# Supplementary material for: Global expression pattern of genes containing positively selected sites in European anchovy (Engraulis encrasicolus L.) may shed light on teleost reproduction
Source: PLoS One. 2023 Aug 11;18(8):e0289940. doi: 10.1371/journal.pone.0289940 (PMC10420382; doi:10.1371/journal.pone.0289940)
Supplement: S2 Table — (XLSX) [file pone.0289940.s002.xlsx]

## Sheet: Table S2
Table S2. Of the 2,272 1:1 single-copy orthologs in seven teleost species.
Zebrafish (D. rerio)	Stickleback (G. aculeatus)	Tilapia (O. niloticus)	Tetraodon (T. nigroviridis)	Fugu (T. rubripes)	Platyfish (X. maculatus)	Anchovy (E. encrasicolus)
ENSDARP00000096983_DRER	ENSGACP00000024778_GACU	ENSONIP00000019904_ONIL	ENSTNIP00000008554_TNIG	ENSTRUP00000001083_TRUB	ENSXMAP00000015853_XMAC	anchovy.41358_ANCH
ENSDARP00000140754_DRER	ENSGACP00000013833_GACU	ENSONIP00000014876_ONIL	ENSTNIP00000012790_TNIG	ENSTRUP00000004586_TRUB	ENSXMAP00000019446_XMAC	anchovy.42035_ANCH
ENSDARP00000090925_DRER	ENSGACP00000024819_GACU	ENSONIP00000020577_ONIL	ENSTNIP00000003109_TNIG	ENSTRUP00000034251_TRUB	ENSXMAP00000012006_XMAC	anchovy.16165_ANCH
ENSDARP00000089232_DRER	ENSGACP00000005294_GACU	ENSONIP00000012773_ONIL	ENSTNIP00000016415_TNIG	ENSTRUP00000044887_TRUB	ENSXMAP00000006970_XMAC	anchovy.41879_ANCH
ENSDARP00000127116_DRER	ENSGACP00000008726_GACU	ENSONIP00000020639_ONIL	ENSTNIP00000022086_TNIG	ENSTRUP00000030416_TRUB	ENSXMAP00000008115_XMAC	anchovy.20273_ANCH
ENSDARP00000140183_DRER	ENSGACP00000025699_GACU	ENSONIP00000009504_ONIL	ENSTNIP00000003292_TNIG	ENSTRUP00000000140_TRUB	ENSXMAP00000012566_XMAC	anchovy.7914_ANCH
ENSDARP00000115246_DRER	ENSGACP00000025691_GACU	ENSONIP00000011399_ONIL	ENSTNIP00000008870_TNIG	ENSTRUP00000002586_TRUB	ENSXMAP00000009899_XMAC	anchovy.20806_ANCH
ENSDARP00000137513_DRER	ENSGACP00000002735_GACU	ENSONIP00000013787_ONIL	ENSTNIP00000011690_TNIG	ENSTRUP00000012202_TRUB	ENSXMAP00000002907_XMAC	anchovy.11994_ANCH
ENSDARP00000099482_DRER	ENSGACP00000015393_GACU	ENSONIP00000000819_ONIL	ENSTNIP00000022515_TNIG	ENSTRUP00000011389_TRUB	ENSXMAP00000015294_XMAC	anchovy.57666_ANCH
ENSDARP00000123606_DRER	ENSGACP00000016739_GACU	ENSONIP00000001110_ONIL	ENSTNIP00000013663_TNIG	ENSTRUP00000028200_TRUB	ENSXMAP00000008435_XMAC	anchovy.25752_ANCH
ENSDARP00000108333_DRER	ENSGACP00000012445_GACU	ENSONIP00000016494_ONIL	ENSTNIP00000006106_TNIG	ENSTRUP00000015295_TRUB	ENSXMAP00000010829_XMAC	anchovy.43189_ANCH
ENSDARP00000114087_DRER	ENSGACP00000014798_GACU	ENSONIP00000020877_ONIL	ENSTNIP00000015419_TNIG	ENSTRUP00000021605_TRUB	ENSXMAP00000012644_XMAC	anchovy.32026_ANCH
ENSDARP00000125338_DRER	ENSGACP00000024875_GACU	ENSONIP00000014819_ONIL	ENSTNIP00000021657_TNIG	ENSTRUP00000042499_TRUB	ENSXMAP00000004001_XMAC	anchovy.43218_ANCH
ENSDARP00000110440_DRER	ENSGACP00000016417_GACU	ENSONIP00000001253_ONIL	ENSTNIP00000013640_TNIG	ENSTRUP00000014892_TRUB	ENSXMAP00000008662_XMAC	anchovy.63676_ANCH
ENSDARP00000055766_DRER	ENSGACP00000015618_GACU	ENSONIP00000021688_ONIL	ENSTNIP00000021167_TNIG	ENSTRUP00000012405_TRUB	ENSXMAP00000015110_XMAC	anchovy.48276_ANCH
ENSDARP00000101599_DRER	ENSGACP00000018025_GACU	ENSONIP00000024329_ONIL	ENSTNIP00000016777_TNIG	ENSTRUP00000010273_TRUB	ENSXMAP00000016446_XMAC	anchovy.3526_ANCH
ENSDARP00000026323_DRER	ENSGACP00000004374_GACU	ENSONIP00000010035_ONIL	ENSTNIP00000017462_TNIG	ENSTRUP00000023425_TRUB	ENSXMAP00000017337_XMAC	anchovy.59509_ANCH
ENSDARP00000115040_DRER	ENSGACP00000025779_GACU	ENSONIP00000015217_ONIL	ENSTNIP00000008493_TNIG	ENSTRUP00000010422_TRUB	ENSXMAP00000006208_XMAC	anchovy.43024_ANCH
ENSDARP00000103355_DRER	ENSGACP00000012458_GACU	ENSONIP00000016492_ONIL	ENSTNIP00000006108_TNIG	ENSTRUP00000016447_TRUB	ENSXMAP00000010836_XMAC	anchovy.37805_ANCH
ENSDARP00000136706_DRER	ENSGACP00000006243_GACU	ENSONIP00000011582_ONIL	ENSTNIP00000007716_TNIG	ENSTRUP00000028738_TRUB	ENSXMAP00000014159_XMAC	anchovy.1529_ANCH
ENSDARP00000130724_DRER	ENSGACP00000007366_GACU	ENSONIP00000009205_ONIL	ENSTNIP00000022263_TNIG	ENSTRUP00000044748_TRUB	ENSXMAP00000009063_XMAC	anchovy.63142_ANCH
ENSDARP00000084051_DRER	ENSGACP00000021241_GACU	ENSONIP00000013491_ONIL	ENSTNIP00000010625_TNIG	ENSTRUP00000023152_TRUB	ENSXMAP00000004805_XMAC	anchovy.1433_ANCH
ENSDARP00000126156_DRER	ENSGACP00000014976_GACU	ENSONIP00000004029_ONIL	ENSTNIP00000006577_TNIG	ENSTRUP00000015458_TRUB	ENSXMAP00000007923_XMAC	anchovy.19287_ANCH
ENSDARP00000081229_DRER	ENSGACP00000000040_GACU	ENSONIP00000018587_ONIL	ENSTNIP00000004328_TNIG	ENSTRUP00000029330_TRUB	ENSXMAP00000008405_XMAC	anchovy.35806_ANCH
ENSDARP00000021226_DRER	ENSGACP00000018201_GACU	ENSONIP00000026564_ONIL	ENSTNIP00000007453_TNIG	ENSTRUP00000012161_TRUB	ENSXMAP00000020225_XMAC	anchovy.9745_ANCH
ENSDARP00000091441_DRER	ENSGACP00000006961_GACU	ENSONIP00000019503_ONIL	ENSTNIP00000009323_TNIG	ENSTRUP00000039077_TRUB	ENSXMAP00000003705_XMAC	anchovy.39452_ANCH
ENSDARP00000090762_DRER	ENSGACP00000002055_GACU	ENSONIP00000023482_ONIL	ENSTNIP00000008001_TNIG	ENSTRUP00000027867_TRUB	ENSXMAP00000005286_XMAC	anchovy.41487_ANCH
ENSDARP00000131155_DRER	ENSGACP00000020041_GACU	ENSONIP00000012777_ONIL	ENSTNIP00000018370_TNIG	ENSTRUP00000025914_TRUB	ENSXMAP00000019386_XMAC	anchovy.55993_ANCH
ENSDARP00000137083_DRER	ENSGACP00000007339_GACU	ENSONIP00000008344_ONIL	ENSTNIP00000011543_TNIG	ENSTRUP00000045503_TRUB	ENSXMAP00000004499_XMAC	anchovy.4743_ANCH
ENSDARP00000133448_DRER	ENSGACP00000002588_GACU	ENSONIP00000025824_ONIL	ENSTNIP00000011116_TNIG	ENSTRUP00000012593_TRUB	ENSXMAP00000013773_XMAC	anchovy.61836_ANCH
ENSDARP00000125073_DRER	ENSGACP00000016196_GACU	ENSONIP00000007833_ONIL	ENSTNIP00000021516_TNIG	ENSTRUP00000005662_TRUB	ENSXMAP00000007005_XMAC	anchovy.1663_ANCH
ENSDARP00000022826_DRER	ENSGACP00000001019_GACU	ENSONIP00000023969_ONIL	ENSTNIP00000005807_TNIG	ENSTRUP00000025992_TRUB	ENSXMAP00000001841_XMAC	anchovy.11869_ANCH
ENSDARP00000069214_DRER	ENSGACP00000006350_GACU	ENSONIP00000015668_ONIL	ENSTNIP00000015355_TNIG	ENSTRUP00000021546_TRUB	ENSXMAP00000018514_XMAC	anchovy.49405_ANCH
ENSDARP00000131076_DRER	ENSGACP00000000402_GACU	ENSONIP00000024333_ONIL	ENSTNIP00000010071_TNIG	ENSTRUP00000011819_TRUB	ENSXMAP00000004040_XMAC	anchovy.50403_ANCH
ENSDARP00000140257_DRER	ENSGACP00000006718_GACU	ENSONIP00000008047_ONIL	ENSTNIP00000016647_TNIG	ENSTRUP00000028028_TRUB	ENSXMAP00000008373_XMAC	anchovy.26904_ANCH
ENSDARP00000133003_DRER	ENSGACP00000005623_GACU	ENSONIP00000010889_ONIL	ENSTNIP00000019088_TNIG	ENSTRUP00000043198_TRUB	ENSXMAP00000017037_XMAC	anchovy.16744_ANCH
ENSDARP00000135123_DRER	ENSGACP00000009536_GACU	ENSONIP00000026648_ONIL	ENSTNIP00000003203_TNIG	ENSTRUP00000046546_TRUB	ENSXMAP00000001068_XMAC	anchovy.23350_ANCH
ENSDARP00000113704_DRER	ENSGACP00000008487_GACU	ENSONIP00000006590_ONIL	ENSTNIP00000008476_TNIG	ENSTRUP00000008916_TRUB	ENSXMAP00000001675_XMAC	anchovy.6385_ANCH
ENSDARP00000021410_DRER	ENSGACP00000004390_GACU	ENSONIP00000024193_ONIL	ENSTNIP00000021850_TNIG	ENSTRUP00000005798_TRUB	ENSXMAP00000003123_XMAC	anchovy.22663_ANCH
ENSDARP00000131406_DRER	ENSGACP00000016253_GACU	ENSONIP00000005156_ONIL	ENSTNIP00000019385_TNIG	ENSTRUP00000029110_TRUB	ENSXMAP00000007760_XMAC	anchovy.18064_ANCH
ENSDARP00000099506_DRER	ENSGACP00000025056_GACU	ENSONIP00000021068_ONIL	ENSTNIP00000021705_TNIG	ENSTRUP00000017108_TRUB	ENSXMAP00000004305_XMAC	anchovy.49045_ANCH
ENSDARP00000049169_DRER	ENSGACP00000026226_GACU	ENSONIP00000014366_ONIL	ENSTNIP00000014369_TNIG	ENSTRUP00000032716_TRUB	ENSXMAP00000001306_XMAC	anchovy.35100_ANCH
ENSDARP00000020778_DRER	ENSGACP00000025311_GACU	ENSONIP00000023785_ONIL	ENSTNIP00000009004_TNIG	ENSTRUP00000024045_TRUB	ENSXMAP00000005137_XMAC	anchovy.22436_ANCH
ENSDARP00000049223_DRER	ENSGACP00000001912_GACU	ENSONIP00000023681_ONIL	ENSTNIP00000001684_TNIG	ENSTRUP00000019783_TRUB	ENSXMAP00000009896_XMAC	anchovy.42634_ANCH
ENSDARP00000016113_DRER	ENSGACP00000012945_GACU	ENSONIP00000000699_ONIL	ENSTNIP00000020165_TNIG	ENSTRUP00000025692_TRUB	ENSXMAP00000018290_XMAC	anchovy.45173_ANCH
ENSDARP00000098588_DRER	ENSGACP00000026177_GACU	ENSONIP00000000145_ONIL	ENSTNIP00000009050_TNIG	ENSTRUP00000018946_TRUB	ENSXMAP00000014353_XMAC	anchovy.19206_ANCH
ENSDARP00000057761_DRER	ENSGACP00000017409_GACU	ENSONIP00000014287_ONIL	ENSTNIP00000009784_TNIG	ENSTRUP00000010114_TRUB	ENSXMAP00000009276_XMAC	anchovy.39784_ANCH
ENSDARP00000114735_DRER	ENSGACP00000013235_GACU	ENSONIP00000007556_ONIL	ENSTNIP00000019501_TNIG	ENSTRUP00000045499_TRUB	ENSXMAP00000017466_XMAC	anchovy.7808_ANCH
ENSDARP00000065863_DRER	ENSGACP00000022640_GACU	ENSONIP00000007410_ONIL	ENSTNIP00000012473_TNIG	ENSTRUP00000041629_TRUB	ENSXMAP00000011895_XMAC	anchovy.14309_ANCH
ENSDARP00000079349_DRER	ENSGACP00000022922_GACU	ENSONIP00000003274_ONIL	ENSTNIP00000019979_TNIG	ENSTRUP00000029169_TRUB	ENSXMAP00000013577_XMAC	anchovy.37403_ANCH
ENSDARP00000106622_DRER	ENSGACP00000004873_GACU	ENSONIP00000024295_ONIL	ENSTNIP00000021849_TNIG	ENSTRUP00000042395_TRUB	ENSXMAP00000016688_XMAC	anchovy.7528_ANCH
ENSDARP00000042828_DRER	ENSGACP00000027206_GACU	ENSONIP00000005877_ONIL	ENSTNIP00000003369_TNIG	ENSTRUP00000016958_TRUB	ENSXMAP00000017594_XMAC	anchovy.62224_ANCH
ENSDARP00000136461_DRER	ENSGACP00000017818_GACU	ENSONIP00000017496_ONIL	ENSTNIP00000013287_TNIG	ENSTRUP00000008507_TRUB	ENSXMAP00000013584_XMAC	anchovy.30263_ANCH
ENSDARP00000123887_DRER	ENSGACP00000008892_GACU	ENSONIP00000019141_ONIL	ENSTNIP00000019781_TNIG	ENSTRUP00000039156_TRUB	ENSXMAP00000016023_XMAC	anchovy.45396_ANCH
ENSDARP00000123826_DRER	ENSGACP00000027558_GACU	ENSONIP00000016686_ONIL	ENSTNIP00000007348_TNIG	ENSTRUP00000025329_TRUB	ENSXMAP00000015349_XMAC	anchovy.23569_ANCH
ENSDARP00000072516_DRER	ENSGACP00000012815_GACU	ENSONIP00000004626_ONIL	ENSTNIP00000010561_TNIG	ENSTRUP00000028274_TRUB	ENSXMAP00000004319_XMAC	anchovy.57476_ANCH
ENSDARP00000051565_DRER	ENSGACP00000014175_GACU	ENSONIP00000014826_ONIL	ENSTNIP00000013735_TNIG	ENSTRUP00000036995_TRUB	ENSXMAP00000001272_XMAC	anchovy.32283_ANCH
ENSDARP00000024474_DRER	ENSGACP00000018462_GACU	ENSONIP00000017369_ONIL	ENSTNIP00000009476_TNIG	ENSTRUP00000005238_TRUB	ENSXMAP00000001288_XMAC	anchovy.36820_ANCH
ENSDARP00000112243_DRER	ENSGACP00000001762_GACU	ENSONIP00000019804_ONIL	ENSTNIP00000018753_TNIG	ENSTRUP00000039985_TRUB	ENSXMAP00000014837_XMAC	anchovy.37103_ANCH
ENSDARP00000141690_DRER	ENSGACP00000026361_GACU	ENSONIP00000000104_ONIL	ENSTNIP00000014343_TNIG	ENSTRUP00000040787_TRUB	ENSXMAP00000004879_XMAC	anchovy.8661_ANCH
ENSDARP00000133199_DRER	ENSGACP00000011953_GACU	ENSONIP00000007609_ONIL	ENSTNIP00000021546_TNIG	ENSTRUP00000027653_TRUB	ENSXMAP00000013207_XMAC	anchovy.33492_ANCH
ENSDARP00000035846_DRER	ENSGACP00000001106_GACU	ENSONIP00000014487_ONIL	ENSTNIP00000016592_TNIG	ENSTRUP00000047707_TRUB	ENSXMAP00000018799_XMAC	anchovy.8047_ANCH
ENSDARP00000079522_DRER	ENSGACP00000021603_GACU	ENSONIP00000025902_ONIL	ENSTNIP00000014297_TNIG	ENSTRUP00000019427_TRUB	ENSXMAP00000019650_XMAC	anchovy.48602_ANCH
ENSDARP00000008636_DRER	ENSGACP00000014871_GACU	ENSONIP00000000655_ONIL	ENSTNIP00000019403_TNIG	ENSTRUP00000040282_TRUB	ENSXMAP00000004604_XMAC	anchovy.46885_ANCH
ENSDARP00000141076_DRER	ENSGACP00000009452_GACU	ENSONIP00000010474_ONIL	ENSTNIP00000007054_TNIG	ENSTRUP00000027105_TRUB	ENSXMAP00000008308_XMAC	anchovy.59148_ANCH
ENSDARP00000124907_DRER	ENSGACP00000016206_GACU	ENSONIP00000007250_ONIL	ENSTNIP00000019390_TNIG	ENSTRUP00000030385_TRUB	ENSXMAP00000007637_XMAC	anchovy.3918_ANCH
ENSDARP00000117245_DRER	ENSGACP00000001706_GACU	ENSONIP00000008844_ONIL	ENSTNIP00000016348_TNIG	ENSTRUP00000009024_TRUB	ENSXMAP00000000181_XMAC	anchovy.16083_ANCH
ENSDARP00000019118_DRER	ENSGACP00000027647_GACU	ENSONIP00000022480_ONIL	ENSTNIP00000010422_TNIG	ENSTRUP00000017619_TRUB	ENSXMAP00000006481_XMAC	anchovy.12050_ANCH
ENSDARP00000018714_DRER	ENSGACP00000000477_GACU	ENSONIP00000017167_ONIL	ENSTNIP00000004248_TNIG	ENSTRUP00000001208_TRUB	ENSXMAP00000000563_XMAC	anchovy.58112_ANCH
ENSDARP00000009186_DRER	ENSGACP00000027648_GACU	ENSONIP00000022471_ONIL	ENSTNIP00000007026_TNIG	ENSTRUP00000015321_TRUB	ENSXMAP00000006504_XMAC	anchovy.41603_ANCH
ENSDARP00000073472_DRER	ENSGACP00000021585_GACU	ENSONIP00000005409_ONIL	ENSTNIP00000015937_TNIG	ENSTRUP00000006819_TRUB	ENSXMAP00000003239_XMAC	anchovy.38883_ANCH
ENSDARP00000131168_DRER	ENSGACP00000023219_GACU	ENSONIP00000004180_ONIL	ENSTNIP00000005102_TNIG	ENSTRUP00000009183_TRUB	ENSXMAP00000014582_XMAC	anchovy.47830_ANCH
ENSDARP00000065337_DRER	ENSGACP00000021918_GACU	ENSONIP00000023221_ONIL	ENSTNIP00000017893_TNIG	ENSTRUP00000026099_TRUB	ENSXMAP00000000997_XMAC	anchovy.37985_ANCH
ENSDARP00000121702_DRER	ENSGACP00000013772_GACU	ENSONIP00000005198_ONIL	ENSTNIP00000017775_TNIG	ENSTRUP00000019539_TRUB	ENSXMAP00000016355_XMAC	anchovy.23265_ANCH
ENSDARP00000137020_DRER	ENSGACP00000012151_GACU	ENSONIP00000024916_ONIL	ENSTNIP00000015882_TNIG	ENSTRUP00000043272_TRUB	ENSXMAP00000011783_XMAC	anchovy.28460_ANCH
ENSDARP00000084022_DRER	ENSGACP00000012162_GACU	ENSONIP00000024921_ONIL	ENSTNIP00000015881_TNIG	ENSTRUP00000043263_TRUB	ENSXMAP00000011795_XMAC	anchovy.33639_ANCH
ENSDARP00000141388_DRER	ENSGACP00000001276_GACU	ENSONIP00000023876_ONIL	ENSTNIP00000017662_TNIG	ENSTRUP00000016270_TRUB	ENSXMAP00000007192_XMAC	anchovy.4072_ANCH
ENSDARP00000054234_DRER	ENSGACP00000022260_GACU	ENSONIP00000012812_ONIL	ENSTNIP00000009918_TNIG	ENSTRUP00000015558_TRUB	ENSXMAP00000019026_XMAC	anchovy.41025_ANCH
ENSDARP00000119094_DRER	ENSGACP00000007678_GACU	ENSONIP00000008284_ONIL	ENSTNIP00000017024_TNIG	ENSTRUP00000034082_TRUB	ENSXMAP00000008755_XMAC	anchovy.26680_ANCH
ENSDARP00000040378_DRER	ENSGACP00000019247_GACU	ENSONIP00000011480_ONIL	ENSTNIP00000007053_TNIG	ENSTRUP00000007116_TRUB	ENSXMAP00000005874_XMAC	anchovy.9859_ANCH
ENSDARP00000119485_DRER	ENSGACP00000007878_GACU	ENSONIP00000012279_ONIL	ENSTNIP00000019683_TNIG	ENSTRUP00000040958_TRUB	ENSXMAP00000009540_XMAC	anchovy.20633_ANCH
ENSDARP00000068169_DRER	ENSGACP00000018302_GACU	ENSONIP00000012897_ONIL	ENSTNIP00000011671_TNIG	ENSTRUP00000023019_TRUB	ENSXMAP00000012577_XMAC	anchovy.37462_ANCH
ENSDARP00000136924_DRER	ENSGACP00000016439_GACU	ENSONIP00000001853_ONIL	ENSTNIP00000006124_TNIG	ENSTRUP00000023555_TRUB	ENSXMAP00000006622_XMAC	anchovy.4224_ANCH
ENSDARP00000078040_DRER	ENSGACP00000017631_GACU	ENSONIP00000022681_ONIL	ENSTNIP00000006361_TNIG	ENSTRUP00000026579_TRUB	ENSXMAP00000012846_XMAC	anchovy.12477_ANCH
ENSDARP00000054025_DRER	ENSGACP00000009725_GACU	ENSONIP00000008524_ONIL	ENSTNIP00000012542_TNIG	ENSTRUP00000035511_TRUB	ENSXMAP00000010698_XMAC	anchovy.41560_ANCH
ENSDARP00000004838_DRER	ENSGACP00000017572_GACU	ENSONIP00000022658_ONIL	ENSTNIP00000006363_TNIG	ENSTRUP00000024585_TRUB	ENSXMAP00000004582_XMAC	anchovy.55905_ANCH
ENSDARP00000116948_DRER	ENSGACP00000021766_GACU	ENSONIP00000023110_ONIL	ENSTNIP00000009147_TNIG	ENSTRUP00000018335_TRUB	ENSXMAP00000015088_XMAC	anchovy.6805_ANCH
ENSDARP00000141042_DRER	ENSGACP00000007671_GACU	ENSONIP00000015134_ONIL	ENSTNIP00000020566_TNIG	ENSTRUP00000039377_TRUB	ENSXMAP00000014592_XMAC	anchovy.58435_ANCH
ENSDARP00000140866_DRER	ENSGACP00000020982_GACU	ENSONIP00000014092_ONIL	ENSTNIP00000016436_TNIG	ENSTRUP00000047430_TRUB	ENSXMAP00000005722_XMAC	anchovy.1903_ANCH
ENSDARP00000111319_DRER	ENSGACP00000005245_GACU	ENSONIP00000007574_ONIL	ENSTNIP00000008569_TNIG	ENSTRUP00000022670_TRUB	ENSXMAP00000002337_XMAC	anchovy.54830_ANCH
ENSDARP00000092299_DRER	ENSGACP00000016965_GACU	ENSONIP00000018881_ONIL	ENSTNIP00000022406_TNIG	ENSTRUP00000037297_TRUB	ENSXMAP00000004166_XMAC	anchovy.10971_ANCH
ENSDARP00000084113_DRER	ENSGACP00000007745_GACU	ENSONIP00000010406_ONIL	ENSTNIP00000016680_TNIG	ENSTRUP00000032671_TRUB	ENSXMAP00000007083_XMAC	anchovy.6492_ANCH
ENSDARP00000014151_DRER	ENSGACP00000023789_GACU	ENSONIP00000015631_ONIL	ENSTNIP00000010822_TNIG	ENSTRUP00000003711_TRUB	ENSXMAP00000006844_XMAC	anchovy.43538_ANCH
ENSDARP00000107236_DRER	ENSGACP00000011811_GACU	ENSONIP00000004961_ONIL	ENSTNIP00000019158_TNIG	ENSTRUP00000006841_TRUB	ENSXMAP00000013404_XMAC	anchovy.5377_ANCH
ENSDARP00000088708_DRER	ENSGACP00000020933_GACU	ENSONIP00000014020_ONIL	ENSTNIP00000010297_TNIG	ENSTRUP00000047241_TRUB	ENSXMAP00000005341_XMAC	anchovy.49082_ANCH
ENSDARP00000068400_DRER	ENSGACP00000023035_GACU	ENSONIP00000008818_ONIL	ENSTNIP00000021959_TNIG	ENSTRUP00000036643_TRUB	ENSXMAP00000018198_XMAC	anchovy.50785_ANCH
ENSDARP00000053481_DRER	ENSGACP00000019771_GACU	ENSONIP00000011990_ONIL	ENSTNIP00000014220_TNIG	ENSTRUP00000010019_TRUB	ENSXMAP00000018855_XMAC	anchovy.51644_ANCH
ENSDARP00000013603_DRER	ENSGACP00000022931_GACU	ENSONIP00000008740_ONIL	ENSTNIP00000021972_TNIG	ENSTRUP00000037924_TRUB	ENSXMAP00000018828_XMAC	anchovy.39060_ANCH
ENSDARP00000062550_DRER	ENSGACP00000005472_GACU	ENSONIP00000024904_ONIL	ENSTNIP00000020679_TNIG	ENSTRUP00000033886_TRUB	ENSXMAP00000015221_XMAC	anchovy.31182_ANCH
ENSDARP00000082752_DRER	ENSGACP00000002163_GACU	ENSONIP00000004709_ONIL	ENSTNIP00000011561_TNIG	ENSTRUP00000007083_TRUB	ENSXMAP00000012539_XMAC	anchovy.19230_ANCH
ENSDARP00000134636_DRER	ENSGACP00000008938_GACU	ENSONIP00000020691_ONIL	ENSTNIP00000022095_TNIG	ENSTRUP00000024742_TRUB	ENSXMAP00000007979_XMAC	anchovy.41528_ANCH
ENSDARP00000106696_DRER	ENSGACP00000004292_GACU	ENSONIP00000013906_ONIL	ENSTNIP00000010613_TNIG	ENSTRUP00000002905_TRUB	ENSXMAP00000015315_XMAC	anchovy.13316_ANCH
ENSDARP00000105928_DRER	ENSGACP00000019260_GACU	ENSONIP00000017884_ONIL	ENSTNIP00000018708_TNIG	ENSTRUP00000040496_TRUB	ENSXMAP00000015569_XMAC	anchovy.1556_ANCH
ENSDARP00000101760_DRER	ENSGACP00000017178_GACU	ENSONIP00000012112_ONIL	ENSTNIP00000006568_TNIG	ENSTRUP00000029776_TRUB	ENSXMAP00000017043_XMAC	anchovy.26782_ANCH
ENSDARP00000133529_DRER	ENSGACP00000015944_GACU	ENSONIP00000002555_ONIL	ENSTNIP00000013614_TNIG	ENSTRUP00000045082_TRUB	ENSXMAP00000013161_XMAC	anchovy.25443_ANCH
ENSDARP00000072093_DRER	ENSGACP00000004312_GACU	ENSONIP00000012975_ONIL	ENSTNIP00000016066_TNIG	ENSTRUP00000045865_TRUB	ENSXMAP00000014427_XMAC	anchovy.22491_ANCH
ENSDARP00000137497_DRER	ENSGACP00000008255_GACU	ENSONIP00000014468_ONIL	ENSTNIP00000009844_TNIG	ENSTRUP00000032822_TRUB	ENSXMAP00000006047_XMAC	anchovy.35651_ANCH
ENSDARP00000127972_DRER	ENSGACP00000020389_GACU	ENSONIP00000011326_ONIL	ENSTNIP00000009370_TNIG	ENSTRUP00000006685_TRUB	ENSXMAP00000003421_XMAC	anchovy.58928_ANCH
ENSDARP00000005503_DRER	ENSGACP00000026238_GACU	ENSONIP00000014335_ONIL	ENSTNIP00000014365_TNIG	ENSTRUP00000031808_TRUB	ENSXMAP00000001402_XMAC	anchovy.51834_ANCH
ENSDARP00000090016_DRER	ENSGACP00000024334_GACU	ENSONIP00000022317_ONIL	ENSTNIP00000008314_TNIG	ENSTRUP00000028943_TRUB	ENSXMAP00000010212_XMAC	anchovy.8601_ANCH
ENSDARP00000127267_DRER	ENSGACP00000008717_GACU	ENSONIP00000020631_ONIL	ENSTNIP00000022085_TNIG	ENSTRUP00000030728_TRUB	ENSXMAP00000008121_XMAC	anchovy.43697_ANCH
ENSDARP00000081152_DRER	ENSGACP00000009724_GACU	ENSONIP00000005850_ONIL	ENSTNIP00000012079_TNIG	ENSTRUP00000039432_TRUB	ENSXMAP00000010618_XMAC	anchovy.23824_ANCH
ENSDARP00000132527_DRER	ENSGACP00000005249_GACU	ENSONIP00000011016_ONIL	ENSTNIP00000019067_TNIG	ENSTRUP00000042716_TRUB	ENSXMAP00000004691_XMAC	anchovy.770_ANCH
ENSDARP00000116160_DRER	ENSGACP00000013281_GACU	ENSONIP00000007530_ONIL	ENSTNIP00000019497_TNIG	ENSTRUP00000016589_TRUB	ENSXMAP00000017426_XMAC	anchovy.22362_ANCH
ENSDARP00000108258_DRER	ENSGACP00000014998_GACU	ENSONIP00000016951_ONIL	ENSTNIP00000019483_TNIG	ENSTRUP00000037579_TRUB	ENSXMAP00000007495_XMAC	anchovy.11756_ANCH
ENSDARP00000104564_DRER	ENSGACP00000026304_GACU	ENSONIP00000000016_ONIL	ENSTNIP00000014353_TNIG	ENSTRUP00000027492_TRUB	ENSXMAP00000004522_XMAC	anchovy.42322_ANCH
ENSDARP00000126067_DRER	ENSGACP00000019808_GACU	ENSONIP00000000239_ONIL	ENSTNIP00000012385_TNIG	ENSTRUP00000043585_TRUB	ENSXMAP00000002150_XMAC	anchovy.11835_ANCH
ENSDARP00000111119_DRER	ENSGACP00000014594_GACU	ENSONIP00000006684_ONIL	ENSTNIP00000012663_TNIG	ENSTRUP00000028555_TRUB	ENSXMAP00000012451_XMAC	anchovy.18321_ANCH
ENSDARP00000083241_DRER	ENSGACP00000017904_GACU	ENSONIP00000013168_ONIL	ENSTNIP00000017405_TNIG	ENSTRUP00000017505_TRUB	ENSXMAP00000009479_XMAC	anchovy.15399_ANCH
ENSDARP00000104712_DRER	ENSGACP00000026545_GACU	ENSONIP00000022558_ONIL	ENSTNIP00000004806_TNIG	ENSTRUP00000031307_TRUB	ENSXMAP00000002912_XMAC	anchovy.33896_ANCH
ENSDARP00000017428_DRER	ENSGACP00000016731_GACU	ENSONIP00000002588_ONIL	ENSTNIP00000015601_TNIG	ENSTRUP00000017032_TRUB	ENSXMAP00000014093_XMAC	anchovy.33352_ANCH
ENSDARP00000033960_DRER	ENSGACP00000017089_GACU	ENSONIP00000008200_ONIL	ENSTNIP00000003008_TNIG	ENSTRUP00000021831_TRUB	ENSXMAP00000018826_XMAC	anchovy.42280_ANCH
ENSDARP00000059751_DRER	ENSGACP00000017704_GACU	ENSONIP00000005746_ONIL	ENSTNIP00000007389_TNIG	ENSTRUP00000019525_TRUB	ENSXMAP00000010767_XMAC	anchovy.42439_ANCH
ENSDARP00000133294_DRER	ENSGACP00000024618_GACU	ENSONIP00000014614_ONIL	ENSTNIP00000004170_TNIG	ENSTRUP00000030049_TRUB	ENSXMAP00000007674_XMAC	anchovy.6288_ANCH
ENSDARP00000116060_DRER	ENSGACP00000005471_GACU	ENSONIP00000001976_ONIL	ENSTNIP00000007622_TNIG	ENSTRUP00000011266_TRUB	ENSXMAP00000016463_XMAC	anchovy.44867_ANCH
ENSDARP00000089477_DRER	ENSGACP00000002193_GACU	ENSONIP00000000363_ONIL	ENSTNIP00000004691_TNIG	ENSTRUP00000002018_TRUB	ENSXMAP00000011320_XMAC	anchovy.3442_ANCH
ENSDARP00000076909_DRER	ENSGACP00000015345_GACU	ENSONIP00000005840_ONIL	ENSTNIP00000008618_TNIG	ENSTRUP00000000754_TRUB	ENSXMAP00000018842_XMAC	anchovy.11836_ANCH
ENSDARP00000132488_DRER	ENSGACP00000010278_GACU	ENSONIP00000018818_ONIL	ENSTNIP00000004479_TNIG	ENSTRUP00000015919_TRUB	ENSXMAP00000017114_XMAC	anchovy.13935_ANCH
ENSDARP00000090639_DRER	ENSGACP00000010994_GACU	ENSONIP00000025356_ONIL	ENSTNIP00000003937_TNIG	ENSTRUP00000022590_TRUB	ENSXMAP00000013550_XMAC	anchovy.43077_ANCH
ENSDARP00000119574_DRER	ENSGACP00000019919_GACU	ENSONIP00000015319_ONIL	ENSTNIP00000017559_TNIG	ENSTRUP00000025960_TRUB	ENSXMAP00000012666_XMAC	anchovy.66188_ANCH
ENSDARP00000066387_DRER	ENSGACP00000005992_GACU	ENSONIP00000024858_ONIL	ENSTNIP00000015908_TNIG	ENSTRUP00000043491_TRUB	ENSXMAP00000012591_XMAC	anchovy.56485_ANCH
ENSDARP00000131876_DRER	ENSGACP00000005961_GACU	ENSONIP00000001320_ONIL	ENSTNIP00000014172_TNIG	ENSTRUP00000025906_TRUB	ENSXMAP00000014359_XMAC	anchovy.55275_ANCH
ENSDARP00000017410_DRER	ENSGACP00000016503_GACU	ENSONIP00000020609_ONIL	ENSTNIP00000015061_TNIG	ENSTRUP00000011952_TRUB	ENSXMAP00000006519_XMAC	anchovy.42418_ANCH
ENSDARP00000087079_DRER	ENSGACP00000013968_GACU	ENSONIP00000002303_ONIL	ENSTNIP00000018584_TNIG	ENSTRUP00000029673_TRUB	ENSXMAP00000018767_XMAC	anchovy.54503_ANCH
ENSDARP00000117302_DRER	ENSGACP00000002429_GACU	ENSONIP00000008534_ONIL	ENSTNIP00000018037_TNIG	ENSTRUP00000027866_TRUB	ENSXMAP00000011069_XMAC	anchovy.56822_ANCH
ENSDARP00000110023_DRER	ENSGACP00000006167_GACU	ENSONIP00000019348_ONIL	ENSTNIP00000011249_TNIG	ENSTRUP00000034580_TRUB	ENSXMAP00000015939_XMAC	anchovy.41033_ANCH
ENSDARP00000066763_DRER	ENSGACP00000003265_GACU	ENSONIP00000018148_ONIL	ENSTNIP00000010968_TNIG	ENSTRUP00000010595_TRUB	ENSXMAP00000007088_XMAC	anchovy.23089_ANCH
ENSDARP00000101763_DRER	ENSGACP00000017842_GACU	ENSONIP00000007487_ONIL	ENSTNIP00000019491_TNIG	ENSTRUP00000014087_TRUB	ENSXMAP00000017385_XMAC	anchovy.45990_ANCH
ENSDARP00000057612_DRER	ENSGACP00000027380_GACU	ENSONIP00000006601_ONIL	ENSTNIP00000004163_TNIG	ENSTRUP00000042947_TRUB	ENSXMAP00000012739_XMAC	anchovy.54029_ANCH
ENSDARP00000017010_DRER	ENSGACP00000022480_GACU	ENSONIP00000006832_ONIL	ENSTNIP00000019928_TNIG	ENSTRUP00000031926_TRUB	ENSXMAP00000013127_XMAC	anchovy.41064_ANCH
ENSDARP00000132392_DRER	ENSGACP00000010647_GACU	ENSONIP00000025381_ONIL	ENSTNIP00000020508_TNIG	ENSTRUP00000013919_TRUB	ENSXMAP00000013653_XMAC	anchovy.13780_ANCH
ENSDARP00000017923_DRER	ENSGACP00000012866_GACU	ENSONIP00000000684_ONIL	ENSTNIP00000020169_TNIG	ENSTRUP00000027298_TRUB	ENSXMAP00000018341_XMAC	anchovy.8471_ANCH
ENSDARP00000119903_DRER	ENSGACP00000023851_GACU	ENSONIP00000018403_ONIL	ENSTNIP00000007921_TNIG	ENSTRUP00000010125_TRUB	ENSXMAP00000009959_XMAC	anchovy.64714_ANCH
ENSDARP00000055378_DRER	ENSGACP00000002765_GACU	ENSONIP00000021552_ONIL	ENSTNIP00000008241_TNIG	ENSTRUP00000037740_TRUB	ENSXMAP00000001284_XMAC	anchovy.37963_ANCH
ENSDARP00000113381_DRER	ENSGACP00000002407_GACU	ENSONIP00000017549_ONIL	ENSTNIP00000010488_TNIG	ENSTRUP00000003896_TRUB	ENSXMAP00000006800_XMAC	anchovy.42010_ANCH
ENSDARP00000020688_DRER	ENSGACP00000008263_GACU	ENSONIP00000010459_ONIL	ENSTNIP00000008809_TNIG	ENSTRUP00000046974_TRUB	ENSXMAP00000010119_XMAC	anchovy.40162_ANCH
ENSDARP00000067173_DRER	ENSGACP00000024935_GACU	ENSONIP00000021225_ONIL	ENSTNIP00000021678_TNIG	ENSTRUP00000042929_TRUB	ENSXMAP00000009379_XMAC	anchovy.38760_ANCH
ENSDARP00000021266_DRER	ENSGACP00000008486_GACU	ENSONIP00000013649_ONIL	ENSTNIP00000020928_TNIG	ENSTRUP00000037703_TRUB	ENSXMAP00000000633_XMAC	anchovy.2553_ANCH
ENSDARP00000139899_DRER	ENSGACP00000025969_GACU	ENSONIP00000019979_ONIL	ENSTNIP00000000009_TNIG	ENSTRUP00000012378_TRUB	ENSXMAP00000003941_XMAC	anchovy.4439_ANCH
ENSDARP00000009865_DRER	ENSGACP00000022780_GACU	ENSONIP00000003386_ONIL	ENSTNIP00000019957_TNIG	ENSTRUP00000014659_TRUB	ENSXMAP00000013431_XMAC	anchovy.39742_ANCH
ENSDARP00000137721_DRER	ENSGACP00000000785_GACU	ENSONIP00000024128_ONIL	ENSTNIP00000009185_TNIG	ENSTRUP00000047470_TRUB	ENSXMAP00000002382_XMAC	anchovy.18430_ANCH
ENSDARP00000013627_DRER	ENSGACP00000018332_GACU	ENSONIP00000012890_ONIL	ENSTNIP00000011672_TNIG	ENSTRUP00000022454_TRUB	ENSXMAP00000013994_XMAC	anchovy.58321_ANCH
ENSDARP00000030727_DRER	ENSGACP00000000986_GACU	ENSONIP00000023974_ONIL	ENSTNIP00000003285_TNIG	ENSTRUP00000028239_TRUB	ENSXMAP00000001899_XMAC	anchovy.30122_ANCH
ENSDARP00000018505_DRER	ENSGACP00000020718_GACU	ENSONIP00000002264_ONIL	ENSTNIP00000005410_TNIG	ENSTRUP00000009142_TRUB	ENSXMAP00000000061_XMAC	anchovy.35544_ANCH
ENSDARP00000086480_DRER	ENSGACP00000020752_GACU	ENSONIP00000019406_ONIL	ENSTNIP00000016486_TNIG	ENSTRUP00000047072_TRUB	ENSXMAP00000019063_XMAC	anchovy.43066_ANCH
ENSDARP00000007840_DRER	ENSGACP00000010097_GACU	ENSONIP00000023105_ONIL	ENSTNIP00000011533_TNIG	ENSTRUP00000016715_TRUB	ENSXMAP00000002595_XMAC	anchovy.16289_ANCH
ENSDARP00000100503_DRER	ENSGACP00000026788_GACU	ENSONIP00000002159_ONIL	ENSTNIP00000012798_TNIG	ENSTRUP00000007479_TRUB	ENSXMAP00000005306_XMAC	anchovy.39640_ANCH
ENSDARP00000006629_DRER	ENSGACP00000014702_GACU	ENSONIP00000000638_ONIL	ENSTNIP00000019406_TNIG	ENSTRUP00000040694_TRUB	ENSXMAP00000004494_XMAC	anchovy.4444_ANCH
ENSDARP00000086071_DRER	ENSGACP00000012699_GACU	ENSONIP00000009343_ONIL	ENSTNIP00000001608_TNIG	ENSTRUP00000015745_TRUB	ENSXMAP00000017981_XMAC	anchovy.20032_ANCH
ENSDARP00000120241_DRER	ENSGACP00000000264_GACU	ENSONIP00000018639_ONIL	ENSTNIP00000009621_TNIG	ENSTRUP00000029350_TRUB	ENSXMAP00000000262_XMAC	anchovy.2562_ANCH
ENSDARP00000107727_DRER	ENSGACP00000025272_GACU	ENSONIP00000012499_ONIL	ENSTNIP00000009705_TNIG	ENSTRUP00000020899_TRUB	ENSXMAP00000010243_XMAC	anchovy.55146_ANCH
ENSDARP00000075390_DRER	ENSGACP00000011620_GACU	ENSONIP00000001366_ONIL	ENSTNIP00000014287_TNIG	ENSTRUP00000040507_TRUB	ENSXMAP00000008869_XMAC	anchovy.55521_ANCH
ENSDARP00000123502_DRER	ENSGACP00000018056_GACU	ENSONIP00000021404_ONIL	ENSTNIP00000019048_TNIG	ENSTRUP00000009741_TRUB	ENSXMAP00000002959_XMAC	anchovy.7248_ANCH
ENSDARP00000059207_DRER	ENSGACP00000021818_GACU	ENSONIP00000003327_ONIL	ENSTNIP00000013135_TNIG	ENSTRUP00000022506_TRUB	ENSXMAP00000018346_XMAC	anchovy.8434_ANCH
ENSDARP00000135151_DRER	ENSGACP00000027289_GACU	ENSONIP00000026663_ONIL	ENSTNIP00000012878_TNIG	ENSTRUP00000043824_TRUB	ENSXMAP00000019932_XMAC	anchovy.37385_ANCH
ENSDARP00000078372_DRER	ENSGACP00000013233_GACU	ENSONIP00000020317_ONIL	ENSTNIP00000018490_TNIG	ENSTRUP00000018206_TRUB	ENSXMAP00000007045_XMAC	anchovy.147_ANCH
ENSDARP00000081395_DRER	ENSGACP00000013250_GACU	ENSONIP00000005898_ONIL	ENSTNIP00000005409_TNIG	ENSTRUP00000008725_TRUB	ENSXMAP00000017444_XMAC	anchovy.13511_ANCH
ENSDARP00000135464_DRER	ENSGACP00000004693_GACU	ENSONIP00000011153_ONIL	ENSTNIP00000011305_TNIG	ENSTRUP00000041684_TRUB	ENSXMAP00000000525_XMAC	anchovy.20454_ANCH
ENSDARP00000063153_DRER	ENSGACP00000018898_GACU	ENSONIP00000003676_ONIL	ENSTNIP00000020801_TNIG	ENSTRUP00000039755_TRUB	ENSXMAP00000016950_XMAC	anchovy.7904_ANCH
ENSDARP00000132373_DRER	ENSGACP00000023312_GACU	ENSONIP00000006608_ONIL	ENSTNIP00000019900_TNIG	ENSTRUP00000037900_TRUB	ENSXMAP00000009804_XMAC	anchovy.55151_ANCH
ENSDARP00000102979_DRER	ENSGACP00000009311_GACU	ENSONIP00000012029_ONIL	ENSTNIP00000019629_TNIG	ENSTRUP00000033734_TRUB	ENSXMAP00000013598_XMAC	anchovy.33487_ANCH
ENSDARP00000140196_DRER	ENSGACP00000009607_GACU	ENSONIP00000008539_ONIL	ENSTNIP00000012538_TNIG	ENSTRUP00000034446_TRUB	ENSXMAP00000010730_XMAC	anchovy.52483_ANCH
ENSDARP00000075478_DRER	ENSGACP00000012333_GACU	ENSONIP00000025650_ONIL	ENSTNIP00000000448_TNIG	ENSTRUP00000017613_TRUB	ENSXMAP00000004145_XMAC	anchovy.54713_ANCH
ENSDARP00000101496_DRER	ENSGACP00000008587_GACU	ENSONIP00000014325_ONIL	ENSTNIP00000008038_TNIG	ENSTRUP00000005415_TRUB	ENSXMAP00000000454_XMAC	anchovy.7579_ANCH
ENSDARP00000129592_DRER	ENSGACP00000020369_GACU	ENSONIP00000015785_ONIL	ENSTNIP00000003781_TNIG	ENSTRUP00000016691_TRUB	ENSXMAP00000005004_XMAC	anchovy.51276_ANCH
ENSDARP00000009052_DRER	ENSGACP00000021372_GACU	ENSONIP00000023430_ONIL	ENSTNIP00000009752_TNIG	ENSTRUP00000032400_TRUB	ENSXMAP00000010580_XMAC	anchovy.53068_ANCH
ENSDARP00000007002_DRER	ENSGACP00000025140_GACU	ENSONIP00000016433_ONIL	ENSTNIP00000010247_TNIG	ENSTRUP00000018876_TRUB	ENSXMAP00000008493_XMAC	anchovy.8134_ANCH
ENSDARP00000124484_DRER	ENSGACP00000015436_GACU	ENSONIP00000003892_ONIL	ENSTNIP00000005591_TNIG	ENSTRUP00000023042_TRUB	ENSXMAP00000002625_XMAC	anchovy.44235_ANCH
ENSDARP00000059475_DRER	ENSGACP00000027439_GACU	ENSONIP00000021903_ONIL	ENSTNIP00000010466_TNIG	ENSTRUP00000005239_TRUB	ENSXMAP00000009526_XMAC	anchovy.39594_ANCH
ENSDARP00000137115_DRER	ENSGACP00000007696_GACU	ENSONIP00000002739_ONIL	ENSTNIP00000020116_TNIG	ENSTRUP00000030758_TRUB	ENSXMAP00000002872_XMAC	anchovy.21366_ANCH
ENSDARP00000098947_DRER	ENSGACP00000001547_GACU	ENSONIP00000023791_ONIL	ENSTNIP00000017696_TNIG	ENSTRUP00000028857_TRUB	ENSXMAP00000016858_XMAC	anchovy.20193_ANCH
ENSDARP00000131386_DRER	ENSGACP00000008239_GACU	ENSONIP00000009081_ONIL	ENSTNIP00000022302_TNIG	ENSTRUP00000013952_TRUB	ENSXMAP00000008668_XMAC	anchovy.34310_ANCH
ENSDARP00000081901_DRER	ENSGACP00000013065_GACU	ENSONIP00000017291_ONIL	ENSTNIP00000018479_TNIG	ENSTRUP00000023605_TRUB	ENSXMAP00000007250_XMAC	anchovy.24984_ANCH
ENSDARP00000113034_DRER	ENSGACP00000009072_GACU	ENSONIP00000012056_ONIL	ENSTNIP00000002108_TNIG	ENSTRUP00000035328_TRUB	ENSXMAP00000013764_XMAC	anchovy.39326_ANCH
ENSDARP00000099046_DRER	ENSGACP00000010667_GACU	ENSONIP00000025258_ONIL	ENSTNIP00000008599_TNIG	ENSTRUP00000033600_TRUB	ENSXMAP00000013720_XMAC	anchovy.1076_ANCH
ENSDARP00000114636_DRER	ENSGACP00000014752_GACU	ENSONIP00000020859_ONIL	ENSTNIP00000015423_TNIG	ENSTRUP00000019665_TRUB	ENSXMAP00000012688_XMAC	anchovy.15751_ANCH
ENSDARP00000093526_DRER	ENSGACP00000009907_GACU	ENSONIP00000005129_ONIL	ENSTNIP00000017827_TNIG	ENSTRUP00000037805_TRUB	ENSXMAP00000017176_XMAC	anchovy.27443_ANCH
ENSDARP00000011163_DRER	ENSGACP00000013477_GACU	ENSONIP00000016261_ONIL	ENSTNIP00000010862_TNIG	ENSTRUP00000011080_TRUB	ENSXMAP00000011438_XMAC	anchovy.43978_ANCH
ENSDARP00000036002_DRER	ENSGACP00000005616_GACU	ENSONIP00000008130_ONIL	ENSTNIP00000022377_TNIG	ENSTRUP00000044389_TRUB	ENSXMAP00000008955_XMAC	anchovy.14714_ANCH
ENSDARP00000062253_DRER	ENSGACP00000007145_GACU	ENSONIP00000008309_ONIL	ENSTNIP00000013838_TNIG	ENSTRUP00000002235_TRUB	ENSXMAP00000019434_XMAC	anchovy.55522_ANCH
ENSDARP00000003616_DRER	ENSGACP00000002087_GACU	ENSONIP00000006871_ONIL	ENSTNIP00000009075_TNIG	ENSTRUP00000025937_TRUB	ENSXMAP00000017562_XMAC	anchovy.3699_ANCH
ENSDARP00000134891_DRER	ENSGACP00000003185_GACU	ENSONIP00000018215_ONIL	ENSTNIP00000010954_TNIG	ENSTRUP00000000548_TRUB	ENSXMAP00000000628_XMAC	anchovy.41338_ANCH
ENSDARP00000139145_DRER	ENSGACP00000001869_GACU	ENSONIP00000005368_ONIL	ENSTNIP00000007718_TNIG	ENSTRUP00000045087_TRUB	ENSXMAP00000015233_XMAC	anchovy.54532_ANCH
ENSDARP00000086442_DRER	ENSGACP00000020354_GACU	ENSONIP00000009180_ONIL	ENSTNIP00000006386_TNIG	ENSTRUP00000009356_TRUB	ENSXMAP00000014587_XMAC	anchovy.50836_ANCH
ENSDARP00000041113_DRER	ENSGACP00000003496_GACU	ENSONIP00000017140_ONIL	ENSTNIP00000022864_TNIG	ENSTRUP00000022298_TRUB	ENSXMAP00000016657_XMAC	anchovy.48773_ANCH
ENSDARP00000117990_DRER	ENSGACP00000013097_GACU	ENSONIP00000004986_ONIL	ENSTNIP00000008070_TNIG	ENSTRUP00000000321_TRUB	ENSXMAP00000017354_XMAC	anchovy.52625_ANCH
ENSDARP00000139473_DRER	ENSGACP00000000911_GACU	ENSONIP00000022735_ONIL	ENSTNIP00000005431_TNIG	ENSTRUP00000012116_TRUB	ENSXMAP00000006475_XMAC	anchovy.16468_ANCH
ENSDARP00000047012_DRER	ENSGACP00000013080_GACU	ENSONIP00000004764_ONIL	ENSTNIP00000010542_TNIG	ENSTRUP00000022657_TRUB	ENSXMAP00000000246_XMAC	anchovy.37667_ANCH
ENSDARP00000107078_DRER	ENSGACP00000020766_GACU	ENSONIP00000019408_ONIL	ENSTNIP00000016485_TNIG	ENSTRUP00000047064_TRUB	ENSXMAP00000019048_XMAC	anchovy.21402_ANCH
ENSDARP00000051054_DRER	ENSGACP00000006094_GACU	ENSONIP00000017939_ONIL	ENSTNIP00000019027_TNIG	ENSTRUP00000042611_TRUB	ENSXMAP00000010213_XMAC	anchovy.2826_ANCH
ENSDARP00000130918_DRER	ENSGACP00000012417_GACU	ENSONIP00000007595_ONIL	ENSTNIP00000010584_TNIG	ENSTRUP00000033494_TRUB	ENSXMAP00000004084_XMAC	anchovy.23885_ANCH
ENSDARP00000130751_DRER	ENSGACP00000010960_GACU	ENSONIP00000019720_ONIL	ENSTNIP00000018732_TNIG	ENSTRUP00000002959_TRUB	ENSXMAP00000009842_XMAC	anchovy.39156_ANCH
ENSDARP00000055046_DRER	ENSGACP00000019989_GACU	ENSONIP00000004238_ONIL	ENSTNIP00000003487_TNIG	ENSTRUP00000043882_TRUB	ENSXMAP00000001881_XMAC	anchovy.38090_ANCH
ENSDARP00000077375_DRER	ENSGACP00000004623_GACU	ENSONIP00000024180_ONIL	ENSTNIP00000013727_TNIG	ENSTRUP00000042868_TRUB	ENSXMAP00000016089_XMAC	anchovy.4055_ANCH
ENSDARP00000005176_DRER	ENSGACP00000001812_GACU	ENSONIP00000019777_ONIL	ENSTNIP00000018744_TNIG	ENSTRUP00000040511_TRUB	ENSXMAP00000014944_XMAC	anchovy.4127_ANCH
ENSDARP00000013651_DRER	ENSGACP00000009192_GACU	ENSONIP00000005054_ONIL	ENSTNIP00000022361_TNIG	ENSTRUP00000008183_TRUB	ENSXMAP00000006360_XMAC	anchovy.30657_ANCH
ENSDARP00000097423_DRER	ENSGACP00000001372_GACU	ENSONIP00000023837_ONIL	ENSTNIP00000004768_TNIG	ENSTRUP00000023514_TRUB	ENSXMAP00000001020_XMAC	anchovy.5005_ANCH
ENSDARP00000136544_DRER	ENSGACP00000018269_GACU	ENSONIP00000001929_ONIL	ENSTNIP00000021745_TNIG	ENSTRUP00000026365_TRUB	ENSXMAP00000018344_XMAC	anchovy.5617_ANCH
ENSDARP00000113473_DRER	ENSGACP00000018484_GACU	ENSONIP00000026237_ONIL	ENSTNIP00000021764_TNIG	ENSTRUP00000031164_TRUB	ENSXMAP00000019791_XMAC	anchovy.6200_ANCH
ENSDARP00000120826_DRER	ENSGACP00000005836_GACU	ENSONIP00000015513_ONIL	ENSTNIP00000013468_TNIG	ENSTRUP00000007295_TRUB	ENSXMAP00000002423_XMAC	anchovy.45226_ANCH
ENSDARP00000114538_DRER	ENSGACP00000014237_GACU	ENSONIP00000001172_ONIL	ENSTNIP00000010276_TNIG	ENSTRUP00000019541_TRUB	ENSXMAP00000018129_XMAC	anchovy.42891_ANCH
ENSDARP00000138270_DRER	ENSGACP00000006149_GACU	ENSONIP00000026338_ONIL	ENSTNIP00000015364_TNIG	ENSTRUP00000015488_TRUB	ENSXMAP00000019493_XMAC	anchovy.32884_ANCH
ENSDARP00000132492_DRER	ENSGACP00000024447_GACU	ENSONIP00000015832_ONIL	ENSTNIP00000005607_TNIG	ENSTRUP00000032559_TRUB	ENSXMAP00000003790_XMAC	anchovy.45695_ANCH
ENSDARP00000122022_DRER	ENSGACP00000009251_GACU	ENSONIP00000005733_ONIL	ENSTNIP00000003731_TNIG	ENSTRUP00000010733_TRUB	ENSXMAP00000000884_XMAC	anchovy.12427_ANCH
ENSDARP00000055503_DRER	ENSGACP00000004763_GACU	ENSONIP00000005556_ONIL	ENSTNIP00000009345_TNIG	ENSTRUP00000000202_TRUB	ENSXMAP00000014572_XMAC	anchovy.40953_ANCH
ENSDARP00000103685_DRER	ENSGACP00000009998_GACU	ENSONIP00000013286_ONIL	ENSTNIP00000008298_TNIG	ENSTRUP00000038587_TRUB	ENSXMAP00000010620_XMAC	anchovy.14596_ANCH
ENSDARP00000093287_DRER	ENSGACP00000014320_GACU	ENSONIP00000001225_ONIL	ENSTNIP00000001795_TNIG	ENSTRUP00000016353_TRUB	ENSXMAP00000016916_XMAC	anchovy.53361_ANCH
ENSDARP00000137807_DRER	ENSGACP00000008156_GACU	ENSONIP00000018209_ONIL	ENSTNIP00000019808_TNIG	ENSTRUP00000042841_TRUB	ENSXMAP00000016512_XMAC	anchovy.13245_ANCH
ENSDARP00000107079_DRER	ENSGACP00000011291_GACU	ENSONIP00000013390_ONIL	ENSTNIP00000013325_TNIG	ENSTRUP00000042280_TRUB	ENSXMAP00000009591_XMAC	anchovy.54411_ANCH
ENSDARP00000013157_DRER	ENSGACP00000007839_GACU	ENSONIP00000002639_ONIL	ENSTNIP00000005718_TNIG	ENSTRUP00000027710_TRUB	ENSXMAP00000002737_XMAC	anchovy.6675_ANCH
ENSDARP00000096471_DRER	ENSGACP00000002969_GACU	ENSONIP00000024594_ONIL	ENSTNIP00000014477_TNIG	ENSTRUP00000009773_TRUB	ENSXMAP00000005278_XMAC	anchovy.3866_ANCH
ENSDARP00000112336_DRER	ENSGACP00000001504_GACU	ENSONIP00000023802_ONIL	ENSTNIP00000017691_TNIG	ENSTRUP00000027213_TRUB	ENSXMAP00000016766_XMAC	anchovy.22075_ANCH
ENSDARP00000069326_DRER	ENSGACP00000010046_GACU	ENSONIP00000018895_ONIL	ENSTNIP00000003801_TNIG	ENSTRUP00000006952_TRUB	ENSXMAP00000015085_XMAC	anchovy.52316_ANCH
ENSDARP00000089091_DRER	ENSGACP00000010022_GACU	ENSONIP00000018898_ONIL	ENSTNIP00000002915_TNIG	ENSTRUP00000028310_TRUB	ENSXMAP00000015100_XMAC	anchovy.58361_ANCH
ENSDARP00000058891_DRER	ENSGACP00000007222_GACU	ENSONIP00000011159_ONIL	ENSTNIP00000019605_TNIG	ENSTRUP00000001882_TRUB	ENSXMAP00000011630_XMAC	anchovy.10011_ANCH
ENSDARP00000105002_DRER	ENSGACP00000012801_GACU	ENSONIP00000025006_ONIL	ENSTNIP00000015842_TNIG	ENSTRUP00000042797_TRUB	ENSXMAP00000016468_XMAC	anchovy.1494_ANCH
ENSDARP00000133962_DRER	ENSGACP00000022046_GACU	ENSONIP00000003579_ONIL	ENSTNIP00000007445_TNIG	ENSTRUP00000047791_TRUB	ENSXMAP00000005589_XMAC	anchovy.56402_ANCH
ENSDARP00000095298_DRER	ENSGACP00000011913_GACU	ENSONIP00000007849_ONIL	ENSTNIP00000022483_TNIG	ENSTRUP00000039006_TRUB	ENSXMAP00000008788_XMAC	anchovy.17189_ANCH
ENSDARP00000010482_DRER	ENSGACP00000008523_GACU	ENSONIP00000002574_ONIL	ENSTNIP00000014949_TNIG	ENSTRUP00000039180_TRUB	ENSXMAP00000018726_XMAC	anchovy.3179_ANCH
ENSDARP00000133640_DRER	ENSGACP00000014950_GACU	ENSONIP00000001979_ONIL	ENSTNIP00000012766_TNIG	ENSTRUP00000019699_TRUB	ENSXMAP00000013614_XMAC	anchovy.42065_ANCH
ENSDARP00000136398_DRER	ENSGACP00000001346_GACU	ENSONIP00000022828_ONIL	ENSTNIP00000003067_TNIG	ENSTRUP00000028199_TRUB	ENSXMAP00000013839_XMAC	anchovy.42448_ANCH
ENSDARP00000052602_DRER	ENSGACP00000009272_GACU	ENSONIP00000005745_ONIL	ENSTNIP00000001394_TNIG	ENSTRUP00000040247_TRUB	ENSXMAP00000000959_XMAC	anchovy.56467_ANCH
ENSDARP00000118435_DRER	ENSGACP00000003438_GACU	ENSONIP00000009031_ONIL	ENSTNIP00000018788_TNIG	ENSTRUP00000032891_TRUB	ENSXMAP00000006456_XMAC	anchovy.24031_ANCH
ENSDARP00000005251_DRER	ENSGACP00000017885_GACU	ENSONIP00000009791_ONIL	ENSTNIP00000007382_TNIG	ENSTRUP00000023985_TRUB	ENSXMAP00000005561_XMAC	anchovy.52380_ANCH
ENSDARP00000068124_DRER	ENSGACP00000023759_GACU	ENSONIP00000016137_ONIL	ENSTNIP00000000882_TNIG	ENSTRUP00000030669_TRUB	ENSXMAP00000005102_XMAC	anchovy.39838_ANCH
ENSDARP00000105475_DRER	ENSGACP00000004461_GACU	ENSONIP00000012915_ONIL	ENSTNIP00000016077_TNIG	ENSTRUP00000046070_TRUB	ENSXMAP00000007764_XMAC	anchovy.48885_ANCH
ENSDARP00000121280_DRER	ENSGACP00000022455_GACU	ENSONIP00000006803_ONIL	ENSTNIP00000019922_TNIG	ENSTRUP00000032896_TRUB	ENSXMAP00000003221_XMAC	anchovy.6669_ANCH
ENSDARP00000111972_DRER	ENSGACP00000024989_GACU	ENSONIP00000015772_ONIL	ENSTNIP00000010222_TNIG	ENSTRUP00000012651_TRUB	ENSXMAP00000011542_XMAC	anchovy.51989_ANCH
ENSDARP00000067487_DRER	ENSGACP00000011688_GACU	ENSONIP00000016741_ONIL	ENSTNIP00000015238_TNIG	ENSTRUP00000022195_TRUB	ENSXMAP00000003242_XMAC	anchovy.45848_ANCH
ENSDARP00000133729_DRER	ENSGACP00000008182_GACU	ENSONIP00000015286_ONIL	ENSTNIP00000020598_TNIG	ENSTRUP00000035381_TRUB	ENSXMAP00000006823_XMAC	anchovy.42896_ANCH
ENSDARP00000044149_DRER	ENSGACP00000013582_GACU	ENSONIP00000000955_ONIL	ENSTNIP00000020142_TNIG	ENSTRUP00000006353_TRUB	ENSXMAP00000018598_XMAC	anchovy.5334_ANCH
ENSDARP00000103524_DRER	ENSGACP00000010844_GACU	ENSONIP00000020451_ONIL	ENSTNIP00000014517_TNIG	ENSTRUP00000036117_TRUB	ENSXMAP00000005283_XMAC	anchovy.42381_ANCH
ENSDARP00000091365_DRER	ENSGACP00000001625_GACU	ENSONIP00000021485_ONIL	ENSTNIP00000001734_TNIG	ENSTRUP00000036316_TRUB	ENSXMAP00000000802_XMAC	anchovy.40291_ANCH
ENSDARP00000132809_DRER	ENSGACP00000026751_GACU	ENSONIP00000016079_ONIL	ENSTNIP00000011402_TNIG	ENSTRUP00000016434_TRUB	ENSXMAP00000005581_XMAC	anchovy.39157_ANCH
ENSDARP00000099527_DRER	ENSGACP00000004686_GACU	ENSONIP00000018059_ONIL	ENSTNIP00000016930_TNIG	ENSTRUP00000013743_TRUB	ENSXMAP00000012594_XMAC	anchovy.30473_ANCH
ENSDARP00000100987_DRER	ENSGACP00000020133_GACU	ENSONIP00000017082_ONIL	ENSTNIP00000005734_TNIG	ENSTRUP00000016412_TRUB	ENSXMAP00000014722_XMAC	anchovy.8657_ANCH
ENSDARP00000093339_DRER	ENSGACP00000021322_GACU	ENSONIP00000021520_ONIL	ENSTNIP00000020834_TNIG	ENSTRUP00000018802_TRUB	ENSXMAP00000015017_XMAC	anchovy.41873_ANCH
ENSDARP00000045517_DRER	ENSGACP00000006517_GACU	ENSONIP00000026223_ONIL	ENSTNIP00000012596_TNIG	ENSTRUP00000014437_TRUB	ENSXMAP00000019943_XMAC	anchovy.31478_ANCH
ENSDARP00000115965_DRER	ENSGACP00000015815_GACU	ENSONIP00000007987_ONIL	ENSTNIP00000003575_TNIG	ENSTRUP00000022296_TRUB	ENSXMAP00000010587_XMAC	anchovy.32432_ANCH
ENSDARP00000040190_DRER	ENSGACP00000014244_GACU	ENSONIP00000019274_ONIL	ENSTNIP00000019436_TNIG	ENSTRUP00000017937_TRUB	ENSXMAP00000004212_XMAC	anchovy.15643_ANCH
ENSDARP00000139815_DRER	ENSGACP00000019152_GACU	ENSONIP00000017855_ONIL	ENSTNIP00000018713_TNIG	ENSTRUP00000040172_TRUB	ENSXMAP00000015613_XMAC	anchovy.16402_ANCH
ENSDARP00000064111_DRER	ENSGACP00000006496_GACU	ENSONIP00000001516_ONIL	ENSTNIP00000012597_TNIG	ENSTRUP00000014487_TRUB	ENSXMAP00000010729_XMAC	anchovy.52008_ANCH
ENSDARP00000017258_DRER	ENSGACP00000011945_GACU	ENSONIP00000007603_ONIL	ENSTNIP00000021547_TNIG	ENSTRUP00000027695_TRUB	ENSXMAP00000013213_XMAC	anchovy.4369_ANCH
ENSDARP00000141877_DRER	ENSGACP00000014919_GACU	ENSONIP00000006549_ONIL	ENSTNIP00000002547_TNIG	ENSTRUP00000017467_TRUB	ENSXMAP00000004752_XMAC	anchovy.54406_ANCH
ENSDARP00000057598_DRER	ENSGACP00000008977_GACU	ENSONIP00000012059_ONIL	ENSTNIP00000019637_TNIG	ENSTRUP00000035536_TRUB	ENSXMAP00000013743_XMAC	anchovy.40207_ANCH
ENSDARP00000077473_DRER	ENSGACP00000001666_GACU	ENSONIP00000004997_ONIL	ENSTNIP00000017805_TNIG	ENSTRUP00000034949_TRUB	ENSXMAP00000016970_XMAC	anchovy.34268_ANCH
ENSDARP00000006141_DRER	ENSGACP00000001668_GACU	ENSONIP00000005000_ONIL	ENSTNIP00000017804_TNIG	ENSTRUP00000034771_TRUB	ENSXMAP00000016945_XMAC	anchovy.56940_ANCH
ENSDARP00000096598_DRER	ENSGACP00000007238_GACU	ENSONIP00000008202_ONIL	ENSTNIP00000016623_TNIG	ENSTRUP00000012250_TRUB	ENSXMAP00000003685_XMAC	anchovy.18114_ANCH
ENSDARP00000066720_DRER	ENSGACP00000002808_GACU	ENSONIP00000010210_ONIL	ENSTNIP00000022160_TNIG	ENSTRUP00000016408_TRUB	ENSXMAP00000006234_XMAC	anchovy.64130_ANCH
ENSDARP00000140814_DRER	ENSGACP00000006250_GACU	ENSONIP00000007877_ONIL	ENSTNIP00000016674_TNIG	ENSTRUP00000014278_TRUB	ENSXMAP00000001884_XMAC	anchovy.8237_ANCH
ENSDARP00000130485_DRER	ENSGACP00000011654_GACU	ENSONIP00000004654_ONIL	ENSTNIP00000020458_TNIG	ENSTRUP00000034559_TRUB	ENSXMAP00000010977_XMAC	anchovy.58758_ANCH
ENSDARP00000136255_DRER	ENSGACP00000003041_GACU	ENSONIP00000020295_ONIL	ENSTNIP00000000076_TNIG	ENSTRUP00000032748_TRUB	ENSXMAP00000015134_XMAC	anchovy.6460_ANCH
ENSDARP00000137657_DRER	ENSGACP00000017313_GACU	ENSONIP00000003086_ONIL	ENSTNIP00000016179_TNIG	ENSTRUP00000046462_TRUB	ENSXMAP00000012269_XMAC	anchovy.44477_ANCH
ENSDARP00000007817_DRER	ENSGACP00000000340_GACU	ENSONIP00000018429_ONIL	ENSTNIP00000017325_TNIG	ENSTRUP00000023820_TRUB	ENSXMAP00000008319_XMAC	anchovy.42090_ANCH
ENSDARP00000130326_DRER	ENSGACP00000016514_GACU	ENSONIP00000019712_ONIL	ENSTNIP00000010731_TNIG	ENSTRUP00000008344_TRUB	ENSXMAP00000011817_XMAC	anchovy.14147_ANCH
ENSDARP00000107467_DRER	ENSGACP00000018607_GACU	ENSONIP00000014349_ONIL	ENSTNIP00000009472_TNIG	ENSTRUP00000000150_TRUB	ENSXMAP00000001459_XMAC	anchovy.43988_ANCH
ENSDARP00000107434_DRER	ENSGACP00000017436_GACU	ENSONIP00000019965_ONIL	ENSTNIP00000019886_TNIG	ENSTRUP00000037643_TRUB	ENSXMAP00000004682_XMAC	anchovy.40023_ANCH
ENSDARP00000003318_DRER	ENSGACP00000009869_GACU	ENSONIP00000010371_ONIL	ENSTNIP00000011776_TNIG	ENSTRUP00000030738_TRUB	ENSXMAP00000018790_XMAC	anchovy.8530_ANCH
ENSDARP00000067373_DRER	ENSGACP00000025769_GACU	ENSONIP00000015216_ONIL	ENSTNIP00000008494_TNIG	ENSTRUP00000010123_TRUB	ENSXMAP00000006212_XMAC	anchovy.56590_ANCH
ENSDARP00000085308_DRER	ENSGACP00000011387_GACU	ENSONIP00000017189_ONIL	ENSTNIP00000014489_TNIG	ENSTRUP00000040439_TRUB	ENSXMAP00000003046_XMAC	anchovy.56836_ANCH
ENSDARP00000020485_DRER	ENSGACP00000025594_GACU	ENSONIP00000011607_ONIL	ENSTNIP00000008055_TNIG	ENSTRUP00000031810_TRUB	ENSXMAP00000015713_XMAC	anchovy.8022_ANCH
ENSDARP00000106435_DRER	ENSGACP00000015486_GACU	ENSONIP00000018484_ONIL	ENSTNIP00000015113_TNIG	ENSTRUP00000016784_TRUB	ENSXMAP00000001346_XMAC	anchovy.52796_ANCH
ENSDARP00000062675_DRER	ENSGACP00000006536_GACU	ENSONIP00000001393_ONIL	ENSTNIP00000014113_TNIG	ENSTRUP00000005468_TRUB	ENSXMAP00000004213_XMAC	anchovy.57860_ANCH
ENSDARP00000126680_DRER	ENSGACP00000006629_GACU	ENSONIP00000019839_ONIL	ENSTNIP00000009180_TNIG	ENSTRUP00000005017_TRUB	ENSXMAP00000008385_XMAC	anchovy.25171_ANCH
ENSDARP00000077572_DRER	ENSGACP00000005274_GACU	ENSONIP00000026538_ONIL	ENSTNIP00000012984_TNIG	ENSTRUP00000029641_TRUB	ENSXMAP00000014914_XMAC	anchovy.34567_ANCH
ENSDARP00000104975_DRER	ENSGACP00000011040_GACU	ENSONIP00000025354_ONIL	ENSTNIP00000020491_TNIG	ENSTRUP00000024088_TRUB	ENSXMAP00000018361_XMAC	anchovy.31482_ANCH
ENSDARP00000022481_DRER	ENSGACP00000010965_GACU	ENSONIP00000025358_ONIL	ENSTNIP00000020493_TNIG	ENSTRUP00000022093_TRUB	ENSXMAP00000013558_XMAC	anchovy.39551_ANCH
ENSDARP00000138623_DRER	ENSGACP00000007924_GACU	ENSONIP00000010457_ONIL	ENSTNIP00000016691_TNIG	ENSTRUP00000028277_TRUB	ENSXMAP00000006788_XMAC	anchovy.1702_ANCH
ENSDARP00000029074_DRER	ENSGACP00000024713_GACU	ENSONIP00000017727_ONIL	ENSTNIP00000004264_TNIG	ENSTRUP00000009046_TRUB	ENSXMAP00000008266_XMAC	anchovy.16779_ANCH
ENSDARP00000061405_DRER	ENSGACP00000011127_GACU	ENSONIP00000016762_ONIL	ENSTNIP00000018927_TNIG	ENSTRUP00000028573_TRUB	ENSXMAP00000017841_XMAC	anchovy.4396_ANCH
ENSDARP00000134662_DRER	ENSGACP00000020762_GACU	ENSONIP00000007520_ONIL	ENSTNIP00000006316_TNIG	ENSTRUP00000044854_TRUB	ENSXMAP00000003167_XMAC	anchovy.49522_ANCH
ENSDARP00000073367_DRER	ENSGACP00000009082_GACU	ENSONIP00000011109_ONIL	ENSTNIP00000021262_TNIG	ENSTRUP00000047357_TRUB	ENSXMAP00000009968_XMAC	anchovy.42876_ANCH
ENSDARP00000135586_DRER	ENSGACP00000024345_GACU	ENSONIP00000014185_ONIL	ENSTNIP00000005712_TNIG	ENSTRUP00000036682_TRUB	ENSXMAP00000010854_XMAC	anchovy.17564_ANCH
ENSDARP00000121428_DRER	ENSGACP00000009306_GACU	ENSONIP00000006927_ONIL	ENSTNIP00000005922_TNIG	ENSTRUP00000012850_TRUB	ENSXMAP00000017013_XMAC	anchovy.42072_ANCH
ENSDARP00000125628_DRER	ENSGACP00000017824_GACU	ENSONIP00000007490_ONIL	ENSTNIP00000019492_TNIG	ENSTRUP00000014191_TRUB	ENSXMAP00000017393_XMAC	anchovy.17168_ANCH
ENSDARP00000098751_DRER	ENSGACP00000023460_GACU	ENSONIP00000001900_ONIL	ENSTNIP00000015956_TNIG	ENSTRUP00000017268_TRUB	ENSXMAP00000013627_XMAC	anchovy.14850_ANCH
ENSDARP00000028805_DRER	ENSGACP00000016208_GACU	ENSONIP00000005105_ONIL	ENSTNIP00000017791_TNIG	ENSTRUP00000029542_TRUB	ENSXMAP00000016722_XMAC	anchovy.43553_ANCH
ENSDARP00000034076_DRER	ENSGACP00000005106_GACU	ENSONIP00000020192_ONIL	ENSTNIP00000016962_TNIG	ENSTRUP00000023418_TRUB	ENSXMAP00000004373_XMAC	anchovy.30490_ANCH
ENSDARP00000069904_DRER	ENSGACP00000020561_GACU	ENSONIP00000007827_ONIL	ENSTNIP00000012263_TNIG	ENSTRUP00000044288_TRUB	ENSXMAP00000007315_XMAC	anchovy.15468_ANCH
ENSDARP00000078381_DRER	ENSGACP00000025713_GACU	ENSONIP00000022784_ONIL	ENSTNIP00000008817_TNIG	ENSTRUP00000014065_TRUB	ENSXMAP00000017408_XMAC	anchovy.32188_ANCH
ENSDARP00000141281_DRER	ENSGACP00000013402_GACU	ENSONIP00000017002_ONIL	ENSTNIP00000019474_TNIG	ENSTRUP00000035241_TRUB	ENSXMAP00000003729_XMAC	anchovy.17717_ANCH
ENSDARP00000015938_DRER	ENSGACP00000026097_GACU	ENSONIP00000016979_ONIL	ENSTNIP00000015996_TNIG	ENSTRUP00000039770_TRUB	ENSXMAP00000008651_XMAC	anchovy.27574_ANCH
ENSDARP00000132066_DRER	ENSGACP00000025954_GACU	ENSONIP00000019942_ONIL	ENSTNIP00000013022_TNIG	ENSTRUP00000016910_TRUB	ENSXMAP00000000868_XMAC	anchovy.23517_ANCH
ENSDARP00000027867_DRER	ENSGACP00000001263_GACU	ENSONIP00000014156_ONIL	ENSTNIP00000007137_TNIG	ENSTRUP00000044626_TRUB	ENSXMAP00000005301_XMAC	anchovy.56656_ANCH
ENSDARP00000067823_DRER	ENSGACP00000005639_GACU	ENSONIP00000012708_ONIL	ENSTNIP00000019764_TNIG	ENSTRUP00000006874_TRUB	ENSXMAP00000006583_XMAC	anchovy.41729_ANCH
ENSDARP00000111809_DRER	ENSGACP00000021776_GACU	ENSONIP00000001408_ONIL	ENSTNIP00000016005_TNIG	ENSTRUP00000039950_TRUB	ENSXMAP00000002295_XMAC	anchovy.1161_ANCH
ENSDARP00000129655_DRER	ENSGACP00000006985_GACU	ENSONIP00000013233_ONIL	ENSTNIP00000017394_TNIG	ENSTRUP00000032097_TRUB	ENSXMAP00000005928_XMAC	anchovy.19516_ANCH
ENSDARP00000121369_DRER	ENSGACP00000006933_GACU	ENSONIP00000000070_ONIL	ENSTNIP00000009677_TNIG	ENSTRUP00000006496_TRUB	ENSXMAP00000007089_XMAC	anchovy.42093_ANCH
ENSDARP00000058992_DRER	ENSGACP00000011745_GACU	ENSONIP00000010225_ONIL	ENSTNIP00000022477_TNIG	ENSTRUP00000039855_TRUB	ENSXMAP00000008732_XMAC	anchovy.38436_ANCH
ENSDARP00000138448_DRER	ENSGACP00000008104_GACU	ENSONIP00000021020_ONIL	ENSTNIP00000009209_TNIG	ENSTRUP00000009539_TRUB	ENSXMAP00000002919_XMAC	anchovy.24499_ANCH
ENSDARP00000043865_DRER	ENSGACP00000010854_GACU	ENSONIP00000025367_ONIL	ENSTNIP00000020499_TNIG	ENSTRUP00000018583_TRUB	ENSXMAP00000013600_XMAC	anchovy.54205_ANCH
ENSDARP00000122503_DRER	ENSGACP00000023222_GACU	ENSONIP00000004783_ONIL	ENSTNIP00000006550_TNIG	ENSTRUP00000005049_TRUB	ENSXMAP00000000981_XMAC	anchovy.39311_ANCH
ENSDARP00000135443_DRER	ENSGACP00000023236_GACU	ENSONIP00000004779_ONIL	ENSTNIP00000006549_TNIG	ENSTRUP00000005311_TRUB	ENSXMAP00000000973_XMAC	anchovy.40322_ANCH
ENSDARP00000140722_DRER	ENSGACP00000008591_GACU	ENSONIP00000002595_ONIL	ENSTNIP00000014944_TNIG	ENSTRUP00000038757_TRUB	ENSXMAP00000018682_XMAC	anchovy.54630_ANCH
ENSDARP00000010637_DRER	ENSGACP00000020081_GACU	ENSONIP00000004087_ONIL	ENSTNIP00000008148_TNIG	ENSTRUP00000044019_TRUB	ENSXMAP00000003668_XMAC	anchovy.7495_ANCH
ENSDARP00000137956_DRER	ENSGACP00000020862_GACU	ENSONIP00000007363_ONIL	ENSTNIP00000012203_TNIG	ENSTRUP00000045501_TRUB	ENSXMAP00000014526_XMAC	anchovy.28608_ANCH
ENSDARP00000067732_DRER	ENSGACP00000021291_GACU	ENSONIP00000009496_ONIL	ENSTNIP00000009808_TNIG	ENSTRUP00000046207_TRUB	ENSXMAP00000005116_XMAC	anchovy.26283_ANCH
ENSDARP00000139813_DRER	ENSGACP00000019814_GACU	ENSONIP00000011746_ONIL	ENSTNIP00000009269_TNIG	ENSTRUP00000002033_TRUB	ENSXMAP00000001219_XMAC	anchovy.6227_ANCH
ENSDARP00000104974_DRER	ENSGACP00000014576_GACU	ENSONIP00000013188_ONIL	ENSTNIP00000009425_TNIG	ENSTRUP00000013553_TRUB	ENSXMAP00000019303_XMAC	anchovy.4213_ANCH
ENSDARP00000083577_DRER	ENSGACP00000026798_GACU	ENSONIP00000002195_ONIL	ENSTNIP00000013720_TNIG	ENSTRUP00000002516_TRUB	ENSXMAP00000005194_XMAC	anchovy.14339_ANCH
ENSDARP00000076208_DRER	ENSGACP00000017637_GACU	ENSONIP00000020043_ONIL	ENSTNIP00000014383_TNIG	ENSTRUP00000038978_TRUB	ENSXMAP00000004500_XMAC	anchovy.16273_ANCH
ENSDARP00000118265_DRER	ENSGACP00000011629_GACU	ENSONIP00000015130_ONIL	ENSTNIP00000018139_TNIG	ENSTRUP00000037327_TRUB	ENSXMAP00000010917_XMAC	anchovy.16344_ANCH
ENSDARP00000128495_DRER	ENSGACP00000007399_GACU	ENSONIP00000004267_ONIL	ENSTNIP00000013752_TNIG	ENSTRUP00000023010_TRUB	ENSXMAP00000002834_XMAC	anchovy.21772_ANCH
ENSDARP00000078114_DRER	ENSGACP00000004345_GACU	ENSONIP00000013703_ONIL	ENSTNIP00000005564_TNIG	ENSTRUP00000001750_TRUB	ENSXMAP00000012436_XMAC	anchovy.41226_ANCH
ENSDARP00000084823_DRER	ENSGACP00000017877_GACU	ENSONIP00000009789_ONIL	ENSTNIP00000007381_TNIG	ENSTRUP00000023944_TRUB	ENSXMAP00000005546_XMAC	anchovy.23187_ANCH
ENSDARP00000137010_DRER	ENSGACP00000019389_GACU	ENSONIP00000026128_ONIL	ENSTNIP00000002994_TNIG	ENSTRUP00000042190_TRUB	ENSXMAP00000011328_XMAC	anchovy.56224_ANCH
ENSDARP00000083350_DRER	ENSGACP00000023264_GACU	ENSONIP00000019278_ONIL	ENSTNIP00000021324_TNIG	ENSTRUP00000000476_TRUB	ENSXMAP00000005210_XMAC	anchovy.38629_ANCH
ENSDARP00000031340_DRER	ENSGACP00000016147_GACU	ENSONIP00000021256_ONIL	ENSTNIP00000015478_TNIG	ENSTRUP00000000471_TRUB	ENSXMAP00000018379_XMAC	anchovy.16037_ANCH
ENSDARP00000124018_DRER	ENSGACP00000015190_GACU	ENSONIP00000000899_ONIL	ENSTNIP00000022497_TNIG	ENSTRUP00000020790_TRUB	ENSXMAP00000015543_XMAC	anchovy.2114_ANCH
ENSDARP00000128573_DRER	ENSGACP00000019213_GACU	ENSONIP00000001214_ONIL	ENSTNIP00000011146_TNIG	ENSTRUP00000036515_TRUB	ENSXMAP00000008058_XMAC	anchovy.43640_ANCH
ENSDARP00000136797_DRER	ENSGACP00000015863_GACU	ENSONIP00000002896_ONIL	ENSTNIP00000004057_TNIG	ENSTRUP00000017221_TRUB	ENSXMAP00000014930_XMAC	anchovy.49992_ANCH
ENSDARP00000072692_DRER	ENSGACP00000011111_GACU	ENSONIP00000010244_ONIL	ENSTNIP00000021129_TNIG	ENSTRUP00000040403_TRUB	ENSXMAP00000008642_XMAC	anchovy.26990_ANCH
ENSDARP00000124457_DRER	ENSGACP00000016995_GACU	ENSONIP00000024596_ONIL	ENSTNIP00000011760_TNIG	ENSTRUP00000024522_TRUB	ENSXMAP00000018432_XMAC	anchovy.41171_ANCH
ENSDARP00000096775_DRER	ENSGACP00000003662_GACU	ENSONIP00000017950_ONIL	ENSTNIP00000011013_TNIG	ENSTRUP00000031495_TRUB	ENSXMAP00000010415_XMAC	anchovy.309_ANCH
ENSDARP00000110301_DRER	ENSGACP00000011335_GACU	ENSONIP00000013371_ONIL	ENSTNIP00000013324_TNIG	ENSTRUP00000042201_TRUB	ENSXMAP00000009587_XMAC	anchovy.26870_ANCH
ENSDARP00000073288_DRER	ENSGACP00000011880_GACU	ENSONIP00000025161_ONIL	ENSTNIP00000015802_TNIG	ENSTRUP00000039726_TRUB	ENSXMAP00000019001_XMAC	anchovy.31405_ANCH
ENSDARP00000060133_DRER	ENSGACP00000004458_GACU	ENSONIP00000017967_ONIL	ENSTNIP00000016916_TNIG	ENSTRUP00000028052_TRUB	ENSXMAP00000012031_XMAC	anchovy.35596_ANCH
ENSDARP00000016280_DRER	ENSGACP00000010544_GACU	ENSONIP00000013281_ONIL	ENSTNIP00000005240_TNIG	ENSTRUP00000035628_TRUB	ENSXMAP00000006698_XMAC	anchovy.6593_ANCH
ENSDARP00000129001_DRER	ENSGACP00000004180_GACU	ENSONIP00000005807_ONIL	ENSTNIP00000006500_TNIG	ENSTRUP00000029601_TRUB	ENSXMAP00000010746_XMAC	anchovy.59397_ANCH
ENSDARP00000116409_DRER	ENSGACP00000013388_GACU	ENSONIP00000004531_ONIL	ENSTNIP00000010523_TNIG	ENSTRUP00000018720_TRUB	ENSXMAP00000018316_XMAC	anchovy.45045_ANCH
ENSDARP00000017054_DRER	ENSGACP00000024761_GACU	ENSONIP00000019889_ONIL	ENSTNIP00000006302_TNIG	ENSTRUP00000002351_TRUB	ENSXMAP00000015797_XMAC	anchovy.6028_ANCH
ENSDARP00000071677_DRER	ENSGACP00000010835_GACU	ENSONIP00000024430_ONIL	ENSTNIP00000021895_TNIG	ENSTRUP00000011432_TRUB	ENSXMAP00000018555_XMAC	anchovy.4418_ANCH
ENSDARP00000013486_DRER	ENSGACP00000026035_GACU	ENSONIP00000014674_ONIL	ENSTNIP00000010395_TNIG	ENSTRUP00000041256_TRUB	ENSXMAP00000011040_XMAC	anchovy.38797_ANCH
ENSDARP00000122078_DRER	ENSGACP00000005572_GACU	ENSONIP00000018042_ONIL	ENSTNIP00000018458_TNIG	ENSTRUP00000031641_TRUB	ENSXMAP00000014406_XMAC	anchovy.44786_ANCH
ENSDARP00000017491_DRER	ENSGACP00000026114_GACU	ENSONIP00000000051_ONIL	ENSTNIP00000009063_TNIG	ENSTRUP00000004580_TRUB	ENSXMAP00000005731_XMAC	anchovy.4523_ANCH
ENSDARP00000077215_DRER	ENSGACP00000020368_GACU	ENSONIP00000003804_ONIL	ENSTNIP00000012284_TNIG	ENSTRUP00000044200_TRUB	ENSXMAP00000011396_XMAC	anchovy.3337_ANCH
ENSDARP00000002180_DRER	ENSGACP00000018097_GACU	ENSONIP00000021384_ONIL	ENSTNIP00000019053_TNIG	ENSTRUP00000043273_TRUB	ENSXMAP00000003003_XMAC	anchovy.7686_ANCH
ENSDARP00000132180_DRER	ENSGACP00000017707_GACU	ENSONIP00000001593_ONIL	ENSTNIP00000008772_TNIG	ENSTRUP00000014737_TRUB	ENSXMAP00000004732_XMAC	anchovy.53138_ANCH
ENSDARP00000133776_DRER	ENSGACP00000000814_GACU	ENSONIP00000009495_ONIL	ENSTNIP00000008853_TNIG	ENSTRUP00000026111_TRUB	ENSXMAP00000009342_XMAC	anchovy.53774_ANCH
ENSDARP00000115431_DRER	ENSGACP00000017299_GACU	ENSONIP00000018965_ONIL	ENSTNIP00000022418_TNIG	ENSTRUP00000038802_TRUB	ENSXMAP00000003892_XMAC	anchovy.47554_ANCH
ENSDARP00000022858_DRER	ENSGACP00000001261_GACU	ENSONIP00000023884_ONIL	ENSTNIP00000017660_TNIG	ENSTRUP00000013203_TRUB	ENSXMAP00000001344_XMAC	anchovy.42023_ANCH
ENSDARP00000002411_DRER	ENSGACP00000022721_GACU	ENSONIP00000004507_ONIL	ENSTNIP00000011977_TNIG	ENSTRUP00000026185_TRUB	ENSXMAP00000004250_XMAC	anchovy.38888_ANCH
ENSDARP00000108736_DRER	ENSGACP00000021806_GACU	ENSONIP00000009765_ONIL	ENSTNIP00000021943_TNIG	ENSTRUP00000005332_TRUB	ENSXMAP00000004240_XMAC	anchovy.37512_ANCH
ENSDARP00000111822_DRER	ENSGACP00000012974_GACU	ENSONIP00000004725_ONIL	ENSTNIP00000010551_TNIG	ENSTRUP00000024729_TRUB	ENSXMAP00000018654_XMAC	anchovy.29946_ANCH
ENSDARP00000029203_DRER	ENSGACP00000022748_GACU	ENSONIP00000012580_ONIL	ENSTNIP00000020872_TNIG	ENSTRUP00000036853_TRUB	ENSXMAP00000009633_XMAC	anchovy.26798_ANCH
ENSDARP00000096464_DRER	ENSGACP00000023028_GACU	ENSONIP00000003191_ONIL	ENSTNIP00000018842_TNIG	ENSTRUP00000026655_TRUB	ENSXMAP00000013693_XMAC	anchovy.9247_ANCH
ENSDARP00000014779_DRER	ENSGACP00000022288_GACU	ENSONIP00000012793_ONIL	ENSTNIP00000009925_TNIG	ENSTRUP00000012195_TRUB	ENSXMAP00000018909_XMAC	anchovy.39195_ANCH
ENSDARP00000140719_DRER	ENSGACP00000014685_GACU	ENSONIP00000000622_ONIL	ENSTNIP00000019409_TNIG	ENSTRUP00000040862_TRUB	ENSXMAP00000009527_XMAC	anchovy.25251_ANCH
ENSDARP00000138453_DRER	ENSGACP00000015178_GACU	ENSONIP00000000907_ONIL	ENSTNIP00000022496_TNIG	ENSTRUP00000021431_TRUB	ENSXMAP00000015563_XMAC	anchovy.969_ANCH
ENSDARP00000109109_DRER	ENSGACP00000022797_GACU	ENSONIP00000003360_ONIL	ENSTNIP00000019962_TNIG	ENSTRUP00000009974_TRUB	ENSXMAP00000013462_XMAC	anchovy.34555_ANCH
ENSDARP00000043116_DRER	ENSGACP00000004985_GACU	ENSONIP00000016578_ONIL	ENSTNIP00000007919_TNIG	ENSTRUP00000002403_TRUB	ENSXMAP00000018714_XMAC	anchovy.21730_ANCH
ENSDARP00000086537_DRER	ENSGACP00000005185_GACU	ENSONIP00000000525_ONIL	ENSTNIP00000001743_TNIG	ENSTRUP00000005577_TRUB	ENSXMAP00000008834_XMAC	anchovy.58039_ANCH
ENSDARP00000029462_DRER	ENSGACP00000012961_GACU	ENSONIP00000016395_ONIL	ENSTNIP00000010842_TNIG	ENSTRUP00000027577_TRUB	ENSXMAP00000011070_XMAC	anchovy.15096_ANCH
ENSDARP00000075821_DRER	ENSGACP00000003197_GACU	ENSONIP00000017306_ONIL	ENSTNIP00000005190_TNIG	ENSTRUP00000032168_TRUB	ENSXMAP00000007209_XMAC	anchovy.15604_ANCH
ENSDARP00000056621_DRER	ENSGACP00000013976_GACU	ENSONIP00000002498_ONIL	ENSTNIP00000013344_TNIG	ENSTRUP00000029670_TRUB	ENSXMAP00000012997_XMAC	anchovy.14497_ANCH
ENSDARP00000045068_DRER	ENSGACP00000006793_GACU	ENSONIP00000012470_ONIL	ENSTNIP00000000901_TNIG	ENSTRUP00000028428_TRUB	ENSXMAP00000005627_XMAC	anchovy.42733_ANCH
ENSDARP00000111827_DRER	ENSGACP00000007879_GACU	ENSONIP00000008227_ONIL	ENSTNIP00000014080_TNIG	ENSTRUP00000036635_TRUB	ENSXMAP00000008630_XMAC	anchovy.16863_ANCH
ENSDARP00000107806_DRER	ENSGACP00000020807_GACU	ENSONIP00000019457_ONIL	ENSTNIP00000016473_TNIG	ENSTRUP00000046860_TRUB	ENSXMAP00000018868_XMAC	anchovy.4984_ANCH
ENSDARP00000104472_DRER	ENSGACP00000014133_GACU	ENSONIP00000019246_ONIL	ENSTNIP00000011226_TNIG	ENSTRUP00000027641_TRUB	ENSXMAP00000003252_XMAC	anchovy.54279_ANCH
ENSDARP00000039535_DRER	ENSGACP00000022932_GACU	ENSONIP00000004685_ONIL	ENSTNIP00000007611_TNIG	ENSTRUP00000014101_TRUB	ENSXMAP00000003542_XMAC	anchovy.25839_ANCH
ENSDARP00000098522_DRER	ENSGACP00000006362_GACU	ENSONIP00000000190_ONIL	ENSTNIP00000011041_TNIG	ENSTRUP00000021070_TRUB	ENSXMAP00000003927_XMAC	anchovy.44252_ANCH
ENSDARP00000137913_DRER	ENSGACP00000008762_GACU	ENSONIP00000011166_ONIL	ENSTNIP00000021249_TNIG	ENSTRUP00000047235_TRUB	ENSXMAP00000011243_XMAC	anchovy.43598_ANCH
ENSDARP00000115419_DRER	ENSGACP00000027353_GACU	ENSONIP00000006490_ONIL	ENSTNIP00000012925_TNIG	ENSTRUP00000043266_TRUB	ENSXMAP00000013003_XMAC	anchovy.18827_ANCH
ENSDARP00000109736_DRER	ENSGACP00000021996_GACU	ENSONIP00000023266_ONIL	ENSTNIP00000017907_TNIG	ENSTRUP00000018901_TRUB	ENSXMAP00000000823_XMAC	anchovy.23419_ANCH
ENSDARP00000117350_DRER	ENSGACP00000009382_GACU	ENSONIP00000010263_ONIL	ENSTNIP00000020014_TNIG	ENSTRUP00000016781_TRUB	ENSXMAP00000019102_XMAC	anchovy.56391_ANCH
ENSDARP00000094011_DRER	ENSGACP00000006639_GACU	ENSONIP00000008079_ONIL	ENSTNIP00000011055_TNIG	ENSTRUP00000017381_TRUB	ENSXMAP00000006210_XMAC	anchovy.5882_ANCH
ENSDARP00000096095_DRER	ENSGACP00000005447_GACU	ENSONIP00000000665_ONIL	ENSTNIP00000006545_TNIG	ENSTRUP00000019637_TRUB	ENSXMAP00000006028_XMAC	anchovy.6483_ANCH
ENSDARP00000086095_DRER	ENSGACP00000009774_GACU	ENSONIP00000003003_ONIL	ENSTNIP00000018213_TNIG	ENSTRUP00000023708_TRUB	ENSXMAP00000003863_XMAC	anchovy.55424_ANCH
ENSDARP00000116080_DRER	ENSGACP00000003321_GACU	ENSONIP00000009047_ONIL	ENSTNIP00000018719_TNIG	ENSTRUP00000015980_TRUB	ENSXMAP00000006523_XMAC	anchovy.10137_ANCH
ENSDARP00000070795_DRER	ENSGACP00000027098_GACU	ENSONIP00000010995_ONIL	ENSTNIP00000019212_TNIG	ENSTRUP00000027006_TRUB	ENSXMAP00000007386_XMAC	anchovy.38127_ANCH
ENSDARP00000099342_DRER	ENSGACP00000018683_GACU	ENSONIP00000019618_ONIL	ENSTNIP00000010748_TNIG	ENSTRUP00000019529_TRUB	ENSXMAP00000000318_XMAC	anchovy.23769_ANCH
ENSDARP00000141827_DRER	ENSGACP00000000424_GACU	ENSONIP00000014218_ONIL	ENSTNIP00000016521_TNIG	ENSTRUP00000047504_TRUB	ENSXMAP00000005978_XMAC	anchovy.12571_ANCH
ENSDARP00000128537_DRER	ENSGACP00000011139_GACU	ENSONIP00000019684_ONIL	ENSTNIP00000014453_TNIG	ENSTRUP00000045485_TRUB	ENSXMAP00000001330_XMAC	anchovy.23358_ANCH
ENSDARP00000076041_DRER	ENSGACP00000011833_GACU	ENSONIP00000025675_ONIL	ENSTNIP00000000172_TNIG	ENSTRUP00000038072_TRUB	ENSXMAP00000002132_XMAC	anchovy.13709_ANCH
ENSDARP00000073630_DRER	ENSGACP00000027053_GACU	ENSONIP00000010861_ONIL	ENSTNIP00000019231_TNIG	ENSTRUP00000034103_TRUB	ENSXMAP00000000485_XMAC	anchovy.24454_ANCH
ENSDARP00000047079_DRER	ENSGACP00000005064_GACU	ENSONIP00000020183_ONIL	ENSTNIP00000016959_TNIG	ENSTRUP00000024106_TRUB	ENSXMAP00000004346_XMAC	anchovy.48357_ANCH
ENSDARP00000088088_DRER	ENSGACP00000005113_GACU	ENSONIP00000020195_ONIL	ENSTNIP00000016963_TNIG	ENSTRUP00000023251_TRUB	ENSXMAP00000004374_XMAC	anchovy.54880_ANCH
ENSDARP00000139109_DRER	ENSGACP00000005303_GACU	ENSONIP00000020227_ONIL	ENSTNIP00000016971_TNIG	ENSTRUP00000018256_TRUB	ENSXMAP00000004505_XMAC	anchovy.17241_ANCH
ENSDARP00000023863_DRER	ENSGACP00000004997_GACU	ENSONIP00000020165_ONIL	ENSTNIP00000016952_TNIG	ENSTRUP00000027085_TRUB	ENSXMAP00000004258_XMAC	anchovy.14744_ANCH
ENSDARP00000009794_DRER	ENSGACP00000003637_GACU	ENSONIP00000008451_ONIL	ENSTNIP00000005442_TNIG	ENSTRUP00000039335_TRUB	ENSXMAP00000011224_XMAC	anchovy.47970_ANCH
ENSDARP00000018592_DRER	ENSGACP00000003660_GACU	ENSONIP00000008436_ONIL	ENSTNIP00000005446_TNIG	ENSTRUP00000039005_TRUB	ENSXMAP00000011265_XMAC	anchovy.53614_ANCH
ENSDARP00000131696_DRER	ENSGACP00000007625_GACU	ENSONIP00000020940_ONIL	ENSTNIP00000017347_TNIG	ENSTRUP00000011825_TRUB	ENSXMAP00000002594_XMAC	anchovy.43088_ANCH
ENSDARP00000091872_DRER	ENSGACP00000004819_GACU	ENSONIP00000020118_ONIL	ENSTNIP00000016943_TNIG	ENSTRUP00000030947_TRUB	ENSXMAP00000004097_XMAC	anchovy.14607_ANCH
ENSDARP00000073678_DRER	ENSGACP00000004842_GACU	ENSONIP00000020126_ONIL	ENSTNIP00000001201_TNIG	ENSTRUP00000030547_TRUB	ENSXMAP00000004114_XMAC	anchovy.58175_ANCH
ENSDARP00000003389_DRER	ENSGACP00000023982_GACU	ENSONIP00000016285_ONIL	ENSTNIP00000011783_TNIG	ENSTRUP00000004894_TRUB	ENSXMAP00000009416_XMAC	anchovy.40352_ANCH
ENSDARP00000041750_DRER	ENSGACP00000008337_GACU	ENSONIP00000005206_ONIL	ENSTNIP00000019553_TNIG	ENSTRUP00000033451_TRUB	ENSXMAP00000015840_XMAC	anchovy.28532_ANCH
ENSDARP00000139182_DRER	ENSGACP00000009014_GACU	ENSONIP00000020698_ONIL	ENSTNIP00000022098_TNIG	ENSTRUP00000023753_TRUB	ENSXMAP00000007943_XMAC	anchovy.13106_ANCH
ENSDARP00000072975_DRER	ENSGACP00000011898_GACU	ENSONIP00000017321_ONIL	ENSTNIP00000014483_TNIG	ENSTRUP00000039989_TRUB	ENSXMAP00000007422_XMAC	anchovy.40961_ANCH
ENSDARP00000001315_DRER	ENSGACP00000017070_GACU	ENSONIP00000002317_ONIL	ENSTNIP00000005160_TNIG	ENSTRUP00000029621_TRUB	ENSXMAP00000004771_XMAC	anchovy.29310_ANCH
ENSDARP00000137488_DRER	ENSGACP00000024645_GACU	ENSONIP00000022166_ONIL	ENSTNIP00000008635_TNIG	ENSTRUP00000009138_TRUB	ENSXMAP00000017383_XMAC	anchovy.37911_ANCH
ENSDARP00000054593_DRER	ENSGACP00000001849_GACU	ENSONIP00000005377_ONIL	ENSTNIP00000007721_TNIG	ENSTRUP00000045127_TRUB	ENSXMAP00000007416_XMAC	anchovy.14073_ANCH
ENSDARP00000057618_DRER	ENSGACP00000013745_GACU	ENSONIP00000001057_ONIL	ENSTNIP00000020130_TNIG	ENSTRUP00000009057_TRUB	ENSXMAP00000018342_XMAC	anchovy.51665_ANCH
ENSDARP00000108249_DRER	ENSGACP00000011889_GACU	ENSONIP00000017320_ONIL	ENSTNIP00000014482_TNIG	ENSTRUP00000039964_TRUB	ENSXMAP00000005899_XMAC	anchovy.39192_ANCH
ENSDARP00000073057_DRER	ENSGACP00000011870_GACU	ENSONIP00000017312_ONIL	ENSTNIP00000014481_TNIG	ENSTRUP00000039868_TRUB	ENSXMAP00000005920_XMAC	anchovy.58414_ANCH
ENSDARP00000098507_DRER	ENSGACP00000003588_GACU	ENSONIP00000003725_ONIL	ENSTNIP00000020244_TNIG	ENSTRUP00000014394_TRUB	ENSXMAP00000007394_XMAC	anchovy.53626_ANCH
ENSDARP00000073029_DRER	ENSGACP00000011676_GACU	ENSONIP00000017307_ONIL	ENSTNIP00000022988_TNIG	ENSTRUP00000039721_TRUB	ENSXMAP00000007412_XMAC	anchovy.8733_ANCH
ENSDARP00000102577_DRER	ENSGACP00000011630_GACU	ENSONIP00000017290_ONIL	ENSTNIP00000014486_TNIG	ENSTRUP00000040140_TRUB	ENSXMAP00000005255_XMAC	anchovy.49111_ANCH
ENSDARP00000140119_DRER	ENSGACP00000002529_GACU	ENSONIP00000008590_ONIL	ENSTNIP00000018025_TNIG	ENSTRUP00000031299_TRUB	ENSXMAP00000013456_XMAC	anchovy.54490_ANCH
ENSDARP00000132903_DRER	ENSGACP00000006688_GACU	ENSONIP00000024676_ONIL	ENSTNIP00000003039_TNIG	ENSTRUP00000014157_TRUB	ENSXMAP00000012547_XMAC	anchovy.3349_ANCH
ENSDARP00000042258_DRER	ENSGACP00000002460_GACU	ENSONIP00000008563_ONIL	ENSTNIP00000004093_TNIG	ENSTRUP00000029547_TRUB	ENSXMAP00000011022_XMAC	anchovy.41582_ANCH
ENSDARP00000121440_DRER	ENSGACP00000013073_GACU	ENSONIP00000000735_ONIL	ENSTNIP00000020161_TNIG	ENSTRUP00000024410_TRUB	ENSXMAP00000018236_XMAC	anchovy.40302_ANCH
ENSDARP00000062956_DRER	ENSGACP00000005988_GACU	ENSONIP00000017958_ONIL	ENSTNIP00000019023_TNIG	ENSTRUP00000042454_TRUB	ENSXMAP00000010173_XMAC	anchovy.53612_ANCH
ENSDARP00000010465_DRER	ENSGACP00000002625_GACU	ENSONIP00000008642_ONIL	ENSTNIP00000018018_TNIG	ENSTRUP00000034776_TRUB	ENSXMAP00000018056_XMAC	anchovy.33052_ANCH
ENSDARP00000064553_DRER	ENSGACP00000016629_GACU	ENSONIP00000024549_ONIL	ENSTNIP00000006531_TNIG	ENSTRUP00000010134_TRUB	ENSXMAP00000009398_XMAC	anchovy.4494_ANCH
ENSDARP00000072280_DRER	ENSGACP00000002557_GACU	ENSONIP00000008599_ONIL	ENSTNIP00000018023_TNIG	ENSTRUP00000031674_TRUB	ENSXMAP00000013477_XMAC	anchovy.42194_ANCH
ENSDARP00000113979_DRER	ENSGACP00000019578_GACU	ENSONIP00000011560_ONIL	ENSTNIP00000006190_TNIG	ENSTRUP00000001702_TRUB	ENSXMAP00000012797_XMAC	anchovy.3512_ANCH
ENSDARP00000121691_DRER	ENSGACP00000012322_GACU	ENSONIP00000017041_ONIL	ENSTNIP00000018985_TNIG	ENSTRUP00000040809_TRUB	ENSXMAP00000007727_XMAC	anchovy.18193_ANCH
ENSDARP00000134354_DRER	ENSGACP00000004193_GACU	ENSONIP00000013959_ONIL	ENSTNIP00000005100_TNIG	ENSTRUP00000015400_TRUB	ENSXMAP00000005854_XMAC	anchovy.1110_ANCH
ENSDARP00000130378_DRER	ENSGACP00000025567_GACU	ENSONIP00000015067_ONIL	ENSTNIP00000008084_TNIG	ENSTRUP00000045937_TRUB	ENSXMAP00000005237_XMAC	anchovy.26424_ANCH
ENSDARP00000121331_DRER	ENSGACP00000005827_GACU	ENSONIP00000017986_ONIL	ENSTNIP00000018451_TNIG	ENSTRUP00000034314_TRUB	ENSXMAP00000010111_XMAC	anchovy.57960_ANCH
ENSDARP00000137790_DRER	ENSGACP00000019200_GACU	ENSONIP00000021496_ONIL	ENSTNIP00000018777_TNIG	ENSTRUP00000036039_TRUB	ENSXMAP00000000851_XMAC	anchovy.41319_ANCH
ENSDARP00000042048_DRER	ENSGACP00000011201_GACU	ENSONIP00000023290_ONIL	ENSTNIP00000011489_TNIG	ENSTRUP00000021699_TRUB	ENSXMAP00000003073_XMAC	anchovy.3519_ANCH
ENSDARP00000051525_DRER	ENSGACP00000005227_GACU	ENSONIP00000014782_ONIL	ENSTNIP00000005148_TNIG	ENSTRUP00000023217_TRUB	ENSXMAP00000014978_XMAC	anchovy.28331_ANCH
ENSDARP00000107908_DRER	ENSGACP00000004611_GACU	ENSONIP00000018008_ONIL	ENSTNIP00000016924_TNIG	ENSTRUP00000024905_TRUB	ENSXMAP00000012175_XMAC	anchovy.7310_ANCH
ENSDARP00000106346_DRER	ENSGACP00000015173_GACU	ENSONIP00000018367_ONIL	ENSTNIP00000015131_TNIG	ENSTRUP00000002425_TRUB	ENSXMAP00000000821_XMAC	anchovy.42019_ANCH
ENSDARP00000091671_DRER	ENSGACP00000025483_GACU	ENSONIP00000011683_ONIL	ENSTNIP00000015976_TNIG	ENSTRUP00000038294_TRUB	ENSXMAP00000016107_XMAC	anchovy.28242_ANCH
ENSDARP00000138262_DRER	ENSGACP00000005723_GACU	ENSONIP00000007732_ONIL	ENSTNIP00000020263_TNIG	ENSTRUP00000018857_TRUB	ENSXMAP00000002084_XMAC	anchovy.21481_ANCH
ENSDARP00000017551_DRER	ENSGACP00000016328_GACU	ENSONIP00000002759_ONIL	ENSTNIP00000002288_TNIG	ENSTRUP00000023085_TRUB	ENSXMAP00000013306_XMAC	anchovy.7719_ANCH
ENSDARP00000122322_DRER	ENSGACP00000022037_GACU	ENSONIP00000003527_ONIL	ENSTNIP00000016609_TNIG	ENSTRUP00000024414_TRUB	ENSXMAP00000016216_XMAC	anchovy.51864_ANCH
ENSDARP00000107656_DRER	ENSGACP00000022028_GACU	ENSONIP00000003521_ONIL	ENSTNIP00000016611_TNIG	ENSTRUP00000024837_TRUB	ENSXMAP00000016209_XMAC	anchovy.35235_ANCH
ENSDARP00000022189_DRER	ENSGACP00000024771_GACU	ENSONIP00000019900_ONIL	ENSTNIP00000000816_TNIG	ENSTRUP00000001004_TRUB	ENSXMAP00000015836_XMAC	anchovy.30783_ANCH
ENSDARP00000073766_DRER	ENSGACP00000006649_GACU	ENSONIP00000000579_ONIL	ENSTNIP00000013451_TNIG	ENSTRUP00000023656_TRUB	ENSXMAP00000014584_XMAC	anchovy.30590_ANCH
ENSDARP00000110518_DRER	ENSGACP00000020462_GACU	ENSONIP00000003731_ONIL	ENSTNIP00000012280_TNIG	ENSTRUP00000044240_TRUB	ENSXMAP00000003786_XMAC	anchovy.27817_ANCH
ENSDARP00000109926_DRER	ENSGACP00000020899_GACU	ENSONIP00000007291_ONIL	ENSTNIP00000012191_TNIG	ENSTRUP00000045872_TRUB	ENSXMAP00000014929_XMAC	anchovy.31127_ANCH
ENSDARP00000100101_DRER	ENSGACP00000024753_GACU	ENSONIP00000019882_ONIL	ENSTNIP00000006301_TNIG	ENSTRUP00000002444_TRUB	ENSXMAP00000016344_XMAC	anchovy.21658_ANCH
ENSDARP00000106624_DRER	ENSGACP00000021587_GACU	ENSONIP00000003080_ONIL	ENSTNIP00000014293_TNIG	ENSTRUP00000020620_TRUB	ENSXMAP00000017448_XMAC	anchovy.24475_ANCH
ENSDARP00000079456_DRER	ENSGACP00000022750_GACU	ENSONIP00000012579_ONIL	ENSTNIP00000020871_TNIG	ENSTRUP00000036795_TRUB	ENSXMAP00000009636_XMAC	anchovy.43476_ANCH
ENSDARP00000042673_DRER	ENSGACP00000024500_GACU	ENSONIP00000008177_ONIL	ENSTNIP00000001502_TNIG	ENSTRUP00000001153_TRUB	ENSXMAP00000006565_XMAC	anchovy.24408_ANCH
ENSDARP00000007628_DRER	ENSGACP00000005785_GACU	ENSONIP00000017462_ONIL	ENSTNIP00000005134_TNIG	ENSTRUP00000010488_TRUB	ENSXMAP00000004940_XMAC	anchovy.30614_ANCH
ENSDARP00000094552_DRER	ENSGACP00000001913_GACU	ENSONIP00000005328_ONIL	ENSTNIP00000001908_TNIG	ENSTRUP00000039615_TRUB	ENSXMAP00000015514_XMAC	anchovy.7404_ANCH
ENSDARP00000047207_DRER	ENSGACP00000022668_GACU	ENSONIP00000007358_ONIL	ENSTNIP00000012465_TNIG	ENSTRUP00000041845_TRUB	ENSXMAP00000000012_XMAC	anchovy.26721_ANCH
ENSDARP00000089064_DRER	ENSGACP00000008986_GACU	ENSONIP00000006821_ONIL	ENSTNIP00000014684_TNIG	ENSTRUP00000000936_TRUB	ENSXMAP00000001078_XMAC	anchovy.58678_ANCH
ENSDARP00000137298_DRER	ENSGACP00000023367_GACU	ENSONIP00000006555_ONIL	ENSTNIP00000019893_TNIG	ENSTRUP00000038674_TRUB	ENSXMAP00000009736_XMAC	anchovy.5757_ANCH
ENSDARP00000063146_DRER	ENSGACP00000025132_GACU	ENSONIP00000022377_ONIL	ENSTNIP00000017066_TNIG	ENSTRUP00000028966_TRUB	ENSXMAP00000012970_XMAC	anchovy.13879_ANCH
ENSDARP00000130503_DRER	ENSGACP00000024376_GACU	ENSONIP00000022288_ONIL	ENSTNIP00000020203_TNIG	ENSTRUP00000026958_TRUB	ENSXMAP00000010307_XMAC	anchovy.51004_ANCH
ENSDARP00000135682_DRER	ENSGACP00000022186_GACU	ENSONIP00000001943_ONIL	ENSTNIP00000000109_TNIG	ENSTRUP00000004322_TRUB	ENSXMAP00000019203_XMAC	anchovy.35289_ANCH
ENSDARP00000055960_DRER	ENSGACP00000024387_GACU	ENSONIP00000022273_ONIL	ENSTNIP00000020199_TNIG	ENSTRUP00000024513_TRUB	ENSXMAP00000008259_XMAC	anchovy.39338_ANCH
ENSDARP00000125217_DRER	ENSGACP00000015027_GACU	ENSONIP00000018332_ONIL	ENSTNIP00000014327_TNIG	ENSTRUP00000028633_TRUB	ENSXMAP00000015137_XMAC	anchovy.20077_ANCH
ENSDARP00000063661_DRER	ENSGACP00000008052_GACU	ENSONIP00000026056_ONIL	ENSTNIP00000022294_TNIG	ENSTRUP00000009767_TRUB	ENSXMAP00000019573_XMAC	anchovy.56606_ANCH
ENSDARP00000068017_DRER	ENSGACP00000014855_GACU	ENSONIP00000018277_ONIL	ENSTNIP00000013367_TNIG	ENSTRUP00000025322_TRUB	ENSXMAP00000015367_XMAC	anchovy.12736_ANCH
ENSDARP00000067178_DRER	ENSGACP00000014723_GACU	ENSONIP00000018239_ONIL	ENSTNIP00000013372_TNIG	ENSTRUP00000024206_TRUB	ENSXMAP00000015522_XMAC	anchovy.4153_ANCH
ENSDARP00000025863_DRER	ENSGACP00000010775_GACU	ENSONIP00000013342_ONIL	ENSTNIP00000004395_TNIG	ENSTRUP00000037342_TRUB	ENSXMAP00000012300_XMAC	anchovy.39308_ANCH
ENSDARP00000023623_DRER	ENSGACP00000015414_GACU	ENSONIP00000018533_ONIL	ENSTNIP00000015120_TNIG	ENSTRUP00000011614_TRUB	ENSXMAP00000001075_XMAC	anchovy.42354_ANCH
ENSDARP00000017163_DRER	ENSGACP00000021301_GACU	ENSONIP00000021511_ONIL	ENSTNIP00000020830_TNIG	ENSTRUP00000017391_TRUB	ENSXMAP00000014960_XMAC	anchovy.54207_ANCH
ENSDARP00000084075_DRER	ENSGACP00000015374_GACU	ENSONIP00000018536_ONIL	ENSTNIP00000015122_TNIG	ENSTRUP00000000759_TRUB	ENSXMAP00000001059_XMAC	anchovy.5369_ANCH
ENSDARP00000116242_DRER	ENSGACP00000015352_GACU	ENSONIP00000018427_ONIL	ENSTNIP00000015123_TNIG	ENSTRUP00000000805_TRUB	ENSXMAP00000000977_XMAC	anchovy.35961_ANCH
ENSDARP00000125000_DRER	ENSGACP00000015323_GACU	ENSONIP00000018421_ONIL	ENSTNIP00000015124_TNIG	ENSTRUP00000000907_TRUB	ENSXMAP00000000922_XMAC	anchovy.33612_ANCH
ENSDARP00000029247_DRER	ENSGACP00000015153_GACU	ENSONIP00000008306_ONIL	ENSTNIP00000010910_TNIG	ENSTRUP00000040379_TRUB	ENSXMAP00000012276_XMAC	anchovy.42759_ANCH
ENSDARP00000095658_DRER	ENSGACP00000005740_GACU	ENSONIP00000010863_ONIL	ENSTNIP00000019094_TNIG	ENSTRUP00000043246_TRUB	ENSXMAP00000016982_XMAC	anchovy.41362_ANCH
ENSDARP00000037906_DRER	ENSGACP00000022913_GACU	ENSONIP00000011857_ONIL	ENSTNIP00000011309_TNIG	ENSTRUP00000034094_TRUB	ENSXMAP00000002388_XMAC	anchovy.36086_ANCH
ENSDARP00000134766_DRER	ENSGACP00000005433_GACU	ENSONIP00000024919_ONIL	ENSTNIP00000001465_TNIG	ENSTRUP00000033126_TRUB	ENSXMAP00000015285_XMAC	anchovy.24599_ANCH
ENSDARP00000066986_DRER	ENSGACP00000010313_GACU	ENSONIP00000022988_ONIL	ENSTNIP00000004765_TNIG	ENSTRUP00000007685_TRUB	ENSXMAP00000007074_XMAC	anchovy.42536_ANCH
ENSDARP00000018692_DRER	ENSGACP00000012659_GACU	ENSONIP00000004816_ONIL	ENSTNIP00000016727_TNIG	ENSTRUP00000030675_TRUB	ENSXMAP00000002813_XMAC	anchovy.4328_ANCH
ENSDARP00000106476_DRER	ENSGACP00000018592_GACU	ENSONIP00000006885_ONIL	ENSTNIP00000003748_TNIG	ENSTRUP00000006541_TRUB	ENSXMAP00000001423_XMAC	anchovy.9335_ANCH
ENSDARP00000017787_DRER	ENSGACP00000006159_GACU	ENSONIP00000019345_ONIL	ENSTNIP00000011248_TNIG	ENSTRUP00000034425_TRUB	ENSXMAP00000015945_XMAC	anchovy.54752_ANCH
ENSDARP00000127888_DRER	ENSGACP00000006141_GACU	ENSONIP00000019337_ONIL	ENSTNIP00000011247_TNIG	ENSTRUP00000033757_TRUB	ENSXMAP00000015979_XMAC	anchovy.61292_ANCH
ENSDARP00000011426_DRER	ENSGACP00000023045_GACU	ENSONIP00000004891_ONIL	ENSTNIP00000004007_TNIG	ENSTRUP00000023855_TRUB	ENSXMAP00000001471_XMAC	anchovy.16041_ANCH
ENSDARP00000048822_DRER	ENSGACP00000003228_GACU	ENSONIP00000018172_ONIL	ENSTNIP00000010961_TNIG	ENSTRUP00000003667_TRUB	ENSXMAP00000000561_XMAC	anchovy.32008_ANCH
ENSDARP00000014514_DRER	ENSGACP00000016269_GACU	ENSONIP00000007802_ONIL	ENSTNIP00000021521_TNIG	ENSTRUP00000011950_TRUB	ENSXMAP00000006931_XMAC	anchovy.46952_ANCH
ENSDARP00000052082_DRER	ENSGACP00000015051_GACU	ENSONIP00000018342_ONIL	ENSTNIP00000014322_TNIG	ENSTRUP00000007475_TRUB	ENSXMAP00000020297_XMAC	anchovy.24949_ANCH
ENSDARP00000059211_DRER	ENSGACP00000019580_GACU	ENSONIP00000019171_ONIL	ENSTNIP00000011167_TNIG	ENSTRUP00000026012_TRUB	ENSXMAP00000004411_XMAC	anchovy.41205_ANCH
ENSDARP00000041626_DRER	ENSGACP00000006772_GACU	ENSONIP00000011033_ONIL	ENSTNIP00000003619_TNIG	ENSTRUP00000045727_TRUB	ENSXMAP00000004905_XMAC	anchovy.25107_ANCH
ENSDARP00000092507_DRER	ENSGACP00000025940_GACU	ENSONIP00000011015_ONIL	ENSTNIP00000009985_TNIG	ENSTRUP00000011960_TRUB	ENSXMAP00000008505_XMAC	anchovy.41730_ANCH
ENSDARP00000100787_DRER	ENSGACP00000015688_GACU	ENSONIP00000002626_ONIL	ENSTNIP00000009405_TNIG	ENSTRUP00000045306_TRUB	ENSXMAP00000013241_XMAC	anchovy.1192_ANCH
ENSDARP00000045614_DRER	ENSGACP00000017579_GACU	ENSONIP00000014767_ONIL	ENSTNIP00000008109_TNIG	ENSTRUP00000009508_TRUB	ENSXMAP00000018702_XMAC	anchovy.29762_ANCH
ENSDARP00000121068_DRER	ENSGACP00000003846_GACU	ENSONIP00000018677_ONIL	ENSTNIP00000006632_TNIG	ENSTRUP00000012881_TRUB	ENSXMAP00000007673_XMAC	anchovy.23738_ANCH
ENSDARP00000134283_DRER	ENSGACP00000005194_GACU	ENSONIP00000024200_ONIL	ENSTNIP00000009954_TNIG	ENSTRUP00000042535_TRUB	ENSXMAP00000006344_XMAC	anchovy.39275_ANCH
ENSDARP00000086605_DRER	ENSGACP00000026326_GACU	ENSONIP00000009126_ONIL	ENSTNIP00000009221_TNIG	ENSTRUP00000031892_TRUB	ENSXMAP00000004465_XMAC	anchovy.57733_ANCH
ENSDARP00000042671_DRER	ENSGACP00000024727_GACU	ENSONIP00000019866_ONIL	ENSTNIP00000006842_TNIG	ENSTRUP00000019829_TRUB	ENSXMAP00000004205_XMAC	anchovy.30782_ANCH
ENSDARP00000065565_DRER	ENSGACP00000021493_GACU	ENSONIP00000011275_ONIL	ENSTNIP00000017169_TNIG	ENSTRUP00000022938_TRUB	ENSXMAP00000010309_XMAC	anchovy.40451_ANCH
ENSDARP00000041303_DRER	ENSGACP00000020167_GACU	ENSONIP00000004683_ONIL	ENSTNIP00000017502_TNIG	ENSTRUP00000012606_TRUB	ENSXMAP00000009838_XMAC	anchovy.17384_ANCH
ENSDARP00000103689_DRER	ENSGACP00000016433_GACU	ENSONIP00000024539_ONIL	ENSTNIP00000019992_TNIG	ENSTRUP00000018579_TRUB	ENSXMAP00000012261_XMAC	anchovy.52266_ANCH
ENSDARP00000090576_DRER	ENSGACP00000019177_GACU	ENSONIP00000001177_ONIL	ENSTNIP00000011149_TNIG	ENSTRUP00000036867_TRUB	ENSXMAP00000008099_XMAC	anchovy.40963_ANCH
ENSDARP00000126600_DRER	ENSGACP00000009175_GACU	ENSONIP00000019620_ONIL	ENSTNIP00000005667_TNIG	ENSTRUP00000039231_TRUB	ENSXMAP00000012484_XMAC	anchovy.41304_ANCH
ENSDARP00000136677_DRER	ENSGACP00000014547_GACU	ENSONIP00000013186_ONIL	ENSTNIP00000009426_TNIG	ENSTRUP00000013126_TRUB	ENSXMAP00000019306_XMAC	anchovy.43417_ANCH
ENSDARP00000138674_DRER	ENSGACP00000007398_GACU	ENSONIP00000019594_ONIL	ENSTNIP00000019174_TNIG	ENSTRUP00000019900_TRUB	ENSXMAP00000003895_XMAC	anchovy.55082_ANCH
ENSDARP00000055844_DRER	ENSGACP00000012698_GACU	ENSONIP00000017179_ONIL	ENSTNIP00000019000_TNIG	ENSTRUP00000041838_TRUB	ENSXMAP00000007543_XMAC	anchovy.41300_ANCH
ENSDARP00000129029_DRER	ENSGACP00000007068_GACU	ENSONIP00000019518_ONIL	ENSTNIP00000019160_TNIG	ENSTRUP00000009125_TRUB	ENSXMAP00000003731_XMAC	anchovy.58951_ANCH
ENSDARP00000060290_DRER	ENSGACP00000007038_GACU	ENSONIP00000019514_ONIL	ENSTNIP00000019159_TNIG	ENSTRUP00000008191_TRUB	ENSXMAP00000003720_XMAC	anchovy.30027_ANCH
ENSDARP00000103307_DRER	ENSGACP00000021256_GACU	ENSONIP00000021486_ONIL	ENSTNIP00000016791_TNIG	ENSTRUP00000012111_TRUB	ENSXMAP00000014769_XMAC	anchovy.31468_ANCH
ENSDARP00000067174_DRER	ENSGACP00000024934_GACU	ENSONIP00000021228_ONIL	ENSTNIP00000021676_TNIG	ENSTRUP00000042908_TRUB	ENSXMAP00000009382_XMAC	anchovy.35952_ANCH
ENSDARP00000103038_DRER	ENSGACP00000025167_GACU	ENSONIP00000016377_ONIL	ENSTNIP00000003286_TNIG	ENSTRUP00000010987_TRUB	ENSXMAP00000014721_XMAC	anchovy.2326_ANCH
ENSDARP00000125120_DRER	ENSGACP00000026245_GACU	ENSONIP00000016487_ONIL	ENSTNIP00000022028_TNIG	ENSTRUP00000009793_TRUB	ENSXMAP00000008000_XMAC	anchovy.20774_ANCH
ENSDARP00000011155_DRER	ENSGACP00000018076_GACU	ENSONIP00000012989_ONIL	ENSTNIP00000011641_TNIG	ENSTRUP00000009989_TRUB	ENSXMAP00000005497_XMAC	anchovy.40717_ANCH
ENSDARP00000013971_DRER	ENSGACP00000002694_GACU	ENSONIP00000008688_ONIL	ENSTNIP00000001713_TNIG	ENSTRUP00000036851_TRUB	ENSXMAP00000013238_XMAC	anchovy.12386_ANCH
ENSDARP00000122404_DRER	ENSGACP00000005154_GACU	ENSONIP00000007504_ONIL	ENSTNIP00000003068_TNIG	ENSTRUP00000025796_TRUB	ENSXMAP00000002454_XMAC	anchovy.57021_ANCH
ENSDARP00000046890_DRER	ENSGACP00000003154_GACU	ENSONIP00000013399_ONIL	ENSTNIP00000007916_TNIG	ENSTRUP00000024312_TRUB	ENSXMAP00000015773_XMAC	anchovy.22749_ANCH
ENSDARP00000094886_DRER	ENSGACP00000014198_GACU	ENSONIP00000025521_ONIL	ENSTNIP00000010149_TNIG	ENSTRUP00000038838_TRUB	ENSXMAP00000007932_XMAC	anchovy.30416_ANCH
ENSDARP00000133296_DRER	ENSGACP00000008771_GACU	ENSONIP00000008928_ONIL	ENSTNIP00000012495_TNIG	ENSTRUP00000020809_TRUB	ENSXMAP00000009687_XMAC	anchovy.56186_ANCH
ENSDARP00000128763_DRER	ENSGACP00000014642_GACU	ENSONIP00000004235_ONIL	ENSTNIP00000000754_TNIG	ENSTRUP00000004339_TRUB	ENSXMAP00000006880_XMAC	anchovy.4233_ANCH
ENSDARP00000113812_DRER	ENSGACP00000009979_GACU	ENSONIP00000005110_ONIL	ENSTNIP00000017829_TNIG	ENSTRUP00000038146_TRUB	ENSXMAP00000017240_XMAC	anchovy.9143_ANCH
ENSDARP00000041530_DRER	ENSGACP00000002218_GACU	ENSONIP00000017974_ONIL	ENSTNIP00000017837_TNIG	ENSTRUP00000038968_TRUB	ENSXMAP00000017283_XMAC	anchovy.4212_ANCH
ENSDARP00000116443_DRER	ENSGACP00000003948_GACU	ENSONIP00000002530_ONIL	ENSTNIP00000007562_TNIG	ENSTRUP00000044433_TRUB	ENSXMAP00000012957_XMAC	anchovy.49809_ANCH
ENSDARP00000139292_DRER	ENSGACP00000002177_GACU	ENSONIP00000018014_ONIL	ENSTNIP00000017843_TNIG	ENSTRUP00000039636_TRUB	ENSXMAP00000017357_XMAC	anchovy.35488_ANCH
ENSDARP00000092353_DRER	ENSGACP00000004000_GACU	ENSONIP00000023353_ONIL	ENSTNIP00000003503_TNIG	ENSTRUP00000002606_TRUB	ENSXMAP00000012251_XMAC	anchovy.29233_ANCH
ENSDARP00000076213_DRER	ENSGACP00000004683_GACU	ENSONIP00000005518_ONIL	ENSTNIP00000004477_TNIG	ENSTRUP00000032925_TRUB	ENSXMAP00000007873_XMAC	anchovy.24483_ANCH
ENSDARP00000139131_DRER	ENSGACP00000025780_GACU	ENSONIP00000000193_ONIL	ENSTNIP00000011082_TNIG	ENSTRUP00000038853_TRUB	ENSXMAP00000014865_XMAC	anchovy.4793_ANCH
ENSDARP00000045503_DRER	ENSGACP00000011236_GACU	ENSONIP00000019383_ONIL	ENSTNIP00000000002_TNIG	ENSTRUP00000035642_TRUB	ENSXMAP00000016341_XMAC	anchovy.57904_ANCH
ENSDARP00000052125_DRER	ENSGACP00000011313_GACU	ENSONIP00000019375_ONIL	ENSTNIP00000012102_TNIG	ENSTRUP00000036076_TRUB	ENSXMAP00000016394_XMAC	anchovy.8762_ANCH
ENSDARP00000115996_DRER	ENSGACP00000002060_GACU	ENSONIP00000017668_ONIL	ENSTNIP00000007575_TNIG	ENSTRUP00000024684_TRUB	ENSXMAP00000004198_XMAC	anchovy.13675_ANCH
ENSDARP00000052182_DRER	ENSGACP00000006177_GACU	ENSONIP00000003243_ONIL	ENSTNIP00000020942_TNIG	ENSTRUP00000036777_TRUB	ENSXMAP00000003540_XMAC	anchovy.23525_ANCH
ENSDARP00000008437_DRER	ENSGACP00000006764_GACU	ENSONIP00000003071_ONIL	ENSTNIP00000012029_TNIG	ENSTRUP00000019311_TRUB	ENSXMAP00000003344_XMAC	anchovy.10080_ANCH
ENSDARP00000006153_DRER	ENSGACP00000006717_GACU	ENSONIP00000003060_ONIL	ENSTNIP00000012053_TNIG	ENSTRUP00000003419_TRUB	ENSXMAP00000003322_XMAC	anchovy.39994_ANCH
ENSDARP00000130662_DRER	ENSGACP00000006654_GACU	ENSONIP00000003041_ONIL	ENSTNIP00000012055_TNIG	ENSTRUP00000046304_TRUB	ENSXMAP00000003290_XMAC	anchovy.29918_ANCH
ENSDARP00000037518_DRER	ENSGACP00000006632_GACU	ENSONIP00000011613_ONIL	ENSTNIP00000008207_TNIG	ENSTRUP00000018014_TRUB	ENSXMAP00000012635_XMAC	anchovy.58001_ANCH
ENSDARP00000082096_DRER	ENSGACP00000000096_GACU	ENSONIP00000017323_ONIL	ENSTNIP00000005544_TNIG	ENSTRUP00000002570_TRUB	ENSXMAP00000016863_XMAC	anchovy.37125_ANCH
ENSDARP00000114472_DRER	ENSGACP00000006121_GACU	ENSONIP00000003237_ONIL	ENSTNIP00000020945_TNIG	ENSTRUP00000036648_TRUB	ENSXMAP00000003525_XMAC	anchovy.35845_ANCH
ENSDARP00000112783_DRER	ENSGACP00000001723_GACU	ENSONIP00000020077_ONIL	ENSTNIP00000008332_TNIG	ENSTRUP00000036626_TRUB	ENSXMAP00000016758_XMAC	anchovy.8409_ANCH
ENSDARP00000098626_DRER	ENSGACP00000011947_GACU	ENSONIP00000009752_ONIL	ENSTNIP00000012132_TNIG	ENSTRUP00000028334_TRUB	ENSXMAP00000000436_XMAC	anchovy.41533_ANCH
ENSDARP00000070083_DRER	ENSGACP00000001158_GACU	ENSONIP00000023916_ONIL	ENSTNIP00000017647_TNIG	ENSTRUP00000008828_TRUB	ENSXMAP00000001645_XMAC	anchovy.42822_ANCH
ENSDARP00000072629_DRER	ENSGACP00000009395_GACU	ENSONIP00000002910_ONIL	ENSTNIP00000018232_TNIG	ENSTRUP00000031069_TRUB	ENSXMAP00000011309_XMAC	anchovy.13487_ANCH
ENSDARP00000109202_DRER	ENSGACP00000006901_GACU	ENSONIP00000008233_ONIL	ENSTNIP00000013826_TNIG	ENSTRUP00000013376_TRUB	ENSXMAP00000012483_XMAC	anchovy.54138_ANCH
ENSDARP00000130483_DRER	ENSGACP00000025400_GACU	ENSONIP00000014597_ONIL	ENSTNIP00000009108_TNIG	ENSTRUP00000024174_TRUB	ENSXMAP00000011005_XMAC	anchovy.57239_ANCH
ENSDARP00000077520_DRER	ENSGACP00000015008_GACU	ENSONIP00000004012_ONIL	ENSTNIP00000005727_TNIG	ENSTRUP00000013850_TRUB	ENSXMAP00000007900_XMAC	anchovy.15683_ANCH
ENSDARP00000006089_DRER	ENSGACP00000007060_GACU	ENSONIP00000018479_ONIL	ENSTNIP00000021448_TNIG	ENSTRUP00000046728_TRUB	ENSXMAP00000002757_XMAC	anchovy.4465_ANCH
ENSDARP00000139400_DRER	ENSGACP00000021041_GACU	ENSONIP00000014189_ONIL	ENSTNIP00000010307_TNIG	ENSTRUP00000047146_TRUB	ENSXMAP00000005934_XMAC	anchovy.12378_ANCH
ENSDARP00000068245_DRER	ENSGACP00000006926_GACU	ENSONIP00000009904_ONIL	ENSTNIP00000005349_TNIG	ENSTRUP00000017590_TRUB	ENSXMAP00000005660_XMAC	anchovy.47102_ANCH
ENSDARP00000094265_DRER	ENSGACP00000016118_GACU	ENSONIP00000005079_ONIL	ENSTNIP00000017794_TNIG	ENSTRUP00000030464_TRUB	ENSXMAP00000016739_XMAC	anchovy.38445_ANCH
ENSDARP00000062458_DRER	ENSGACP00000012505_GACU	ENSONIP00000017072_ONIL	ENSTNIP00000018988_TNIG	ENSTRUP00000041001_TRUB	ENSXMAP00000007687_XMAC	anchovy.12163_ANCH
ENSDARP00000123109_DRER	ENSGACP00000008564_GACU	ENSONIP00000006400_ONIL	ENSTNIP00000009861_TNIG	ENSTRUP00000037758_TRUB	ENSXMAP00000017974_XMAC	anchovy.8919_ANCH
ENSDARP00000025733_DRER	ENSGACP00000023108_GACU	ENSONIP00000003093_ONIL	ENSTNIP00000018823_TNIG	ENSTRUP00000031960_TRUB	ENSXMAP00000000293_XMAC	anchovy.55127_ANCH
ENSDARP00000042594_DRER	ENSGACP00000008625_GACU	ENSONIP00000006404_ONIL	ENSTNIP00000009862_TNIG	ENSTRUP00000037512_TRUB	ENSXMAP00000017953_XMAC	anchovy.55910_ANCH
ENSDARP00000058875_DRER	ENSGACP00000019550_GACU	ENSONIP00000019127_ONIL	ENSTNIP00000006876_TNIG	ENSTRUP00000018267_TRUB	ENSXMAP00000004353_XMAC	anchovy.40069_ANCH
ENSDARP00000068099_DRER	ENSGACP00000002913_GACU	ENSONIP00000013708_ONIL	ENSTNIP00000011705_TNIG	ENSTRUP00000012973_TRUB	ENSXMAP00000015992_XMAC	anchovy.58034_ANCH
ENSDARP00000053368_DRER	ENSGACP00000022731_GACU	ENSONIP00000012594_ONIL	ENSTNIP00000020880_TNIG	ENSTRUP00000037359_TRUB	ENSXMAP00000017178_XMAC	anchovy.37624_ANCH
ENSDARP00000108838_DRER	ENSGACP00000013410_GACU	ENSONIP00000004550_ONIL	ENSTNIP00000010524_TNIG	ENSTRUP00000016991_TRUB	ENSXMAP00000018365_XMAC	anchovy.14788_ANCH
ENSDARP00000104167_DRER	ENSGACP00000021035_GACU	ENSONIP00000011079_ONIL	ENSTNIP00000001321_TNIG	ENSTRUP00000005264_TRUB	ENSXMAP00000004592_XMAC	anchovy.11298_ANCH
ENSDARP00000024411_DRER	ENSGACP00000024731_GACU	ENSONIP00000020519_ONIL	ENSTNIP00000013496_TNIG	ENSTRUP00000017046_TRUB	ENSXMAP00000007058_XMAC	anchovy.58603_ANCH
ENSDARP00000072603_DRER	ENSGACP00000011667_GACU	ENSONIP00000015161_ONIL	ENSTNIP00000001101_TNIG	ENSTRUP00000036631_TRUB	ENSXMAP00000010983_XMAC	anchovy.56146_ANCH
ENSDARP00000007735_DRER	ENSGACP00000018177_GACU	ENSONIP00000012957_ONIL	ENSTNIP00000011650_TNIG	ENSTRUP00000003809_TRUB	ENSXMAP00000000115_XMAC	anchovy.21227_ANCH
ENSDARP00000111504_DRER	ENSGACP00000003431_GACU	ENSONIP00000009283_ONIL	ENSTNIP00000021885_TNIG	ENSTRUP00000037114_TRUB	ENSXMAP00000006123_XMAC	anchovy.31870_ANCH
ENSDARP00000025588_DRER	ENSGACP00000015895_GACU	ENSONIP00000007958_ONIL	ENSTNIP00000021495_TNIG	ENSTRUP00000017629_TRUB	ENSXMAP00000007295_XMAC	anchovy.53786_ANCH
ENSDARP00000010952_DRER	ENSGACP00000024494_GACU	ENSONIP00000022109_ONIL	ENSTNIP00000018862_TNIG	ENSTRUP00000014327_TRUB	ENSXMAP00000006718_XMAC	anchovy.31102_ANCH
ENSDARP00000137214_DRER	ENSGACP00000006448_GACU	ENSONIP00000010946_ONIL	ENSTNIP00000020061_TNIG	ENSTRUP00000045405_TRUB	ENSXMAP00000005170_XMAC	anchovy.38987_ANCH
ENSDARP00000097404_DRER	ENSGACP00000026919_GACU	ENSONIP00000005480_ONIL	ENSTNIP00000014749_TNIG	ENSTRUP00000038623_TRUB	ENSXMAP00000011671_XMAC	anchovy.46098_ANCH
ENSDARP00000141634_DRER	ENSGACP00000024163_GACU	ENSONIP00000022496_ONIL	ENSTNIP00000011824_TNIG	ENSTRUP00000023971_TRUB	ENSXMAP00000009537_XMAC	anchovy.10035_ANCH
ENSDARP00000086649_DRER	ENSGACP00000009083_GACU	ENSONIP00000023060_ONIL	ENSTNIP00000022353_TNIG	ENSTRUP00000009652_TRUB	ENSXMAP00000006444_XMAC	anchovy.31919_ANCH
ENSDARP00000101727_DRER	ENSGACP00000001803_GACU	ENSONIP00000019786_ONIL	ENSTNIP00000018747_TNIG	ENSTRUP00000040293_TRUB	ENSXMAP00000014900_XMAC	anchovy.53101_ANCH
ENSDARP00000016047_DRER	ENSGACP00000020719_GACU	ENSONIP00000007581_ONIL	ENSTNIP00000012232_TNIG	ENSTRUP00000044726_TRUB	ENSXMAP00000009316_XMAC	anchovy.17574_ANCH
ENSDARP00000101271_DRER	ENSGACP00000005027_GACU	ENSONIP00000007454_ONIL	ENSTNIP00000015742_TNIG	ENSTRUP00000045677_TRUB	ENSXMAP00000002570_XMAC	anchovy.48670_ANCH
ENSDARP00000140437_DRER	ENSGACP00000025905_GACU	ENSONIP00000022030_ONIL	ENSTNIP00000000887_TNIG	ENSTRUP00000001645_TRUB	ENSXMAP00000001324_XMAC	anchovy.30034_ANCH
ENSDARP00000111104_DRER	ENSGACP00000008882_GACU	ENSONIP00000019798_ONIL	ENSTNIP00000022337_TNIG	ENSTRUP00000014198_TRUB	ENSXMAP00000005626_XMAC	anchovy.5442_ANCH
ENSDARP00000139372_DRER	ENSGACP00000024392_GACU	ENSONIP00000004343_ONIL	ENSTNIP00000015317_TNIG	ENSTRUP00000037686_TRUB	ENSXMAP00000017772_XMAC	anchovy.21748_ANCH
ENSDARP00000095348_DRER	ENSGACP00000020753_GACU	ENSONIP00000019613_ONIL	ENSTNIP00000007690_TNIG	ENSTRUP00000031115_TRUB	ENSXMAP00000018447_XMAC	anchovy.39529_ANCH
ENSDARP00000080840_DRER	ENSGACP00000017513_GACU	ENSONIP00000000851_ONIL	ENSTNIP00000013873_TNIG	ENSTRUP00000037355_TRUB	ENSXMAP00000007176_XMAC	anchovy.45917_ANCH
ENSDARP00000050728_DRER	ENSGACP00000017527_GACU	ENSONIP00000000849_ONIL	ENSTNIP00000013871_TNIG	ENSTRUP00000037467_TRUB	ENSXMAP00000007200_XMAC	anchovy.14411_ANCH
ENSDARP00000139229_DRER	ENSGACP00000011902_GACU	ENSONIP00000025166_ONIL	ENSTNIP00000015801_TNIG	ENSTRUP00000039653_TRUB	ENSXMAP00000019003_XMAC	anchovy.13836_ANCH
ENSDARP00000069494_DRER	ENSGACP00000008099_GACU	ENSONIP00000002415_ONIL	ENSTNIP00000014974_TNIG	ENSTRUP00000006244_TRUB	ENSXMAP00000019218_XMAC	anchovy.2588_ANCH
ENSDARP00000016467_DRER	ENSGACP00000023152_GACU	ENSONIP00000003021_ONIL	ENSTNIP00000018816_TNIG	ENSTRUP00000034841_TRUB	ENSXMAP00000016135_XMAC	anchovy.40591_ANCH
ENSDARP00000122743_DRER	ENSGACP00000016212_GACU	ENSONIP00000008980_ONIL	ENSTNIP00000016372_TNIG	ENSTRUP00000007341_TRUB	ENSXMAP00000016165_XMAC	anchovy.18020_ANCH
ENSDARP00000135619_DRER	ENSGACP00000023116_GACU	ENSONIP00000003070_ONIL	ENSTNIP00000018822_TNIG	ENSTRUP00000032004_TRUB	ENSXMAP00000000291_XMAC	anchovy.16941_ANCH
ENSDARP00000110729_DRER	ENSGACP00000007193_GACU	ENSONIP00000009833_ONIL	ENSTNIP00000008231_TNIG	ENSTRUP00000009155_TRUB	ENSXMAP00000013050_XMAC	anchovy.1160_ANCH
ENSDARP00000008736_DRER	ENSGACP00000001331_GACU	ENSONIP00000000081_ONIL	ENSTNIP00000009057_TNIG	ENSTRUP00000014204_TRUB	ENSXMAP00000014196_XMAC	anchovy.10428_ANCH
ENSDARP00000108943_DRER	ENSGACP00000019148_GACU	ENSONIP00000017849_ONIL	ENSTNIP00000001272_TNIG	ENSTRUP00000040124_TRUB	ENSXMAP00000015624_XMAC	anchovy.34371_ANCH
ENSDARP00000133725_DRER	ENSGACP00000005801_GACU	ENSONIP00000017990_ONIL	ENSTNIP00000004172_TNIG	ENSTRUP00000034228_TRUB	ENSXMAP00000010097_XMAC	anchovy.25602_ANCH
ENSDARP00000097545_DRER	ENSGACP00000026100_GACU	ENSONIP00000000043_ONIL	ENSTNIP00000005949_TNIG	ENSTRUP00000006381_TRUB	ENSXMAP00000005754_XMAC	anchovy.33441_ANCH
ENSDARP00000136150_DRER	ENSGACP00000003830_GACU	ENSONIP00000018685_ONIL	ENSTNIP00000002759_TNIG	ENSTRUP00000028108_TRUB	ENSXMAP00000007643_XMAC	anchovy.66008_ANCH
ENSDARP00000112101_DRER	ENSGACP00000003170_GACU	ENSONIP00000020246_ONIL	ENSTNIP00000022604_TNIG	ENSTRUP00000030828_TRUB	ENSXMAP00000014913_XMAC	anchovy.46088_ANCH
ENSDARP00000061662_DRER	ENSGACP00000008988_GACU	ENSONIP00000019130_ONIL	ENSTNIP00000019777_TNIG	ENSTRUP00000038789_TRUB	ENSXMAP00000015991_XMAC	anchovy.4140_ANCH
ENSDARP00000092527_DRER	ENSGACP00000024475_GACU	ENSONIP00000014155_ONIL	ENSTNIP00000003334_TNIG	ENSTRUP00000034073_TRUB	ENSXMAP00000013763_XMAC	anchovy.24313_ANCH
ENSDARP00000128199_DRER	ENSGACP00000018288_GACU	ENSONIP00000012908_ONIL	ENSTNIP00000011666_TNIG	ENSTRUP00000023922_TRUB	ENSXMAP00000013051_XMAC	anchovy.7811_ANCH
ENSDARP00000133374_DRER	ENSGACP00000022083_GACU	ENSONIP00000001784_ONIL	ENSTNIP00000016044_TNIG	ENSTRUP00000022396_TRUB	ENSXMAP00000018405_XMAC	anchovy.24175_ANCH
ENSDARP00000140576_DRER	ENSGACP00000023723_GACU	ENSONIP00000006162_ONIL	ENSTNIP00000017226_TNIG	ENSTRUP00000024516_TRUB	ENSXMAP00000008449_XMAC	anchovy.55019_ANCH
ENSDARP00000136293_DRER	ENSGACP00000021537_GACU	ENSONIP00000001989_ONIL	ENSTNIP00000009119_TNIG	ENSTRUP00000045319_TRUB	ENSXMAP00000015167_XMAC	anchovy.20103_ANCH
ENSDARP00000140728_DRER	ENSGACP00000021408_GACU	ENSONIP00000000122_ONIL	ENSTNIP00000007560_TNIG	ENSTRUP00000044434_TRUB	ENSXMAP00000015185_XMAC	anchovy.36128_ANCH
ENSDARP00000138008_DRER	ENSGACP00000002984_GACU	ENSONIP00000024587_ONIL	ENSTNIP00000014479_TNIG	ENSTRUP00000005785_TRUB	ENSXMAP00000005244_XMAC	anchovy.5068_ANCH
ENSDARP00000107001_DRER	ENSGACP00000020045_GACU	ENSONIP00000024565_ONIL	ENSTNIP00000013141_TNIG	ENSTRUP00000015307_TRUB	ENSXMAP00000011633_XMAC	anchovy.36813_ANCH
ENSDARP00000126616_DRER	ENSGACP00000003822_GACU	ENSONIP00000019938_ONIL	ENSTNIP00000006701_TNIG	ENSTRUP00000005334_TRUB	ENSXMAP00000015835_XMAC	anchovy.55697_ANCH
ENSDARP00000087506_DRER	ENSGACP00000013145_GACU	ENSONIP00000004784_ONIL	ENSTNIP00000010536_TNIG	ENSTRUP00000020638_TRUB	ENSXMAP00000018543_XMAC	anchovy.38473_ANCH
ENSDARP00000017212_DRER	ENSGACP00000022597_GACU	ENSONIP00000011601_ONIL	ENSTNIP00000021819_TNIG	ENSTRUP00000028198_TRUB	ENSXMAP00000016835_XMAC	anchovy.29057_ANCH
ENSDARP00000113453_DRER	ENSGACP00000022632_GACU	ENSONIP00000011610_ONIL	ENSTNIP00000021815_TNIG	ENSTRUP00000028960_TRUB	ENSXMAP00000017607_XMAC	anchovy.57212_ANCH
ENSDARP00000124076_DRER	ENSGACP00000021472_GACU	ENSONIP00000023469_ONIL	ENSTNIP00000010683_TNIG	ENSTRUP00000021835_TRUB	ENSXMAP00000018334_XMAC	anchovy.5316_ANCH
ENSDARP00000134279_DRER	ENSGACP00000021464_GACU	ENSONIP00000023468_ONIL	ENSTNIP00000010682_TNIG	ENSTRUP00000022476_TRUB	ENSXMAP00000018354_XMAC	anchovy.39632_ANCH
ENSDARP00000133427_DRER	ENSGACP00000015035_GACU	ENSONIP00000020831_ONIL	ENSTNIP00000015417_TNIG	ENSTRUP00000022610_TRUB	ENSXMAP00000001387_XMAC	anchovy.40682_ANCH
ENSDARP00000033525_DRER	ENSGACP00000014558_GACU	ENSONIP00000020973_ONIL	ENSTNIP00000001866_TNIG	ENSTRUP00000005112_TRUB	ENSXMAP00000012166_XMAC	anchovy.56533_ANCH
ENSDARP00000053462_DRER	ENSGACP00000007641_GACU	ENSONIP00000002204_ONIL	ENSTNIP00000014987_TNIG	ENSTRUP00000024029_TRUB	ENSXMAP00000009080_XMAC	anchovy.53734_ANCH
ENSDARP00000063156_DRER	ENSGACP00000025125_GACU	ENSONIP00000022373_ONIL	ENSTNIP00000017067_TNIG	ENSTRUP00000028807_TRUB	ENSXMAP00000012951_XMAC	anchovy.19045_ANCH
ENSDARP00000016196_DRER	ENSGACP00000022553_GACU	ENSONIP00000006888_ONIL	ENSTNIP00000019938_TNIG	ENSTRUP00000029806_TRUB	ENSXMAP00000013202_XMAC	anchovy.22596_ANCH
ENSDARP00000030404_DRER	ENSGACP00000015876_GACU	ENSONIP00000023523_ONIL	ENSTNIP00000005074_TNIG	ENSTRUP00000040871_TRUB	ENSXMAP00000007989_XMAC	anchovy.41693_ANCH
ENSDARP00000056741_DRER	ENSGACP00000017123_GACU	ENSONIP00000024605_ONIL	ENSTNIP00000021954_TNIG	ENSTRUP00000015352_TRUB	ENSXMAP00000018495_XMAC	anchovy.7627_ANCH
ENSDARP00000053025_DRER	ENSGACP00000024628_GACU	ENSONIP00000022175_ONIL	ENSTNIP00000008632_TNIG	ENSTRUP00000005923_TRUB	ENSXMAP00000017396_XMAC	anchovy.39035_ANCH
ENSDARP00000005525_DRER	ENSGACP00000024616_GACU	ENSONIP00000022186_ONIL	ENSTNIP00000008689_TNIG	ENSTRUP00000009810_TRUB	ENSXMAP00000017442_XMAC	anchovy.35450_ANCH
ENSDARP00000110046_DRER	ENSGACP00000017360_GACU	ENSONIP00000013917_ONIL	ENSTNIP00000011114_TNIG	ENSTRUP00000008912_TRUB	ENSXMAP00000015704_XMAC	anchovy.18355_ANCH
ENSDARP00000141662_DRER	ENSGACP00000005993_GACU	ENSONIP00000010794_ONIL	ENSTNIP00000019103_TNIG	ENSTRUP00000043391_TRUB	ENSXMAP00000016795_XMAC	anchovy.14674_ANCH
ENSDARP00000085160_DRER	ENSGACP00000008196_GACU	ENSONIP00000010510_ONIL	ENSTNIP00000016699_TNIG	ENSTRUP00000022795_TRUB	ENSXMAP00000006553_XMAC	anchovy.2916_ANCH
ENSDARP00000062575_DRER	ENSGACP00000014084_GACU	ENSONIP00000014012_ONIL	ENSTNIP00000019273_TNIG	ENSTRUP00000008764_TRUB	ENSXMAP00000018070_XMAC	anchovy.21672_ANCH
ENSDARP00000033509_DRER	ENSGACP00000027585_GACU	ENSONIP00000021873_ONIL	ENSTNIP00000010459_TNIG	ENSTRUP00000016838_TRUB	ENSXMAP00000002915_XMAC	anchovy.6694_ANCH
ENSDARP00000129532_DRER	ENSGACP00000026762_GACU	ENSONIP00000016120_ONIL	ENSTNIP00000011374_TNIG	ENSTRUP00000002030_TRUB	ENSXMAP00000005438_XMAC	anchovy.42366_ANCH
ENSDARP00000112333_DRER	ENSGACP00000024108_GACU	ENSONIP00000023716_ONIL	ENSTNIP00000015049_TNIG	ENSTRUP00000036548_TRUB	ENSXMAP00000004656_XMAC	anchovy.30904_ANCH
ENSDARP00000004700_DRER	ENSGACP00000021980_GACU	ENSONIP00000023263_ONIL	ENSTNIP00000017904_TNIG	ENSTRUP00000020531_TRUB	ENSXMAP00000000842_XMAC	anchovy.24706_ANCH
ENSDARP00000022900_DRER	ENSGACP00000005288_GACU	ENSONIP00000007590_ONIL	ENSTNIP00000008573_TNIG	ENSTRUP00000021588_TRUB	ENSXMAP00000002310_XMAC	anchovy.55051_ANCH
ENSDARP00000139704_DRER	ENSGACP00000018574_GACU	ENSONIP00000001709_ONIL	ENSTNIP00000021777_TNIG	ENSTRUP00000034240_TRUB	ENSXMAP00000009394_XMAC	anchovy.51464_ANCH
ENSDARP00000113277_DRER	ENSGACP00000005855_GACU	ENSONIP00000007754_ONIL	ENSTNIP00000020269_TNIG	ENSTRUP00000021140_TRUB	ENSXMAP00000002034_XMAC	anchovy.4139_ANCH
ENSDARP00000116849_DRER	ENSGACP00000005822_GACU	ENSONIP00000007739_ONIL	ENSTNIP00000020267_TNIG	ENSTRUP00000019381_TRUB	ENSXMAP00000002076_XMAC	anchovy.34372_ANCH
ENSDARP00000031228_DRER	ENSGACP00000006263_GACU	ENSONIP00000007889_ONIL	ENSTNIP00000016673_TNIG	ENSTRUP00000015730_TRUB	ENSXMAP00000001834_XMAC	anchovy.12129_ANCH
ENSDARP00000116677_DRER	ENSGACP00000006277_GACU	ENSONIP00000007895_ONIL	ENSTNIP00000016672_TNIG	ENSTRUP00000016012_TRUB	ENSXMAP00000001829_XMAC	anchovy.43464_ANCH
ENSDARP00000113375_DRER	ENSGACP00000017151_GACU	ENSONIP00000013938_ONIL	ENSTNIP00000019874_TNIG	ENSTRUP00000034724_TRUB	ENSXMAP00000002424_XMAC	anchovy.24293_ANCH
ENSDARP00000141505_DRER	ENSGACP00000007961_GACU	ENSONIP00000002562_ONIL	ENSTNIP00000009202_TNIG	ENSTRUP00000024234_TRUB	ENSXMAP00000002604_XMAC	anchovy.42492_ANCH
ENSDARP00000099447_DRER	ENSGACP00000021213_GACU	ENSONIP00000006907_ONIL	ENSTNIP00000016796_TNIG	ENSTRUP00000004325_TRUB	ENSXMAP00000014577_XMAC	anchovy.46953_ANCH
ENSDARP00000049146_DRER	ENSGACP00000007665_GACU	ENSONIP00000002769_ONIL	ENSTNIP00000020115_TNIG	ENSTRUP00000031096_TRUB	ENSXMAP00000002875_XMAC	anchovy.41530_ANCH
ENSDARP00000101077_DRER	ENSGACP00000008348_GACU	ENSONIP00000013610_ONIL	ENSTNIP00000020921_TNIG	ENSTRUP00000038777_TRUB	ENSXMAP00000000675_XMAC	anchovy.33647_ANCH
ENSDARP00000136279_DRER	ENSGACP00000005881_GACU	ENSONIP00000010811_ONIL	ENSTNIP00000000792_TNIG	ENSTRUP00000044811_TRUB	ENSXMAP00000000463_XMAC	anchovy.21395_ANCH
ENSDARP00000087847_DRER	ENSGACP00000015450_GACU	ENSONIP00000001823_ONIL	ENSTNIP00000012748_TNIG	ENSTRUP00000013172_TRUB	ENSXMAP00000000976_XMAC	anchovy.23271_ANCH
ENSDARP00000121737_DRER	ENSGACP00000013249_GACU	ENSONIP00000020308_ONIL	ENSTNIP00000018492_TNIG	ENSTRUP00000017168_TRUB	ENSXMAP00000007016_XMAC	anchovy.56826_ANCH
ENSDARP00000041370_DRER	ENSGACP00000018312_GACU	ENSONIP00000021311_ONIL	ENSTNIP00000006730_TNIG	ENSTRUP00000042916_TRUB	ENSXMAP00000003224_XMAC	anchovy.22117_ANCH
ENSDARP00000019506_DRER	ENSGACP00000013594_GACU	ENSONIP00000020088_ONIL	ENSTNIP00000018513_TNIG	ENSTRUP00000015114_TRUB	ENSXMAP00000019458_XMAC	anchovy.54835_ANCH
ENSDARP00000038215_DRER	ENSGACP00000012540_GACU	ENSONIP00000000550_ONIL	ENSTNIP00000016321_TNIG	ENSTRUP00000016366_TRUB	ENSXMAP00000012780_XMAC	anchovy.22385_ANCH
ENSDARP00000132422_DRER	ENSGACP00000006494_GACU	ENSONIP00000017465_ONIL	ENSTNIP00000019848_TNIG	ENSTRUP00000024743_TRUB	ENSXMAP00000000047_XMAC	anchovy.10859_ANCH
ENSDARP00000119955_DRER	ENSGACP00000003942_GACU	ENSONIP00000013053_ONIL	ENSTNIP00000005281_TNIG	ENSTRUP00000017266_TRUB	ENSXMAP00000007744_XMAC	anchovy.31032_ANCH
ENSDARP00000063641_DRER	ENSGACP00000027442_GACU	ENSONIP00000021910_ONIL	ENSTNIP00000010464_TNIG	ENSTRUP00000020520_TRUB	ENSXMAP00000013482_XMAC	anchovy.23650_ANCH
ENSDARP00000131772_DRER	ENSGACP00000026214_GACU	ENSONIP00000014379_ONIL	ENSTNIP00000013938_TNIG	ENSTRUP00000033561_TRUB	ENSXMAP00000018576_XMAC	anchovy.59718_ANCH
ENSDARP00000117221_DRER	ENSGACP00000027591_GACU	ENSONIP00000021882_ONIL	ENSTNIP00000010469_TNIG	ENSTRUP00000022556_TRUB	ENSXMAP00000019425_XMAC	anchovy.1456_ANCH
ENSDARP00000139744_DRER	ENSGACP00000026686_GACU	ENSONIP00000014282_ONIL	ENSTNIP00000011419_TNIG	ENSTRUP00000006967_TRUB	ENSXMAP00000013898_XMAC	anchovy.40744_ANCH
ENSDARP00000111856_DRER	ENSGACP00000026679_GACU	ENSONIP00000014260_ONIL	ENSTNIP00000006353_TNIG	ENSTRUP00000009096_TRUB	ENSXMAP00000013916_XMAC	anchovy.19054_ANCH
ENSDARP00000045123_DRER	ENSGACP00000002800_GACU	ENSONIP00000010181_ONIL	ENSTNIP00000011613_TNIG	ENSTRUP00000010514_TRUB	ENSXMAP00000006308_XMAC	anchovy.49168_ANCH
ENSDARP00000013430_DRER	ENSGACP00000027128_GACU	ENSONIP00000006996_ONIL	ENSTNIP00000019252_TNIG	ENSTRUP00000000495_TRUB	ENSXMAP00000014237_XMAC	anchovy.51790_ANCH
ENSDARP00000131290_DRER	ENSGACP00000002533_GACU	ENSONIP00000009400_ONIL	ENSTNIP00000010498_TNIG	ENSTRUP00000006218_TRUB	ENSXMAP00000006792_XMAC	anchovy.53635_ANCH
ENSDARP00000091013_DRER	ENSGACP00000014524_GACU	ENSONIP00000016543_ONIL	ENSTNIP00000019313_TNIG	ENSTRUP00000003564_TRUB	ENSXMAP00000019155_XMAC	anchovy.6893_ANCH
ENSDARP00000070510_DRER	ENSGACP00000027274_GACU	ENSONIP00000006091_ONIL	ENSTNIP00000002675_TNIG	ENSTRUP00000043695_TRUB	ENSXMAP00000010815_XMAC	anchovy.15603_ANCH
ENSDARP00000097730_DRER	ENSGACP00000027279_GACU	ENSONIP00000006118_ONIL	ENSTNIP00000012886_TNIG	ENSTRUP00000043722_TRUB	ENSXMAP00000010825_XMAC	anchovy.386_ANCH
ENSDARP00000066711_DRER	ENSGACP00000009586_GACU	ENSONIP00000005826_ONIL	ENSTNIP00000012076_TNIG	ENSTRUP00000040218_TRUB	ENSXMAP00000010658_XMAC	anchovy.55418_ANCH
ENSDARP00000086444_DRER	ENSGACP00000023050_GACU	ENSONIP00000004889_ONIL	ENSTNIP00000016195_TNIG	ENSTRUP00000025787_TRUB	ENSXMAP00000001458_XMAC	anchovy.36675_ANCH
ENSDARP00000011338_DRER	ENSGACP00000002598_GACU	ENSONIP00000006306_ONIL	ENSTNIP00000009729_TNIG	ENSTRUP00000016604_TRUB	ENSXMAP00000016475_XMAC	anchovy.14661_ANCH
ENSDARP00000104754_DRER	ENSGACP00000007826_GACU	ENSONIP00000002647_ONIL	ENSTNIP00000005717_TNIG	ENSTRUP00000027989_TRUB	ENSXMAP00000002745_XMAC	anchovy.27505_ANCH
ENSDARP00000094053_DRER	ENSGACP00000007858_GACU	ENSONIP00000002633_ONIL	ENSTNIP00000023064_TNIG	ENSTRUP00000027576_TRUB	ENSXMAP00000002717_XMAC	anchovy.21910_ANCH
ENSDARP00000131703_DRER	ENSGACP00000014023_GACU	ENSONIP00000006127_ONIL	ENSTNIP00000020385_TNIG	ENSTRUP00000033726_TRUB	ENSXMAP00000008217_XMAC	anchovy.27599_ANCH
ENSDARP00000055307_DRER	ENSGACP00000008760_GACU	ENSONIP00000008197_ONIL	ENSTNIP00000014076_TNIG	ENSTRUP00000035760_TRUB	ENSXMAP00000008594_XMAC	anchovy.54264_ANCH
ENSDARP00000063522_DRER	ENSGACP00000012631_GACU	ENSONIP00000000600_ONIL	ENSTNIP00000016326_TNIG	ENSTRUP00000013715_TRUB	ENSXMAP00000012735_XMAC	anchovy.13056_ANCH
ENSDARP00000106202_DRER	ENSGACP00000006874_GACU	ENSONIP00000006356_ONIL	ENSTNIP00000004805_TNIG	ENSTRUP00000030792_TRUB	ENSXMAP00000017661_XMAC	anchovy.54952_ANCH
ENSDARP00000094420_DRER	ENSGACP00000021919_GACU	ENSONIP00000003967_ONIL	ENSTNIP00000011100_TNIG	ENSTRUP00000034501_TRUB	ENSXMAP00000015571_XMAC	anchovy.23205_ANCH
ENSDARP00000104026_DRER	ENSGACP00000021925_GACU	ENSONIP00000003971_ONIL	ENSTNIP00000011101_TNIG	ENSTRUP00000034359_TRUB	ENSXMAP00000015564_XMAC	anchovy.40731_ANCH
ENSDARP00000086116_DRER	ENSGACP00000021940_GACU	ENSONIP00000003987_ONIL	ENSTNIP00000011105_TNIG	ENSTRUP00000033938_TRUB	ENSXMAP00000015536_XMAC	anchovy.5047_ANCH
ENSDARP00000139253_DRER	ENSGACP00000006369_GACU	ENSONIP00000007936_ONIL	ENSTNIP00000016670_TNIG	ENSTRUP00000018506_TRUB	ENSXMAP00000001787_XMAC	anchovy.55868_ANCH
ENSDARP00000017790_DRER	ENSGACP00000008483_GACU	ENSONIP00000012184_ONIL	ENSTNIP00000019661_TNIG	ENSTRUP00000038676_TRUB	ENSXMAP00000010276_XMAC	anchovy.42659_ANCH
ENSDARP00000120194_DRER	ENSGACP00000018039_GACU	ENSONIP00000000304_ONIL	ENSTNIP00000007467_TNIG	ENSTRUP00000041270_TRUB	ENSXMAP00000007582_XMAC	anchovy.56920_ANCH
ENSDARP00000073869_DRER	ENSGACP00000012102_GACU	ENSONIP00000007753_ONIL	ENSTNIP00000002882_TNIG	ENSTRUP00000037193_TRUB	ENSXMAP00000008981_XMAC	anchovy.56491_ANCH
ENSDARP00000064368_DRER	ENSGACP00000017469_GACU	ENSONIP00000000860_ONIL	ENSTNIP00000013876_TNIG	ENSTRUP00000037269_TRUB	ENSXMAP00000007163_XMAC	anchovy.11343_ANCH
ENSDARP00000113462_DRER	ENSGACP00000014202_GACU	ENSONIP00000016072_ONIL	ENSTNIP00000001143_TNIG	ENSTRUP00000040924_TRUB	ENSXMAP00000012107_XMAC	anchovy.37502_ANCH
ENSDARP00000116237_DRER	ENSGACP00000017460_GACU	ENSONIP00000000863_ONIL	ENSTNIP00000004836_TNIG	ENSTRUP00000036977_TRUB	ENSXMAP00000007161_XMAC	anchovy.36762_ANCH
ENSDARP00000051278_DRER	ENSGACP00000021032_GACU	ENSONIP00000014183_ONIL	ENSTNIP00000010304_TNIG	ENSTRUP00000047168_TRUB	ENSXMAP00000005962_XMAC	anchovy.25691_ANCH
ENSDARP00000135519_DRER	ENSGACP00000019509_GACU	ENSONIP00000011658_ONIL	ENSTNIP00000009263_TNIG	ENSTRUP00000001283_TRUB	ENSXMAP00000018881_XMAC	anchovy.59647_ANCH
ENSDARP00000039155_DRER	ENSGACP00000002961_GACU	ENSONIP00000018339_ONIL	ENSTNIP00000001587_TNIG	ENSTRUP00000032488_TRUB	ENSXMAP00000006095_XMAC	anchovy.5400_ANCH
ENSDARP00000109573_DRER	ENSGACP00000018669_GACU	ENSONIP00000006789_ONIL	ENSTNIP00000007935_TNIG	ENSTRUP00000001326_TRUB	ENSXMAP00000011551_XMAC	anchovy.15743_ANCH
ENSDARP00000076116_DRER	ENSGACP00000011719_GACU	ENSONIP00000025688_ONIL	ENSTNIP00000013586_TNIG	ENSTRUP00000038762_TRUB	ENSXMAP00000005905_XMAC	anchovy.49121_ANCH
ENSDARP00000086448_DRER	ENSGACP00000011700_GACU	ENSONIP00000025689_ONIL	ENSTNIP00000013587_TNIG	ENSTRUP00000038833_TRUB	ENSXMAP00000001394_XMAC	anchovy.2356_ANCH
ENSDARP00000096357_DRER	ENSGACP00000015119_GACU	ENSONIP00000002871_ONIL	ENSTNIP00000018535_TNIG	ENSTRUP00000012039_TRUB	ENSXMAP00000003548_XMAC	anchovy.24139_ANCH
ENSDARP00000130836_DRER	ENSGACP00000026140_GACU	ENSONIP00000026004_ONIL	ENSTNIP00000009055_TNIG	ENSTRUP00000015393_TRUB	ENSXMAP00000020341_XMAC	anchovy.37304_ANCH
ENSDARP00000052804_DRER	ENSGACP00000020960_GACU	ENSONIP00000007205_ONIL	ENSTNIP00000012170_TNIG	ENSTRUP00000046145_TRUB	ENSXMAP00000014091_XMAC	anchovy.21065_ANCH
ENSDARP00000141580_DRER	ENSGACP00000016366_GACU	ENSONIP00000009000_ONIL	ENSTNIP00000016380_TNIG	ENSTRUP00000015215_TRUB	ENSXMAP00000003896_XMAC	anchovy.7202_ANCH
ENSDARP00000098351_DRER	ENSGACP00000021879_GACU	ENSONIP00000018844_ONIL	ENSTNIP00000021912_TNIG	ENSTRUP00000021170_TRUB	ENSXMAP00000011392_XMAC	anchovy.42934_ANCH
ENSDARP00000026471_DRER	ENSGACP00000019244_GACU	ENSONIP00000003407_ONIL	ENSTNIP00000013785_TNIG	ENSTRUP00000047252_TRUB	ENSXMAP00000011470_XMAC	anchovy.25634_ANCH
ENSDARP00000072847_DRER	ENSGACP00000018921_GACU	ENSONIP00000003655_ONIL	ENSTNIP00000020795_TNIG	ENSTRUP00000040223_TRUB	ENSXMAP00000016882_XMAC	anchovy.58008_ANCH
ENSDARP00000118390_DRER	ENSGACP00000018913_GACU	ENSONIP00000003662_ONIL	ENSTNIP00000020796_TNIG	ENSTRUP00000040155_TRUB	ENSXMAP00000016892_XMAC	anchovy.35519_ANCH
ENSDARP00000122314_DRER	ENSGACP00000018906_GACU	ENSONIP00000003669_ONIL	ENSTNIP00000020797_TNIG	ENSTRUP00000040133_TRUB	ENSXMAP00000000729_XMAC	anchovy.36005_ANCH
ENSDARP00000099714_DRER	ENSGACP00000016490_GACU	ENSONIP00000013881_ONIL	ENSTNIP00000014433_TNIG	ENSTRUP00000042021_TRUB	ENSXMAP00000003692_XMAC	anchovy.1021_ANCH
ENSDARP00000046612_DRER	ENSGACP00000016778_GACU	ENSONIP00000021833_ONIL	ENSTNIP00000009287_TNIG	ENSTRUP00000013154_TRUB	ENSXMAP00000009046_XMAC	anchovy.14736_ANCH
ENSDARP00000079806_DRER	ENSGACP00000010610_GACU	ENSONIP00000016625_ONIL	ENSTNIP00000018898_TNIG	ENSTRUP00000009454_TRUB	ENSXMAP00000017429_XMAC	anchovy.32607_ANCH
ENSDARP00000101657_DRER	ENSGACP00000020531_GACU	ENSONIP00000007855_ONIL	ENSTNIP00000012267_TNIG	ENSTRUP00000044275_TRUB	ENSXMAP00000007639_XMAC	anchovy.55135_ANCH
ENSDARP00000019235_DRER	ENSGACP00000026651_GACU	ENSONIP00000019899_ONIL	ENSTNIP00000014585_TNIG	ENSTRUP00000015824_TRUB	ENSXMAP00000017913_XMAC	anchovy.576_ANCH
ENSDARP00000015662_DRER	ENSGACP00000017788_GACU	ENSONIP00000013120_ONIL	ENSTNIP00000011196_TNIG	ENSTRUP00000011722_TRUB	ENSXMAP00000019241_XMAC	anchovy.20249_ANCH
ENSDARP00000139347_DRER	ENSGACP00000005247_GACU	ENSONIP00000003528_ONIL	ENSTNIP00000012051_TNIG	ENSTRUP00000012572_TRUB	ENSXMAP00000015574_XMAC	anchovy.49899_ANCH
ENSDARP00000027770_DRER	ENSGACP00000006899_GACU	ENSONIP00000003114_ONIL	ENSTNIP00000004089_TNIG	ENSTRUP00000022569_TRUB	ENSXMAP00000003379_XMAC	anchovy.38276_ANCH
ENSDARP00000104602_DRER	ENSGACP00000008495_GACU	ENSONIP00000013657_ONIL	ENSTNIP00000000612_TNIG	ENSTRUP00000037626_TRUB	ENSXMAP00000000624_XMAC	anchovy.56680_ANCH
ENSDARP00000103321_DRER	ENSGACP00000019810_GACU	ENSONIP00000024927_ONIL	ENSTNIP00000020683_TNIG	ENSTRUP00000032268_TRUB	ENSXMAP00000015360_XMAC	anchovy.43335_ANCH
ENSDARP00000046075_DRER	ENSGACP00000027058_GACU	ENSONIP00000010881_ONIL	ENSTNIP00000002603_TNIG	ENSTRUP00000034859_TRUB	ENSXMAP00000000523_XMAC	anchovy.4875_ANCH
ENSDARP00000008455_DRER	ENSGACP00000025472_GACU	ENSONIP00000017802_ONIL	ENSTNIP00000010030_TNIG	ENSTRUP00000031352_TRUB	ENSXMAP00000005070_XMAC	anchovy.6823_ANCH
ENSDARP00000135418_DRER	ENSGACP00000003020_GACU	ENSONIP00000018309_ONIL	ENSTNIP00000008405_TNIG	ENSTRUP00000014960_TRUB	ENSXMAP00000004809_XMAC	anchovy.14028_ANCH
ENSDARP00000097166_DRER	ENSGACP00000003024_GACU	ENSONIP00000018307_ONIL	ENSTNIP00000008406_TNIG	ENSTRUP00000014847_TRUB	ENSXMAP00000006009_XMAC	anchovy.22077_ANCH
ENSDARP00000072983_DRER	ENSGACP00000023398_GACU	ENSONIP00000006521_ONIL	ENSTNIP00000008636_TNIG	ENSTRUP00000007055_TRUB	ENSXMAP00000010106_XMAC	anchovy.40798_ANCH
ENSDARP00000066782_DRER	ENSGACP00000021933_GACU	ENSONIP00000023241_ONIL	ENSTNIP00000017896_TNIG	ENSTRUP00000024760_TRUB	ENSXMAP00000000936_XMAC	anchovy.32564_ANCH
ENSDARP00000112100_DRER	ENSGACP00000002882_GACU	ENSONIP00000009196_ONIL	ENSTNIP00000008616_TNIG	ENSTRUP00000010608_TRUB	ENSXMAP00000014692_XMAC	anchovy.17531_ANCH
ENSDARP00000138757_DRER	ENSGACP00000013067_GACU	ENSONIP00000017292_ONIL	ENSTNIP00000018480_TNIG	ENSTRUP00000023573_TRUB	ENSXMAP00000007236_XMAC	anchovy.37954_ANCH
ENSDARP00000081763_DRER	ENSGACP00000001294_GACU	ENSONIP00000004736_ONIL	ENSTNIP00000011615_TNIG	ENSTRUP00000006302_TRUB	ENSXMAP00000005496_XMAC	anchovy.18394_ANCH
ENSDARP00000131597_DRER	ENSGACP00000013500_GACU	ENSONIP00000024038_ONIL	ENSTNIP00000006167_TNIG	ENSTRUP00000007592_TRUB	ENSXMAP00000016802_XMAC	anchovy.41003_ANCH
ENSDARP00000135941_DRER	ENSGACP00000014652_GACU	ENSONIP00000020933_ONIL	ENSTNIP00000015394_TNIG	ENSTRUP00000020799_TRUB	ENSXMAP00000012377_XMAC	anchovy.17506_ANCH
ENSDARP00000034770_DRER	ENSGACP00000006557_GACU	ENSONIP00000024820_ONIL	ENSTNIP00000007350_TNIG	ENSTRUP00000043765_TRUB	ENSXMAP00000009684_XMAC	anchovy.16088_ANCH
ENSDARP00000052536_DRER	ENSGACP00000006543_GACU	ENSONIP00000024822_ONIL	ENSTNIP00000007351_TNIG	ENSTRUP00000043782_TRUB	ENSXMAP00000009668_XMAC	anchovy.8100_ANCH
ENSDARP00000118274_DRER	ENSGACP00000006835_GACU	ENSONIP00000011047_ONIL	ENSTNIP00000020041_TNIG	ENSTRUP00000045825_TRUB	ENSXMAP00000014368_XMAC	anchovy.4701_ANCH
ENSDARP00000123412_DRER	ENSGACP00000001952_GACU	ENSONIP00000017643_ONIL	ENSTNIP00000004897_TNIG	ENSTRUP00000023475_TRUB	ENSXMAP00000012876_XMAC	anchovy.16327_ANCH
ENSDARP00000122165_DRER	ENSGACP00000011760_GACU	ENSONIP00000007519_ONIL	ENSTNIP00000021558_TNIG	ENSTRUP00000031047_TRUB	ENSXMAP00000014467_XMAC	anchovy.35612_ANCH
ENSDARP00000131282_DRER	ENSGACP00000003413_GACU	ENSONIP00000021221_ONIL	ENSTNIP00000018786_TNIG	ENSTRUP00000033246_TRUB	ENSXMAP00000006486_XMAC	anchovy.31088_ANCH
ENSDARP00000019686_DRER	ENSGACP00000003379_GACU	ENSONIP00000021214_ONIL	ENSTNIP00000014507_TNIG	ENSTRUP00000012517_TRUB	ENSXMAP00000015074_XMAC	anchovy.15449_ANCH
ENSDARP00000108006_DRER	ENSGACP00000003354_GACU	ENSONIP00000021207_ONIL	ENSTNIP00000014506_TNIG	ENSTRUP00000011745_TRUB	ENSXMAP00000015024_XMAC	anchovy.28916_ANCH
ENSDARP00000139500_DRER	ENSGACP00000020833_GACU	ENSONIP00000007422_ONIL	ENSTNIP00000012210_TNIG	ENSTRUP00000045214_TRUB	ENSXMAP00000007968_XMAC	anchovy.40808_ANCH
ENSDARP00000027560_DRER	ENSGACP00000002842_GACU	ENSONIP00000010219_ONIL	ENSTNIP00000008049_TNIG	ENSTRUP00000014631_TRUB	ENSXMAP00000006200_XMAC	anchovy.8558_ANCH
ENSDARP00000115627_DRER	ENSGACP00000012077_GACU	ENSONIP00000017359_ONIL	ENSTNIP00000009493_TNIG	ENSTRUP00000038728_TRUB	ENSXMAP00000007326_XMAC	anchovy.12266_ANCH
ENSDARP00000010750_DRER	ENSGACP00000000962_GACU	ENSONIP00000012502_ONIL	ENSTNIP00000021902_TNIG	ENSTRUP00000013707_TRUB	ENSXMAP00000009306_XMAC	anchovy.39879_ANCH
ENSDARP00000064155_DRER	ENSGACP00000011969_GACU	ENSONIP00000017338_ONIL	ENSTNIP00000009497_TNIG	ENSTRUP00000039135_TRUB	ENSXMAP00000015230_XMAC	anchovy.33094_ANCH
ENSDARP00000119282_DRER	ENSGACP00000009839_GACU	ENSONIP00000005405_ONIL	ENSTNIP00000006709_TNIG	ENSTRUP00000019189_TRUB	ENSXMAP00000011611_XMAC	anchovy.14528_ANCH
ENSDARP00000120332_DRER	ENSGACP00000010112_GACU	ENSONIP00000025429_ONIL	ENSTNIP00000020543_TNIG	ENSTRUP00000046833_TRUB	ENSXMAP00000014862_XMAC	anchovy.30367_ANCH
ENSDARP00000124881_DRER	ENSGACP00000010782_GACU	ENSONIP00000025372_ONIL	ENSTNIP00000020502_TNIG	ENSTRUP00000017024_TRUB	ENSXMAP00000013610_XMAC	anchovy.9867_ANCH
ENSDARP00000104870_DRER	ENSGACP00000022485_GACU	ENSONIP00000007218_ONIL	ENSTNIP00000012450_TNIG	ENSTRUP00000042271_TRUB	ENSXMAP00000010486_XMAC	anchovy.41889_ANCH
ENSDARP00000012236_DRER	ENSGACP00000010259_GACU	ENSONIP00000018822_ONIL	ENSTNIP00000000146_TNIG	ENSTRUP00000016950_TRUB	ENSXMAP00000017090_XMAC	anchovy.55401_ANCH
ENSDARP00000056961_DRER	ENSGACP00000001691_GACU	ENSONIP00000001406_ONIL	ENSTNIP00000010256_TNIG	ENSTRUP00000002671_TRUB	ENSXMAP00000017208_XMAC	anchovy.54983_ANCH
ENSDARP00000085270_DRER	ENSGACP00000026043_GACU	ENSONIP00000014658_ONIL	ENSTNIP00000003153_TNIG	ENSTRUP00000041179_TRUB	ENSXMAP00000011007_XMAC	anchovy.40401_ANCH
ENSDARP00000133518_DRER	ENSGACP00000012249_GACU	ENSONIP00000003281_ONIL	ENSTNIP00000018640_TNIG	ENSTRUP00000044560_TRUB	ENSXMAP00000005645_XMAC	anchovy.23055_ANCH
ENSDARP00000134299_DRER	ENSGACP00000020049_GACU	ENSONIP00000012786_ONIL	ENSTNIP00000018372_TNIG	ENSTRUP00000025678_TRUB	ENSXMAP00000019384_XMAC	anchovy.39647_ANCH
ENSDARP00000011866_DRER	ENSGACP00000008151_GACU	ENSONIP00000014269_ONIL	ENSTNIP00000007834_TNIG	ENSTRUP00000015331_TRUB	ENSXMAP00000004761_XMAC	anchovy.43365_ANCH
ENSDARP00000126922_DRER	ENSGACP00000022967_GACU	ENSONIP00000022031_ONIL	ENSTNIP00000013974_TNIG	ENSTRUP00000026960_TRUB	ENSXMAP00000010102_XMAC	anchovy.6071_ANCH
ENSDARP00000085782_DRER	ENSGACP00000015502_GACU	ENSONIP00000018483_ONIL	ENSTNIP00000015112_TNIG	ENSTRUP00000016886_TRUB	ENSXMAP00000001390_XMAC	anchovy.22014_ANCH
ENSDARP00000006549_DRER	ENSGACP00000006157_GACU	ENSONIP00000012597_ONIL	ENSTNIP00000019739_TNIG	ENSTRUP00000016332_TRUB	ENSXMAP00000006220_XMAC	anchovy.16266_ANCH
ENSDARP00000135752_DRER	ENSGACP00000016203_GACU	ENSONIP00000005882_ONIL	ENSTNIP00000013607_TNIG	ENSTRUP00000003964_TRUB	ENSXMAP00000013087_XMAC	anchovy.61825_ANCH
ENSDARP00000107103_DRER	ENSGACP00000001973_GACU	ENSONIP00000003495_ONIL	ENSTNIP00000008953_TNIG	ENSTRUP00000041995_TRUB	ENSXMAP00000011232_XMAC	anchovy.30765_ANCH
ENSDARP00000103806_DRER	ENSGACP00000017834_GACU	ENSONIP00000013151_ONIL	ENSTNIP00000011188_TNIG	ENSTRUP00000003304_TRUB	ENSXMAP00000013027_XMAC	anchovy.42236_ANCH
ENSDARP00000067993_DRER	ENSGACP00000011417_GACU	ENSONIP00000015974_ONIL	ENSTNIP00000013322_TNIG	ENSTRUP00000041970_TRUB	ENSXMAP00000002448_XMAC	anchovy.25762_ANCH
ENSDARP00000113955_DRER	ENSGACP00000014770_GACU	ENSONIP00000002949_ONIL	ENSTNIP00000018552_TNIG	ENSTRUP00000001719_TRUB	ENSXMAP00000003350_XMAC	anchovy.54741_ANCH
ENSDARP00000094377_DRER	ENSGACP00000007335_GACU	ENSONIP00000001343_ONIL	ENSTNIP00000012573_TNIG	ENSTRUP00000046290_TRUB	ENSXMAP00000010911_XMAC	anchovy.57469_ANCH
ENSDARP00000073846_DRER	ENSGACP00000002840_GACU	ENSONIP00000011513_ONIL	ENSTNIP00000006995_TNIG	ENSTRUP00000003963_TRUB	ENSXMAP00000010534_XMAC	anchovy.57981_ANCH
ENSDARP00000123630_DRER	ENSGACP00000020166_GACU	ENSONIP00000003922_ONIL	ENSTNIP00000004215_TNIG	ENSTRUP00000044129_TRUB	ENSXMAP00000019246_XMAC	anchovy.26634_ANCH
ENSDARP00000111839_DRER	ENSGACP00000017888_GACU	ENSONIP00000013165_ONIL	ENSTNIP00000011182_TNIG	ENSTRUP00000008359_TRUB	ENSXMAP00000019318_XMAC	anchovy.39358_ANCH
ENSDARP00000082748_DRER	ENSGACP00000017861_GACU	ENSONIP00000013155_ONIL	ENSTNIP00000011186_TNIG	ENSTRUP00000003774_TRUB	ENSXMAP00000019321_XMAC	anchovy.26538_ANCH
ENSDARP00000051091_DRER	ENSGACP00000012877_GACU	ENSONIP00000017227_ONIL	ENSTNIP00000018468_TNIG	ENSTRUP00000028930_TRUB	ENSXMAP00000007457_XMAC	anchovy.56169_ANCH
ENSDARP00000094239_DRER	ENSGACP00000025668_GACU	ENSONIP00000010155_ONIL	ENSTNIP00000007776_TNIG	ENSTRUP00000005830_TRUB	ENSXMAP00000006417_XMAC	anchovy.42629_ANCH
ENSDARP00000045900_DRER	ENSGACP00000006518_GACU	ENSONIP00000018563_ONIL	ENSTNIP00000021477_TNIG	ENSTRUP00000002721_TRUB	ENSXMAP00000017998_XMAC	anchovy.37106_ANCH
ENSDARP00000106399_DRER	ENSGACP00000017162_GACU	ENSONIP00000005055_ONIL	ENSTNIP00000019373_TNIG	ENSTRUP00000024037_TRUB	ENSXMAP00000004816_XMAC	anchovy.16886_ANCH
ENSDARP00000055847_DRER	ENSGACP00000005907_GACU	ENSONIP00000024269_ONIL	ENSTNIP00000005845_TNIG	ENSTRUP00000028680_TRUB	ENSXMAP00000003748_XMAC	anchovy.33579_ANCH
ENSDARP00000142044_DRER	ENSGACP00000005954_GACU	ENSONIP00000024266_ONIL	ENSTNIP00000005843_TNIG	ENSTRUP00000029465_TRUB	ENSXMAP00000003769_XMAC	anchovy.41940_ANCH
ENSDARP00000091551_DRER	ENSGACP00000003069_GACU	ENSONIP00000013625_ONIL	ENSTNIP00000006454_TNIG	ENSTRUP00000026964_TRUB	ENSXMAP00000015845_XMAC	anchovy.22517_ANCH
ENSDARP00000013392_DRER	ENSGACP00000027251_GACU	ENSONIP00000006031_ONIL	ENSTNIP00000012859_TNIG	ENSTRUP00000012661_TRUB	ENSXMAP00000010604_XMAC	anchovy.42829_ANCH
ENSDARP00000082397_DRER	ENSGACP00000009426_GACU	ENSONIP00000011077_ONIL	ENSTNIP00000009316_TNIG	ENSTRUP00000047456_TRUB	ENSXMAP00000002202_XMAC	anchovy.21028_ANCH
ENSDARP00000097549_DRER	ENSGACP00000002340_GACU	ENSONIP00000008515_ONIL	ENSTNIP00000018043_TNIG	ENSTRUP00000026557_TRUB	ENSXMAP00000011104_XMAC	anchovy.13888_ANCH
ENSDARP00000062940_DRER	ENSGACP00000025073_GACU	ENSONIP00000022321_ONIL	ENSTNIP00000017080_TNIG	ENSTRUP00000023329_TRUB	ENSXMAP00000012805_XMAC	anchovy.28992_ANCH
ENSDARP00000117113_DRER	ENSGACP00000021468_GACU	ENSONIP00000000125_ONIL	ENSTNIP00000005606_TNIG	ENSTRUP00000044436_TRUB	ENSXMAP00000015203_XMAC	anchovy.22304_ANCH
ENSDARP00000138339_DRER	ENSGACP00000009170_GACU	ENSONIP00000010226_ONIL	ENSTNIP00000020002_TNIG	ENSTRUP00000023239_TRUB	ENSXMAP00000019247_XMAC	anchovy.21601_ANCH
ENSDARP00000070240_DRER	ENSGACP00000021712_GACU	ENSONIP00000001336_ONIL	ENSTNIP00000010203_TNIG	ENSTRUP00000039179_TRUB	ENSXMAP00000005544_XMAC	anchovy.42790_ANCH
ENSDARP00000105253_DRER	ENSGACP00000024272_GACU	ENSONIP00000022376_ONIL	ENSTNIP00000011854_TNIG	ENSTRUP00000001843_TRUB	ENSXMAP00000010036_XMAC	anchovy.14084_ANCH
ENSDARP00000109273_DRER	ENSGACP00000021851_GACU	ENSONIP00000001487_ONIL	ENSTNIP00000016012_TNIG	ENSTRUP00000040590_TRUB	ENSXMAP00000002237_XMAC	anchovy.41735_ANCH
ENSDARP00000056711_DRER	ENSGACP00000021922_GACU	ENSONIP00000001574_ONIL	ENSTNIP00000002854_TNIG	ENSTRUP00000041344_TRUB	ENSXMAP00000002182_XMAC	anchovy.31796_ANCH
ENSDARP00000078268_DRER	ENSGACP00000022014_GACU	ENSONIP00000001708_ONIL	ENSTNIP00000016028_TNIG	ENSTRUP00000018248_TRUB	ENSXMAP00000002054_XMAC	anchovy.42068_ANCH
ENSDARP00000060576_DRER	ENSGACP00000022025_GACU	ENSONIP00000001720_ONIL	ENSTNIP00000016029_TNIG	ENSTRUP00000018364_TRUB	ENSXMAP00000002042_XMAC	anchovy.41566_ANCH
ENSDARP00000121110_DRER	ENSGACP00000022457_GACU	ENSONIP00000006807_ONIL	ENSTNIP00000019923_TNIG	ENSTRUP00000032707_TRUB	ENSXMAP00000003226_XMAC	anchovy.6670_ANCH
ENSDARP00000102386_DRER	ENSGACP00000022619_GACU	ENSONIP00000003504_ONIL	ENSTNIP00000019940_TNIG	ENSTRUP00000025295_TRUB	ENSXMAP00000013251_XMAC	anchovy.53380_ANCH
ENSDARP00000108885_DRER	ENSGACP00000022844_GACU	ENSONIP00000003342_ONIL	ENSTNIP00000019965_TNIG	ENSTRUP00000007158_TRUB	ENSXMAP00000013490_XMAC	anchovy.4292_ANCH
ENSDARP00000129952_DRER	ENSGACP00000022886_GACU	ENSONIP00000003295_ONIL	ENSTNIP00000019973_TNIG	ENSTRUP00000010248_TRUB	ENSXMAP00000013551_XMAC	anchovy.35382_ANCH
ENSDARP00000080424_DRER	ENSGACP00000011211_GACU	ENSONIP00000025340_ONIL	ENSTNIP00000020480_TNIG	ENSTRUP00000027515_TRUB	ENSXMAP00000013503_XMAC	anchovy.55448_ANCH
ENSDARP00000001288_DRER	ENSGACP00000023032_GACU	ENSONIP00000003186_ONIL	ENSTNIP00000018841_TNIG	ENSTRUP00000026734_TRUB	ENSXMAP00000013698_XMAC	anchovy.22771_ANCH
ENSDARP00000138935_DRER	ENSGACP00000023069_GACU	ENSONIP00000003163_ONIL	ENSTNIP00000018836_TNIG	ENSTRUP00000027591_TRUB	ENSXMAP00000013741_XMAC	anchovy.25754_ANCH
ENSDARP00000074317_DRER	ENSGACP00000023191_GACU	ENSONIP00000002985_ONIL	ENSTNIP00000018810_TNIG	ENSTRUP00000036210_TRUB	ENSXMAP00000016244_XMAC	anchovy.7135_ANCH
ENSDARP00000132865_DRER	ENSGACP00000023223_GACU	ENSONIP00000006680_ONIL	ENSTNIP00000019911_TNIG	ENSTRUP00000036353_TRUB	ENSXMAP00000003085_XMAC	anchovy.37220_ANCH
ENSDARP00000033868_DRER	ENSGACP00000015377_GACU	ENSONIP00000002722_ONIL	ENSTNIP00000007780_TNIG	ENSTRUP00000021966_TRUB	ENSXMAP00000013295_XMAC	anchovy.3948_ANCH
ENSDARP00000136415_DRER	ENSGACP00000026196_GACU	ENSONIP00000014398_ONIL	ENSTNIP00000013940_TNIG	ENSTRUP00000034736_TRUB	ENSXMAP00000018615_XMAC	anchovy.65355_ANCH
ENSDARP00000108064_DRER	ENSGACP00000023261_GACU	ENSONIP00000006654_ONIL	ENSTNIP00000019907_TNIG	ENSTRUP00000037169_TRUB	ENSXMAP00000005307_XMAC	anchovy.39933_ANCH
ENSDARP00000002618_DRER	ENSGACP00000023338_GACU	ENSONIP00000006596_ONIL	ENSTNIP00000019899_TNIG	ENSTRUP00000037922_TRUB	ENSXMAP00000009802_XMAC	anchovy.57954_ANCH
ENSDARP00000073018_DRER	ENSGACP00000023410_GACU	ENSONIP00000006512_ONIL	ENSTNIP00000022658_TNIG	ENSTRUP00000005774_TRUB	ENSXMAP00000010083_XMAC	anchovy.6011_ANCH
ENSDARP00000103590_DRER	ENSGACP00000023550_GACU	ENSONIP00000006406_ONIL	ENSTNIP00000016110_TNIG	ENSTRUP00000032566_TRUB	ENSXMAP00000009832_XMAC	anchovy.30240_ANCH
ENSDARP00000087664_DRER	ENSGACP00000023566_GACU	ENSONIP00000006399_ONIL	ENSTNIP00000016107_TNIG	ENSTRUP00000031904_TRUB	ENSXMAP00000009805_XMAC	anchovy.20370_ANCH
ENSDARP00000099076_DRER	ENSGACP00000023799_GACU	ENSONIP00000016423_ONIL	ENSTNIP00000017241_TNIG	ENSTRUP00000014311_TRUB	ENSXMAP00000008658_XMAC	anchovy.35119_ANCH
ENSDARP00000000004_DRER	ENSGACP00000012239_GACU	ENSONIP00000020560_ONIL	ENSTNIP00000014513_TNIG	ENSTRUP00000036737_TRUB	ENSXMAP00000007146_XMAC	anchovy.14196_ANCH
ENSDARP00000053002_DRER	ENSGACP00000012408_GACU	ENSONIP00000026232_ONIL	ENSTNIP00000000136_TNIG	ENSTRUP00000042342_TRUB	ENSXMAP00000008441_XMAC	anchovy.39808_ANCH
ENSDARP00000026856_DRER	ENSGACP00000023894_GACU	ENSONIP00000026179_ONIL	ENSTNIP00000013416_TNIG	ENSTRUP00000000851_TRUB	ENSXMAP00000019540_XMAC	anchovy.37651_ANCH
ENSDARP00000125625_DRER	ENSGACP00000006228_GACU	ENSONIP00000015824_ONIL	ENSTNIP00000003019_TNIG	ENSTRUP00000026061_TRUB	ENSXMAP00000002577_XMAC	anchovy.15720_ANCH
ENSDARP00000112935_DRER	ENSGACP00000023973_GACU	ENSONIP00000016299_ONIL	ENSTNIP00000011864_TNIG	ENSTRUP00000003078_TRUB	ENSXMAP00000009062_XMAC	anchovy.16061_ANCH
ENSDARP00000102198_DRER	ENSGACP00000024013_GACU	ENSONIP00000016249_ONIL	ENSTNIP00000011791_TNIG	ENSTRUP00000014366_TRUB	ENSXMAP00000009278_XMAC	anchovy.41330_ANCH
ENSDARP00000131503_DRER	ENSGACP00000024238_GACU	ENSONIP00000022421_ONIL	ENSTNIP00000011844_TNIG	ENSTRUP00000011689_TRUB	ENSXMAP00000009779_XMAC	anchovy.13587_ANCH
ENSDARP00000130245_DRER	ENSGACP00000022232_GACU	ENSONIP00000012834_ONIL	ENSTNIP00000003561_TNIG	ENSTRUP00000017818_TRUB	ENSXMAP00000008133_XMAC	anchovy.21006_ANCH
ENSDARP00000033361_DRER	ENSGACP00000023008_GACU	ENSONIP00000011904_ONIL	ENSTNIP00000000629_TNIG	ENSTRUP00000035778_TRUB	ENSXMAP00000005828_XMAC	anchovy.23544_ANCH
ENSDARP00000121740_DRER	ENSGACP00000024261_GACU	ENSONIP00000022387_ONIL	ENSTNIP00000011850_TNIG	ENSTRUP00000002672_TRUB	ENSXMAP00000009951_XMAC	anchovy.5984_ANCH
ENSDARP00000140148_DRER	ENSGACP00000024295_GACU	ENSONIP00000022343_ONIL	ENSTNIP00000011858_TNIG	ENSTRUP00000031313_TRUB	ENSXMAP00000010116_XMAC	anchovy.14581_ANCH
ENSDARP00000034920_DRER	ENSGACP00000024302_GACU	ENSONIP00000022337_ONIL	ENSTNIP00000002934_TNIG	ENSTRUP00000030870_TRUB	ENSXMAP00000010136_XMAC	anchovy.54716_ANCH
ENSDARP00000033367_DRER	ENSGACP00000024342_GACU	ENSONIP00000022312_ONIL	ENSTNIP00000008316_TNIG	ENSTRUP00000028320_TRUB	ENSXMAP00000010256_XMAC	anchovy.38327_ANCH
ENSDARP00000104417_DRER	ENSGACP00000014730_GACU	ENSONIP00000002958_ONIL	ENSTNIP00000018557_TNIG	ENSTRUP00000004343_TRUB	ENSXMAP00000003334_XMAC	anchovy.36234_ANCH
ENSDARP00000105121_DRER	ENSGACP00000024389_GACU	ENSONIP00000022265_ONIL	ENSTNIP00000020198_TNIG	ENSTRUP00000024440_TRUB	ENSXMAP00000008254_XMAC	anchovy.25079_ANCH
ENSDARP00000010075_DRER	ENSGACP00000024439_GACU	ENSONIP00000025881_ONIL	ENSTNIP00000022831_TNIG	ENSTRUP00000012934_TRUB	ENSXMAP00000019559_XMAC	anchovy.4623_ANCH
ENSDARP00000104617_DRER	ENSGACP00000024449_GACU	ENSONIP00000022174_ONIL	ENSTNIP00000007642_TNIG	ENSTRUP00000005882_TRUB	ENSXMAP00000010543_XMAC	anchovy.11267_ANCH
ENSDARP00000027788_DRER	ENSGACP00000024696_GACU	ENSONIP00000019845_ONIL	ENSTNIP00000004022_TNIG	ENSTRUP00000017687_TRUB	ENSXMAP00000018971_XMAC	anchovy.54916_ANCH
ENSDARP00000054866_DRER	ENSGACP00000024708_GACU	ENSONIP00000019854_ONIL	ENSTNIP00000008823_TNIG	ENSTRUP00000018276_TRUB	ENSXMAP00000019000_XMAC	anchovy.39283_ANCH
ENSDARP00000133663_DRER	ENSGACP00000024711_GACU	ENSONIP00000019861_ONIL	ENSTNIP00000008822_TNIG	ENSTRUP00000019087_TRUB	ENSXMAP00000019013_XMAC	anchovy.53398_ANCH
ENSDARP00000124053_DRER	ENSGACP00000002396_GACU	ENSONIP00000003623_ONIL	ENSTNIP00000020786_TNIG	ENSTRUP00000040823_TRUB	ENSXMAP00000012693_XMAC	anchovy.21513_ANCH
ENSDARP00000055816_DRER	ENSGACP00000024715_GACU	ENSONIP00000019863_ONIL	ENSTNIP00000008821_TNIG	ENSTRUP00000019536_TRUB	ENSXMAP00000011257_XMAC	anchovy.11528_ANCH
ENSDARP00000118783_DRER	ENSGACP00000024064_GACU	ENSONIP00000016458_ONIL	ENSTNIP00000005180_TNIG	ENSTRUP00000015483_TRUB	ENSXMAP00000005007_XMAC	anchovy.40985_ANCH
ENSDARP00000079389_DRER	ENSGACP00000003175_GACU	ENSONIP00000018227_ONIL	ENSTNIP00000010953_TNIG	ENSTRUP00000000513_TRUB	ENSXMAP00000000640_XMAC	anchovy.47934_ANCH
ENSDARP00000113724_DRER	ENSGACP00000024764_GACU	ENSONIP00000019890_ONIL	ENSTNIP00000003742_TNIG	ENSTRUP00000002330_TRUB	ENSXMAP00000015809_XMAC	anchovy.14845_ANCH
ENSDARP00000015280_DRER	ENSGACP00000002752_GACU	ENSONIP00000009624_ONIL	ENSTNIP00000009943_TNIG	ENSTRUP00000009872_TRUB	ENSXMAP00000007967_XMAC	anchovy.54400_ANCH
ENSDARP00000103455_DRER	ENSGACP00000003796_GACU	ENSONIP00000017790_ONIL	ENSTNIP00000016874_TNIG	ENSTRUP00000036892_TRUB	ENSXMAP00000011475_XMAC	anchovy.27611_ANCH
ENSDARP00000135512_DRER	ENSGACP00000024849_GACU	ENSONIP00000020008_ONIL	ENSTNIP00000013015_TNIG	ENSTRUP00000009323_TRUB	ENSXMAP00000004036_XMAC	anchovy.54398_ANCH
ENSDARP00000003237_DRER	ENSGACP00000024872_GACU	ENSONIP00000014799_ONIL	ENSTNIP00000021653_TNIG	ENSTRUP00000042401_TRUB	ENSXMAP00000004060_XMAC	anchovy.55388_ANCH
ENSDARP00000028109_DRER	ENSGACP00000006439_GACU	ENSONIP00000000177_ONIL	ENSTNIP00000011045_TNIG	ENSTRUP00000018405_TRUB	ENSXMAP00000004019_XMAC	anchovy.4306_ANCH
ENSDARP00000134557_DRER	ENSGACP00000024874_GACU	ENSONIP00000014811_ONIL	ENSTNIP00000000042_TNIG	ENSTRUP00000042475_TRUB	ENSXMAP00000004025_XMAC	anchovy.41763_ANCH
ENSDARP00000097837_DRER	ENSGACP00000012197_GACU	ENSONIP00000025657_ONIL	ENSTNIP00000014075_TNIG	ENSTRUP00000023785_TRUB	ENSXMAP00000002009_XMAC	anchovy.11075_ANCH
ENSDARP00000115872_DRER	ENSGACP00000024913_GACU	ENSONIP00000021253_ONIL	ENSTNIP00000021668_TNIG	ENSTRUP00000042755_TRUB	ENSXMAP00000009422_XMAC	anchovy.7611_ANCH
ENSDARP00000109536_DRER	ENSGACP00000024915_GACU	ENSONIP00000021244_ONIL	ENSTNIP00000021669_TNIG	ENSTRUP00000042785_TRUB	ENSXMAP00000009408_XMAC	anchovy.59489_ANCH
ENSDARP00000065995_DRER	ENSGACP00000000465_GACU	ENSONIP00000024300_ONIL	ENSTNIP00000010084_TNIG	ENSTRUP00000001384_TRUB	ENSXMAP00000003885_XMAC	anchovy.5965_ANCH
ENSDARP00000135891_DRER	ENSGACP00000007668_GACU	ENSONIP00000002229_ONIL	ENSTNIP00000007748_TNIG	ENSTRUP00000022360_TRUB	ENSXMAP00000019368_XMAC	anchovy.46729_ANCH
ENSDARP00000119854_DRER	ENSGACP00000025053_GACU	ENSONIP00000021075_ONIL	ENSTNIP00000021704_TNIG	ENSTRUP00000017671_TRUB	ENSXMAP00000004289_XMAC	anchovy.43321_ANCH
ENSDARP00000129970_DRER	ENSGACP00000025063_GACU	ENSONIP00000021058_ONIL	ENSTNIP00000012492_TNIG	ENSTRUP00000015751_TRUB	ENSXMAP00000004340_XMAC	anchovy.40516_ANCH
ENSDARP00000066979_DRER	ENSGACP00000025071_GACU	ENSONIP00000021051_ONIL	ENSTNIP00000000062_TNIG	ENSTRUP00000011035_TRUB	ENSXMAP00000004365_XMAC	anchovy.39359_ANCH
ENSDARP00000132192_DRER	ENSGACP00000020923_GACU	ENSONIP00000007237_ONIL	ENSTNIP00000012184_TNIG	ENSTRUP00000045961_TRUB	ENSXMAP00000014291_XMAC	anchovy.39511_ANCH
ENSDARP00000064218_DRER	ENSGACP00000025146_GACU	ENSONIP00000012342_ONIL	ENSTNIP00000013393_TNIG	ENSTRUP00000002860_TRUB	ENSXMAP00000006726_XMAC	anchovy.24494_ANCH
ENSDARP00000070516_DRER	ENSGACP00000025149_GACU	ENSONIP00000012348_ONIL	ENSTNIP00000013396_TNIG	ENSTRUP00000019187_TRUB	ENSXMAP00000006692_XMAC	anchovy.40926_ANCH
ENSDARP00000132565_DRER	ENSGACP00000025219_GACU	ENSONIP00000012407_ONIL	ENSTNIP00000005301_TNIG	ENSTRUP00000009025_TRUB	ENSXMAP00000006612_XMAC	anchovy.31418_ANCH
ENSDARP00000128726_DRER	ENSGACP00000020716_GACU	ENSONIP00000007596_ONIL	ENSTNIP00000012233_TNIG	ENSTRUP00000044699_TRUB	ENSXMAP00000009329_XMAC	anchovy.43836_ANCH
ENSDARP00000138699_DRER	ENSGACP00000025251_GACU	ENSONIP00000012455_ONIL	ENSTNIP00000009718_TNIG	ENSTRUP00000014257_TRUB	ENSXMAP00000006520_XMAC	anchovy.12379_ANCH
ENSDARP00000087721_DRER	ENSGACP00000025273_GACU	ENSONIP00000012505_ONIL	ENSTNIP00000009706_TNIG	ENSTRUP00000020682_TRUB	ENSXMAP00000010221_XMAC	anchovy.23562_ANCH
ENSDARP00000084919_DRER	ENSGACP00000003092_GACU	ENSONIP00000005678_ONIL	ENSTNIP00000011737_TNIG	ENSTRUP00000011908_TRUB	ENSXMAP00000007393_XMAC	anchovy.5301_ANCH
ENSDARP00000108181_DRER	ENSGACP00000011615_GACU	ENSONIP00000009667_ONIL	ENSTNIP00000017031_TNIG	ENSTRUP00000033822_TRUB	ENSXMAP00000005857_XMAC	anchovy.42588_ANCH
ENSDARP00000098742_DRER	ENSGACP00000011604_GACU	ENSONIP00000009676_ONIL	ENSTNIP00000017034_TNIG	ENSTRUP00000033408_TRUB	ENSXMAP00000005846_XMAC	anchovy.19544_ANCH
ENSDARP00000106387_DRER	ENSGACP00000025321_GACU	ENSONIP00000014867_ONIL	ENSTNIP00000009697_TNIG	ENSTRUP00000025140_TRUB	ENSXMAP00000008626_XMAC	anchovy.17471_ANCH
ENSDARP00000067338_DRER	ENSGACP00000025324_GACU	ENSONIP00000014870_ONIL	ENSTNIP00000009696_TNIG	ENSTRUP00000025525_TRUB	ENSXMAP00000008636_XMAC	anchovy.39799_ANCH
ENSDARP00000103860_DRER	ENSGACP00000025354_GACU	ENSONIP00000014905_ONIL	ENSTNIP00000001813_TNIG	ENSTRUP00000026991_TRUB	ENSXMAP00000008703_XMAC	anchovy.43488_ANCH
ENSDARP00000140004_DRER	ENSGACP00000025276_GACU	ENSONIP00000016255_ONIL	ENSTNIP00000022245_TNIG	ENSTRUP00000046383_TRUB	ENSXMAP00000001827_XMAC	anchovy.24005_ANCH
ENSDARP00000054808_DRER	ENSGACP00000025398_GACU	ENSONIP00000014586_ONIL	ENSTNIP00000009110_TNIG	ENSTRUP00000021760_TRUB	ENSXMAP00000011033_XMAC	anchovy.41649_ANCH
ENSDARP00000132249_DRER	ENSGACP00000025399_GACU	ENSONIP00000014594_ONIL	ENSTNIP00000002752_TNIG	ENSTRUP00000024415_TRUB	ENSXMAP00000011010_XMAC	anchovy.40399_ANCH
ENSDARP00000133113_DRER	ENSGACP00000025403_GACU	ENSONIP00000014599_ONIL	ENSTNIP00000009107_TNIG	ENSTRUP00000023621_TRUB	ENSXMAP00000010998_XMAC	anchovy.43091_ANCH
ENSDARP00000070873_DRER	ENSGACP00000013022_GACU	ENSONIP00000010617_ONIL	ENSTNIP00000019133_TNIG	ENSTRUP00000043717_TRUB	ENSXMAP00000007371_XMAC	anchovy.45328_ANCH
ENSDARP00000022087_DRER	ENSGACP00000020587_GACU	ENSONIP00000013244_ONIL	ENSTNIP00000009775_TNIG	ENSTRUP00000017710_TRUB	ENSXMAP00000003963_XMAC	anchovy.37556_ANCH
ENSDARP00000131024_DRER	ENSGACP00000005330_GACU	ENSONIP00000007604_ONIL	ENSTNIP00000020245_TNIG	ENSTRUP00000020804_TRUB	ENSXMAP00000002294_XMAC	anchovy.43438_ANCH
ENSDARP00000102247_DRER	ENSGACP00000013641_GACU	ENSONIP00000016227_ONIL	ENSTNIP00000010868_TNIG	ENSTRUP00000004627_TRUB	ENSXMAP00000011524_XMAC	anchovy.37992_ANCH
ENSDARP00000063424_DRER	ENSGACP00000008002_GACU	ENSONIP00000002393_ONIL	ENSTNIP00000014978_TNIG	ENSTRUP00000045497_TRUB	ENSXMAP00000019262_XMAC	anchovy.11580_ANCH
ENSDARP00000019903_DRER	ENSGACP00000025437_GACU	ENSONIP00000017846_ONIL	ENSTNIP00000010049_TNIG	ENSTRUP00000025315_TRUB	ENSXMAP00000001336_XMAC	anchovy.27151_ANCH
ENSDARP00000094070_DRER	ENSGACP00000025441_GACU	ENSONIP00000017844_ONIL	ENSTNIP00000001369_TNIG	ENSTRUP00000025829_TRUB	ENSXMAP00000001320_XMAC	anchovy.51122_ANCH
ENSDARP00000115890_DRER	ENSGACP00000017073_GACU	ENSONIP00000018912_ONIL	ENSTNIP00000022409_TNIG	ENSTRUP00000037858_TRUB	ENSXMAP00000004078_XMAC	anchovy.8036_ANCH
ENSDARP00000140903_DRER	ENSGACP00000021760_GACU	ENSONIP00000009735_ONIL	ENSTNIP00000010327_TNIG	ENSTRUP00000029285_TRUB	ENSXMAP00000004337_XMAC	anchovy.25272_ANCH
ENSDARP00000065035_DRER	ENSGACP00000025696_GACU	ENSONIP00000026385_ONIL	ENSTNIP00000022792_TNIG	ENSTRUP00000004867_TRUB	ENSXMAP00000020251_XMAC	anchovy.59073_ANCH
ENSDARP00000021896_DRER	ENSGACP00000016267_GACU	ENSONIP00000021281_ONIL	ENSTNIP00000006325_TNIG	ENSTRUP00000040034_TRUB	ENSXMAP00000009034_XMAC	anchovy.5322_ANCH
ENSDARP00000067443_DRER	ENSGACP00000025799_GACU	ENSONIP00000014992_ONIL	ENSTNIP00000016873_TNIG	ENSTRUP00000006055_TRUB	ENSXMAP00000008987_XMAC	anchovy.24460_ANCH
ENSDARP00000011701_DRER	ENSGACP00000025804_GACU	ENSONIP00000014982_ONIL	ENSTNIP00000008487_TNIG	ENSTRUP00000009662_TRUB	ENSXMAP00000006665_XMAC	anchovy.412_ANCH
ENSDARP00000118023_DRER	ENSGACP00000025808_GACU	ENSONIP00000014974_ONIL	ENSTNIP00000012700_TNIG	ENSTRUP00000011128_TRUB	ENSXMAP00000008979_XMAC	anchovy.21282_ANCH
ENSDARP00000036773_DRER	ENSGACP00000025815_GACU	ENSONIP00000014968_ONIL	ENSTNIP00000019192_TNIG	ENSTRUP00000010367_TRUB	ENSXMAP00000008964_XMAC	anchovy.39064_ANCH
ENSDARP00000056733_DRER	ENSGACP00000025822_GACU	ENSONIP00000014561_ONIL	ENSTNIP00000006782_TNIG	ENSTRUP00000021388_TRUB	ENSXMAP00000006330_XMAC	anchovy.15086_ANCH
ENSDARP00000133800_DRER	ENSGACP00000025857_GACU	ENSONIP00000022036_ONIL	ENSTNIP00000008558_TNIG	ENSTRUP00000002091_TRUB	ENSXMAP00000014850_XMAC	anchovy.15699_ANCH
ENSDARP00000015262_DRER	ENSGACP00000025866_GACU	ENSONIP00000014506_ONIL	ENSTNIP00000022801_TNIG	ENSTRUP00000002288_TRUB	ENSXMAP00000014830_XMAC	anchovy.49567_ANCH
ENSDARP00000006941_DRER	ENSGACP00000025878_GACU	ENSONIP00000014507_ONIL	ENSTNIP00000008557_TNIG	ENSTRUP00000000789_TRUB	ENSXMAP00000016269_XMAC	anchovy.38766_ANCH
ENSDARP00000133453_DRER	ENSGACP00000025910_GACU	ENSONIP00000022027_ONIL	ENSTNIP00000008553_TNIG	ENSTRUP00000001270_TRUB	ENSXMAP00000012849_XMAC	anchovy.24306_ANCH
ENSDARP00000123163_DRER	ENSGACP00000025911_GACU	ENSONIP00000014544_ONIL	ENSTNIP00000022583_TNIG	ENSTRUP00000023002_TRUB	ENSXMAP00000010970_XMAC	anchovy.38261_ANCH
ENSDARP00000088599_DRER	ENSGACP00000025916_GACU	ENSONIP00000014543_ONIL	ENSTNIP00000006516_TNIG	ENSTRUP00000007857_TRUB	ENSXMAP00000010958_XMAC	anchovy.15342_ANCH
ENSDARP00000122173_DRER	ENSGACP00000006574_GACU	ENSONIP00000000158_ONIL	ENSTNIP00000006574_TNIG	ENSTRUP00000000521_TRUB	ENSXMAP00000004107_XMAC	anchovy.52091_ANCH
ENSDARP00000110474_DRER	ENSGACP00000026010_GACU	ENSONIP00000014743_ONIL	ENSTNIP00000010386_TNIG	ENSTRUP00000042107_TRUB	ENSXMAP00000003501_XMAC	anchovy.15273_ANCH
ENSDARP00000067426_DRER	ENSGACP00000026015_GACU	ENSONIP00000014740_ONIL	ENSTNIP00000003221_TNIG	ENSTRUP00000042093_TRUB	ENSXMAP00000003488_XMAC	anchovy.38228_ANCH
ENSDARP00000132177_DRER	ENSGACP00000007935_GACU	ENSONIP00000002373_ONIL	ENSTNIP00000004365_TNIG	ENSTRUP00000008056_TRUB	ENSXMAP00000019293_XMAC	anchovy.26748_ANCH
ENSDARP00000043659_DRER	ENSGACP00000026076_GACU	ENSONIP00000014601_ONIL	ENSTNIP00000018016_TNIG	ENSTRUP00000040385_TRUB	ENSXMAP00000005327_XMAC	anchovy.16743_ANCH
ENSDARP00000067261_DRER	ENSGACP00000026121_GACU	ENSONIP00000014542_ONIL	ENSTNIP00000013962_TNIG	ENSTRUP00000038879_TRUB	ENSXMAP00000011220_XMAC	anchovy.42431_ANCH
ENSDARP00000040404_DRER	ENSGACP00000026157_GACU	ENSONIP00000014449_ONIL	ENSTNIP00000013949_TNIG	ENSTRUP00000035991_TRUB	ENSXMAP00000011564_XMAC	anchovy.5180_ANCH
ENSDARP00000056648_DRER	ENSGACP00000019096_GACU	ENSONIP00000011386_ONIL	ENSTNIP00000010783_TNIG	ENSTRUP00000002801_TRUB	ENSXMAP00000011119_XMAC	anchovy.52259_ANCH
ENSDARP00000066998_DRER	ENSGACP00000026244_GACU	ENSONIP00000000065_ONIL	ENSTNIP00000014362_TNIG	ENSTRUP00000031277_TRUB	ENSXMAP00000001451_XMAC	anchovy.22869_ANCH
ENSDARP00000040444_DRER	ENSGACP00000026249_GACU	ENSONIP00000000060_ONIL	ENSTNIP00000014361_TNIG	ENSTRUP00000030679_TRUB	ENSXMAP00000001466_XMAC	anchovy.740_ANCH
ENSDARP00000033056_DRER	ENSGACP00000026403_GACU	ENSONIP00000000121_ONIL	ENSTNIP00000005454_TNIG	ENSTRUP00000039838_TRUB	ENSXMAP00000004615_XMAC	anchovy.59332_ANCH
ENSDARP00000122063_DRER	ENSGACP00000026405_GACU	ENSONIP00000000011_ONIL	ENSTNIP00000015664_TNIG	ENSTRUP00000039736_TRUB	ENSXMAP00000004577_XMAC	anchovy.46057_ANCH
ENSDARP00000055413_DRER	ENSGACP00000026413_GACU	ENSONIP00000000015_ONIL	ENSTNIP00000015661_TNIG	ENSTRUP00000039410_TRUB	ENSXMAP00000004534_XMAC	anchovy.55030_ANCH
ENSDARP00000066897_DRER	ENSGACP00000026436_GACU	ENSONIP00000000008_ONIL	ENSTNIP00000015624_TNIG	ENSTRUP00000033945_TRUB	ENSXMAP00000017522_XMAC	anchovy.36802_ANCH
ENSDARP00000041528_DRER	ENSGACP00000026477_GACU	ENSONIP00000022442_ONIL	ENSTNIP00000015637_TNIG	ENSTRUP00000036721_TRUB	ENSXMAP00000017388_XMAC	anchovy.10197_ANCH
ENSDARP00000120939_DRER	ENSGACP00000026478_GACU	ENSONIP00000022444_ONIL	ENSTNIP00000015639_TNIG	ENSTRUP00000036901_TRUB	ENSXMAP00000017372_XMAC	anchovy.42342_ANCH
ENSDARP00000020383_DRER	ENSGACP00000026484_GACU	ENSONIP00000022465_ONIL	ENSTNIP00000022951_TNIG	ENSTRUP00000037424_TRUB	ENSXMAP00000017300_XMAC	anchovy.37601_ANCH
ENSDARP00000028107_DRER	ENSGACP00000026496_GACU	ENSONIP00000022481_ONIL	ENSTNIP00000015645_TNIG	ENSTRUP00000038143_TRUB	ENSXMAP00000015493_XMAC	anchovy.17274_ANCH
ENSDARP00000102144_DRER	ENSGACP00000026506_GACU	ENSONIP00000022494_ONIL	ENSTNIP00000015650_TNIG	ENSTRUP00000038535_TRUB	ENSXMAP00000008922_XMAC	anchovy.33866_ANCH
ENSDARP00000111198_DRER	ENSGACP00000008682_GACU	ENSONIP00000020610_ONIL	ENSTNIP00000022081_TNIG	ENSTRUP00000031659_TRUB	ENSXMAP00000008159_XMAC	anchovy.42753_ANCH
ENSDARP00000097696_DRER	ENSGACP00000026528_GACU	ENSONIP00000012493_ONIL	ENSTNIP00000015660_TNIG	ENSTRUP00000039404_TRUB	ENSXMAP00000017153_XMAC	anchovy.49616_ANCH
ENSDARP00000066929_DRER	ENSGACP00000026566_GACU	ENSONIP00000022591_ONIL	ENSTNIP00000015610_TNIG	ENSTRUP00000026722_TRUB	ENSXMAP00000003052_XMAC	anchovy.4111_ANCH
ENSDARP00000138481_DRER	ENSGACP00000025618_GACU	ENSONIP00000022861_ONIL	ENSTNIP00000008174_TNIG	ENSTRUP00000033492_TRUB	ENSXMAP00000007443_XMAC	anchovy.29351_ANCH
ENSDARP00000062851_DRER	ENSGACP00000006095_GACU	ENSONIP00000021727_ONIL	ENSTNIP00000000770_TNIG	ENSTRUP00000007021_TRUB	ENSXMAP00000014258_XMAC	anchovy.58088_ANCH
ENSDARP00000062855_DRER	ENSGACP00000006107_GACU	ENSONIP00000021726_ONIL	ENSTNIP00000014149_TNIG	ENSTRUP00000006932_TRUB	ENSXMAP00000014261_XMAC	anchovy.20653_ANCH
ENSDARP00000111339_DRER	ENSGACP00000006432_GACU	ENSONIP00000001480_ONIL	ENSTNIP00000014158_TNIG	ENSTRUP00000019717_TRUB	ENSXMAP00000014822_XMAC	anchovy.23730_ANCH
ENSDARP00000083528_DRER	ENSGACP00000006433_GACU	ENSONIP00000001478_ONIL	ENSTNIP00000014155_TNIG	ENSTRUP00000002618_TRUB	ENSXMAP00000014826_XMAC	anchovy.43400_ANCH
ENSDARP00000060468_DRER	ENSGACP00000007082_GACU	ENSONIP00000020280_ONIL	ENSTNIP00000017296_TNIG	ENSTRUP00000027062_TRUB	ENSXMAP00000002488_XMAC	anchovy.43874_ANCH
ENSDARP00000091529_DRER	ENSGACP00000007121_GACU	ENSONIP00000013679_ONIL	ENSTNIP00000017300_TNIG	ENSTRUP00000027621_TRUB	ENSXMAP00000002476_XMAC	anchovy.41726_ANCH
ENSDARP00000072478_DRER	ENSGACP00000007163_GACU	ENSONIP00000013674_ONIL	ENSTNIP00000017301_TNIG	ENSTRUP00000027796_TRUB	ENSXMAP00000002464_XMAC	anchovy.17145_ANCH
ENSDARP00000059507_DRER	ENSGACP00000007342_GACU	ENSONIP00000018405_ONIL	ENSTNIP00000017331_TNIG	ENSTRUP00000020951_TRUB	ENSXMAP00000008372_XMAC	anchovy.36746_ANCH
ENSDARP00000023281_DRER	ENSGACP00000010916_GACU	ENSONIP00000019732_ONIL	ENSTNIP00000007980_TNIG	ENSTRUP00000006345_TRUB	ENSXMAP00000009888_XMAC	anchovy.21801_ANCH
ENSDARP00000130085_DRER	ENSGACP00000007829_GACU	ENSONIP00000020990_ONIL	ENSTNIP00000017360_TNIG	ENSTRUP00000004016_TRUB	ENSXMAP00000002805_XMAC	anchovy.57988_ANCH
ENSDARP00000035368_DRER	ENSGACP00000023635_GACU	ENSONIP00000018299_ONIL	ENSTNIP00000000457_TNIG	ENSTRUP00000024613_TRUB	ENSXMAP00000005889_XMAC	anchovy.4236_ANCH
ENSDARP00000067582_DRER	ENSGACP00000008076_GACU	ENSONIP00000021016_ONIL	ENSTNIP00000017371_TNIG	ENSTRUP00000017699_TRUB	ENSXMAP00000002897_XMAC	anchovy.11921_ANCH
ENSDARP00000105690_DRER	ENSGACP00000008548_GACU	ENSONIP00000006646_ONIL	ENSTNIP00000006056_TNIG	ENSTRUP00000014490_TRUB	ENSXMAP00000001549_XMAC	anchovy.43566_ANCH
ENSDARP00000100382_DRER	ENSGACP00000008653_GACU	ENSONIP00000006692_ONIL	ENSTNIP00000013219_TNIG	ENSTRUP00000016479_TRUB	ENSXMAP00000001339_XMAC	anchovy.23153_ANCH
ENSDARP00000081257_DRER	ENSGACP00000008663_GACU	ENSONIP00000006695_ONIL	ENSTNIP00000013220_TNIG	ENSTRUP00000016827_TRUB	ENSXMAP00000001325_XMAC	anchovy.57702_ANCH
ENSDARP00000032254_DRER	ENSGACP00000009022_GACU	ENSONIP00000006829_ONIL	ENSTNIP00000014682_TNIG	ENSTRUP00000001204_TRUB	ENSXMAP00000001122_XMAC	anchovy.23209_ANCH
ENSDARP00000121929_DRER	ENSGACP00000001483_GACU	ENSONIP00000005748_ONIL	ENSTNIP00000003810_TNIG	ENSTRUP00000002144_TRUB	ENSXMAP00000007392_XMAC	anchovy.53112_ANCH
ENSDARP00000063803_DRER	ENSGACP00000013592_GACU	ENSONIP00000016250_ONIL	ENSTNIP00000010865_TNIG	ENSTRUP00000008506_TRUB	ENSXMAP00000011474_XMAC	anchovy.51604_ANCH
ENSDARP00000061273_DRER	ENSGACP00000009045_GACU	ENSONIP00000006833_ONIL	ENSTNIP00000022996_TNIG	ENSTRUP00000001294_TRUB	ENSXMAP00000001127_XMAC	anchovy.44152_ANCH
ENSDARP00000061350_DRER	ENSGACP00000009101_GACU	ENSONIP00000006842_ONIL	ENSTNIP00000007629_TNIG	ENSTRUP00000001671_TRUB	ENSXMAP00000001161_XMAC	anchovy.6683_ANCH
ENSDARP00000015167_DRER	ENSGACP00000009262_GACU	ENSONIP00000006906_ONIL	ENSTNIP00000006118_TNIG	ENSTRUP00000007953_TRUB	ENSXMAP00000016978_XMAC	anchovy.18987_ANCH
ENSDARP00000118304_DRER	ENSGACP00000014322_GACU	ENSONIP00000000972_ONIL	ENSTNIP00000022640_TNIG	ENSTRUP00000035418_TRUB	ENSXMAP00000009308_XMAC	anchovy.18334_ANCH
ENSDARP00000011566_DRER	ENSGACP00000009337_GACU	ENSONIP00000006932_ONIL	ENSTNIP00000005924_TNIG	ENSTRUP00000014639_TRUB	ENSXMAP00000017048_XMAC	anchovy.7550_ANCH
ENSDARP00000097707_DRER	ENSGACP00000009344_GACU	ENSONIP00000006934_ONIL	ENSTNIP00000005925_TNIG	ENSTRUP00000014922_TRUB	ENSXMAP00000017081_XMAC	anchovy.43160_ANCH
ENSDARP00000023871_DRER	ENSGACP00000009389_GACU	ENSONIP00000006958_ONIL	ENSTNIP00000022813_TNIG	ENSTRUP00000019685_TRUB	ENSXMAP00000017177_XMAC	anchovy.30685_ANCH
ENSDARP00000120229_DRER	ENSGACP00000013545_GACU	ENSONIP00000020073_ONIL	ENSTNIP00000018508_TNIG	ENSTRUP00000002876_TRUB	ENSXMAP00000019464_XMAC	anchovy.39589_ANCH
ENSDARP00000133590_DRER	ENSGACP00000004246_GACU	ENSONIP00000017930_ONIL	ENSTNIP00000016905_TNIG	ENSTRUP00000031067_TRUB	ENSXMAP00000011857_XMAC	anchovy.29040_ANCH
ENSDARP00000132502_DRER	ENSGACP00000010109_GACU	ENSONIP00000007160_ONIL	ENSTNIP00000017197_TNIG	ENSTRUP00000014175_TRUB	ENSXMAP00000010937_XMAC	anchovy.58449_ANCH
ENSDARP00000086641_DRER	ENSGACP00000005477_GACU	ENSONIP00000014332_ONIL	ENSTNIP00000005143_TNIG	ENSTRUP00000018575_TRUB	ENSXMAP00000004854_XMAC	anchovy.59038_ANCH
ENSDARP00000139654_DRER	ENSGACP00000010373_GACU	ENSONIP00000021101_ONIL	ENSTNIP00000005974_TNIG	ENSTRUP00000023664_TRUB	ENSXMAP00000011154_XMAC	anchovy.36104_ANCH
ENSDARP00000103059_DRER	ENSGACP00000010405_GACU	ENSONIP00000021107_ONIL	ENSTNIP00000005973_TNIG	ENSTRUP00000023305_TRUB	ENSXMAP00000011166_XMAC	anchovy.23457_ANCH
ENSDARP00000054604_DRER	ENSGACP00000010786_GACU	ENSONIP00000006385_ONIL	ENSTNIP00000006510_TNIG	ENSTRUP00000020143_TRUB	ENSXMAP00000018081_XMAC	anchovy.63236_ANCH
ENSDARP00000130142_DRER	ENSGACP00000010819_GACU	ENSONIP00000006373_ONIL	ENSTNIP00000005770_TNIG	ENSTRUP00000017803_TRUB	ENSXMAP00000010894_XMAC	anchovy.30339_ANCH
ENSDARP00000079150_DRER	ENSGACP00000010829_GACU	ENSONIP00000006366_ONIL	ENSTNIP00000013189_TNIG	ENSTRUP00000017148_TRUB	ENSXMAP00000010906_XMAC	anchovy.57291_ANCH
ENSDARP00000100799_DRER	ENSGACP00000011014_GACU	ENSONIP00000006298_ONIL	ENSTNIP00000007854_TNIG	ENSTRUP00000004733_TRUB	ENSXMAP00000018235_XMAC	anchovy.40945_ANCH
ENSDARP00000092374_DRER	ENSGACP00000001027_GACU	ENSONIP00000026620_ONIL	ENSTNIP00000003406_TNIG	ENSTRUP00000032324_TRUB	ENSXMAP00000007865_XMAC	anchovy.39409_ANCH
ENSDARP00000110309_DRER	ENSGACP00000011068_GACU	ENSONIP00000006284_ONIL	ENSTNIP00000007121_TNIG	ENSTRUP00000041696_TRUB	ENSXMAP00000008470_XMAC	anchovy.18647_ANCH
ENSDARP00000120028_DRER	ENSGACP00000026857_GACU	ENSONIP00000016196_ONIL	ENSTNIP00000014785_TNIG	ENSTRUP00000030183_TRUB	ENSXMAP00000012380_XMAC	anchovy.15001_ANCH
ENSDARP00000025359_DRER	ENSGACP00000011278_GACU	ENSONIP00000010265_ONIL	ENSTNIP00000006047_TNIG	ENSTRUP00000040670_TRUB	ENSXMAP00000008559_XMAC	anchovy.41900_ANCH
ENSDARP00000014434_DRER	ENSGACP00000011356_GACU	ENSONIP00000010294_ONIL	ENSTNIP00000003353_TNIG	ENSTRUP00000041036_TRUB	ENSXMAP00000008515_XMAC	anchovy.2127_ANCH
ENSDARP00000068757_DRER	ENSGACP00000027303_GACU	ENSONIP00000006219_ONIL	ENSTNIP00000012869_TNIG	ENSTRUP00000043914_TRUB	ENSXMAP00000010963_XMAC	anchovy.15707_ANCH
ENSDARP00000031379_DRER	ENSGACP00000012181_GACU	ENSONIP00000007708_ONIL	ENSTNIP00000006061_TNIG	ENSTRUP00000036261_TRUB	ENSXMAP00000003889_XMAC	anchovy.2350_ANCH
ENSDARP00000139437_DRER	ENSGACP00000012320_GACU	ENSONIP00000007635_ONIL	ENSTNIP00000001735_TNIG	ENSTRUP00000034544_TRUB	ENSXMAP00000004014_XMAC	anchovy.42740_ANCH
ENSDARP00000133750_DRER	ENSGACP00000012451_GACU	ENSONIP00000025774_ONIL	ENSTNIP00000010579_TNIG	ENSTRUP00000032334_TRUB	ENSXMAP00000004177_XMAC	anchovy.63941_ANCH
ENSDARP00000121630_DRER	ENSGACP00000012514_GACU	ENSONIP00000007559_ONIL	ENSTNIP00000010575_TNIG	ENSTRUP00000031270_TRUB	ENSXMAP00000004215_XMAC	anchovy.41559_ANCH
ENSDARP00000018013_DRER	ENSGACP00000012917_GACU	ENSONIP00000004663_ONIL	ENSTNIP00000010553_TNIG	ENSTRUP00000027011_TRUB	ENSXMAP00000018721_XMAC	anchovy.42456_ANCH
ENSDARP00000057732_DRER	ENSGACP00000013012_GACU	ENSONIP00000004739_ONIL	ENSTNIP00000010548_TNIG	ENSTRUP00000024325_TRUB	ENSXMAP00000018614_XMAC	anchovy.23896_ANCH
ENSDARP00000127643_DRER	ENSGACP00000013053_GACU	ENSONIP00000004765_ONIL	ENSTNIP00000010543_TNIG	ENSTRUP00000022927_TRUB	ENSXMAP00000000249_XMAC	anchovy.29959_ANCH
ENSDARP00000132235_DRER	ENSGACP00000014329_GACU	ENSONIP00000016511_ONIL	ENSTNIP00000019286_TNIG	ENSTRUP00000013977_TRUB	ENSXMAP00000004190_XMAC	anchovy.53009_ANCH
ENSDARP00000052644_DRER	ENSGACP00000014347_GACU	ENSONIP00000016519_ONIL	ENSTNIP00000000520_TNIG	ENSTRUP00000011077_TRUB	ENSXMAP00000001401_XMAC	anchovy.24042_ANCH
ENSDARP00000053760_DRER	ENSGACP00000020230_GACU	ENSONIP00000009112_ONIL	ENSTNIP00000008965_TNIG	ENSTRUP00000019994_TRUB	ENSXMAP00000014292_XMAC	anchovy.38330_ANCH
ENSDARP00000127773_DRER	ENSGACP00000014492_GACU	ENSONIP00000016539_ONIL	ENSTNIP00000000855_TNIG	ENSTRUP00000002723_TRUB	ENSXMAP00000004004_XMAC	anchovy.19845_ANCH
ENSDARP00000037350_DRER	ENSGACP00000014508_GACU	ENSONIP00000016541_ONIL	ENSTNIP00000019312_TNIG	ENSTRUP00000003239_TRUB	ENSXMAP00000003988_XMAC	anchovy.43531_ANCH
ENSDARP00000062334_DRER	ENSGACP00000014550_GACU	ENSONIP00000016544_ONIL	ENSTNIP00000019314_TNIG	ENSTRUP00000003813_TRUB	ENSXMAP00000019154_XMAC	anchovy.39073_ANCH
ENSDARP00000127487_DRER	ENSGACP00000014570_GACU	ENSONIP00000016545_ONIL	ENSTNIP00000019315_TNIG	ENSTRUP00000004548_TRUB	ENSXMAP00000019144_XMAC	anchovy.7276_ANCH
ENSDARP00000102639_DRER	ENSGACP00000014697_GACU	ENSONIP00000016557_ONIL	ENSTNIP00000019319_TNIG	ENSTRUP00000010531_TRUB	ENSXMAP00000011844_XMAC	anchovy.53367_ANCH
ENSDARP00000102964_DRER	ENSGACP00000014920_GACU	ENSONIP00000016598_ONIL	ENSTNIP00000019333_TNIG	ENSTRUP00000018292_TRUB	ENSXMAP00000012044_XMAC	anchovy.12351_ANCH
ENSDARP00000007196_DRER	ENSGACP00000017307_GACU	ENSONIP00000000911_ONIL	ENSTNIP00000013887_TNIG	ENSTRUP00000034930_TRUB	ENSXMAP00000006953_XMAC	anchovy.15019_ANCH
ENSDARP00000090212_DRER	ENSGACP00000005588_GACU	ENSONIP00000012712_ONIL	ENSTNIP00000002427_TNIG	ENSTRUP00000034124_TRUB	ENSXMAP00000006653_XMAC	anchovy.15220_ANCH
ENSDARP00000135509_DRER	ENSGACP00000015492_GACU	ENSONIP00000007048_ONIL	ENSTNIP00000019371_TNIG	ENSTRUP00000023566_TRUB	ENSXMAP00000007274_XMAC	anchovy.43141_ANCH
ENSDARP00000122998_DRER	ENSGACP00000015620_GACU	ENSONIP00000007104_ONIL	ENSTNIP00000022217_TNIG	ENSTRUP00000037907_TRUB	ENSXMAP00000007342_XMAC	anchovy.54481_ANCH
ENSDARP00000136177_DRER	ENSGACP00000015773_GACU	ENSONIP00000007158_ONIL	ENSTNIP00000022224_TNIG	ENSTRUP00000036618_TRUB	ENSXMAP00000007424_XMAC	anchovy.15023_ANCH
ENSDARP00000119212_DRER	ENSGACP00000019696_GACU	ENSONIP00000020953_ONIL	ENSTNIP00000005887_TNIG	ENSTRUP00000017516_TRUB	ENSXMAP00000018582_XMAC	anchovy.57840_ANCH
ENSDARP00000017354_DRER	ENSGACP00000016181_GACU	ENSONIP00000007246_ONIL	ENSTNIP00000022241_TNIG	ENSTRUP00000030744_TRUB	ENSXMAP00000007626_XMAC	anchovy.47944_ANCH
ENSDARP00000123831_DRER	ENSGACP00000016236_GACU	ENSONIP00000007260_ONIL	ENSTNIP00000019387_TNIG	ENSTRUP00000029738_TRUB	ENSXMAP00000007653_XMAC	anchovy.6168_ANCH
ENSDARP00000053283_DRER	ENSGACP00000004831_GACU	ENSONIP00000020122_ONIL	ENSTNIP00000016944_TNIG	ENSTRUP00000030622_TRUB	ENSXMAP00000004105_XMAC	anchovy.25335_ANCH
ENSDARP00000022739_DRER	ENSGACP00000016303_GACU	ENSONIP00000009763_ONIL	ENSTNIP00000009590_TNIG	ENSTRUP00000020523_TRUB	ENSXMAP00000004908_XMAC	anchovy.23006_ANCH
ENSDARP00000016138_DRER	ENSGACP00000016338_GACU	ENSONIP00000009758_ONIL	ENSTNIP00000016426_TNIG	ENSTRUP00000020122_TRUB	ENSXMAP00000003975_XMAC	anchovy.5112_ANCH
ENSDARP00000026192_DRER	ENSGACP00000020325_GACU	ENSONIP00000003837_ONIL	ENSTNIP00000012293_TNIG	ENSTRUP00000044180_TRUB	ENSXMAP00000019061_XMAC	anchovy.39762_ANCH
ENSDARP00000114026_DRER	ENSGACP00000016409_GACU	ENSONIP00000009743_ONIL	ENSTNIP00000022168_TNIG	ENSTRUP00000018000_TRUB	ENSXMAP00000003957_XMAC	anchovy.15694_ANCH
ENSDARP00000101029_DRER	ENSGACP00000011995_GACU	ENSONIP00000025179_ONIL	ENSTNIP00000015796_TNIG	ENSTRUP00000039113_TRUB	ENSXMAP00000019025_XMAC	anchovy.47520_ANCH
ENSDARP00000125007_DRER	ENSGACP00000016794_GACU	ENSONIP00000007396_ONIL	ENSTNIP00000022190_TNIG	ENSTRUP00000041152_TRUB	ENSXMAP00000006085_XMAC	anchovy.41822_ANCH
ENSDARP00000082921_DRER	ENSGACP00000017158_GACU	ENSONIP00000005053_ONIL	ENSTNIP00000022208_TNIG	ENSTRUP00000038682_TRUB	ENSXMAP00000004817_XMAC	anchovy.40616_ANCH
ENSDARP00000059351_DRER	ENSGACP00000017172_GACU	ENSONIP00000005073_ONIL	ENSTNIP00000001151_TNIG	ENSTRUP00000024345_TRUB	ENSXMAP00000004803_XMAC	anchovy.30157_ANCH
ENSDARP00000103460_DRER	ENSGACP00000022771_GACU	ENSONIP00000011727_ONIL	ENSTNIP00000004069_TNIG	ENSTRUP00000027403_TRUB	ENSXMAP00000017141_XMAC	anchovy.6240_ANCH
ENSDARP00000089311_DRER	ENSGACP00000017215_GACU	ENSONIP00000005098_ONIL	ENSTNIP00000019377_TNIG	ENSTRUP00000025235_TRUB	ENSXMAP00000007698_XMAC	anchovy.368_ANCH
ENSDARP00000089482_DRER	ENSGACP00000017406_GACU	ENSONIP00000001620_ONIL	ENSTNIP00000009309_TNIG	ENSTRUP00000023745_TRUB	ENSXMAP00000003112_XMAC	anchovy.38498_ANCH
ENSDARP00000135731_DRER	ENSGACP00000011046_GACU	ENSONIP00000015964_ONIL	ENSTNIP00000013102_TNIG	ENSTRUP00000008184_TRUB	ENSXMAP00000002611_XMAC	anchovy.37634_ANCH
ENSDARP00000027941_DRER	ENSGACP00000017913_GACU	ENSONIP00000013163_ONIL	ENSTNIP00000017408_TNIG	ENSTRUP00000018291_TRUB	ENSXMAP00000005778_XMAC	anchovy.19127_ANCH
ENSDARP00000123733_DRER	ENSGACP00000017973_GACU	ENSONIP00000013130_ONIL	ENSTNIP00000017414_TNIG	ENSTRUP00000004269_TRUB	ENSXMAP00000002380_XMAC	anchovy.56429_ANCH
ENSDARP00000131854_DRER	ENSGACP00000019704_GACU	ENSONIP00000008999_ONIL	ENSTNIP00000013526_TNIG	ENSTRUP00000033735_TRUB	ENSXMAP00000008162_XMAC	anchovy.43231_ANCH
ENSDARP00000006492_DRER	ENSGACP00000018464_GACU	ENSONIP00000001792_ONIL	ENSTNIP00000021759_TNIG	ENSTRUP00000029954_TRUB	ENSXMAP00000000104_XMAC	anchovy.9191_ANCH
ENSDARP00000072446_DRER	ENSGACP00000018098_GACU	ENSONIP00000018626_ONIL	ENSTNIP00000007646_TNIG	ENSTRUP00000000522_TRUB	ENSXMAP00000012060_XMAC	anchovy.49991_ANCH
ENSDARP00000075051_DRER	ENSGACP00000018596_GACU	ENSONIP00000015028_ONIL	ENSTNIP00000013247_TNIG	ENSTRUP00000020653_TRUB	ENSXMAP00000015342_XMAC	anchovy.56207_ANCH
ENSDARP00000003814_DRER	ENSGACP00000018601_GACU	ENSONIP00000015030_ONIL	ENSTNIP00000013248_TNIG	ENSTRUP00000020845_TRUB	ENSXMAP00000015334_XMAC	anchovy.22023_ANCH
ENSDARP00000095835_DRER	ENSGACP00000018633_GACU	ENSONIP00000015049_ONIL	ENSTNIP00000000521_TNIG	ENSTRUP00000023301_TRUB	ENSXMAP00000015232_XMAC	anchovy.38874_ANCH
ENSDARP00000080083_DRER	ENSGACP00000018659_GACU	ENSONIP00000015069_ONIL	ENSTNIP00000013254_TNIG	ENSTRUP00000025119_TRUB	ENSXMAP00000015171_XMAC	anchovy.43687_ANCH
ENSDARP00000139641_DRER	ENSGACP00000027561_GACU	ENSONIP00000016705_ONIL	ENSTNIP00000001322_TNIG	ENSTRUP00000027351_TRUB	ENSXMAP00000011498_XMAC	anchovy.24390_ANCH
ENSDARP00000119143_DRER	ENSGACP00000019253_GACU	ENSONIP00000001271_ONIL	ENSTNIP00000003573_TNIG	ENSTRUP00000035509_TRUB	ENSXMAP00000018991_XMAC	anchovy.53532_ANCH
ENSDARP00000128647_DRER	ENSGACP00000025374_GACU	ENSONIP00000023749_ONIL	ENSTNIP00000001416_TNIG	ENSTRUP00000031125_TRUB	ENSXMAP00000004890_XMAC	anchovy.42266_ANCH
ENSDARP00000141957_DRER	ENSGACP00000019560_GACU	ENSONIP00000019146_ONIL	ENSTNIP00000006875_TNIG	ENSTRUP00000017528_TRUB	ENSXMAP00000004367_XMAC	anchovy.4919_ANCH
ENSDARP00000025789_DRER	ENSGACP00000023060_GACU	ENSONIP00000008840_ONIL	ENSTNIP00000006559_TNIG	ENSTRUP00000034393_TRUB	ENSXMAP00000018292_XMAC	anchovy.12938_ANCH
ENSDARP00000124274_DRER	ENSGACP00000019720_GACU	ENSONIP00000015155_ONIL	ENSTNIP00000017284_TNIG	ENSTRUP00000032439_TRUB	ENSXMAP00000007838_XMAC	anchovy.8158_ANCH
ENSDARP00000135940_DRER	ENSGACP00000019867_GACU	ENSONIP00000015250_ONIL	ENSTNIP00000017567_TNIG	ENSTRUP00000029343_TRUB	ENSXMAP00000001126_XMAC	anchovy.37126_ANCH
ENSDARP00000094034_DRER	ENSGACP00000011905_GACU	ENSONIP00000007588_ONIL	ENSTNIP00000021550_TNIG	ENSTRUP00000028695_TRUB	ENSXMAP00000013228_XMAC	anchovy.626_ANCH
ENSDARP00000140589_DRER	ENSGACP00000020005_GACU	ENSONIP00000015412_ONIL	ENSTNIP00000017546_TNIG	ENSTRUP00000018456_TRUB	ENSXMAP00000012452_XMAC	anchovy.17935_ANCH
ENSDARP00000112332_DRER	ENSGACP00000020031_GACU	ENSONIP00000004756_ONIL	ENSTNIP00000016243_TNIG	ENSTRUP00000030541_TRUB	ENSXMAP00000004430_XMAC	anchovy.43056_ANCH
ENSDARP00000112809_DRER	ENSGACP00000020050_GACU	ENSONIP00000004646_ONIL	ENSTNIP00000017510_TNIG	ENSTRUP00000007855_TRUB	ENSXMAP00000018983_XMAC	anchovy.21621_ANCH
ENSDARP00000104406_DRER	ENSGACP00000020088_GACU	ENSONIP00000009273_ONIL	ENSTNIP00000017520_TNIG	ENSTRUP00000014373_TRUB	ENSXMAP00000018883_XMAC	anchovy.56704_ANCH
ENSDARP00000096554_DRER	ENSGACP00000020111_GACU	ENSONIP00000009278_ONIL	ENSTNIP00000002638_TNIG	ENSTRUP00000016565_TRUB	ENSXMAP00000018857_XMAC	anchovy.22303_ANCH
ENSDARP00000004325_DRER	ENSGACP00000026408_GACU	ENSONIP00000023131_ONIL	ENSTNIP00000007787_TNIG	ENSTRUP00000027914_TRUB	ENSXMAP00000011689_XMAC	anchovy.54407_ANCH
ENSDARP00000078255_DRER	ENSGACP00000020293_GACU	ENSONIP00000022249_ONIL	ENSTNIP00000013519_TNIG	ENSTRUP00000028437_TRUB	ENSXMAP00000006125_XMAC	anchovy.31511_ANCH
ENSDARP00000084713_DRER	ENSGACP00000003612_GACU	ENSONIP00000021164_ONIL	ENSTNIP00000021011_TNIG	ENSTRUP00000024853_TRUB	ENSXMAP00000003428_XMAC	anchovy.28872_ANCH
ENSDARP00000116343_DRER	ENSGACP00000020372_GACU	ENSONIP00000023612_ONIL	ENSTNIP00000009357_TNIG	ENSTRUP00000017967_TRUB	ENSXMAP00000001051_XMAC	anchovy.12732_ANCH
ENSDARP00000138330_DRER	ENSGACP00000020623_GACU	ENSONIP00000015445_ONIL	ENSTNIP00000020308_TNIG	ENSTRUP00000013048_TRUB	ENSXMAP00000010599_XMAC	anchovy.17047_ANCH
ENSDARP00000123807_DRER	ENSGACP00000024599_GACU	ENSONIP00000014733_ONIL	ENSTNIP00000007280_TNIG	ENSTRUP00000044912_TRUB	ENSXMAP00000001774_XMAC	anchovy.40691_ANCH
ENSDARP00000011642_DRER	ENSGACP00000024609_GACU	ENSONIP00000014737_ONIL	ENSTNIP00000007281_TNIG	ENSTRUP00000044872_TRUB	ENSXMAP00000001785_XMAC	anchovy.25460_ANCH
ENSDARP00000108089_DRER	ENSGACP00000024775_GACU	ENSONIP00000014920_ONIL	ENSTNIP00000005439_TNIG	ENSTRUP00000020259_TRUB	ENSXMAP00000014870_XMAC	anchovy.37244_ANCH
ENSDARP00000065103_DRER	ENSGACP00000024839_GACU	ENSONIP00000000039_ONIL	ENSTNIP00000008196_TNIG	ENSTRUP00000028981_TRUB	ENSXMAP00000007617_XMAC	anchovy.14882_ANCH
ENSDARP00000134098_DRER	ENSGACP00000024842_GACU	ENSONIP00000000042_ONIL	ENSTNIP00000008195_TNIG	ENSTRUP00000029316_TRUB	ENSXMAP00000009908_XMAC	anchovy.54350_ANCH
ENSDARP00000083766_DRER	ENSGACP00000024863_GACU	ENSONIP00000000530_ONIL	ENSTNIP00000008191_TNIG	ENSTRUP00000003901_TRUB	ENSXMAP00000000526_XMAC	anchovy.43207_ANCH
ENSDARP00000100277_DRER	ENSGACP00000024986_GACU	ENSONIP00000015757_ONIL	ENSTNIP00000006289_TNIG	ENSTRUP00000004506_TRUB	ENSXMAP00000001193_XMAC	anchovy.6753_ANCH
ENSDARP00000035261_DRER	ENSGACP00000025169_GACU	ENSONIP00000016373_ONIL	ENSTNIP00000006250_TNIG	ENSTRUP00000010730_TRUB	ENSXMAP00000014719_XMAC	anchovy.40598_ANCH
ENSDARP00000010437_DRER	ENSGACP00000025211_GACU	ENSONIP00000016358_ONIL	ENSTNIP00000005830_TNIG	ENSTRUP00000005591_TRUB	ENSXMAP00000001904_XMAC	anchovy.58327_ANCH
ENSDARP00000085532_DRER	ENSGACP00000025220_GACU	ENSONIP00000016350_ONIL	ENSTNIP00000005831_TNIG	ENSTRUP00000005243_TRUB	ENSXMAP00000001882_XMAC	anchovy.22512_ANCH
ENSDARP00000101586_DRER	ENSGACP00000025224_GACU	ENSONIP00000016345_ONIL	ENSTNIP00000005832_TNIG	ENSTRUP00000004410_TRUB	ENSXMAP00000001879_XMAC	anchovy.61282_ANCH
ENSDARP00000065487_DRER	ENSGACP00000025247_GACU	ENSONIP00000016274_ONIL	ENSTNIP00000006132_TNIG	ENSTRUP00000046259_TRUB	ENSXMAP00000001854_XMAC	anchovy.13924_ANCH
ENSDARP00000124120_DRER	ENSGACP00000025255_GACU	ENSONIP00000016260_ONIL	ENSTNIP00000022247_TNIG	ENSTRUP00000046328_TRUB	ENSXMAP00000001844_XMAC	anchovy.7767_ANCH
ENSDARP00000048920_DRER	ENSGACP00000025265_GACU	ENSONIP00000016258_ONIL	ENSTNIP00000022246_TNIG	ENSTRUP00000046357_TRUB	ENSXMAP00000001839_XMAC	anchovy.39241_ANCH
ENSDARP00000130626_DRER	ENSGACP00000025289_GACU	ENSONIP00000016246_ONIL	ENSTNIP00000022242_TNIG	ENSTRUP00000012298_TRUB	ENSXMAP00000001770_XMAC	anchovy.40540_ANCH
ENSDARP00000109750_DRER	ENSGACP00000025305_GACU	ENSONIP00000016243_ONIL	ENSTNIP00000016860_TNIG	ENSTRUP00000010671_TRUB	ENSXMAP00000001750_XMAC	anchovy.59022_ANCH
ENSDARP00000136011_DRER	ENSGACP00000008294_GACU	ENSONIP00000018247_ONIL	ENSTNIP00000019803_TNIG	ENSTRUP00000042960_TRUB	ENSXMAP00000016352_XMAC	anchovy.23831_ANCH
ENSDARP00000109056_DRER	ENSGACP00000025375_GACU	ENSONIP00000022625_ONIL	ENSTNIP00000016846_TNIG	ENSTRUP00000022249_TRUB	ENSXMAP00000001614_XMAC	anchovy.20794_ANCH
ENSDARP00000022188_DRER	ENSGACP00000025443_GACU	ENSONIP00000011724_ONIL	ENSTNIP00000015984_TNIG	ENSTRUP00000039267_TRUB	ENSXMAP00000001407_XMAC	anchovy.41852_ANCH
ENSDARP00000093767_DRER	ENSGACP00000023796_GACU	ENSONIP00000018355_ONIL	ENSTNIP00000007877_TNIG	ENSTRUP00000000938_TRUB	ENSXMAP00000017898_XMAC	anchovy.58365_ANCH
ENSDARP00000113273_DRER	ENSGACP00000025458_GACU	ENSONIP00000011714_ONIL	ENSTNIP00000015981_TNIG	ENSTRUP00000039178_TRUB	ENSXMAP00000010717_XMAC	anchovy.39007_ANCH
ENSDARP00000141836_DRER	ENSGACP00000025478_GACU	ENSONIP00000011702_ONIL	ENSTNIP00000015978_TNIG	ENSTRUP00000039004_TRUB	ENSXMAP00000010688_XMAC	anchovy.47260_ANCH
ENSDARP00000006223_DRER	ENSGACP00000025507_GACU	ENSONIP00000011666_ONIL	ENSTNIP00000015971_TNIG	ENSTRUP00000037580_TRUB	ENSXMAP00000009956_XMAC	anchovy.58854_ANCH
ENSDARP00000101391_DRER	ENSGACP00000025590_GACU	ENSONIP00000011598_ONIL	ENSTNIP00000008059_TNIG	ENSTRUP00000031967_TRUB	ENSXMAP00000015707_XMAC	anchovy.20643_ANCH
ENSDARP00000117918_DRER	ENSGACP00000025633_GACU	ENSONIP00000023863_ONIL	ENSTNIP00000013039_TNIG	ENSTRUP00000029441_TRUB	ENSXMAP00000015811_XMAC	anchovy.6540_ANCH
ENSDARP00000106820_DRER	ENSGACP00000025656_GACU	ENSONIP00000002279_ONIL	ENSTNIP00000013044_TNIG	ENSTRUP00000027991_TRUB	ENSXMAP00000015850_XMAC	anchovy.26691_ANCH
ENSDARP00000140706_DRER	ENSGACP00000025707_GACU	ENSONIP00000009505_ONIL	ENSTNIP00000006370_TNIG	ENSTRUP00000000126_TRUB	ENSXMAP00000012580_XMAC	anchovy.43765_ANCH
ENSDARP00000136353_DRER	ENSGACP00000025762_GACU	ENSONIP00000009527_ONIL	ENSTNIP00000014254_TNIG	ENSTRUP00000019410_TRUB	ENSXMAP00000004781_XMAC	anchovy.37114_ANCH
ENSDARP00000088481_DRER	ENSGACP00000025838_GACU	ENSONIP00000009620_ONIL	ENSTNIP00000014268_TNIG	ENSTRUP00000017747_TRUB	ENSXMAP00000007781_XMAC	anchovy.24270_ANCH
ENSDARP00000042491_DRER	ENSGACP00000025894_GACU	ENSONIP00000010993_ONIL	ENSTNIP00000014269_TNIG	ENSTRUP00000015846_TRUB	ENSXMAP00000008482_XMAC	anchovy.45148_ANCH
ENSDARP00000130235_DRER	ENSGACP00000025912_GACU	ENSONIP00000011009_ONIL	ENSTNIP00000022032_TNIG	ENSTRUP00000014579_TRUB	ENSXMAP00000015031_XMAC	anchovy.4304_ANCH
ENSDARP00000062703_DRER	ENSGACP00000025994_GACU	ENSONIP00000016911_ONIL	ENSTNIP00000009989_TNIG	ENSTRUP00000005661_TRUB	ENSXMAP00000008534_XMAC	anchovy.59039_ANCH
ENSDARP00000138895_DRER	ENSGACP00000026256_GACU	ENSONIP00000017066_ONIL	ENSTNIP00000005041_TNIG	ENSTRUP00000019999_TRUB	ENSXMAP00000008845_XMAC	anchovy.27775_ANCH
ENSDARP00000136086_DRER	ENSGACP00000026262_GACU	ENSONIP00000017069_ONIL	ENSTNIP00000004519_TNIG	ENSTRUP00000020694_TRUB	ENSXMAP00000008855_XMAC	anchovy.31355_ANCH
ENSDARP00000116232_DRER	ENSGACP00000001739_GACU	ENSONIP00000019816_ONIL	ENSTNIP00000018756_TNIG	ENSTRUP00000039641_TRUB	ENSXMAP00000014775_XMAC	anchovy.59350_ANCH
ENSDARP00000056789_DRER	ENSGACP00000026341_GACU	ENSONIP00000023216_ONIL	ENSTNIP00000008678_TNIG	ENSTRUP00000007945_TRUB	ENSXMAP00000015226_XMAC	anchovy.40495_ANCH
ENSDARP00000098175_DRER	ENSGACP00000026439_GACU	ENSONIP00000023092_ONIL	ENSTNIP00000006448_TNIG	ENSTRUP00000030130_TRUB	ENSXMAP00000011618_XMAC	anchovy.5588_ANCH
ENSDARP00000026819_DRER	ENSGACP00000019433_GACU	ENSONIP00000003472_ONIL	ENSTNIP00000005207_TNIG	ENSTRUP00000042182_TRUB	ENSXMAP00000011316_XMAC	anchovy.43645_ANCH
ENSDARP00000134372_DRER	ENSGACP00000026534_GACU	ENSONIP00000000755_ONIL	ENSTNIP00000008187_TNIG	ENSTRUP00000009455_TRUB	ENSXMAP00000008236_XMAC	anchovy.28420_ANCH
ENSDARP00000009619_DRER	ENSGACP00000026550_GACU	ENSONIP00000002446_ONIL	ENSTNIP00000011428_TNIG	ENSTRUP00000020600_TRUB	ENSXMAP00000009503_XMAC	anchovy.41531_ANCH
ENSDARP00000052786_DRER	ENSGACP00000026572_GACU	ENSONIP00000006004_ONIL	ENSTNIP00000011438_TNIG	ENSTRUP00000007702_TRUB	ENSXMAP00000017148_XMAC	anchovy.41345_ANCH
ENSDARP00000119135_DRER	ENSGACP00000026599_GACU	ENSONIP00000019871_ONIL	ENSTNIP00000006296_TNIG	ENSTRUP00000011395_TRUB	ENSXMAP00000006116_XMAC	anchovy.60762_ANCH
ENSDARP00000091840_DRER	ENSGACP00000026606_GACU	ENSONIP00000019881_ONIL	ENSTNIP00000007766_TNIG	ENSTRUP00000013006_TRUB	ENSXMAP00000006090_XMAC	anchovy.56997_ANCH
ENSDARP00000020574_DRER	ENSGACP00000027445_GACU	ENSONIP00000021918_ONIL	ENSTNIP00000010462_TNIG	ENSTRUP00000019635_TRUB	ENSXMAP00000013470_XMAC	anchovy.1727_ANCH
ENSDARP00000105226_DRER	ENSGACP00000026631_GACU	ENSONIP00000022034_ONIL	ENSTNIP00000011427_TNIG	ENSTRUP00000020548_TRUB	ENSXMAP00000009496_XMAC	anchovy.41923_ANCH
ENSDARP00000107457_DRER	ENSGACP00000005321_GACU	ENSONIP00000018087_ONIL	ENSTNIP00000019007_TNIG	ENSTRUP00000042005_TRUB	ENSXMAP00000014595_XMAC	anchovy.50894_ANCH
ENSDARP00000138027_DRER	ENSGACP00000027578_GACU	ENSONIP00000016780_ONIL	ENSTNIP00000006367_TNIG	ENSTRUP00000023761_TRUB	ENSXMAP00000011331_XMAC	anchovy.43251_ANCH
ENSDARP00000049632_DRER	ENSGACP00000026690_GACU	ENSONIP00000017450_ONIL	ENSTNIP00000011421_TNIG	ENSTRUP00000005305_TRUB	ENSXMAP00000010691_XMAC	anchovy.48355_ANCH
ENSDARP00000080972_DRER	ENSGACP00000026720_GACU	ENSONIP00000022076_ONIL	ENSTNIP00000011405_TNIG	ENSTRUP00000014893_TRUB	ENSXMAP00000005881_XMAC	anchovy.4295_ANCH
ENSDARP00000141398_DRER	ENSGACP00000026722_GACU	ENSONIP00000022072_ONIL	ENSTNIP00000011382_TNIG	ENSTRUP00000003374_TRUB	ENSXMAP00000005861_XMAC	anchovy.12515_ANCH
ENSDARP00000078213_DRER	ENSGACP00000026758_GACU	ENSONIP00000016103_ONIL	ENSTNIP00000011371_TNIG	ENSTRUP00000001576_TRUB	ENSXMAP00000005471_XMAC	anchovy.8341_ANCH
ENSDARP00000051134_DRER	ENSGACP00000026763_GACU	ENSONIP00000026173_ONIL	ENSTNIP00000003058_TNIG	ENSTRUP00000002188_TRUB	ENSXMAP00000020059_XMAC	anchovy.41612_ANCH
ENSDARP00000114854_DRER	ENSGACP00000026773_GACU	ENSONIP00000016154_ONIL	ENSTNIP00000011378_TNIG	ENSTRUP00000002667_TRUB	ENSXMAP00000005390_XMAC	anchovy.22510_ANCH
ENSDARP00000141160_DRER	ENSGACP00000026784_GACU	ENSONIP00000002148_ONIL	ENSTNIP00000012796_TNIG	ENSTRUP00000004966_TRUB	ENSXMAP00000005334_XMAC	anchovy.23069_ANCH
ENSDARP00000114357_DRER	ENSGACP00000026785_GACU	ENSONIP00000002150_ONIL	ENSTNIP00000012797_TNIG	ENSTRUP00000005767_TRUB	ENSXMAP00000005326_XMAC	anchovy.18023_ANCH
ENSDARP00000109571_DRER	ENSGACP00000018362_GACU	ENSONIP00000009253_ONIL	ENSTNIP00000008716_TNIG	ENSTRUP00000028800_TRUB	ENSXMAP00000016000_XMAC	anchovy.8656_ANCH
ENSDARP00000141625_DRER	ENSGACP00000026793_GACU	ENSONIP00000002177_ONIL	ENSTNIP00000019262_TNIG	ENSTRUP00000002055_TRUB	ENSXMAP00000014347_XMAC	anchovy.7759_ANCH
ENSDARP00000115626_DRER	ENSGACP00000026797_GACU	ENSONIP00000002185_ONIL	ENSTNIP00000013721_TNIG	ENSTRUP00000002244_TRUB	ENSXMAP00000005207_XMAC	anchovy.54548_ANCH
ENSDARP00000109990_DRER	ENSGACP00000026806_GACU	ENSONIP00000002214_ONIL	ENSTNIP00000022920_TNIG	ENSTRUP00000004222_TRUB	ENSXMAP00000005118_XMAC	anchovy.36751_ANCH
ENSDARP00000006365_DRER	ENSGACP00000026811_GACU	ENSONIP00000002252_ONIL	ENSTNIP00000013709_TNIG	ENSTRUP00000005300_TRUB	ENSXMAP00000005015_XMAC	anchovy.38429_ANCH
ENSDARP00000090987_DRER	ENSGACP00000026823_GACU	ENSONIP00000016212_ONIL	ENSTNIP00000014787_TNIG	ENSTRUP00000029639_TRUB	ENSXMAP00000012418_XMAC	anchovy.2705_ANCH
ENSDARP00000098205_DRER	ENSGACP00000026888_GACU	ENSONIP00000005568_ONIL	ENSTNIP00000014765_TNIG	ENSTRUP00000036279_TRUB	ENSXMAP00000012048_XMAC	anchovy.41029_ANCH
ENSDARP00000022647_DRER	ENSGACP00000026932_GACU	ENSONIP00000005454_ONIL	ENSTNIP00000014745_TNIG	ENSTRUP00000039664_TRUB	ENSXMAP00000011502_XMAC	anchovy.52936_ANCH
ENSDARP00000026447_DRER	ENSGACP00000026934_GACU	ENSONIP00000005446_ONIL	ENSTNIP00000014743_TNIG	ENSTRUP00000039810_TRUB	ENSXMAP00000011478_XMAC	anchovy.36659_ANCH
ENSDARP00000108180_DRER	ENSGACP00000026935_GACU	ENSONIP00000005424_ONIL	ENSTNIP00000014742_TNIG	ENSTRUP00000039887_TRUB	ENSXMAP00000011463_XMAC	anchovy.6053_ANCH
ENSDARP00000081096_DRER	ENSGACP00000026984_GACU	ENSONIP00000006770_ONIL	ENSTNIP00000014698_TNIG	ENSTRUP00000042510_TRUB	ENSXMAP00000005979_XMAC	anchovy.6152_ANCH
ENSDARP00000119188_DRER	ENSGACP00000027006_GACU	ENSONIP00000006831_ONIL	ENSTNIP00000001003_TNIG	ENSTRUP00000042146_TRUB	ENSXMAP00000012185_XMAC	anchovy.2436_ANCH
ENSDARP00000006875_DRER	ENSGACP00000027031_GACU	ENSONIP00000010758_ONIL	ENSTNIP00000021397_TNIG	ENSTRUP00000023216_TRUB	ENSXMAP00000000349_XMAC	anchovy.8278_ANCH
ENSDARP00000091074_DRER	ENSGACP00000027036_GACU	ENSONIP00000010772_ONIL	ENSTNIP00000021400_TNIG	ENSTRUP00000022444_TRUB	ENSXMAP00000000378_XMAC	anchovy.28478_ANCH
ENSDARP00000107938_DRER	ENSGACP00000027065_GACU	ENSONIP00000010906_ONIL	ENSTNIP00000019228_TNIG	ENSTRUP00000033508_TRUB	ENSXMAP00000007902_XMAC	anchovy.51010_ANCH
ENSDARP00000040189_DRER	ENSGACP00000027067_GACU	ENSONIP00000010913_ONIL	ENSTNIP00000019227_TNIG	ENSTRUP00000032857_TRUB	ENSXMAP00000007898_XMAC	anchovy.7412_ANCH
ENSDARP00000080380_DRER	ENSGACP00000000901_GACU	ENSONIP00000024045_ONIL	ENSTNIP00000017605_TNIG	ENSTRUP00000007195_TRUB	ENSXMAP00000018512_XMAC	anchovy.41758_ANCH
ENSDARP00000091982_DRER	ENSGACP00000027104_GACU	ENSONIP00000011006_ONIL	ENSTNIP00000019208_TNIG	ENSTRUP00000025600_TRUB	ENSXMAP00000007343_XMAC	anchovy.28853_ANCH
ENSDARP00000013353_DRER	ENSGACP00000027122_GACU	ENSONIP00000006924_ONIL	ENSTNIP00000019248_TNIG	ENSTRUP00000036812_TRUB	ENSXMAP00000014296_XMAC	anchovy.16633_ANCH
ENSDARP00000136938_DRER	ENSGACP00000014292_GACU	ENSONIP00000001194_ONIL	ENSTNIP00000010272_TNIG	ENSTRUP00000017395_TRUB	ENSXMAP00000016898_XMAC	anchovy.35968_ANCH
ENSDARP00000140752_DRER	ENSGACP00000027134_GACU	ENSONIP00000007039_ONIL	ENSTNIP00000019255_TNIG	ENSTRUP00000000830_TRUB	ENSXMAP00000010343_XMAC	anchovy.22968_ANCH
ENSDARP00000060808_DRER	ENSGACP00000017381_GACU	ENSONIP00000010853_ONIL	ENSTNIP00000013207_TNIG	ENSTRUP00000031846_TRUB	ENSXMAP00000013547_XMAC	anchovy.6005_ANCH
ENSDARP00000133226_DRER	ENSGACP00000027135_GACU	ENSONIP00000007049_ONIL	ENSTNIP00000019256_TNIG	ENSTRUP00000000924_TRUB	ENSXMAP00000010346_XMAC	anchovy.37316_ANCH
ENSDARP00000080925_DRER	ENSGACP00000027138_GACU	ENSONIP00000007068_ONIL	ENSTNIP00000019259_TNIG	ENSTRUP00000001072_TRUB	ENSXMAP00000010396_XMAC	anchovy.27527_ANCH
ENSDARP00000043801_DRER	ENSGACP00000027164_GACU	ENSONIP00000015989_ONIL	ENSTNIP00000000190_TNIG	ENSTRUP00000044383_TRUB	ENSXMAP00000008431_XMAC	anchovy.23532_ANCH
ENSDARP00000120953_DRER	ENSGACP00000027190_GACU	ENSONIP00000015856_ONIL	ENSTNIP00000012820_TNIG	ENSTRUP00000004762_TRUB	ENSXMAP00000008667_XMAC	anchovy.46751_ANCH
ENSDARP00000051196_DRER	ENSGACP00000027208_GACU	ENSONIP00000005883_ONIL	ENSTNIP00000012833_TNIG	ENSTRUP00000018158_TRUB	ENSXMAP00000017613_XMAC	anchovy.14597_ANCH
ENSDARP00000064462_DRER	ENSGACP00000027232_GACU	ENSONIP00000005976_ONIL	ENSTNIP00000012848_TNIG	ENSTRUP00000026900_TRUB	ENSXMAP00000017796_XMAC	anchovy.42265_ANCH
ENSDARP00000074049_DRER	ENSGACP00000027237_GACU	ENSONIP00000006000_ONIL	ENSTNIP00000012853_TNIG	ENSTRUP00000028295_TRUB	ENSXMAP00000017893_XMAC	anchovy.3569_ANCH
ENSDARP00000104715_DRER	ENSGACP00000027252_GACU	ENSONIP00000006045_ONIL	ENSTNIP00000012861_TNIG	ENSTRUP00000011173_TRUB	ENSXMAP00000010622_XMAC	anchovy.14676_ANCH
ENSDARP00000065543_DRER	ENSGACP00000027290_GACU	ENSONIP00000006178_ONIL	ENSTNIP00000012877_TNIG	ENSTRUP00000043825_TRUB	ENSXMAP00000010932_XMAC	anchovy.42704_ANCH
ENSDARP00000115967_DRER	ENSGACP00000027298_GACU	ENSONIP00000006212_ONIL	ENSTNIP00000012871_TNIG	ENSTRUP00000043896_TRUB	ENSXMAP00000010951_XMAC	anchovy.52004_ANCH
ENSDARP00000133412_DRER	ENSGACP00000027326_GACU	ENSONIP00000006304_ONIL	ENSTNIP00000012905_TNIG	ENSTRUP00000043519_TRUB	ENSXMAP00000011211_XMAC	anchovy.6391_ANCH
ENSDARP00000100321_DRER	ENSGACP00000027329_GACU	ENSONIP00000006414_ONIL	ENSTNIP00000012907_TNIG	ENSTRUP00000043415_TRUB	ENSXMAP00000011358_XMAC	anchovy.35428_ANCH
ENSDARP00000065324_DRER	ENSGACP00000027358_GACU	ENSONIP00000006513_ONIL	ENSTNIP00000012930_TNIG	ENSTRUP00000043172_TRUB	ENSXMAP00000012961_XMAC	anchovy.42483_ANCH
ENSDARP00000133222_DRER	ENSGACP00000027372_GACU	ENSONIP00000006566_ONIL	ENSTNIP00000012941_TNIG	ENSTRUP00000043047_TRUB	ENSXMAP00000012794_XMAC	anchovy.37598_ANCH
ENSDARP00000079110_DRER	ENSGACP00000027384_GACU	ENSONIP00000006622_ONIL	ENSTNIP00000002793_TNIG	ENSTRUP00000042862_TRUB	ENSXMAP00000012678_XMAC	anchovy.36489_ANCH
ENSDARP00000003359_DRER	ENSGACP00000027395_GACU	ENSONIP00000010673_ONIL	ENSTNIP00000021380_TNIG	ENSTRUP00000012863_TRUB	ENSXMAP00000001491_XMAC	anchovy.23737_ANCH
ENSDARP00000107396_DRER	ENSGACP00000027443_GACU	ENSONIP00000021912_ONIL	ENSTNIP00000010463_TNIG	ENSTRUP00000020099_TRUB	ENSXMAP00000013473_XMAC	anchovy.40626_ANCH
ENSDARP00000077569_DRER	ENSGACP00000027447_GACU	ENSONIP00000021920_ONIL	ENSTNIP00000010461_TNIG	ENSTRUP00000018717_TRUB	ENSXMAP00000013438_XMAC	anchovy.19909_ANCH
ENSDARP00000073498_DRER	ENSGACP00000020630_GACU	ENSONIP00000007718_ONIL	ENSTNIP00000012248_TNIG	ENSTRUP00000044513_TRUB	ENSXMAP00000007054_XMAC	anchovy.41129_ANCH
ENSDARP00000134872_DRER	ENSGACP00000027455_GACU	ENSONIP00000011893_ONIL	ENSTNIP00000013182_TNIG	ENSTRUP00000031647_TRUB	ENSXMAP00000008807_XMAC	anchovy.53898_ANCH
ENSDARP00000063070_DRER	ENSGACP00000022444_GACU	ENSONIP00000017488_ONIL	ENSTNIP00000011951_TNIG	ENSTRUP00000023308_TRUB	ENSXMAP00000014166_XMAC	anchovy.22413_ANCH
ENSDARP00000109432_DRER	ENSGACP00000027491_GACU	ENSONIP00000021871_ONIL	ENSTNIP00000002916_TNIG	ENSTRUP00000015896_TRUB	ENSXMAP00000002913_XMAC	anchovy.58986_ANCH
ENSDARP00000102755_DRER	ENSGACP00000015861_GACU	ENSONIP00000013705_ONIL	ENSTNIP00000009812_TNIG	ENSTRUP00000020576_TRUB	ENSXMAP00000015086_XMAC	anchovy.24208_ANCH
ENSDARP00000098269_DRER	ENSGACP00000008165_GACU	ENSONIP00000010545_ONIL	ENSTNIP00000009568_TNIG	ENSTRUP00000011431_TRUB	ENSXMAP00000015214_XMAC	anchovy.66418_ANCH
ENSDARP00000028875_DRER	ENSGACP00000027522_GACU	ENSONIP00000016641_ONIL	ENSTNIP00000010445_TNIG	ENSTRUP00000008923_TRUB	ENSXMAP00000015467_XMAC	anchovy.42501_ANCH
ENSDARP00000113067_DRER	ENSGACP00000027532_GACU	ENSONIP00000020706_ONIL	ENSTNIP00000010440_TNIG	ENSTRUP00000000751_TRUB	ENSXMAP00000015585_XMAC	anchovy.40376_ANCH
ENSDARP00000080495_DRER	ENSGACP00000027534_GACU	ENSONIP00000020702_ONIL	ENSTNIP00000010439_TNIG	ENSTRUP00000000958_TRUB	ENSXMAP00000015594_XMAC	anchovy.38115_ANCH
ENSDARP00000070715_DRER	ENSGACP00000027556_GACU	ENSONIP00000016673_ONIL	ENSTNIP00000007345_TNIG	ENSTRUP00000024649_TRUB	ENSXMAP00000015364_XMAC	anchovy.55954_ANCH
ENSDARP00000138672_DRER	ENSGACP00000027572_GACU	ENSONIP00000016751_ONIL	ENSTNIP00000013178_TNIG	ENSTRUP00000030356_TRUB	ENSXMAP00000011397_XMAC	anchovy.13290_ANCH
ENSDARP00000103673_DRER	ENSGACP00000027574_GACU	ENSONIP00000016771_ONIL	ENSTNIP00000006795_TNIG	ENSTRUP00000023258_TRUB	ENSXMAP00000011375_XMAC	anchovy.14953_ANCH
ENSDARP00000073136_DRER	ENSGACP00000024671_GACU	ENSONIP00000020462_ONIL	ENSTNIP00000022566_TNIG	ENSTRUP00000039053_TRUB	ENSXMAP00000006777_XMAC	anchovy.23297_ANCH
ENSDARP00000081911_DRER	ENSGACP00000027594_GACU	ENSONIP00000021878_ONIL	ENSTNIP00000010471_TNIG	ENSTRUP00000023208_TRUB	ENSXMAP00000009050_XMAC	anchovy.12510_ANCH
ENSDARP00000015887_DRER	ENSGACP00000027613_GACU	ENSONIP00000021777_ONIL	ENSTNIP00000019183_TNIG	ENSTRUP00000019939_TRUB	ENSXMAP00000008295_XMAC	anchovy.37128_ANCH
ENSDARP00000002108_DRER	ENSGACP00000027626_GACU	ENSONIP00000022527_ONIL	ENSTNIP00000010413_TNIG	ENSTRUP00000020671_TRUB	ENSXMAP00000007024_XMAC	anchovy.25576_ANCH
ENSDARP00000065503_DRER	ENSGACP00000027638_GACU	ENSONIP00000009369_ONIL	ENSTNIP00000007433_TNIG	ENSTRUP00000008850_TRUB	ENSXMAP00000006877_XMAC	anchovy.39231_ANCH
ENSDARP00000070154_DRER	ENSGACP00000027641_GACU	ENSONIP00000022501_ONIL	ENSTNIP00000010419_TNIG	ENSTRUP00000019002_TRUB	ENSXMAP00000006627_XMAC	anchovy.40548_ANCH
ENSDARP00000031098_DRER	ENSGACP00000027649_GACU	ENSONIP00000022468_ONIL	ENSTNIP00000007027_TNIG	ENSTRUP00000015300_TRUB	ENSXMAP00000006506_XMAC	anchovy.1186_ANCH
ENSDARP00000106280_DRER	ENSGACP00000027656_GACU	ENSONIP00000022435_ONIL	ENSTNIP00000010477_TNIG	ENSTRUP00000001177_TRUB	ENSXMAP00000006341_XMAC	anchovy.35818_ANCH
ENSDARP00000060526_DRER	ENSGACP00000015915_GACU	ENSONIP00000002886_ONIL	ENSTNIP00000003418_TNIG	ENSTRUP00000018598_TRUB	ENSXMAP00000014881_XMAC	anchovy.51913_ANCH
ENSDARP00000138058_DRER	ENSGACP00000018649_GACU	ENSONIP00000006791_ONIL	ENSTNIP00000007934_TNIG	ENSTRUP00000001422_TRUB	ENSXMAP00000001159_XMAC	anchovy.34135_ANCH
ENSDARP00000003960_DRER	ENSGACP00000018758_GACU	ENSONIP00000006806_ONIL	ENSTNIP00000007663_TNIG	ENSTRUP00000002580_TRUB	ENSXMAP00000018475_XMAC	anchovy.38075_ANCH
ENSDARP00000015462_DRER	ENSGACP00000018766_GACU	ENSONIP00000006804_ONIL	ENSTNIP00000007662_TNIG	ENSTRUP00000002531_TRUB	ENSXMAP00000018486_XMAC	anchovy.43549_ANCH
ENSDARP00000100137_DRER	ENSGACP00000020896_GACU	ENSONIP00000007295_ONIL	ENSTNIP00000012192_TNIG	ENSTRUP00000045870_TRUB	ENSXMAP00000003689_XMAC	anchovy.3436_ANCH
ENSDARP00000020840_DRER	ENSGACP00000018863_GACU	ENSONIP00000003992_ONIL	ENSTNIP00000013028_TNIG	ENSTRUP00000006403_TRUB	ENSXMAP00000012120_XMAC	anchovy.53091_ANCH
ENSDARP00000115844_DRER	ENSGACP00000019192_GACU	ENSONIP00000004330_ONIL	ENSTNIP00000005994_TNIG	ENSTRUP00000007732_TRUB	ENSXMAP00000013886_XMAC	anchovy.48180_ANCH
ENSDARP00000063737_DRER	ENSGACP00000017529_GACU	ENSONIP00000014697_ONIL	ENSTNIP00000021948_TNIG	ENSTRUP00000010932_TRUB	ENSXMAP00000018755_XMAC	anchovy.13299_ANCH
ENSDARP00000103259_DRER	ENSGACP00000015088_GACU	ENSONIP00000002883_ONIL	ENSTNIP00000000055_TNIG	ENSTRUP00000011223_TRUB	ENSXMAP00000003516_XMAC	anchovy.49160_ANCH
ENSDARP00000007227_DRER	ENSGACP00000019529_GACU	ENSONIP00000003776_ONIL	ENSTNIP00000014869_TNIG	ENSTRUP00000011006_TRUB	ENSXMAP00000018125_XMAC	anchovy.39370_ANCH
ENSDARP00000070224_DRER	ENSGACP00000019575_GACU	ENSONIP00000003824_ONIL	ENSTNIP00000014860_TNIG	ENSTRUP00000016945_TRUB	ENSXMAP00000011758_XMAC	anchovy.25707_ANCH
ENSDARP00000133757_DRER	ENSGACP00000019627_GACU	ENSONIP00000003905_ONIL	ENSTNIP00000014853_TNIG	ENSTRUP00000021597_TRUB	ENSXMAP00000011956_XMAC	anchovy.57358_ANCH
ENSDARP00000121990_DRER	ENSGACP00000007368_GACU	ENSONIP00000002894_ONIL	ENSTNIP00000020098_TNIG	ENSTRUP00000034250_TRUB	ENSXMAP00000003027_XMAC	anchovy.48787_ANCH
ENSDARP00000104242_DRER	ENSGACP00000019671_GACU	ENSONIP00000003941_ONIL	ENSTNIP00000014847_TNIG	ENSTRUP00000024650_TRUB	ENSXMAP00000012090_XMAC	anchovy.37263_ANCH
ENSDARP00000132615_DRER	ENSGACP00000019687_GACU	ENSONIP00000003608_ONIL	ENSTNIP00000013431_TNIG	ENSTRUP00000040463_TRUB	ENSXMAP00000016544_XMAC	anchovy.37943_ANCH
ENSDARP00000105698_DRER	ENSGACP00000019763_GACU	ENSONIP00000000213_ONIL	ENSTNIP00000012391_TNIG	ENSTRUP00000043522_TRUB	ENSXMAP00000002184_XMAC	anchovy.4559_ANCH
ENSDARP00000072160_DRER	ENSGACP00000019792_GACU	ENSONIP00000000229_ONIL	ENSTNIP00000012388_TNIG	ENSTRUP00000043558_TRUB	ENSXMAP00000002166_XMAC	anchovy.39864_ANCH
ENSDARP00000134912_DRER	ENSGACP00000018884_GACU	ENSONIP00000017678_ONIL	ENSTNIP00000018426_TNIG	ENSTRUP00000037436_TRUB	ENSXMAP00000012830_XMAC	anchovy.5724_ANCH
ENSDARP00000113543_DRER	ENSGACP00000019974_GACU	ENSONIP00000004242_ONIL	ENSTNIP00000012355_TNIG	ENSTRUP00000043881_TRUB	ENSXMAP00000001886_XMAC	anchovy.55629_ANCH
ENSDARP00000024082_DRER	ENSGACP00000019997_GACU	ENSONIP00000004221_ONIL	ENSTNIP00000012353_TNIG	ENSTRUP00000043891_TRUB	ENSXMAP00000001872_XMAC	anchovy.31829_ANCH
ENSDARP00000133727_DRER	ENSGACP00000023616_GACU	ENSONIP00000026355_ONIL	ENSTNIP00000013232_TNIG	ENSTRUP00000009042_TRUB	ENSXMAP00000020094_XMAC	anchovy.43809_ANCH
ENSDARP00000030566_DRER	ENSGACP00000020065_GACU	ENSONIP00000004093_ONIL	ENSTNIP00000008149_TNIG	ENSTRUP00000044017_TRUB	ENSXMAP00000001713_XMAC	anchovy.39282_ANCH
ENSDARP00000030883_DRER	ENSGACP00000020132_GACU	ENSONIP00000004060_ONIL	ENSTNIP00000007906_TNIG	ENSTRUP00000044051_TRUB	ENSXMAP00000005124_XMAC	anchovy.32963_ANCH
ENSDARP00000130913_DRER	ENSGACP00000020158_GACU	ENSONIP00000003916_ONIL	ENSTNIP00000012313_TNIG	ENSTRUP00000044135_TRUB	ENSXMAP00000019242_XMAC	anchovy.884_ANCH
ENSDARP00000126605_DRER	ENSGACP00000020176_GACU	ENSONIP00000003929_ONIL	ENSTNIP00000012318_TNIG	ENSTRUP00000044124_TRUB	ENSXMAP00000019278_XMAC	anchovy.24227_ANCH
ENSDARP00000103522_DRER	ENSGACP00000020227_GACU	ENSONIP00000003996_ONIL	ENSTNIP00000012324_TNIG	ENSTRUP00000044115_TRUB	ENSXMAP00000019319_XMAC	anchovy.5744_ANCH
ENSDARP00000100792_DRER	ENSGACP00000007118_GACU	ENSONIP00000000503_ONIL	ENSTNIP00000013437_TNIG	ENSTRUP00000012334_TRUB	ENSXMAP00000009288_XMAC	anchovy.2615_ANCH
ENSDARP00000014583_DRER	ENSGACP00000020260_GACU	ENSONIP00000003913_ONIL	ENSTNIP00000012310_TNIG	ENSTRUP00000044139_TRUB	ENSXMAP00000019230_XMAC	anchovy.55563_ANCH
ENSDARP00000058146_DRER	ENSGACP00000014090_GACU	ENSONIP00000001142_ONIL	ENSTNIP00000010282_TNIG	ENSTRUP00000024393_TRUB	ENSXMAP00000018202_XMAC	anchovy.53621_ANCH
ENSDARP00000068087_DRER	ENSGACP00000020402_GACU	ENSONIP00000003764_ONIL	ENSTNIP00000008468_TNIG	ENSTRUP00000044224_TRUB	ENSXMAP00000018374_XMAC	anchovy.54115_ANCH
ENSDARP00000068086_DRER	ENSGACP00000020418_GACU	ENSONIP00000003760_ONIL	ENSTNIP00000006892_TNIG	ENSTRUP00000044226_TRUB	ENSXMAP00000018353_XMAC	anchovy.25337_ANCH
ENSDARP00000066805_DRER	ENSGACP00000020428_GACU	ENSONIP00000003752_ONIL	ENSTNIP00000002997_TNIG	ENSTRUP00000044232_TRUB	ENSXMAP00000018328_XMAC	anchovy.8198_ANCH
ENSDARP00000086549_DRER	ENSGACP00000018335_GACU	ENSONIP00000012537_ONIL	ENSTNIP00000018329_TNIG	ENSTRUP00000021707_TRUB	ENSXMAP00000015700_XMAC	anchovy.31957_ANCH
ENSDARP00000002502_DRER	ENSGACP00000018888_GACU	ENSONIP00000019747_ONIL	ENSTNIP00000014569_TNIG	ENSTRUP00000023405_TRUB	ENSXMAP00000001659_XMAC	anchovy.6188_ANCH
ENSDARP00000134108_DRER	ENSGACP00000020777_GACU	ENSONIP00000007512_ONIL	ENSTNIP00000012222_TNIG	ENSTRUP00000044907_TRUB	ENSXMAP00000003177_XMAC	anchovy.1994_ANCH
ENSDARP00000136176_DRER	ENSGACP00000020788_GACU	ENSONIP00000007473_ONIL	ENSTNIP00000012219_TNIG	ENSTRUP00000044986_TRUB	ENSXMAP00000003217_XMAC	anchovy.15729_ANCH
ENSDARP00000132139_DRER	ENSGACP00000020790_GACU	ENSONIP00000007470_ONIL	ENSTNIP00000012217_TNIG	ENSTRUP00000045013_TRUB	ENSXMAP00000003229_XMAC	anchovy.10867_ANCH
ENSDARP00000135810_DRER	ENSGACP00000000715_GACU	ENSONIP00000024166_ONIL	ENSTNIP00000021411_TNIG	ENSTRUP00000047352_TRUB	ENSXMAP00000003264_XMAC	anchovy.16639_ANCH
ENSDARP00000115812_DRER	ENSGACP00000020864_GACU	ENSONIP00000007354_ONIL	ENSTNIP00000012202_TNIG	ENSTRUP00000045540_TRUB	ENSXMAP00000014499_XMAC	anchovy.7703_ANCH
ENSDARP00000005702_DRER	ENSGACP00000015057_GACU	ENSONIP00000002895_ONIL	ENSTNIP00000018540_TNIG	ENSTRUP00000008370_TRUB	ENSXMAP00000003475_XMAC	anchovy.41896_ANCH
ENSDARP00000101751_DRER	ENSGACP00000020893_GACU	ENSONIP00000007313_ONIL	ENSTNIP00000012196_TNIG	ENSTRUP00000045711_TRUB	ENSXMAP00000014398_XMAC	anchovy.14271_ANCH
ENSDARP00000130348_DRER	ENSGACP00000020921_GACU	ENSONIP00000007241_ONIL	ENSTNIP00000012185_TNIG	ENSTRUP00000045954_TRUB	ENSXMAP00000014294_XMAC	anchovy.14954_ANCH
ENSDARP00000017229_DRER	ENSGACP00000020944_GACU	ENSONIP00000007226_ONIL	ENSTNIP00000012178_TNIG	ENSTRUP00000046024_TRUB	ENSXMAP00000014199_XMAC	anchovy.34510_ANCH
ENSDARP00000052344_DRER	ENSGACP00000020947_GACU	ENSONIP00000007224_ONIL	ENSTNIP00000003946_TNIG	ENSTRUP00000046064_TRUB	ENSXMAP00000014165_XMAC	anchovy.24908_ANCH
ENSDARP00000032037_DRER	ENSGACP00000021036_GACU	ENSONIP00000007129_ONIL	ENSTNIP00000012158_TNIG	ENSTRUP00000046464_TRUB	ENSXMAP00000003008_XMAC	anchovy.23506_ANCH
ENSDARP00000132668_DRER	ENSGACP00000021039_GACU	ENSONIP00000007123_ONIL	ENSTNIP00000012157_TNIG	ENSTRUP00000046485_TRUB	ENSXMAP00000003017_XMAC	anchovy.36655_ANCH
ENSDARP00000014491_DRER	ENSGACP00000021044_GACU	ENSONIP00000007119_ONIL	ENSTNIP00000012156_TNIG	ENSTRUP00000046518_TRUB	ENSXMAP00000003020_XMAC	anchovy.39411_ANCH
ENSDARP00000059892_DRER	ENSGACP00000021048_GACU	ENSONIP00000007112_ONIL	ENSTNIP00000012155_TNIG	ENSTRUP00000046534_TRUB	ENSXMAP00000003030_XMAC	anchovy.23843_ANCH
ENSDARP00000090099_DRER	ENSGACP00000021055_GACU	ENSONIP00000007100_ONIL	ENSTNIP00000012151_TNIG	ENSTRUP00000046587_TRUB	ENSXMAP00000003079_XMAC	anchovy.39595_ANCH
ENSDARP00000035433_DRER	ENSGACP00000021071_GACU	ENSONIP00000007067_ONIL	ENSTNIP00000012146_TNIG	ENSTRUP00000046719_TRUB	ENSXMAP00000003125_XMAC	anchovy.52659_ANCH
ENSDARP00000090059_DRER	ENSGACP00000021079_GACU	ENSONIP00000007059_ONIL	ENSTNIP00000012143_TNIG	ENSTRUP00000046733_TRUB	ENSXMAP00000003132_XMAC	anchovy.19625_ANCH
ENSDARP00000052436_DRER	ENSGACP00000021112_GACU	ENSONIP00000006994_ONIL	ENSTNIP00000016813_TNIG	ENSTRUP00000011867_TRUB	ENSXMAP00000009584_XMAC	anchovy.56531_ANCH
ENSDARP00000100660_DRER	ENSGACP00000015675_GACU	ENSONIP00000023577_ONIL	ENSTNIP00000013628_TNIG	ENSTRUP00000039409_TRUB	ENSXMAP00000006923_XMAC	anchovy.2676_ANCH
ENSDARP00000004923_DRER	ENSGACP00000011605_GACU	ENSONIP00000016863_ONIL	ENSTNIP00000018952_TNIG	ENSTRUP00000036246_TRUB	ENSXMAP00000018221_XMAC	anchovy.47621_ANCH
ENSDARP00000024129_DRER	ENSGACP00000021138_GACU	ENSONIP00000006973_ONIL	ENSTNIP00000016809_TNIG	ENSTRUP00000015394_TRUB	ENSXMAP00000014234_XMAC	anchovy.55341_ANCH
ENSDARP00000131946_DRER	ENSGACP00000021157_GACU	ENSONIP00000006960_ONIL	ENSTNIP00000016805_TNIG	ENSTRUP00000017660_TRUB	ENSXMAP00000014326_XMAC	anchovy.49126_ANCH
ENSDARP00000083675_DRER	ENSGACP00000021198_GACU	ENSONIP00000006899_ONIL	ENSTNIP00000016798_TNIG	ENSTRUP00000003385_TRUB	ENSXMAP00000014550_XMAC	anchovy.49180_ANCH
ENSDARP00000049327_DRER	ENSGACP00000021277_GACU	ENSONIP00000021500_ONIL	ENSTNIP00000008543_TNIG	ENSTRUP00000014917_TRUB	ENSXMAP00000014899_XMAC	anchovy.42722_ANCH
ENSDARP00000032207_DRER	ENSGACP00000021288_GACU	ENSONIP00000021505_ONIL	ENSTNIP00000006582_TNIG	ENSTRUP00000015787_TRUB	ENSXMAP00000014917_XMAC	anchovy.42279_ANCH
ENSDARP00000121235_DRER	ENSGACP00000021350_GACU	ENSONIP00000021533_ONIL	ENSTNIP00000020839_TNIG	ENSTRUP00000020452_TRUB	ENSXMAP00000015093_XMAC	anchovy.8675_ANCH
ENSDARP00000123820_DRER	ENSGACP00000021420_GACU	ENSONIP00000021589_ONIL	ENSTNIP00000020850_TNIG	ENSTRUP00000026212_TRUB	ENSXMAP00000017750_XMAC	anchovy.25199_ANCH
ENSDARP00000079481_DRER	ENSGACP00000021426_GACU	ENSONIP00000021610_ONIL	ENSTNIP00000020855_TNIG	ENSTRUP00000013009_TRUB	ENSXMAP00000017737_XMAC	anchovy.37393_ANCH
ENSDARP00000101840_DRER	ENSGACP00000021547_GACU	ENSONIP00000003037_ONIL	ENSTNIP00000007316_TNIG	ENSTRUP00000000637_TRUB	ENSXMAP00000017520_XMAC	anchovy.5137_ANCH
ENSDARP00000058350_DRER	ENSGACP00000021584_GACU	ENSONIP00000003075_ONIL	ENSTNIP00000014292_TNIG	ENSTRUP00000021372_TRUB	ENSXMAP00000017469_XMAC	anchovy.7684_ANCH
ENSDARP00000102404_DRER	ENSGACP00000016455_GACU	ENSONIP00000009232_ONIL	ENSTNIP00000009478_TNIG	ENSTRUP00000006134_TRUB	ENSXMAP00000019526_XMAC	anchovy.38491_ANCH
ENSDARP00000009538_DRER	ENSGACP00000021700_GACU	ENSONIP00000003178_ONIL	ENSTNIP00000014305_TNIG	ENSTRUP00000010781_TRUB	ENSXMAP00000017171_XMAC	anchovy.59006_ANCH
ENSDARP00000017949_DRER	ENSGACP00000008349_GACU	ENSONIP00000010567_ONIL	ENSTNIP00000016709_TNIG	ENSTRUP00000014641_TRUB	ENSXMAP00000007482_XMAC	anchovy.36593_ANCH
ENSDARP00000049098_DRER	ENSGACP00000011324_GACU	ENSONIP00000003803_ONIL	ENSTNIP00000021582_TNIG	ENSTRUP00000036592_TRUB	ENSXMAP00000014092_XMAC	anchovy.38610_ANCH
ENSDARP00000133795_DRER	ENSGACP00000022141_GACU	ENSONIP00000016796_ONIL	ENSTNIP00000012402_TNIG	ENSTRUP00000043437_TRUB	ENSXMAP00000016593_XMAC	anchovy.4041_ANCH
ENSDARP00000076931_DRER	ENSGACP00000022192_GACU	ENSONIP00000016768_ONIL	ENSTNIP00000012407_TNIG	ENSTRUP00000043334_TRUB	ENSXMAP00000002283_XMAC	anchovy.28063_ANCH
ENSDARP00000136535_DRER	ENSGACP00000022435_GACU	ENSONIP00000007186_ONIL	ENSTNIP00000012456_TNIG	ENSTRUP00000042138_TRUB	ENSXMAP00000000529_XMAC	anchovy.53854_ANCH
ENSDARP00000023878_DRER	ENSGACP00000022451_GACU	ENSONIP00000025754_ONIL	ENSTNIP00000004070_TNIG	ENSTRUP00000042170_TRUB	ENSXMAP00000019911_XMAC	anchovy.39373_ANCH
ENSDARP00000103276_DRER	ENSGACP00000003881_GACU	ENSONIP00000017881_ONIL	ENSTNIP00000016882_TNIG	ENSTRUP00000035022_TRUB	ENSXMAP00000011600_XMAC	anchovy.3648_ANCH
ENSDARP00000037018_DRER	ENSGACP00000022573_GACU	ENSONIP00000009011_ONIL	ENSTNIP00000012487_TNIG	ENSTRUP00000040629_TRUB	ENSXMAP00000010199_XMAC	anchovy.32107_ANCH
ENSDARP00000027609_DRER	ENSGACP00000022622_GACU	ENSONIP00000007436_ONIL	ENSTNIP00000012476_TNIG	ENSTRUP00000041551_TRUB	ENSXMAP00000001487_XMAC	anchovy.30656_ANCH
ENSDARP00000136867_DRER	ENSGACP00000022751_GACU	ENSONIP00000007303_ONIL	ENSTNIP00000012440_TNIG	ENSTRUP00000042645_TRUB	ENSXMAP00000000024_XMAC	anchovy.41420_ANCH
ENSDARP00000099718_DRER	ENSGACP00000022875_GACU	ENSONIP00000008939_ONIL	ENSTNIP00000021986_TNIG	ENSTRUP00000039340_TRUB	ENSXMAP00000009861_XMAC	anchovy.29544_ANCH
ENSDARP00000013902_DRER	ENSGACP00000022975_GACU	ENSONIP00000008776_ONIL	ENSTNIP00000021966_TNIG	ENSTRUP00000037481_TRUB	ENSXMAP00000018071_XMAC	anchovy.53889_ANCH
ENSDARP00000033279_DRER	ENSGACP00000023014_GACU	ENSONIP00000008804_ONIL	ENSTNIP00000021963_TNIG	ENSTRUP00000037082_TRUB	ENSXMAP00000018155_XMAC	anchovy.55892_ANCH
ENSDARP00000017863_DRER	ENSGACP00000023021_GACU	ENSONIP00000008805_ONIL	ENSTNIP00000021962_TNIG	ENSTRUP00000036980_TRUB	ENSXMAP00000018172_XMAC	anchovy.15772_ANCH
ENSDARP00000077781_DRER	ENSGACP00000023024_GACU	ENSONIP00000008809_ONIL	ENSTNIP00000021961_TNIG	ENSTRUP00000036921_TRUB	ENSXMAP00000018175_XMAC	anchovy.49138_ANCH
ENSDARP00000009096_DRER	ENSGACP00000023117_GACU	ENSONIP00000004265_ONIL	ENSTNIP00000006029_TNIG	ENSTRUP00000029502_TRUB	ENSXMAP00000013491_XMAC	anchovy.22355_ANCH
ENSDARP00000106181_DRER	ENSGACP00000023182_GACU	ENSONIP00000004169_ONIL	ENSTNIP00000000202_TNIG	ENSTRUP00000012275_TRUB	ENSXMAP00000017397_XMAC	anchovy.41476_ANCH
ENSDARP00000013936_DRER	ENSGACP00000023195_GACU	ENSONIP00000004175_ONIL	ENSTNIP00000005103_TNIG	ENSTRUP00000011401_TRUB	ENSXMAP00000017417_XMAC	anchovy.7425_ANCH
ENSDARP00000008507_DRER	ENSGACP00000023215_GACU	ENSONIP00000004178_ONIL	ENSTNIP00000004412_TNIG	ENSTRUP00000010980_TRUB	ENSXMAP00000017431_XMAC	anchovy.7426_ANCH
ENSDARP00000070238_DRER	ENSGACP00000023257_GACU	ENSONIP00000004215_ONIL	ENSTNIP00000005121_TNIG	ENSTRUP00000008785_TRUB	ENSXMAP00000000685_XMAC	anchovy.35160_ANCH
ENSDARP00000020885_DRER	ENSGACP00000020984_GACU	ENSONIP00000011145_ONIL	ENSTNIP00000007809_TNIG	ENSTRUP00000011832_TRUB	ENSXMAP00000012181_XMAC	anchovy.31692_ANCH
ENSDARP00000083382_DRER	ENSGACP00000021018_GACU	ENSONIP00000011088_ONIL	ENSTNIP00000006716_TNIG	ENSTRUP00000008921_TRUB	ENSXMAP00000004540_XMAC	anchovy.26452_ANCH
ENSDARP00000102707_DRER	ENSGACP00000021084_GACU	ENSONIP00000022685_ONIL	ENSTNIP00000009033_TNIG	ENSTRUP00000007193_TRUB	ENSXMAP00000017560_XMAC	anchovy.40722_ANCH
ENSDARP00000038262_DRER	ENSGACP00000021117_GACU	ENSONIP00000022710_ONIL	ENSTNIP00000000437_TNIG	ENSTRUP00000000090_TRUB	ENSXMAP00000006908_XMAC	anchovy.65955_ANCH
ENSDARP00000045893_DRER	ENSGACP00000021142_GACU	ENSONIP00000022724_ONIL	ENSTNIP00000007181_TNIG	ENSTRUP00000000114_TRUB	ENSXMAP00000006976_XMAC	anchovy.14703_ANCH
ENSDARP00000074168_DRER	ENSGACP00000021187_GACU	ENSONIP00000011199_ONIL	ENSTNIP00000020960_TNIG	ENSTRUP00000019970_TRUB	ENSXMAP00000012420_XMAC	anchovy.39236_ANCH
ENSDARP00000121445_DRER	ENSGACP00000021221_GACU	ENSONIP00000011206_ONIL	ENSTNIP00000020967_TNIG	ENSTRUP00000016093_TRUB	ENSXMAP00000012498_XMAC	anchovy.17142_ANCH
ENSDARP00000114539_DRER	ENSGACP00000021303_GACU	ENSONIP00000011294_ONIL	ENSTNIP00000008307_TNIG	ENSTRUP00000022148_TRUB	ENSXMAP00000009583_XMAC	anchovy.53245_ANCH
ENSDARP00000113369_DRER	ENSGACP00000021309_GACU	ENSONIP00000011300_ONIL	ENSTNIP00000008308_TNIG	ENSTRUP00000022470_TRUB	ENSXMAP00000009604_XMAC	anchovy.39779_ANCH
ENSDARP00000035286_DRER	ENSGACP00000021344_GACU	ENSONIP00000011310_ONIL	ENSTNIP00000008310_TNIG	ENSTRUP00000023553_TRUB	ENSXMAP00000009620_XMAC	anchovy.43813_ANCH
ENSDARP00000004687_DRER	ENSGACP00000021349_GACU	ENSONIP00000011312_ONIL	ENSTNIP00000008311_TNIG	ENSTRUP00000023886_TRUB	ENSXMAP00000009629_XMAC	anchovy.43812_ANCH
ENSDARP00000123226_DRER	ENSGACP00000021383_GACU	ENSONIP00000011373_ONIL	ENSTNIP00000007284_TNIG	ENSTRUP00000034813_TRUB	ENSXMAP00000009851_XMAC	anchovy.50266_ANCH
ENSDARP00000099781_DRER	ENSGACP00000007768_GACU	ENSONIP00000012297_ONIL	ENSTNIP00000019688_TNIG	ENSTRUP00000041709_TRUB	ENSXMAP00000009619_XMAC	anchovy.7888_ANCH
ENSDARP00000013967_DRER	ENSGACP00000021522_GACU	ENSONIP00000011218_ONIL	ENSTNIP00000017172_TNIG	ENSTRUP00000024530_TRUB	ENSXMAP00000010395_XMAC	anchovy.60573_ANCH
ENSDARP00000115385_DRER	ENSGACP00000021704_GACU	ENSONIP00000020273_ONIL	ENSTNIP00000020951_TNIG	ENSTRUP00000011129_TRUB	ENSXMAP00000015985_XMAC	anchovy.34620_ANCH
ENSDARP00000048609_DRER	ENSGACP00000021793_GACU	ENSONIP00000000208_ONIL	ENSTNIP00000011085_TNIG	ENSTRUP00000038720_TRUB	ENSXMAP00000014116_XMAC	anchovy.24034_ANCH
ENSDARP00000111024_DRER	ENSGACP00000021812_GACU	ENSONIP00000000225_ONIL	ENSTNIP00000011088_TNIG	ENSTRUP00000038118_TRUB	ENSXMAP00000012875_XMAC	anchovy.58957_ANCH
ENSDARP00000085122_DRER	ENSGACP00000022115_GACU	ENSONIP00000004126_ONIL	ENSTNIP00000007299_TNIG	ENSTRUP00000027651_TRUB	ENSXMAP00000004697_XMAC	anchovy.35148_ANCH
ENSDARP00000086491_DRER	ENSGACP00000022133_GACU	ENSONIP00000004147_ONIL	ENSTNIP00000007295_TNIG	ENSTRUP00000025954_TRUB	ENSXMAP00000007634_XMAC	anchovy.40525_ANCH
ENSDARP00000073126_DRER	ENSGACP00000018130_GACU	ENSONIP00000024344_ONIL	ENSTNIP00000016784_TNIG	ENSTRUP00000014859_TRUB	ENSXMAP00000016390_XMAC	anchovy.25065_ANCH
ENSDARP00000054264_DRER	ENSGACP00000022197_GACU	ENSONIP00000012840_ONIL	ENSTNIP00000009910_TNIG	ENSTRUP00000019815_TRUB	ENSXMAP00000006370_XMAC	anchovy.53588_ANCH
ENSDARP00000102784_DRER	ENSGACP00000022234_GACU	ENSONIP00000012830_ONIL	ENSTNIP00000009915_TNIG	ENSTRUP00000017441_TRUB	ENSXMAP00000019036_XMAC	anchovy.2338_ANCH
ENSDARP00000073458_DRER	ENSGACP00000022317_GACU	ENSONIP00000012781_ONIL	ENSTNIP00000009930_TNIG	ENSTRUP00000041436_TRUB	ENSXMAP00000007790_XMAC	anchovy.55650_ANCH
ENSDARP00000084087_DRER	ENSGACP00000022389_GACU	ENSONIP00000012759_ONIL	ENSTNIP00000009932_TNIG	ENSTRUP00000040906_TRUB	ENSXMAP00000007829_XMAC	anchovy.44428_ANCH
ENSDARP00000105266_DRER	ENSGACP00000007706_GACU	ENSONIP00000018151_ONIL	ENSTNIP00000018433_TNIG	ENSTRUP00000036506_TRUB	ENSXMAP00000014942_XMAC	anchovy.57650_ANCH
ENSDARP00000017350_DRER	ENSGACP00000022631_GACU	ENSONIP00000012657_ONIL	ENSTNIP00000021838_TNIG	ENSTRUP00000039155_TRUB	ENSXMAP00000008069_XMAC	anchovy.39097_ANCH
ENSDARP00000070991_DRER	ENSGACP00000022641_GACU	ENSONIP00000026584_ONIL	ENSTNIP00000003597_TNIG	ENSTRUP00000039021_TRUB	ENSXMAP00000019772_XMAC	anchovy.55924_ANCH
ENSDARP00000093298_DRER	ENSGACP00000022644_GACU	ENSONIP00000012650_ONIL	ENSTNIP00000005965_TNIG	ENSTRUP00000038937_TRUB	ENSXMAP00000008098_XMAC	anchovy.42050_ANCH
ENSDARP00000051762_DRER	ENSGACP00000022675_GACU	ENSONIP00000012634_ONIL	ENSTNIP00000005962_TNIG	ENSTRUP00000038638_TRUB	ENSXMAP00000008118_XMAC	anchovy.52378_ANCH
ENSDARP00000101307_DRER	ENSGACP00000022777_GACU	ENSONIP00000012563_ONIL	ENSTNIP00000020866_TNIG	ENSTRUP00000035924_TRUB	ENSXMAP00000009747_XMAC	anchovy.37751_ANCH
ENSDARP00000006732_DRER	ENSGACP00000022807_GACU	ENSONIP00000021964_ONIL	ENSTNIP00000009634_TNIG	ENSTRUP00000034940_TRUB	ENSXMAP00000009807_XMAC	anchovy.36376_ANCH
ENSDARP00000138147_DRER	ENSGACP00000015601_GACU	ENSONIP00000013574_ONIL	ENSTNIP00000006664_TNIG	ENSTRUP00000012083_TRUB	ENSXMAP00000015413_XMAC	anchovy.9181_ANCH
ENSDARP00000015515_DRER	ENSGACP00000022937_GACU	ENSONIP00000022013_ONIL	ENSTNIP00000013978_TNIG	ENSTRUP00000027941_TRUB	ENSXMAP00000010077_XMAC	anchovy.31342_ANCH
ENSDARP00000122164_DRER	ENSGACP00000022986_GACU	ENSONIP00000022040_ONIL	ENSTNIP00000013971_TNIG	ENSTRUP00000026328_TRUB	ENSXMAP00000010126_XMAC	anchovy.29212_ANCH
ENSDARP00000138943_DRER	ENSGACP00000023005_GACU	ENSONIP00000022052_ONIL	ENSTNIP00000021182_TNIG	ENSTRUP00000024886_TRUB	ENSXMAP00000010151_XMAC	anchovy.4159_ANCH
ENSDARP00000109057_DRER	ENSGACP00000023140_GACU	ENSONIP00000022085_ONIL	ENSTNIP00000021194_TNIG	ENSTRUP00000017519_TRUB	ENSXMAP00000012097_XMAC	anchovy.34815_ANCH
ENSDARP00000116055_DRER	ENSGACP00000023166_GACU	ENSONIP00000022101_ONIL	ENSTNIP00000021197_TNIG	ENSTRUP00000013483_TRUB	ENSXMAP00000012189_XMAC	anchovy.9524_ANCH
ENSDARP00000106610_DRER	ENSGACP00000023170_GACU	ENSONIP00000022103_ONIL	ENSTNIP00000021198_TNIG	ENSTRUP00000013019_TRUB	ENSXMAP00000012211_XMAC	anchovy.39053_ANCH
ENSDARP00000054204_DRER	ENSGACP00000023228_GACU	ENSONIP00000022123_ONIL	ENSTNIP00000021206_TNIG	ENSTRUP00000008786_TRUB	ENSXMAP00000005468_XMAC	anchovy.2352_ANCH
ENSDARP00000117503_DRER	ENSGACP00000023268_GACU	ENSONIP00000022134_ONIL	ENSTNIP00000021211_TNIG	ENSTRUP00000004404_TRUB	ENSXMAP00000005505_XMAC	anchovy.44500_ANCH
ENSDARP00000140598_DRER	ENSGACP00000023337_GACU	ENSONIP00000022169_ONIL	ENSTNIP00000021219_TNIG	ENSTRUP00000045039_TRUB	ENSXMAP00000005622_XMAC	anchovy.37767_ANCH
ENSDARP00000122309_DRER	ENSGACP00000023537_GACU	ENSONIP00000009373_ONIL	ENSTNIP00000021931_TNIG	ENSTRUP00000046531_TRUB	ENSXMAP00000005393_XMAC	anchovy.53625_ANCH
ENSDARP00000140450_DRER	ENSGACP00000023594_GACU	ENSONIP00000018260_ONIL	ENSTNIP00000015337_TNIG	ENSTRUP00000035443_TRUB	ENSXMAP00000005807_XMAC	anchovy.7266_ANCH
ENSDARP00000011148_DRER	ENSGACP00000023611_GACU	ENSONIP00000018282_ONIL	ENSTNIP00000013485_TNIG	ENSTRUP00000023851_TRUB	ENSXMAP00000005847_XMAC	anchovy.52356_ANCH
ENSDARP00000069096_DRER	ENSGACP00000023745_GACU	ENSONIP00000018328_ONIL	ENSTNIP00000005202_TNIG	ENSTRUP00000001522_TRUB	ENSXMAP00000005988_XMAC	anchovy.55303_ANCH
ENSDARP00000033283_DRER	ENSGACP00000023855_GACU	ENSONIP00000018409_ONIL	ENSTNIP00000022905_TNIG	ENSTRUP00000010039_TRUB	ENSXMAP00000009941_XMAC	anchovy.56824_ANCH
ENSDARP00000091697_DRER	ENSGACP00000023986_GACU	ENSONIP00000004083_ONIL	ENSTNIP00000017153_TNIG	ENSTRUP00000011049_TRUB	ENSXMAP00000018148_XMAC	anchovy.58388_ANCH
ENSDARP00000079744_DRER	ENSGACP00000024157_GACU	ENSONIP00000023694_ONIL	ENSTNIP00000015057_TNIG	ENSTRUP00000037861_TRUB	ENSXMAP00000000097_XMAC	anchovy.1969_ANCH
ENSDARP00000123524_DRER	ENSGACP00000024180_GACU	ENSONIP00000023688_ONIL	ENSTNIP00000001334_TNIG	ENSTRUP00000038373_TRUB	ENSXMAP00000000137_XMAC	anchovy.40646_ANCH
ENSDARP00000098032_DRER	ENSGACP00000003243_GACU	ENSONIP00000018168_ONIL	ENSTNIP00000010964_TNIG	ENSTRUP00000004171_TRUB	ENSXMAP00000000551_XMAC	anchovy.33999_ANCH
ENSDARP00000140852_DRER	ENSGACP00000024239_GACU	ENSONIP00000023668_ONIL	ENSTNIP00000007524_TNIG	ENSTRUP00000000883_TRUB	ENSXMAP00000000223_XMAC	anchovy.5629_ANCH
ENSDARP00000140792_DRER	ENSGACP00000025216_GACU	ENSONIP00000023661_ONIL	ENSTNIP00000017052_TNIG	ENSTRUP00000033362_TRUB	ENSXMAP00000000243_XMAC	anchovy.15054_ANCH
ENSDARP00000133392_DRER	ENSGACP00000024267_GACU	ENSONIP00000023839_ONIL	ENSTNIP00000015012_TNIG	ENSTRUP00000012400_TRUB	ENSXMAP00000005481_XMAC	anchovy.4490_ANCH
ENSDARP00000115274_DRER	ENSGACP00000024279_GACU	ENSONIP00000023852_ONIL	ENSTNIP00000015009_TNIG	ENSTRUP00000009271_TRUB	ENSXMAP00000005515_XMAC	anchovy.62889_ANCH
ENSDARP00000115436_DRER	ENSGACP00000024330_GACU	ENSONIP00000004387_ONIL	ENSTNIP00000015339_TNIG	ENSTRUP00000035014_TRUB	ENSXMAP00000005653_XMAC	anchovy.29725_ANCH
ENSDARP00000111670_DRER	ENSGACP00000013905_GACU	ENSONIP00000016139_ONIL	ENSTNIP00000010944_TNIG	ENSTRUP00000017847_TRUB	ENSXMAP00000011905_XMAC	anchovy.45639_ANCH
ENSDARP00000032159_DRER	ENSGACP00000024476_GACU	ENSONIP00000008148_ONIL	ENSTNIP00000017135_TNIG	ENSTRUP00000003491_TRUB	ENSXMAP00000006683_XMAC	anchovy.31325_ANCH
ENSDARP00000106592_DRER	ENSGACP00000024533_GACU	ENSONIP00000008181_ONIL	ENSTNIP00000007846_TNIG	ENSTRUP00000032710_TRUB	ENSXMAP00000006544_XMAC	anchovy.43116_ANCH
ENSDARP00000136770_DRER	ENSGACP00000024597_GACU	ENSONIP00000020432_ONIL	ENSTNIP00000021235_TNIG	ENSTRUP00000039896_TRUB	ENSXMAP00000006618_XMAC	anchovy.26849_ANCH
ENSDARP00000055565_DRER	ENSGACP00000024621_GACU	ENSONIP00000020452_ONIL	ENSTNIP00000000560_TNIG	ENSTRUP00000039413_TRUB	ENSXMAP00000006689_XMAC	anchovy.42213_ANCH
ENSDARP00000137045_DRER	ENSGACP00000024677_GACU	ENSONIP00000020468_ONIL	ENSTNIP00000000713_TNIG	ENSTRUP00000039034_TRUB	ENSXMAP00000006790_XMAC	anchovy.35541_ANCH
ENSDARP00000122279_DRER	ENSGACP00000024897_GACU	ENSONIP00000020656_ONIL	ENSTNIP00000017100_TNIG	ENSTRUP00000010830_TRUB	ENSXMAP00000012301_XMAC	anchovy.37146_ANCH
ENSDARP00000094997_DRER	ENSGACP00000024983_GACU	ENSONIP00000020746_ONIL	ENSTNIP00000017096_TNIG	ENSTRUP00000013612_TRUB	ENSXMAP00000012637_XMAC	anchovy.35801_ANCH
ENSDARP00000113701_DRER	ENSGACP00000025018_GACU	ENSONIP00000022285_ONIL	ENSTNIP00000017090_TNIG	ENSTRUP00000017218_TRUB	ENSXMAP00000012716_XMAC	anchovy.12145_ANCH
ENSDARP00000100925_DRER	ENSGACP00000025101_GACU	ENSONIP00000022329_ONIL	ENSTNIP00000017075_TNIG	ENSTRUP00000025810_TRUB	ENSXMAP00000012891_XMAC	anchovy.47219_ANCH
ENSDARP00000098757_DRER	ENSGACP00000025111_GACU	ENSONIP00000022356_ONIL	ENSTNIP00000017072_TNIG	ENSTRUP00000027601_TRUB	ENSXMAP00000012925_XMAC	anchovy.36816_ANCH
ENSDARP00000106707_DRER	ENSGACP00000014145_GACU	ENSONIP00000019269_ONIL	ENSTNIP00000019438_TNIG	ENSTRUP00000018941_TRUB	ENSXMAP00000004178_XMAC	anchovy.41692_ANCH
ENSDARP00000137918_DRER	ENSGACP00000025173_GACU	ENSONIP00000023644_ONIL	ENSTNIP00000017058_TNIG	ENSTRUP00000031280_TRUB	ENSXMAP00000000290_XMAC	anchovy.41115_ANCH
ENSDARP00000010246_DRER	ENSGACP00000019045_GACU	ENSONIP00000003231_ONIL	ENSTNIP00000016159_TNIG	ENSTRUP00000046841_TRUB	ENSXMAP00000011880_XMAC	anchovy.49911_ANCH
ENSDARP00000137376_DRER	ENSGACP00000025208_GACU	ENSONIP00000023656_ONIL	ENSTNIP00000017053_TNIG	ENSTRUP00000033144_TRUB	ENSXMAP00000000253_XMAC	anchovy.42205_ANCH
ENSDARP00000018158_DRER	ENSGACP00000025246_GACU	ENSONIP00000023822_ONIL	ENSTNIP00000015015_TNIG	ENSTRUP00000016527_TRUB	ENSXMAP00000005294_XMAC	anchovy.22878_ANCH
ENSDARP00000085142_DRER	ENSGACP00000025358_GACU	ENSONIP00000023754_ONIL	ENSTNIP00000015030_TNIG	ENSTRUP00000029987_TRUB	ENSXMAP00000004917_XMAC	anchovy.30986_ANCH
ENSDARP00000108197_DRER	ENSGACP00000025366_GACU	ENSONIP00000023752_ONIL	ENSTNIP00000015032_TNIG	ENSTRUP00000030312_TRUB	ENSXMAP00000004906_XMAC	anchovy.44180_ANCH
ENSDARP00000111715_DRER	ENSGACP00000025455_GACU	ENSONIP00000023003_ONIL	ENSTNIP00000020656_TNIG	ENSTRUP00000006390_TRUB	ENSXMAP00000006133_XMAC	anchovy.5160_ANCH
ENSDARP00000131827_DRER	ENSGACP00000025484_GACU	ENSONIP00000022985_ONIL	ENSTNIP00000020661_TNIG	ENSTRUP00000002518_TRUB	ENSXMAP00000006027_XMAC	anchovy.42296_ANCH
ENSDARP00000139377_DRER	ENSGACP00000025609_GACU	ENSONIP00000022868_ONIL	ENSTNIP00000008171_TNIG	ENSTRUP00000033892_TRUB	ENSXMAP00000005233_XMAC	anchovy.29965_ANCH
ENSDARP00000134857_DRER	ENSGACP00000025695_GACU	ENSONIP00000022791_ONIL	ENSTNIP00000005817_TNIG	ENSTRUP00000030381_TRUB	ENSXMAP00000017472_XMAC	anchovy.43710_ANCH
ENSDARP00000134792_DRER	ENSGACP00000025789_GACU	ENSONIP00000000184_ONIL	ENSTNIP00000001595_TNIG	ENSTRUP00000040022_TRUB	ENSXMAP00000014782_XMAC	anchovy.23257_ANCH
ENSDARP00000132798_DRER	ENSGACP00000025796_GACU	ENSONIP00000000167_ONIL	ENSTNIP00000011075_TNIG	ENSTRUP00000039813_TRUB	ENSXMAP00000014749_XMAC	anchovy.2219_ANCH
ENSDARP00000132607_DRER	ENSGACP00000025828_GACU	ENSONIP00000004872_ONIL	ENSTNIP00000011078_TNIG	ENSTRUP00000039244_TRUB	ENSXMAP00000014884_XMAC	anchovy.4506_ANCH
ENSDARP00000082342_DRER	ENSGACP00000025859_GACU	ENSONIP00000020137_ONIL	ENSTNIP00000007729_TNIG	ENSTRUP00000035035_TRUB	ENSXMAP00000019861_XMAC	anchovy.42018_ANCH
ENSDARP00000131039_DRER	ENSGACP00000025939_GACU	ENSONIP00000020145_ONIL	ENSTNIP00000005291_TNIG	ENSTRUP00000020836_TRUB	ENSXMAP00000005941_XMAC	anchovy.46913_ANCH
ENSDARP00000113500_DRER	ENSGACP00000026023_GACU	ENSONIP00000008583_ONIL	ENSTNIP00000005298_TNIG	ENSTRUP00000023493_TRUB	ENSXMAP00000017698_XMAC	anchovy.66009_ANCH
ENSDARP00000023984_DRER	ENSGACP00000026131_GACU	ENSONIP00000000076_ONIL	ENSTNIP00000009060_TNIG	ENSTRUP00000011426_TRUB	ENSXMAP00000014178_XMAC	anchovy.43098_ANCH
ENSDARP00000138389_DRER	ENSGACP00000026148_GACU	ENSONIP00000000201_ONIL	ENSTNIP00000005852_TNIG	ENSTRUP00000022221_TRUB	ENSXMAP00000014432_XMAC	anchovy.32265_ANCH
ENSDARP00000119631_DRER	ENSGACP00000026184_GACU	ENSONIP00000000440_ONIL	ENSTNIP00000009071_TNIG	ENSTRUP00000018060_TRUB	ENSXMAP00000013798_XMAC	anchovy.51827_ANCH
ENSDARP00000111428_DRER	ENSGACP00000026221_GACU	ENSONIP00000016461_ONIL	ENSTNIP00000022017_TNIG	ENSTRUP00000004318_TRUB	ENSXMAP00000008057_XMAC	anchovy.54092_ANCH
ENSDARP00000072635_DRER	ENSGACP00000026305_GACU	ENSONIP00000008651_ONIL	ENSTNIP00000000650_TNIG	ENSTRUP00000030543_TRUB	ENSXMAP00000009784_XMAC	anchovy.30098_ANCH
ENSDARP00000107134_DRER	ENSGACP00000010516_GACU	ENSONIP00000025392_ONIL	ENSTNIP00000020515_TNIG	ENSTRUP00000046314_TRUB	ENSXMAP00000015380_XMAC	anchovy.58914_ANCH
ENSDARP00000057512_DRER	ENSGACP00000002630_GACU	ENSONIP00000005090_ONIL	ENSTNIP00000007424_TNIG	ENSTRUP00000044448_TRUB	ENSXMAP00000016103_XMAC	anchovy.33147_ANCH
ENSDARP00000086543_DRER	ENSGACP00000020713_GACU	ENSONIP00000019377_ONIL	ENSTNIP00000016491_TNIG	ENSTRUP00000047166_TRUB	ENSXMAP00000019151_XMAC	anchovy.37195_ANCH
ENSDARP00000102660_DRER	ENSGACP00000002731_GACU	ENSONIP00000005127_ONIL	ENSTNIP00000005192_TNIG	ENSTRUP00000000183_TRUB	ENSXMAP00000016159_XMAC	anchovy.41628_ANCH
ENSDARP00000091564_DRER	ENSGACP00000003079_GACU	ENSONIP00000013608_ONIL	ENSTNIP00000005540_TNIG	ENSTRUP00000025536_TRUB	ENSXMAP00000015784_XMAC	anchovy.52689_ANCH
ENSDARP00000085945_DRER	ENSGACP00000003307_GACU	ENSONIP00000013503_ONIL	ENSTNIP00000006629_TNIG	ENSTRUP00000002840_TRUB	ENSXMAP00000006227_XMAC	anchovy.27035_ANCH
ENSDARP00000021778_DRER	ENSGACP00000003322_GACU	ENSONIP00000013515_ONIL	ENSTNIP00000007172_TNIG	ENSTRUP00000002906_TRUB	ENSXMAP00000006294_XMAC	anchovy.3143_ANCH
ENSDARP00000014595_DRER	ENSGACP00000007226_GACU	ENSONIP00000018448_ONIL	ENSTNIP00000021441_TNIG	ENSTRUP00000046837_TRUB	ENSXMAP00000014739_XMAC	anchovy.6808_ANCH
ENSDARP00000085041_DRER	ENSGACP00000018351_GACU	ENSONIP00000012878_ONIL	ENSTNIP00000011676_TNIG	ENSTRUP00000021589_TRUB	ENSXMAP00000013059_XMAC	anchovy.17314_ANCH
ENSDARP00000081094_DRER	ENSGACP00000007385_GACU	ENSONIP00000002890_ONIL	ENSTNIP00000020100_TNIG	ENSTRUP00000034050_TRUB	ENSXMAP00000002997_XMAC	anchovy.61401_ANCH
ENSDARP00000061015_DRER	ENSGACP00000003757_GACU	ENSONIP00000014074_ONIL	ENSTNIP00000009555_TNIG	ENSTRUP00000006228_TRUB	ENSXMAP00000006251_XMAC	anchovy.29373_ANCH
ENSDARP00000100056_DRER	ENSGACP00000004085_GACU	ENSONIP00000013997_ONIL	ENSTNIP00000007373_TNIG	ENSTRUP00000012252_TRUB	ENSXMAP00000002946_XMAC	anchovy.23882_ANCH
ENSDARP00000084220_DRER	ENSGACP00000004116_GACU	ENSONIP00000013989_ONIL	ENSTNIP00000004941_TNIG	ENSTRUP00000012849_TRUB	ENSXMAP00000005772_XMAC	anchovy.2822_ANCH
ENSDARP00000141939_DRER	ENSGACP00000004129_GACU	ENSONIP00000013978_ONIL	ENSTNIP00000006451_TNIG	ENSTRUP00000014240_TRUB	ENSXMAP00000005829_XMAC	anchovy.18124_ANCH
ENSDARP00000002264_DRER	ENSGACP00000004260_GACU	ENSONIP00000013927_ONIL	ENSTNIP00000003852_TNIG	ENSTRUP00000018833_TRUB	ENSXMAP00000015243_XMAC	anchovy.35681_ANCH
ENSDARP00000129280_DRER	ENSGACP00000004556_GACU	ENSONIP00000016187_ONIL	ENSTNIP00000011297_TNIG	ENSTRUP00000041275_TRUB	ENSXMAP00000010577_XMAC	anchovy.62851_ANCH
ENSDARP00000134519_DRER	ENSGACP00000004586_GACU	ENSONIP00000016189_ONIL	ENSTNIP00000008386_TNIG	ENSTRUP00000041315_TRUB	ENSXMAP00000019202_XMAC	anchovy.7697_ANCH
ENSDARP00000084049_DRER	ENSGACP00000004673_GACU	ENSONIP00000011161_ONIL	ENSTNIP00000011302_TNIG	ENSTRUP00000041602_TRUB	ENSXMAP00000000530_XMAC	anchovy.26293_ANCH
ENSDARP00000133919_DRER	ENSGACP00000004745_GACU	ENSONIP00000011141_ONIL	ENSTNIP00000001823_TNIG	ENSTRUP00000041822_TRUB	ENSXMAP00000010449_XMAC	anchovy.6775_ANCH
ENSDARP00000070911_DRER	ENSGACP00000004911_GACU	ENSONIP00000011104_ONIL	ENSTNIP00000009006_TNIG	ENSTRUP00000042110_TRUB	ENSXMAP00000009672_XMAC	anchovy.40073_ANCH
ENSDARP00000056120_DRER	ENSGACP00000004928_GACU	ENSONIP00000011101_ONIL	ENSTNIP00000006000_TNIG	ENSTRUP00000042134_TRUB	ENSXMAP00000007366_XMAC	anchovy.52271_ANCH
ENSDARP00000101542_DRER	ENSGACP00000005021_GACU	ENSONIP00000011085_ONIL	ENSTNIP00000008527_TNIG	ENSTRUP00000042192_TRUB	ENSXMAP00000012633_XMAC	anchovy.66074_ANCH
ENSDARP00000131463_DRER	ENSGACP00000005169_GACU	ENSONIP00000011037_ONIL	ENSTNIP00000019062_TNIG	ENSTRUP00000042544_TRUB	ENSXMAP00000017537_XMAC	anchovy.37818_ANCH
ENSDARP00000066928_DRER	ENSGACP00000005831_GACU	ENSONIP00000010847_ONIL	ENSTNIP00000019097_TNIG	ENSTRUP00000043296_TRUB	ENSXMAP00000016918_XMAC	anchovy.27095_ANCH
ENSDARP00000119003_DRER	ENSGACP00000006338_GACU	ENSONIP00000019384_ONIL	ENSTNIP00000011256_TNIG	ENSTRUP00000036010_TRUB	ENSXMAP00000015846_XMAC	anchovy.22571_ANCH
ENSDARP00000119654_DRER	ENSGACP00000006404_GACU	ENSONIP00000019394_ONIL	ENSTNIP00000011258_TNIG	ENSTRUP00000036057_TRUB	ENSXMAP00000015823_XMAC	anchovy.42410_ANCH
ENSDARP00000060362_DRER	ENSGACP00000006617_GACU	ENSONIP00000019426_ONIL	ENSTNIP00000011263_TNIG	ENSTRUP00000037474_TRUB	ENSXMAP00000003536_XMAC	anchovy.41160_ANCH
ENSDARP00000060343_DRER	ENSGACP00000006807_GACU	ENSONIP00000019459_ONIL	ENSTNIP00000011269_TNIG	ENSTRUP00000038213_TRUB	ENSXMAP00000003575_XMAC	anchovy.54096_ANCH
ENSDARP00000091438_DRER	ENSGACP00000006946_GACU	ENSONIP00000019498_ONIL	ENSTNIP00000009324_TNIG	ENSTRUP00000039019_TRUB	ENSXMAP00000003703_XMAC	anchovy.37712_ANCH
ENSDARP00000122284_DRER	ENSGACP00000010128_GACU	ENSONIP00000003085_ONIL	ENSTNIP00000018201_TNIG	ENSTRUP00000017811_TRUB	ENSXMAP00000009925_XMAC	anchovy.40034_ANCH
ENSDARP00000122836_DRER	ENSGACP00000007286_GACU	ENSONIP00000019576_ONIL	ENSTNIP00000019169_TNIG	ENSTRUP00000017044_TRUB	ENSXMAP00000003854_XMAC	anchovy.47666_ANCH
ENSDARP00000095605_DRER	ENSGACP00000007460_GACU	ENSONIP00000019623_ONIL	ENSTNIP00000009315_TNIG	ENSTRUP00000022198_TRUB	ENSXMAP00000003987_XMAC	anchovy.34090_ANCH
ENSDARP00000038901_DRER	ENSGACP00000007526_GACU	ENSONIP00000019630_ONIL	ENSTNIP00000009306_TNIG	ENSTRUP00000022842_TRUB	ENSXMAP00000004008_XMAC	anchovy.5156_ANCH
ENSDARP00000011636_DRER	ENSGACP00000007580_GACU	ENSONIP00000010379_ONIL	ENSTNIP00000006789_TNIG	ENSTRUP00000033732_TRUB	ENSXMAP00000007155_XMAC	anchovy.39247_ANCH
ENSDARP00000084286_DRER	ENSGACP00000008136_GACU	ENSONIP00000010497_ONIL	ENSTNIP00000016701_TNIG	ENSTRUP00000022475_TRUB	ENSXMAP00000006604_XMAC	anchovy.877_ANCH
ENSDARP00000127593_DRER	ENSGACP00000008236_GACU	ENSONIP00000010538_ONIL	ENSTNIP00000016695_TNIG	ENSTRUP00000025023_TRUB	ENSXMAP00000011144_XMAC	anchovy.60758_ANCH
ENSDARP00000117779_DRER	ENSGACP00000008297_GACU	ENSONIP00000010558_ONIL	ENSTNIP00000016693_TNIG	ENSTRUP00000026741_TRUB	ENSXMAP00000007512_XMAC	anchovy.24721_ANCH
ENSDARP00000034658_DRER	ENSGACP00000008846_GACU	ENSONIP00000019556_ONIL	ENSTNIP00000007568_TNIG	ENSTRUP00000037776_TRUB	ENSXMAP00000012204_XMAC	anchovy.52463_ANCH
ENSDARP00000124229_DRER	ENSGACP00000009495_GACU	ENSONIP00000019693_ONIL	ENSTNIP00000013305_TNIG	ENSTRUP00000041150_TRUB	ENSXMAP00000012973_XMAC	anchovy.2990_ANCH
ENSDARP00000016305_DRER	ENSGACP00000009895_GACU	ENSONIP00000016177_ONIL	ENSTNIP00000011292_TNIG	ENSTRUP00000041128_TRUB	ENSXMAP00000006666_XMAC	anchovy.40449_ANCH
ENSDARP00000128799_DRER	ENSGACP00000010055_GACU	ENSONIP00000023014_ONIL	ENSTNIP00000016752_TNIG	ENSTRUP00000014391_TRUB	ENSXMAP00000016378_XMAC	anchovy.58760_ANCH
ENSDARP00000131482_DRER	ENSGACP00000010691_GACU	ENSONIP00000013327_ONIL	ENSTNIP00000005342_TNIG	ENSTRUP00000036960_TRUB	ENSXMAP00000005145_XMAC	anchovy.39025_ANCH
ENSDARP00000124096_DRER	ENSGACP00000010751_GACU	ENSONIP00000013336_ONIL	ENSTNIP00000005341_TNIG	ENSTRUP00000037243_TRUB	ENSXMAP00000005146_XMAC	anchovy.14346_ANCH
ENSDARP00000102969_DRER	ENSGACP00000011553_GACU	ENSONIP00000005037_ONIL	ENSTNIP00000013313_TNIG	ENSTRUP00000041495_TRUB	ENSXMAP00000000271_XMAC	anchovy.55728_ANCH
ENSDARP00000136961_DRER	ENSGACP00000012997_GACU	ENSONIP00000002074_ONIL	ENSTNIP00000018621_TNIG	ENSTRUP00000044984_TRUB	ENSXMAP00000018190_XMAC	anchovy.30871_ANCH
ENSDARP00000002941_DRER	ENSGACP00000011873_GACU	ENSONIP00000004944_ONIL	ENSTNIP00000006969_TNIG	ENSTRUP00000003432_TRUB	ENSXMAP00000011730_XMAC	anchovy.41291_ANCH
ENSDARP00000124972_DRER	ENSGACP00000012409_GACU	ENSONIP00000004870_ONIL	ENSTNIP00000016719_TNIG	ENSTRUP00000010882_TRUB	ENSXMAP00000013549_XMAC	anchovy.63168_ANCH
ENSDARP00000135298_DRER	ENSGACP00000012454_GACU	ENSONIP00000004865_ONIL	ENSTNIP00000016720_TNIG	ENSTRUP00000032579_TRUB	ENSXMAP00000013554_XMAC	anchovy.40637_ANCH
ENSDARP00000087790_DRER	ENSGACP00000012806_GACU	ENSONIP00000019515_ONIL	ENSTNIP00000016733_TNIG	ENSTRUP00000026091_TRUB	ENSXMAP00000009412_XMAC	anchovy.34611_ANCH
ENSDARP00000067287_DRER	ENSGACP00000012965_GACU	ENSONIP00000010611_ONIL	ENSTNIP00000003963_TNIG	ENSTRUP00000043740_TRUB	ENSXMAP00000007381_XMAC	anchovy.3690_ANCH
ENSDARP00000005284_DRER	ENSGACP00000015172_GACU	ENSONIP00000020790_ONIL	ENSTNIP00000015409_TNIG	ENSTRUP00000025683_TRUB	ENSXMAP00000001258_XMAC	anchovy.22348_ANCH
ENSDARP00000094101_DRER	ENSGACP00000013918_GACU	ENSONIP00000019189_ONIL	ENSTNIP00000011215_TNIG	ENSTRUP00000021240_TRUB	ENSXMAP00000003094_XMAC	anchovy.40206_ANCH
ENSDARP00000136146_DRER	ENSGACP00000014030_GACU	ENSONIP00000019200_ONIL	ENSTNIP00000011217_TNIG	ENSTRUP00000022232_TRUB	ENSXMAP00000003135_XMAC	anchovy.57364_ANCH
ENSDARP00000059799_DRER	ENSGACP00000014046_GACU	ENSONIP00000019221_ONIL	ENSTNIP00000011219_TNIG	ENSTRUP00000023080_TRUB	ENSXMAP00000003144_XMAC	anchovy.14062_ANCH
ENSDARP00000032728_DRER	ENSGACP00000013966_GACU	ENSONIP00000001103_ONIL	ENSTNIP00000010290_TNIG	ENSTRUP00000027468_TRUB	ENSXMAP00000018258_XMAC	anchovy.44103_ANCH
ENSDARP00000066167_DRER	ENSGACP00000011159_GACU	ENSONIP00000015935_ONIL	ENSTNIP00000008832_TNIG	ENSTRUP00000016407_TRUB	ENSXMAP00000002623_XMAC	anchovy.40564_ANCH
ENSDARP00000061188_DRER	ENSGACP00000015456_GACU	ENSONIP00000018514_ONIL	ENSTNIP00000015115_TNIG	ENSTRUP00000014340_TRUB	ENSXMAP00000001115_XMAC	anchovy.24873_ANCH
ENSDARP00000086016_DRER	ENSGACP00000015912_GACU	ENSONIP00000018637_ONIL	ENSTNIP00000015086_TNIG	ENSTRUP00000028917_TRUB	ENSXMAP00000009116_XMAC	anchovy.36119_ANCH
ENSDARP00000073469_DRER	ENSGACP00000015973_GACU	ENSONIP00000018654_ONIL	ENSTNIP00000015079_TNIG	ENSTRUP00000030620_TRUB	ENSXMAP00000009153_XMAC	anchovy.36382_ANCH
ENSDARP00000134309_DRER	ENSGACP00000016226_GACU	ENSONIP00000018702_ONIL	ENSTNIP00000000043_TNIG	ENSTRUP00000028469_TRUB	ENSXMAP00000004744_XMAC	anchovy.40280_ANCH
ENSDARP00000034794_DRER	ENSGACP00000016690_GACU	ENSONIP00000018788_ONIL	ENSTNIP00000021124_TNIG	ENSTRUP00000033889_TRUB	ENSXMAP00000004428_XMAC	anchovy.40229_ANCH
ENSDARP00000063571_DRER	ENSGACP00000016921_GACU	ENSONIP00000018879_ONIL	ENSTNIP00000022403_TNIG	ENSTRUP00000037232_TRUB	ENSXMAP00000007356_XMAC	anchovy.50452_ANCH
ENSDARP00000139855_DRER	ENSGACP00000017131_GACU	ENSONIP00000018919_ONIL	ENSTNIP00000022411_TNIG	ENSTRUP00000038178_TRUB	ENSXMAP00000004048_XMAC	anchovy.22434_ANCH
ENSDARP00000087184_DRER	ENSGACP00000017263_GACU	ENSONIP00000018958_ONIL	ENSTNIP00000022417_TNIG	ENSTRUP00000038649_TRUB	ENSXMAP00000003930_XMAC	anchovy.40456_ANCH
ENSDARP00000087080_DRER	ENSGACP00000017639_GACU	ENSONIP00000013090_ONIL	ENSTNIP00000011208_TNIG	ENSTRUP00000016035_TRUB	ENSXMAP00000019174_XMAC	anchovy.2899_ANCH
ENSDARP00000122374_DRER	ENSGACP00000017672_GACU	ENSONIP00000013098_ONIL	ENSTNIP00000011205_TNIG	ENSTRUP00000014842_TRUB	ENSXMAP00000019188_XMAC	anchovy.7284_ANCH
ENSDARP00000107575_DRER	ENSGACP00000018055_GACU	ENSONIP00000012994_ONIL	ENSTNIP00000011640_TNIG	ENSTRUP00000010703_TRUB	ENSXMAP00000005545_XMAC	anchovy.10146_ANCH
ENSDARP00000132011_DRER	ENSGACP00000018217_GACU	ENSONIP00000012937_ONIL	ENSTNIP00000011656_TNIG	ENSTRUP00000002781_TRUB	ENSXMAP00000009663_XMAC	anchovy.44253_ANCH
ENSDARP00000110496_DRER	ENSGACP00000018356_GACU	ENSONIP00000012873_ONIL	ENSTNIP00000011678_TNIG	ENSTRUP00000020816_TRUB	ENSXMAP00000013041_XMAC	anchovy.40625_ANCH
ENSDARP00000097988_DRER	ENSGACP00000018395_GACU	ENSONIP00000008917_ONIL	ENSTNIP00000016353_TNIG	ENSTRUP00000014706_TRUB	ENSXMAP00000016070_XMAC	anchovy.8402_ANCH
ENSDARP00000085187_DRER	ENSGACP00000018444_GACU	ENSONIP00000012816_ONIL	ENSTNIP00000022998_TNIG	ENSTRUP00000001935_TRUB	ENSXMAP00000006002_XMAC	anchovy.21235_ANCH
ENSDARP00000122210_DRER	ENSGACP00000018522_GACU	ENSONIP00000005263_ONIL	ENSTNIP00000004300_TNIG	ENSTRUP00000044446_TRUB	ENSXMAP00000006269_XMAC	anchovy.22944_ANCH
ENSDARP00000134376_DRER	ENSGACP00000018571_GACU	ENSONIP00000005274_ONIL	ENSTNIP00000004684_TNIG	ENSTRUP00000044420_TRUB	ENSXMAP00000006205_XMAC	anchovy.36975_ANCH
ENSDARP00000042495_DRER	ENSGACP00000018599_GACU	ENSONIP00000005285_ONIL	ENSTNIP00000009982_TNIG	ENSTRUP00000002079_TRUB	ENSXMAP00000006171_XMAC	anchovy.37628_ANCH
ENSDARP00000134616_DRER	ENSGACP00000018613_GACU	ENSONIP00000016004_ONIL	ENSTNIP00000007513_TNIG	ENSTRUP00000039424_TRUB	ENSXMAP00000006439_XMAC	anchovy.41702_ANCH
ENSDARP00000130881_DRER	ENSGACP00000018630_GACU	ENSONIP00000015997_ONIL	ENSTNIP00000000428_TNIG	ENSTRUP00000039528_TRUB	ENSXMAP00000006488_XMAC	anchovy.25520_ANCH
ENSDARP00000018594_DRER	ENSGACP00000004679_GACU	ENSONIP00000025468_ONIL	ENSTNIP00000005535_TNIG	ENSTRUP00000016971_TRUB	ENSXMAP00000002923_XMAC	anchovy.62933_ANCH
ENSDARP00000089349_DRER	ENSGACP00000004689_GACU	ENSONIP00000025465_ONIL	ENSTNIP00000005534_TNIG	ENSTRUP00000017113_TRUB	ENSXMAP00000002939_XMAC	anchovy.15892_ANCH
ENSDARP00000083772_DRER	ENSGACP00000004771_GACU	ENSONIP00000013127_ONIL	ENSTNIP00000005260_TNIG	ENSTRUP00000034880_TRUB	ENSXMAP00000005037_XMAC	anchovy.58277_ANCH
ENSDARP00000013437_DRER	ENSGACP00000004774_GACU	ENSONIP00000026597_ONIL	ENSTNIP00000005781_TNIG	ENSTRUP00000034870_TRUB	ENSXMAP00000019623_XMAC	anchovy.16332_ANCH
ENSDARP00000035108_DRER	ENSGACP00000005224_GACU	ENSONIP00000018099_ONIL	ENSTNIP00000019009_TNIG	ENSTRUP00000042062_TRUB	ENSXMAP00000014642_XMAC	anchovy.20922_ANCH
ENSDARP00000065210_DRER	ENSGACP00000009587_GACU	ENSONIP00000012555_ONIL	ENSTNIP00000021279_TNIG	ENSTRUP00000047529_TRUB	ENSXMAP00000002269_XMAC	anchovy.39781_ANCH
ENSDARP00000116918_DRER	ENSGACP00000006725_GACU	ENSONIP00000017516_ONIL	ENSTNIP00000013514_TNIG	ENSTRUP00000007416_TRUB	ENSXMAP00000000728_XMAC	anchovy.3238_ANCH
ENSDARP00000085284_DRER	ENSGACP00000006727_GACU	ENSONIP00000017514_ONIL	ENSTNIP00000013512_TNIG	ENSTRUP00000008701_TRUB	ENSXMAP00000012808_XMAC	anchovy.55851_ANCH
ENSDARP00000133028_DRER	ENSGACP00000006750_GACU	ENSONIP00000017504_ONIL	ENSTNIP00000022039_TNIG	ENSTRUP00000042486_TRUB	ENSXMAP00000018220_XMAC	anchovy.51260_ANCH
ENSDARP00000116064_DRER	ENSGACP00000012785_GACU	ENSONIP00000009318_ONIL	ENSTNIP00000000853_TNIG	ENSTRUP00000044779_TRUB	ENSXMAP00000018017_XMAC	anchovy.52731_ANCH
ENSDARP00000139615_DRER	ENSGACP00000006621_GACU	ENSONIP00000010994_ONIL	ENSTNIP00000020052_TNIG	ENSTRUP00000045601_TRUB	ENSXMAP00000005049_XMAC	anchovy.56867_ANCH
ENSDARP00000064200_DRER	ENSGACP00000007418_GACU	ENSONIP00000018119_ONIL	ENSTNIP00000019014_TNIG	ENSTRUP00000042171_TRUB	ENSXMAP00000014808_XMAC	anchovy.39369_ANCH
ENSDARP00000070780_DRER	ENSGACP00000007613_GACU	ENSONIP00000018147_ONIL	ENSTNIP00000018432_TNIG	ENSTRUP00000036585_TRUB	ENSXMAP00000014924_XMAC	anchovy.42707_ANCH
ENSDARP00000086717_DRER	ENSGACP00000007837_GACU	ENSONIP00000018167_ONIL	ENSTNIP00000018441_TNIG	ENSTRUP00000035905_TRUB	ENSXMAP00000016772_XMAC	anchovy.44249_ANCH
ENSDARP00000131172_DRER	ENSGACP00000007160_GACU	ENSONIP00000012391_ONIL	ENSTNIP00000019708_TNIG	ENSTRUP00000034377_TRUB	ENSXMAP00000011014_XMAC	anchovy.39346_ANCH
ENSDARP00000097595_DRER	ENSGACP00000012176_GACU	ENSONIP00000007692_ONIL	ENSTNIP00000021531_TNIG	ENSTRUP00000019780_TRUB	ENSXMAP00000013099_XMAC	anchovy.51384_ANCH
ENSDARP00000019728_DRER	ENSGACP00000002664_GACU	ENSONIP00000006001_ONIL	ENSTNIP00000022150_TNIG	ENSTRUP00000002622_TRUB	ENSXMAP00000006534_XMAC	anchovy.55911_ANCH
ENSDARP00000137146_DRER	ENSGACP00000008110_GACU	ENSONIP00000018195_ONIL	ENSTNIP00000019811_TNIG	ENSTRUP00000042789_TRUB	ENSXMAP00000016573_XMAC	anchovy.32296_ANCH
ENSDARP00000087205_DRER	ENSGACP00000008675_GACU	ENSONIP00000019178_ONIL	ENSTNIP00000019790_TNIG	ENSTRUP00000039991_TRUB	ENSXMAP00000016146_XMAC	anchovy.40943_ANCH
ENSDARP00000075886_DRER	ENSGACP00000008824_GACU	ENSONIP00000019157_ONIL	ENSTNIP00000019784_TNIG	ENSTRUP00000039435_TRUB	ENSXMAP00000016057_XMAC	anchovy.9697_ANCH
ENSDARP00000123104_DRER	ENSGACP00000009085_GACU	ENSONIP00000019107_ONIL	ENSTNIP00000006746_TNIG	ENSTRUP00000038397_TRUB	ENSXMAP00000015940_XMAC	anchovy.34847_ANCH
ENSDARP00000061831_DRER	ENSGACP00000009100_GACU	ENSONIP00000019103_ONIL	ENSTNIP00000006747_TNIG	ENSTRUP00000038375_TRUB	ENSXMAP00000015937_XMAC	anchovy.25930_ANCH
ENSDARP00000120898_DRER	ENSGACP00000009236_GACU	ENSONIP00000019063_ONIL	ENSTNIP00000007691_TNIG	ENSTRUP00000037628_TRUB	ENSXMAP00000015873_XMAC	anchovy.44953_ANCH
ENSDARP00000089800_DRER	ENSGACP00000009314_GACU	ENSONIP00000019038_ONIL	ENSTNIP00000002965_TNIG	ENSTRUP00000037064_TRUB	ENSXMAP00000015741_XMAC	anchovy.58052_ANCH
ENSDARP00000009109_DRER	ENSGACP00000009397_GACU	ENSONIP00000019022_ONIL	ENSTNIP00000020748_TNIG	ENSTRUP00000036189_TRUB	ENSXMAP00000015688_XMAC	anchovy.23283_ANCH
ENSDARP00000091479_DRER	ENSGACP00000009433_GACU	ENSONIP00000019014_ONIL	ENSTNIP00000020744_TNIG	ENSTRUP00000035661_TRUB	ENSXMAP00000015629_XMAC	anchovy.7509_ANCH
ENSDARP00000061828_DRER	ENSGACP00000009726_GACU	ENSONIP00000016698_ONIL	ENSTNIP00000015251_TNIG	ENSTRUP00000006515_TRUB	ENSXMAP00000015286_XMAC	anchovy.58511_ANCH
ENSDARP00000102202_DRER	ENSGACP00000009781_GACU	ENSONIP00000018948_ONIL	ENSTNIP00000005779_TNIG	ENSTRUP00000031432_TRUB	ENSXMAP00000015365_XMAC	anchovy.59864_ANCH
ENSDARP00000060656_DRER	ENSGACP00000010103_GACU	ENSONIP00000018887_ONIL	ENSTNIP00000008744_TNIG	ENSTRUP00000026695_TRUB	ENSXMAP00000014997_XMAC	anchovy.44187_ANCH
ENSDARP00000089478_DRER	ENSGACP00000010166_GACU	ENSONIP00000018863_ONIL	ENSTNIP00000018876_TNIG	ENSTRUP00000021672_TRUB	ENSXMAP00000016880_XMAC	anchovy.31344_ANCH
ENSDARP00000097509_DRER	ENSGACP00000004216_GACU	ENSONIP00000001862_ONIL	ENSTNIP00000005505_TNIG	ENSTRUP00000015150_TRUB	ENSXMAP00000004859_XMAC	anchovy.39106_ANCH
ENSDARP00000088015_DRER	ENSGACP00000010709_GACU	ENSONIP00000016648_ONIL	ENSTNIP00000018902_TNIG	ENSTRUP00000016280_TRUB	ENSXMAP00000017549_XMAC	anchovy.14757_ANCH
ENSDARP00000025305_DRER	ENSGACP00000010716_GACU	ENSONIP00000016654_ONIL	ENSTNIP00000018903_TNIG	ENSTRUP00000016825_TRUB	ENSXMAP00000017571_XMAC	anchovy.30548_ANCH
ENSDARP00000078100_DRER	ENSGACP00000010737_GACU	ENSONIP00000016663_ONIL	ENSTNIP00000018904_TNIG	ENSTRUP00000017610_TRUB	ENSXMAP00000017587_XMAC	anchovy.58254_ANCH
ENSDARP00000128424_DRER	ENSGACP00000010802_GACU	ENSONIP00000016691_ONIL	ENSTNIP00000018908_TNIG	ENSTRUP00000020028_TRUB	ENSXMAP00000017654_XMAC	anchovy.14930_ANCH
ENSDARP00000141710_DRER	ENSGACP00000010836_GACU	ENSONIP00000016694_ONIL	ENSTNIP00000018909_TNIG	ENSTRUP00000020553_TRUB	ENSXMAP00000017659_XMAC	anchovy.43123_ANCH
ENSDARP00000133225_DRER	ENSGACP00000010862_GACU	ENSONIP00000016695_ONIL	ENSTNIP00000018910_TNIG	ENSTRUP00000021005_TRUB	ENSXMAP00000017685_XMAC	anchovy.16443_ANCH
ENSDARP00000129767_DRER	ENSGACP00000010906_GACU	ENSONIP00000016726_ONIL	ENSTNIP00000018916_TNIG	ENSTRUP00000024201_TRUB	ENSXMAP00000017732_XMAC	anchovy.35753_ANCH
ENSDARP00000137044_DRER	ENSGACP00000010929_GACU	ENSONIP00000016736_ONIL	ENSTNIP00000018918_TNIG	ENSTRUP00000025453_TRUB	ENSXMAP00000017771_XMAC	anchovy.24234_ANCH
ENSDARP00000053000_DRER	ENSGACP00000011296_GACU	ENSONIP00000016790_ONIL	ENSTNIP00000018934_TNIG	ENSTRUP00000031991_TRUB	ENSXMAP00000017945_XMAC	anchovy.5313_ANCH
ENSDARP00000123219_DRER	ENSGACP00000011588_GACU	ENSONIP00000016859_ONIL	ENSTNIP00000018951_TNIG	ENSTRUP00000036219_TRUB	ENSXMAP00000018195_XMAC	anchovy.8791_ANCH
ENSDARP00000073880_DRER	ENSGACP00000011851_GACU	ENSONIP00000016905_ONIL	ENSTNIP00000018964_TNIG	ENSTRUP00000037317_TRUB	ENSXMAP00000018301_XMAC	anchovy.42941_ANCH
ENSDARP00000019792_DRER	ENSGACP00000012083_GACU	ENSONIP00000016956_ONIL	ENSTNIP00000018973_TNIG	ENSTRUP00000038648_TRUB	ENSXMAP00000008032_XMAC	anchovy.22464_ANCH
ENSDARP00000075852_DRER	ENSGACP00000012247_GACU	ENSONIP00000017005_ONIL	ENSTNIP00000018981_TNIG	ENSTRUP00000040191_TRUB	ENSXMAP00000007836_XMAC	anchovy.45442_ANCH
ENSDARP00000026992_DRER	ENSGACP00000012290_GACU	ENSONIP00000017029_ONIL	ENSTNIP00000018983_TNIG	ENSTRUP00000040679_TRUB	ENSXMAP00000007738_XMAC	anchovy.56974_ANCH
ENSDARP00000115164_DRER	ENSGACP00000012653_GACU	ENSONIP00000017165_ONIL	ENSTNIP00000018998_TNIG	ENSTRUP00000041800_TRUB	ENSXMAP00000007552_XMAC	anchovy.40440_ANCH
ENSDARP00000073961_DRER	ENSGACP00000012674_GACU	ENSONIP00000017172_ONIL	ENSTNIP00000018999_TNIG	ENSTRUP00000041802_TRUB	ENSXMAP00000007551_XMAC	anchovy.40643_ANCH
ENSDARP00000078079_DRER	ENSGACP00000012858_GACU	ENSONIP00000017210_ONIL	ENSTNIP00000018466_TNIG	ENSTRUP00000029430_TRUB	ENSXMAP00000007488_XMAC	anchovy.28076_ANCH
ENSDARP00000138823_DRER	ENSGACP00000009134_GACU	ENSONIP00000010213_ONIL	ENSTNIP00000019999_TNIG	ENSTRUP00000024475_TRUB	ENSXMAP00000019264_XMAC	anchovy.39161_ANCH
ENSDARP00000077729_DRER	ENSGACP00000013614_GACU	ENSONIP00000020091_ONIL	ENSTNIP00000006427_TNIG	ENSTRUP00000013804_TRUB	ENSXMAP00000019455_XMAC	anchovy.42545_ANCH
ENSDARP00000091573_DRER	ENSGACP00000013819_GACU	ENSONIP00000014878_ONIL	ENSTNIP00000012791_TNIG	ENSTRUP00000004913_TRUB	ENSXMAP00000019447_XMAC	anchovy.46134_ANCH
ENSDARP00000077664_DRER	ENSGACP00000013979_GACU	ENSONIP00000014859_ONIL	ENSTNIP00000012785_TNIG	ENSTRUP00000002262_TRUB	ENSXMAP00000020158_XMAC	anchovy.12707_ANCH
ENSDARP00000010155_DRER	ENSGACP00000014207_GACU	ENSONIP00000014816_ONIL	ENSTNIP00000013736_TNIG	ENSTRUP00000000232_TRUB	ENSXMAP00000001271_XMAC	anchovy.15780_ANCH
ENSDARP00000139547_DRER	ENSGACP00000014459_GACU	ENSONIP00000014717_ONIL	ENSTNIP00000013747_TNIG	ENSTRUP00000004398_TRUB	ENSXMAP00000001778_XMAC	anchovy.39313_ANCH
ENSDARP00000027320_DRER	ENSGACP00000014559_GACU	ENSONIP00000014699_ONIL	ENSTNIP00000005568_TNIG	ENSTRUP00000005491_TRUB	ENSXMAP00000001836_XMAC	anchovy.50483_ANCH
ENSDARP00000003132_DRER	ENSGACP00000014761_GACU	ENSONIP00000013376_ONIL	ENSTNIP00000009039_TNIG	ENSTRUP00000007224_TRUB	ENSXMAP00000001878_XMAC	anchovy.39925_ANCH
ENSDARP00000132018_DRER	ENSGACP00000020702_GACU	ENSONIP00000013314_ONIL	ENSTNIP00000009760_TNIG	ENSTRUP00000007481_TRUB	ENSXMAP00000004199_XMAC	anchovy.17366_ANCH
ENSDARP00000131741_DRER	ENSGACP00000015347_GACU	ENSONIP00000013542_ONIL	ENSTNIP00000007201_TNIG	ENSTRUP00000006845_TRUB	ENSXMAP00000015545_XMAC	anchovy.20671_ANCH
ENSDARP00000063395_DRER	ENSGACP00000015549_GACU	ENSONIP00000013552_ONIL	ENSTNIP00000000933_TNIG	ENSTRUP00000006925_TRUB	ENSXMAP00000015492_XMAC	anchovy.1891_ANCH
ENSDARP00000057688_DRER	ENSGACP00000004396_GACU	ENSONIP00000012955_ONIL	ENSTNIP00000016071_TNIG	ENSTRUP00000045958_TRUB	ENSXMAP00000007844_XMAC	anchovy.23330_ANCH
ENSDARP00000108576_DRER	ENSGACP00000015748_GACU	ENSONIP00000013644_ONIL	ENSTNIP00000004468_TNIG	ENSTRUP00000014864_TRUB	ENSXMAP00000002773_XMAC	anchovy.58873_ANCH
ENSDARP00000121892_DRER	ENSGACP00000016689_GACU	ENSONIP00000008355_ONIL	ENSTNIP00000006749_TNIG	ENSTRUP00000004123_TRUB	ENSXMAP00000019169_XMAC	anchovy.10734_ANCH
ENSDARP00000140867_DRER	ENSGACP00000009745_GACU	ENSONIP00000018028_ONIL	ENSTNIP00000017850_TNIG	ENSTRUP00000005932_TRUB	ENSXMAP00000017449_XMAC	anchovy.4268_ANCH
ENSDARP00000018746_DRER	ENSGACP00000016090_GACU	ENSONIP00000013757_ONIL	ENSTNIP00000016402_TNIG	ENSTRUP00000025841_TRUB	ENSXMAP00000000138_XMAC	anchovy.42768_ANCH
ENSDARP00000060627_DRER	ENSGACP00000016380_GACU	ENSONIP00000013850_ONIL	ENSTNIP00000022037_TNIG	ENSTRUP00000042469_TRUB	ENSXMAP00000003601_XMAC	anchovy.7956_ANCH
ENSDARP00000019505_DRER	ENSGACP00000016570_GACU	ENSONIP00000013914_ONIL	ENSTNIP00000014427_TNIG	ENSTRUP00000041803_TRUB	ENSXMAP00000001396_XMAC	anchovy.40670_ANCH
ENSDARP00000112772_DRER	ENSGACP00000016678_GACU	ENSONIP00000014112_ONIL	ENSTNIP00000014422_TNIG	ENSTRUP00000041716_TRUB	ENSXMAP00000002976_XMAC	anchovy.65092_ANCH
ENSDARP00000012323_DRER	ENSGACP00000016681_GACU	ENSONIP00000014108_ONIL	ENSTNIP00000014421_TNIG	ENSTRUP00000041678_TRUB	ENSXMAP00000002973_XMAC	anchovy.31901_ANCH
ENSDARP00000069973_DRER	ENSGACP00000016793_GACU	ENSONIP00000014064_ONIL	ENSTNIP00000014412_TNIG	ENSTRUP00000041449_TRUB	ENSXMAP00000003512_XMAC	anchovy.52074_ANCH
ENSDARP00000097766_DRER	ENSGACP00000016813_GACU	ENSONIP00000014058_ONIL	ENSTNIP00000004460_TNIG	ENSTRUP00000041208_TRUB	ENSXMAP00000003513_XMAC	anchovy.17281_ANCH
ENSDARP00000134794_DRER	ENSGACP00000016869_GACU	ENSONIP00000014052_ONIL	ENSTNIP00000004346_TNIG	ENSTRUP00000041385_TRUB	ENSXMAP00000002928_XMAC	anchovy.9902_ANCH
ENSDARP00000099431_DRER	ENSGACP00000017056_GACU	ENSONIP00000013976_ONIL	ENSTNIP00000019864_TNIG	ENSTRUP00000033203_TRUB	ENSXMAP00000002483_XMAC	anchovy.8819_ANCH
ENSDARP00000115821_DRER	ENSGACP00000017081_GACU	ENSONIP00000013966_ONIL	ENSTNIP00000019866_TNIG	ENSTRUP00000033707_TRUB	ENSXMAP00000002468_XMAC	anchovy.16201_ANCH
ENSDARP00000084954_DRER	ENSGACP00000017099_GACU	ENSONIP00000013960_ONIL	ENSTNIP00000019867_TNIG	ENSTRUP00000033785_TRUB	ENSXMAP00000002465_XMAC	anchovy.50314_ANCH
ENSDARP00000051620_DRER	ENSGACP00000017107_GACU	ENSONIP00000013958_ONIL	ENSTNIP00000019869_TNIG	ENSTRUP00000033979_TRUB	ENSXMAP00000002459_XMAC	anchovy.25190_ANCH
ENSDARP00000073519_DRER	ENSGACP00000017190_GACU	ENSONIP00000019902_ONIL	ENSTNIP00000019875_TNIG	ENSTRUP00000034887_TRUB	ENSXMAP00000002416_XMAC	anchovy.54359_ANCH
ENSDARP00000013599_DRER	ENSGACP00000017591_GACU	ENSONIP00000020028_ONIL	ENSTNIP00000014379_TNIG	ENSTRUP00000038858_TRUB	ENSXMAP00000004542_XMAC	anchovy.57237_ANCH
ENSDARP00000089757_DRER	ENSGACP00000017684_GACU	ENSONIP00000020056_ONIL	ENSTNIP00000014386_TNIG	ENSTRUP00000039238_TRUB	ENSXMAP00000004449_XMAC	anchovy.53450_ANCH
ENSDARP00000086117_DRER	ENSGACP00000017770_GACU	ENSONIP00000020095_ONIL	ENSTNIP00000014394_TNIG	ENSTRUP00000040252_TRUB	ENSXMAP00000004246_XMAC	anchovy.42333_ANCH
ENSDARP00000075715_DRER	ENSGACP00000017962_GACU	ENSONIP00000020142_ONIL	ENSTNIP00000014405_TNIG	ENSTRUP00000041072_TRUB	ENSXMAP00000004017_XMAC	anchovy.25884_ANCH
ENSDARP00000082118_DRER	ENSGACP00000017985_GACU	ENSONIP00000020158_ONIL	ENSTNIP00000022056_TNIG	ENSTRUP00000023773_TRUB	ENSXMAP00000010225_XMAC	anchovy.57822_ANCH
ENSDARP00000116458_DRER	ENSGACP00000018033_GACU	ENSONIP00000020204_ONIL	ENSTNIP00000022052_TNIG	ENSTRUP00000018930_TRUB	ENSXMAP00000010320_XMAC	anchovy.5355_ANCH
ENSDARP00000077450_DRER	ENSGACP00000018051_GACU	ENSONIP00000021407_ONIL	ENSTNIP00000005282_TNIG	ENSTRUP00000009366_TRUB	ENSXMAP00000000384_XMAC	anchovy.2678_ANCH
ENSDARP00000050846_DRER	ENSGACP00000018143_GACU	ENSONIP00000021367_ONIL	ENSTNIP00000018645_TNIG	ENSTRUP00000043170_TRUB	ENSXMAP00000003059_XMAC	anchovy.15827_ANCH
ENSDARP00000103186_DRER	ENSGACP00000013136_GACU	ENSONIP00000016326_ONIL	ENSTNIP00000010852_TNIG	ENSTRUP00000023129_TRUB	ENSXMAP00000011217_XMAC	anchovy.6430_ANCH
ENSDARP00000047569_DRER	ENSGACP00000015136_GACU	ENSONIP00000016047_ONIL	ENSTNIP00000003113_TNIG	ENSTRUP00000040593_TRUB	ENSXMAP00000012220_XMAC	anchovy.35102_ANCH
ENSDARP00000134404_DRER	ENSGACP00000018212_GACU	ENSONIP00000021342_ONIL	ENSTNIP00000018652_TNIG	ENSTRUP00000043093_TRUB	ENSXMAP00000003133_XMAC	anchovy.55585_ANCH
ENSDARP00000136909_DRER	ENSGACP00000003807_GACU	ENSONIP00000017791_ONIL	ENSTNIP00000016875_TNIG	ENSTRUP00000036594_TRUB	ENSXMAP00000011480_XMAC	anchovy.31492_ANCH
ENSDARP00000077775_DRER	ENSGACP00000018463_GACU	ENSONIP00000013433_ONIL	ENSTNIP00000018665_TNIG	ENSTRUP00000042527_TRUB	ENSXMAP00000003335_XMAC	anchovy.21075_ANCH
ENSDARP00000098896_DRER	ENSGACP00000018564_GACU	ENSONIP00000013375_ONIL	ENSTNIP00000018673_TNIG	ENSTRUP00000042179_TRUB	ENSXMAP00000003459_XMAC	anchovy.55257_ANCH
ENSDARP00000102614_DRER	ENSGACP00000018605_GACU	ENSONIP00000013353_ONIL	ENSTNIP00000018678_TNIG	ENSTRUP00000041998_TRUB	ENSXMAP00000002441_XMAC	anchovy.40462_ANCH
ENSDARP00000101492_DRER	ENSGACP00000018623_GACU	ENSONIP00000013346_ONIL	ENSTNIP00000018680_TNIG	ENSTRUP00000041966_TRUB	ENSXMAP00000002458_XMAC	anchovy.42223_ANCH
ENSDARP00000051648_DRER	ENSGACP00000018848_GACU	ENSONIP00000013260_ONIL	ENSTNIP00000018695_TNIG	ENSTRUP00000041380_TRUB	ENSXMAP00000002668_XMAC	anchovy.22641_ANCH
ENSDARP00000102863_DRER	ENSGACP00000018920_GACU	ENSONIP00000017661_ONIL	ENSTNIP00000018431_TNIG	ENSTRUP00000036725_TRUB	ENSXMAP00000010064_XMAC	anchovy.10987_ANCH
ENSDARP00000048858_DRER	ENSGACP00000018935_GACU	ENSONIP00000017709_ONIL	ENSTNIP00000018420_TNIG	ENSTRUP00000038413_TRUB	ENSXMAP00000018132_XMAC	anchovy.55175_ANCH
ENSDARP00000051643_DRER	ENSGACP00000019365_GACU	ENSONIP00000013254_ONIL	ENSTNIP00000018698_TNIG	ENSTRUP00000041280_TRUB	ENSXMAP00000002675_XMAC	anchovy.57559_ANCH
ENSDARP00000128101_DRER	ENSGACP00000010286_GACU	ENSONIP00000025409_ONIL	ENSTNIP00000020531_TNIG	ENSTRUP00000046665_TRUB	ENSXMAP00000015118_XMAC	anchovy.41857_ANCH
ENSDARP00000111602_DRER	ENSGACP00000019512_GACU	ENSONIP00000017548_ONIL	ENSTNIP00000019836_TNIG	ENSTRUP00000017092_TRUB	ENSXMAP00000002811_XMAC	anchovy.40233_ANCH
ENSDARP00000104523_DRER	ENSGACP00000019516_GACU	ENSONIP00000017553_ONIL	ENSTNIP00000019837_TNIG	ENSTRUP00000016504_TRUB	ENSXMAP00000002831_XMAC	anchovy.41085_ANCH
ENSDARP00000079663_DRER	ENSGACP00000003905_GACU	ENSONIP00000002550_ONIL	ENSTNIP00000005287_TNIG	ENSTRUP00000030991_TRUB	ENSXMAP00000000846_XMAC	anchovy.7113_ANCH
ENSDARP00000116604_DRER	ENSGACP00000004203_GACU	ENSONIP00000001892_ONIL	ENSTNIP00000005508_TNIG	ENSTRUP00000018985_TRUB	ENSXMAP00000017107_XMAC	anchovy.8258_ANCH
ENSDARP00000098731_DRER	ENSGACP00000004230_GACU	ENSONIP00000014381_ONIL	ENSTNIP00000011021_TNIG	ENSTRUP00000003088_TRUB	ENSXMAP00000006751_XMAC	anchovy.41061_ANCH
ENSDARP00000058963_DRER	ENSGACP00000004536_GACU	ENSONIP00000020344_ONIL	ENSTNIP00000009173_TNIG	ENSTRUP00000010226_TRUB	ENSXMAP00000018636_XMAC	anchovy.23459_ANCH
ENSDARP00000130538_DRER	ENSGACP00000004585_GACU	ENSONIP00000020714_ONIL	ENSTNIP00000002434_TNIG	ENSTRUP00000027428_TRUB	ENSXMAP00000002475_XMAC	anchovy.63194_ANCH
ENSDARP00000141196_DRER	ENSGACP00000004880_GACU	ENSONIP00000008701_ONIL	ENSTNIP00000016304_TNIG	ENSTRUP00000031437_TRUB	ENSXMAP00000002637_XMAC	anchovy.39176_ANCH
ENSDARP00000093286_DRER	ENSGACP00000004941_GACU	ENSONIP00000017370_ONIL	ENSTNIP00000009244_TNIG	ENSTRUP00000033308_TRUB	ENSXMAP00000002658_XMAC	anchovy.23116_ANCH
ENSDARP00000115932_DRER	ENSGACP00000004978_GACU	ENSONIP00000026097_ONIL	ENSTNIP00000009240_TNIG	ENSTRUP00000033869_TRUB	ENSXMAP00000002764_XMAC	anchovy.917_ANCH
ENSDARP00000129320_DRER	ENSGACP00000012431_GACU	ENSONIP00000025643_ONIL	ENSTNIP00000014062_TNIG	ENSTRUP00000014762_TRUB	ENSXMAP00000010537_XMAC	anchovy.27297_ANCH
ENSDARP00000058379_DRER	ENSGACP00000005484_GACU	ENSONIP00000010112_ONIL	ENSTNIP00000014620_TNIG	ENSTRUP00000011074_TRUB	ENSXMAP00000012847_XMAC	anchovy.55084_ANCH
ENSDARP00000070509_DRER	ENSGACP00000005613_GACU	ENSONIP00000010128_ONIL	ENSTNIP00000014619_TNIG	ENSTRUP00000010471_TRUB	ENSXMAP00000008548_XMAC	anchovy.41000_ANCH
ENSDARP00000102984_DRER	ENSGACP00000005810_GACU	ENSONIP00000020779_ONIL	ENSTNIP00000014624_TNIG	ENSTRUP00000014712_TRUB	ENSXMAP00000015242_XMAC	anchovy.22632_ANCH
ENSDARP00000106673_DRER	ENSGACP00000005825_GACU	ENSONIP00000020782_ONIL	ENSTNIP00000014625_TNIG	ENSTRUP00000014850_TRUB	ENSXMAP00000004368_XMAC	anchovy.53035_ANCH
ENSDARP00000114811_DRER	ENSGACP00000005882_GACU	ENSONIP00000020819_ONIL	ENSTNIP00000014626_TNIG	ENSTRUP00000016593_TRUB	ENSXMAP00000004329_XMAC	anchovy.25037_ANCH
ENSDARP00000139157_DRER	ENSGACP00000005913_GACU	ENSONIP00000010094_ONIL	ENSTNIP00000009235_TNIG	ENSTRUP00000034874_TRUB	ENSXMAP00000001603_XMAC	anchovy.36283_ANCH
ENSDARP00000122396_DRER	ENSGACP00000006187_GACU	ENSONIP00000020692_ONIL	ENSTNIP00000016282_TNIG	ENSTRUP00000026187_TRUB	ENSXMAP00000002463_XMAC	anchovy.49002_ANCH
ENSDARP00000085993_DRER	ENSGACP00000000613_GACU	ENSONIP00000013483_ONIL	ENSTNIP00000011681_TNIG	ENSTRUP00000017508_TRUB	ENSXMAP00000012040_XMAC	anchovy.29696_ANCH
ENSDARP00000031743_DRER	ENSGACP00000006584_GACU	ENSONIP00000000153_ONIL	ENSTNIP00000009811_TNIG	ENSTRUP00000000573_TRUB	ENSXMAP00000004125_XMAC	anchovy.39888_ANCH
ENSDARP00000107812_DRER	ENSGACP00000006598_GACU	ENSONIP00000000148_ONIL	ENSTNIP00000017288_TNIG	ENSTRUP00000000608_TRUB	ENSXMAP00000004152_XMAC	anchovy.40035_ANCH
ENSDARP00000030264_DRER	ENSGACP00000006828_GACU	ENSONIP00000000085_ONIL	ENSTNIP00000002224_TNIG	ENSTRUP00000002901_TRUB	ENSXMAP00000007042_XMAC	anchovy.36214_ANCH
ENSDARP00000101430_DRER	ENSGACP00000006844_GACU	ENSONIP00000000078_ONIL	ENSTNIP00000009671_TNIG	ENSTRUP00000003325_TRUB	ENSXMAP00000007063_XMAC	anchovy.5864_ANCH
ENSDARP00000058545_DRER	ENSGACP00000006958_GACU	ENSONIP00000000067_ONIL	ENSTNIP00000009678_TNIG	ENSTRUP00000009185_TRUB	ENSXMAP00000007097_XMAC	anchovy.37362_ANCH
ENSDARP00000078816_DRER	ENSGACP00000006973_GACU	ENSONIP00000000066_ONIL	ENSTNIP00000009679_TNIG	ENSTRUP00000009880_TRUB	ENSXMAP00000007101_XMAC	anchovy.41114_ANCH
ENSDARP00000006378_DRER	ENSGACP00000007094_GACU	ENSONIP00000000059_ONIL	ENSTNIP00000018514_TNIG	ENSTRUP00000011151_TRUB	ENSXMAP00000009235_XMAC	anchovy.31657_ANCH
ENSDARP00000124731_DRER	ENSGACP00000007325_GACU	ENSONIP00000009207_ONIL	ENSTNIP00000022262_TNIG	ENSTRUP00000044747_TRUB	ENSXMAP00000009064_XMAC	anchovy.4454_ANCH
ENSDARP00000139808_DRER	ENSGACP00000007705_GACU	ENSONIP00000009172_ONIL	ENSTNIP00000022277_TNIG	ENSTRUP00000045024_TRUB	ENSXMAP00000008944_XMAC	anchovy.40589_ANCH
ENSDARP00000130709_DRER	ENSGACP00000008039_GACU	ENSONIP00000009101_ONIL	ENSTNIP00000022292_TNIG	ENSTRUP00000010136_TRUB	ENSXMAP00000008719_XMAC	anchovy.43085_ANCH
ENSDARP00000137385_DRER	ENSGACP00000008426_GACU	ENSONIP00000009053_ONIL	ENSTNIP00000022312_TNIG	ENSTRUP00000022914_TRUB	ENSXMAP00000014332_XMAC	anchovy.46487_ANCH
ENSDARP00000107830_DRER	ENSGACP00000009210_GACU	ENSONIP00000008846_ONIL	ENSTNIP00000012508_TNIG	ENSTRUP00000026594_TRUB	ENSXMAP00000011029_XMAC	anchovy.42523_ANCH
ENSDARP00000099569_DRER	ENSGACP00000009435_GACU	ENSONIP00000008584_ONIL	ENSTNIP00000012524_TNIG	ENSTRUP00000031689_TRUB	ENSXMAP00000010839_XMAC	anchovy.6611_ANCH
ENSDARP00000137750_DRER	ENSGACP00000009562_GACU	ENSONIP00000008549_ONIL	ENSTNIP00000012535_TNIG	ENSTRUP00000033847_TRUB	ENSXMAP00000010772_XMAC	anchovy.54792_ANCH
ENSDARP00000137468_DRER	ENSGACP00000005850_GACU	ENSONIP00000004324_ONIL	ENSTNIP00000003241_TNIG	ENSTRUP00000030305_TRUB	ENSXMAP00000015055_XMAC	anchovy.29403_ANCH
ENSDARP00000131656_DRER	ENSGACP00000005910_GACU	ENSONIP00000009929_ONIL	ENSTNIP00000013106_TNIG	ENSTRUP00000030274_TRUB	ENSXMAP00000007223_XMAC	anchovy.427_ANCH
ENSDARP00000028398_DRER	ENSGACP00000011398_GACU	ENSONIP00000003832_ONIL	ENSTNIP00000021576_TNIG	ENSTRUP00000035872_TRUB	ENSXMAP00000014132_XMAC	anchovy.37148_ANCH
ENSDARP00000072582_DRER	ENSGACP00000011554_GACU	ENSONIP00000007572_ONIL	ENSTNIP00000020484_TNIG	ENSTRUP00000026890_TRUB	ENSXMAP00000014531_XMAC	anchovy.2566_ANCH
ENSDARP00000059034_DRER	ENSGACP00000011576_GACU	ENSONIP00000003912_ONIL	ENSTNIP00000021565_TNIG	ENSTRUP00000032904_TRUB	ENSXMAP00000014412_XMAC	anchovy.41548_ANCH
ENSDARP00000134490_DRER	ENSGACP00000005353_GACU	ENSONIP00000025983_ONIL	ENSTNIP00000001618_TNIG	ENSTRUP00000015879_TRUB	ENSXMAP00000019619_XMAC	anchovy.12871_ANCH
ENSDARP00000094183_DRER	ENSGACP00000011881_GACU	ENSONIP00000007582_ONIL	ENSTNIP00000021551_TNIG	ENSTRUP00000028853_TRUB	ENSXMAP00000013234_XMAC	anchovy.37570_ANCH
ENSDARP00000072745_DRER	ENSGACP00000011964_GACU	ENSONIP00000007612_ONIL	ENSTNIP00000021545_TNIG	ENSTRUP00000027217_TRUB	ENSXMAP00000013206_XMAC	anchovy.28421_ANCH
ENSDARP00000116688_DRER	ENSGACP00000011990_GACU	ENSONIP00000007626_ONIL	ENSTNIP00000021542_TNIG	ENSTRUP00000026816_TRUB	ENSXMAP00000013197_XMAC	anchovy.58472_ANCH
ENSDARP00000131427_DRER	ENSGACP00000012082_GACU	ENSONIP00000007646_ONIL	ENSTNIP00000021537_TNIG	ENSTRUP00000023945_TRUB	ENSXMAP00000013166_XMAC	anchovy.41006_ANCH
ENSDARP00000059052_DRER	ENSGACP00000012207_GACU	ENSONIP00000025772_ONIL	ENSTNIP00000001928_TNIG	ENSTRUP00000017704_TRUB	ENSXMAP00000019600_XMAC	anchovy.57377_ANCH
ENSDARP00000028630_DRER	ENSGACP00000012542_GACU	ENSONIP00000016478_ONIL	ENSTNIP00000010828_TNIG	ENSTRUP00000020300_TRUB	ENSXMAP00000010859_XMAC	anchovy.60287_ANCH
ENSDARP00000064802_DRER	ENSGACP00000017592_GACU	ENSONIP00000015429_ONIL	ENSTNIP00000008110_TNIG	ENSTRUP00000010620_TRUB	ENSXMAP00000018697_XMAC	anchovy.8044_ANCH
ENSDARP00000009149_DRER	ENSGACP00000009432_GACU	ENSONIP00000018063_ONIL	ENSTNIP00000017855_TNIG	ENSTRUP00000017335_TRUB	ENSXMAP00000017658_XMAC	anchovy.25027_ANCH
ENSDARP00000028787_DRER	ENSGACP00000012692_GACU	ENSONIP00000016425_ONIL	ENSTNIP00000010834_TNIG	ENSTRUP00000031009_TRUB	ENSXMAP00000010991_XMAC	anchovy.38286_ANCH
ENSDARP00000130559_DRER	ENSGACP00000012912_GACU	ENSONIP00000016397_ONIL	ENSTNIP00000010841_TNIG	ENSTRUP00000027923_TRUB	ENSXMAP00000011060_XMAC	anchovy.23151_ANCH
ENSDARP00000139252_DRER	ENSGACP00000013616_GACU	ENSONIP00000016235_ONIL	ENSTNIP00000010866_TNIG	ENSTRUP00000007262_TRUB	ENSXMAP00000011504_XMAC	anchovy.18750_ANCH
ENSDARP00000118997_DRER	ENSGACP00000011859_GACU	ENSONIP00000009779_ONIL	ENSTNIP00000012123_TNIG	ENSTRUP00000029754_TRUB	ENSXMAP00000013642_XMAC	anchovy.7570_ANCH
ENSDARP00000084624_DRER	ENSGACP00000014208_GACU	ENSONIP00000016067_ONIL	ENSTNIP00000010917_TNIG	ENSTRUP00000040831_TRUB	ENSXMAP00000012123_XMAC	anchovy.42031_ANCH
ENSDARP00000101993_DRER	ENSGACP00000014228_GACU	ENSONIP00000016056_ONIL	ENSTNIP00000010914_TNIG	ENSTRUP00000040710_TRUB	ENSXMAP00000012142_XMAC	anchovy.22332_ANCH
ENSDARP00000108965_DRER	ENSGACP00000015117_GACU	ENSONIP00000016051_ONIL	ENSTNIP00000010912_TNIG	ENSTRUP00000040636_TRUB	ENSXMAP00000012196_XMAC	anchovy.50455_ANCH
ENSDARP00000107223_DRER	ENSGACP00000015600_GACU	ENSONIP00000008061_ONIL	ENSTNIP00000010882_TNIG	ENSTRUP00000038145_TRUB	ENSXMAP00000016388_XMAC	anchovy.33319_ANCH
ENSDARP00000059966_DRER	ENSGACP00000015656_GACU	ENSONIP00000008027_ONIL	ENSTNIP00000022721_TNIG	ENSTRUP00000027063_TRUB	ENSXMAP00000016274_XMAC	anchovy.52748_ANCH
ENSDARP00000098103_DRER	ENSGACP00000015676_GACU	ENSONIP00000008015_ONIL	ENSTNIP00000021480_TNIG	ENSTRUP00000027505_TRUB	ENSXMAP00000016236_XMAC	anchovy.43467_ANCH
ENSDARP00000104181_DRER	ENSGACP00000015699_GACU	ENSONIP00000008010_ONIL	ENSTNIP00000021481_TNIG	ENSTRUP00000027798_TRUB	ENSXMAP00000016207_XMAC	anchovy.6217_ANCH
ENSDARP00000137958_DRER	ENSGACP00000015971_GACU	ENSONIP00000007944_ONIL	ENSTNIP00000021498_TNIG	ENSTRUP00000016835_TRUB	ENSXMAP00000007276_XMAC	anchovy.17021_ANCH
ENSDARP00000121705_DRER	ENSGACP00000016222_GACU	ENSONIP00000007817_ONIL	ENSTNIP00000021517_TNIG	ENSTRUP00000005827_TRUB	ENSXMAP00000006994_XMAC	anchovy.29066_ANCH
ENSDARP00000118574_DRER	ENSGACP00000016837_GACU	ENSONIP00000008302_ONIL	ENSTNIP00000001098_TNIG	ENSTRUP00000018661_TRUB	ENSXMAP00000019056_XMAC	anchovy.2238_ANCH
ENSDARP00000132748_DRER	ENSGACP00000017053_GACU	ENSONIP00000008210_ONIL	ENSTNIP00000014605_TNIG	ENSTRUP00000021399_TRUB	ENSXMAP00000018875_XMAC	anchovy.43253_ANCH
ENSDARP00000058324_DRER	ENSGACP00000017508_GACU	ENSONIP00000002852_ONIL	ENSTNIP00000006614_TNIG	ENSTRUP00000018406_TRUB	ENSXMAP00000013452_XMAC	anchovy.38490_ANCH
ENSDARP00000026288_DRER	ENSGACP00000017920_GACU	ENSONIP00000008401_ONIL	ENSTNIP00000008916_TNIG	ENSTRUP00000002319_TRUB	ENSXMAP00000019211_XMAC	anchovy.49646_ANCH
ENSDARP00000137193_DRER	ENSGACP00000017967_GACU	ENSONIP00000020575_ONIL	ENSTNIP00000015067_TNIG	ENSTRUP00000017800_TRUB	ENSXMAP00000013314_XMAC	anchovy.50317_ANCH
ENSDARP00000058459_DRER	ENSGACP00000018078_GACU	ENSONIP00000020527_ONIL	ENSTNIP00000009605_TNIG	ENSTRUP00000023571_TRUB	ENSXMAP00000013250_XMAC	anchovy.50193_ANCH
ENSDARP00000095387_DRER	ENSGACP00000009534_GACU	ENSONIP00000015016_ONIL	ENSTNIP00000004174_TNIG	ENSTRUP00000047514_TRUB	ENSXMAP00000002254_XMAC	anchovy.5347_ANCH
ENSDARP00000103653_DRER	ENSGACP00000018498_GACU	ENSONIP00000020369_ONIL	ENSTNIP00000008393_TNIG	ENSTRUP00000003715_TRUB	ENSXMAP00000014487_XMAC	anchovy.28920_ANCH
ENSDARP00000137671_DRER	ENSGACP00000018559_GACU	ENSONIP00000020796_ONIL	ENSTNIP00000014629_TNIG	ENSTRUP00000020266_TRUB	ENSXMAP00000004452_XMAC	anchovy.39854_ANCH
ENSDARP00000141000_DRER	ENSGACP00000004338_GACU	ENSONIP00000009225_ONIL	ENSTNIP00000005575_TNIG	ENSTRUP00000027565_TRUB	ENSXMAP00000000778_XMAC	anchovy.41007_ANCH
ENSDARP00000056404_DRER	ENSGACP00000005087_GACU	ENSONIP00000024197_ONIL	ENSTNIP00000009952_TNIG	ENSTRUP00000042553_TRUB	ENSXMAP00000006312_XMAC	anchovy.3220_ANCH
ENSDARP00000031013_DRER	ENSGACP00000005092_GACU	ENSONIP00000026491_ONIL	ENSTNIP00000020295_TNIG	ENSTRUP00000000315_TRUB	ENSXMAP00000020252_XMAC	anchovy.23192_ANCH
ENSDARP00000100113_DRER	ENSGACP00000006312_GACU	ENSONIP00000024524_ONIL	ENSTNIP00000008986_TNIG	ENSTRUP00000009011_TRUB	ENSXMAP00000001843_XMAC	anchovy.37839_ANCH
ENSDARP00000137450_DRER	ENSGACP00000006486_GACU	ENSONIP00000008045_ONIL	ENSTNIP00000015284_TNIG	ENSTRUP00000012963_TRUB	ENSXMAP00000006303_XMAC	anchovy.31295_ANCH
ENSDARP00000133165_DRER	ENSGACP00000006545_GACU	ENSONIP00000008060_ONIL	ENSTNIP00000015287_TNIG	ENSTRUP00000010118_TRUB	ENSXMAP00000006290_XMAC	anchovy.6156_ANCH
ENSDARP00000072428_DRER	ENSGACP00000006604_GACU	ENSONIP00000008068_ONIL	ENSTNIP00000003258_TNIG	ENSTRUP00000004182_TRUB	ENSXMAP00000006260_XMAC	anchovy.40094_ANCH
ENSDARP00000114812_DRER	ENSGACP00000006693_GACU	ENSONIP00000009855_ONIL	ENSTNIP00000008233_TNIG	ENSTRUP00000005540_TRUB	ENSXMAP00000003599_XMAC	anchovy.40503_ANCH
ENSDARP00000111075_DRER	ENSGACP00000000292_GACU	ENSONIP00000000505_ONIL	ENSTNIP00000021991_TNIG	ENSTRUP00000026993_TRUB	ENSXMAP00000013858_XMAC	anchovy.61207_ANCH
ENSDARP00000115735_DRER	ENSGACP00000006738_GACU	ENSONIP00000009881_ONIL	ENSTNIP00000008236_TNIG	ENSTRUP00000004467_TRUB	ENSXMAP00000005455_XMAC	anchovy.6040_ANCH
ENSDARP00000028290_DRER	ENSGACP00000021189_GACU	ENSONIP00000009334_ONIL	ENSTNIP00000021934_TNIG	ENSTRUP00000046656_TRUB	ENSXMAP00000005650_XMAC	anchovy.6947_ANCH
ENSDARP00000036317_DRER	ENSGACP00000008133_GACU	ENSONIP00000010533_ONIL	ENSTNIP00000009566_TNIG	ENSTRUP00000009354_TRUB	ENSXMAP00000000603_XMAC	anchovy.6899_ANCH
ENSDARP00000018028_DRER	ENSGACP00000007993_GACU	ENSONIP00000004713_ONIL	ENSTNIP00000006389_TNIG	ENSTRUP00000002850_TRUB	ENSXMAP00000016091_XMAC	anchovy.53289_ANCH
ENSDARP00000004251_DRER	ENSGACP00000008513_GACU	ENSONIP00000010518_ONIL	ENSTNIP00000005899_TNIG	ENSTRUP00000046766_TRUB	ENSXMAP00000000552_XMAC	anchovy.56679_ANCH
ENSDARP00000085369_DRER	ENSGACP00000008586_GACU	ENSONIP00000010547_ONIL	ENSTNIP00000009570_TNIG	ENSTRUP00000012304_TRUB	ENSXMAP00000000578_XMAC	anchovy.54810_ANCH
ENSDARP00000071726_DRER	ENSGACP00000009018_GACU	ENSONIP00000011133_ONIL	ENSTNIP00000021257_TNIG	ENSTRUP00000047318_TRUB	ENSXMAP00000011374_XMAC	anchovy.55906_ANCH
ENSDARP00000120948_DRER	ENSGACP00000009219_GACU	ENSONIP00000011091_ONIL	ENSTNIP00000021268_TNIG	ENSTRUP00000047433_TRUB	ENSXMAP00000002173_XMAC	anchovy.59419_ANCH
ENSDARP00000015195_DRER	ENSGACP00000010312_GACU	ENSONIP00000012711_ONIL	ENSTNIP00000013080_TNIG	ENSTRUP00000009691_TRUB	ENSXMAP00000002383_XMAC	anchovy.36572_ANCH
ENSDARP00000004190_DRER	ENSGACP00000010334_GACU	ENSONIP00000012718_ONIL	ENSTNIP00000013078_TNIG	ENSTRUP00000009027_TRUB	ENSXMAP00000002389_XMAC	anchovy.43358_ANCH
ENSDARP00000084502_DRER	ENSGACP00000010492_GACU	ENSONIP00000017776_ONIL	ENSTNIP00000013071_TNIG	ENSTRUP00000003018_TRUB	ENSXMAP00000018014_XMAC	anchovy.40323_ANCH
ENSDARP00000095135_DRER	ENSGACP00000011022_GACU	ENSONIP00000015968_ONIL	ENSTNIP00000013101_TNIG	ENSTRUP00000007619_TRUB	ENSXMAP00000002606_XMAC	anchovy.28977_ANCH
ENSDARP00000066908_DRER	ENSGACP00000001402_GACU	ENSONIP00000022675_ONIL	ENSTNIP00000007091_TNIG	ENSTRUP00000019096_TRUB	ENSXMAP00000017278_XMAC	anchovy.22540_ANCH
ENSDARP00000053284_DRER	ENSGACP00000011396_GACU	ENSONIP00000015898_ONIL	ENSTNIP00000001061_TNIG	ENSTRUP00000022071_TRUB	ENSXMAP00000006511_XMAC	anchovy.51374_ANCH
ENSDARP00000063862_DRER	ENSGACP00000011531_GACU	ENSONIP00000015854_ONIL	ENSTNIP00000012966_TNIG	ENSTRUP00000025813_TRUB	ENSXMAP00000008815_XMAC	anchovy.22970_ANCH
ENSDARP00000105049_DRER	ENSGACP00000011756_GACU	ENSONIP00000015755_ONIL	ENSTNIP00000000199_TNIG	ENSTRUP00000022107_TRUB	ENSXMAP00000006020_XMAC	anchovy.55568_ANCH
ENSDARP00000107015_DRER	ENSGACP00000011900_GACU	ENSONIP00000015733_ONIL	ENSTNIP00000015148_TNIG	ENSTRUP00000019027_TRUB	ENSXMAP00000005922_XMAC	anchovy.45339_ANCH
ENSDARP00000056187_DRER	ENSGACP00000011929_GACU	ENSONIP00000015731_ONIL	ENSTNIP00000015147_TNIG	ENSTRUP00000018896_TRUB	ENSXMAP00000005885_XMAC	anchovy.40234_ANCH
ENSDARP00000070606_DRER	ENSGACP00000012133_GACU	ENSONIP00000003235_ONIL	ENSTNIP00000018636_TNIG	ENSTRUP00000044635_TRUB	ENSXMAP00000005743_XMAC	anchovy.39480_ANCH
ENSDARP00000133612_DRER	ENSGACP00000012194_GACU	ENSONIP00000003255_ONIL	ENSTNIP00000018638_TNIG	ENSTRUP00000044566_TRUB	ENSXMAP00000005687_XMAC	anchovy.41335_ANCH
ENSDARP00000026870_DRER	ENSGACP00000012748_GACU	ENSONIP00000009341_ONIL	ENSTNIP00000015138_TNIG	ENSTRUP00000015756_TRUB	ENSXMAP00000017994_XMAC	anchovy.28390_ANCH
ENSDARP00000133086_DRER	ENSGACP00000012798_GACU	ENSONIP00000009313_ONIL	ENSTNIP00000018627_TNIG	ENSTRUP00000044793_TRUB	ENSXMAP00000018024_XMAC	anchovy.41727_ANCH
ENSDARP00000103971_DRER	ENSGACP00000013196_GACU	ENSONIP00000002106_ONIL	ENSTNIP00000018617_TNIG	ENSTRUP00000045105_TRUB	ENSXMAP00000018289_XMAC	anchovy.42113_ANCH
ENSDARP00000095073_DRER	ENSGACP00000013218_GACU	ENSONIP00000002113_ONIL	ENSTNIP00000018616_TNIG	ENSTRUP00000045108_TRUB	ENSXMAP00000018293_XMAC	anchovy.51536_ANCH
ENSDARP00000083605_DRER	ENSGACP00000013317_GACU	ENSONIP00000002155_ONIL	ENSTNIP00000018610_TNIG	ENSTRUP00000045295_TRUB	ENSXMAP00000018430_XMAC	anchovy.6800_ANCH
ENSDARP00000124483_DRER	ENSGACP00000013366_GACU	ENSONIP00000002165_ONIL	ENSTNIP00000018607_TNIG	ENSTRUP00000045336_TRUB	ENSXMAP00000018458_XMAC	anchovy.15049_ANCH
ENSDARP00000061678_DRER	ENSGACP00000013552_GACU	ENSONIP00000002200_ONIL	ENSTNIP00000018602_TNIG	ENSTRUP00000035621_TRUB	ENSXMAP00000018538_XMAC	anchovy.33168_ANCH
ENSDARP00000084687_DRER	ENSGACP00000014378_GACU	ENSONIP00000002412_ONIL	ENSTNIP00000018570_TNIG	ENSTRUP00000024375_TRUB	ENSXMAP00000019046_XMAC	anchovy.11233_ANCH
ENSDARP00000113792_DRER	ENSGACP00000014766_GACU	ENSONIP00000002950_ONIL	ENSTNIP00000018553_TNIG	ENSTRUP00000001596_TRUB	ENSXMAP00000003352_XMAC	anchovy.60569_ANCH
ENSDARP00000023515_DRER	ENSGACP00000014799_GACU	ENSONIP00000002944_ONIL	ENSTNIP00000018550_TNIG	ENSTRUP00000001786_TRUB	ENSXMAP00000003359_XMAC	anchovy.29782_ANCH
ENSDARP00000108572_DRER	ENSGACP00000015066_GACU	ENSONIP00000002888_ONIL	ENSTNIP00000018537_TNIG	ENSTRUP00000011048_TRUB	ENSXMAP00000003504_XMAC	anchovy.39137_ANCH
ENSDARP00000096054_DRER	ENSGACP00000015319_GACU	ENSONIP00000002733_ONIL	ENSTNIP00000004440_TNIG	ENSTRUP00000025406_TRUB	ENSXMAP00000013313_XMAC	anchovy.43374_ANCH
ENSDARP00000061728_DRER	ENSGACP00000015402_GACU	ENSONIP00000002711_ONIL	ENSTNIP00000007781_TNIG	ENSTRUP00000021328_TRUB	ENSXMAP00000013290_XMAC	anchovy.43055_ANCH
ENSDARP00000099275_DRER	ENSGACP00000016151_GACU	ENSONIP00000002518_ONIL	ENSTNIP00000013608_TNIG	ENSTRUP00000003035_TRUB	ENSXMAP00000013096_XMAC	anchovy.55531_ANCH
ENSDARP00000083509_DRER	ENSGACP00000016685_GACU	ENSONIP00000006006_ONIL	ENSTNIP00000006986_TNIG	ENSTRUP00000045719_TRUB	ENSXMAP00000012884_XMAC	anchovy.36136_ANCH
ENSDARP00000015395_DRER	ENSGACP00000016697_GACU	ENSONIP00000006018_ONIL	ENSTNIP00000000587_TNIG	ENSTRUP00000045765_TRUB	ENSXMAP00000012870_XMAC	anchovy.1611_ANCH
ENSDARP00000135213_DRER	ENSGACP00000017133_GACU	ENSONIP00000003007_ONIL	ENSTNIP00000013557_TNIG	ENSTRUP00000046196_TRUB	ENSXMAP00000012490_XMAC	anchovy.1569_ANCH
ENSDARP00000022528_DRER	ENSGACP00000017207_GACU	ENSONIP00000003039_ONIL	ENSTNIP00000007080_TNIG	ENSTRUP00000046322_TRUB	ENSXMAP00000012444_XMAC	anchovy.38220_ANCH
ENSDARP00000060250_DRER	ENSGACP00000017664_GACU	ENSONIP00000005737_ONIL	ENSTNIP00000007387_TNIG	ENSTRUP00000018487_TRUB	ENSXMAP00000015768_XMAC	anchovy.43329_ANCH
ENSDARP00000079593_DRER	ENSGACP00000017685_GACU	ENSONIP00000005740_ONIL	ENSTNIP00000007388_TNIG	ENSTRUP00000019004_TRUB	ENSXMAP00000011853_XMAC	anchovy.12347_ANCH
ENSDARP00000033069_DRER	ENSGACP00000020415_GACU	ENSONIP00000015909_ONIL	ENSTNIP00000013798_TNIG	ENSTRUP00000020121_TRUB	ENSXMAP00000013908_XMAC	anchovy.24045_ANCH
ENSDARP00000138483_DRER	ENSGACP00000017887_GACU	ENSONIP00000009798_ONIL	ENSTNIP00000007383_TNIG	ENSTRUP00000024380_TRUB	ENSXMAP00000005571_XMAC	anchovy.40173_ANCH
ENSDARP00000137634_DRER	ENSGACP00000020223_GACU	ENSONIP00000009098_ONIL	ENSTNIP00000008411_TNIG	ENSTRUP00000020403_TRUB	ENSXMAP00000014348_XMAC	anchovy.26091_ANCH
ENSDARP00000121055_DRER	ENSGACP00000018100_GACU	ENSONIP00000024339_ONIL	ENSTNIP00000016782_TNIG	ENSTRUP00000014329_TRUB	ENSXMAP00000016408_XMAC	anchovy.45644_ANCH
ENSDARP00000120432_DRER	ENSGACP00000018263_GACU	ENSONIP00000005773_ONIL	ENSTNIP00000003965_TNIG	ENSTRUP00000025888_TRUB	ENSXMAP00000016102_XMAC	anchovy.20493_ANCH
ENSDARP00000128458_DRER	ENSGACP00000018301_GACU	ENSONIP00000009244_ONIL	ENSTNIP00000013574_TNIG	ENSTRUP00000028206_TRUB	ENSXMAP00000016010_XMAC	anchovy.43178_ANCH
ENSDARP00000106526_DRER	ENSGACP00000018575_GACU	ENSONIP00000003880_ONIL	ENSTNIP00000020825_TNIG	ENSTRUP00000036065_TRUB	ENSXMAP00000005232_XMAC	anchovy.30939_ANCH
ENSDARP00000058523_DRER	ENSGACP00000018686_GACU	ENSONIP00000003844_ONIL	ENSTNIP00000020820_TNIG	ENSTRUP00000037068_TRUB	ENSXMAP00000011808_XMAC	anchovy.46533_ANCH
ENSDARP00000068661_DRER	ENSGACP00000018752_GACU	ENSONIP00000003808_ONIL	ENSTNIP00000020814_TNIG	ENSTRUP00000038019_TRUB	ENSXMAP00000014312_XMAC	anchovy.24366_ANCH
ENSDARP00000103183_DRER	ENSGACP00000018764_GACU	ENSONIP00000003798_ONIL	ENSTNIP00000020813_TNIG	ENSTRUP00000038076_TRUB	ENSXMAP00000014330_XMAC	anchovy.52355_ANCH
ENSDARP00000104899_DRER	ENSGACP00000018790_GACU	ENSONIP00000003793_ONIL	ENSTNIP00000020810_TNIG	ENSTRUP00000038264_TRUB	ENSXMAP00000014365_XMAC	anchovy.44297_ANCH
ENSDARP00000047623_DRER	ENSGACP00000018880_GACU	ENSONIP00000003704_ONIL	ENSTNIP00000020803_TNIG	ENSTRUP00000039573_TRUB	ENSXMAP00000016992_XMAC	anchovy.12518_ANCH
ENSDARP00000101598_DRER	ENSGACP00000019029_GACU	ENSONIP00000003223_ONIL	ENSTNIP00000016160_TNIG	ENSTRUP00000046828_TRUB	ENSXMAP00000011886_XMAC	anchovy.42777_ANCH
ENSDARP00000013455_DRER	ENSGACP00000003368_GACU	ENSONIP00000021957_ONIL	ENSTNIP00000021031_TNIG	ENSTRUP00000006133_TRUB	ENSXMAP00000015603_XMAC	anchovy.40243_ANCH
ENSDARP00000105670_DRER	ENSGACP00000003409_GACU	ENSONIP00000021952_ONIL	ENSTNIP00000021032_TNIG	ENSTRUP00000006811_TRUB	ENSXMAP00000015630_XMAC	anchovy.43823_ANCH
ENSDARP00000098929_DRER	ENSGACP00000003599_GACU	ENSONIP00000021859_ONIL	ENSTNIP00000021054_TNIG	ENSTRUP00000025382_TRUB	ENSXMAP00000015907_XMAC	anchovy.23925_ANCH
ENSDARP00000009582_DRER	ENSGACP00000003698_GACU	ENSONIP00000021809_ONIL	ENSTNIP00000021067_TNIG	ENSTRUP00000031356_TRUB	ENSXMAP00000014742_XMAC	anchovy.7783_ANCH
ENSDARP00000078516_DRER	ENSGACP00000003795_GACU	ENSONIP00000021770_ONIL	ENSTNIP00000021075_TNIG	ENSTRUP00000007920_TRUB	ENSXMAP00000015958_XMAC	anchovy.56453_ANCH
ENSDARP00000122824_DRER	ENSGACP00000003836_GACU	ENSONIP00000021747_ONIL	ENSTNIP00000021078_TNIG	ENSTRUP00000029652_TRUB	ENSXMAP00000009661_XMAC	anchovy.31388_ANCH
ENSDARP00000102003_DRER	ENSGACP00000003887_GACU	ENSONIP00000021735_ONIL	ENSTNIP00000021082_TNIG	ENSTRUP00000029034_TRUB	ENSXMAP00000015913_XMAC	anchovy.39082_ANCH
ENSDARP00000121547_DRER	ENSGACP00000004285_GACU	ENSONIP00000021422_ONIL	ENSTNIP00000015549_TNIG	ENSTRUP00000027421_TRUB	ENSXMAP00000016679_XMAC	anchovy.41787_ANCH
ENSDARP00000141194_DRER	ENSGACP00000013568_GACU	ENSONIP00000017038_ONIL	ENSTNIP00000019467_TNIG	ENSTRUP00000030934_TRUB	ENSXMAP00000003797_XMAC	anchovy.30689_ANCH
ENSDARP00000008366_DRER	ENSGACP00000004862_GACU	ENSONIP00000000606_ONIL	ENSTNIP00000005675_TNIG	ENSTRUP00000009606_TRUB	ENSXMAP00000004284_XMAC	anchovy.53797_ANCH
ENSDARP00000046791_DRER	ENSGACP00000019290_GACU	ENSONIP00000011485_ONIL	ENSTNIP00000006894_TNIG	ENSTRUP00000008395_TRUB	ENSXMAP00000005929_XMAC	anchovy.56465_ANCH
ENSDARP00000103977_DRER	ENSGACP00000006051_GACU	ENSONIP00000011719_ONIL	ENSTNIP00000013804_TNIG	ENSTRUP00000021524_TRUB	ENSXMAP00000006964_XMAC	anchovy.42595_ANCH
ENSDARP00000030077_DRER	ENSGACP00000006148_GACU	ENSONIP00000011768_ONIL	ENSTNIP00000006786_TNIG	ENSTRUP00000026454_TRUB	ENSXMAP00000004772_XMAC	anchovy.40995_ANCH
ENSDARP00000026984_DRER	ENSGACP00000006198_GACU	ENSONIP00000011589_ONIL	ENSTNIP00000006783_TNIG	ENSTRUP00000027196_TRUB	ENSXMAP00000004709_XMAC	anchovy.43737_ANCH
ENSDARP00000105458_DRER	ENSGACP00000006458_GACU	ENSONIP00000011665_ONIL	ENSTNIP00000008428_TNIG	ENSTRUP00000022706_TRUB	ENSXMAP00000001362_XMAC	anchovy.6759_ANCH
ENSDARP00000064065_DRER	ENSGACP00000006611_GACU	ENSONIP00000011614_ONIL	ENSTNIP00000008206_TNIG	ENSTRUP00000018331_TRUB	ENSXMAP00000012649_XMAC	anchovy.39874_ANCH
ENSDARP00000041894_DRER	ENSGACP00000001411_GACU	ENSONIP00000023824_ONIL	ENSTNIP00000017683_TNIG	ENSTRUP00000025226_TRUB	ENSXMAP00000016627_XMAC	anchovy.41952_ANCH
ENSDARP00000012519_DRER	ENSGACP00000006882_GACU	ENSONIP00000008224_ONIL	ENSTNIP00000013824_TNIG	ENSTRUP00000014474_TRUB	ENSXMAP00000012520_XMAC	anchovy.7594_ANCH
ENSDARP00000098756_DRER	ENSGACP00000006955_GACU	ENSONIP00000008248_ONIL	ENSTNIP00000013830_TNIG	ENSTRUP00000009883_TRUB	ENSXMAP00000012459_XMAC	anchovy.49534_ANCH
ENSDARP00000105892_DRER	ENSGACP00000006972_GACU	ENSONIP00000008260_ONIL	ENSTNIP00000013831_TNIG	ENSTRUP00000008652_TRUB	ENSXMAP00000012443_XMAC	anchovy.41322_ANCH
ENSDARP00000090835_DRER	ENSGACP00000007281_GACU	ENSONIP00000008348_ONIL	ENSTNIP00000013847_TNIG	ENSTRUP00000045299_TRUB	ENSXMAP00000005197_XMAC	anchovy.44635_ANCH
ENSDARP00000017240_DRER	ENSGACP00000007296_GACU	ENSONIP00000008357_ONIL	ENSTNIP00000003567_TNIG	ENSTRUP00000045308_TRUB	ENSXMAP00000005191_XMAC	anchovy.42792_ANCH
ENSDARP00000116117_DRER	ENSGACP00000007326_GACU	ENSONIP00000008361_ONIL	ENSTNIP00000013852_TNIG	ENSTRUP00000045327_TRUB	ENSXMAP00000012236_XMAC	anchovy.57553_ANCH
ENSDARP00000072623_DRER	ENSGACP00000007471_GACU	ENSONIP00000002089_ONIL	ENSTNIP00000008793_TNIG	ENSTRUP00000027823_TRUB	ENSXMAP00000019416_XMAC	anchovy.43774_ANCH
ENSDARP00000058099_DRER	ENSGACP00000007550_GACU	ENSONIP00000002110_ONIL	ENSTNIP00000014994_TNIG	ENSTRUP00000027086_TRUB	ENSXMAP00000019407_XMAC	anchovy.43289_ANCH
ENSDARP00000090057_DRER	ENSGACP00000007582_GACU	ENSONIP00000002128_ONIL	ENSTNIP00000014991_TNIG	ENSTRUP00000025471_TRUB	ENSXMAP00000019399_XMAC	anchovy.47369_ANCH
ENSDARP00000113761_DRER	ENSGACP00000007615_GACU	ENSONIP00000002149_ONIL	ENSTNIP00000014989_TNIG	ENSTRUP00000024261_TRUB	ENSXMAP00000019387_XMAC	anchovy.11601_ANCH
ENSDARP00000132705_DRER	ENSGACP00000007798_GACU	ENSONIP00000002305_ONIL	ENSTNIP00000014984_TNIG	ENSTRUP00000016102_TRUB	ENSXMAP00000019338_XMAC	anchovy.6532_ANCH
ENSDARP00000137856_DRER	ENSGACP00000007840_GACU	ENSONIP00000002302_ONIL	ENSTNIP00000014983_TNIG	ENSTRUP00000014947_TRUB	ENSXMAP00000019337_XMAC	anchovy.39760_ANCH
ENSDARP00000133553_DRER	ENSGACP00000007900_GACU	ENSONIP00000002307_ONIL	ENSTNIP00000014982_TNIG	ENSTRUP00000014634_TRUB	ENSXMAP00000019326_XMAC	anchovy.17411_ANCH
ENSDARP00000128666_DRER	ENSGACP00000008472_GACU	ENSONIP00000002544_ONIL	ENSTNIP00000014956_TNIG	ENSTRUP00000039476_TRUB	ENSXMAP00000018918_XMAC	anchovy.14301_ANCH
ENSDARP00000134705_DRER	ENSGACP00000008488_GACU	ENSONIP00000002558_ONIL	ENSTNIP00000014955_TNIG	ENSTRUP00000039343_TRUB	ENSXMAP00000018771_XMAC	anchovy.44029_ANCH
ENSDARP00000088151_DRER	ENSGACP00000008504_GACU	ENSONIP00000002564_ONIL	ENSTNIP00000014952_TNIG	ENSTRUP00000039332_TRUB	ENSXMAP00000018751_XMAC	anchovy.57510_ANCH
ENSDARP00000090137_DRER	ENSGACP00000008512_GACU	ENSONIP00000002566_ONIL	ENSTNIP00000014951_TNIG	ENSTRUP00000039300_TRUB	ENSXMAP00000018749_XMAC	anchovy.30805_ANCH
ENSDARP00000106990_DRER	ENSGACP00000008693_GACU	ENSONIP00000002632_ONIL	ENSTNIP00000014937_TNIG	ENSTRUP00000038041_TRUB	ENSXMAP00000009513_XMAC	anchovy.8333_ANCH
ENSDARP00000120246_DRER	ENSGACP00000009199_GACU	ENSONIP00000002773_ONIL	ENSTNIP00000009313_TNIG	ENSTRUP00000035151_TRUB	ENSXMAP00000016812_XMAC	anchovy.21312_ANCH
ENSDARP00000122676_DRER	ENSGACP00000009350_GACU	ENSONIP00000002901_ONIL	ENSTNIP00000002896_TNIG	ENSTRUP00000031620_TRUB	ENSXMAP00000011290_XMAC	anchovy.54455_ANCH
ENSDARP00000017782_DRER	ENSGACP00000009425_GACU	ENSONIP00000002913_ONIL	ENSTNIP00000018230_TNIG	ENSTRUP00000030673_TRUB	ENSXMAP00000011361_XMAC	anchovy.22566_ANCH
ENSDARP00000007588_DRER	ENSGACP00000009533_GACU	ENSONIP00000002921_ONIL	ENSTNIP00000018228_TNIG	ENSTRUP00000030081_TRUB	ENSXMAP00000011394_XMAC	anchovy.40702_ANCH
ENSDARP00000072766_DRER	ENSGACP00000009640_GACU	ENSONIP00000002966_ONIL	ENSTNIP00000018223_TNIG	ENSTRUP00000027598_TRUB	ENSXMAP00000011560_XMAC	anchovy.23611_ANCH
ENSDARP00000099162_DRER	ENSGACP00000009715_GACU	ENSONIP00000002994_ONIL	ENSTNIP00000018219_TNIG	ENSTRUP00000025357_TRUB	ENSXMAP00000011643_XMAC	anchovy.9549_ANCH
ENSDARP00000054336_DRER	ENSGACP00000009976_GACU	ENSONIP00000003059_ONIL	ENSTNIP00000018207_TNIG	ENSTRUP00000020297_TRUB	ENSXMAP00000009837_XMAC	anchovy.35379_ANCH
ENSDARP00000112143_DRER	ENSGACP00000010417_GACU	ENSONIP00000003157_ONIL	ENSTNIP00000018190_TNIG	ENSTRUP00000009418_TRUB	ENSXMAP00000010086_XMAC	anchovy.43602_ANCH
ENSDARP00000111416_DRER	ENSGACP00000010884_GACU	ENSONIP00000014921_ONIL	ENSTNIP00000018171_TNIG	ENSTRUP00000041402_TRUB	ENSXMAP00000010442_XMAC	anchovy.5475_ANCH
ENSDARP00000090524_DRER	ENSGACP00000010946_GACU	ENSONIP00000014942_ONIL	ENSTNIP00000018168_TNIG	ENSTRUP00000041317_TRUB	ENSXMAP00000010464_XMAC	anchovy.39125_ANCH
ENSDARP00000104949_DRER	ENSGACP00000016825_GACU	ENSONIP00000001101_ONIL	ENSTNIP00000004980_TNIG	ENSTRUP00000029061_TRUB	ENSXMAP00000008408_XMAC	anchovy.38982_ANCH
ENSDARP00000045881_DRER	ENSGACP00000010456_GACU	ENSONIP00000025398_ONIL	ENSTNIP00000020520_TNIG	ENSTRUP00000046475_TRUB	ENSXMAP00000015287_XMAC	anchovy.14342_ANCH
ENSDARP00000047174_DRER	ENSGACP00000011451_GACU	ENSONIP00000015099_ONIL	ENSTNIP00000018145_TNIG	ENSTRUP00000039045_TRUB	ENSXMAP00000010801_XMAC	anchovy.23927_ANCH
ENSDARP00000004281_DRER	ENSGACP00000012329_GACU	ENSONIP00000015380_ONIL	ENSTNIP00000018104_TNIG	ENSTRUP00000015720_TRUB	ENSXMAP00000011483_XMAC	anchovy.42407_ANCH
ENSDARP00000047014_DRER	ENSGACP00000012738_GACU	ENSONIP00000015473_ONIL	ENSTNIP00000018090_TNIG	ENSTRUP00000032605_TRUB	ENSXMAP00000008146_XMAC	anchovy.37982_ANCH
ENSDARP00000136874_DRER	ENSGACP00000014170_GACU	ENSONIP00000021091_ONIL	ENSTNIP00000015503_TNIG	ENSTRUP00000003822_TRUB	ENSXMAP00000011669_XMAC	anchovy.35924_ANCH
ENSDARP00000131274_DRER	ENSGACP00000014186_GACU	ENSONIP00000021090_ONIL	ENSTNIP00000015507_TNIG	ENSTRUP00000036282_TRUB	ENSXMAP00000011681_XMAC	anchovy.2099_ANCH
ENSDARP00000118293_DRER	ENSGACP00000014209_GACU	ENSONIP00000021078_ONIL	ENSTNIP00000015506_TNIG	ENSTRUP00000036457_TRUB	ENSXMAP00000011695_XMAC	anchovy.4977_ANCH
ENSDARP00000044657_DRER	ENSGACP00000014265_GACU	ENSONIP00000021061_ONIL	ENSTNIP00000015483_TNIG	ENSTRUP00000039732_TRUB	ENSXMAP00000011712_XMAC	anchovy.39351_ANCH
ENSDARP00000135698_DRER	ENSGACP00000014392_GACU	ENSONIP00000021041_ONIL	ENSTNIP00000015491_TNIG	ENSTRUP00000038954_TRUB	ENSXMAP00000011883_XMAC	anchovy.44730_ANCH
ENSDARP00000014473_DRER	ENSGACP00000014407_GACU	ENSONIP00000021030_ONIL	ENSTNIP00000015494_TNIG	ENSTRUP00000038474_TRUB	ENSXMAP00000012016_XMAC	anchovy.40866_ANCH
ENSDARP00000114490_DRER	ENSGACP00000014606_GACU	ENSONIP00000020942_ONIL	ENSTNIP00000001818_TNIG	ENSTRUP00000023530_TRUB	ENSXMAP00000012344_XMAC	anchovy.15126_ANCH
ENSDARP00000081546_DRER	ENSGACP00000014732_GACU	ENSONIP00000020855_ONIL	ENSTNIP00000015426_TNIG	ENSTRUP00000019201_TRUB	ENSXMAP00000012700_XMAC	anchovy.36947_ANCH
ENSDARP00000123267_DRER	ENSGACP00000014788_GACU	ENSONIP00000020872_ONIL	ENSTNIP00000015420_TNIG	ENSTRUP00000021204_TRUB	ENSXMAP00000012653_XMAC	anchovy.5587_ANCH
ENSDARP00000047211_DRER	ENSGACP00000011130_GACU	ENSONIP00000007427_ONIL	ENSTNIP00000015194_TNIG	ENSTRUP00000008788_TRUB	ENSXMAP00000017128_XMAC	anchovy.22860_ANCH
ENSDARP00000014981_DRER	ENSGACP00000014990_GACU	ENSONIP00000020930_ONIL	ENSTNIP00000015393_TNIG	ENSTRUP00000020226_TRUB	ENSXMAP00000012403_XMAC	anchovy.4496_ANCH
ENSDARP00000076893_DRER	ENSGACP00000015368_GACU	ENSONIP00000020808_ONIL	ENSTNIP00000015403_TNIG	ENSTRUP00000023859_TRUB	ENSXMAP00000009371_XMAC	anchovy.36089_ANCH
ENSDARP00000073257_DRER	ENSGACP00000015383_GACU	ENSONIP00000020815_ONIL	ENSTNIP00000007084_TNIG	ENSTRUP00000001109_TRUB	ENSXMAP00000009387_XMAC	anchovy.8264_ANCH
ENSDARP00000049229_DRER	ENSGACP00000016042_GACU	ENSONIP00000021209_ONIL	ENSTNIP00000015470_TNIG	ENSTRUP00000001687_TRUB	ENSXMAP00000018250_XMAC	anchovy.14130_ANCH
ENSDARP00000047911_DRER	ENSGACP00000016058_GACU	ENSONIP00000021211_ONIL	ENSTNIP00000015471_TNIG	ENSTRUP00000001477_TRUB	ENSXMAP00000018254_XMAC	anchovy.2303_ANCH
ENSDARP00000140743_DRER	ENSGACP00000016329_GACU	ENSONIP00000021294_ONIL	ENSTNIP00000015510_TNIG	ENSTRUP00000035879_TRUB	ENSXMAP00000012825_XMAC	anchovy.39250_ANCH
ENSDARP00000056150_DRER	ENSGACP00000002025_GACU	ENSONIP00000018175_ONIL	ENSTNIP00000017730_TNIG	ENSTRUP00000036363_TRUB	ENSXMAP00000017297_XMAC	anchovy.3786_ANCH
ENSDARP00000121987_DRER	ENSGACP00000016704_GACU	ENSONIP00000022633_ONIL	ENSTNIP00000005861_TNIG	ENSTRUP00000006953_TRUB	ENSXMAP00000012769_XMAC	anchovy.23179_ANCH
ENSDARP00000097746_DRER	ENSGACP00000023715_GACU	ENSONIP00000011970_ONIL	ENSTNIP00000011340_TNIG	ENSTRUP00000013956_TRUB	ENSXMAP00000019007_XMAC	anchovy.6591_ANCH
ENSDARP00000100263_DRER	ENSGACP00000015043_GACU	ENSONIP00000001311_ONIL	ENSTNIP00000022490_TNIG	ENSTRUP00000026920_TRUB	ENSXMAP00000015710_XMAC	anchovy.18310_ANCH
ENSDARP00000036951_DRER	ENSGACP00000017309_GACU	ENSONIP00000022590_ONIL	ENSTNIP00000005868_TNIG	ENSTRUP00000005134_TRUB	ENSXMAP00000004813_XMAC	anchovy.47258_ANCH
ENSDARP00000116169_DRER	ENSGACP00000017450_GACU	ENSONIP00000000652_ONIL	ENSTNIP00000006093_TNIG	ENSTRUP00000009144_TRUB	ENSXMAP00000004364_XMAC	anchovy.3852_ANCH
ENSDARP00000080946_DRER	ENSGACP00000011433_GACU	ENSONIP00000025323_ONIL	ENSTNIP00000020467_TNIG	ENSTRUP00000033102_TRUB	ENSXMAP00000013362_XMAC	anchovy.39859_ANCH
ENSDARP00000109363_DRER	ENSGACP00000001881_GACU	ENSONIP00000021963_ONIL	ENSTNIP00000006871_TNIG	ENSTRUP00000005136_TRUB	ENSXMAP00000009484_XMAC	anchovy.22976_ANCH
ENSDARP00000105713_DRER	ENSGACP00000001930_GACU	ENSONIP00000025868_ONIL	ENSTNIP00000008712_TNIG	ENSTRUP00000036496_TRUB	ENSXMAP00000020119_XMAC	anchovy.42692_ANCH
ENSDARP00000101684_DRER	ENSGACP00000002012_GACU	ENSONIP00000005639_ONIL	ENSTNIP00000020982_TNIG	ENSTRUP00000003435_TRUB	ENSXMAP00000004443_XMAC	anchovy.9339_ANCH
ENSDARP00000059548_DRER	ENSGACP00000002027_GACU	ENSONIP00000009961_ONIL	ENSTNIP00000020989_TNIG	ENSTRUP00000012510_TRUB	ENSXMAP00000000343_XMAC	anchovy.43291_ANCH
ENSDARP00000037304_DRER	ENSGACP00000002092_GACU	ENSONIP00000009869_ONIL	ENSTNIP00000020999_TNIG	ENSTRUP00000018831_TRUB	ENSXMAP00000005129_XMAC	anchovy.41799_ANCH
ENSDARP00000115089_DRER	ENSGACP00000002192_GACU	ENSONIP00000021161_ONIL	ENSTNIP00000021010_TNIG	ENSTRUP00000024768_TRUB	ENSXMAP00000007142_XMAC	anchovy.18234_ANCH
ENSDARP00000111741_DRER	ENSGACP00000002316_GACU	ENSONIP00000008499_ONIL	ENSTNIP00000001542_TNIG	ENSTRUP00000025158_TRUB	ENSXMAP00000011169_XMAC	anchovy.31100_ANCH
ENSDARP00000141091_DRER	ENSGACP00000002775_GACU	ENSONIP00000021550_ONIL	ENSTNIP00000008240_TNIG	ENSTRUP00000037785_TRUB	ENSXMAP00000001282_XMAC	anchovy.26815_ANCH
ENSDARP00000137079_DRER	ENSGACP00000002881_GACU	ENSONIP00000005627_ONIL	ENSTNIP00000011745_TNIG	ENSTRUP00000015334_TRUB	ENSXMAP00000002064_XMAC	anchovy.35664_ANCH
ENSDARP00000113790_DRER	ENSGACP00000003343_GACU	ENSONIP00000021206_ONIL	ENSTNIP00000017524_TNIG	ENSTRUP00000017471_TRUB	ENSXMAP00000006497_XMAC	anchovy.22452_ANCH
ENSDARP00000113460_DRER	ENSGACP00000004797_GACU	ENSONIP00000012891_ONIL	ENSTNIP00000016082_TNIG	ENSTRUP00000045439_TRUB	ENSXMAP00000008199_XMAC	anchovy.53803_ANCH
ENSDARP00000018770_DRER	ENSGACP00000003461_GACU	ENSONIP00000026457_ONIL	ENSTNIP00000018792_TNIG	ENSTRUP00000032349_TRUB	ENSXMAP00000005908_XMAC	anchovy.28435_ANCH
ENSDARP00000098832_DRER	ENSGACP00000003462_GACU	ENSONIP00000026458_ONIL	ENSTNIP00000004990_TNIG	ENSTRUP00000032303_TRUB	ENSXMAP00000005907_XMAC	anchovy.57774_ANCH
ENSDARP00000138367_DRER	ENSGACP00000003544_GACU	ENSONIP00000021203_ONIL	ENSTNIP00000021018_TNIG	ENSTRUP00000027254_TRUB	ENSXMAP00000005853_XMAC	anchovy.57483_ANCH
ENSDARP00000001119_DRER	ENSGACP00000003573_GACU	ENSONIP00000021205_ONIL	ENSTNIP00000021016_TNIG	ENSTRUP00000026693_TRUB	ENSXMAP00000005815_XMAC	anchovy.55884_ANCH
ENSDARP00000077314_DRER	ENSGACP00000003593_GACU	ENSONIP00000021173_ONIL	ENSTNIP00000021014_TNIG	ENSTRUP00000025689_TRUB	ENSXMAP00000005799_XMAC	anchovy.37254_ANCH
ENSDARP00000006173_DRER	ENSGACP00000003697_GACU	ENSONIP00000008408_ONIL	ENSTNIP00000016865_TNIG	ENSTRUP00000038567_TRUB	ENSXMAP00000011289_XMAC	anchovy.39026_ANCH
ENSDARP00000111311_DRER	ENSGACP00000003826_GACU	ENSONIP00000017813_ONIL	ENSTNIP00000016878_TNIG	ENSTRUP00000036446_TRUB	ENSXMAP00000011491_XMAC	anchovy.39989_ANCH
ENSDARP00000076298_DRER	ENSGACP00000004747_GACU	ENSONIP00000018086_ONIL	ENSTNIP00000016936_TNIG	ENSTRUP00000008709_TRUB	ENSXMAP00000003993_XMAC	anchovy.58773_ANCH
ENSDARP00000044127_DRER	ENSGACP00000006540_GACU	ENSONIP00000010968_ONIL	ENSTNIP00000020056_TNIG	ENSTRUP00000045487_TRUB	ENSXMAP00000005122_XMAC	anchovy.41124_ANCH
ENSDARP00000111269_DRER	ENSGACP00000006715_GACU	ENSONIP00000011026_ONIL	ENSTNIP00000020045_TNIG	ENSTRUP00000045700_TRUB	ENSXMAP00000004925_XMAC	anchovy.14694_ANCH
ENSDARP00000041067_DRER	ENSGACP00000024625_GACU	ENSONIP00000014630_ONIL	ENSTNIP00000005939_TNIG	ENSTRUP00000030872_TRUB	ENSXMAP00000007692_XMAC	anchovy.42287_ANCH
ENSDARP00000075769_DRER	ENSGACP00000007811_GACU	ENSONIP00000011299_ONIL	ENSTNIP00000001931_TNIG	ENSTRUP00000019450_TRUB	ENSXMAP00000015352_XMAC	anchovy.43219_ANCH
ENSDARP00000107366_DRER	ENSGACP00000007897_GACU	ENSONIP00000011341_ONIL	ENSTNIP00000019574_TNIG	ENSTRUP00000024194_TRUB	ENSXMAP00000015499_XMAC	anchovy.39605_ANCH
ENSDARP00000130367_DRER	ENSGACP00000008149_GACU	ENSONIP00000011392_ONIL	ENSTNIP00000019563_TNIG	ENSTRUP00000028511_TRUB	ENSXMAP00000015670_XMAC	anchovy.4519_ANCH
ENSDARP00000082459_DRER	ENSGACP00000018801_GACU	ENSONIP00000019552_ONIL	ENSTNIP00000010769_TNIG	ENSTRUP00000005132_TRUB	ENSXMAP00000000484_XMAC	anchovy.30510_ANCH
ENSDARP00000066423_DRER	ENSGACP00000008556_GACU	ENSONIP00000005277_ONIL	ENSTNIP00000019539_TNIG	ENSTRUP00000036410_TRUB	ENSXMAP00000015997_XMAC	anchovy.40201_ANCH
ENSDARP00000133964_DRER	ENSGACP00000008774_GACU	ENSONIP00000005344_ONIL	ENSTNIP00000019526_TNIG	ENSTRUP00000014011_TRUB	ENSXMAP00000016255_XMAC	anchovy.26647_ANCH
ENSDARP00000115077_DRER	ENSGACP00000008916_GACU	ENSONIP00000005393_ONIL	ENSTNIP00000019517_TNIG	ENSTRUP00000009463_TRUB	ENSXMAP00000002906_XMAC	anchovy.56018_ANCH
ENSDARP00000129554_DRER	ENSGACP00000008926_GACU	ENSONIP00000005400_ONIL	ENSTNIP00000006999_TNIG	ENSTRUP00000009075_TRUB	ENSXMAP00000002901_XMAC	anchovy.9177_ANCH
ENSDARP00000140441_DRER	ENSGACP00000009031_GACU	ENSONIP00000005463_ONIL	ENSTNIP00000023119_TNIG	ENSTRUP00000006069_TRUB	ENSXMAP00000003505_XMAC	anchovy.58767_ANCH
ENSDARP00000128025_DRER	ENSGACP00000009078_GACU	ENSONIP00000005478_ONIL	ENSTNIP00000002348_TNIG	ENSTRUP00000046084_TRUB	ENSXMAP00000003551_XMAC	anchovy.25043_ANCH
ENSDARP00000115456_DRER	ENSGACP00000013125_GACU	ENSONIP00000007608_ONIL	ENSTNIP00000013677_TNIG	ENSTRUP00000046079_TRUB	ENSXMAP00000017589_XMAC	anchovy.44083_ANCH
ENSDARP00000134056_DRER	ENSGACP00000010354_GACU	ENSONIP00000005598_ONIL	ENSTNIP00000010377_TNIG	ENSTRUP00000013998_TRUB	ENSXMAP00000001953_XMAC	anchovy.29763_ANCH
ENSDARP00000060839_DRER	ENSGACP00000010637_GACU	ENSONIP00000020373_ONIL	ENSTNIP00000006378_TNIG	ENSTRUP00000035846_TRUB	ENSXMAP00000008736_XMAC	anchovy.6243_ANCH
ENSDARP00000033355_DRER	ENSGACP00000010852_GACU	ENSONIP00000020459_ONIL	ENSTNIP00000014518_TNIG	ENSTRUP00000036111_TRUB	ENSXMAP00000000410_XMAC	anchovy.43556_ANCH
ENSDARP00000138460_DRER	ENSGACP00000011233_GACU	ENSONIP00000012868_ONIL	ENSTNIP00000004090_TNIG	ENSTRUP00000023670_TRUB	ENSXMAP00000001142_XMAC	anchovy.52557_ANCH
ENSDARP00000117051_DRER	ENSGACP00000011349_GACU	ENSONIP00000017181_ONIL	ENSTNIP00000014488_TNIG	ENSTRUP00000040388_TRUB	ENSXMAP00000000508_XMAC	anchovy.42175_ANCH
ENSDARP00000102255_DRER	ENSGACP00000012182_GACU	ENSONIP00000020582_ONIL	ENSTNIP00000014511_TNIG	ENSTRUP00000014936_TRUB	ENSXMAP00000007225_XMAC	anchovy.51819_ANCH
ENSDARP00000140375_DRER	ENSGACP00000003033_GACU	ENSONIP00000016546_ONIL	ENSTNIP00000008157_TNIG	ENSTRUP00000009186_TRUB	ENSXMAP00000014889_XMAC	anchovy.56895_ANCH
ENSDARP00000089247_DRER	ENSGACP00000003139_GACU	ENSONIP00000016534_ONIL	ENSTNIP00000006540_TNIG	ENSTRUP00000012243_TRUB	ENSXMAP00000015009_XMAC	anchovy.22712_ANCH
ENSDARP00000058106_DRER	ENSGACP00000003394_GACU	ENSONIP00000003807_ONIL	ENSTNIP00000020230_TNIG	ENSTRUP00000023037_TRUB	ENSXMAP00000007532_XMAC	anchovy.16709_ANCH
ENSDARP00000059320_DRER	ENSGACP00000003463_GACU	ENSONIP00000003783_ONIL	ENSTNIP00000020234_TNIG	ENSTRUP00000021221_TRUB	ENSXMAP00000007490_XMAC	anchovy.41942_ANCH
ENSDARP00000122693_DRER	ENSGACP00000003481_GACU	ENSONIP00000003754_ONIL	ENSTNIP00000020237_TNIG	ENSTRUP00000017234_TRUB	ENSXMAP00000007448_XMAC	anchovy.56782_ANCH
ENSDARP00000091014_DRER	ENSGACP00000003524_GACU	ENSONIP00000003749_ONIL	ENSTNIP00000020239_TNIG	ENSTRUP00000016463_TRUB	ENSXMAP00000007438_XMAC	anchovy.53465_ANCH
ENSDARP00000009932_DRER	ENSGACP00000003579_GACU	ENSONIP00000003735_ONIL	ENSTNIP00000020243_TNIG	ENSTRUP00000015459_TRUB	ENSXMAP00000007397_XMAC	anchovy.56594_ANCH
ENSDARP00000098071_DRER	ENSGACP00000004259_GACU	ENSONIP00000012983_ONIL	ENSTNIP00000016065_TNIG	ENSTRUP00000045815_TRUB	ENSXMAP00000007912_XMAC	anchovy.26188_ANCH
ENSDARP00000120704_DRER	ENSGACP00000004375_GACU	ENSONIP00000012961_ONIL	ENSTNIP00000016069_TNIG	ENSTRUP00000045936_TRUB	ENSXMAP00000007875_XMAC	anchovy.40847_ANCH
ENSDARP00000133820_DRER	ENSGACP00000004497_GACU	ENSONIP00000012807_ONIL	ENSTNIP00000002426_TNIG	ENSTRUP00000045090_TRUB	ENSXMAP00000007160_XMAC	anchovy.20167_ANCH
ENSDARP00000123378_DRER	ENSGACP00000004525_GACU	ENSONIP00000012841_ONIL	ENSTNIP00000005894_TNIG	ENSTRUP00000045222_TRUB	ENSXMAP00000007213_XMAC	anchovy.19269_ANCH
ENSDARP00000134724_DRER	ENSGACP00000004704_GACU	ENSONIP00000012867_ONIL	ENSTNIP00000016086_TNIG	ENSTRUP00000045351_TRUB	ENSXMAP00000004608_XMAC	anchovy.23455_ANCH
ENSDARP00000057564_DRER	ENSGACP00000005063_GACU	ENSONIP00000016565_ONIL	ENSTNIP00000022749_TNIG	ENSTRUP00000001008_TRUB	ENSXMAP00000005771_XMAC	anchovy.49224_ANCH
ENSDARP00000049571_DRER	ENSGACP00000005167_GACU	ENSONIP00000011515_ONIL	ENSTNIP00000016393_TNIG	ENSTRUP00000002779_TRUB	ENSXMAP00000005730_XMAC	anchovy.56663_ANCH
ENSDARP00000137394_DRER	ENSGACP00000005183_GACU	ENSONIP00000009473_ONIL	ENSTNIP00000020225_TNIG	ENSTRUP00000023759_TRUB	ENSXMAP00000007544_XMAC	anchovy.36245_ANCH
ENSDARP00000033890_DRER	ENSGACP00000005452_GACU	ENSONIP00000012745_ONIL	ENSTNIP00000016424_TNIG	ENSTRUP00000001499_TRUB	ENSXMAP00000006827_XMAC	anchovy.35735_ANCH
ENSDARP00000134732_DRER	ENSGACP00000005657_GACU	ENSONIP00000012706_ONIL	ENSTNIP00000019763_TNIG	ENSTRUP00000006797_TRUB	ENSXMAP00000006571_XMAC	anchovy.42228_ANCH
ENSDARP00000009876_DRER	ENSGACP00000005899_GACU	ENSONIP00000012641_ONIL	ENSTNIP00000019754_TNIG	ENSTRUP00000000317_TRUB	ENSXMAP00000006427_XMAC	anchovy.8470_ANCH
ENSDARP00000024495_DRER	ENSGACP00000005915_GACU	ENSONIP00000012635_ONIL	ENSTNIP00000019752_TNIG	ENSTRUP00000000326_TRUB	ENSXMAP00000006400_XMAC	anchovy.56625_ANCH
ENSDARP00000131937_DRER	ENSGACP00000006037_GACU	ENSONIP00000012608_ONIL	ENSTNIP00000002492_TNIG	ENSTRUP00000014770_TRUB	ENSXMAP00000006259_XMAC	anchovy.43625_ANCH
ENSDARP00000100377_DRER	ENSGACP00000007108_GACU	ENSONIP00000012395_ONIL	ENSTNIP00000019711_TNIG	ENSTRUP00000033992_TRUB	ENSXMAP00000011025_XMAC	anchovy.8321_ANCH
ENSDARP00000135569_DRER	ENSGACP00000007291_GACU	ENSONIP00000012380_ONIL	ENSTNIP00000019704_TNIG	ENSTRUP00000035156_TRUB	ENSXMAP00000010989_XMAC	anchovy.46880_ANCH
ENSDARP00000138642_DRER	ENSGACP00000007486_GACU	ENSONIP00000012352_ONIL	ENSTNIP00000019698_TNIG	ENSTRUP00000041930_TRUB	ENSXMAP00000010852_XMAC	anchovy.38021_ANCH
ENSDARP00000120218_DRER	ENSGACP00000000920_GACU	ENSONIP00000024030_ONIL	ENSTNIP00000017611_TNIG	ENSTRUP00000032792_TRUB	ENSXMAP00000002049_XMAC	anchovy.25220_ANCH
ENSDARP00000133970_DRER	ENSGACP00000007699_GACU	ENSONIP00000012309_ONIL	ENSTNIP00000019693_TNIG	ENSTRUP00000041775_TRUB	ENSXMAP00000009646_XMAC	anchovy.18951_ANCH
ENSDARP00000140434_DRER	ENSGACP00000007943_GACU	ENSONIP00000012275_ONIL	ENSTNIP00000019681_TNIG	ENSTRUP00000040812_TRUB	ENSXMAP00000013374_XMAC	anchovy.22737_ANCH
ENSDARP00000115722_DRER	ENSGACP00000008118_GACU	ENSONIP00000012250_ONIL	ENSTNIP00000019676_TNIG	ENSTRUP00000040180_TRUB	ENSXMAP00000009429_XMAC	anchovy.41342_ANCH
ENSDARP00000049683_DRER	ENSGACP00000008172_GACU	ENSONIP00000012243_ONIL	ENSTNIP00000019674_TNIG	ENSTRUP00000040070_TRUB	ENSXMAP00000009402_XMAC	anchovy.28248_ANCH
ENSDARP00000120051_DRER	ENSGACP00000008185_GACU	ENSONIP00000012241_ONIL	ENSTNIP00000019673_TNIG	ENSTRUP00000040016_TRUB	ENSXMAP00000009397_XMAC	anchovy.33430_ANCH
ENSDARP00000093542_DRER	ENSGACP00000008546_GACU	ENSONIP00000012173_ONIL	ENSTNIP00000019659_TNIG	ENSTRUP00000038396_TRUB	ENSXMAP00000010301_XMAC	anchovy.38825_ANCH
ENSDARP00000125093_DRER	ENSGACP00000008652_GACU	ENSONIP00000012141_ONIL	ENSTNIP00000019654_TNIG	ENSTRUP00000037855_TRUB	ENSXMAP00000010368_XMAC	anchovy.30265_ANCH
ENSDARP00000035419_DRER	ENSGACP00000009512_GACU	ENSONIP00000011973_ONIL	ENSTNIP00000019622_TNIG	ENSTRUP00000030411_TRUB	ENSXMAP00000013564_XMAC	anchovy.30480_ANCH
ENSDARP00000133214_DRER	ENSGACP00000009642_GACU	ENSONIP00000011958_ONIL	ENSTNIP00000019619_TNIG	ENSTRUP00000029541_TRUB	ENSXMAP00000013517_XMAC	anchovy.11958_ANCH
ENSDARP00000101767_DRER	ENSGACP00000009832_GACU	ENSONIP00000011925_ONIL	ENSTNIP00000019613_TNIG	ENSTRUP00000026874_TRUB	ENSXMAP00000013463_XMAC	anchovy.32867_ANCH
ENSDARP00000084908_DRER	ENSGACP00000010256_GACU	ENSONIP00000023128_ONIL	ENSTNIP00000011524_TNIG	ENSTRUP00000010214_TRUB	ENSXMAP00000002674_XMAC	anchovy.44453_ANCH
ENSDARP00000118902_DRER	ENSGACP00000010268_GACU	ENSONIP00000023133_ONIL	ENSTNIP00000011523_TNIG	ENSTRUP00000009587_TRUB	ENSXMAP00000002676_XMAC	anchovy.59519_ANCH
ENSDARP00000136252_DRER	ENSGACP00000010697_GACU	ENSONIP00000023244_ONIL	ENSTNIP00000011506_TNIG	ENSTRUP00000030383_TRUB	ENSXMAP00000002891_XMAC	anchovy.9479_ANCH
ENSDARP00000123515_DRER	ENSGACP00000011369_GACU	ENSONIP00000023303_ONIL	ENSTNIP00000011483_TNIG	ENSTRUP00000018590_TRUB	ENSXMAP00000020152_XMAC	anchovy.16785_ANCH
ENSDARP00000091586_DRER	ENSGACP00000011540_GACU	ENSONIP00000023310_ONIL	ENSTNIP00000000917_TNIG	ENSTRUP00000016637_TRUB	ENSXMAP00000003165_XMAC	anchovy.38214_ANCH
ENSDARP00000102914_DRER	ENSGACP00000012011_GACU	ENSONIP00000000443_ONIL	ENSTNIP00000011465_TNIG	ENSTRUP00000029346_TRUB	ENSXMAP00000010661_XMAC	anchovy.34403_ANCH
ENSDARP00000134137_DRER	ENSGACP00000012727_GACU	ENSONIP00000000647_ONIL	ENSTNIP00000003482_TNIG	ENSTRUP00000004494_TRUB	ENSXMAP00000012626_XMAC	anchovy.10605_ANCH
ENSDARP00000024817_DRER	ENSGACP00000012922_GACU	ENSONIP00000000688_ONIL	ENSTNIP00000020168_TNIG	ENSTRUP00000026582_TRUB	ENSXMAP00000018333_XMAC	anchovy.57953_ANCH
ENSDARP00000115988_DRER	ENSGACP00000013541_GACU	ENSONIP00000000937_ONIL	ENSTNIP00000020144_TNIG	ENSTRUP00000008066_TRUB	ENSXMAP00000018625_XMAC	anchovy.17202_ANCH
ENSDARP00000099835_DRER	ENSGACP00000013956_GACU	ENSONIP00000001099_ONIL	ENSTNIP00000010291_TNIG	ENSTRUP00000005324_TRUB	ENSXMAP00000018274_XMAC	anchovy.35812_ANCH
ENSDARP00000111776_DRER	ENSGACP00000014169_GACU	ENSONIP00000001160_ONIL	ENSTNIP00000010279_TNIG	ENSTRUP00000021057_TRUB	ENSXMAP00000018156_XMAC	anchovy.42705_ANCH
ENSDARP00000010838_DRER	ENSGACP00000014269_GACU	ENSONIP00000001180_ONIL	ENSTNIP00000010275_TNIG	ENSTRUP00000018601_TRUB	ENSXMAP00000018116_XMAC	anchovy.57609_ANCH
ENSDARP00000053156_DRER	ENSGACP00000014973_GACU	ENSONIP00000001978_ONIL	ENSTNIP00000012765_TNIG	ENSTRUP00000019733_TRUB	ENSXMAP00000013624_XMAC	anchovy.51327_ANCH
ENSDARP00000136241_DRER	ENSGACP00000015167_GACU	ENSONIP00000001873_ONIL	ENSTNIP00000012752_TNIG	ENSTRUP00000007755_TRUB	ENSXMAP00000014136_XMAC	anchovy.30612_ANCH
ENSDARP00000121029_DRER	ENSGACP00000015236_GACU	ENSONIP00000019490_ONIL	ENSTNIP00000016384_TNIG	ENSTRUP00000018119_TRUB	ENSXMAP00000004867_XMAC	anchovy.65117_ANCH
ENSDARP00000017582_DRER	ENSGACP00000015406_GACU	ENSONIP00000001830_ONIL	ENSTNIP00000012749_TNIG	ENSTRUP00000011946_TRUB	ENSXMAP00000000990_XMAC	anchovy.29318_ANCH
ENSDARP00000139016_DRER	ENSGACP00000015514_GACU	ENSONIP00000001803_ONIL	ENSTNIP00000012743_TNIG	ENSTRUP00000015449_TRUB	ENSXMAP00000006793_XMAC	anchovy.52653_ANCH
ENSDARP00000109711_DRER	ENSGACP00000015608_GACU	ENSONIP00000001788_ONIL	ENSTNIP00000012742_TNIG	ENSTRUP00000016343_TRUB	ENSXMAP00000007047_XMAC	anchovy.24650_ANCH
ENSDARP00000109011_DRER	ENSGACP00000016195_GACU	ENSONIP00000008969_ONIL	ENSTNIP00000016369_TNIG	ENSTRUP00000006361_TRUB	ENSXMAP00000016181_XMAC	anchovy.58795_ANCH
ENSDARP00000087078_DRER	ENSGACP00000016199_GACU	ENSONIP00000008970_ONIL	ENSTNIP00000016370_TNIG	ENSTRUP00000007045_TRUB	ENSXMAP00000016177_XMAC	anchovy.61720_ANCH
ENSDARP00000025545_DRER	ENSGACP00000016277_GACU	ENSONIP00000008985_ONIL	ENSTNIP00000016374_TNIG	ENSTRUP00000008226_TRUB	ENSXMAP00000003971_XMAC	anchovy.22118_ANCH
ENSDARP00000103969_DRER	ENSGACP00000016216_GACU	ENSONIP00000008982_ONIL	ENSTNIP00000016373_TNIG	ENSTRUP00000008008_TRUB	ENSXMAP00000009107_XMAC	anchovy.12686_ANCH
ENSDARP00000013664_DRER	ENSGACP00000016284_GACU	ENSONIP00000008991_ONIL	ENSTNIP00000016375_TNIG	ENSTRUP00000009261_TRUB	ENSXMAP00000002456_XMAC	anchovy.17516_ANCH
ENSDARP00000140672_DRER	ENSGACP00000016527_GACU	ENSONIP00000019701_ONIL	ENSTNIP00000010732_TNIG	ENSTRUP00000008900_TRUB	ENSXMAP00000011798_XMAC	anchovy.43757_ANCH
ENSDARP00000135565_DRER	ENSGACP00000017027_GACU	ENSONIP00000023547_ONIL	ENSTNIP00000010719_TNIG	ENSTRUP00000023169_TRUB	ENSXMAP00000013388_XMAC	anchovy.57276_ANCH
ENSDARP00000012036_DRER	ENSGACP00000017977_GACU	ENSONIP00000012379_ONIL	ENSTNIP00000018298_TNIG	ENSTRUP00000012597_TRUB	ENSXMAP00000016049_XMAC	anchovy.7286_ANCH
ENSDARP00000089506_DRER	ENSGACP00000018171_GACU	ENSONIP00000012463_ONIL	ENSTNIP00000018310_TNIG	ENSTRUP00000005957_TRUB	ENSXMAP00000015857_XMAC	anchovy.24121_ANCH
ENSDARP00000016277_DRER	ENSGACP00000018229_GACU	ENSONIP00000012485_ONIL	ENSTNIP00000018307_TNIG	ENSTRUP00000006766_TRUB	ENSXMAP00000015810_XMAC	anchovy.56674_ANCH
ENSDARP00000104423_DRER	ENSGACP00000018857_GACU	ENSONIP00000011424_ONIL	ENSTNIP00000008214_TNIG	ENSTRUP00000000661_TRUB	ENSXMAP00000006056_XMAC	anchovy.39376_ANCH
ENSDARP00000101197_DRER	ENSGACP00000018902_GACU	ENSONIP00000020997_ONIL	ENSTNIP00000020763_TNIG	ENSTRUP00000012617_TRUB	ENSXMAP00000018412_XMAC	anchovy.41703_ANCH
ENSDARP00000116268_DRER	ENSGACP00000018925_GACU	ENSONIP00000011385_ONIL	ENSTNIP00000020761_TNIG	ENSTRUP00000011003_TRUB	ENSXMAP00000011138_XMAC	anchovy.17099_ANCH
ENSDARP00000023867_DRER	ENSGACP00000018965_GACU	ENSONIP00000011366_ONIL	ENSTNIP00000020757_TNIG	ENSTRUP00000008429_TRUB	ENSXMAP00000011197_XMAC	anchovy.40466_ANCH
ENSDARP00000113779_DRER	ENSGACP00000019033_GACU	ENSONIP00000012182_ONIL	ENSTNIP00000006033_TNIG	ENSTRUP00000028429_TRUB	ENSXMAP00000011868_XMAC	anchovy.3100_ANCH
ENSDARP00000132059_DRER	ENSGACP00000019058_GACU	ENSONIP00000011419_ONIL	ENSTNIP00000010778_TNIG	ENSTRUP00000001256_TRUB	ENSXMAP00000006101_XMAC	anchovy.13007_ANCH
ENSDARP00000078125_DRER	ENSGACP00000019232_GACU	ENSONIP00000007975_ONIL	ENSTNIP00000006032_TNIG	ENSTRUP00000029507_TRUB	ENSXMAP00000001013_XMAC	anchovy.7420_ANCH
ENSDARP00000118828_DRER	ENSGACP00000019241_GACU	ENSONIP00000023343_ONIL	ENSTNIP00000021308_TNIG	ENSTRUP00000027972_TRUB	ENSXMAP00000018840_XMAC	anchovy.38898_ANCH
ENSDARP00000004506_DRER	ENSGACP00000019259_GACU	ENSONIP00000023342_ONIL	ENSTNIP00000021312_TNIG	ENSTRUP00000031322_TRUB	ENSXMAP00000005399_XMAC	anchovy.43121_ANCH
ENSDARP00000055736_DRER	ENSGACP00000019309_GACU	ENSONIP00000025146_ONIL	ENSTNIP00000005955_TNIG	ENSTRUP00000014242_TRUB	ENSXMAP00000006482_XMAC	anchovy.27788_ANCH
ENSDARP00000119902_DRER	ENSGACP00000019352_GACU	ENSONIP00000013825_ONIL	ENSTNIP00000021875_TNIG	ENSTRUP00000011424_TRUB	ENSXMAP00000018865_XMAC	anchovy.39806_ANCH
ENSDARP00000090476_DRER	ENSGACP00000019364_GACU	ENSONIP00000013815_ONIL	ENSTNIP00000021877_TNIG	ENSTRUP00000012663_TRUB	ENSXMAP00000018922_XMAC	anchovy.27563_ANCH
ENSDARP00000098526_DRER	ENSGACP00000019374_GACU	ENSONIP00000013813_ONIL	ENSTNIP00000021878_TNIG	ENSTRUP00000013325_TRUB	ENSXMAP00000016277_XMAC	anchovy.65342_ANCH
ENSDARP00000140378_DRER	ENSGACP00000019482_GACU	ENSONIP00000012197_ONIL	ENSTNIP00000003101_TNIG	ENSTRUP00000019107_TRUB	ENSXMAP00000001328_XMAC	anchovy.16557_ANCH
ENSDARP00000003433_DRER	ENSGACP00000000572_GACU	ENSONIP00000024248_ONIL	ENSTNIP00000009887_TNIG	ENSTRUP00000030952_TRUB	ENSXMAP00000003607_XMAC	anchovy.45785_ANCH
ENSDARP00000112787_DRER	ENSGACP00000004597_GACU	ENSONIP00000007342_ONIL	ENSTNIP00000015718_TNIG	ENSTRUP00000044842_TRUB	ENSXMAP00000009339_XMAC	anchovy.57965_ANCH
ENSDARP00000128211_DRER	ENSGACP00000019839_GACU	ENSONIP00000012655_ONIL	ENSTNIP00000002328_TNIG	ENSTRUP00000035948_TRUB	ENSXMAP00000015115_XMAC	anchovy.39169_ANCH
ENSDARP00000004826_DRER	ENSGACP00000007155_GACU	ENSONIP00000003192_ONIL	ENSTNIP00000012044_TNIG	ENSTRUP00000026753_TRUB	ENSXMAP00000003467_XMAC	anchovy.39700_ANCH
ENSDARP00000103910_DRER	ENSGACP00000019861_GACU	ENSONIP00000012658_ONIL	ENSTNIP00000018345_TNIG	ENSTRUP00000036193_TRUB	ENSXMAP00000015099_XMAC	anchovy.9636_ANCH
ENSDARP00000139786_DRER	ENSGACP00000019881_GACU	ENSONIP00000012670_ONIL	ENSTNIP00000018350_TNIG	ENSTRUP00000036503_TRUB	ENSXMAP00000015049_XMAC	anchovy.2999_ANCH
ENSDARP00000069565_DRER	ENSGACP00000019986_GACU	ENSONIP00000012737_ONIL	ENSTNIP00000018361_TNIG	ENSTRUP00000029700_TRUB	ENSXMAP00000008678_XMAC	anchovy.37260_ANCH
ENSDARP00000099260_DRER	ENSGACP00000020072_GACU	ENSONIP00000012799_ONIL	ENSTNIP00000018375_TNIG	ENSTRUP00000024428_TRUB	ENSXMAP00000019377_XMAC	anchovy.1565_ANCH
ENSDARP00000003884_DRER	ENSGACP00000020126_GACU	ENSONIP00000012823_ONIL	ENSTNIP00000018381_TNIG	ENSTRUP00000022738_TRUB	ENSXMAP00000019364_XMAC	anchovy.34181_ANCH
ENSDARP00000078145_DRER	ENSGACP00000020211_GACU	ENSONIP00000012869_ONIL	ENSTNIP00000018395_TNIG	ENSTRUP00000016569_TRUB	ENSXMAP00000019350_XMAC	anchovy.41685_ANCH
ENSDARP00000095139_DRER	ENSGACP00000020511_GACU	ENSONIP00000013194_ONIL	ENSTNIP00000014000_TNIG	ENSTRUP00000024441_TRUB	ENSXMAP00000013942_XMAC	anchovy.14255_ANCH
ENSDARP00000118802_DRER	ENSGACP00000020665_GACU	ENSONIP00000013274_ONIL	ENSTNIP00000002339_TNIG	ENSTRUP00000014120_TRUB	ENSXMAP00000004063_XMAC	anchovy.44369_ANCH
ENSDARP00000056033_DRER	ENSGACP00000020687_GACU	ENSONIP00000013298_ONIL	ENSTNIP00000009763_TNIG	ENSTRUP00000010677_TRUB	ENSXMAP00000004120_XMAC	anchovy.43732_ANCH
ENSDARP00000137822_DRER	ENSGACP00000020720_GACU	ENSONIP00000013321_ONIL	ENSTNIP00000009758_TNIG	ENSTRUP00000005149_TRUB	ENSXMAP00000004216_XMAC	anchovy.40659_ANCH
ENSDARP00000137694_DRER	ENSGACP00000021220_GACU	ENSONIP00000013471_ONIL	ENSTNIP00000010632_TNIG	ENSTRUP00000022070_TRUB	ENSXMAP00000004759_XMAC	anchovy.42272_ANCH
ENSDARP00000134071_DRER	ENSGACP00000021329_GACU	ENSONIP00000023421_ONIL	ENSTNIP00000009745_TNIG	ENSTRUP00000030793_TRUB	ENSXMAP00000018454_XMAC	anchovy.14456_ANCH
ENSDARP00000054842_DRER	ENSGACP00000021613_GACU	ENSONIP00000023493_ONIL	ENSTNIP00000010695_TNIG	ENSTRUP00000008693_TRUB	ENSXMAP00000011078_XMAC	anchovy.23195_ANCH
ENSDARP00000133381_DRER	ENSGACP00000021139_GACU	ENSONIP00000009297_ONIL	ENSTNIP00000010317_TNIG	ENSTRUP00000047004_TRUB	ENSXMAP00000005752_XMAC	anchovy.38174_ANCH
ENSDARP00000016349_DRER	ENSGACP00000022167_GACU	ENSONIP00000023352_ONIL	ENSTNIP00000017924_TNIG	ENSTRUP00000030078_TRUB	ENSXMAP00000012914_XMAC	anchovy.3087_ANCH
ENSDARP00000045055_DRER	ENSGACP00000022182_GACU	ENSONIP00000023359_ONIL	ENSTNIP00000017926_TNIG	ENSTRUP00000029782_TRUB	ENSXMAP00000000461_XMAC	anchovy.56036_ANCH
ENSDARP00000027503_DRER	ENSGACP00000022433_GACU	ENSONIP00000023449_ONIL	ENSTNIP00000011711_TNIG	ENSTRUP00000010689_TRUB	ENSXMAP00000000467_XMAC	anchovy.34365_ANCH
ENSDARP00000099746_DRER	ENSGACP00000022468_GACU	ENSONIP00000023460_ONIL	ENSTNIP00000004649_TNIG	ENSTRUP00000007528_TRUB	ENSXMAP00000007660_XMAC	anchovy.57371_ANCH
ENSDARP00000133871_DRER	ENSGACP00000019638_GACU	ENSONIP00000011835_ONIL	ENSTNIP00000014249_TNIG	ENSTRUP00000003540_TRUB	ENSXMAP00000000117_XMAC	anchovy.54188_ANCH
ENSDARP00000011140_DRER	ENSGACP00000022749_GACU	ENSONIP00000011712_ONIL	ENSTNIP00000017890_TNIG	ENSTRUP00000027302_TRUB	ENSXMAP00000017088_XMAC	anchovy.57023_ANCH
ENSDARP00000105643_DRER	ENSGACP00000022945_GACU	ENSONIP00000011864_ONIL	ENSTNIP00000011310_TNIG	ENSTRUP00000034491_TRUB	ENSXMAP00000002366_XMAC	anchovy.12683_ANCH
ENSDARP00000121890_DRER	ENSGACP00000023015_GACU	ENSONIP00000022500_ONIL	ENSTNIP00000015652_TNIG	ENSTRUP00000038618_TRUB	ENSXMAP00000008947_XMAC	anchovy.25906_ANCH
ENSDARP00000055617_DRER	ENSGACP00000023020_GACU	ENSONIP00000011910_ONIL	ENSTNIP00000011320_TNIG	ENSTRUP00000035871_TRUB	ENSXMAP00000005823_XMAC	anchovy.8092_ANCH
ENSDARP00000087173_DRER	ENSGACP00000023029_GACU	ENSONIP00000011912_ONIL	ENSTNIP00000011322_TNIG	ENSTRUP00000035997_TRUB	ENSXMAP00000005813_XMAC	anchovy.20400_ANCH
ENSDARP00000018399_DRER	ENSGACP00000023049_GACU	ENSONIP00000011917_ONIL	ENSTNIP00000011325_TNIG	ENSTRUP00000036824_TRUB	ENSXMAP00000005795_XMAC	anchovy.21599_ANCH
ENSDARP00000002061_DRER	ENSGACP00000023149_GACU	ENSONIP00000022327_ONIL	ENSTNIP00000010814_TNIG	ENSTRUP00000009193_TRUB	ENSXMAP00000006750_XMAC	anchovy.40281_ANCH
ENSDARP00000056293_DRER	ENSGACP00000023234_GACU	ENSONIP00000018817_ONIL	ENSTNIP00000010801_TNIG	ENSTRUP00000016800_TRUB	ENSXMAP00000006432_XMAC	anchovy.8845_ANCH
ENSDARP00000092475_DRER	ENSGACP00000023313_GACU	ENSONIP00000018937_ONIL	ENSTNIP00000010786_TNIG	ENSTRUP00000003759_TRUB	ENSXMAP00000006066_XMAC	anchovy.23593_ANCH
ENSDARP00000136668_DRER	ENSGACP00000023450_GACU	ENSONIP00000019092_ONIL	ENSTNIP00000007242_TNIG	ENSTRUP00000025003_TRUB	ENSXMAP00000005578_XMAC	anchovy.2554_ANCH
ENSDARP00000128405_DRER	ENSGACP00000023568_GACU	ENSONIP00000012085_ONIL	ENSTNIP00000011360_TNIG	ENSTRUP00000027629_TRUB	ENSXMAP00000016330_XMAC	anchovy.42300_ANCH
ENSDARP00000134397_DRER	ENSGACP00000005655_GACU	ENSONIP00000009310_ONIL	ENSTNIP00000013114_TNIG	ENSTRUP00000033606_TRUB	ENSXMAP00000017529_XMAC	anchovy.37419_ANCH
ENSDARP00000094762_DRER	ENSGACP00000012215_GACU	ENSONIP00000025656_ONIL	ENSTNIP00000014074_TNIG	ENSTRUP00000023419_TRUB	ENSXMAP00000001999_XMAC	anchovy.52460_ANCH
ENSDARP00000136697_DRER	ENSGACP00000005691_GACU	ENSONIP00000015830_ONIL	ENSTNIP00000001529_TNIG	ENSTRUP00000032281_TRUB	ENSXMAP00000000375_XMAC	anchovy.56005_ANCH
ENSDARP00000140362_DRER	ENSGACP00000005788_GACU	ENSONIP00000015793_ONIL	ENSTNIP00000013110_TNIG	ENSTRUP00000031667_TRUB	ENSXMAP00000010148_XMAC	anchovy.40119_ANCH
ENSDARP00000139736_DRER	ENSGACP00000005927_GACU	ENSONIP00000009923_ONIL	ENSTNIP00000008530_TNIG	ENSTRUP00000029741_TRUB	ENSXMAP00000007211_XMAC	anchovy.48394_ANCH
ENSDARP00000108894_DRER	ENSGACP00000006691_GACU	ENSONIP00000008121_ONIL	ENSTNIP00000014098_TNIG	ENSTRUP00000017574_TRUB	ENSXMAP00000010831_XMAC	anchovy.56235_ANCH
ENSDARP00000101563_DRER	ENSGACP00000006767_GACU	ENSONIP00000008111_ONIL	ENSTNIP00000014102_TNIG	ENSTRUP00000019527_TRUB	ENSXMAP00000013346_XMAC	anchovy.56062_ANCH
ENSDARP00000050911_DRER	ENSGACP00000006941_GACU	ENSONIP00000008017_ONIL	ENSTNIP00000017011_TNIG	ENSTRUP00000031863_TRUB	ENSXMAP00000010875_XMAC	anchovy.37423_ANCH
ENSDARP00000109892_DRER	ENSGACP00000007064_GACU	ENSONIP00000007828_ONIL	ENSTNIP00000016996_TNIG	ENSTRUP00000027009_TRUB	ENSXMAP00000003502_XMAC	anchovy.42479_ANCH
ENSDARP00000005952_DRER	ENSGACP00000007120_GACU	ENSONIP00000007842_ONIL	ENSTNIP00000016998_TNIG	ENSTRUP00000027727_TRUB	ENSXMAP00000003463_XMAC	anchovy.3366_ANCH
ENSDARP00000116965_DRER	ENSGACP00000007293_GACU	ENSONIP00000007881_ONIL	ENSTNIP00000017015_TNIG	ENSTRUP00000031952_TRUB	ENSXMAP00000002539_XMAC	anchovy.56818_ANCH
ENSDARP00000121442_DRER	ENSGACP00000000114_GACU	ENSONIP00000024736_ONIL	ENSTNIP00000021330_TNIG	ENSTRUP00000014475_TRUB	ENSXMAP00000016896_XMAC	anchovy.836_ANCH
ENSDARP00000132548_DRER	ENSGACP00000008307_GACU	ENSONIP00000010171_ONIL	ENSTNIP00000011160_TNIG	ENSTRUP00000026820_TRUB	ENSXMAP00000008866_XMAC	anchovy.5427_ANCH
ENSDARP00000136794_DRER	ENSGACP00000008517_GACU	ENSONIP00000010135_ONIL	ENSTNIP00000008816_TNIG	ENSTRUP00000014172_TRUB	ENSXMAP00000008819_XMAC	anchovy.31427_ANCH
ENSDARP00000102009_DRER	ENSGACP00000008902_GACU	ENSONIP00000010345_ONIL	ENSTNIP00000009016_TNIG	ENSTRUP00000016059_TRUB	ENSXMAP00000004476_XMAC	anchovy.27245_ANCH
ENSDARP00000119181_DRER	ENSGACP00000008959_GACU	ENSONIP00000010357_ONIL	ENSTNIP00000021691_TNIG	ENSTRUP00000018690_TRUB	ENSXMAP00000004525_XMAC	anchovy.45657_ANCH
ENSDARP00000132397_DRER	ENSGACP00000009561_GACU	ENSONIP00000010517_ONIL	ENSTNIP00000013772_TNIG	ENSTRUP00000015768_TRUB	ENSXMAP00000006193_XMAC	anchovy.40873_ANCH
ENSDARP00000055429_DRER	ENSGACP00000009582_GACU	ENSONIP00000010524_ONIL	ENSTNIP00000013768_TNIG	ENSTRUP00000017907_TRUB	ENSXMAP00000006158_XMAC	anchovy.47606_ANCH
ENSDARP00000123934_DRER	ENSGACP00000009604_GACU	ENSONIP00000010526_ONIL	ENSTNIP00000013766_TNIG	ENSTRUP00000018290_TRUB	ENSXMAP00000006150_XMAC	anchovy.37442_ANCH
ENSDARP00000053200_DRER	ENSGACP00000009717_GACU	ENSONIP00000010552_ONIL	ENSTNIP00000013756_TNIG	ENSTRUP00000021232_TRUB	ENSXMAP00000001581_XMAC	anchovy.37944_ANCH
ENSDARP00000112549_DRER	ENSGACP00000010180_GACU	ENSONIP00000010636_ONIL	ENSTNIP00000007762_TNIG	ENSTRUP00000018779_TRUB	ENSXMAP00000003726_XMAC	anchovy.30464_ANCH
ENSDARP00000015461_DRER	ENSGACP00000010287_GACU	ENSONIP00000010667_ONIL	ENSTNIP00000009020_TNIG	ENSTRUP00000015023_TRUB	ENSXMAP00000003674_XMAC	anchovy.35942_ANCH
ENSDARP00000007713_DRER	ENSGACP00000010328_GACU	ENSONIP00000010677_ONIL	ENSTNIP00000009018_TNIG	ENSTRUP00000008268_TRUB	ENSXMAP00000003648_XMAC	anchovy.56563_ANCH
ENSDARP00000129614_DRER	ENSGACP00000010378_GACU	ENSONIP00000010688_ONIL	ENSTNIP00000009800_TNIG	ENSTRUP00000013621_TRUB	ENSXMAP00000000966_XMAC	anchovy.13638_ANCH
ENSDARP00000071111_DRER	ENSGACP00000011257_GACU	ENSONIP00000001525_ONIL	ENSTNIP00000014648_TNIG	ENSTRUP00000038578_TRUB	ENSXMAP00000007830_XMAC	anchovy.42042_ANCH
ENSDARP00000104293_DRER	ENSGACP00000003353_GACU	ENSONIP00000017353_ONIL	ENSTNIP00000005499_TNIG	ENSTRUP00000035228_TRUB	ENSXMAP00000002147_XMAC	anchovy.49460_ANCH
ENSDARP00000102162_DRER	ENSGACP00000002661_GACU	ENSONIP00000009746_ONIL	ENSTNIP00000009940_TNIG	ENSTRUP00000012532_TRUB	ENSXMAP00000008784_XMAC	anchovy.36405_ANCH
ENSDARP00000126050_DRER	ENSGACP00000012625_GACU	ENSONIP00000001044_ONIL	ENSTNIP00000006896_TNIG	ENSTRUP00000042649_TRUB	ENSXMAP00000008300_XMAC	anchovy.48647_ANCH
ENSDARP00000110509_DRER	ENSGACP00000012884_GACU	ENSONIP00000000935_ONIL	ENSTNIP00000017985_TNIG	ENSTRUP00000028113_TRUB	ENSXMAP00000008201_XMAC	anchovy.58994_ANCH
ENSDARP00000138390_DRER	ENSGACP00000013481_GACU	ENSONIP00000026242_ONIL	ENSTNIP00000021722_TNIG	ENSTRUP00000036912_TRUB	ENSXMAP00000019506_XMAC	anchovy.40468_ANCH
ENSDARP00000101526_DRER	ENSGACP00000014048_GACU	ENSONIP00000002515_ONIL	ENSTNIP00000013342_TNIG	ENSTRUP00000029217_TRUB	ENSXMAP00000012956_XMAC	anchovy.39118_ANCH
ENSDARP00000140142_DRER	ENSGACP00000014079_GACU	ENSONIP00000002531_ONIL	ENSTNIP00000013338_TNIG	ENSTRUP00000028591_TRUB	ENSXMAP00000012940_XMAC	anchovy.2560_ANCH
ENSDARP00000139987_DRER	ENSGACP00000014098_GACU	ENSONIP00000002540_ONIL	ENSTNIP00000013337_TNIG	ENSTRUP00000027753_TRUB	ENSXMAP00000012930_XMAC	anchovy.12942_ANCH
ENSDARP00000135401_DRER	ENSGACP00000014434_GACU	ENSONIP00000006754_ONIL	ENSTNIP00000012677_TNIG	ENSTRUP00000046183_TRUB	ENSXMAP00000012724_XMAC	anchovy.40686_ANCH
ENSDARP00000133623_DRER	ENSGACP00000014962_GACU	ENSONIP00000006530_ONIL	ENSTNIP00000012628_TNIG	ENSTRUP00000015559_TRUB	ENSXMAP00000004651_XMAC	anchovy.30328_ANCH
ENSDARP00000133360_DRER	ENSGACP00000015025_GACU	ENSONIP00000006493_ONIL	ENSTNIP00000021132_TNIG	ENSTRUP00000008985_TRUB	ENSXMAP00000004513_XMAC	anchovy.42420_ANCH
ENSDARP00000117673_DRER	ENSGACP00000015774_GACU	ENSONIP00000002909_ONIL	ENSTNIP00000021174_TNIG	ENSTRUP00000016765_TRUB	ENSXMAP00000014955_XMAC	anchovy.36310_ANCH
ENSDARP00000053501_DRER	ENSGACP00000015322_GACU	ENSONIP00000021616_ONIL	ENSTNIP00000002772_TNIG	ENSTRUP00000041386_TRUB	ENSXMAP00000001087_XMAC	anchovy.41951_ANCH
ENSDARP00000041841_DRER	ENSGACP00000015741_GACU	ENSONIP00000021715_ONIL	ENSTNIP00000021173_TNIG	ENSTRUP00000016516_TRUB	ENSXMAP00000014965_XMAC	anchovy.37269_ANCH
ENSDARP00000008898_DRER	ENSGACP00000016128_GACU	ENSONIP00000002831_ONIL	ENSTNIP00000014906_TNIG	ENSTRUP00000025883_TRUB	ENSXMAP00000014679_XMAC	anchovy.51184_ANCH
ENSDARP00000135472_DRER	ENSGACP00000016220_GACU	ENSONIP00000002807_ONIL	ENSTNIP00000002908_TNIG	ENSTRUP00000027624_TRUB	ENSXMAP00000014613_XMAC	anchovy.41591_ANCH
ENSDARP00000131114_DRER	ENSGACP00000016245_GACU	ENSONIP00000002792_ONIL	ENSTNIP00000014897_TNIG	ENSTRUP00000028297_TRUB	ENSXMAP00000014596_XMAC	anchovy.39397_ANCH
ENSDARP00000081630_DRER	ENSGACP00000016330_GACU	ENSONIP00000002740_ONIL	ENSTNIP00000007956_TNIG	ENSTRUP00000030149_TRUB	ENSXMAP00000014392_XMAC	anchovy.9425_ANCH
ENSDARP00000113946_DRER	ENSGACP00000016473_GACU	ENSONIP00000002674_ONIL	ENSTNIP00000003756_TNIG	ENSTRUP00000032984_TRUB	ENSXMAP00000014228_XMAC	anchovy.266_ANCH
ENSDARP00000100846_DRER	ENSGACP00000016645_GACU	ENSONIP00000002634_ONIL	ENSTNIP00000015606_TNIG	ENSTRUP00000021574_TRUB	ENSXMAP00000014124_XMAC	anchovy.41549_ANCH
ENSDARP00000106559_DRER	ENSGACP00000003398_GACU	ENSONIP00000018072_ONIL	ENSTNIP00000010984_TNIG	ENSTRUP00000019792_TRUB	ENSXMAP00000019121_XMAC	anchovy.57781_ANCH
ENSDARP00000095170_DRER	ENSGACP00000017169_GACU	ENSONIP00000024408_ONIL	ENSTNIP00000014573_TNIG	ENSTRUP00000021311_TRUB	ENSXMAP00000011879_XMAC	anchovy.2015_ANCH
ENSDARP00000101576_DRER	ENSGACP00000017201_GACU	ENSONIP00000024410_ONIL	ENSTNIP00000005216_TNIG	ENSTRUP00000008606_TRUB	ENSXMAP00000011900_XMAC	anchovy.44339_ANCH
ENSDARP00000075118_DRER	ENSGACP00000017247_GACU	ENSONIP00000024419_ONIL	ENSTNIP00000014529_TNIG	ENSTRUP00000012046_TRUB	ENSXMAP00000011973_XMAC	anchovy.21760_ANCH
ENSDARP00000106416_DRER	ENSGACP00000017363_GACU	ENSONIP00000024431_ONIL	ENSTNIP00000014534_TNIG	ENSTRUP00000014878_TRUB	ENSXMAP00000012056_XMAC	anchovy.42564_ANCH
ENSDARP00000128295_DRER	ENSGACP00000017783_GACU	ENSONIP00000012283_ONIL	ENSTNIP00000004226_TNIG	ENSTRUP00000001285_TRUB	ENSXMAP00000014227_XMAC	anchovy.52129_ANCH
ENSDARP00000071497_DRER	ENSGACP00000017800_GACU	ENSONIP00000012288_ONIL	ENSTNIP00000008905_TNIG	ENSTRUP00000001314_TRUB	ENSXMAP00000014253_XMAC	anchovy.41247_ANCH
ENSDARP00000127109_DRER	ENSGACP00000017958_GACU	ENSONIP00000012356_ONIL	ENSTNIP00000017968_TNIG	ENSTRUP00000019227_TRUB	ENSXMAP00000018143_XMAC	anchovy.9992_ANCH
ENSDARP00000033455_DRER	ENSGACP00000018014_GACU	ENSONIP00000012365_ONIL	ENSTNIP00000017971_TNIG	ENSTRUP00000020750_TRUB	ENSXMAP00000018176_XMAC	anchovy.62643_ANCH
ENSDARP00000051541_DRER	ENSGACP00000018127_GACU	ENSONIP00000012384_ONIL	ENSTNIP00000017977_TNIG	ENSTRUP00000023125_TRUB	ENSXMAP00000008068_XMAC	anchovy.40191_ANCH
ENSDARP00000108456_DRER	ENSGACP00000018172_GACU	ENSONIP00000001969_ONIL	ENSTNIP00000019029_TNIG	ENSTRUP00000020321_TRUB	ENSXMAP00000018161_XMAC	anchovy.15199_ANCH
ENSDARP00000039240_DRER	ENSGACP00000018405_GACU	ENSONIP00000001828_ONIL	ENSTNIP00000021752_TNIG	ENSTRUP00000028601_TRUB	ENSXMAP00000000160_XMAC	anchovy.14565_ANCH
ENSDARP00000119099_DRER	ENSGACP00000018411_GACU	ENSONIP00000001827_ONIL	ENSTNIP00000021753_TNIG	ENSTRUP00000028819_TRUB	ENSXMAP00000000148_XMAC	anchovy.36207_ANCH
ENSDARP00000133491_DRER	ENSGACP00000018526_GACU	ENSONIP00000001743_ONIL	ENSTNIP00000021771_TNIG	ENSTRUP00000032406_TRUB	ENSXMAP00000009448_XMAC	anchovy.48170_ANCH
ENSDARP00000140519_DRER	ENSGACP00000018528_GACU	ENSONIP00000001742_ONIL	ENSTNIP00000021772_TNIG	ENSTRUP00000032434_TRUB	ENSXMAP00000009445_XMAC	anchovy.48865_ANCH
ENSDARP00000135262_DRER	ENSGACP00000018614_GACU	ENSONIP00000001681_ONIL	ENSTNIP00000021781_TNIG	ENSTRUP00000034595_TRUB	ENSXMAP00000009373_XMAC	anchovy.3993_ANCH
ENSDARP00000040752_DRER	ENSGACP00000018654_GACU	ENSONIP00000001668_ONIL	ENSTNIP00000008255_TNIG	ENSTRUP00000035473_TRUB	ENSXMAP00000009327_XMAC	anchovy.14334_ANCH
ENSDARP00000069524_DRER	ENSGACP00000018728_GACU	ENSONIP00000001630_ONIL	ENSTNIP00000014634_TNIG	ENSTRUP00000036442_TRUB	ENSXMAP00000009233_XMAC	anchovy.5321_ANCH
ENSDARP00000135047_DRER	ENSGACP00000018778_GACU	ENSONIP00000001598_ONIL	ENSTNIP00000014639_TNIG	ENSTRUP00000037385_TRUB	ENSXMAP00000013863_XMAC	anchovy.31027_ANCH
ENSDARP00000055227_DRER	ENSGACP00000018788_GACU	ENSONIP00000001586_ONIL	ENSTNIP00000014640_TNIG	ENSTRUP00000037496_TRUB	ENSXMAP00000013867_XMAC	anchovy.4846_ANCH
ENSDARP00000069243_DRER	ENSGACP00000018839_GACU	ENSONIP00000019706_ONIL	ENSTNIP00000005212_TNIG	ENSTRUP00000004766_TRUB	ENSXMAP00000001463_XMAC	anchovy.1475_ANCH
ENSDARP00000113540_DRER	ENSGACP00000018846_GACU	ENSONIP00000019724_ONIL	ENSTNIP00000005214_TNIG	ENSTRUP00000007103_TRUB	ENSXMAP00000001478_XMAC	anchovy.37727_ANCH
ENSDARP00000011603_DRER	ENSGACP00000002166_GACU	ENSONIP00000023771_ONIL	ENSTNIP00000017704_TNIG	ENSTRUP00000031116_TRUB	ENSXMAP00000016958_XMAC	anchovy.7900_ANCH
ENSDARP00000002605_DRER	ENSGACP00000018904_GACU	ENSONIP00000019754_ONIL	ENSTNIP00000014567_TNIG	ENSTRUP00000024396_TRUB	ENSXMAP00000001678_XMAC	anchovy.41744_ANCH
ENSDARP00000129343_DRER	ENSGACP00000018966_GACU	ENSONIP00000019789_ONIL	ENSTNIP00000014561_TNIG	ENSTRUP00000026660_TRUB	ENSXMAP00000000211_XMAC	anchovy.39023_ANCH
ENSDARP00000048094_DRER	ENSGACP00000019066_GACU	ENSONIP00000012027_ONIL	ENSTNIP00000014211_TNIG	ENSTRUP00000009669_TRUB	ENSXMAP00000016148_XMAC	anchovy.26324_ANCH
ENSDARP00000011011_DRER	ENSGACP00000019185_GACU	ENSONIP00000012201_ONIL	ENSTNIP00000000100_TNIG	ENSTRUP00000019627_TRUB	ENSXMAP00000000942_XMAC	anchovy.41939_ANCH
ENSDARP00000117864_DRER	ENSGACP00000019341_GACU	ENSONIP00000012232_ONIL	ENSTNIP00000000797_TNIG	ENSTRUP00000000386_TRUB	ENSXMAP00000014064_XMAC	anchovy.38187_ANCH
ENSDARP00000055337_DRER	ENSGACP00000019447_GACU	ENSONIP00000011722_ONIL	ENSTNIP00000009257_TNIG	ENSTRUP00000006066_TRUB	ENSXMAP00000019030_XMAC	anchovy.36945_ANCH
ENSDARP00000003782_DRER	ENSGACP00000019458_GACU	ENSONIP00000011730_ONIL	ENSTNIP00000009256_TNIG	ENSTRUP00000006910_TRUB	ENSXMAP00000019011_XMAC	anchovy.16834_ANCH
ENSDARP00000141824_DRER	ENSGACP00000019474_GACU	ENSONIP00000011670_ONIL	ENSTNIP00000000775_TNIG	ENSTRUP00000001049_TRUB	ENSXMAP00000018947_XMAC	anchovy.55752_ANCH
ENSDARP00000025779_DRER	ENSGACP00000019525_GACU	ENSONIP00000011637_ONIL	ENSTNIP00000009274_TNIG	ENSTRUP00000009488_TRUB	ENSXMAP00000013996_XMAC	anchovy.55319_ANCH
ENSDARP00000021983_DRER	ENSGACP00000007324_GACU	ENSONIP00000024726_ONIL	ENSTNIP00000010209_TNIG	ENSTRUP00000043981_TRUB	ENSXMAP00000002507_XMAC	anchovy.39913_ANCH
ENSDARP00000140625_DRER	ENSGACP00000019694_GACU	ENSONIP00000011869_ONIL	ENSTNIP00000014238_TNIG	ENSTRUP00000008093_TRUB	ENSXMAP00000013185_XMAC	anchovy.27269_ANCH
ENSDARP00000114962_DRER	ENSGACP00000019710_GACU	ENSONIP00000011892_ONIL	ENSTNIP00000014233_TNIG	ENSTRUP00000004105_TRUB	ENSXMAP00000013164_XMAC	anchovy.20658_ANCH
ENSDARP00000102869_DRER	ENSGACP00000019726_GACU	ENSONIP00000011905_ONIL	ENSTNIP00000014230_TNIG	ENSTRUP00000001036_TRUB	ENSXMAP00000013140_XMAC	anchovy.22050_ANCH
ENSDARP00000055421_DRER	ENSGACP00000019732_GACU	ENSONIP00000011909_ONIL	ENSTNIP00000014229_TNIG	ENSTRUP00000001054_TRUB	ENSXMAP00000013133_XMAC	anchovy.2629_ANCH
ENSDARP00000106737_DRER	ENSGACP00000019775_GACU	ENSONIP00000011993_ONIL	ENSTNIP00000014219_TNIG	ENSTRUP00000010655_TRUB	ENSXMAP00000013002_XMAC	anchovy.3682_ANCH
ENSDARP00000124362_DRER	ENSGACP00000005401_GACU	ENSONIP00000014358_ONIL	ENSTNIP00000010057_TNIG	ENSTRUP00000024463_TRUB	ENSXMAP00000008884_XMAC	anchovy.55318_ANCH
ENSDARP00000017102_DRER	ENSGACP00000005758_GACU	ENSONIP00000001687_ONIL	ENSTNIP00000022364_TNIG	ENSTRUP00000011631_TRUB	ENSXMAP00000001781_XMAC	anchovy.39673_ANCH
ENSDARP00000113240_DRER	ENSGACP00000005864_GACU	ENSONIP00000001649_ONIL	ENSTNIP00000022366_TNIG	ENSTRUP00000007288_TRUB	ENSXMAP00000001821_XMAC	anchovy.15393_ANCH
ENSDARP00000006812_DRER	ENSGACP00000006360_GACU	ENSONIP00000001541_ONIL	ENSTNIP00000012600_TNIG	ENSTRUP00000016084_TRUB	ENSXMAP00000010769_XMAC	anchovy.37551_ANCH
ENSDARP00000023547_DRER	ENSGACP00000006453_GACU	ENSONIP00000001532_ONIL	ENSTNIP00000012599_TNIG	ENSTRUP00000015478_TRUB	ENSXMAP00000010762_XMAC	anchovy.37524_ANCH
ENSDARP00000088637_DRER	ENSGACP00000006480_GACU	ENSONIP00000001519_ONIL	ENSTNIP00000012598_TNIG	ENSTRUP00000014629_TRUB	ENSXMAP00000010748_XMAC	anchovy.40740_ANCH
ENSDARP00000099833_DRER	ENSGACP00000007103_GACU	ENSONIP00000001390_ONIL	ENSTNIP00000012580_TNIG	ENSTRUP00000046157_TRUB	ENSXMAP00000010965_XMAC	anchovy.23868_ANCH
ENSDARP00000053837_DRER	ENSGACP00000007506_GACU	ENSONIP00000002075_ONIL	ENSTNIP00000007928_TNIG	ENSTRUP00000023931_TRUB	ENSXMAP00000005313_XMAC	anchovy.29027_ANCH
ENSDARP00000061333_DRER	ENSGACP00000007991_GACU	ENSONIP00000019858_ONIL	ENSTNIP00000008119_TNIG	ENSTRUP00000031954_TRUB	ENSXMAP00000005511_XMAC	anchovy.57869_ANCH
ENSDARP00000101916_DRER	ENSGACP00000008171_GACU	ENSONIP00000014267_ONIL	ENSTNIP00000007831_TNIG	ENSTRUP00000015079_TRUB	ENSXMAP00000018588_XMAC	anchovy.39103_ANCH
ENSDARP00000120622_DRER	ENSGACP00000008240_GACU	ENSONIP00000002021_ONIL	ENSTNIP00000008970_TNIG	ENSTRUP00000013273_TRUB	ENSXMAP00000014445_XMAC	anchovy.30955_ANCH
ENSDARP00000021768_DRER	ENSGACP00000008345_GACU	ENSONIP00000014262_ONIL	ENSTNIP00000008039_TNIG	ENSTRUP00000004275_TRUB	ENSXMAP00000018583_XMAC	anchovy.33247_ANCH
ENSDARP00000110597_DRER	ENSGACP00000001505_GACU	ENSONIP00000003523_ONIL	ENSTNIP00000020768_TNIG	ENSTRUP00000041859_TRUB	ENSXMAP00000011186_XMAC	anchovy.45425_ANCH
ENSDARP00000111894_DRER	ENSGACP00000015321_GACU	ENSONIP00000010944_ONIL	ENSTNIP00000000846_TNIG	ENSTRUP00000000605_TRUB	ENSXMAP00000018941_XMAC	anchovy.55956_ANCH
ENSDARP00000110651_DRER	ENSGACP00000014731_GACU	ENSONIP00000003546_ONIL	ENSTNIP00000020771_TNIG	ENSTRUP00000041669_TRUB	ENSXMAP00000011120_XMAC	anchovy.15922_ANCH
ENSDARP00000089863_DRER	ENSGACP00000022708_GACU	ENSONIP00000004492_ONIL	ENSTNIP00000011976_TNIG	ENSTRUP00000026615_TRUB	ENSXMAP00000003057_XMAC	anchovy.8358_ANCH
ENSDARP00000059016_DRER	ENSGACP00000022624_GACU	ENSONIP00000004450_ONIL	ENSTNIP00000002487_TNIG	ENSTRUP00000015198_TRUB	ENSXMAP00000004061_XMAC	anchovy.58617_ANCH
ENSDARP00000059027_DRER	ENSGACP00000001300_GACU	ENSONIP00000014609_ONIL	ENSTNIP00000006514_TNIG	ENSTRUP00000006904_TRUB	ENSXMAP00000010985_XMAC	anchovy.15863_ANCH
ENSDARP00000060694_DRER	ENSGACP00000014024_GACU	ENSONIP00000019244_ONIL	ENSTNIP00000019444_TNIG	ENSTRUP00000022823_TRUB	ENSXMAP00000004052_XMAC	anchovy.40231_ANCH
ENSDARP00000008022_DRER	ENSGACP00000012213_GACU	ENSONIP00000018546_ONIL	ENSTNIP00000015263_TNIG	ENSTRUP00000018050_TRUB	ENSXMAP00000003402_XMAC	anchovy.15248_ANCH
ENSDARP00000104106_DRER	ENSGACP00000013563_GACU	ENSONIP00000024066_ONIL	ENSTNIP00000013284_TNIG	ENSTRUP00000010503_TRUB	ENSXMAP00000003011_XMAC	anchovy.55963_ANCH
ENSDARP00000125076_DRER	ENSGACP00000020384_GACU	ENSONIP00000015771_ONIL	ENSTNIP00000005353_TNIG	ENSTRUP00000019156_TRUB	ENSXMAP00000005061_XMAC	anchovy.4704_ANCH
ENSDARP00000064974_DRER	ENSGACP00000022924_GACU	ENSONIP00000004682_ONIL	ENSTNIP00000012001_TNIG	ENSTRUP00000014167_TRUB	ENSXMAP00000003549_XMAC	anchovy.34026_ANCH
ENSDARP00000075289_DRER	ENSGACP00000022907_GACU	ENSONIP00000004674_ONIL	ENSTNIP00000011998_TNIG	ENSTRUP00000002083_TRUB	ENSXMAP00000003568_XMAC	anchovy.56066_ANCH
ENSDARP00000078505_DRER	ENSGACP00000005103_GACU	ENSONIP00000007477_ONIL	ENSTNIP00000015752_TNIG	ENSTRUP00000045846_TRUB	ENSXMAP00000002491_XMAC	anchovy.38394_ANCH
ENSDARP00000003494_DRER	ENSGACP00000006407_GACU	ENSONIP00000015484_ONIL	ENSTNIP00000013464_TNIG	ENSTRUP00000045074_TRUB	ENSXMAP00000005773_XMAC	anchovy.39645_ANCH
ENSDARP00000119950_DRER	ENSGACP00000023608_GACU	ENSONIP00000016501_ONIL	ENSTNIP00000004356_TNIG	ENSTRUP00000015320_TRUB	ENSXMAP00000004143_XMAC	anchovy.12048_ANCH
ENSDARP00000121978_DRER	ENSGACP00000023597_GACU	ENSONIP00000005207_ONIL	ENSTNIP00000007366_TNIG	ENSTRUP00000042033_TRUB	ENSXMAP00000002194_XMAC	anchovy.2394_ANCH
ENSDARP00000104846_DRER	ENSGACP00000019089_GACU	ENSONIP00000022787_ONIL	ENSTNIP00000014825_TNIG	ENSTRUP00000011526_TRUB	ENSXMAP00000016849_XMAC	anchovy.16262_ANCH
ENSDARP00000062428_DRER	ENSGACP00000001320_GACU	ENSONIP00000023701_ONIL	ENSTNIP00000005053_TNIG	ENSTRUP00000014331_TRUB	ENSXMAP00000009757_XMAC	anchovy.6512_ANCH
ENSDARP00000135001_DRER	ENSGACP00000018235_GACU	ENSONIP00000023708_ONIL	ENSTNIP00000004036_TNIG	ENSTRUP00000012779_TRUB	ENSXMAP00000009686_XMAC	anchovy.55362_ANCH
ENSDARP00000128367_DRER	ENSGACP00000010272_GACU	ENSONIP00000025412_ONIL	ENSTNIP00000020533_TNIG	ENSTRUP00000046679_TRUB	ENSXMAP00000015087_XMAC	anchovy.8109_ANCH
ENSDARP00000140958_DRER	ENSGACP00000011941_GACU	ENSONIP00000016672_ONIL	ENSTNIP00000015256_TNIG	ENSTRUP00000012984_TRUB	ENSXMAP00000003341_XMAC	anchovy.16535_ANCH
ENSDARP00000062555_DRER	ENSGACP00000011932_GACU	ENSONIP00000016680_ONIL	ENSTNIP00000015255_TNIG	ENSTRUP00000012582_TRUB	ENSXMAP00000003338_XMAC	anchovy.30248_ANCH
ENSDARP00000105424_DRER	ENSGACP00000015252_GACU	ENSONIP00000010964_ONIL	ENSTNIP00000006947_TNIG	ENSTRUP00000000625_TRUB	ENSXMAP00000004760_XMAC	anchovy.17245_ANCH
ENSDARP00000068161_DRER	ENSGACP00000020435_GACU	ENSONIP00000015920_ONIL	ENSTNIP00000016226_TNIG	ENSTRUP00000025531_TRUB	ENSXMAP00000005235_XMAC	anchovy.17312_ANCH
ENSDARP00000095264_DRER	ENSGACP00000003003_GACU	ENSONIP00000017401_ONIL	ENSTNIP00000006859_TNIG	ENSTRUP00000018383_TRUB	ENSXMAP00000005606_XMAC	anchovy.28587_ANCH
ENSDARP00000141284_DRER	ENSGACP00000003348_GACU	ENSONIP00000017352_ONIL	ENSTNIP00000001557_TNIG	ENSTRUP00000006319_TRUB	ENSXMAP00000002148_XMAC	anchovy.5758_ANCH
ENSDARP00000051775_DRER	ENSGACP00000001413_GACU	ENSONIP00000000689_ONIL	ENSTNIP00000022065_TNIG	ENSTRUP00000028506_TRUB	ENSXMAP00000015119_XMAC	anchovy.14537_ANCH
ENSDARP00000131955_DRER	ENSGACP00000017856_GACU	ENSONIP00000017377_ONIL	ENSTNIP00000007088_TNIG	ENSTRUP00000028593_TRUB	ENSXMAP00000015356_XMAC	anchovy.92_ANCH
ENSDARP00000101882_DRER	ENSGACP00000005229_GACU	ENSONIP00000007564_ONIL	ENSTNIP00000008568_TNIG	ENSTRUP00000023106_TRUB	ENSXMAP00000002357_XMAC	anchovy.43323_ANCH
ENSDARP00000124705_DRER	ENSGACP00000005196_GACU	ENSONIP00000007543_ONIL	ENSTNIP00000008566_TNIG	ENSTRUP00000024046_TRUB	ENSXMAP00000002406_XMAC	anchovy.42246_ANCH
ENSDARP00000114298_DRER	ENSGACP00000004664_GACU	ENSONIP00000003329_ONIL	ENSTNIP00000009532_TNIG	ENSTRUP00000037863_TRUB	ENSXMAP00000003661_XMAC	anchovy.50261_ANCH
ENSDARP00000067792_DRER	ENSGACP00000013680_GACU	ENSONIP00000009539_ONIL	ENSTNIP00000023057_TNIG	ENSTRUP00000001913_TRUB	ENSXMAP00000017523_XMAC	anchovy.40394_ANCH
ENSDARP00000043545_DRER	ENSGACP00000020098_GACU	ENSONIP00000024556_ONIL	ENSTNIP00000023056_TNIG	ENSTRUP00000001644_TRUB	ENSXMAP00000011575_XMAC	anchovy.29473_ANCH
ENSDARP00000070200_DRER	ENSGACP00000023447_GACU	ENSONIP00000001885_ONIL	ENSTNIP00000015952_TNIG	ENSTRUP00000018077_TRUB	ENSXMAP00000013603_XMAC	anchovy.4549_ANCH
ENSDARP00000022217_DRER	ENSGACP00000012184_GACU	ENSONIP00000025658_ONIL	ENSTNIP00000009459_TNIG	ENSTRUP00000024119_TRUB	ENSXMAP00000002015_XMAC	anchovy.53762_ANCH
ENSDARP00000076844_DRER	ENSGACP00000012723_GACU	ENSONIP00000025628_ONIL	ENSTNIP00000014050_TNIG	ENSTRUP00000035105_TRUB	ENSXMAP00000018992_XMAC	anchovy.15200_ANCH
ENSDARP00000051678_DRER	ENSGACP00000002585_GACU	ENSONIP00000006141_ONIL	ENSTNIP00000010060_TNIG	ENSTRUP00000044638_TRUB	ENSXMAP00000001947_XMAC	anchovy.56601_ANCH
ENSDARP00000055955_DRER	ENSGACP00000005457_GACU	ENSONIP00000007665_ONIL	ENSTNIP00000020250_TNIG	ENSTRUP00000006088_TRUB	ENSXMAP00000002235_XMAC	anchovy.47786_ANCH
ENSDARP00000064364_DRER	ENSGACP00000009056_GACU	ENSONIP00000023062_ONIL	ENSTNIP00000022351_TNIG	ENSTRUP00000009081_TRUB	ENSXMAP00000006449_XMAC	anchovy.30640_ANCH
ENSDARP00000102613_DRER	ENSGACP00000009093_GACU	ENSONIP00000023059_ONIL	ENSTNIP00000022354_TNIG	ENSTRUP00000011318_TRUB	ENSXMAP00000006411_XMAC	anchovy.40787_ANCH
ENSDARP00000140734_DRER	ENSGACP00000009107_GACU	ENSONIP00000023054_ONIL	ENSTNIP00000004317_TNIG	ENSTRUP00000011734_TRUB	ENSXMAP00000006409_XMAC	anchovy.54912_ANCH
ENSDARP00000111214_DRER	ENSGACP00000009113_GACU	ENSONIP00000023053_ONIL	ENSTNIP00000022356_TNIG	ENSTRUP00000012004_TRUB	ENSXMAP00000006403_XMAC	anchovy.2280_ANCH
ENSDARP00000107604_DRER	ENSGACP00000016446_GACU	ENSONIP00000001238_ONIL	ENSTNIP00000013642_TNIG	ENSTRUP00000016068_TRUB	ENSXMAP00000008637_XMAC	anchovy.5541_ANCH
ENSDARP00000064541_DRER	ENSGACP00000008683_GACU	ENSONIP00000014327_ONIL	ENSTNIP00000005309_TNIG	ENSTRUP00000046740_TRUB	ENSXMAP00000005096_XMAC	anchovy.39556_ANCH
ENSDARP00000022446_DRER	ENSGACP00000008927_GACU	ENSONIP00000019785_ONIL	ENSTNIP00000022340_TNIG	ENSTRUP00000017712_TRUB	ENSXMAP00000017829_XMAC	anchovy.22218_ANCH
ENSDARP00000109245_DRER	ENSGACP00000009279_GACU	ENSONIP00000006951_ONIL	ENSTNIP00000022335_TNIG	ENSTRUP00000013290_TRUB	ENSXMAP00000013163_XMAC	anchovy.23066_ANCH
ENSDARP00000064438_DRER	ENSGACP00000009547_GACU	ENSONIP00000007005_ONIL	ENSTNIP00000022325_TNIG	ENSTRUP00000003370_TRUB	ENSXMAP00000006292_XMAC	anchovy.27888_ANCH
ENSDARP00000057955_DRER	ENSGACP00000010033_GACU	ENSONIP00000007115_ONIL	ENSTNIP00000001135_TNIG	ENSTRUP00000034139_TRUB	ENSXMAP00000020201_XMAC	anchovy.40181_ANCH
ENSDARP00000062934_DRER	ENSGACP00000010039_GACU	ENSONIP00000007117_ONIL	ENSTNIP00000010325_TNIG	ENSTRUP00000034033_TRUB	ENSXMAP00000007688_XMAC	anchovy.20282_ANCH
ENSDARP00000044124_DRER	ENSGACP00000010727_GACU	ENSONIP00000007356_ONIL	ENSTNIP00000013670_TNIG	ENSTRUP00000045982_TRUB	ENSXMAP00000016923_XMAC	anchovy.55077_ANCH
ENSDARP00000022320_DRER	ENSGACP00000011314_GACU	ENSONIP00000007458_ONIL	ENSTNIP00000015190_TNIG	ENSTRUP00000046009_TRUB	ENSXMAP00000017312_XMAC	anchovy.57698_ANCH
ENSDARP00000126448_DRER	ENSGACP00000011637_GACU	ENSONIP00000016760_ONIL	ENSTNIP00000015233_TNIG	ENSTRUP00000046451_TRUB	ENSXMAP00000003206_XMAC	anchovy.50324_ANCH
ENSDARP00000141130_DRER	ENSGACP00000011668_GACU	ENSONIP00000016749_ONIL	ENSTNIP00000015236_TNIG	ENSTRUP00000021383_TRUB	ENSXMAP00000003233_XMAC	anchovy.57687_ANCH
ENSDARP00000127228_DRER	ENSGACP00000011759_GACU	ENSONIP00000016719_ONIL	ENSTNIP00000015245_TNIG	ENSTRUP00000003060_TRUB	ENSXMAP00000003272_XMAC	anchovy.53077_ANCH
ENSDARP00000022916_DRER	ENSGACP00000012962_GACU	ENSONIP00000007671_ONIL	ENSTNIP00000006264_TNIG	ENSTRUP00000046326_TRUB	ENSXMAP00000017707_XMAC	anchovy.38910_ANCH
ENSDARP00000008647_DRER	ENSGACP00000013173_GACU	ENSONIP00000007600_ONIL	ENSTNIP00000013676_TNIG	ENSTRUP00000046067_TRUB	ENSXMAP00000017575_XMAC	anchovy.42078_ANCH
ENSDARP00000033992_DRER	ENSGACP00000013180_GACU	ENSONIP00000007591_ONIL	ENSTNIP00000013675_TNIG	ENSTRUP00000046049_TRUB	ENSXMAP00000017536_XMAC	anchovy.39957_ANCH
ENSDARP00000060504_DRER	ENSGACP00000013307_GACU	ENSONIP00000007507_ONIL	ENSTNIP00000019494_TNIG	ENSTRUP00000015585_TRUB	ENSXMAP00000004901_XMAC	anchovy.7988_ANCH
ENSDARP00000138509_DRER	ENSGACP00000013650_GACU	ENSONIP00000017076_ONIL	ENSTNIP00000015240_TNIG	ENSTRUP00000022369_TRUB	ENSXMAP00000003868_XMAC	anchovy.22677_ANCH
ENSDARP00000064139_DRER	ENSGACP00000013958_GACU	ENSONIP00000019227_ONIL	ENSTNIP00000019449_TNIG	ENSTRUP00000025132_TRUB	ENSXMAP00000004002_XMAC	anchovy.17055_ANCH
ENSDARP00000104805_DRER	ENSGACP00000014309_GACU	ENSONIP00000019297_ONIL	ENSTNIP00000019429_TNIG	ENSTRUP00000015382_TRUB	ENSXMAP00000004235_XMAC	anchovy.28187_ANCH
ENSDARP00000101952_DRER	ENSGACP00000014694_GACU	ENSONIP00000000633_ONIL	ENSTNIP00000019407_TNIG	ENSTRUP00000040829_TRUB	ENSXMAP00000015157_XMAC	anchovy.17630_ANCH
ENSDARP00000047833_DRER	ENSGACP00000014751_GACU	ENSONIP00000000642_ONIL	ENSTNIP00000019404_TNIG	ENSTRUP00000040434_TRUB	ENSXMAP00000004553_XMAC	anchovy.43441_ANCH
ENSDARP00000127210_DRER	ENSGACP00000014995_GACU	ENSONIP00000016953_ONIL	ENSTNIP00000019482_TNIG	ENSTRUP00000037404_TRUB	ENSXMAP00000007492_XMAC	anchovy.40215_ANCH
ENSDARP00000049372_DRER	ENSGACP00000015062_GACU	ENSONIP00000016939_ONIL	ENSTNIP00000015201_TNIG	ENSTRUP00000037767_TRUB	ENSXMAP00000007522_XMAC	anchovy.8662_ANCH
ENSDARP00000077082_DRER	ENSGACP00000015130_GACU	ENSONIP00000016929_ONIL	ENSTNIP00000015204_TNIG	ENSTRUP00000038135_TRUB	ENSXMAP00000007763_XMAC	anchovy.37973_ANCH
ENSDARP00000132560_DRER	ENSGACP00000015418_GACU	ENSONIP00000016844_ONIL	ENSTNIP00000015225_TNIG	ENSTRUP00000046865_TRUB	ENSXMAP00000003015_XMAC	anchovy.49312_ANCH
ENSDARP00000124441_DRER	ENSGACP00000015725_GACU	ENSONIP00000023574_ONIL	ENSTNIP00000013629_TNIG	ENSTRUP00000039514_TRUB	ENSXMAP00000006898_XMAC	anchovy.55219_ANCH
ENSDARP00000109497_DRER	ENSGACP00000015779_GACU	ENSONIP00000023539_ONIL	ENSTNIP00000013632_TNIG	ENSTRUP00000040253_TRUB	ENSXMAP00000002350_XMAC	anchovy.36095_ANCH
ENSDARP00000136567_DRER	ENSGACP00000003060_GACU	ENSONIP00000017230_ONIL	ENSTNIP00000007138_TNIG	ENSTRUP00000027473_TRUB	ENSXMAP00000016169_XMAC	anchovy.18267_ANCH
ENSDARP00000061472_DRER	ENSGACP00000015857_GACU	ENSONIP00000023526_ONIL	ENSTNIP00000001230_TNIG	ENSTRUP00000040758_TRUB	ENSXMAP00000017848_XMAC	anchovy.5390_ANCH
ENSDARP00000023925_DRER	ENSGACP00000015866_GACU	ENSONIP00000023525_ONIL	ENSTNIP00000006492_TNIG	ENSTRUP00000040763_TRUB	ENSXMAP00000017840_XMAC	anchovy.43657_ANCH
ENSDARP00000008672_DRER	ENSGACP00000016069_GACU	ENSONIP00000013273_ONIL	ENSTNIP00000008112_TNIG	ENSTRUP00000029358_TRUB	ENSXMAP00000005329_XMAC	anchovy.37153_ANCH
ENSDARP00000079877_DRER	ENSGACP00000016339_GACU	ENSONIP00000001293_ONIL	ENSTNIP00000012562_TNIG	ENSTRUP00000010189_TRUB	ENSXMAP00000003436_XMAC	anchovy.24260_ANCH
ENSDARP00000011821_DRER	ENSGACP00000016357_GACU	ENSONIP00000001287_ONIL	ENSTNIP00000012560_TNIG	ENSTRUP00000011807_TRUB	ENSXMAP00000003441_XMAC	anchovy.42788_ANCH
ENSDARP00000083446_DRER	ENSGACP00000017078_GACU	ENSONIP00000000997_ONIL	ENSTNIP00000013900_TNIG	ENSTRUP00000032747_TRUB	ENSXMAP00000013535_XMAC	anchovy.40951_ANCH
ENSDARP00000094129_DRER	ENSGACP00000017148_GACU	ENSONIP00000000965_ONIL	ENSTNIP00000013896_TNIG	ENSTRUP00000033149_TRUB	ENSXMAP00000006796_XMAC	anchovy.39951_ANCH
ENSDARP00000055931_DRER	ENSGACP00000017166_GACU	ENSONIP00000000958_ONIL	ENSTNIP00000013894_TNIG	ENSTRUP00000033452_TRUB	ENSXMAP00000006819_XMAC	anchovy.37921_ANCH
ENSDARP00000039986_DRER	ENSGACP00000017601_GACU	ENSONIP00000000817_ONIL	ENSTNIP00000013862_TNIG	ENSTRUP00000037800_TRUB	ENSXMAP00000007268_XMAC	anchovy.18269_ANCH
ENSDARP00000017411_DRER	ENSGACP00000017661_GACU	ENSONIP00000000776_ONIL	ENSTNIP00000003358_TNIG	ENSTRUP00000038795_TRUB	ENSXMAP00000004884_XMAC	anchovy.54118_ANCH
ENSDARP00000026849_DRER	ENSGACP00000017799_GACU	ENSONIP00000007499_ONIL	ENSTNIP00000019493_TNIG	ENSTRUP00000014643_TRUB	ENSXMAP00000017411_XMAC	anchovy.41190_ANCH
ENSDARP00000121461_DRER	ENSGACP00000005753_GACU	ENSONIP00000017449_ONIL	ENSTNIP00000005136_TNIG	ENSTRUP00000012037_TRUB	ENSXMAP00000018468_XMAC	anchovy.8880_ANCH
ENSDARP00000099471_DRER	ENSGACP00000005762_GACU	ENSONIP00000017459_ONIL	ENSTNIP00000005135_TNIG	ENSTRUP00000011751_TRUB	ENSXMAP00000004943_XMAC	anchovy.31872_ANCH
ENSDARP00000073610_DRER	ENSGACP00000005895_GACU	ENSONIP00000015519_ONIL	ENSTNIP00000013469_TNIG	ENSTRUP00000009141_TRUB	ENSXMAP00000002397_XMAC	anchovy.6860_ANCH
ENSDARP00000136691_DRER	ENSGACP00000005943_GACU	ENSONIP00000015529_ONIL	ENSTNIP00000013471_TNIG	ENSTRUP00000010307_TRUB	ENSXMAP00000007182_XMAC	anchovy.57967_ANCH
ENSDARP00000092020_DRER	ENSGACP00000006222_GACU	ENSONIP00000015627_ONIL	ENSTNIP00000015363_TNIG	ENSTRUP00000015929_TRUB	ENSXMAP00000014934_XMAC	anchovy.43825_ANCH
ENSDARP00000020566_DRER	ENSGACP00000006245_GACU	ENSONIP00000015629_ONIL	ENSTNIP00000015362_TNIG	ENSTRUP00000016220_TRUB	ENSXMAP00000014928_XMAC	anchovy.5640_ANCH
ENSDARP00000111840_DRER	ENSGACP00000006310_GACU	ENSONIP00000015650_ONIL	ENSTNIP00000015358_TNIG	ENSTRUP00000019906_TRUB	ENSXMAP00000018488_XMAC	anchovy.49952_ANCH
ENSDARP00000122568_DRER	ENSGACP00000006317_GACU	ENSONIP00000015652_ONIL	ENSTNIP00000015357_TNIG	ENSTRUP00000019992_TRUB	ENSXMAP00000018491_XMAC	anchovy.40163_ANCH
ENSDARP00000103808_DRER	ENSGACP00000006399_GACU	ENSONIP00000015491_ONIL	ENSTNIP00000013465_TNIG	ENSTRUP00000045065_TRUB	ENSXMAP00000005779_XMAC	anchovy.14001_ANCH
ENSDARP00000058055_DRER	ENSGACP00000006500_GACU	ENSONIP00000015446_ONIL	ENSTNIP00000001302_TNIG	ENSTRUP00000045160_TRUB	ENSXMAP00000018560_XMAC	anchovy.3836_ANCH
ENSDARP00000047739_DRER	ENSGACP00000006771_GACU	ENSONIP00000000553_ONIL	ENSTNIP00000013448_TNIG	ENSTRUP00000022333_TRUB	ENSXMAP00000014645_XMAC	anchovy.3230_ANCH
ENSDARP00000129197_DRER	ENSGACP00000006871_GACU	ENSONIP00000000534_ONIL	ENSTNIP00000013443_TNIG	ENSTRUP00000019686_TRUB	ENSXMAP00000009485_XMAC	anchovy.2416_ANCH
ENSDARP00000098875_DRER	ENSGACP00000007079_GACU	ENSONIP00000000486_ONIL	ENSTNIP00000005616_TNIG	ENSTRUP00000008594_TRUB	ENSXMAP00000003574_XMAC	anchovy.19253_ANCH
ENSDARP00000005597_DRER	ENSGACP00000007369_GACU	ENSONIP00000024528_ONIL	ENSTNIP00000008349_TNIG	ENSTRUP00000002461_TRUB	ENSXMAP00000004969_XMAC	anchovy.25548_ANCH
ENSDARP00000084433_DRER	ENSGACP00000007444_GACU	ENSONIP00000024527_ONIL	ENSTNIP00000008350_TNIG	ENSTRUP00000003298_TRUB	ENSXMAP00000015309_XMAC	anchovy.5232_ANCH
ENSDARP00000141174_DRER	ENSGACP00000007975_GACU	ENSONIP00000015209_ONIL	ENSTNIP00000020583_TNIG	ENSTRUP00000037227_TRUB	ENSXMAP00000014293_XMAC	anchovy.29935_ANCH
ENSDARP00000133194_DRER	ENSGACP00000008154_GACU	ENSONIP00000015274_ONIL	ENSTNIP00000020593_TNIG	ENSTRUP00000035789_TRUB	ENSXMAP00000006859_XMAC	anchovy.32855_ANCH
ENSDARP00000138092_DRER	ENSGACP00000008596_GACU	ENSONIP00000015369_ONIL	ENSTNIP00000020609_TNIG	ENSTRUP00000031757_TRUB	ENSXMAP00000006490_XMAC	anchovy.58868_ANCH
ENSDARP00000020953_DRER	ENSGACP00000008719_GACU	ENSONIP00000015398_ONIL	ENSTNIP00000020616_TNIG	ENSTRUP00000030434_TRUB	ENSXMAP00000006430_XMAC	anchovy.7895_ANCH
ENSDARP00000013020_DRER	ENSGACP00000009233_GACU	ENSONIP00000010237_ONIL	ENSTNIP00000020006_TNIG	ENSTRUP00000021774_TRUB	ENSXMAP00000019189_XMAC	anchovy.38481_ANCH
ENSDARP00000090723_DRER	ENSGACP00000009699_GACU	ENSONIP00000010340_ONIL	ENSTNIP00000020031_TNIG	ENSTRUP00000003451_TRUB	ENSXMAP00000007690_XMAC	anchovy.56829_ANCH
ENSDARP00000094124_DRER	ENSGACP00000010076_GACU	ENSONIP00000025434_ONIL	ENSTNIP00000020548_TNIG	ENSTRUP00000046894_TRUB	ENSXMAP00000014796_XMAC	anchovy.60400_ANCH
ENSDARP00000055540_DRER	ENSGACP00000010246_GACU	ENSONIP00000025415_ONIL	ENSTNIP00000020536_TNIG	ENSTRUP00000046747_TRUB	ENSXMAP00000014993_XMAC	anchovy.4214_ANCH
ENSDARP00000079444_DRER	ENSGACP00000010367_GACU	ENSONIP00000025404_ONIL	ENSTNIP00000020526_TNIG	ENSTRUP00000046590_TRUB	ENSXMAP00000015187_XMAC	anchovy.42432_ANCH
ENSDARP00000124604_DRER	ENSGACP00000010476_GACU	ENSONIP00000025397_ONIL	ENSTNIP00000020519_TNIG	ENSTRUP00000046441_TRUB	ENSXMAP00000015321_XMAC	anchovy.6568_ANCH
ENSDARP00000118462_DRER	ENSGACP00000010926_GACU	ENSONIP00000025363_ONIL	ENSTNIP00000020496_TNIG	ENSTRUP00000021018_TRUB	ENSXMAP00000013573_XMAC	anchovy.29429_ANCH
ENSDARP00000116818_DRER	ENSGACP00000010944_GACU	ENSONIP00000025361_ONIL	ENSTNIP00000020495_TNIG	ENSTRUP00000021043_TRUB	ENSXMAP00000013567_XMAC	anchovy.18284_ANCH
ENSDARP00000121601_DRER	ENSGACP00000011089_GACU	ENSONIP00000025352_ONIL	ENSTNIP00000020489_TNIG	ENSTRUP00000025664_TRUB	ENSXMAP00000013545_XMAC	anchovy.11748_ANCH
ENSDARP00000080453_DRER	ENSGACP00000011106_GACU	ENSONIP00000025349_ONIL	ENSTNIP00000020488_TNIG	ENSTRUP00000025990_TRUB	ENSXMAP00000013537_XMAC	anchovy.3155_ANCH
ENSDARP00000027502_DRER	ENSGACP00000011190_GACU	ENSONIP00000025341_ONIL	ENSTNIP00000020481_TNIG	ENSTRUP00000027109_TRUB	ENSXMAP00000013507_XMAC	anchovy.19888_ANCH
ENSDARP00000124672_DRER	ENSGACP00000011307_GACU	ENSONIP00000025332_ONIL	ENSTNIP00000020473_TNIG	ENSTRUP00000031532_TRUB	ENSXMAP00000013461_XMAC	anchovy.16904_ANCH
ENSDARP00000100448_DRER	ENSGACP00000011632_GACU	ENSONIP00000025315_ONIL	ENSTNIP00000020460_TNIG	ENSTRUP00000034024_TRUB	ENSXMAP00000013330_XMAC	anchovy.48903_ANCH
ENSDARP00000021046_DRER	ENSGACP00000011782_GACU	ENSONIP00000025312_ONIL	ENSTNIP00000020453_TNIG	ENSTRUP00000035446_TRUB	ENSXMAP00000013272_XMAC	anchovy.8783_ANCH
ENSDARP00000015681_DRER	ENSGACP00000011938_GACU	ENSONIP00000004603_ONIL	ENSTNIP00000020444_TNIG	ENSTRUP00000006354_TRUB	ENSXMAP00000008041_XMAC	anchovy.3581_ANCH
ENSDARP00000113379_DRER	ENSGACP00000011954_GACU	ENSONIP00000004602_ONIL	ENSTNIP00000020443_TNIG	ENSTRUP00000007530_TRUB	ENSXMAP00000008030_XMAC	anchovy.2491_ANCH
ENSDARP00000096098_DRER	ENSGACP00000012165_GACU	ENSONIP00000004522_ONIL	ENSTNIP00000020431_TNIG	ENSTRUP00000018567_TRUB	ENSXMAP00000007855_XMAC	anchovy.11938_ANCH
ENSDARP00000119529_DRER	ENSGACP00000012226_GACU	ENSONIP00000004498_ONIL	ENSTNIP00000020427_TNIG	ENSTRUP00000020289_TRUB	ENSXMAP00000007818_XMAC	anchovy.39272_ANCH
ENSDARP00000120578_DRER	ENSGACP00000012244_GACU	ENSONIP00000004494_ONIL	ENSTNIP00000020426_TNIG	ENSTRUP00000020684_TRUB	ENSXMAP00000007807_XMAC	anchovy.38238_ANCH
ENSDARP00000076630_DRER	ENSGACP00000012262_GACU	ENSONIP00000004489_ONIL	ENSTNIP00000020424_TNIG	ENSTRUP00000020895_TRUB	ENSXMAP00000007794_XMAC	anchovy.4536_ANCH
ENSDARP00000095869_DRER	ENSGACP00000013416_GACU	ENSONIP00000001666_ONIL	ENSTNIP00000020353_TNIG	ENSTRUP00000037890_TRUB	ENSXMAP00000009763_XMAC	anchovy.19011_ANCH
ENSDARP00000110866_DRER	ENSGACP00000013858_GACU	ENSONIP00000001761_ONIL	ENSTNIP00000020374_TNIG	ENSTRUP00000036449_TRUB	ENSXMAP00000009634_XMAC	anchovy.27147_ANCH
ENSDARP00000106089_DRER	ENSGACP00000013883_GACU	ENSONIP00000001766_ONIL	ENSTNIP00000020375_TNIG	ENSTRUP00000036288_TRUB	ENSXMAP00000009614_XMAC	anchovy.42256_ANCH
ENSDARP00000128195_DRER	ENSGACP00000015330_GACU	ENSONIP00000000864_ONIL	ENSTNIP00000022508_TNIG	ENSTRUP00000003838_TRUB	ENSXMAP00000015397_XMAC	anchovy.53556_ANCH
ENSDARP00000032298_DRER	ENSGACP00000015294_GACU	ENSONIP00000000871_ONIL	ENSTNIP00000022503_TNIG	ENSTRUP00000016289_TRUB	ENSXMAP00000015411_XMAC	anchovy.47725_ANCH
ENSDARP00000053616_DRER	ENSGACP00000012588_GACU	ENSONIP00000009113_ONIL	ENSTNIP00000007596_TNIG	ENSTRUP00000009166_TRUB	ENSXMAP00000001243_XMAC	anchovy.39646_ANCH
ENSDARP00000079733_DRER	ENSGACP00000015634_GACU	ENSONIP00000000609_ONIL	ENSTNIP00000022541_TNIG	ENSTRUP00000024704_TRUB	ENSXMAP00000014683_XMAC	anchovy.41145_ANCH
ENSDARP00000025090_DRER	ENSGACP00000015693_GACU	ENSONIP00000000656_ONIL	ENSTNIP00000022535_TNIG	ENSTRUP00000021996_TRUB	ENSXMAP00000014818_XMAC	anchovy.20946_ANCH
ENSDARP00000044114_DRER	ENSGACP00000016063_GACU	ENSONIP00000024669_ONIL	ENSTNIP00000022553_TNIG	ENSTRUP00000029719_TRUB	ENSXMAP00000013391_XMAC	anchovy.21007_ANCH
ENSDARP00000015118_DRER	ENSGACP00000016123_GACU	ENSONIP00000024680_ONIL	ENSTNIP00000022557_TNIG	ENSTRUP00000031060_TRUB	ENSXMAP00000006714_XMAC	anchovy.7566_ANCH
ENSDARP00000100671_DRER	ENSGACP00000016178_GACU	ENSONIP00000024689_ONIL	ENSTNIP00000009937_TNIG	ENSTRUP00000018958_TRUB	ENSXMAP00000014684_XMAC	anchovy.15036_ANCH
ENSDARP00000115049_DRER	ENSGACP00000016270_GACU	ENSONIP00000024704_ONIL	ENSTNIP00000021844_TNIG	ENSTRUP00000012543_TRUB	ENSXMAP00000014759_XMAC	anchovy.3518_ANCH
ENSDARP00000011002_DRER	ENSGACP00000016445_GACU	ENSONIP00000024540_ONIL	ENSTNIP00000019991_TNIG	ENSTRUP00000018117_TRUB	ENSXMAP00000009573_XMAC	anchovy.3325_ANCH
ENSDARP00000124464_DRER	ENSGACP00000016461_GACU	ENSONIP00000024541_ONIL	ENSTNIP00000019990_TNIG	ENSTRUP00000017499_TRUB	ENSXMAP00000009560_XMAC	anchovy.39174_ANCH
ENSDARP00000127737_DRER	ENSGACP00000016574_GACU	ENSONIP00000024548_ONIL	ENSTNIP00000006530_TNIG	ENSTRUP00000011606_TRUB	ENSXMAP00000009404_XMAC	anchovy.38388_ANCH
[truncated: 274 more rows]
