# Supplementary material for: Global expression pattern of genes containing positively selected sites in European anchovy (Engraulis encrasicolus L.) may shed light on teleost reproduction
Source: PLoS One. 2023 Aug 11;18(8):e0289940. doi: 10.1371/journal.pone.0289940 (PMC10420382; doi:10.1371/journal.pone.0289940)
Supplement: S3 Table — (XLSX) [file pone.0289940.s003.xlsx]

## Sheet: Table S3
Table S3. A total of 535 positively selected genes in E. engrasicolus and their functional annotations.
Anchovy_Gene_ID	P-value	FDR	Positive_Selection_Sites	Gene_Description	Gene_Ontology	UniProt
anchovy.40035_ANCH	0	0	125 N 0.958*;212 A 0.997**;555 F 0.994**;	pnisr:PNN-interacting serine/arginine-rich protein [Source:ZFIN;Acc:ZDB-GENE-030131-362]	GO:0016715:"oxidoreductase activity, acting on paired donors, with incorporation or reduction of molecular oxygen, reduced ascorbate as one donor, and incorporation of one atom of oxygen":"Catalysis of an oxidation-reduction (redox) reaction in which hydrogen or electrons are transferred from reduced ascorbate and one other donor, and one atom of oxygen is incorporated into one donor. [GOC:mah]"
anchovy.42934_ANCH	0	0	1980 T 0.998**;2546 Q 0.995**;	PRRC2B:proline-rich coiled-coil 2B [Source:HGNC Symbol;Acc:HGNC:28121]	GO:0004984:olfactory receptor activity:"Combining with an odorant and transmitting the signal from one side of the membrane to the other to initiate a change in cell activity in response to detection of smell. [GOC:bf, GOC:dph, GOC:sart, PMID:19135896, PMID:21041441]"
anchovy.10428_ANCH	6.42E-06	0.000102602	749 Q 0.981*;555 G 0.993**;	cdc6:cell division cycle 6 homolog (S. cerevisiae) [Source:ZFIN;Acc:ZDB-GENE-050506-131]	GO:0005575:cellular_component:"The part of a cell or its extracellular environment in which a gene product is located. A gene product may be located in one or more parts of a cell and its location may be as specific as a particular macromolecular complex, that is, a stable, persistent association of macromolecules that function together. [GOC:go_curators, NIF_Subcellular:sao-1337158144]"
anchovy.5864_ANCH	7.99E-06	0.000125023	288 V 0.992**;	ibtk:inhibitor of Bruton agammaglobulinemia tyrosine kinase [Source:ZFIN;Acc:ZDB-GENE-030131-6246]	GO:0005515:protein binding:Interacting selectively and non-covalently with any protein or protein complex (a complex of two or more proteins that may include other nonprotein molecules). [GOC:go_curators]
anchovy.7276_ANCH	8.33E-06	0.000127686	1700 V 0.982*;688 E 0.984*;	si:ch211-259g3.4:si:ch211-259g3.4 [Source:ZFIN;Acc:ZDB-GENE-030131-8118]	::
anchovy.25754_ANCH	8.28E-06	0.000127718	551 I 0.995**;613 S 0.963*;	nkrf:NFKB repressing factor [Source:ZFIN;Acc:ZDB-GENE-030616-73]	GO:0004114:"3',5'-cyclic-nucleotide phosphodiesterase activity":"Catalysis of the reaction: nucleoside 3',5'-cyclic phosphate + H2O = nucleoside 5'-phosphate. [EC:3.1.4.17]"
anchovy.41523_ANCH	8.59E-06	0.000130693	84 V 0.970*;301 P 0.990*;	gtf3c4:"general transcription factor IIIC, polypeptide 4 [Source:ZFIN;Acc:ZDB-GENE-041008-147]"	GO:0003674:molecular_function:"Elemental activities, such as catalysis or binding, describing the actions of a gene product at the molecular level. A given gene product may exhibit one or more molecular functions. [GOC:go_curators]"
anchovy.35961_ANCH	9.51E-06	0.000142673	571 A 0.972*;1331 S 0.991**;	fanci:"Fanconi anemia, complementation group I [Source:ZFIN;Acc:ZDB-GENE-030131-2905]"	GO:0005575:cellular_component:"The part of a cell or its extracellular environment in which a gene product is located. A gene product may be located in one or more parts of a cell and its location may be as specific as a particular macromolecular complex, that is, a stable, persistent association of macromolecules that function together. [GOC:go_curators, NIF_Subcellular:sao-1337158144]"
anchovy.18750_ANCH	1.02E-05	0.0001508	981 S 0.992**;	ncapd2:"non-SMC condensin I complex, subunit D2 [Source:ZFIN;Acc:ZDB-GENE-050506-59]"	GO:0005488:binding:"The selective, non-covalent, often stoichiometric, interaction of a molecule with one or more specific sites on another molecule. [GOC:ceb, GOC:mah, ISBN:0198506732]"
anchovy.6611_ANCH	1.07E-05	0.000156438	329 E 0.956*;226 T 0.982*;	lars2:"leucyl-tRNA synthetase 2, mitochondrial [Source:ZFIN;Acc:ZDB-GENE-070928-3]"	GO:0006418:tRNA aminoacylation for protein translation:"The synthesis of aminoacyl tRNA by the formation of an ester bond between the 3'-hydroxyl group of the most 3' adenosine of the tRNA, to be used in ribosome-mediated polypeptide synthesis. [GOC:ma]"
anchovy.6288_ANCH	1.07E-05	0.000156627	770 T 0.962*;912 P 0.978*;873 Q 0.968*;809 T 0.981*;897 P 0.982*;335 A 0.964*;	il6st:interleukin 6 signal transducer [Source:ZFIN;Acc:ZDB-GENE-080104-6]	GO:0048680:positive regulation of axon regeneration:"Any process that activates, maintains or increases the rate of axon regeneration. [GOC:dgh, GOC:dph, GOC:jid, GOC:lm]"
anchovy.30597_ANCH	1.16E-05	0.000168398	529 R 0.983*;607 G 0.982*;	im:7148292:im:7148292 [Source:ZFIN;Acc:ZDB-GENE-050506-149]	GO:0005488:binding:"The selective, non-covalent, often stoichiometric, interaction of a molecule with one or more specific sites on another molecule. [GOC:ceb, GOC:mah, ISBN:0198506732]"
anchovy.42246_ANCH	1.23E-05	0.000174171	857 E 0.968*;	ncapg2:"non-SMC condensin II complex, subunit G2 [Source:ZFIN;Acc:ZDB-GENE-070410-100]"	GO:0005488:binding:"The selective, non-covalent, often stoichiometric, interaction of a molecule with one or more specific sites on another molecule. [GOC:ceb, GOC:mah, ISBN:0198506732]"
anchovy.27574_ANCH	1.22E-05	0.000174532	32 L 0.984*;	snx15:sorting nexin 15 [Source:ZFIN;Acc:ZDB-GENE-040426-1377]	GO:0016575:histone deacetylation:The modification of histones by removal of acetyl groups. [GOC:ai]
anchovy.30590_ANCH	1.22E-05	0.000175523	291 V 0.971*;	manba:"mannosidase, beta A, lysosomal [Source:ZFIN;Acc:ZDB-GENE-040426-721]"	GO:0046355:mannan catabolic process:"The chemical reactions and pathways resulting in the breakdown of mannan, the main hemicellulose of soft (coniferous) wood, made up of D-mannose, D-glucose and D-galactose. [ISBN:0198506732]"
anchovy.42545_ANCH	1.26E-05	0.000177222	733 Q 0.987*;1124 G 0.983*;908 T 0.952*;338 S 0.978*;	nol6:nucleolar protein 6 (RNA-associated) [Source:ZFIN;Acc:ZDB-GENE-030131-6294]	GO:0003674:molecular_function:"Elemental activities, such as catalysis or binding, describing the actions of a gene product at the molecular level. A given gene product may exhibit one or more molecular functions. [GOC:go_curators]"
anchovy.16061_ANCH	1.32E-05	0.000184617	632 P 0.989*;350 G 0.955*;	slu7:SLU7 splicing factor homolog (S. cerevisiae) [Source:ZFIN;Acc:ZDB-GENE-041114-62]	GO:0003676:nucleic acid binding:Interacting selectively and non-covalently with any nucleic acid. [GOC:jl]
anchovy.40525_ANCH	1.34E-05	0.000185272	962 S 0.988*;856 Q 0.972*;	chtf18:"CTF18, chromosome transmission fidelity factor 18 homolog (S. cerevisiae) [Source:ZFIN;Acc:ZDB-GENE-050522-508]"	GO:0005575:cellular_component:"The part of a cell or its extracellular environment in which a gene product is located. A gene product may be located in one or more parts of a cell and its location may be as specific as a particular macromolecular complex, that is, a stable, persistent association of macromolecules that function together. [GOC:go_curators, NIF_Subcellular:sao-1337158144]"
anchovy.40376_ANCH	1.37E-05	0.000189329	430 R 0.960*;724 L 0.990**;357 S 0.976*;	gemin5:gem (nuclear organelle) associated protein 5 [Source:ZFIN;Acc:ZDB-GENE-031112-9]	GO:0005515:protein binding:Interacting selectively and non-covalently with any protein or protein complex (a complex of two or more proteins that may include other nonprotein molecules). [GOC:go_curators]
anchovy.30480_ANCH	1.42E-05	0.000194075	676 S 0.953*;922 M 0.981*;	rrp12:ribosomal RNA processing 12 homolog [Source:ZFIN;Acc:ZDB-GENE-050706-182]	GO:0005488:binding:"The selective, non-covalent, often stoichiometric, interaction of a molecule with one or more specific sites on another molecule. [GOC:ceb, GOC:mah, ISBN:0198506732]"
anchovy.8919_ANCH	1.44E-05	0.000196759	808 V 0.988*;569 A 0.971*;	mars:methionyl-tRNA synthetase [Source:ZFIN;Acc:ZDB-GENE-030219-83]	GO:0006418:tRNA aminoacylation for protein translation:"The synthesis of aminoacyl tRNA by the formation of an ester bond between the 3'-hydroxyl group of the most 3' adenosine of the tRNA, to be used in ribosome-mediated polypeptide synthesis. [GOC:ma]"
anchovy.42822_ANCH	1.46E-05	0.000197527	1058 A 0.952*;1219 C 0.987*;	fancd2:"Fanconi anemia, complementation group D2 [Source:ZFIN;Acc:ZDB-GENE-040116-5]"	GO:0005488:binding:"The selective, non-covalent, often stoichiometric, interaction of a molecule with one or more specific sites on another molecule. [GOC:ceb, GOC:mah, ISBN:0198506732]"
anchovy.28076_ANCH	1.66E-05	0.000221575	1561 A 0.975*;2640 T 0.958*;	epg5:ectopic P-granules autophagy protein 5 homolog (C. elegans) [Source:ZFIN;Acc:ZDB-GENE-070705-307]	GO:0006914:autophagy:"The process in which cells digest parts of their own cytoplasm; allows for both recycling of macromolecular constituents under conditions of cellular stress and remodeling the intracellular structure for cell differentiation. [GOC:autophagy, ISBN:0198547684, PMID:11099404, PMID:9412464]"
anchovy.2705_ANCH	1.70E-05	0.00022536	240 R 0.957*;215 A 0.953*;	nufip2:nuclear fragile X mental retardation protein interacting protein 2 [Source:ZFIN;Acc:ZDB-GENE-041111-7]	GO:0003674:molecular_function:"Elemental activities, such as catalysis or binding, describing the actions of a gene product at the molecular level. A given gene product may exhibit one or more molecular functions. [GOC:go_curators]"
anchovy.17168_ANCH	1.75E-05	0.000231664	135 E 0.968*;	rnf8:"ring finger protein 8, E3 ubiquitin protein ligase [Source:ZFIN;Acc:ZDB-GENE-040426-849]"	GO:0070739:protein-glutamic acid ligase activity:"Catalysis of the posttranslational transfer of one or more glutamate residues to a specific residue on a target protein. [GOC:mah, PMID:19524510]"
anchovy.57632_ANCH	1.78E-05	0.000233078	837 S 0.968*;117 A 0.963*;	ift140:intraflagellar transport 140 homolog (Chlamydomonas) [Source:ZFIN;Acc:ZDB-GENE-040724-165]	GO:0005216:ion channel activity:"Enables the facilitated diffusion of an ion (by an energy-independent process) by passage through a transmembrane aqueous pore or channel without evidence for a carrier-mediated mechanism. May be either selective (it enables passage of a specific ion only) or non-selective (it enables passage of two or more ions of same charge but different size). [GOC:cy, GOC:mtg…
anchovy.14694_ANCH	1.86E-05	0.000241171	1746 A 0.987*;	ubr3:ubiquitin protein ligase E3 component n-recognin 3 [Source:ZFIN;Acc:ZDB-GENE-030131-1473]	GO:0046872:metal ion binding:Interacting selectively and non-covalently with any metal ion. [GOC:ai]
anchovy.2822_ANCH	2.07E-05	0.000263823	1654 S 0.988*;1033 A 0.960*;	edc4:enhancer of mRNA decapping 4 [Source:ZFIN;Acc:ZDB-GENE-030131-5032]	GO:0000166:nucleotide binding:"Interacting selectively and non-covalently with a nucleotide, any compound consisting of a nucleoside that is esterified with (ortho)phosphate or an oligophosphate at any hydroxyl group on the ribose or deoxyribose. [GOC:mah, ISBN:0198547684]"
anchovy.16201_ANCH	2.06E-05	0.000264788	1281 T 0.981*;	golga3:golgin A3 [Source:ZFIN;Acc:ZDB-GENE-060526-252]	GO:0019371:cyclooxygenase pathway:"The chemical reactions and pathways by which prostaglandins are formed from arachidonic acid, and in which prostaglandin-endoperoxide synthase (cyclooxygenase) catalyzes the committed step in the conversion of arachidonic acid to the prostaglandin-endoperoxides PGG2 and PGH2. [PMID:19854273]"
anchovy.56601_ANCH	2.12E-05	0.00026738	4609 K 0.966*;3901 W 0.952*;	prkdc:"protein kinase, DNA-activated, catalytic polypeptide [Source:ZFIN;Acc:ZDB-GENE-030131-9008]"	GO:0005488:binding:"The selective, non-covalent, often stoichiometric, interaction of a molecule with one or more specific sites on another molecule. [GOC:ceb, GOC:mah, ISBN:0198506732]"
anchovy.42287_ANCH	2.16E-05	0.000270412	538 T 0.966*;347 K 0.995**;	slc38a9:"solute carrier family 38, member 9 [Source:ZFIN;Acc:ZDB-GENE-061013-597]"	GO:0071986:Ragulator complex:"A protein complex that contains MAPKSP1 (MP1, Map2k1ip1), ROBLD3 (p14, Mapbpip), C11orf59 (p18), LAMTOR4 and LAMTOR5. The complex is anchored to lipid rafts in late endosome membranes via C11orf59, recruits mTORC1 to lysosomal membranes in amino acid signaling to mTORC1, constitutes a guanine nucleotide exchange factor (GEF) for the Rag GTPases, and is also involved …	Q08BA4
anchovy.17574_ANCH	2.20E-05	0.000273904	1110 Q 0.969*;1159 S 0.961*;801 S 0.982*;	ctr9:"CTR9 homolog, Paf1/RNA polymerase II complex component [Source:ZFIN;Acc:ZDB-GENE-030131-3782]"	GO:0016570:histone modification:The covalent alteration of one or more amino acid residues within a histone protein. [GOC:krc]
anchovy.39808_ANCH	2.31E-05	0.00028512	210 N 0.991**;	hexim1:hexamethylene bis-acetamide inducible 1 [Source:ZFIN;Acc:ZDB-GENE-030131-4637]	GO:0017069:snRNA binding:Interacting selectively and non-covalently with a small nuclear RNA (snRNA). [GOC:mah]
anchovy.34555_ANCH	2.44E-05	0.000299164	151 A 0.991**;	map7d3:MAP7 domain containing 3 [Source:ZFIN;Acc:ZDB-GENE-121129-3]	GO:0005173:stem cell factor receptor binding:"Interacting selectively and non-covalently with the stem cell factor receptor (SCFR), a type III transmembrane kinase receptor. [GOC:jl, PMID:10698217]"
anchovy.23993_ANCH	2.54E-05	0.00030956	1389 S 0.994**;	rab3gap2:RAB3 GTPase activating protein subunit 2 (non-catalytic) [Source:ZFIN;Acc:ZDB-GENE-030616-610]	GO:0005576:extracellular region:The space external to the outermost structure of a cell. For cells without external protective or external encapsulating structures this refers to space outside of the plasma membrane. This term covers the host cell environment outside an intracellular parasite. [GOC:go_curators]
anchovy.14788_ANCH	2.70E-05	0.000326043	1289 C 0.991**;86 T 0.986*;461 A 0.971*;	smc4:structural maintenance of chromosomes 4 [Source:ZFIN;Acc:ZDB-GENE-020419-21]	GO:0005694:chromosome:A structure composed of a very long molecule of DNA and associated proteins (e.g. histones) that carries hereditary information. [ISBN:0198547684]
anchovy.43757_ANCH	2.70E-05	0.000327164	402 D 0.988*;568 S 0.980*;	orc2:"origin recognition complex, subunit 2 [Source:ZFIN;Acc:ZDB-GENE-061013-682]"	GO:0000808:origin recognition complex:A multisubunit complex that is located at the replication origins of a chromosome. [GOC:elh]
anchovy.24208_ANCH	2.88E-05	0.000341505	329 S 0.967*;279 S 0.958*;	gapvd1:GTPase activating protein and VPS9 domains 1 [Source:ZFIN;Acc:ZDB-GENE-040718-117]	GO:0043087:regulation of GTPase activity:"Any process that modulates the rate of GTP hydrolysis by a GTPase. [GOC:jl, GOC:mah]"
anchovy.39082_ANCH	2.97E-05	0.00034864	500 S 0.962*;886 A 0.973*;826 S 0.994**;	rbsn:"rabenosyn, RAB effector [Source:ZFIN;Acc:ZDB-GENE-100525-1]"	GO:0034058:endosomal vesicle fusion:"The homotypic fusion of endocytic vesicles to form or add to an early endosome. [PMID:11964142, PMID:9422733]"
anchovy.41735_ANCH	2.96E-05	0.000349295	673 S 0.957*;434 H 0.957*;	neil3:nei-like DNA glycosylase 3 [Source:ZFIN;Acc:ZDB-GENE-041114-18]	GO:0016799:"hydrolase activity, hydrolyzing N-glycosyl compounds":Catalysis of the hydrolysis of any N-glycosyl bond. [GOC:jl]
anchovy.1494_ANCH	3.12E-05	0.000360073	300 A 0.991**;	slc38a10:"solute carrier family 38, member 10 [Source:ZFIN;Acc:ZDB-GENE-050309-21]"	GO:0015171:amino acid transmembrane transporter activity:"Enables the transfer of amino acids from one side of a membrane to the other. Amino acids are organic molecules that contain an amino group and a carboxyl group. [GOC:ai, GOC:mtg_transport, ISBN:0815340729]"
anchovy.39346_ANCH	3.12E-05	0.000361882	896 S 0.973*;191 L 0.979*;	msh6:mutS homolog 6 (E. coli) [Source:ZFIN;Acc:ZDB-GENE-020905-3]	GO:0030983:mismatched DNA binding:Interacting selectively and non-covalently with double-stranded DNA containing one or more mismatches. [GOC:mah]
anchovy.28421_ANCH	3.16E-05	0.000363583	784 S 0.953*;105 S 0.978*;	tex10:testis expressed 10 [Source:ZFIN;Acc:ZDB-GENE-040426-2827]	GO:0005488:binding:"The selective, non-covalent, often stoichiometric, interaction of a molecule with one or more specific sites on another molecule. [GOC:ceb, GOC:mah, ISBN:0198506732]"
anchovy.25333_ANCH	3.12E-05	0.000363664	1553 W 0.984*;1300 C 0.972*;	si:dkey-161j23.5:si:dkey-161j23.5 [Source:ZFIN;Acc:ZDB-GENE-091204-373]	GO:0030136:clathrin-coated vesicle:"A vesicle with a coat formed of clathrin connected to the membrane via one of the clathrin adaptor complexes. [GOC:mah, PMID:11252894]"
anchovy.4159_ANCH	3.39E-05	0.000386914	383 Y 0.992**;76 L 0.978*;	snapc3:"small nuclear RNA activating complex, polypeptide 3 [Source:ZFIN;Acc:ZDB-GENE-040426-971]"	GO:0005575:cellular_component:"The part of a cell or its extracellular environment in which a gene product is located. A gene product may be located in one or more parts of a cell and its location may be as specific as a particular macromolecular complex, that is, a stable, persistent association of macromolecules that function together. [GOC:go_curators, NIF_Subcellular:sao-1337158144]"
anchovy.43441_ANCH	3.49E-05	0.000397089	2647 S 0.977*;1576 H 0.953*;	nbas:neuroblastoma amplified sequence [Source:ZFIN;Acc:ZDB-GENE-041014-367]	GO:2000623:"negative regulation of nuclear-transcribed mRNA catabolic process, nonsense-mediated decay":"Any process that stops, prevents or reduces the frequency, rate or extent of nuclear-transcribed mRNA catabolic process, nonsense-mediated decay. [GOC:obol]"	Q5TYW4
anchovy.39551_ANCH	3.52E-05	0.000397786	44 N 0.972*;	tacc3:"transforming, acidic coiled-coil containing protein 3 [Source:ZFIN;Acc:ZDB-GENE-050522-327]"	GO:0003674:molecular_function:"Elemental activities, such as catalysis or binding, describing the actions of a gene product at the molecular level. A given gene product may exhibit one or more molecular functions. [GOC:go_curators]"
anchovy.36746_ANCH	3.54E-05	0.000398668	159 Q 0.982*;171 G 0.974*;	pxylp1:2-phosphoxylose phosphatase 1 [Source:ZFIN;Acc:ZDB-GENE-040718-127]	GO:1990003:IDP phosphatase activity:Catalysis of the reaction: IDP + H2O = IMP + phosphate. [PMID:20385596]
anchovy.59148_ANCH	4.12E-05	0.000456704	537 G 0.980*;518 G 0.977*;	WBP11 (1 of 2):WW domain binding protein 11 [Source:HGNC Symbol;Acc:HGNC:16461]	::
anchovy.54205_ANCH	4.10E-05	0.000456881	162 A 0.977*;451 S 0.984*;35 S 0.981*;385 G 0.987*;	plk4:polo-like kinase 4 (Drosophila) [Source:ZFIN;Acc:ZDB-GENE-030619-14]	GO:0003674:molecular_function:"Elemental activities, such as catalysis or binding, describing the actions of a gene product at the molecular level. A given gene product may exhibit one or more molecular functions. [GOC:go_curators]"
anchovy.30027_ANCH	4.28E-05	0.000472396	21 C 0.970*;1042 S 0.954*;	ighmbp2:immunoglobulin mu binding protein 2 [Source:ZFIN;Acc:ZDB-GENE-050419-258]	GO:0003676:nucleic acid binding:Interacting selectively and non-covalently with any nucleic acid. [GOC:jl]
anchovy.16344_ANCH	4.51E-05	0.000494517	1262 P 0.955*;1155 E 0.962*;	huwe1:"HECT, UBA and WWE domain containing 1 [Source:ZFIN;Acc:ZDB-GENE-081104-387]"	GO:0005488:binding:"The selective, non-covalent, often stoichiometric, interaction of a molecule with one or more specific sites on another molecule. [GOC:ceb, GOC:mah, ISBN:0198506732]"
anchovy.22014_ANCH	4.65E-05	0.000505664	1272 L 0.983*;363 S 0.989*;	eea1:early endosome antigen 1 [Source:ZFIN;Acc:ZDB-GENE-041111-270]	GO:0008150:biological_process:"Any process specifically pertinent to the functioning of integrated living units: cells, tissues, organs, and organisms. A process is a collection of molecular events with a defined beginning and end. [GOC:go_curators, GOC:isa_complete]"
anchovy.53101_ANCH	4.64E-05	0.000506798	190 F 0.984*;429 G 0.968*;	ift88:intraflagellar transport 88 homolog [Source:ZFIN;Acc:ZDB-GENE-030131-574]	GO:0016706:"oxidoreductase activity, acting on paired donors, with incorporation or reduction of molecular oxygen, 2-oxoglutarate as one donor, and incorporation of one atom each of oxygen into both donors":"Catalysis of the reaction: A + 2-oxoglutarate + O2 = B + succinate + CO2. This is an oxidation-reduction (redox) reaction in which hydrogen or electrons are transferred from 2-oxoglutarate an…
anchovy.32265_ANCH	4.69E-05	0.000507082	414 Q 0.984*;242 S 0.988*;	lgsn:"lengsin, lens protein with glutamine synthetase domain [Source:ZFIN;Acc:ZDB-GENE-060312-26]"	GO:0006542:glutamine biosynthetic process:"The chemical reactions and pathways resulting in the formation of glutamine, 2-amino-4-carbamoylbutanoic acid. [GOC:ai]"
anchovy.55424_ANCH	5.19E-05	0.000552757	617 R 0.975*;13 S 0.988*;	noc2l:NOC2-like nucleolar associated transcriptional repressor [Source:ZFIN;Acc:ZDB-GENE-000607-75]	GO:0005488:binding:"The selective, non-covalent, often stoichiometric, interaction of a molecule with one or more specific sites on another molecule. [GOC:ceb, GOC:mah, ISBN:0198506732]"
anchovy.26817_ANCH	5.32E-05	0.000564564	139 C 0.971*;125 S 0.991**;330 A 0.991**;	pex2:peroxisomal biogenesis factor 2 [Source:ZFIN;Acc:ZDB-GENE-070530-2]	GO:0016558:protein import into peroxisome matrix:"The import of proteins into the peroxisomal matrix. A peroxisome targeting signal (PTS) binds to a soluble receptor protein in the cytosol, and the resulting complex then binds to a receptor protein in the peroxisome membrane and is imported. The cargo protein is then released into the peroxisome matrix. [ISBN:0716731363, PMID:11687502, PMID:11988…
anchovy.8044_ANCH	5.41E-05	0.000570673	996 E 0.952*;356 A 0.955*;	iars2:"isoleucyl-tRNA synthetase 2, mitochondrial [Source:ZFIN;Acc:ZDB-GENE-030616-608]"	GO:0006418:tRNA aminoacylation for protein translation:"The synthesis of aminoacyl tRNA by the formation of an ester bond between the 3'-hydroxyl group of the most 3' adenosine of the tRNA, to be used in ribosome-mediated polypeptide synthesis. [GOC:ma]"
anchovy.10200_ANCH	6.35E-05	0.000664341	568 M 0.955*;	aggf1:angiogenic factor with G patch and FHA domains 1 [Source:ZFIN;Acc:ZDB-GENE-060929-836]	GO:0003676:nucleic acid binding:Interacting selectively and non-covalently with any nucleic acid. [GOC:jl]
anchovy.7808_ANCH	6.55E-05	0.000681629	644 E 0.953*;553 Q 0.958*;	sytl3:synaptotagmin-like 3 [Source:ZFIN;Acc:ZDB-GENE-040724-150]	GO:0005216:ion channel activity:"Enables the facilitated diffusion of an ion (by an energy-independent process) by passage through a transmembrane aqueous pore or channel without evidence for a carrier-mediated mechanism. May be either selective (it enables passage of a specific ion only) or non-selective (it enables passage of two or more ions of same charge but different size). [GOC:cy, GOC:mtg…
anchovy.4139_ANCH	6.62E-05	0.000686097	537 S 0.993**;615 Q 0.956*;	otulinb:OTU deubiquitinase with linear linkage specificity b [Source:ZFIN;Acc:ZDB-GENE-070912-627]	::
anchovy.7420_ANCH	6.71E-05	0.000691777	960 P 0.978*;972 S 0.954*;	blvra:biliverdin reductase A [Source:ZFIN;Acc:ZDB-GENE-060929-312]	GO:0042167:heme catabolic process:"The chemical reactions and pathways resulting in the breakdown of heme, any compound of iron complexed in a porphyrin (tetrapyrrole) ring. [GOC:jl]"
anchovy.5427_ANCH	6.98E-05	0.000712628	359 P 0.971*;219 S 0.992**;	farsa:"phenylalanyl-tRNA synthetase, alpha subunit [Source:ZFIN;Acc:ZDB-GENE-050512-2]"	GO:0006418:tRNA aminoacylation for protein translation:"The synthesis of aminoacyl tRNA by the formation of an ester bond between the 3'-hydroxyl group of the most 3' adenosine of the tRNA, to be used in ribosome-mediated polypeptide synthesis. [GOC:ma]"	Q1JPX3
anchovy.7266_ANCH	7.35E-05	0.000733913	346 S 0.993**;	mtp:microsomal triglyceride transfer protein [Source:ZFIN;Acc:ZDB-GENE-040419-2]	GO:0042158:lipoprotein biosynthetic process:"The chemical reactions and pathways resulting in the formation of any conjugated, water-soluble protein in which the nonprotein group consists of a lipid or lipids. [ISBN:0198506732]"
anchovy.53367_ANCH	7.35E-05	0.000737152	1238 R 0.980*;1379 A 0.966*;	synrg:"synergin, gamma [Source:ZFIN;Acc:ZDB-GENE-030131-9396]"	GO:0005515:protein binding:Interacting selectively and non-covalently with any protein or protein complex (a complex of two or more proteins that may include other nonprotein molecules). [GOC:go_curators]
anchovy.3902_ANCH	7.34E-05	0.000739541	358 M 0.998**;	rab3gap1:RAB3 GTPase activating protein subunit 1 [Source:ZFIN;Acc:ZDB-GENE-061027-53]	GO:0005096:GTPase activator activity:"Binds to and increases the activity of a GTPase, an enzyme that catalyzes the hydrolysis of GTP. [GOC:mah]"
anchovy.266_ANCH	7.33E-05	0.000742148	442 S 0.959*;417 T 0.958*;247 L 0.963*;	fbxw9:F-box and WD repeat domain containing 9 [Source:ZFIN;Acc:ZDB-GENE-091204-198]	GO:0005575:cellular_component:"The part of a cell or its extracellular environment in which a gene product is located. A gene product may be located in one or more parts of a cell and its location may be as specific as a particular macromolecular complex, that is, a stable, persistent association of macromolecules that function together. [GOC:go_curators, NIF_Subcellular:sao-1337158144]"
anchovy.40206_ANCH	7.88E-05	0.00077642	248 P 0.971*;	scaper:S-phase cyclin A-associated protein in the ER [Source:ZFIN;Acc:ZDB-GENE-060303-5]	GO:0003676:nucleic acid binding:Interacting selectively and non-covalently with any nucleic acid. [GOC:jl]
anchovy.39061_ANCH	7.98E-05	0.000782526	233 N 0.992**;446 N 0.958*;	prcc:papillary renal cell carcinoma (translocation-associated) [Source:ZFIN;Acc:ZDB-GENE-070717-1]	::
anchovy.56056_ANCH	8.11E-05	0.000788498	251 N 0.959*;	ATG7:autophagy related 7 [Source:HGNC Symbol;Acc:HGNC:16935]	GO:0008641:small protein activating enzyme activity:"Catalysis of the activation of small proteins, such as ubiquitin or ubiquitin-like proteins, through the formation of an ATP-dependent high-energy thiolester bond. [GOC:jl, GOC:mah]"
anchovy.55532_ANCH	8.10E-05	0.000791121	2 Q 0.951*;	rad18:RAD18 E3 ubiquitin protein ligase [Source:ZFIN;Acc:ZDB-GENE-040426-745]	GO:0045839:negative regulation of mitotic nuclear division:"Any process that stops, prevents or reduces the rate or extent of mitosis. Mitosis is the division of the eukaryotic cell nucleus to produce two daughter nuclei that, usually, contain the identical chromosome complement to their mother. [GOC:dph, GOC:go_curators, GOC:tb]"
anchovy.43141_ANCH	8.34E-05	0.000807053	2213 S 0.969*;	urb1:URB1 ribosome biogenesis 1 homolog (S. cerevisiae) [Source:ZFIN;Acc:ZDB-GENE-030131-5181]	GO:0006810:transport:"The directed movement of substances (such as macromolecules, small molecules, ions) into, out of or within a cell, or between cells, or within a multicellular organism by means of some agent such as a transporter or pore. [GOC:dph, GOC:jl, GOC:mah]"
anchovy.11601_ANCH	8.41E-05	0.000810437	481 C 0.984*;930 R 0.956*;	wdr6:WD repeat domain 6 [Source:ZFIN;Acc:ZDB-GENE-081104-368]	GO:0009617:response to bacterium:"Any process that results in a change in state or activity of a cell or an organism (in terms of movement, secretion, enzyme production, gene expression, etc.) as a result of a stimulus from a bacterium. [GOC:hb]"
anchovy.40985_ANCH	8.55E-05	0.000820134	958 Q 0.965*;1127 S 0.963*;	pigo:"phosphatidylinositol glycan anchor biosynthesis, class O [Source:ZFIN;Acc:ZDB-GENE-091204-80]"	GO:0016043:cellular component organization:"A process that results in the assembly, arrangement of constituent parts, or disassembly of a cellular component. [GOC:ai, GOC:jl, GOC:mah]"
anchovy.53854_ANCH	9.04E-05	0.00086339	56 G 0.963*;507 S 0.981*;	trip4:thyroid hormone receptor interactor 4 [Source:ZFIN;Acc:ZDB-GENE-040724-92]	GO:0003713:transcription coactivator activity:"Interacting selectively and non-covalently with a activating transcription factor and also with the basal transcription machinery in order to increase the frequency, rate or extent of transcription. Cofactors generally do not bind the template nucleic acid, but rather mediate protein-protein interactions between activating transcription factors and t…
anchovy.5232_ANCH	9.85E-05	0.000932673	3609 N 0.950*;4693 S 0.975*;	si:ch211-233a24.2:si:ch211-233a24.2 [Source:ZFIN;Acc:ZDB-GENE-090313-98]	::
anchovy.30939_ANCH	0.000103237	0.000964999	180 F 0.955*;365 S 0.984*;	fbxl5:F-box and leucine-rich repeat protein 5 [Source:ZFIN;Acc:ZDB-GENE-030131-900]	GO:0005506:iron ion binding:Interacting selectively and non-covalently with iron (Fe) ions. [GOC:ai]
anchovy.7305_ANCH	0.000104824	0.000975701	537 R 0.978*;242 N 0.981*;	glyctk:glycerate kinase [Source:ZFIN;Acc:ZDB-GENE-061013-308]	GO:0000166:nucleotide binding:"Interacting selectively and non-covalently with a nucleotide, any compound consisting of a nucleoside that is esterified with (ortho)phosphate or an oligophosphate at any hydroxyl group on the ribose or deoxyribose. [GOC:mah, ISBN:0198547684]"
anchovy.58052_ANCH	0.000109701	0.001016808	436 S 0.965*;	fancc:"Fanconi anemia, complementation group C [Source:ZFIN;Acc:ZDB-GENE-060510-2]"	GO:0006281:DNA repair:"The process of restoring DNA after damage. Genomes are subject to damage by chemical and physical agents in the environment (e.g. UV and ionizing radiations, chemical mutagens, fungal and bacterial toxins, etc.) and by free radicals or alkylating agents endogenously generated in metabolism. DNA is also damaged because of errors during its replication. A variety of different…
anchovy.10146_ANCH	0.000118071	0.001085271	2043 S 0.972*;591 T 0.952*;	nup205:nucleoporin 205 [Source:ZFIN;Acc:ZDB-GENE-040715-8]	GO:0004866:endopeptidase inhibitor activity:"Stops, prevents or reduces the activity of an endopeptidase, any enzyme that hydrolyzes nonterminal peptide bonds in polypeptides. [GOC:jl]"
anchovy.22117_ANCH	0.000118846	0.001087857	236 S 0.960*;	poli:polymerase (DNA directed) iota [Source:ZFIN;Acc:ZDB-GENE-050417-376]	GO:0003676:nucleic acid binding:Interacting selectively and non-covalently with any nucleic acid. [GOC:jl]
anchovy.58511_ANCH	0.000120106	0.00109485	161 S 0.963*;	drc1:dynein regulatory complex subunit 1 homolog (Chlamydomonas) [Source:ZFIN;Acc:ZDB-GENE-041001-218]	GO:0071973:bacterial-type flagellum-dependent cell motility:"Cell motility due to the motion of one or more bacterial-type flagella. A bacterial-type flagellum is a motor complex composed of an extracellular helical protein filament coupled to a rotary motor embedded in the cell envelope. [GOC:cilia, GOC:krc, GOC:mah]"	F1QRC1
anchovy.61207_ANCH	0.000123777	0.001123668	750 N 0.966*;248 K 0.963*;	trmt1:tRNA methyltransferase 1 homolog (S. cerevisiae) [Source:ZFIN;Acc:ZDB-GENE-060810-40]	GO:0016740:transferase activity:"Catalysis of the transfer of a group, e.g. a methyl group, glycosyl group, acyl group, phosphorus-containing, or other groups, from one compound (generally regarded as the donor) to another compound (generally regarded as the acceptor). Transferase is the systematic name for any enzyme of EC class 2. [ISBN:0198506732]"
anchovy.21065_ANCH	0.000125453	0.001129589	386 P 0.991**;74 A 0.975*;359 Q 0.982*;722 S 0.977*;215 G 0.969*;	cmtr2:cap methyltransferase 2 [Source:ZFIN;Acc:ZDB-GENE-040426-2775]	GO:0003674:molecular_function:"Elemental activities, such as catalysis or binding, describing the actions of a gene product at the molecular level. A given gene product may exhibit one or more molecular functions. [GOC:go_curators]"
anchovy.49111_ANCH	0.00012712	0.00113995	2096 I 0.958*;901 T 0.994**;	pikfyve:"phosphoinositide kinase, FYVE finger containing [Source:ZFIN;Acc:ZDB-GENE-030131-9636]"	GO:0046488:phosphatidylinositol metabolic process:"The chemical reactions and pathways involving phosphatidylinositol, any glycophospholipid in which a sn-glycerol 3-phosphate residue is esterified to the 1-hydroxyl group of 1D-myo-inositol. [CHEBI:28874, ISBN:0198506732]"
anchovy.40399_ANCH	0.000131447	0.001173976	227 S 0.979*;73 S 0.983*;	spdl1:spindle apparatus coiled-coil protein 1 [Source:ZFIN;Acc:ZDB-GENE-070928-7]	GO:0031577:spindle checkpoint:A cell cycle checkpoint that originates from the mitotic or meiotic spindle. [GOC:mtg_cell_cycle]
anchovy.20103_ANCH	0.000140356	0.001233564	463 S 0.990**;224 R 0.992**;	rest:RE1-silencing transcription factor [Source:ZFIN;Acc:ZDB-GENE-080415-1]	GO:0003676:nucleic acid binding:Interacting selectively and non-covalently with any nucleic acid. [GOC:jl]
anchovy.37153_ANCH	0.000146295	0.001270581	1076 E 0.978*;1051 S 0.971*;	gtf3c2:"general transcription factor IIIC, polypeptide 2, beta [Source:ZFIN;Acc:ZDB-GENE-041014-349]"	GO:0005515:protein binding:Interacting selectively and non-covalently with any protein or protein complex (a complex of two or more proteins that may include other nonprotein molecules). [GOC:go_curators]
anchovy.48394_ANCH	0.000150201	0.001299389	776 G 0.965*;124 C 0.977*;	cog1:component of oligomeric golgi complex 1 [Source:ZFIN;Acc:ZDB-GENE-050302-128]	::
anchovy.42456_ANCH	0.00015348	0.001322564	374 A 0.976*;465 A 0.974*;	C18H19orf47:chromosome 19 open reading frame 47 [Source:HGNC Symbol;Acc:HGNC:26723]	GO:0003674:molecular_function:"Elemental activities, such as catalysis or binding, describing the actions of a gene product at the molecular level. A given gene product may exhibit one or more molecular functions. [GOC:go_curators]"
anchovy.57781_ANCH	0.000160158	0.001374738	78 R 0.963*;1456 T 0.953*;	pola1:"polymerase (DNA directed), alpha 1 [Source:ZFIN;Acc:ZDB-GENE-030114-9]"	GO:0001882:nucleoside binding:"Interacting selectively and non-covalently with a nucleoside, a compound consisting of a purine or pyrimidine nitrogenous base linked either to ribose or deoxyribose. [GOC:hjd]"
anchovy.24227_ANCH	0.000162157	0.001386506	379 S 0.971*;906 S 0.992**;	TPP2:tripeptidyl peptidase II [Source:HGNC Symbol;Acc:HGNC:12016]	GO:0004252:serine-type endopeptidase activity:"Catalysis of the hydrolysis of internal, alpha-peptide bonds in a polypeptide chain by a catalytic mechanism that involves a catalytic triad consisting of a serine nucleophile that is activated by a proton relay involving an acidic residue (e.g. aspartate or glutamate) and a basic residue (usually histidine). [GOC:mah, http://merops.sanger.ac.uk/abou…
anchovy.48787_ANCH	0.000165237	0.001407388	307 R 0.960*;171 S 0.990*;	pdcd6ip:programmed cell death 6 interacting protein [Source:ZFIN;Acc:ZDB-GENE-040426-2678]	GO:0003674:molecular_function:"Elemental activities, such as catalysis or binding, describing the actions of a gene product at the molecular level. A given gene product may exhibit one or more molecular functions. [GOC:go_curators]"
anchovy.2416_ANCH	0.000169554	0.001438597	350 K 0.987*;132 C 0.987*;	tmem206:transmembrane protein 206 [Source:ZFIN;Acc:ZDB-GENE-040426-1173]	GO:0003674:molecular_function:"Elemental activities, such as catalysis or binding, describing the actions of a gene product at the molecular level. A given gene product may exhibit one or more molecular functions. [GOC:go_curators]"
anchovy.27147_ANCH	0.000171914	0.001453034	506 C 0.976*;738 Q 0.980*;	aqr:aquarius intron-binding spliceosomal factor [Source:ZFIN;Acc:ZDB-GENE-040426-1189]	GO:0046872:metal ion binding:Interacting selectively and non-covalently with any metal ion. [GOC:ai]
anchovy.43251_ANCH	0.000174537	0.001458442	109 N 0.977*;498 C 0.991**;	foxred1:FAD-dependent oxidoreductase domain containing 1 [Source:ZFIN;Acc:ZDB-GENE-080204-64]	GO:0016491:oxidoreductase activity:"Catalysis of an oxidation-reduction (redox) reaction, a reversible chemical reaction in which the oxidation state of an atom or atoms within a molecule is altered. One substrate acts as a hydrogen or electron donor and becomes oxidized, while the other acts as hydrogen or electron acceptor and becomes reduced. [GOC:go_curators]"
anchovy.56679_ANCH	0.000173376	0.001459803	102 I 0.966*;188 S 0.969*;	henmt1:HEN1 methyltransferase homolog 1 (Arabidopsis) [Source:ZFIN;Acc:ZDB-GENE-050417-387]	GO:0001510:RNA methylation:Posttranscriptional addition of a methyl group to either a nucleotide or 2'-O ribose in a polyribonucleotide. Usually uses S-adenosylmethionine as a cofactor. [GOC:hjd]	Q568P9
anchovy.19845_ANCH	0.000174483	0.00146353	767 S 0.951*;	si:dkey-243i1.1:si:dkey-243i1.1 [Source:ZFIN;Acc:ZDB-GENE-030131-6399]	GO:0003674:molecular_function:"Elemental activities, such as catalysis or binding, describing the actions of a gene product at the molecular level. A given gene product may exhibit one or more molecular functions. [GOC:go_curators]"
anchovy.65917_ANCH	0.000178214	0.001483549	2011 T 0.978*;	dicer1:"dicer 1, ribonuclease type III [Source:ZFIN;Acc:ZDB-GENE-030131-3445]"	GO:0016891:"endoribonuclease activity, producing 5'-phosphomonoesters":Catalysis of the hydrolysis of ester linkages within ribonucleic acids by creating internal breaks to yield 5'-phosphomonoesters. [GOC:ai]
anchovy.54490_ANCH	0.000183219	0.001519477	359 R 0.961*;382 R 0.961*;	itgbl1:"integrin, beta-like 1 [Source:ZFIN;Acc:ZDB-GENE-050522-410]"	::
anchovy.15199_ANCH	0.000190361	0.001561104	1276 S 0.978*;628 S 0.989*;	dnmt1:DNA (cytosine-5-)-methyltransferase 1 [Source:ZFIN;Acc:ZDB-GENE-990714-15]	GO:0090116:C-5 methylation of cytosine:"The covalent transfer of a methyl group to C-5 of cytosine in a DNA molecule. [GOC:ascb_2009, GOC:dph, GOC:tb]"
anchovy.14898_ANCH	0.000189807	0.001562364	850 Q 0.993**;	TRAPPC8:trafficking protein particle complex 8 [Source:HGNC Symbol;Acc:HGNC:29169]	GO:0003713:transcription coactivator activity:"Interacting selectively and non-covalently with a activating transcription factor and also with the basal transcription machinery in order to increase the frequency, rate or extent of transcription. Cofactors generally do not bind the template nucleic acid, but rather mediate protein-protein interactions between activating transcription factors and t…
anchovy.4465_ANCH	0.000192785	0.001569315	935 S 0.989*;	sycp1:synaptonemal complex protein 1 [Source:ZFIN;Acc:ZDB-GENE-040910-6]	GO:0007130:synaptonemal complex assembly:The cell cycle process in which the synaptonemal complex is formed. This is a structure that holds paired chromosomes together during prophase I of meiosis and that promotes genetic recombination. [ISBN:0198506732]
anchovy.25520_ANCH	0.000202752	0.001632372	379 T 0.961*;1340 N 0.965*;	ckap5:cytoskeleton associated protein 5 [Source:ZFIN;Acc:ZDB-GENE-051120-174]	GO:0005488:binding:"The selective, non-covalent, often stoichiometric, interaction of a molecule with one or more specific sites on another molecule. [GOC:ceb, GOC:mah, ISBN:0198506732]"
anchovy.14736_ANCH	0.000207208	0.001656161	3627 L 0.984*;4537 T 0.951*;	vps13d:vacuolar protein sorting 13 homolog D (S. cerevisiae) [Source:ZFIN;Acc:ZDB-GENE-050912-1]	GO:0045053:protein retention in Golgi apparatus:"The retention of proteins within the Golgi apparatus. Golgi-localized carbohydrate-modifying enzymes have a short N-terminal domain that faces the cytosol, a single transmembrane alpha helix, and a large C-terminal domain that faces the Golgi lumen and that contains the catalytic site. How the membrane-spanning alpha helix in a Golgi enzyme causes …
anchovy.1611_ANCH	0.000208446	0.00166004	489 V 0.951*;	amh:anti-Mullerian hormone [Source:ZFIN;Acc:ZDB-GENE-050706-192]	GO:2000835:negative regulation of androgen secretion:"Any process that stops, prevents or reduces the frequency, rate or extent of androgen secretion. [GOC:sl]"
anchovy.58617_ANCH	0.000211721	0.001680057	246 L 0.951*;334 R 0.955*;	nfkbil1:nuclear factor of kappa light polypeptide gene enhancer in B-cells inhibitor-like 1 [Source:ZFIN;Acc:ZDB-GENE-040116-7]	GO:0034122:negative regulation of toll-like receptor signaling pathway:"Any process that stops, prevents, or reduces the frequency, rate, or extent of toll-like receptor signaling pathway. [GOC:add, PMID:16551253, PMID:17328678]"
anchovy.7579_ANCH	0.000220116	0.001734202	203 S 0.989*;439 V 0.988*;	zgc:162161:zgc:162161 [Source:ZFIN;Acc:ZDB-GENE-070410-26]	GO:0008643:carbohydrate transport:"The directed movement of carbohydrate into, out of or within a cell, or between cells, by means of some agent such as a transporter or pore. Carbohydrates are any of a group of organic compounds based of the general formula Cx(H2O)y. [GOC:ai]"
anchovy.21601_ANCH	0.000219404	0.001734786	172 S 0.985*;450 R 0.970*;	scaf8:SR-related CTD-associated factor 8 [Source:ZFIN;Acc:ZDB-GENE-030131-3703]	GO:0003676:nucleic acid binding:Interacting selectively and non-covalently with any nucleic acid. [GOC:jl]
anchovy.26782_ANCH	0.000236007	0.001846209	76 S 0.971*;247 S 0.996**;	ripk1l:"receptor (TNFRSF)-interacting serine-threonine kinase 1, like [Source:ZFIN;Acc:ZDB-GENE-070705-132]"	GO:0004672:protein kinase activity:"Catalysis of the phosphorylation of an amino acid residue in a protein, usually according to the reaction: a protein + ATP = a phosphoprotein + ADP. [MetaCyc:PROTEIN-KINASE-RXN]"
anchovy.55401_ANCH	0.000249539	0.001945172	220 S 0.989*;563 Q 0.990*;49 V 0.966*;	ndc80:NDC80 kinetochore complex component [Source:ZFIN;Acc:ZDB-GENE-030131-904]	GO:0000777:condensed chromosome kinetochore:A multisubunit complex that is located at the centromeric region of a condensed chromosome and provides an attachment point for the spindle microtubules. [GOC:elh]	Q6DRJ7
anchovy.44953_ANCH	0.00026777	0.002079929	481 V 0.978*;404 G 0.969*;	ipo11:importin 11 [Source:ZFIN;Acc:ZDB-GENE-040711-1]	GO:0005488:binding:"The selective, non-covalent, often stoichiometric, interaction of a molecule with one or more specific sites on another molecule. [GOC:ceb, GOC:mah, ISBN:0198506732]"
anchovy.58449_ANCH	0.000276515	0.002132843	1334 R 0.979*;601 S 0.969*;	baz1b:"bromodomain adjacent to zinc finger domain, 1B [Source:ZFIN;Acc:ZDB-GENE-010328-16]"	GO:0016758:"transferase activity, transferring hexosyl groups":Catalysis of the transfer of a hexosyl group from one compound (donor) to another (acceptor). [GOC:jl]
anchovy.30501_ANCH	0.000286788	0.002196716	552 C 0.983*;540 A 0.956*;421 S 0.985*;	nub1:negative regulator of ubiquitin-like proteins 1 [Source:ZFIN;Acc:ZDB-GENE-080212-11]	GO:0003674:molecular_function:"Elemental activities, such as catalysis or binding, describing the actions of a gene product at the molecular level. A given gene product may exhibit one or more molecular functions. [GOC:go_curators]"
anchovy.24175_ANCH	0.000301226	0.002299325	277 G 0.979*;	nudt6:nudix (nucleoside diphosphate linked moiety X)-type motif 6 [Source:ZFIN;Acc:ZDB-GENE-070410-44]	GO:0005575:cellular_component:"The part of a cell or its extracellular environment in which a gene product is located. A gene product may be located in one or more parts of a cell and its location may be as specific as a particular macromolecular complex, that is, a stable, persistent association of macromolecules that function together. [GOC:go_curators, NIF_Subcellular:sao-1337158144]"
anchovy.52731_ANCH	0.000303705	0.002310256	634 C 0.987*;646 V 0.954*;	si:dkey-205k8.5:si:dkey-205k8.5 [Source:ZFIN;Acc:ZDB-GENE-141216-11]	GO:0003956:NAD(P)+-protein-arginine ADP-ribosyltransferase activity:Catalysis of the reaction: NAD(P)+ + L-arginine = nicotinamide + N2-(ADP-D-ribosyl)-L-arginine. [EC:2.4.2.31]
anchovy.8022_ANCH	0.000314796	0.002378221	68 P 0.975*;168 P 0.956*;	shbg:sex hormone-binding globulin [Source:ZFIN;Acc:ZDB-GENE-030131-1324]	GO:0003674:molecular_function:"Elemental activities, such as catalysis or binding, describing the actions of a gene product at the molecular level. A given gene product may exhibit one or more molecular functions. [GOC:go_curators]"
anchovy.46134_ANCH	0.000322239	0.002417888	779 T 0.962*;111 G 0.964*;	TTC37:tetratricopeptide repeat domain 37 [Source:HGNC Symbol;Acc:HGNC:23639]	GO:0003674:molecular_function:"Elemental activities, such as catalysis or binding, describing the actions of a gene product at the molecular level. A given gene product may exhibit one or more molecular functions. [GOC:go_curators]"
anchovy.40798_ANCH	0.000321598	0.002421316	131 T 0.993**;	eef1g:eukaryotic translation elongation factor 1 gamma [Source:ZFIN;Acc:ZDB-GENE-020423-3]	GO:0003676:nucleic acid binding:Interacting selectively and non-covalently with any nucleic acid. [GOC:jl]	Q6PE25
anchovy.15036_ANCH	0.000328996	0.002443651	1002 A 0.969*;	trip11:thyroid hormone receptor interactor 11 [Source:ZFIN;Acc:ZDB-GENE-030131-9833]	GO:0000042:protein targeting to Golgi:"The process of directing proteins towards the Golgi; usually uses signals contained within the protein. [GOC:ai, GOC:mah]"
anchovy.15834_ANCH	0.00032826	0.002454717	509 V 0.982*;460 C 0.992**;	eepd1:endonuclease/exonuclease/phosphatase family domain containing 1 [Source:ZFIN;Acc:ZDB-GENE-040426-1831]	GO:0006281:DNA repair:"The process of restoring DNA after damage. Genomes are subject to damage by chemical and physical agents in the environment (e.g. UV and ionizing radiations, chemical mutagens, fungal and bacterial toxins, etc.) and by free radicals or alkylating agents endogenously generated in metabolism. DNA is also damaged because of errors during its replication. A variety of different…
anchovy.30871_ANCH	0.000331608	0.002454789	179 T 0.955*;	ftsj3:FtsJ homolog 3 (E. coli) [Source:ZFIN;Acc:ZDB-GENE-030131-9828]	GO:0052667:phosphomethylethanolamine N-methyltransferase activity:"Catalysis of the reaction: N-methylethanolamine phosphate + S-adenosyl-L-methionine = N,N-dimethylethanolamine phosphate + S-adenosyl-L-homocysteine + H(+). [KEGG:R06868, MetaCyc:RXN-5642, RHEA:25322]"
anchovy.5758_ANCH	0.000332869	0.002455884	581 S 0.978*;	zgc:109744:zgc:109744 [Source:ZFIN;Acc:ZDB-GENE-050809-146]	GO:0004319:"enoyl-[acyl-carrier-protein] reductase (NADPH, B-specific) activity":"Catalysis of the reaction: acyl-[acyl-carrier protein] + NADP+ = trans-2,3-dehydroacyl-[acyl-carrier protein] + NADPH + H+. [EC:1.3.1.10]"
anchovy.57553_ANCH	0.000335356	0.002465982	998 P 0.955*;	cep104:centrosomal protein 104 [Source:ZFIN;Acc:ZDB-GENE-060503-195]	GO:0005488:binding:"The selective, non-covalent, often stoichiometric, interaction of a molecule with one or more specific sites on another molecule. [GOC:ceb, GOC:mah, ISBN:0198506732]"
anchovy.55362_ANCH	0.000341829	0.002496938	57 C 0.964*;113 H 0.976*;	fgfr1op:FGFR1 oncogene partner [Source:ZFIN;Acc:ZDB-GENE-090417-1]	GO:0003674:molecular_function:"Elemental activities, such as catalysis or binding, describing the actions of a gene product at the molecular level. A given gene product may exhibit one or more molecular functions. [GOC:go_curators]"
anchovy.23738_ANCH	0.000346326	0.002521439	1140 G 0.969*;883 C 0.958*;	btaf1:"BTAF1 RNA polymerase II, B-TFIID transcription factor-associated [Source:ZFIN;Acc:ZDB-GENE-021025-1]"	GO:0005488:binding:"The selective, non-covalent, often stoichiometric, interaction of a molecule with one or more specific sites on another molecule. [GOC:ceb, GOC:mah, ISBN:0198506732]"
anchovy.19939_ANCH	0.000349779	0.002538202	804 S 0.956*;455 S 0.970*;	trappc12:trafficking protein particle complex 12 [Source:ZFIN;Acc:ZDB-GENE-070112-1282]	GO:0005575:cellular_component:"The part of a cell or its extracellular environment in which a gene product is located. A gene product may be located in one or more parts of a cell and its location may be as specific as a particular macromolecular complex, that is, a stable, persistent association of macromolecules that function together. [GOC:go_curators, NIF_Subcellular:sao-1337158144]"
anchovy.17142_ANCH	0.000363834	0.002622935	252 S 0.985*;1087 N 0.977*;	fbxo10:F-box protein 10 [Source:ZFIN;Acc:ZDB-GENE-090313-270]	GO:0005515:protein binding:Interacting selectively and non-covalently with any protein or protein complex (a complex of two or more proteins that may include other nonprotein molecules). [GOC:go_curators]
anchovy.54207_ANCH	0.00037782	0.002688619	58 P 0.991**;79 S 0.966*;	pdcd2:programmed cell death 2 [Source:ZFIN;Acc:ZDB-GENE-040426-1236]	GO:0003676:nucleic acid binding:Interacting selectively and non-covalently with any nucleic acid. [GOC:jl]
anchovy.40302_ANCH	0.000382632	0.002714107	223 E 0.959*;104 G 0.982*;	ubac2:UBA domain containing 2 [Source:ZFIN;Acc:ZDB-GENE-070112-2122]	GO:0005515:protein binding:Interacting selectively and non-covalently with any protein or protein complex (a complex of two or more proteins that may include other nonprotein molecules). [GOC:go_curators]
anchovy.30367_ANCH	0.00038803	0.002743568	1205 V 0.992**;271 C 0.968*;	mlh3:mutL homolog 3 (E. coli) [Source:ZFIN;Acc:ZDB-GENE-060810-45]	GO:0030983:mismatched DNA binding:Interacting selectively and non-covalently with double-stranded DNA containing one or more mismatches. [GOC:mah]
anchovy.51184_ANCH	0.000400495	0.002822656	134 S 0.977*;318 M 0.962*;	aimp2:aminoacyl tRNA synthetase complex-interacting multifunctional protein 2 [Source:ZFIN;Acc:ZDB-GENE-040426-2652]	GO:0003674:molecular_function:"Elemental activities, such as catalysis or binding, describing the actions of a gene product at the molecular level. A given gene product may exhibit one or more molecular functions. [GOC:go_curators]"
anchovy.32008_ANCH	0.000402263	0.002826093	74 S 0.988*;	c8g:"complement component 8, gamma polypeptide [Source:ZFIN;Acc:ZDB-GENE-040426-1898]"	GO:0036094:small molecule binding:"Interacting selectively and non-covalently with a small molecule, any low molecular weight, monomeric, non-encoded molecule. [GOC:curators, GOC:pde, GOC:pm]"
anchovy.25171_ANCH	0.000406079	0.002843845	264 S 0.972*;483 S 0.977*;	nlrx1:NLR family member X1 [Source:ZFIN;Acc:ZDB-GENE-071119-3]	GO:0003674:molecular_function:"Elemental activities, such as catalysis or binding, describing the actions of a gene product at the molecular level. A given gene product may exhibit one or more molecular functions. [GOC:go_curators]"
anchovy.3518_ANCH	0.000409504	0.002858755	2241 G 0.971*;2483 G 0.953*;	zfyve26:"zinc finger, FYVE domain containing 26 [Source:ZFIN;Acc:ZDB-GENE-030131-3286]"	GO:0000910:cytokinesis:The division of the cytoplasm and the plasma membrane of a cell and its partitioning into two daughter cells. [GOC:mtg_cell_cycle]
anchovy.54503_ANCH	0.000416666	0.002899575	161 S 0.982*;322 G 0.996**;	cers1:ceramide synthase 1 [Source:ZFIN;Acc:ZDB-GENE-050208-406]	GO:0003674:molecular_function:"Elemental activities, such as catalysis or binding, describing the actions of a gene product at the molecular level. A given gene product may exhibit one or more molecular functions. [GOC:go_curators]"
anchovy.26091_ANCH	0.000420688	0.00291836	951 S 0.968*;	mtr:5-methyltetrahydrofolate-homocysteine methyltransferase [Source:ZFIN;Acc:ZDB-GENE-031001-5]	GO:0042558:pteridine-containing compound metabolic process:"The chemical reactions and pathways involving any compound containing pteridine (pyrazino(2,3-dipyrimidine)), e.g. pteroic acid, xanthopterin and folic acid. [GOC:jl, ISBN:0198506732]"
anchovy.41649_ANCH	0.000423495	0.00291947	532 S 0.992**;	trappc11:trafficking protein particle complex 11 [Source:ZFIN;Acc:ZDB-GENE-030131-1723]	GO:0001889:liver development:"The process whose specific outcome is the progression of the liver over time, from its formation to the mature structure. The liver is an exocrine gland which secretes bile and functions in metabolism of protein and carbohydrate and fat, synthesizes substances involved in the clotting of the blood, synthesizes vitamin A, detoxifies poisonous substances, stores glycog…	Q1RLX4
anchovy.41319_ANCH	0.000427569	0.002929243	87 E 0.988*;136 E 0.985*;	hspbap1:hspb associated protein 1 [Source:ZFIN;Acc:ZDB-GENE-040808-38]	::
anchovy.40094_ANCH	0.00043261	0.002954605	667 N 0.951*;380 S 0.984*;	exoc2:exocyst complex component 2 [Source:ZFIN;Acc:ZDB-GENE-040426-1160]	GO:0001927:exocyst assembly:"The aggregation, arrangement and bonding together of various polypeptides into the exocyst complex. [GOC:hjd, PMID:9700152, Wikipedia:Exocyst]"
anchovy.39157_ANCH	0.00046384	0.003148404	435 F 0.969*;1003 R 0.950*;	MYO19:myosin XIX [Source:HGNC Symbol;Acc:HGNC:26234]	GO:0003774:motor activity:"Catalysis of the generation of force resulting either in movement along a microfilament or microtubule, or in torque resulting in membrane scission, coupled to the hydrolysis of a nucleoside triphosphate. [GOC:mah, GOC:vw, ISBN:0815316194, PMID:11242086]"
anchovy.54792_ANCH	0.00046582	0.003152141	8 L 0.975*;	gpatch3:G patch domain containing 3 [Source:ZFIN;Acc:ZDB-GENE-070112-902]	GO:0003676:nucleic acid binding:Interacting selectively and non-covalently with any nucleic acid. [GOC:jl]
anchovy.24454_ANCH	0.000477543	0.003221592	371 N 0.957*;301 R 0.973*;	htatsf1:HIV-1 Tat specific factor 1 [Source:ZFIN;Acc:ZDB-GENE-040426-1578]	GO:0003676:nucleic acid binding:Interacting selectively and non-covalently with any nucleic acid. [GOC:jl]
anchovy.45173_ANCH	0.000493568	0.003319542	520 G 0.963*;533 V 0.959*;	pibf1:progesterone immunomodulatory binding factor 1 [Source:ZFIN;Acc:ZDB-GENE-040801-94]	GO:0003674:molecular_function:"Elemental activities, such as catalysis or binding, describing the actions of a gene product at the molecular level. A given gene product may exhibit one or more molecular functions. [GOC:go_curators]"
anchovy.28992_ANCH	0.000504377	0.003361496	298 P 0.974*;435 S 0.990*;446 F 0.978*;	nthl1:nth-like DNA glycosylase 1 [Source:ZFIN;Acc:ZDB-GENE-120511-4]	GO:0006285:"base-excision repair, AP site formation":"The formation of an AP site, a deoxyribose sugar with a missing base, by DNA glycosylase which recognizes an altered base in DNA and catalyzes its hydrolytic removal. This sugar phosphate is the substrate recognized by the AP endonuclease, which cuts the DNA phosphodiester backbone at the 5' side of the altered site to leave a gap which is sub…
anchovy.42090_ANCH	0.000502352	0.003368354	42 R 0.958*;539 P 0.960*;	farsb:"phenylalanyl-tRNA synthetase, beta subunit [Source:ZFIN;Acc:ZDB-GENE-021206-2]"	GO:0004812:aminoacyl-tRNA ligase activity:"Catalysis of the formation of aminoacyl-tRNA from ATP, amino acid, and tRNA with the release of diphosphate and AMP. [ISBN:0198506732]"
anchovy.37818_ANCH	0.000515925	0.00341781	1960 Y 0.962*;	TUBGCP6:"tubulin, gamma complex associated protein 6 [Source:HGNC Symbol;Acc:HGNC:18127]"	GO:0050885:neuromuscular process controlling balance:"Any process that an organism uses to control its balance, the orientation of the organism (or the head of the organism) in relation to the source of gravity. In humans and animals, balance is perceived through visual cues, the labyrinth system of the inner ears and information from skin pressure receptors and muscle and joint receptors. [GOC:a…
anchovy.4743_ANCH	0.000517577	0.003418485	600 N 0.995**;377 Q 0.990**;	avl9:AVL9 homolog (S. cerevisiase) [Source:ZFIN;Acc:ZDB-GENE-060825-261]	GO:0003674:molecular_function:"Elemental activities, such as catalysis or binding, describing the actions of a gene product at the molecular level. A given gene product may exhibit one or more molecular functions. [GOC:go_curators]"
anchovy.7988_ANCH	0.000522291	0.003439325	1939 C 0.980*;1971 A 0.980*;2229 V 0.972*;	mia3:"melanoma inhibitory activity family, member 3 [Source:ZFIN;Acc:ZDB-GENE-041014-270]"	GO:0005575:cellular_component:"The part of a cell or its extracellular environment in which a gene product is located. A gene product may be located in one or more parts of a cell and its location may be as specific as a particular macromolecular complex, that is, a stable, persistent association of macromolecules that function together. [GOC:go_curators, NIF_Subcellular:sao-1337158144]"
anchovy.27817_ANCH	0.000533954	0.00350566	246 L 0.988*;279 A 0.985*;	METTL15:methyltransferase like 15 [Source:HGNC Symbol;Acc:HGNC:26606]	GO:0008168:methyltransferase activity:Catalysis of the transfer of a methyl group to an acceptor molecule. [ISBN:0198506732]
anchovy.42523_ANCH	0.000540286	0.003526242	495 C 0.958*;	mtbp:MDM2 binding protein [Source:ZFIN;Acc:ZDB-GENE-120724-1]	::
anchovy.42272_ANCH	0.000549944	0.003578692	293 T 0.962*;390 T 0.991**;	zgc:66475:zgc:66475 [Source:ZFIN;Acc:ZDB-GENE-040426-1644]	GO:0009008:DNA-methyltransferase activity:"Catalysis of the transfer of a methyl group to a DNA molecule. [GOC:jl, ISBN:0198506732]"
anchovy.35651_ANCH	0.000556424	0.003610209	987 S 0.989*;530 S 0.969*;	ipo9:importin 9 [Source:ZFIN;Acc:ZDB-GENE-040426-2953]	GO:0005488:binding:"The selective, non-covalent, often stoichiometric, interaction of a molecule with one or more specific sites on another molecule. [GOC:ceb, GOC:mah, ISBN:0198506732]"
anchovy.33866_ANCH	0.000567148	0.003668997	174 G 0.977*;626 M 0.958*;	vetz:"vezatin, adherens junctions transmembrane protein [Source:ZFIN;Acc:ZDB-GENE-070705-251]"	GO:0017022:myosin binding:"Interacting selectively and non-covalently with any part of a myosin complex; myosins are any of a superfamily of molecular motor proteins that bind to actin and use the energy of ATP hydrolysis to generate force and movement along actin filaments. [GOC:mah, http://www.mrc-lmb.cam.ac.uk/myosin/Review/Reviewframeset.html]"
anchovy.41763_ANCH	0.000575717	0.003713546	124 G 0.957*;	asun:"asunder, spermatogenesis regulator homolog (Drosphila) [Source:ZFIN;Acc:ZDB-GENE-030131-6224]"	::
anchovy.2203_ANCH	0.000665742	0.004232351	288 R 0.988*;	zcchc4:"zinc finger, CCHC domain containing 4 [Source:ZFIN;Acc:ZDB-GENE-080204-65]"	GO:0003676:nucleic acid binding:Interacting selectively and non-covalently with any nucleic acid. [GOC:jl]
anchovy.41942_ANCH	0.000673697	0.004234118	80 R 0.997**;	epcam:epithelial cell adhesion molecule [Source:ZFIN;Acc:ZDB-GENE-040426-2209]	GO:0055113:epiboly involved in gastrulation with mouth forming second:The expansion of one cell sheet over other cells involved in deuterostomic gastrulation. [ISBN:0878932437]
anchovy.42197_ANCH	0.000668357	0.004236767	797 A 0.964*;	bop1:block of proliferation 1 [Source:ZFIN;Acc:ZDB-GENE-030219-109]	GO:0000466:"maturation of 5.8S rRNA from tricistronic rRNA transcript (SSU-rRNA, 5.8S rRNA, LSU-rRNA)":"Any process involved in the maturation of an rRNA molecule originally produced as part of a tricistronic rRNA transcript that contained the Small SubUnit (SSU) rRNA, the 5.8S rRNA, and the Large SubUnit (LSU) rRNA, in that order, from 5' to 3' along the primary transcript. [GOC:curators, PMID:1…
anchovy.1565_ANCH	0.000673293	0.004243668	204 D 0.983*;162 Q 0.970*;483 P 0.986*;	sugp1:SURP and G patch domain containing 1 [Source:ZFIN;Acc:ZDB-GENE-070615-33]	GO:0003676:nucleic acid binding:Interacting selectively and non-covalently with any nucleic acid. [GOC:jl]
anchovy.55359_ANCH	0.00067306	0.004254353	551 S 0.967*;	coasy:CoA synthase [Source:ZFIN;Acc:ZDB-GENE-040912-137]	GO:0009058:biosynthetic process:"The chemical reactions and pathways resulting in the formation of substances; typically the energy-requiring part of metabolism in which simpler substances are transformed into more complex ones. [GOC:curators, ISBN:0198547684]"
anchovy.20946_ANCH	0.000688542	0.004315124	266 R 0.984*;344 V 0.997**;	sav1:salvador family WW domain containing protein 1 [Source:ZFIN;Acc:ZDB-GENE-040912-28]	GO:0003676:nucleic acid binding:Interacting selectively and non-covalently with any nucleic acid. [GOC:jl]
anchovy.42829_ANCH	0.000694341	0.004326882	1128 R 0.979*;	LTN1:listerin E3 ubiquitin protein ligase 1 [Source:HGNC Symbol;Acc:HGNC:13082]	GO:0005488:binding:"The selective, non-covalent, often stoichiometric, interaction of a molecule with one or more specific sites on another molecule. [GOC:ceb, GOC:mah, ISBN:0198506732]"
anchovy.3436_ANCH	0.000693905	0.004336414	510 S 0.969*;	znf280d:zinc finger protein 280D [Source:ZFIN;Acc:ZDB-GENE-030131-2260]	GO:0007250:activation of NF-kappaB-inducing kinase activity:"The stimulation of the activity of NF-kappaB-inducing kinase through phosphorylation at specific residues. [GOC:jl, PMID:12773372]"
anchovy.2356_ANCH	0.000721563	0.004483853	103 G 0.992**;515 S 0.989*;	dcaf12:DDB1 and CUL4 associated factor 12 [Source:ZFIN;Acc:ZDB-GENE-061013-363]	GO:0003674:molecular_function:"Elemental activities, such as catalysis or binding, describing the actions of a gene product at the molecular level. A given gene product may exhibit one or more molecular functions. [GOC:go_curators]"	Q08BB3
anchovy.42876_ANCH	0.00072797	0.004510958	672 S 0.988*;	usp1:ubiquitin specific peptidase 1 [Source:ZFIN;Acc:ZDB-GENE-030131-726]	GO:0036459:ubiquitinyl hydrolase activity:"Catalysis of the thiol-dependent hydrolysis of an ester, thioester, amide, peptide or isopeptide bond formed by the C-terminal glycine of ubiquitin. [EC:3.4.19.12, GOC:bf, GOC:ka]"
anchovy.46772_ANCH	0.000739642	0.004544985	338 L 0.987*;	TRAPPC9 (1 of 2):trafficking protein particle complex 9 [Source:HGNC Symbol;Acc:HGNC:30832]	::
anchovy.41628_ANCH	0.000743861	0.004545588	600 S 0.987*;156 N 0.981*;	cfdp1:craniofacial development protein 1 [Source:ZFIN;Acc:ZDB-GENE-030131-5736]	::
anchovy.33052_ANCH	0.000742386	0.004549174	297 S 0.971*;1269 S 0.964*;	med14:mediator complex subunit 14 [Source:ZFIN;Acc:ZDB-GENE-030131-8867]	GO:0030518:intracellular steroid hormone receptor signaling pathway:"A series of molecular signals generated as a consequence of a intracellular steroid hormone receptor binding to one of its physiological ligands. [GOC:mah, GOC:signaling]"
anchovy.25460_ANCH	0.000738926	0.004553272	592 S 0.971*;5 P 0.975*;	abce1:"ATP-binding cassette, sub-family E (OABP), member 1 [Source:ZFIN;Acc:ZDB-GENE-040426-1995]"	GO:0019722:calcium-mediated signaling:Any intracellular signal transduction in which the signal is passed on within the cell via calcium ions. [GOC:signaling]
anchovy.54264_ANCH	0.000757286	0.004602127	35 S 0.987*;307 C 0.961*;	pih1d1:PIH1 domain containing 1 [Source:ZFIN;Acc:ZDB-GENE-050309-147]	GO:0003674:molecular_function:"Elemental activities, such as catalysis or binding, describing the actions of a gene product at the molecular level. A given gene product may exhibit one or more molecular functions. [GOC:go_curators]"
anchovy.36136_ANCH	0.000759727	0.004604281	200 R 0.989*;657 P 0.988*;	dot1l:DOT1-like histone H3K79 methyltransferase [Source:ZFIN;Acc:ZDB-GENE-060503-341]	GO:0034729:histone H3-K79 methylation:The modification of histone H3 by addition of a methyl group to lysine at position 79 of the histone. [GOC:se]
anchovy.36816_ANCH	0.000784958	0.004680049	89 S 0.991**;297 Q 0.993**;	mri1:methylthioribose-1-phosphate isomerase 1 [Source:ZFIN;Acc:ZDB-GENE-080204-109]	GO:0044249:cellular biosynthetic process:"The chemical reactions and pathways resulting in the formation of substances, carried out by individual cells. [GOC:jl]"	A9JRE2
anchovy.39859_ANCH	0.000774446	0.004680623	466 S 0.995**;209 S 0.989*;	rpusd2:RNA pseudouridylate synthase domain containing 2 [Source:ZFIN;Acc:ZDB-GENE-120411-43]	GO:0009451:RNA modification:"The covalent alteration of one or more nucleotides within an RNA molecule to produce an RNA molecule with a sequence that differs from that coded genetically. [GOC:go_curators, ISBN:1555811337]"
anchovy.47786_ANCH	0.000781946	0.004687427	297 S 0.979*;	enosf1:enolase superfamily member 1 [Source:ZFIN;Acc:ZDB-GENE-060929-780]	GO:0009063:cellular amino acid catabolic process:"The chemical reactions and pathways resulting in the breakdown of amino acids, organic acids containing one or more amino substituents. [GOC:ai]"
anchovy.39799_ANCH	0.000784694	0.00469115	407 A 0.980*;860 Q 0.956*;	mcm10:minichromosome maintenance complex component 10 [Source:ZFIN;Acc:ZDB-GENE-041210-42]	GO:0046872:metal ion binding:Interacting selectively and non-covalently with any metal ion. [GOC:ai]	Q5RHY1
anchovy.4793_ANCH	0.000795787	0.004731821	500 E 0.978*;255 A 0.993**;	parn:poly(A)-specific ribonuclease (deadenylation nuclease) [Source:ZFIN;Acc:ZDB-GENE-040426-880]	GO:0003676:nucleic acid binding:Interacting selectively and non-covalently with any nucleic acid. [GOC:jl]
anchovy.23843_ANCH	0.000798215	0.004733503	535 L 0.963*;622 S 0.981*;	tcf25:transcription factor 25 (basic helix-loop-helix) [Source:ZFIN;Acc:ZDB-GENE-040905-2]	GO:0000166:nucleotide binding:"Interacting selectively and non-covalently with a nucleotide, any compound consisting of a nucleoside that is esterified with (ortho)phosphate or an oligophosphate at any hydroxyl group on the ribose or deoxyribose. [GOC:mah, ISBN:0198547684]"
anchovy.14953_ANCH	0.000800426	0.004733889	142 G 0.975*;726 T 0.962*;	rabep1:"rabaptin, RAB GTPase binding effector protein 1 [Source:ZFIN;Acc:ZDB-GENE-060526-165]"	GO:0006897:endocytosis:"A vesicle-mediated transport process in which cells take up external materials or membrane constituents by the invagination of a small region of the plasma membrane to form a new membrane-bounded vesicle. [GOC:mah, ISBN:0198506732, ISBN:0716731363]"
anchovy.11905_ANCH	0.000834695	0.004897175	2673 S 0.986*;2803 P 0.967*;	megf8:multiple EGF-like-domains 8 [Source:ZFIN;Acc:ZDB-GENE-090730-1]	GO:0004850:uridine phosphorylase activity:Catalysis of the reaction: uridine + phosphate = uracil + alpha-D-ribose 1-phosphate. [EC:2.4.2.3]
anchovy.26634_ANCH	0.000846479	0.004940035	1325 Y 0.969*;1239 T 0.974*;	ercc5:excision repair cross-complementation group 5 [Source:ZFIN;Acc:ZDB-GENE-050327-28]	GO:0016788:"hydrolase activity, acting on ester bonds":Catalysis of the hydrolysis of any ester bond. [GOC:jl]
anchovy.6227_ANCH	0.000845742	0.004948825	229 A 0.954*;150 S 0.971*;	jmjd6:jumonji domain containing 6 [Source:ZFIN;Acc:ZDB-GENE-040426-17]	GO:0000907:sulfonate dioxygenase activity:"Catalysis of the reaction: sulfonate + 2-oxoglutarate + O2 = sulfite + aminoacetaldehyde + succinate + CO2. [EC:1.14.11.-, GOC:clt, PMID:10482536]"	Q6PFM0
anchovy.44235_ANCH	0.000901291	0.005218499	138 T 0.962*;507 R 0.989*;	elf3:"E74-like factor 3 (ets domain transcription factor, epithelial-specific ) [Source:ZFIN;Acc:ZDB-GENE-030131-8760]"	GO:0051537:"2 iron, 2 sulfur cluster binding":"Interacting selectively and non-covalently with a 2 iron, 2 sulfur (2Fe-2S) cluster; this cluster consists of two iron atoms, with two inorganic sulfur atoms found between the irons and acting as bridging ligands. [GOC:ai, PMID:15952888, Wikipedia:Iron-sulfur_cluster]"
anchovy.31127_ANCH	0.00092327	0.005303996	444 N 0.975*;242 L 0.955*;	mns1:meiosis-specific nuclear structural 1 [Source:ZFIN;Acc:ZDB-GENE-030521-42]	GO:0003674:molecular_function:"Elemental activities, such as catalysis or binding, describing the actions of a gene product at the molecular level. A given gene product may exhibit one or more molecular functions. [GOC:go_curators]"
anchovy.27443_ANCH	0.000953894	0.005451531	197 A 0.977*;122 E 0.952*;	tnfrsf1b:"tumor necrosis factor receptor superfamily, member 1B [Source:ZFIN;Acc:ZDB-GENE-070410-133]"	GO:0005575:cellular_component:"The part of a cell or its extracellular environment in which a gene product is located. A gene product may be located in one or more parts of a cell and its location may be as specific as a particular macromolecular complex, that is, a stable, persistent association of macromolecules that function together. [GOC:go_curators, NIF_Subcellular:sao-1337158144]"
anchovy.31388_ANCH	0.000961599	0.005481363	579 S 0.976*;332 N 0.973*;509 A 0.976*;	wdr46:WD repeat domain 46 [Source:ZFIN;Acc:ZDB-GENE-040426-1264]	GO:0000462:"maturation of SSU-rRNA from tricistronic rRNA transcript (SSU-rRNA, 5.8S rRNA, LSU-rRNA)":"Any process involved in the maturation of a precursor Small SubUnit (SSU) ribosomal RNA (rRNA) molecule into a mature SSU-rRNA molecule from the pre-rRNA molecule originally produced as a tricistronic rRNA transcript that contains the Small Subunit (SSU) rRNA, 5.8S rRNA, and the Large Subunit (L…
anchovy.43640_ANCH	0.00097954	0.00554068	157 S 0.971*;	aamp:"angio-associated, migratory cell protein [Source:ZFIN;Acc:ZDB-GENE-040426-2370]"	GO:0003674:molecular_function:"Elemental activities, such as catalysis or binding, describing the actions of a gene product at the molecular level. A given gene product may exhibit one or more molecular functions. [GOC:go_curators]"
anchovy.4396_ANCH	0.000990715	0.005575302	414 G 0.965*;144 R 0.954*;	usp39:ubiquitin specific peptidase 39 [Source:ZFIN;Acc:ZDB-GENE-030131-966]	GO:0036459:ubiquitinyl hydrolase activity:"Catalysis of the thiol-dependent hydrolysis of an ester, thioester, amide, peptide or isopeptide bond formed by the C-terminal glycine of ubiquitin. [EC:3.4.19.12, GOC:bf, GOC:ka]"
anchovy.48434_ANCH	0.0009935	0.005576748	70 N 0.975*;34 L 0.989*;	rpl18a:ribosomal protein L18a [Source:ZFIN;Acc:ZDB-GENE-040426-1071]	GO:0030529:ribonucleoprotein complex:A macromolecular complex containing both protein and RNA molecules. [GOC:krc]	Q7ZWJ4
anchovy.35664_ANCH	0.00100196	0.005609961	121 N 0.962*;900 S 0.971*;	traf3ip1:TNF receptor-associated factor 3 interacting protein 1 [Source:ZFIN;Acc:ZDB-GENE-040426-1146]	GO:0008150:biological_process:"Any process specifically pertinent to the functioning of integrated living units: cells, tissues, organs, and organisms. A process is a collection of molecular events with a defined beginning and end. [GOC:go_curators, GOC:isa_complete]"
anchovy.42722_ANCH	0.001015001	0.005668588	167 K 0.970*;	fam120b:family with sequence similarity 120B [Source:ZFIN;Acc:ZDB-GENE-040801-119]	GO:0003676:nucleic acid binding:Interacting selectively and non-covalently with any nucleic acid. [GOC:jl]
anchovy.54455_ANCH	0.001024372	0.005692102	56 G 0.958*;617 S 0.975*;	exosc10:exosome component 10 [Source:ZFIN;Acc:ZDB-GENE-040426-781]	GO:0044237:cellular metabolic process:The chemical reactions and pathways by which individual cells transform chemical substances. [GOC:go_curators]
anchovy.8100_ANCH	0.001039093	0.005759397	591 S 0.988*;940 A 0.982*;	C12H16orf62:chromosome 16 open reading frame 62 [Source:HGNC Symbol;Acc:HGNC:24641]	GO:0003674:molecular_function:"Elemental activities, such as catalysis or binding, describing the actions of a gene product at the molecular level. A given gene product may exhibit one or more molecular functions. [GOC:go_curators]"	A4VCH4
anchovy.26748_ANCH	0.001046472	0.00578576	324 P 0.989*;357 P 0.965*;	dcp1a:decapping mRNA 1A [Source:ZFIN;Acc:ZDB-GENE-030723-5]	GO:0031087:deadenylation-independent decapping of nuclear-transcribed mRNA:"Cleavage of the 5'-cap of a nuclear-transcribed mRNA that is independent of poly(A) tail shortening. [GOC:krc, PMID:15225542, PMID:15225544]"
anchovy.60287_ANCH	0.001050124	0.005791434	90 K 0.957*;108 S 0.987*;56 R 0.991**;	rabac1:Rab acceptor 1 (prenylated) [Source:ZFIN;Acc:ZDB-GENE-040625-146]	GO:0005575:cellular_component:"The part of a cell or its extracellular environment in which a gene product is located. A gene product may be located in one or more parts of a cell and its location may be as specific as a particular macromolecular complex, that is, a stable, persistent association of macromolecules that function together. [GOC:go_curators, NIF_Subcellular:sao-1337158144]"
anchovy.13056_ANCH	0.001056891	0.005799755	142 R 0.981*;191 E 0.966*;79 V 0.972*;	mgmt:O-6-methylguanine-DNA methyltransferase [Source:ZFIN;Acc:ZDB-GENE-120614-1]	GO:0003824:catalytic activity:"Catalysis of a biochemical reaction at physiological temperatures. In biologically catalyzed reactions, the reactants are known as substrates, and the catalysts are naturally occurring macromolecular substances known as enzymes. Enzymes possess specific binding sites for substrates, and are usually composed wholly or largely of protein, but RNA that has catalytic ac…
anchovy.55135_ANCH	0.001062026	0.005813472	575 S 0.957*;144 T 0.989*;	casc4:cancer susceptibility candidate 4 [Source:ZFIN;Acc:ZDB-GENE-091130-1]	GO:0042773:ATP synthesis coupled electron transport:"The transfer of electrons through a series of electron donors and acceptors, generating energy that is ultimately used for synthesis of ATP. [ISBN:0716731363]"
anchovy.50894_ANCH	0.001098228	0.005996759	54 G 0.994**;	rpl6:ribosomal protein L6 [Source:ZFIN;Acc:ZDB-GENE-030131-8671]	GO:0003676:nucleic acid binding:Interacting selectively and non-covalently with any nucleic acid. [GOC:jl]
anchovy.6899_ANCH	0.001117256	0.006055691	197 G 0.954*;	kng1:kininogen 1 [Source:ZFIN;Acc:ZDB-GENE-041010-56]	GO:0003674:molecular_function:"Elemental activities, such as catalysis or binding, describing the actions of a gene product at the molecular level. A given gene product may exhibit one or more molecular functions. [GOC:go_curators]"
anchovy.2303_ANCH	0.001113815	0.006066854	377 R 0.963*;202 F 0.981*;	gpkow:G patch domain and KOW motifs [Source:ZFIN;Acc:ZDB-GENE-030616-159]	GO:0003676:nucleic acid binding:Interacting selectively and non-covalently with any nucleic acid. [GOC:jl]
anchovy.23066_ANCH	0.001117237	0.006070502	552 A 0.960*;632 A 0.964*;136 R 0.978*;	tmem214:transmembrane protein 214 [Source:ZFIN;Acc:ZDB-GENE-110307-2]	GO:0046872:metal ion binding:Interacting selectively and non-covalently with any metal ion. [GOC:ai]
anchovy.2916_ANCH	0.00113845	0.006140392	1338 P 0.951*;839 S 0.980*;	duox:dual oxidase [Source:ZFIN;Acc:ZDB-GENE-091117-14]	GO:0050665:hydrogen peroxide biosynthetic process:"The chemical reactions and pathways resulting in the formation of hydrogen peroxide (H2O2), a potentially harmful byproduct of aerobic cellular respiration which can cause damage to DNA. [GOC:ai]"
anchovy.12871_ANCH	0.001181277	0.006309678	612 W 0.956*;393 V 0.956*;300 S 0.957*;	FASTKD5:FAST kinase domains 5 [Source:HGNC Symbol;Acc:HGNC:25790]	GO:0004672:protein kinase activity:"Catalysis of the phosphorylation of an amino acid residue in a protein, usually according to the reaction: a protein + ATP = a phosphoprotein + ADP. [MetaCyc:PROTEIN-KINASE-RXN]"
anchovy.22860_ANCH	0.001179675	0.006316415	512 M 0.967*;809 L 0.969*;	cpsf2:cleavage and polyadenylation specific factor 2 [Source:ZFIN;Acc:ZDB-GENE-040718-79]	GO:0020027:hemoglobin metabolic process:"The chemical reactions and pathways involving hemoglobin, including its uptake and utilization. [GOC:go_curators, GOC:jl]"
anchovy.24034_ANCH	0.001197089	0.006378692	6 S 0.989*;56 S 0.966*;	mad1l1:MAD1 mitotic arrest deficient-like 1 [Source:ZFIN;Acc:ZDB-GENE-040426-1081]	GO:0007094:mitotic spindle assembly checkpoint:"A cell cycle checkpoint that delays the metaphase/anaphase transition of a mitotic nuclear division until the spindle is correctly assembled and chromosomes are attached to the spindle. [GOC:mtg_cell_cycle, PMID:12360190]"
anchovy.24390_ANCH	0.00120694	0.006415686	586 A 0.990*;803 K 0.992**;	lig3:"ligase III, DNA, ATP-dependent [Source:ZFIN;Acc:ZDB-GENE-030131-8453]"	GO:0003909:DNA ligase activity:Catalysis of the formation of a phosphodiester bond between the 3'-hydroxyl group at the end of one DNA chain and the 5'-phosphate group at the end of another. This reaction requires an energy source such as ATP or NAD+. [ISBN:0716720094]
anchovy.33487_ANCH	0.001262879	0.006680842	488 K 0.989*;473 T 0.964*;	si:ch211-223a10.1:si:ch211-223a10.1 [Source:ZFIN;Acc:ZDB-GENE-090313-86]	GO:0016746:"transferase activity, transferring acyl groups":"Catalysis of the transfer of an acyl group from one compound (donor) to another (acceptor). [GOC:jl, ISBN:0198506732]"
anchovy.62973_ANCH	0.001265976	0.006681201	469 S 0.978*;	ippk:"inositol 1,3,4,5,6-pentakisphosphate 2-kinase [Source:ZFIN;Acc:ZDB-GENE-050327-41]"	GO:0035299:inositol pentakisphosphate 2-kinase activity:"Catalysis of the reaction: 1D-myo-inositol 1,3,4,5,6-pentakisphosphate + ATP = 1D-myo-inositol hexakisphosphate + ADP + 2 H(+). [EC:2.7.1.158, RHEA:20316]"	Q4JL91
anchovy.32188_ANCH	0.001271408	0.006693857	177 C 0.969*;	pld6:"phospholipase D family, member 6 [Source:ZFIN;Acc:ZDB-GENE-030131-3825]"	GO:0043765:T/G mismatch-specific endonuclease activity:"Catalysis of the repair of T/G mismatches arising from deamination of 5-methylcytosine in DNA by nicking double-stranded DNA within the sequence CT(AT)GN or NT(AT)GG next to the mismatched thymidine residue. The incision is mismatch-dependent and strand-specific, in favor of the G-containing strand. The incision serves as a starting point fo…	A3KNW0
anchovy.8358_ANCH	0.001279906	0.006706588	595 S 0.981*;201 F 0.973*;	ggcx:gamma-glutamyl carboxylase [Source:ZFIN;Acc:ZDB-GENE-030826-27]	GO:0017187:peptidyl-glutamic acid carboxylation:The gamma-carboxylation of peptidyl-glutamic acid; catalyzed by the vitamin K dependent gamma-glutamyl carboxylase. [RESID:AA0032]
anchovy.49992_ANCH	0.001279414	0.006719971	51 V 0.980*;807 S 0.991**;	tbl3:transducin (beta)-like 3 [Source:ZFIN;Acc:ZDB-GENE-041114-104]	GO:0032040:small-subunit processome:"A large ribonucleoprotein complex that is an early preribosomal complex. In S. cerevisiae, it has a size of 80S and consists of the 35S pre-rRNA, early-associating ribosomal proteins most of which are part of the small ribosomal subunit, the U3 snoRNA and associated proteins. [GOC:krc, GOC:vw, PMID:12068309, PMID:12957375, PMID:15120992, PMID:15590835]"
anchovy.40034_ANCH	0.001295693	0.006757206	146 T 0.956*;5 A 0.970*;	atp5f1:"ATP synthase, H+ transporting, mitochondrial Fo complex, subunit B1 [Source:ZFIN;Acc:ZDB-GENE-041010-33]"	GO:0015078:hydrogen ion transmembrane transporter activity:Enables the transfer of hydrogen ions from one side of a membrane to the other. [GOC:ai]
anchovy.47621_ANCH	0.001352193	0.007035231	823 S 0.953*;171 R 0.967*;	sart3:squamous cell carcinoma antigen recognized by T cells 3 [Source:ZFIN;Acc:ZDB-GENE-040724-10]	GO:0003676:nucleic acid binding:Interacting selectively and non-covalently with any nucleic acid. [GOC:jl]
anchovy.4875_ANCH	0.001371216	0.007100709	573 S 0.989*;	TCERG1 (1 of 2):transcription elongation regulator 1 [Source:HGNC Symbol;Acc:HGNC:15630]	GO:0000786:nucleosome:"A complex comprised of DNA wound around a multisubunit core and associated proteins, which forms the primary packing unit of DNA into higher order structures. [GOC:elh]"
anchovy.47258_ANCH	0.00143393	0.007356395	227 K 0.994**;	rpl10:ribosomal protein L10 [Source:ZFIN;Acc:ZDB-GENE-030131-8656]	GO:0030529:ribonucleoprotein complex:A macromolecular complex containing both protein and RNA molecules. [GOC:krc]
anchovy.12129_ANCH	0.001505093	0.00768573	204 A 0.987*;	cdv3:carnitine deficiency-associated gene expressed in ventricle 3 [Source:ZFIN;Acc:ZDB-GENE-030131-6034]	GO:0005737:cytoplasm:"All of the contents of a cell excluding the plasma membrane and nucleus, but including other subcellular structures. [ISBN:0198547684]"	Q7T370
anchovy.4328_ANCH	0.001548715	0.00789022	2359 G 0.960*;	lrrk2:leucine-rich repeat kinase 2 [Source:ZFIN;Acc:ZDB-GENE-071218-6]	GO:0005488:binding:"The selective, non-covalent, often stoichiometric, interaction of a molecule with one or more specific sites on another molecule. [GOC:ceb, GOC:mah, ISBN:0198506732]"
anchovy.40440_ANCH	0.001557913	0.007918792	240 P 0.952*;258 Q 0.951*;	srrd:SRR1 domain containing [Source:ZFIN;Acc:ZDB-GENE-060825-269]	GO:0004984:olfactory receptor activity:"Combining with an odorant and transmitting the signal from one side of the membrane to the other to initiate a change in cell activity in response to detection of smell. [GOC:bf, GOC:dph, GOC:sart, PMID:19135896, PMID:21041441]"
anchovy.41852_ANCH	0.001571248	0.007931746	85 L 0.968*;651 A 0.955*;	mettl3:methyltransferase like 3 [Source:ZFIN;Acc:ZDB-GENE-030131-9498]	GO:0001510:RNA methylation:Posttranscriptional addition of a methyl group to either a nucleotide or 2'-O ribose in a polyribonucleotide. Usually uses S-adenosylmethionine as a cofactor. [GOC:hjd]	F1R777
anchovy.23569_ANCH	0.001587988	0.007997949	1200 E 0.955*;	gtf2ird1:GTF2I repeat domain containing 1 [Source:ZFIN;Acc:ZDB-GENE-010328-18]	::
anchovy.39524_ANCH	0.001617248	0.008108296	397 T 0.955*;237 P 0.975*;	C11H12orf10:chromosome 12 open reading frame 10 [Source:HGNC Symbol;Acc:HGNC:17590]	GO:0003674:molecular_function:"Elemental activities, such as catalysis or binding, describing the actions of a gene product at the molecular level. A given gene product may exhibit one or more molecular functions. [GOC:go_curators]"
anchovy.39605_ANCH	0.001615076	0.008115851	475 G 0.951*;	ankzf1:ankyrin repeat and zinc finger domain containing 1 [Source:ZFIN;Acc:ZDB-GENE-050309-80]	GO:0004672:protein kinase activity:"Catalysis of the phosphorylation of an amino acid residue in a protein, usually according to the reaction: a protein + ATP = a phosphoprotein + ADP. [MetaCyc:PROTEIN-KINASE-RXN]"
anchovy.6460_ANCH	0.001640234	0.008204889	88 G 0.980*;131 V 0.954*;	lrrc20:leucine rich repeat containing 20 [Source:ZFIN;Acc:ZDB-GENE-041114-49]	GO:0008150:biological_process:"Any process specifically pertinent to the functioning of integrated living units: cells, tissues, organs, and organisms. A process is a collection of molecular events with a defined beginning and end. [GOC:go_curators, GOC:isa_complete]"
anchovy.5068_ANCH	0.001696218	0.008427604	588 S 0.980*;445 S 0.987*;629 K 0.988*;352 S 0.990**;	MYOCD:myocardin [Source:HGNC Symbol;Acc:HGNC:16067]	GO:2000727:positive regulation of cardiac muscle cell differentiation:"Any process that activates or increases the frequency, rate or extent of cardiac muscle cell differentiation. [GOC:BHF]"
anchovy.55963_ANCH	0.00170666	0.008460431	144 S 0.982*;373 M 0.998**;	bbs1:Bardet-Biedl syndrome 1 [Source:ZFIN;Acc:ZDB-GENE-060126-1]	GO:0035058:nonmotile primary cilium assembly:"The assembly of a primary cilium which contains a variable array of axonemal microtubules but does not contain molecular motors. Nonmotile primary cilia are found on many different cell types and function as sensory organelles that concentrate and organize sensory signaling molecules. [GOC:kmv, PMID:14521833, PMID:14521834]"
anchovy.18355_ANCH	0.001722962	0.008522092	517 S 0.994**;143 G 0.971*;	setd3:SET domain containing 3 [Source:ZFIN;Acc:ZDB-GENE-030131-9137]	GO:0018022:peptidyl-lysine methylation:"The methylation of peptidyl-lysine to form either the mono-, di- or trimethylated derivative. [GOC:ai]"
anchovy.24260_ANCH	0.001735306	0.008563948	581 S 0.990**;154 H 0.953*;	mut:methylmalonyl CoA mutase [Source:ZFIN;Acc:ZDB-GENE-010430-3]	GO:0016866:intramolecular transferase activity:Catalysis of the transfer of a functional group from one position to another within a single molecule. [GOC:mah]
anchovy.22976_ANCH	0.001757142	0.008633086	423 R 0.971*;138 H 0.950*;226 S 0.987*;	wdr4:WD repeat domain 4 [Source:ZFIN;Acc:ZDB-GENE-060810-10]	GO:0003676:nucleic acid binding:Interacting selectively and non-covalently with any nucleic acid. [GOC:jl]
anchovy.22332_ANCH	0.001783144	0.008741369	103 G 0.979*;842 S 0.963*;	leng8:leukocyte receptor cluster (LRC) member 8 [Source:ZFIN;Acc:ZDB-GENE-070410-6]	GO:0003676:nucleic acid binding:Interacting selectively and non-covalently with any nucleic acid. [GOC:jl]	A4QNR8
anchovy.43056_ANCH	0.001804923	0.008808981	685 S 0.978*;823 S 0.991**;	gtf3c3:"general transcription factor IIIC, polypeptide 3 [Source:ZFIN;Acc:ZDB-GENE-040914-80]"	GO:0008150:biological_process:"Any process specifically pertinent to the functioning of integrated living units: cells, tissues, organs, and organisms. A process is a collection of molecular events with a defined beginning and end. [GOC:go_curators, GOC:isa_complete]"
anchovy.11528_ANCH	0.001818351	0.008854928	267 T 0.985*;426 R 0.959*;	PIGG:"phosphatidylinositol glycan anchor biosynthesis, class G [Source:HGNC Symbol;Acc:HGNC:25985]"	GO:0003824:catalytic activity:"Catalysis of a biochemical reaction at physiological temperatures. In biologically catalyzed reactions, the reactants are known as substrates, and the catalysts are naturally occurring macromolecular substances known as enzymes. Enzymes possess specific binding sites for substrates, and are usually composed wholly or largely of protein, but RNA that has catalytic ac…
anchovy.19054_ANCH	0.001829593	0.00889005	246 R 0.958*;799 P 0.961*;	uvrag:UV radiation resistance associated gene [Source:ZFIN;Acc:ZDB-GENE-040426-924]	GO:0004465:lipoprotein lipase activity:"Catalysis of the reaction: triacylglycerol + H2O = diacylglycerol + a carboxylate, where the triacylglycerol is part of a lipoprotein. [EC:3.1.1.34, GOC:bf]"
anchovy.53450_ANCH	0.001846983	0.008954823	237 T 0.964*;166 G 0.973*;79 A 0.962*;	gucd1:guanylyl cyclase domain containing 1 [Source:ZFIN;Acc:ZDB-GENE-060929-872]	GO:0003674:molecular_function:"Elemental activities, such as catalysis or binding, describing the actions of a gene product at the molecular level. A given gene product may exhibit one or more molecular functions. [GOC:go_curators]"
anchovy.42692_ANCH	0.001892174	0.009113835	339 L 0.977*;206 H 0.974*;295 L 0.954*;110 E 0.978*;	UTP14A:"UTP14, U3 small nucleolar ribonucleoprotein, homolog A (yeast) [Source:HGNC Symbol;Acc:HGNC:10665]"	GO:0051920:peroxiredoxin activity:Catalysis of the reaction: 2 R'-SH + ROOH = R'-S-S-R' + H2O + ROH. [EC:1.11.1.15]
anchovy.32867_ANCH	0.002001678	0.009537154	181 L 0.985*;125 C 0.983*;	cutc:cutC copper transporter homolog (E. coli) [Source:ZFIN;Acc:ZDB-GENE-041010-144]	GO:0055070:copper ion homeostasis:"Any process involved in the maintenance of an internal steady state of copper ions within an organism or cell. [GOC:ai, GOC:jid, GOC:mah]"
anchovy.34026_ANCH	0.002008291	0.009548041	182 A 0.998**;122 C 0.999**;	rbm18:RNA binding motif protein 18 [Source:ZFIN;Acc:ZDB-GENE-040426-1764]	GO:0003676:nucleic acid binding:Interacting selectively and non-covalently with any nucleic acid. [GOC:jl]	Q6PBM8
anchovy.41889_ANCH	0.002013366	0.009551582	276 K 0.967*;	bbs4:Bardet-Biedl syndrome 4 [Source:ZFIN;Acc:ZDB-GENE-060126-2]	GO:0034399:nuclear periphery:"The portion of the nuclear lumen proximal to the inner nuclear membrane. [GOC:krc, GOC:mah]"
anchovy.53009_ANCH	0.001997985	0.009560856	207 E 0.990*;	paf1:"PAF1 homolog, Paf1/RNA polymerase II complex component [Source:ZFIN;Acc:ZDB-GENE-050506-101]"	GO:0016570:histone modification:The covalent alteration of one or more amino acid residues within a histone protein. [GOC:krc]
anchovy.8333_ANCH	0.00204198	0.009625229	15 R 0.968*;338 S 0.967*;303 Y 0.982*;	wrap73:"WD repeat containing, antisense to TP73 [Source:ZFIN;Acc:ZDB-GENE-030131-6313]"	GO:0005575:cellular_component:"The part of a cell or its extracellular environment in which a gene product is located. A gene product may be located in one or more parts of a cell and its location may be as specific as a particular macromolecular complex, that is, a stable, persistent association of macromolecules that function together. [GOC:go_curators, NIF_Subcellular:sao-1337158144]"
anchovy.56603_ANCH	0.002058905	0.009684315	578 C 0.967*;456 S 0.980*;	telo2:"TEL2, telomere maintenance 2, homolog (S. cerevisiae) [Source:ZFIN;Acc:ZDB-GENE-061103-523]"	GO:0003674:molecular_function:"Elemental activities, such as catalysis or binding, describing the actions of a gene product at the molecular level. A given gene product may exhibit one or more molecular functions. [GOC:go_curators]"
anchovy.41555_ANCH	0.002116659	0.009913696	235 P 0.988*;	ecsit:ECSIT signalling integrator [Source:ZFIN;Acc:ZDB-GENE-030131-1332]	GO:0051341:regulation of oxidoreductase activity:"Any process that modulates the frequency, rate or extent of oxidoreductase activity, the catalysis of an oxidation-reduction (redox) reaction, a reversible chemical reaction in which the oxidation state of an atom or atoms within a molecule is altered. One substrate acts as a hydrogen or electron donor and becomes oxidized, while the other acts as…
anchovy.49180_ANCH	0.002164982	0.010118537	127 T 0.988*;605 S 0.957*;	kif1bp:kif1 binding protein [Source:ZFIN;Acc:ZDB-GENE-070117-1989]	GO:1990535:neuron projection maintenance:"The organization process that preserves a neuron projection in a stable functional or structural state. A neuron projection is a prolongation or process extending from a nerve cell, e.g. an axon or dendrite. [PMID:25359212]"
anchovy.16770_ANCH	0.002181187	0.010151261	537 A 0.985*;	nupl1:nucleoporin like 1 [Source:ZFIN;Acc:ZDB-GENE-040426-2326]	GO:0006913:nucleocytoplasmic transport:The directed movement of molecules between the nucleus and the cytoplasm. [GOC:go_curators]
anchovy.17479_ANCH	0.002191744	0.010178921	351 S 0.969*;	fpgs:folylpolyglutamate synthase [Source:ZFIN;Acc:ZDB-GENE-040426-2781]	GO:0004326:tetrahydrofolylpolyglutamate synthase activity:Catalysis of the reaction: ATP + tetrahydrofolyl-(Glu)(n) + L-glutamate = ADP + phosphate + tetrahydrofolyl-(Glu)(n+1). [EC:6.3.2.17]
anchovy.8434_ANCH	0.002220053	0.010288734	90 Q 0.966*;1490 P 0.975*;1391 K 0.989*;1525 W 0.961*;1249 E 0.980*;1612 Y 0.968*;1456 I 0.966*;1308 S 0.969*;	fam214a:"family with sequence similarity 214, member A [Source:ZFIN;Acc:ZDB-GENE-050419-204]"	::
anchovy.37751_ANCH	0.002242474	0.010370853	1066 S 0.983*;	usp38:ubiquitin specific peptidase 38 [Source:ZFIN;Acc:ZDB-GENE-101007-2]	GO:0005488:binding:"The selective, non-covalent, often stoichiometric, interaction of a molecule with one or more specific sites on another molecule. [GOC:ceb, GOC:mah, ISBN:0198506732]"
anchovy.24234_ANCH	0.002313497	0.010632445	334 S 0.996**;	arl6ip4:ADP-ribosylation factor-like 6 interacting protein 4 [Source:ZFIN;Acc:ZDB-GENE-050522-405]	GO:0003674:molecular_function:"Elemental activities, such as catalysis or binding, describing the actions of a gene product at the molecular level. A given gene product may exhibit one or more molecular functions. [GOC:go_curators]"	Q502P0
anchovy.49160_ANCH	0.002338659	0.010703491	336 D 0.967*;271 S 0.989*;	hdgfrp2:hepatoma-derived growth factor-related protein 2 [Source:ZFIN;Acc:ZDB-GENE-040426-2104]	::
anchovy.15720_ANCH	0.002377682	0.010837122	389 A 0.976*;	abat:4-aminobutyrate aminotransferase [Source:ZFIN;Acc:ZDB-GENE-031006-4]	GO:0009448:gamma-aminobutyric acid metabolic process:"The chemical reactions and pathways involving gamma-aminobutyric acid (GABA, 4-aminobutyrate), an amino acid which acts as a neurotransmitter in some organisms. [ISBN:0198506732]"
anchovy.43098_ANCH	0.002418021	0.010998256	713 G 0.967*;777 G 0.976*;	nup133:nucleoporin 133 [Source:ZFIN;Acc:ZDB-GENE-040426-2941]	::
anchovy.39511_ANCH	0.002454123	0.011116622	123 V 0.967*;282 S 0.966*;	pigb:"phosphatidylinositol glycan anchor biosynthesis, class B [Source:ZFIN;Acc:ZDB-GENE-040426-1216]"	GO:0016757:"transferase activity, transferring glycosyl groups":"Catalysis of the transfer of a glycosyl group from one compound (donor) to another (acceptor). [GOC:jl, ISBN:0198506732]"
anchovy.42492_ANCH	0.002475595	0.01116802	331 S 0.996**;158 V 0.981*;	mrpl3:mitochondrial ribosomal protein L3 [Source:ZFIN;Acc:ZDB-GENE-030131-8227]	GO:0030529:ribonucleoprotein complex:A macromolecular complex containing both protein and RNA molecules. [GOC:krc]
anchovy.32209_ANCH	0.002481956	0.011173866	83 T 0.982*;	nol10:nucleolar protein 10 [Source:ZFIN;Acc:ZDB-GENE-040426-764]	GO:0000166:nucleotide binding:"Interacting selectively and non-covalently with a nucleotide, any compound consisting of a nucleoside that is esterified with (ortho)phosphate or an oligophosphate at any hydroxyl group on the ribose or deoxyribose. [GOC:mah, ISBN:0198547684]"
anchovy.42740_ANCH	0.002474845	0.011187518	316 C 0.985*;235 A 0.986*;711 S 0.983*;	mre11a:"MRE11 homolog A, double strand break repair nuclease [Source:ZFIN;Acc:ZDB-GENE-040426-2638]"	GO:0006259:DNA metabolic process:"Any cellular metabolic process involving deoxyribonucleic acid. This is one of the two main types of nucleic acid, consisting of a long, unbranched macromolecule formed from one, or more commonly, two, strands of linked deoxyribonucleotides. [ISBN:0198506732]"
anchovy.8402_ANCH	0.002505715	0.011257854	21 S 0.996**;258 L 0.968*;	AIFM2:"apoptosis-inducing factor, mitochondrion-associated, 2 [Source:HGNC Symbol;Acc:HGNC:21411]"	GO:0009994:oocyte differentiation:"The process in which a relatively unspecialized immature germ cell acquires the specialized features of a mature female gamete. [GOC:go_curators, GOC:mtg_sensu]"
anchovy.8278_ANCH	0.002528161	0.011312625	26 K 0.958*;749 K 0.953*;726 N 0.961*;479 G 0.985*;431 S 0.995**;	dpp3:dipeptidyl-peptidase 3 [Source:ZFIN;Acc:ZDB-GENE-030131-1247]	GO:0008239:dipeptidyl-peptidase activity:Catalysis of the hydrolysis of N-terminal dipeptides from a polypeptide chain. [GOC:mb]
anchovy.56169_ANCH	0.002534712	0.011318979	587 S 0.991**;567 I 0.992**;	riok2:RIO kinase 2 (yeast) [Source:ZFIN;Acc:ZDB-GENE-040426-2913]	GO:0003676:nucleic acid binding:Interacting selectively and non-covalently with any nucleic acid. [GOC:jl]
anchovy.31405_ANCH	0.002526675	0.011328953	330 T 0.989*;600 A 0.987*;	anks3:ankyrin repeat and sterile alpha motif domain containing 3 [Source:ZFIN;Acc:ZDB-GENE-080204-51]	GO:0003876:AMP deaminase activity:Catalysis of the reaction: AMP + H2O = IMP + NH3. [EC:3.5.4.6]
anchovy.626_ANCH	0.002571891	0.011438694	445 P 0.963*;124 L 0.994**;	alg2:"asparagine-linked glycosylation 2 (alpha-1,3-mannosyltransferase) [Source:ZFIN;Acc:ZDB-GENE-060502-2]"	GO:0033164:glycolipid 6-alpha-mannosyltransferase activity:"Catalysis of the transfer of an alpha-D-mannosyl residue from GDP-mannose into lipid-linked oligosaccharide, forming an alpha-(1->6)-D-mannosyl-D-mannose linkage. [EC:2.4.1.232, GOC:mcc, PMID:16878994]"
anchovy.7767_ANCH	0.00260735	0.011549827	393 T 0.986*;157 S 0.967*;	gba2:"glucosidase, beta (bile acid) 2 [Source:ZFIN;Acc:ZDB-GENE-070522-3]"	GO:0006680:glucosylceramide catabolic process:"The chemical reactions and pathways resulting in the breakdown of glucosylceramides, any compound formed by the replacement of the glycosidic hydroxyl group of a cyclic form of glucose by a ceramide group. [GOC:ai]"
anchovy.40968_ANCH	0.00260221	0.011550253	169 S 0.991**;	mesdc2:mesoderm development candidate 2 [Source:ZFIN;Acc:ZDB-GENE-070112-2142]	GO:0005126:cytokine receptor binding:"Interacting selectively and non-covalently with a cytokine receptor. [GOC:mah, GOC:vw]"
anchovy.1076_ANCH	0.002678752	0.011818652	329 F 0.981*;	si:dkey-197c15.6:si:dkey-197c15.6 [Source:ZFIN;Acc:ZDB-GENE-060810-147]	GO:0015936:coenzyme A metabolic process:"The chemical reactions and pathways involving coenzyme A, 3'-phosphoadenosine-(5')diphospho(4')pantatheine, an acyl carrier in many acylation and acyl-transfer reactions in which the intermediate is a thiol ester. [ISBN:0198547684]"
anchovy.15683_ANCH	0.002723601	0.011968651	663 S 0.969*;279 K 0.969*;	mtmr14:myotubularin related protein 14 [Source:ZFIN;Acc:ZDB-GENE-030131-2649]	GO:0004725:protein tyrosine phosphatase activity:Catalysis of the reaction: protein tyrosine phosphate + H2O = protein tyrosine + phosphate. [EC:3.1.3.48]
anchovy.26904_ANCH	0.002822474	0.012353925	624 K 0.967*;979 T 0.975*;	mastl:microtubule associated serine/threonine kinase-like [Source:ZFIN;Acc:ZDB-GENE-040801-128]	GO:0004672:protein kinase activity:"Catalysis of the phosphorylation of an amino acid residue in a protein, usually according to the reaction: a protein + ATP = a phosphoprotein + ADP. [MetaCyc:PROTEIN-KINASE-RXN]"
anchovy.30689_ANCH	0.00284802	0.012416467	58 Q 0.957*;435 R 0.973*;	fdft1:farnesyl-diphosphate farnesyltransferase 1 [Source:ZFIN;Acc:ZDB-GENE-081104-242]	GO:0004310:farnesyl-diphosphate farnesyltransferase activity:Catalysis of the reaction: 2 farnesyl diphosphate = diphosphate + presqualene diphosphate. [EC:2.5.1.21]
anchovy.23151_ANCH	0.002845367	0.012429464	439 S 0.975*;	si:ch211-154o6.3:si:ch211-154o6.3 [Source:ZFIN;Acc:ZDB-GENE-030131-1030]	GO:0031146:SCF-dependent proteasomal ubiquitin-dependent protein catabolic process:"The chemical reactions and pathways resulting in the breakdown of a protein or peptide by hydrolysis of its peptide bonds, initiated by the covalent attachment of ubiquitin, with ubiquitin-protein ligation catalyzed by an SCF (Skp1/Cul1/F-box protein) complex, and mediated by the proteasome. [PMID:15380083]"
anchovy.46098_ANCH	0.003062349	0.013298309	1266 S 0.973*;19 S 0.972*;	thoc2:THO complex 2 [Source:ZFIN;Acc:ZDB-GENE-030616-54]	::
anchovy.26422_ANCH	0.003134291	0.013583982	565 A 0.981*;546 T 0.991**;229 A 0.972*;	lrsam1:leucine rich repeat and sterile alpha motif containing 1 [Source:ZFIN;Acc:ZDB-GENE-060526-97]	GO:0046872:metal ion binding:Interacting selectively and non-covalently with any metal ion. [GOC:ai]
anchovy.51819_ANCH	0.003158639	0.013662664	1957 Q 0.981*;540 S 0.984*;	vwa8:von Willebrand factor A domain containing 8 [Source:ZFIN;Acc:ZDB-GENE-070912-407]	GO:0010456:cell proliferation in dorsal spinal cord:"The multiplication or reproduction of cells, resulting in the expansion of the dorsal spinal cord cell population. [GOC:dph, GOC:tb]"
anchovy.43476_ANCH	0.003198465	0.013780888	236 S 0.977*;	mmaa:methylmalonic aciduria (cobalamin deficiency) cblA type [Source:ZFIN;Acc:ZDB-GENE-070928-15]	GO:0003674:molecular_function:"Elemental activities, such as catalysis or binding, describing the actions of a gene product at the molecular level. A given gene product may exhibit one or more molecular functions. [GOC:go_curators]"
anchovy.29765_ANCH	0.003205317	0.013783486	125 V 0.991**;89 S 0.996**;	rpl14:ribosomal protein L14 [Source:ZFIN;Acc:ZDB-GENE-030131-2085]	GO:0030529:ribonucleoprotein complex:A macromolecular complex containing both protein and RNA molecules. [GOC:krc]
anchovy.56224_ANCH	0.003194649	0.013791382	127 S 0.993**;67 T 0.974*;	rangrf:RAN guanine nucleotide release factor [Source:ZFIN;Acc:ZDB-GENE-060526-143]	GO:0003674:molecular_function:"Elemental activities, such as catalysis or binding, describing the actions of a gene product at the molecular level. A given gene product may exhibit one or more molecular functions. [GOC:go_curators]"
anchovy.53625_ANCH	0.003244309	0.01387005	407 S 0.984*;499 T 0.993**;66 N 0.975*;144 C 0.983*;105 R 0.993**;	psmd5:"proteasome (prosome, macropain) 26S subunit, non-ATPase, 5 [Source:ZFIN;Acc:ZDB-GENE-050417-28]"	GO:0005488:binding:"The selective, non-covalent, often stoichiometric, interaction of a molecule with one or more specific sites on another molecule. [GOC:ceb, GOC:mah, ISBN:0198506732]"
anchovy.6920_ANCH	0.003239424	0.013876057	53 A 0.975*;	rrs1:RRS1 ribosome biogenesis regulator homolog (S. cerevisiae) [Source:ZFIN;Acc:ZDB-GENE-030131-9345]	GO:0003674:molecular_function:"Elemental activities, such as catalysis or binding, describing the actions of a gene product at the molecular level. A given gene product may exhibit one or more molecular functions. [GOC:go_curators]"
anchovy.36659_ANCH	0.003354115	0.014284127	289 G 0.982*;	fam76b:"family with sequence similarity 76, member B [Source:ZFIN;Acc:ZDB-GENE-030131-6955]"	GO:0000338:protein deneddylation:The removal of a ubiquitin-like protein of the NEDD8 type from a protein. [GOC:krc]	Q6PBM7
anchovy.42228_ANCH	0.003379609	0.014337342	273 E 0.965*;219 P 0.973*;	ggps1:geranylgeranyl diphosphate synthase 1 [Source:ZFIN;Acc:ZDB-GENE-030131-8742]	GO:0005575:cellular_component:"The part of a cell or its extracellular environment in which a gene product is located. A gene product may be located in one or more parts of a cell and its location may be as specific as a particular macromolecular complex, that is, a stable, persistent association of macromolecules that function together. [GOC:go_curators, NIF_Subcellular:sao-1337158144]"
anchovy.2553_ANCH	0.003447544	0.014541647	797 G 0.975*;	snx13:sorting nexin 13 [Source:ZFIN;Acc:ZDB-GENE-050306-12]	GO:0038032:termination of G-protein coupled receptor signaling pathway:"The signaling process in which G-protein coupled receptor signaling is brought to an end. For example, through the action of GTPase-activating proteins (GAPs) that act to accelerate hydrolysis of GTP to GDP on G-alpha proteins, thereby terminating the transduced signal. [GOC:bf, GOC:signaling]"
anchovy.6430_ANCH	0.003455218	0.014546206	432 A 0.965*;79 L 0.954*;	lpcat3:lysophosphatidylcholine acyltransferase 3 [Source:ZFIN;Acc:ZDB-GENE-041111-232]	GO:0004016:adenylate cyclase activity:"Catalysis of the reaction: ATP = 3',5'-cyclic AMP + diphosphate. [EC:4.6.1.1]"
anchovy.43307_ANCH	0.003487268	0.014653168	157 E 0.990*;	aarsd1:alanyl-tRNA synthetase domain containing 1 [Source:ZFIN;Acc:ZDB-GENE-040801-91]	GO:0016876:"ligase activity, forming aminoacyl-tRNA and related compounds":"Catalysis of the joining of an amino acid and a nucleic acid (usually tRNA) or poly(ribitol phosphate), with the concomitant hydrolysis of the diphosphate bond in ATP or a similar triphosphate. The reaction forms an aminoacyl-tRNA or a related compound. [EC:6.1.1, GOC:mah]"
anchovy.39241_ANCH	0.003497203	0.014666978	271 S 0.967*;291 S 0.969*;	rgp1:"GP1 homolog, RAB6A GEF complex partner 1 [Source:ZFIN;Acc:ZDB-GENE-040718-352]"	GO:0003676:nucleic acid binding:Interacting selectively and non-covalently with any nucleic acid. [GOC:jl]
anchovy.31182_ANCH	0.0035269	0.014763454	147 C 0.980*;	cyp51:"cytochrome P450, family 51 [Source:ZFIN;Acc:ZDB-GENE-040625-2]"	GO:0001878:response to yeast:"Any process that results in a change in state or activity of a cell or an organism (in terms of movement, secretion, enzyme production, gene expression, etc.) as a result of a stimulus from a yeast species. [PMID:14707091]"
anchovy.49534_ANCH	0.003560447	0.014847536	304 T 0.964*;	plekhm2:"pleckstrin homology domain containing, family M (with RUN domain) member 2 [Source:ZFIN;Acc:ZDB-GENE-081022-169]"	GO:0005575:cellular_component:"The part of a cell or its extracellular environment in which a gene product is located. A gene product may be located in one or more parts of a cell and its location may be as specific as a particular macromolecular complex, that is, a stable, persistent association of macromolecules that function together. [GOC:go_curators, NIF_Subcellular:sao-1337158144]"
anchovy.52129_ANCH	0.003596193	0.014968304	158 L 0.971*;	akt1s1:AKT1 substrate 1 (proline-rich) [Source:ZFIN;Acc:ZDB-GENE-030131-482]	GO:0048011:neurotrophin TRK receptor signaling pathway:"A series of molecular signals initiated by the binding of a neurotrophin to a receptor on the surface of the target cell where the receptor possesses tyrosine kinase activity, and ending with regulation of a downstream cellular process, e.g. transcription. [GOC:bf, GOC:ceb, GOC:jc, GOC:signaling, PMID:12065629, Wikipedia:Trk_receptor]"
anchovy.31511_ANCH	0.003659394	0.015202678	240 S 0.956*;738 S 0.967*;	vps16:vacuolar protein sorting protein 16 [Source:ZFIN;Acc:ZDB-GENE-050809-9]	GO:0003674:molecular_function:"Elemental activities, such as catalysis or binding, describing the actions of a gene product at the molecular level. A given gene product may exhibit one or more molecular functions. [GOC:go_curators]"
anchovy.15086_ANCH	0.00368041	0.015261248	121 R 0.975*;	setd7:SET domain containing (lysine methyltransferase) 7 [Source:ZFIN;Acc:ZDB-GENE-040718-156]	GO:0018026:peptidyl-lysine monomethylation:The methylation of peptidyl-lysine to form peptidyl-N6-methyl-L-lysine. [RESID:AA0076]
anchovy.46913_ANCH	0.003754552	0.015510376	269 Q 0.984*;	vps54:vacuolar protein sorting 54 homolog (S. cerevisiae) [Source:ZFIN;Acc:ZDB-GENE-081022-176]	GO:0000938:GARP complex:"A quatrefoil tethering complex required for retrograde traffic from the early endosome back to the late Golgi and biogenesis of cytoplasmic vesicles. [GOC:clt, GOC:rn, PMID:10637310, PMID:12077354, PMID:12446664]"
anchovy.24042_ANCH	0.003751603	0.015527274	428 F 0.996**;626 S 0.964*;82 C 0.979*;	tsr1:"TSR1, 20S rRNA accumulation, homolog (S. cerevisiae) [Source:ZFIN;Acc:ZDB-GENE-030131-3762]"	GO:0042254:ribosome biogenesis:"A cellular process that results in the biosynthesis of constituent macromolecules, assembly, and arrangement of constituent parts of ribosome subunits; includes transport to the sites of protein synthesis. [GOC:ma]"
anchovy.3230_ANCH	0.003802966	0.015651759	294 G 0.952*;513 Q 0.958*;	wdr32:WD repeat domain 32 [Source:ZFIN;Acc:ZDB-GENE-040426-2314]	GO:0003674:molecular_function:"Elemental activities, such as catalysis or binding, describing the actions of a gene product at the molecular level. A given gene product may exhibit one or more molecular functions. [GOC:go_curators]"	Q6NWH1
anchovy.43417_ANCH	0.003799736	0.015667698	377 S 0.972*;467 S 0.992**;	ccdc77:coiled-coil domain containing 77 [Source:ZFIN;Acc:ZDB-GENE-050913-54]	GO:0019888:protein phosphatase regulator activity:"Modulates the activity of a protein phosphatase, an enzyme which catalyzes of the removal of a phosphate group from a protein substrate molecule. [GOC:ai]"
anchovy.1569_ANCH	0.003849578	0.015814096	415 S 0.962*;900 R 0.972*;	POLRMT:polymerase (RNA) mitochondrial (DNA directed) [Source:HGNC Symbol;Acc:HGNC:9200]	GO:0003899:DNA-directed RNA polymerase activity:"Catalysis of the reaction: nucleoside triphosphate + RNA(n) = diphosphate + RNA(n+1). Utilizes a DNA template, i.e. the catalysis of DNA-template-directed extension of the 3'-end of an RNA strand by one nucleotide at a time. Can initiate a chain 'de novo'. [EC:2.7.7.6]"
anchovy.41879_ANCH	0.003899931	0.015961498	1075 K 0.963*;642 T 0.958*;	ptk7a:protein tyrosine kinase 7a [Source:ZFIN;Acc:ZDB-GENE-050522-216]	GO:2000040:regulation of planar cell polarity pathway involved in axis elongation:"Any process that modulates the frequency, rate or extent of planar cell polarity pathway involved in axis elongation. [GOC:dph]"
anchovy.47654_ANCH	0.003925965	0.016008648	635 T 0.977*;928 F 0.953*;	ercc4:excision repair cross-complementation group 4 [Source:ZFIN;Acc:ZDB-GENE-030131-5533]	GO:0006259:DNA metabolic process:"Any cellular metabolic process involving deoxyribonucleic acid. This is one of the two main types of nucleic acid, consisting of a long, unbranched macromolecule formed from one, or more commonly, two, strands of linked deoxyribonucleotides. [ISBN:0198506732]"
anchovy.15729_ANCH	0.003918727	0.016008725	121 Q 0.983*;	kars:lysyl-tRNA synthetase [Source:ZFIN;Acc:ZDB-GENE-021115-8]	GO:0006430:lysyl-tRNA aminoacylation:"The process of coupling lysine to lysyl-tRNA, catalyzed by lysyl-tRNA synthetase. In tRNA aminoacylation, the amino acid is first activated by linkage to AMP and then transferred to either the 2'- or the 3'-hydroxyl group of the 3'-adenosine residue of the tRNA. [GOC:mcc, ISBN:0716730510]"
anchovy.24873_ANCH	0.003951293	0.016082199	55 I 0.952*;	sspn:sarcospan (Kras oncogene-associated gene) [Source:ZFIN;Acc:ZDB-GENE-051127-43]	GO:0016627:"oxidoreductase activity, acting on the CH-CH group of donors":Catalysis of an oxidation-reduction (redox) reaction in which a CH-CH group acts as a hydrogen or electron donor and reduces a hydrogen or electron acceptor. [GOC:ai]
anchovy.42050_ANCH	0.003967487	0.016118371	429 S 0.983*;482 T 0.961*;	gatb:"glutamyl-tRNA(Gln) amidotransferase, subunit B [Source:ZFIN;Acc:ZDB-GENE-040724-131]"	GO:0043775:"cobyrinate a,c-diamide synthase activity":"Catalysis of the reaction: cobyrinate + 2 L-glutamine + 2 ATP + 2 H2O = cob(II)yrinate a,c-diamide + 2 L-glutamate + 2 ADP + 2 orthophosphate. [IMG:01814]"	Q7T010
anchovy.41047_ANCH	0.004000853	0.016224046	266 G 0.953*;	shq1:"SHQ1, H/ACA ribonucleoprotein assembly factor [Source:ZFIN;Acc:ZDB-GENE-070112-1412]"	GO:0003674:molecular_function:"Elemental activities, such as catalysis or binding, describing the actions of a gene product at the molecular level. A given gene product may exhibit one or more molecular functions. [GOC:go_curators]"
anchovy.8237_ANCH	0.004032345	0.016321748	872 G 0.971*;1511 S 0.973*;	scrib:scribbled planar cell polarity protein [Source:ZFIN;Acc:ZDB-GENE-030616-572]	GO:0035089:establishment of apical/basal cell polarity:The specification and formation of the polarity of a cell along its apical/basal axis. [GOC:bf]
anchovy.2350_ANCH	0.004165432	0.016798799	106 Q 0.990**;216 S 0.994**;	med29:mediator complex subunit 29 [Source:ZFIN;Acc:ZDB-GENE-021217-1]	GO:0042462:eye photoreceptor cell development:"Development of a photoreceptor, a sensory cell in the eye that reacts to the presence of light. They usually contain a pigment that undergoes a chemical change when light is absorbed, thus stimulating a nerve. [GOC:jl, ISBN:0192800981]"	Q8JHI6
anchovy.8662_ANCH	0.004184936	0.016815972	57 T 0.967*;	cmtr1:cap methyltransferase 1 [Source:ZFIN;Acc:ZDB-GENE-040426-696]	GO:0003676:nucleic acid binding:Interacting selectively and non-covalently with any nucleic acid. [GOC:jl]
anchovy.47666_ANCH	0.00419482	0.016825041	937 G 0.974*;869 L 0.958*;	pidd1:p53-induced death domain protein 1 [Source:ZFIN;Acc:ZDB-GENE-081104-353]	GO:0003774:motor activity:"Catalysis of the generation of force resulting either in movement along a microfilament or microtubule, or in torque resulting in membrane scission, coupled to the hydrolysis of a nucleoside triphosphate. [GOC:mah, GOC:vw, ISBN:0815316194, PMID:11242086]"
anchovy.34135_ANCH	0.00427371	0.017110351	887 A 0.961*;394 V 0.955*;	shcbp1:SHC SH2-domain binding protein 1 [Source:ZFIN;Acc:ZDB-GENE-030131-5865]	::
anchovy.33896_ANCH	0.004282395	0.017114063	546 T 0.956*;	tbc1d30:"TBC1 domain family, member 30 [Source:ZFIN;Acc:ZDB-GENE-030131-2064]"	::
anchovy.55448_ANCH	0.004487902	0.017774347	438 S 0.974*;169 S 0.973*;	trmt5:TRM5 tRNA methyltransferase 5 homolog (S. cerevisiae) [Source:ZFIN;Acc:ZDB-GENE-030131-5978]	GO:0052906:tRNA (guanine(37)-N(1))-methyltransferase activity:Catalysis of the reaction: S-adenosyl-L-methionine + guanine(37) in tRNA = N(1)-methylguanine(37) in tRNA + S-adenosyl-L-homocysteine. [EC:2.1.1.228]	B8A5G9
anchovy.39700_ANCH	0.004548703	0.017982865	349 S 0.973*;439 S 0.972*;	mterf3:mitochondrial transcription termination factor 3 [Source:ZFIN;Acc:ZDB-GENE-040718-359]	GO:0003674:molecular_function:"Elemental activities, such as catalysis or binding, describing the actions of a gene product at the molecular level. A given gene product may exhibit one or more molecular functions. [GOC:go_curators]"
anchovy.34181_ANCH	0.004581109	0.018078581	128 N 0.986*;213 R 0.984*;	sf3a2:"splicing factor 3a, subunit 2 [Source:ZFIN;Acc:ZDB-GENE-040426-897]"	GO:0003676:nucleic acid binding:Interacting selectively and non-covalently with any nucleic acid. [GOC:jl]
anchovy.1160_ANCH	0.004682749	0.018413806	1046 S 0.977*;	orc1:"origin recognition complex, subunit 1 [Source:ZFIN;Acc:ZDB-GENE-030131-6960]"	GO:0001878:response to yeast:"Any process that results in a change in state or activity of a cell or an organism (in terms of movement, secretion, enzyme production, gene expression, etc.) as a result of a stimulus from a yeast species. [PMID:14707091]"
anchovy.18827_ANCH	0.004697359	0.018438387	232 S 0.971*;23 S 0.983*;562 S 0.977*;	arhgap31:Rho GTPase activating protein 31 [Source:ZFIN;Acc:ZDB-GENE-100922-256]	GO:0007165:signal transduction:"The cellular process in which a signal is conveyed to trigger a change in the activity or state of a cell. Signal transduction begins with reception of a signal (e.g. a ligand binding to a receptor or receptor activation by a stimulus such as light), or for signal transduction in the absence of ligand, signal-withdrawal or the activity of a constitutively active re…
anchovy.40281_ANCH	0.004729835	0.018500029	480 S 0.958*;120 C 0.962*;	gtpbp4:GTP binding protein 4 [Source:ZFIN;Acc:ZDB-GENE-030131-5982]	GO:0006418:tRNA aminoacylation for protein translation:"The synthesis of aminoacyl tRNA by the formation of an ester bond between the 3'-hydroxyl group of the most 3' adenosine of the tRNA, to be used in ribosome-mediated polypeptide synthesis. [GOC:ma]"
anchovy.25154_ANCH	0.004791069	0.01870637	272 D 0.978*;310 A 0.974*;	C12H10orf2:chromosome 10 open reading frame 2 [Source:HGNC Symbol;Acc:HGNC:1160]	GO:0003678:DNA helicase activity:"Catalysis of the reaction: NTP + H2O = NDP + phosphate, to drive the unwinding of a DNA helix. [GOC:jl, GOC:mah]"
anchovy.53556_ANCH	0.004832231	0.018767434	1298 Q 0.984*;	shprh:SNF2 histone linker PHD RING helicase [Source:ZFIN;Acc:ZDB-GENE-110512-2]	GO:0008150:biological_process:"Any process specifically pertinent to the functioning of integrated living units: cells, tissues, organs, and organisms. A process is a collection of molecular events with a defined beginning and end. [GOC:go_curators, GOC:isa_complete]"
anchovy.58034_ANCH	0.004931437	0.018985602	381 M 0.990*;	prmt7:protein arginine methyltransferase 7 [Source:ZFIN;Acc:ZDB-GENE-040426-1560]	GO:0016277:[myelin basic protein]-arginine N-methyltransferase activity:Catalysis of the reaction: S-adenosyl-L-methionine + (myelin basic protein)-arginine = S-adenosyl-L-homocysteine + (myelin basic protein)-N(omega)-methyl-arginine. [EC:2.1.1.126]	A2AV36
anchovy.22663_ANCH	0.005072259	0.01945983	657 T 0.988*;561 R 0.960*;	podn:podocan [Source:ZFIN;Acc:ZDB-GENE-100922-117]	GO:0005515:protein binding:Interacting selectively and non-covalently with any protein or protein complex (a complex of two or more proteins that may include other nonprotein molecules). [GOC:go_curators]
anchovy.25027_ANCH	0.00509623	0.019517855	322 R 0.964*;	iars:isoleucyl-tRNA synthetase [Source:ZFIN;Acc:ZDB-GENE-030131-6325]	GO:0006418:tRNA aminoacylation for protein translation:"The synthesis of aminoacyl tRNA by the formation of an ester bond between the 3'-hydroxyl group of the most 3' adenosine of the tRNA, to be used in ribosome-mediated polypeptide synthesis. [GOC:ma]"
anchovy.39589_ANCH	0.005127155	0.019602258	26 C 0.983*;250 M 0.995**;	ccnh:cyclin H [Source:ZFIN;Acc:ZDB-GENE-050320-13]	GO:0070985:TFIIK complex:"A transcription factor complex that forms part of the holo TFIIH complex. In Saccharomyces/human, TFIIK contains Ccl1p/Cyclin H, Tfb3p/MAT1 and Kin2p/CDK7. [GOC:mah, PMID:19818408, PMID:22572993]"
anchovy.5117_ANCH	0.005195583	0.019795263	272 G 0.974*;291 S 0.981*;	orc4:"origin recognition complex, subunit 4 [Source:ZFIN;Acc:ZDB-GENE-040426-2224]"	GO:0000808:origin recognition complex:A multisubunit complex that is located at the replication origins of a chromosome. [GOC:elh]
anchovy.57954_ANCH	0.005231718	0.019898569	548 F 0.973*;262 Q 0.982*;	pola2:"polymerase (DNA directed), alpha 2 [Source:ZFIN;Acc:ZDB-GENE-030131-778]"	GO:0006270:DNA replication initiation:"The process in which DNA-dependent DNA replication is started; this involves the separation of a stretch of the DNA double helix, the recruitment of DNA polymerases and the initiation of polymerase action. [ISBN:071673706X, ISBN:0815316194]"
anchovy.42759_ANCH	0.005248417	0.019927725	99 S 0.982*;	leng1:leukocyte receptor cluster (LRC) member 1 [Source:ZFIN;Acc:ZDB-GENE-040912-159]	GO:0070739:protein-glutamic acid ligase activity:"Catalysis of the posttranslational transfer of one or more glutamate residues to a specific residue on a target protein. [GOC:mah, PMID:19524510]"
anchovy.46729_ANCH	0.005273968	0.019990331	386 Q 0.987*;	amt:aminomethyltransferase [Source:ZFIN;Acc:ZDB-GENE-041010-114]	GO:0004047:aminomethyltransferase activity:"Catalysis of the reaction: (6S)-tetrahydrofolate + S-aminomethyldihydrolipoylprotein = (6R)-5,10-methylenetetrahydrofolate + NH3 + dihydrolipoylprotein. [EC:2.1.2.10]"
anchovy.66188_ANCH	0.005329744	0.020167094	186 A 0.985*;248 S 0.988*;	mrpl39:mitochondrial ribosomal protein L39 [Source:ZFIN;Acc:ZDB-GENE-030131-6520]	GO:0000166:nucleotide binding:"Interacting selectively and non-covalently with a nucleotide, any compound consisting of a nucleoside that is esterified with (ortho)phosphate or an oligophosphate at any hydroxyl group on the ribose or deoxyribose. [GOC:mah, ISBN:0198547684]"
anchovy.59039_ANCH	0.005344241	0.02018732	582 V 0.969*;752 S 0.980*;	plaa:phospholipase A2-activating protein [Source:ZFIN;Acc:ZDB-GENE-030826-13]	GO:0005515:protein binding:Interacting selectively and non-covalently with any protein or protein complex (a complex of two or more proteins that may include other nonprotein molecules). [GOC:go_curators]
anchovy.23358_ANCH	0.005391715	0.020331833	543 Q 0.956*;	flii:flightless I actin binding protein [Source:ZFIN;Acc:ZDB-GENE-071212-3]	GO:0005575:cellular_component:"The part of a cell or its extracellular environment in which a gene product is located. A gene product may be located in one or more parts of a cell and its location may be as specific as a particular macromolecular complex, that is, a stable, persistent association of macromolecules that function together. [GOC:go_curators, NIF_Subcellular:sao-1337158144]"
anchovy.18951_ANCH	0.005414161	0.020346915	1820 S 0.959*;	map3k4:mitogen-activated protein kinase kinase kinase 4 [Source:ZFIN;Acc:ZDB-GENE-990603-4]	GO:0000166:nucleotide binding:"Interacting selectively and non-covalently with a nucleotide, any compound consisting of a nucleoside that is esterified with (ortho)phosphate or an oligophosphate at any hydroxyl group on the ribose or deoxyribose. [GOC:mah, ISBN:0198547684]"
anchovy.29762_ANCH	0.005411133	0.02037024	295 T 0.992**;309 P 0.967*;	qrsl1:glutaminyl-tRNA synthase (glutamine-hydrolyzing)-like 1 [Source:ZFIN;Acc:ZDB-GENE-030131-5540]	GO:0050567:glutaminyl-tRNA synthase (glutamine-hydrolyzing) activity:"Catalysis of the reaction: L-glutamine + glutamyl-tRNA(Gln) + ATP = L-glutamate + glutaminyl-tRNA(Gln) + phosphate + ADP. [EC:6.3.5.7, MetaCyc:6.3.5.7-RXN]"	F1QAJ4
anchovy.66008_ANCH	0.005597769	0.020929964	867 F 0.978*;	blnk:B-cell linker [Source:ZFIN;Acc:ZDB-GENE-040702-4]	GO:0005216:ion channel activity:"Enables the facilitated diffusion of an ion (by an energy-independent process) by passage through a transmembrane aqueous pore or channel without evidence for a carrier-mediated mechanism. May be either selective (it enables passage of a specific ion only) or non-selective (it enables passage of two or more ions of same charge but different size). [GOC:cy, GOC:mtg…
anchovy.56391_ANCH	0.005736782	0.021341216	192 A 0.992**;	gale:UDP-galactose-4-epimerase [Source:ZFIN;Acc:ZDB-GENE-060421-6479]	GO:0003978:UDP-glucose 4-epimerase activity:Catalysis of the reaction: UDP-glucose = UDP-galactose. [EC:5.1.3.2]
anchovy.23831_ANCH	0.005728131	0.021345028	233 S 0.978*;581 S 0.965*;	hsd17b4:hydroxysteroid (17-beta) dehydrogenase 4 [Source:ZFIN;Acc:ZDB-GENE-040421-1]	GO:0008150:biological_process:"Any process specifically pertinent to the functioning of integrated living units: cells, tissues, organs, and organisms. A process is a collection of molecular events with a defined beginning and end. [GOC:go_curators, GOC:isa_complete]"
anchovy.11298_ANCH	0.005879377	0.021834857	1020 R 0.977*;243 V 0.993**;	smc2:structural maintenance of chromosomes 2 [Source:ZFIN;Acc:ZDB-GENE-030131-105]	GO:0000796:condensin complex:A multisubunit protein complex that plays a central role in chromosome condensation. [GOC:elh]
anchovy.55376_ANCH	0.005976827	0.022085225	929 Q 0.957*;	wdr36:WD repeat domain 36 [Source:ZFIN;Acc:ZDB-GENE-030131-464]	GO:0034388:Pwp2p-containing subcomplex of 90S preribosome:"A protein complex that forms a subcomplex of the 90S preribosome and can interact directly with the 5' External Transcribed Spacer (ETS) of the full length pre-rRNA transcript. In S. cerevisiae, it sediments at 25-30 S and is composed of Pwp2p, Dip2p, Utp21p, Utp13p, Utp18p, and Utp6p. [GOC:krc, PMID:15231838]"
anchovy.52748_ANCH	0.006020041	0.022207708	279 S 0.993**;	polr3c:polymerase (RNA) III (DNA directed) polypeptide C [Source:ZFIN;Acc:ZDB-GENE-040426-992]	GO:0042271:susceptibility to natural killer cell mediated cytotoxicity:"The process of causing a cell to become susceptible to natural killer cell mediated cytotoxicity. [GOC:add, ISBN:0781735149]"
anchovy.2099_ANCH	0.006072101	0.022325093	495 G 0.980*;380 E 0.969*;	SPATS2:"spermatogenesis associated, serine-rich 2 [Source:HGNC Symbol;Acc:HGNC:18650]"	::
anchovy.47830_ANCH	0.006143523	0.022512643	743 L 0.983*;20 R 0.955*;	katnb1:katanin p80 (WD repeat containing) subunit B 1 [Source:ZFIN;Acc:ZDB-GENE-040426-1954]	GO:0008352:katanin complex:A complex possessing an activity that couples ATP hydrolysis to the severing of microtubules; usually a heterodimer comprising a catalytic subunit (often 60kDa) and a regulatory subunit (often 80 kDa). [PMID:10910766]	Q7ZUV2
anchovy.43358_ANCH	0.006198126	0.022675068	488 G 0.967*;569 A 0.979*;	gtpbp3:GTP binding protein 3 [Source:ZFIN;Acc:ZDB-GENE-050522-335]	GO:0000166:nucleotide binding:"Interacting selectively and non-covalently with a nucleotide, any compound consisting of a nucleoside that is esterified with (ortho)phosphate or an oligophosphate at any hydroxyl group on the ribose or deoxyribose. [GOC:mah, ISBN:0198547684]"
anchovy.26647_ANCH	0.006284081	0.022951461	161 S 0.952*;	akap17a:A kinase (PRKA) anchor protein 17A [Source:ZFIN;Acc:ZDB-GENE-040426-1460]	GO:0003676:nucleic acid binding:Interacting selectively and non-covalently with any nucleic acid. [GOC:jl]
anchovy.57733_ANCH	0.006337016	0.02306841	315 A 0.968*;	mtif2:mitochondrial translational initiation factor 2 [Source:ZFIN;Acc:ZDB-GENE-030131-1092]	GO:0000166:nucleotide binding:"Interacting selectively and non-covalently with a nucleotide, any compound consisting of a nucleoside that is esterified with (ortho)phosphate or an oligophosphate at any hydroxyl group on the ribose or deoxyribose. [GOC:mah, ISBN:0198547684]"
anchovy.15827_ANCH	0.006351905	0.023084516	173 P 0.953*;1003 C 0.973*;	GLDC:glycine dehydrogenase (decarboxylating) [Source:HGNC Symbol;Acc:HGNC:4313]	GO:0006546:glycine catabolic process:"The chemical reactions and pathways resulting in the breakdown of glycine, aminoethanoic acid. [GOC:go_curators]"
anchovy.5160_ANCH	0.00633142	0.023086137	435 T 0.956*;354 S 0.976*;	srp68:signal recognition particle 68 [Source:ZFIN;Acc:ZDB-GENE-040831-3]	GO:0030942:endoplasmic reticulum signal peptide binding:"Interacting selectively and non-covalently with an endoplasmic reticulum signal peptide, a specific peptide sequence that acts as a signal to localize the protein within the endoplasmic reticulum. [GOC:mah]"
anchovy.45328_ANCH	0.006425823	0.023314745	229 P 0.967*;	nat10:N-acetyltransferase 10 [Source:ZFIN;Acc:ZDB-GENE-040426-1543]	GO:0005575:cellular_component:"The part of a cell or its extracellular environment in which a gene product is located. A gene product may be located in one or more parts of a cell and its location may be as specific as a particular macromolecular complex, that is, a stable, persistent association of macromolecules that function together. [GOC:go_curators, NIF_Subcellular:sao-1337158144]"
anchovy.22596_ANCH	0.006502014	0.023513842	69 R 0.979*;	mrpl11:mitochondrial ribosomal protein L11 [Source:ZFIN;Acc:ZDB-GENE-040718-294]	GO:0008305:integrin complex:"A protein complex that is composed of one alpha subunit and one beta subunit, both of which are members of the integrin superfamily of cell adhesion receptors; the complex spans the plasma membrane and binds to extracellular matrix ligands, cell-surface ligands, and soluble ligands. [PMID:17543136]"
anchovy.6040_ANCH	0.006681539	0.024005659	272 R 0.965*;	gorab:"golgin, rab6-interacting [Source:ZFIN;Acc:ZDB-GENE-040426-1384]"	GO:0003674:molecular_function:"Elemental activities, such as catalysis or binding, describing the actions of a gene product at the molecular level. A given gene product may exhibit one or more molecular functions. [GOC:go_curators]"
anchovy.39933_ANCH	0.006787609	0.024347098	181 A 0.976*;	ubxn1:UBX domain protein 1 [Source:ZFIN;Acc:ZDB-GENE-030131-792]	GO:0071796:K6-linked polyubiquitin binding:"Interacting selectively and non-covalently and non-covalently with a polymer of ubiquitin formed by linkages between lysine residues at position 6 of the ubiquitin monomers. [GOC:sp, PMID:17525341, PMID:20351172]"
anchovy.7425_ANCH	0.006883429	0.024570946	61 S 0.964*;	nob1:NIN1/RPN12 binding protein 1 homolog (S. cerevisiae) [Source:ZFIN;Acc:ZDB-GENE-030131-3112]	GO:0000469:cleavage involved in rRNA processing:Any phosphodiester bond hydrolysis involved in the conversion of a primary ribosomal RNA (rRNA) transcript into a mature rRNA molecule. [GOC:curators]
anchovy.4506_ANCH	0.006880334	0.024599704	348 S 0.982*;238 R 0.955*;	EARS2:"glutamyl-tRNA synthetase 2, mitochondrial [Source:HGNC Symbol;Acc:HGNC:29419]"	GO:0016876:"ligase activity, forming aminoacyl-tRNA and related compounds":"Catalysis of the joining of an amino acid and a nucleic acid (usually tRNA) or poly(ribitol phosphate), with the concomitant hydrolysis of the diphosphate bond in ATP or a similar triphosphate. The reaction forms an aminoacyl-tRNA or a related compound. [EC:6.1.1, GOC:mah]"
anchovy.55315_ANCH	0.006945157	0.02475124	369 G 0.960*;	mms19:"MMS19 homolog, cytosolic iron-sulfur assembly component [Source:ZFIN;Acc:ZDB-GENE-120316-2]"	GO:0005488:binding:"The selective, non-covalent, often stoichiometric, interaction of a molecule with one or more specific sites on another molecule. [GOC:ceb, GOC:mah, ISBN:0198506732]"
anchovy.23055_ANCH	0.007040725	0.025051354	74 P 0.963*;893 G 0.957*;	opa1:optic atrophy 1 (autosomal dominant) [Source:ZFIN;Acc:ZDB-GENE-041114-7]	GO:0070584:mitochondrion morphogenesis:The process in which the anatomical structures of a mitochondrion are generated and organized. [GOC:mah]
anchovy.31872_ANCH	0.007059993	0.025079459	255 L 0.968*;	cinp:cyclin-dependent kinase 2 interacting protein [Source:ZFIN;Acc:ZDB-GENE-050506-72]	GO:0003674:molecular_function:"Elemental activities, such as catalysis or binding, describing the actions of a gene product at the molecular level. A given gene product may exhibit one or more molecular functions. [GOC:go_curators]"
anchovy.39311_ANCH	0.007193972	0.025432536	285 A 0.991**;155 D 0.958*;	pus1:pseudouridylate synthase 1 [Source:ZFIN;Acc:ZDB-GENE-041212-26]	GO:0042299:lupeol synthase activity:"Catalysis of the reaction: (S)-2,3-epoxysqualene = lupeol. This reaction is the cyclization of (S)-2,3-epoxysqualene (2,3-oxidosqualene) to lupeol. [MetaCyc:RXN-111, PMID:9883589]"
anchovy.42078_ANCH	0.00732721	0.025820806	596 S 0.984*;	ints7:integrator complex subunit 7 [Source:ZFIN;Acc:ZDB-GENE-021220-6]	GO:0005488:binding:"The selective, non-covalent, often stoichiometric, interaction of a molecule with one or more specific sites on another molecule. [GOC:ceb, GOC:mah, ISBN:0198506732]"	Q8JGR7
anchovy.14001_ANCH	0.007323274	0.025848229	24 S 0.986*;	ap5s1:"adaptor-related protein complex 5, sigma 1 subunit [Source:ZFIN;Acc:ZDB-GENE-090313-184]"	GO:0030119:AP-type membrane coat adaptor complex:"Any of several heterotetrameric complexes that link clathrin (or another coat-forming molecule, as hypothesized for AP-3 and AP-4) to a membrane surface; they are found on coated pits and coated vesicles, and mediate sorting of cargo proteins into vesicles. Each AP complex contains two large (a beta and one of either an alpha, gamma, delta, or eps…
anchovy.41358_ANCH	0.007470571	0.026242166	152 K 0.991**;332 S 0.969*;	ids:iduronate 2-sulfatase [Source:ZFIN;Acc:ZDB-GENE-061215-37]	GO:0004423:iduronate-2-sulfatase activity:"Catalysis of the hydrolysis of the 2-sulfate groups of the L-iduronate 2-sulfate units of dermatan sulfate, heparan sulfate and heparin. [EC:3.1.6.13]"
anchovy.38261_ANCH	0.007521973	0.02638072	397 A 0.966*;426 S 0.985*;	hars:histidyl-tRNA synthetase [Source:ZFIN;Acc:ZDB-GENE-040912-152]	GO:0006418:tRNA aminoacylation for protein translation:"The synthesis of aminoacyl tRNA by the formation of an ester bond between the 3'-hydroxyl group of the most 3' adenosine of the tRNA, to be used in ribosome-mediated polypeptide synthesis. [GOC:ma]"
anchovy.14497_ANCH	0.007569176	0.026504132	317 G 0.973*;	hgs:hepatocyte growth factor-regulated tyrosine kinase substrate [Source:ZFIN;Acc:ZDB-GENE-030131-6107]	GO:0016740:transferase activity:"Catalysis of the transfer of a group, e.g. a methyl group, glycosyl group, acyl group, phosphorus-containing, or other groups, from one compound (generally regarded as the donor) to another compound (generally regarded as the acceptor). Transferase is the systematic name for any enzyme of EC class 2. [ISBN:0198506732]"
anchovy.54406_ANCH	0.007628553	0.026585448	324 A 0.970*;560 V 0.958*;	ccnf:cyclin F [Source:ZFIN;Acc:ZDB-GENE-021030-2]	GO:0010826:negative regulation of centrosome duplication:"Any process that decreases the frequency, rate or extent of centrosome duplication. Centrosome duplication is the replication of a centrosome, a structure comprised of a pair of centrioles and peri-centriolar material from which a microtubule spindle apparatus is organized. [GOC:dph, GOC:tb]"	Q6NYX6
anchovy.18234_ANCH	0.007696792	0.026780952	393 T 0.985*;	C9H2orf69:chromosome 2 open reading frame 69 [Source:HGNC Symbol;Acc:HGNC:26799]	GO:0044070:regulation of anion transport:"Any process that modulates the frequency, rate or extent of the directed movement of anions, atoms or small molecules with a net negative charge into, out of or within a cell, or between cells, by means of some agent such as a transporter or pore. [GOC:jl]"
anchovy.45448_ANCH	0.007747227	0.026829485	599 L 0.970*;	nup210:nucleoporin 210 [Source:ZFIN;Acc:ZDB-GENE-050208-132]	GO:0003674:molecular_function:"Elemental activities, such as catalysis or binding, describing the actions of a gene product at the molecular level. A given gene product may exhibit one or more molecular functions. [GOC:go_curators]"
anchovy.7404_ANCH	0.007742387	0.026854882	112 K 0.989*;	hdhd3:haloacid dehalogenase-like hydrolase domain containing 3 [Source:ZFIN;Acc:ZDB-GENE-040724-118]	GO:0005575:cellular_component:"The part of a cell or its extracellular environment in which a gene product is located. A gene product may be located in one or more parts of a cell and its location may be as specific as a particular macromolecular complex, that is, a stable, persistent association of macromolecules that function together. [GOC:go_curators, NIF_Subcellular:sao-1337158144]"	Q7T012
anchovy.25576_ANCH	0.007742326	0.026896963	214 G 0.989*;	zmat2:"zinc finger, matrin-type 2 [Source:ZFIN;Acc:ZDB-GENE-030131-3197]"	GO:0003676:nucleic acid binding:Interacting selectively and non-covalently with any nucleic acid. [GOC:jl]
anchovy.38701_ANCH	0.008109435	0.027821795	20 D 0.987*;157 G 0.981*;	zcchc17:"zinc finger, CCHC domain containing 17 [Source:ZFIN;Acc:ZDB-GENE-040325-2]"	GO:0003676:nucleic acid binding:Interacting selectively and non-covalently with any nucleic acid. [GOC:jl]
anchovy.35968_ANCH	0.008104835	0.027849323	851 L 0.964*;	SRBD1 (2 of 2):S1 RNA binding domain 1 [Source:HGNC Symbol;Acc:HGNC:25521]	GO:0003676:nucleic acid binding:Interacting selectively and non-covalently with any nucleic acid. [GOC:jl]
anchovy.20273_ANCH	0.008161241	0.027956054	709 E 0.967*;172 S 0.978*;105 D 0.951*;213 F 0.988*;652 E 0.998**;	vwa2:von Willebrand factor A domain containing 2 [Source:ZFIN;Acc:ZDB-GENE-100302-1]	GO:0005604:basement membrane:A thin layer of dense material found in various animal tissues interposed between the cells and the adjacent connective tissue. It consists of the basal lamina plus an associated layer of reticulin fibers. [ISBN:0198547684]
anchovy.41025_ANCH	0.008289055	0.028349855	170 S 0.983*;134 S 0.975*;	plrg1:pleiotropic regulator 1 [Source:ZFIN;Acc:ZDB-GENE-040426-2787]	GO:0043518:"negative regulation of DNA damage response, signal transduction by p53 class mediator":"Any process that stops, prevents, or reduces the frequency, rate or extent of the cascade of processes induced by the cell cycle regulator phosphoprotein p53, or an equivalent protein, in response to the detection of DNA damage. [GOC:jl]"
anchovy.23195_ANCH	0.008404068	0.028654365	362 S 0.977*;98 S 0.981*;	C1H7orf26:chromosome 7 open reading frame 26 [Source:HGNC Symbol;Acc:HGNC:21702]	GO:0003674:molecular_function:"Elemental activities, such as catalysis or binding, describing the actions of a gene product at the molecular level. A given gene product may exhibit one or more molecular functions. [GOC:go_curators]"	Q7ZTY6
anchovy.57988_ANCH	0.00844543	0.028706655	320 S 0.990**;	pnkp:polynucleotide kinase 3'-phosphatase [Source:ZFIN;Acc:ZDB-GENE-061013-433]	GO:0046403:polynucleotide 3'-phosphatase activity:Catalysis of the reaction: 3'-phosphopolynucleotide + H2O = a polynucleotide + phosphate. Hydrolyzes the free 3'-phosphate resulting from single strand breaks in DNA due to oxidative damage. [EC:3.1.3.32]
anchovy.63236_ANCH	0.008516751	0.028815878	93 I 0.977*;	aasdhppt:aminoadipate-semialdehyde dehydrogenase-phosphopantetheinyl transferase [Source:ZFIN;Acc:ZDB-GENE-050913-36]	GO:0008897:holo-[acyl-carrier-protein] synthase activity:"Catalysis of the reaction: CoA + substrate-serine = adenosine 3',5'-bisphosphate + substrate-serine-4'-phosphopantetheine. The transfer of the 4'-phosphopantetheine (Ppant) co-factor from coenzyme A to the hydroxyl side chain of the serine residue of acyl- or peptidyl-carrier protein (ACP or PCP) to convert them from the apo to the holo fo…
anchovy.38629_ANCH	0.0085429	0.028815959	243 S 0.992**;	rnmt:RNA (guanine-7-) methyltransferase [Source:ZFIN;Acc:ZDB-GENE-041008-25]	GO:0004482:mRNA (guanine-N7-)-methyltransferase activity:Catalysis of the reaction: S-adenosyl-L-methionine + G(5')pppR-RNA = S-adenosyl-L-homocysteine + m7G(5')pppR-RNA. m7G(5')pppR-RNA is mRNA containing an N7-methylguanine cap; R may be guanosine or adenosine. [EC:2.1.1.56]	Q1MTD3
anchovy.51834_ANCH	0.00850903	0.028833978	350 M 0.967*;327 S 0.968*;121 A 0.976*;	mcat:malonyl CoA:ACP acyltransferase (mitochondrial) [Source:ZFIN;Acc:ZDB-GENE-041111-231]	GO:0003824:catalytic activity:"Catalysis of a biochemical reaction at physiological temperatures. In biologically catalyzed reactions, the reactants are known as substrates, and the catalysts are naturally occurring macromolecular substances known as enzymes. Enzymes possess specific binding sites for substrates, and are usually composed wholly or largely of protein, but RNA that has catalytic ac…
anchovy.9433_ANCH	0.008565231	0.028847175	156 A 0.986*;111 T 0.979*;	nrm:nurim (nuclear envelope membrane protein [Source:ZFIN;Acc:ZDB-GENE-060503-445]	GO:0003674:molecular_function:"Elemental activities, such as catalysis or binding, describing the actions of a gene product at the molecular level. A given gene product may exhibit one or more molecular functions. [GOC:go_curators]"	Q1L911
anchovy.6683_ANCH	0.008685771	0.029164095	62 Y 0.968*;112 Y 0.981*;	tnfrsf19:"tumor necrosis factor receptor superfamily, member 19 [Source:ZFIN;Acc:ZDB-GENE-030131-6760]"	GO:0014045:establishment of endothelial blood-brain barrier:"Establishment of the endothelial barrier between the blood and the brain. The endothelial cells in the brain capillaries are packed tightly together preventing the passage of most molecules from the blood into the brain. Only lipid soluble molecules or those that are actively transported can pass through the blood-brain barrier. [GOC:dg…
anchovy.24031_ANCH	0.008712246	0.029208534	219 R 0.953*;	hibch:3-hydroxyisobutyryl-CoA hydrolase [Source:ZFIN;Acc:ZDB-GENE-050327-29]	GO:0003860:3-hydroxyisobutyryl-CoA hydrolase activity:Catalysis of the reaction: 3-hydroxy-2-methylpropanoyl-CoA + H2O = CoA + 3-hydroxy-2-methylpropanoate. [EC:3.1.2.4]
anchovy.7888_ANCH	0.008786061	0.029366743	1529 S 0.989*;1732 P 0.984*;	TARBP1 (1 of 2):TAR (HIV-1) RNA binding protein 1 [Source:HGNC Symbol;Acc:HGNC:11568]	GO:0005488:binding:"The selective, non-covalent, often stoichiometric, interaction of a molecule with one or more specific sites on another molecule. [GOC:ceb, GOC:mah, ISBN:0198506732]"
anchovy.31295_ANCH	0.00888328	0.029557338	228 C 0.974*;131 K 0.994**;	tbc1d7:"TBC1 domain family, member 7 [Source:ZFIN;Acc:ZDB-GENE-040426-1747]"	GO:0070848:response to growth factor:"Any process that results in a change in state or activity of a cell or an organism (in terms of movement, secretion, enzyme production, gene expression, etc.) as a result of a growth factor stimulus. [GOC:BHF, GOC:mah]"	F1QRX7
anchovy.36572_ANCH	0.008876122	0.029578136	157 S 0.964*;66 A 0.997**;	babam1:BRISC and BRCA1 A complex member 1 [Source:ZFIN;Acc:ZDB-GENE-040808-6]	GO:0003674:molecular_function:"Elemental activities, such as catalysis or binding, describing the actions of a gene product at the molecular level. A given gene product may exhibit one or more molecular functions. [GOC:go_curators]"
anchovy.57904_ANCH	0.008868336	0.029596896	449 S 0.952*;188 P 0.954*;	trit1:tRNA isopentenyltransferase 1 [Source:ZFIN;Acc:ZDB-GENE-060503-297]	GO:0000166:nucleotide binding:"Interacting selectively and non-covalently with a nucleotide, any compound consisting of a nucleoside that is esterified with (ortho)phosphate or an oligophosphate at any hydroxyl group on the ribose or deoxyribose. [GOC:mah, ISBN:0198547684]"
anchovy.2678_ANCH	0.009055399	0.030039413	125 S 0.977*;29 A 0.971*;	ccdc84:coiled-coil domain containing 84 [Source:ZFIN;Acc:ZDB-GENE-060929-1174]	GO:0003676:nucleic acid binding:Interacting selectively and non-covalently with any nucleic acid. [GOC:jl]
anchovy.11343_ANCH	0.009264333	0.030594488	389 S 0.968*;375 G 0.976*;	akap7:A kinase (PRKA) anchor protein 7 [Source:ZFIN;Acc:ZDB-GENE-040724-128]	GO:0003674:molecular_function:"Elemental activities, such as catalysis or binding, describing the actions of a gene product at the molecular level. A given gene product may exhibit one or more molecular functions. [GOC:go_curators]"
anchovy.58944_ANCH	0.009251935	0.030599353	100 S 0.954*;	pdf:peptide deformylase (mitochondrial) [Source:ZFIN;Acc:ZDB-GENE-050913-42]	GO:0005506:iron ion binding:Interacting selectively and non-covalently with iron (Fe) ions. [GOC:ai]
anchovy.27297_ANCH	0.00943149	0.030915108	290 E 0.970*;	eogt:EGF domain-specific O-linked N-acetylglucosamine (GlcNAc) transferase [Source:ZFIN;Acc:ZDB-GENE-120813-8]	GO:0016757:"transferase activity, transferring glycosyl groups":"Catalysis of the transfer of a glycosyl group from one compound (donor) to another (acceptor). [GOC:jl, ISBN:0198506732]"
anchovy.27151_ANCH	0.00957697	0.031298955	551 S 0.952*;638 C 0.975*;	cog5:component of oligomeric golgi complex 5 [Source:ZFIN;Acc:ZDB-GENE-041210-47]	GO:0003674:molecular_function:"Elemental activities, such as catalysis or binding, describing the actions of a gene product at the molecular level. A given gene product may exhibit one or more molecular functions. [GOC:go_curators]"
anchovy.48276_ANCH	0.009825924	0.031970485	792 S 0.990*;	e4f1:E4F transcription factor 1 [Source:ZFIN;Acc:ZDB-GENE-050913-103]	GO:0070739:protein-glutamic acid ligase activity:"Catalysis of the posttranslational transfer of one or more glutamate residues to a specific residue on a target protein. [GOC:mah, PMID:19524510]"
anchovy.6670_ANCH	0.010098285	0.032760023	339 E 0.966*;496 S 0.952*;	nudt22:nudix (nucleoside diphosphate linked moiety X)-type motif 22 [Source:ZFIN;Acc:ZDB-GENE-041010-171]	GO:0005575:cellular_component:"The part of a cell or its extracellular environment in which a gene product is located. A gene product may be located in one or more parts of a cell and its location may be as specific as a particular macromolecular complex, that is, a stable, persistent association of macromolecules that function together. [GOC:go_curators, NIF_Subcellular:sao-1337158144]"
anchovy.7956_ANCH	0.010170434	0.032897328	226 G 0.954*;	chmp7:charged multivesicular body protein 7 [Source:ZFIN;Acc:ZDB-GENE-040426-1750]	GO:0000815:ESCRT III complex:"An endosomal sorting complex required for transport. Consists of two soluble subcomplexes of highly charged coiled-coil proteins and is required for sorting and/or concentration of multivesicular body (MVB) cargoes. [GOC:rb, PMID:12892785, PMID:12900393]"
anchovy.59073_ANCH	0.010162487	0.03291989	103 S 0.981*;199 E 0.990*;	phax:phosphorylated adaptor for RNA export [Source:ZFIN;Acc:ZDB-GENE-040822-42]	GO:0003674:molecular_function:"Elemental activities, such as catalysis or binding, describing the actions of a gene product at the molecular level. A given gene product may exhibit one or more molecular functions. [GOC:go_curators]"
anchovy.55275_ANCH	0.010304912	0.033283507	247 A 0.953*;	eif4h:eukaryotic translation initiation factor 4h [Source:ZFIN;Acc:ZDB-GENE-010328-19]	GO:0003676:nucleic acid binding:Interacting selectively and non-covalently with any nucleic acid. [GOC:jl]
anchovy.6808_ANCH	0.010347622	0.033372593	604 S 0.959*;327 E 0.975*;	ncoa5:nuclear receptor coactivator 5 [Source:ZFIN;Acc:ZDB-GENE-040912-155]	GO:0003676:nucleic acid binding:Interacting selectively and non-covalently with any nucleic acid. [GOC:jl]
anchovy.52316_ANCH	0.010452415	0.033661352	288 D 0.992**;176 E 0.972*;	C8H9orf64:chromosome 9 open reading frame 64 [Source:HGNC Symbol;Acc:HGNC:28144]	GO:0003674:molecular_function:"Elemental activities, such as catalysis or binding, describing the actions of a gene product at the molecular level. A given gene product may exhibit one or more molecular functions. [GOC:go_curators]"
anchovy.39838_ANCH	0.010662471	0.034287771	641 S 0.980*;	slc30a5:"solute carrier family 30 (zinc transporter), member 5 [Source:ZFIN;Acc:ZDB-GENE-040718-6]"	GO:0008324:cation transmembrane transporter activity:"Enables the transfer of cation from one side of the membrane to the other. [GOC:dgf, GOC:mtg_transport, ISBN:0815340729]"	Q6DG36
anchovy.46116_ANCH	0.011002781	0.035024727	742 S 0.992**;515 S 0.961*;	xpot:"exportin, tRNA (nuclear export receptor for tRNAs) [Source:ZFIN;Acc:ZDB-GENE-041210-4]"	GO:0005488:binding:"The selective, non-covalent, often stoichiometric, interaction of a molecule with one or more specific sites on another molecule. [GOC:ceb, GOC:mah, ISBN:0198506732]"
anchovy.22413_ANCH	0.011002757	0.035075262	496 S 0.985*;	dgcr2:DiGeorge syndrome critical region gene 2 [Source:ZFIN;Acc:ZDB-GENE-040718-404]	GO:0005575:cellular_component:"The part of a cell or its extracellular environment in which a gene product is located. A gene product may be located in one or more parts of a cell and its location may be as specific as a particular macromolecular complex, that is, a stable, persistent association of macromolecules that function together. [GOC:go_curators, NIF_Subcellular:sao-1337158144]"
anchovy.56186_ANCH	0.011215035	0.035648943	469 D 0.992**;	cdkal1:CDK5 regulatory subunit associated protein 1-like 1 [Source:ZFIN;Acc:ZDB-GENE-040426-1443]	GO:0061712:tRNA (N(6)-L-threonylcarbamoyladenosine(37)-C(2))-methylthiotransferase:Catalysis of the reaction: N(6)-L-threonylcarbamoyladenine(37) in tRNA + sulfur-(sulfur carrier) + 2 S-adenosyl-L-methionine = 2-methylthio-N(6)-L-threonylcarbamoyladenine(37) in tRNA + S-adenosyl-L-homocysteine + (sulfur carrier) + L-methionine + 5'-deoxyadenosine. [EC:2.8.4.5]
anchovy.22023_ANCH	0.011350588	0.036027909	272 R 0.963*;222 C 0.981*;	C17H14orf166:chromosome 14 open reading frame 166 [Source:HGNC Symbol;Acc:HGNC:23169]	GO:0006388:"tRNA splicing, via endonucleolytic cleavage and ligation":"Splicing of tRNA substrates via recognition of the folded RNA structure that brings the 5' and 3' splice sites into proximity and cleavage of the RNA at both the 3' and 5' splice sites by an endonucleolytic mechanism, followed by ligation of the exons. [GOC:krc, ISBN:0879695897, PMID:9582290]"
anchovy.6568_ANCH	0.01153145	0.036340542	70 S 0.953*;764 G 0.975*;	exoc5:exocyst complex component 5 [Source:ZFIN;Acc:ZDB-GENE-080204-126]	GO:0003674:molecular_function:"Elemental activities, such as catalysis or binding, describing the actions of a gene product at the molecular level. A given gene product may exhibit one or more molecular functions. [GOC:go_curators]"
anchovy.58758_ANCH	0.01152328	0.036366746	180 H 0.952*;268 A 0.970*;	LRR1:leucine rich repeat protein 1 [Source:HGNC Symbol;Acc:HGNC:19742]	GO:0008150:biological_process:"Any process specifically pertinent to the functioning of integrated living units: cells, tissues, organs, and organisms. A process is a collection of molecular events with a defined beginning and end. [GOC:go_curators, GOC:isa_complete]"
anchovy.58612_ANCH	0.011512858	0.036385909	253 L 0.982*;	traip:TRAF-interacting protein [Source:ZFIN;Acc:ZDB-GENE-040801-30]	GO:0046872:metal ion binding:Interacting selectively and non-covalently with any metal ion. [GOC:ai]
anchovy.18284_ANCH	0.011512469	0.036436881	84 S 0.958*;305 S 0.970*;	zfyve28:"zinc finger, FYVE domain containing 28 [Source:ZFIN;Acc:ZDB-GENE-061103-208]"	GO:0007175:negative regulation of epidermal growth factor-activated receptor activity:"Any process that stops, prevents, or reduces the frequency, rate or extent of EGF-activated receptor activity. [GOC:go_curators]"
anchovy.25199_ANCH	0.011606102	0.036471596	334 E 0.953*;	tfb2m:"transcription factor B2, mitochondrial [Source:ZFIN;Acc:ZDB-GENE-070521-3]"	GO:0006391:transcription initiation from mitochondrial promoter:"A transcription initiation process that takes place at a promoter on the mitochondrial chromosome, and results in RNA synthesis by a mitochondrial RNA polymerase. [GOC:mah]"
anchovy.35102_ANCH	0.011881143	0.037229831	393 E 0.979*;	mboat7:membrane bound O-acyltransferase domain containing 7 [Source:ZFIN;Acc:ZDB-GENE-040426-1516]	GO:0046941:azetidine-2-carboxylic acid acetyltransferase activity:Catalysis of the reaction: L-azetidine-2-carboxylic acid + acetyl-CoA = CoA-SH + N-acetyl azetidine-2-carboxylic acid. [PMID:12761200]
anchovy.35892_ANCH	0.011965986	0.037442503	241 C 0.989*;228 S 0.958*;	ppcs:phosphopantothenoylcysteine synthetase [Source:ZFIN;Acc:ZDB-GENE-060512-104]	GO:0000796:condensin complex:A multisubunit protein complex that plays a central role in chromosome condensation. [GOC:elh]
anchovy.42300_ANCH	0.012034346	0.03760307	628 S 0.953*;	gpaa1:glycosylphosphatidylinositol anchor attachment 1 [Source:ZFIN;Acc:ZDB-GENE-131121-587]	GO:0042765:GPI-anchor transamidase complex:"An enzyme complex which in humans and yeast consists of at least five proteins; for example, the complex contains GAA1, GPI8, PIG-S, PIG-U, and PIG-T in human, and Gaa1p, Gab1p, Gpi8p, Gpi16p, and Gpi17p in yeast. Catalyzes the posttranslational attachment of the carboxyl-terminus of a precursor protein to a GPI-anchor. [GOC:jl, GOC:rb, PMID:12802054]"
anchovy.44428_ANCH	0.012055735	0.037616621	554 L 0.991**;386 S 0.953*;	pcm1:pericentriolar material 1 [Source:ZFIN;Acc:ZDB-GENE-030131-428]	GO:0005813:centrosome:"A structure comprised of a core structure (in most organisms, a pair of centrioles) and peripheral material from which a microtubule-based structure, such as a spindle apparatus, is organized. Centrosomes occur close to the nucleus during interphase in many eukaryotic cells, though in animal cells it changes continually during the cell-division cycle. [GOC:mah, ISBN:0198547…
anchovy.57476_ANCH	0.012087673	0.037663003	71 S 0.989*;159 C 0.955*;	tbcb:tubulin folding cofactor B [Source:ZFIN;Acc:ZDB-GENE-030131-9296]	GO:0003674:molecular_function:"Elemental activities, such as catalysis or binding, describing the actions of a gene product at the molecular level. A given gene product may exhibit one or more molecular functions. [GOC:go_curators]"
anchovy.5377_ANCH	0.012264289	0.038159411	558 S 0.962*;	deaf1:DEAF1 transcription factor [Source:ZFIN;Acc:ZDB-GENE-081022-163]	GO:0030158:protein xylosyltransferase activity:Catalysis of the transfer of a beta-D-xylosyl residue from UDP-D-xylose to the serine hydroxyl group of an acceptor protein substrate. [EC:2.4.2.26]
anchovy.13511_ANCH	0.012400653	0.038421124	365 G 0.953*;143 S 0.992**;	vps45:vacuolar protein sorting 45 homolog (S. cerevisiae) [Source:ZFIN;Acc:ZDB-GENE-060503-526]	GO:0006904:vesicle docking involved in exocytosis:"The initial attachment of a vesicle membrane to a target membrane, mediated by proteins protruding from the membrane of the vesicle and the target membrane, that contributes to exocytosis. [GOC:jid]"
anchovy.15940_ANCH	0.012396523	0.038462349	342 R 0.952*;308 S 0.972*;	nif3l1:NIF3 NGG1 interacting factor 3-like 1 (S. cerevisiae) [Source:ZFIN;Acc:ZDB-GENE-050706-80]	GO:0005575:cellular_component:"The part of a cell or its extracellular environment in which a gene product is located. A gene product may be located in one or more parts of a cell and its location may be as specific as a particular macromolecular complex, that is, a stable, persistent association of macromolecules that function together. [GOC:go_curators, NIF_Subcellular:sao-1337158144]"
anchovy.23069_ANCH	0.012495375	0.038660305	241 L 0.988*;156 R 0.965*;	C5H11orf54:chromosome 11 open reading frame 54 [Source:HGNC Symbol;Acc:HGNC:30204]	GO:0043765:T/G mismatch-specific endonuclease activity:"Catalysis of the repair of T/G mismatches arising from deamination of 5-methylcytosine in DNA by nicking double-stranded DNA within the sequence CT(AT)GN or NT(AT)GG next to the mismatched thymidine residue. The incision is mismatch-dependent and strand-specific, in favor of the G-containing strand. The incision serves as a starting point fo…	Q6NWE0
anchovy.39156_ANCH	0.0127159	0.039232554	538 N 0.957*;	trim45:tripartite motif containing 45 [Source:ZFIN;Acc:ZDB-GENE-070912-389]	GO:0046872:metal ion binding:Interacting selectively and non-covalently with any metal ion. [GOC:ai]
anchovy.24499_ANCH	0.01315608	0.040308766	887 E 0.994**;756 K 0.988*;	SIK3:SIK family kinase 3 [Source:HGNC Symbol;Acc:HGNC:29165]	::
anchovy.37126_ANCH	0.013424994	0.04101875	321 M 0.966*;	cenpl:centromere protein L [Source:ZFIN;Acc:ZDB-GENE-040930-6]	GO:0034508:centromere complex assembly:"The aggregation, arrangement and bonding together of proteins and centromeric DNA molecules to form a centromeric protein-DNA complex. Includes the formation of the chromatin structures which form a platform for the kinetochore, and assembly of the kinetochore onto this specialized chromatin. In fission yeast and higher eukaryotes this process also includes…	Q6DRD4
anchovy.9697_ANCH	0.013476807	0.04106331	378 R 0.982*;97 T 0.975*;406 A 0.980*;699 R 0.982*;	ubox5:U-box domain containing 5 [Source:ZFIN;Acc:ZDB-GENE-110411-166]	GO:0016874:ligase activity:"Catalysis of the joining of two substances, or two groups within a single molecule, with the concomitant hydrolysis of the diphosphate bond in ATP or a similar triphosphate. [EC:6, GOC:mah]"
anchovy.5475_ANCH	0.013462357	0.041076015	484 R 0.967*;	smc5:structural maintenance of chromosomes 5 [Source:ZFIN;Acc:ZDB-GENE-061013-288]	GO:0003674:molecular_function:"Elemental activities, such as catalysis or binding, describing the actions of a gene product at the molecular level. A given gene product may exhibit one or more molecular functions. [GOC:go_curators]"
anchovy.17274_ANCH	0.013653887	0.041488256	255 E 0.958*;70 G 0.964*;183 A 0.970*;	amdhd1:amidohydrolase domain containing 1 [Source:EntrezGene;Acc:402826]	GO:0016812:"hydrolase activity, acting on carbon-nitrogen (but not peptide) bonds, in cyclic amides":Catalysis of the hydrolysis of any non-peptide carbon-nitrogen bond in a cyclic amide. [GOC:ai]
anchovy.5355_ANCH	0.013752047	0.041671725	312 S 0.977*;357 H 0.995**;	ogfod2:2-oxoglutarate and iron-dependent oxygenase domain containing 2 [Source:ZFIN;Acc:ZDB-GENE-061215-54]	GO:0000907:sulfonate dioxygenase activity:"Catalysis of the reaction: sulfonate + 2-oxoglutarate + O2 = sulfite + aminoacetaldehyde + succinate + CO2. [EC:1.14.11.-, GOC:clt, PMID:10482536]"	A3KGZ2
anchovy.22050_ANCH	0.013780995	0.041702161	42 R 0.971*;	C3H16orf89:chromosome 16 open reading frame 89 [Source:HGNC Symbol;Acc:HGNC:28687]	GO:0005576:extracellular region:The space external to the outermost structure of a cell. For cells without external protective or external encapsulating structures this refers to space outside of the plasma membrane. This term covers the host cell environment outside an intracellular parasite. [GOC:go_curators]	A7MCS3
anchovy.35488_ANCH	0.01382935	0.04179116	181 L 0.959*;	terf2ip:"telomeric repeat binding factor 2, interacting protein [Source:ZFIN;Acc:ZDB-GENE-131121-641]"	GO:0010833:telomere maintenance via telomere lengthening:"Any process that contributes to the maintenance of proper telomeric length and structure by affecting and monitoring the activity of telomeric proteins and lengthening the telomeric DNA. [GOC:dph, GOC:tb]"
anchovy.21801_ANCH	0.014277381	0.04290995	532 S 0.989*;550 N 0.988*;219 Y 0.995**;766 R 0.983*;	wdr3:WD repeat domain 3 [Source:ZFIN;Acc:ZDB-GENE-030131-9830]	GO:0030515:snoRNA binding:Interacting selectively and non-covalently with small nucleolar RNA. [GOC:mah]
anchovy.40466_ANCH	0.014225818	0.042930443	181 R 0.969*;	urod:uroporphyrinogen decarboxylase [Source:ZFIN;Acc:ZDB-GENE-000208-18]	GO:0006778:porphyrin-containing compound metabolic process:"The chemical reactions and pathways involving any member of a large group of derivatives or analogs of porphyrin. Porphyrins consists of a ring of four pyrrole nuclei linked each to the next at their alpha positions through a methine group. [GOC:jl, ISBN:0198506732]"	Q9PTS2
anchovy.41160_ANCH	0.014250477	0.04294611	358 Y 0.951*;	rpl4:ribosomal protein L4 [Source:ZFIN;Acc:ZDB-GENE-030131-9034]	GO:0030529:ribonucleoprotein complex:A macromolecular complex containing both protein and RNA molecules. [GOC:krc]
anchovy.41729_ANCH	0.014314184	0.042962028	242 Q 0.965*;	b3galnt2:"beta-1,3-N-acetylgalactosaminyltransferase 2 [Source:ZFIN;Acc:ZDB-GENE-050522-358]"	GO:0052757:chondroitin hydrolase activity:"Catalysis of the hydrolysis of hexosaminic linkages in chondroitin, a linear polymer structure composed of the repeating disaccharide unit [->4)-D-glucuronic acid-(1->3)-N-acetyl-D-galactosamine-(1-], also written as [->4GlcUA1->3GalNAc1-]. [GOC:mengo_curators, PMID:18390555]"
anchovy.65355_ANCH	0.014430939	0.043253601	910 P 0.972*;138 S 0.963*;	SCYL2:"SCY1-like, kinase-like 2 [Source:HGNC Symbol;Acc:HGNC:19286]"	GO:0005488:binding:"The selective, non-covalent, often stoichiometric, interaction of a molecule with one or more specific sites on another molecule. [GOC:ceb, GOC:mah, ISBN:0198506732]"
anchovy.47725_ANCH	0.014531671	0.043437489	264 S 0.991**;	rmnd1:required for meiotic nuclear division 1 homolog [Source:ZFIN;Acc:ZDB-GENE-050522-21]	GO:0003674:molecular_function:"Elemental activities, such as catalysis or binding, describing the actions of a gene product at the molecular level. A given gene product may exhibit one or more molecular functions. [GOC:go_curators]"
anchovy.45045_ANCH	0.014891021	0.044331433	437 R 0.954*;	ift80:intraflagellar transport 80 homolog (Chlamydomonas) [Source:ZFIN;Acc:ZDB-GENE-041212-50]	GO:0003674:molecular_function:"Elemental activities, such as catalysis or binding, describing the actions of a gene product at the molecular level. A given gene product may exhibit one or more molecular functions. [GOC:go_curators]"
anchovy.3682_ANCH	0.015078333	0.044768242	319 S 0.965*;	tmem104:transmembrane protein 104 [Source:ZFIN;Acc:ZDB-GENE-070822-4]	GO:0016020:membrane:"A lipid bilayer along with all the proteins and protein complexes embedded in it an attached to it. [GOC:dos, GOC:mah, ISBN:0815316194]"
anchovy.39647_ANCH	0.015228138	0.045152248	28 V 0.995**;81 S 0.973*;	ndufa13:"NADH dehydrogenase (ubiquinone) 1 alpha subcomplex, 13 [Source:ZFIN;Acc:ZDB-GENE-040426-1672]"	GO:0016641:"oxidoreductase activity, acting on the CH-NH2 group of donors, oxygen as acceptor":Catalysis of an oxidation-reduction (redox) reaction in which a CH-NH2 group acts as a hydrogen or electron donor and reduces an oxygen molecule. [GOC:ai]
anchovy.33247_ANCH	0.01559613	0.045873416	496 L 0.958*;	ufl1:UFM1-specific ligase 1 [Source:ZFIN;Acc:ZDB-GENE-040426-1163]	GO:0070739:protein-glutamic acid ligase activity:"Catalysis of the posttranslational transfer of one or more glutamate residues to a specific residue on a target protein. [GOC:mah, PMID:19524510]"
anchovy.51644_ANCH	0.015741212	0.046238501	634 T 0.978*;149 G 0.975*;	tsen54:TSEN54 tRNA splicing endonuclease subunit [Source:ZFIN;Acc:ZDB-GENE-050522-454]	GO:0048854:brain morphogenesis:"The process in which the anatomical structures of the brain are generated and organized. The brain is one of the two components of the central nervous system and is the center of thought and emotion. It is responsible for the coordination and control of bodily activities and the interpretation of information from the senses (sight, hearing, smell, etc.). [GOC:dgh, …
anchovy.6540_ANCH	0.015778893	0.04628755	224 A 0.970*;406 S 0.956*;	gps2:G protein pathway suppressor 2 [Source:ZFIN;Acc:ZDB-GENE-040426-1176]	GO:0003674:molecular_function:"Elemental activities, such as catalysis or binding, describing the actions of a gene product at the molecular level. A given gene product may exhibit one or more molecular functions. [GOC:go_curators]"
anchovy.52463_ANCH	0.016039707	0.046927842	100 V 0.960*;69 S 0.983*;	C18H11orf58:chromosome 11 open reading frame 58 [Source:HGNC Symbol;Acc:HGNC:16990]	GO:0003674:molecular_function:"Elemental activities, such as catalysis or binding, describing the actions of a gene product at the molecular level. A given gene product may exhibit one or more molecular functions. [GOC:go_curators]"
anchovy.5882_ANCH	0.016143465	0.047168853	287 S 0.957*;110 C 0.963*;	gmds:"GDP-mannose 4,6-dehydratase [Source:ZFIN;Acc:ZDB-GENE-050419-45]"	GO:0021744:dorsal motor nucleus of vagus nerve development:"The process whose specific outcome is the progression of the dorsal motor nucleus of the vagus nerve over time, from its formation to the mature structure. [GO_REF:0000021, GOC:cls, GOC:curators, GOC:dgh, GOC:dph, GOC:jid, GOC:mtg_15jun06]"
anchovy.10605_ANCH	0.016348373	0.047578511	185 S 0.957*;	edrf1:erythroid differentiation regulatory factor 1 [Source:ZFIN;Acc:ZDB-GENE-131121-620]	::
anchovy.7019_ANCH	0.016535731	0.047997135	274 S 0.959*;596 S 0.980*;	capn7:calpain 7 [Source:ZFIN;Acc:ZDB-GENE-111111-1]	GO:0004198:calcium-dependent cysteine-type endopeptidase activity:"Catalysis of the hydrolysis of nonterminal peptide bonds in a polypeptide chain by a mechanism using a cysteine residue at the enzyme active center, and requiring the presence of calcium. [GOC:mah]"
anchovy.40451_ANCH	0.016951676	0.049075325	198 A 0.976*;216 P 0.961*;	dtd1:D-tyrosyl-tRNA deacylase 1 [Source:ZFIN;Acc:ZDB-GENE-040801-175]	GO:0043765:T/G mismatch-specific endonuclease activity:"Catalysis of the repair of T/G mismatches arising from deamination of 5-methylcytosine in DNA by nicking double-stranded DNA within the sequence CT(AT)GN or NT(AT)GG next to the mismatched thymidine residue. The incision is mismatch-dependent and strand-specific, in favor of the G-containing strand. The incision serves as a starting point fo…
anchovy.51327_ANCH	0.017250945	0.049745862	277 C 0.957*;300 S 0.981*;	setd4:SET domain containing 4 [Source:ZFIN;Acc:ZDB-GENE-050808-2]	GO:0003674:molecular_function:"Elemental activities, such as catalysis or binding, describing the actions of a gene product at the molecular level. A given gene product may exhibit one or more molecular functions. [GOC:go_curators]"
anchovy.5316_ANCH	0.017328576	0.049904489	328 N 0.967*;	fggy:FGGY carbohydrate kinase domain containing [Source:ZFIN;Acc:ZDB-GENE-040426-2461]	GO:0052836:inositol 5-diphosphate pentakisphosphate 5-kinase activity:"Catalysis of the reaction: ATP + inositol 5-diphosphate pentakisphosphate = ADP + inositol 5-triphosphate pentakisphosphate. [PMID:11502751, PMID:18355727]"
anchovy.47520_ANCH	5.75E-11	1.06E-08	2001 S 0.984*;1022 K 0.971*;	wdr90:WD repeat domain 90 [Source:ZFIN;Acc:ZDB-GENE-070424-67]	GO:0003674:molecular_function:"Elemental activities, such as catalysis or binding, describing the actions of a gene product at the molecular level. A given gene product may exhibit one or more molecular functions. [GOC:go_curators]"
anchovy.18321_ANCH	3.11E-13	1.14E-10	687 S 0.987*;	usp36:ubiquitin specific peptidase 36 [Source:ZFIN;Acc:ZDB-GENE-030131-5450]	GO:0036459:ubiquitinyl hydrolase activity:"Catalysis of the thiol-dependent hydrolysis of an ester, thioester, amide, peptide or isopeptide bond formed by the C-terminal glycine of ubiquitin. [EC:3.4.19.12, GOC:bf, GOC:ka]"
anchovy.7798_ANCH	1.06E-09	1.17E-07	722 R 0.965*;	pam:peptidylglycine alpha-amidating monooxygenase [Source:ZFIN;Acc:ZDB-GENE-090313-384]	GO:0006518:peptide metabolic process:"The chemical reactions and pathways involving peptides, compounds of two or more amino acids where the alpha carboxyl group of one is bound to the alpha amino group of another. [CHEBI:16670, GOC:go_curators]"
anchovy.23925_ANCH	4.02E-07	1.25E-05	222 S 0.993**;319 H 0.981*;464 Q 0.978*;	abtb1:ankyrin repeat and BTB (POZ) domain containing 1 [Source:ZFIN;Acc:ZDB-GENE-141212-241]	GO:0003674:molecular_function:"Elemental activities, such as catalysis or binding, describing the actions of a gene product at the molecular level. A given gene product may exhibit one or more molecular functions. [GOC:go_curators]"
anchovy.62643_ANCH	3.96E-07	1.25E-05	79 N 0.987*;	cd2bp2:CD2 (cytoplasmic tail) binding protein 2 [Source:ZFIN;Acc:ZDB-GENE-040426-925]	GO:0008150:biological_process:"Any process specifically pertinent to the functioning of integrated living units: cells, tissues, organs, and organisms. A process is a collection of molecular events with a defined beginning and end. [GOC:go_curators, GOC:isa_complete]"
anchovy.43438_ANCH	8.03E-11	1.26E-08	297 A 0.990*;	nsun6:"NOL1/NOP2/Sun domain family, member 6 [Source:ZFIN;Acc:ZDB-GENE-080808-8]"	GO:0008168:methyltransferase activity:Catalysis of the transfer of a methyl group to an acceptor molecule. [ISBN:0198506732]
anchovy.18310_ANCH	4.28E-07	1.29E-05	1457 P 0.954*;850 A 0.986*;	asxl2:additional sex combs like transcriptional regulator 2 [Source:ZFIN;Acc:ZDB-GENE-100412-1]	GO:0003674:molecular_function:"Elemental activities, such as catalysis or binding, describing the actions of a gene product at the molecular level. A given gene product may exhibit one or more molecular functions. [GOC:go_curators]"
anchovy.58914_ANCH	1.29E-09	1.29E-07	1501 C 0.996**;509 A 0.958*;	ktn1:kinectin 1 [Source:ZFIN;Acc:ZDB-GENE-030408-4]	GO:0090166:Golgi disassembly:"A cellular process that results in the breakdown of a Golgi apparatus that contributes to Golgi inheritance. [GOC:ascb_2009, GOC:dph, GOC:tb]"
anchovy.38330_ANCH	1.27E-09	1.34E-07	33 S 0.994**;92 P 0.995**;564 P 0.992**;198 A 0.993**;1483 N 0.983*;339 A 0.998**;270 E 0.997**;	bms1:BMS1 ribosome biogenesis factor [Source:ZFIN;Acc:ZDB-GENE-060720-2]	GO:0001889:liver development:"The process whose specific outcome is the progression of the liver over time, from its formation to the mature structure. The liver is an exocrine gland which secretes bile and functions in metabolism of protein and carbohydrate and fat, synthesizes substances involved in the clotting of the blood, synthesizes vitamin A, detoxifies poisonous substances, stores glycog…
anchovy.42588_ANCH	7.97E-11	1.35E-08	1202 R 0.958*;	PARP10:"poly (ADP-ribose) polymerase family, member 10 [Source:HGNC Symbol;Acc:HGNC:25895]"	GO:0003950:NAD+ ADP-ribosyltransferase activity:Catalysis of the reaction: NAD+ + (ADP-D-ribosyl)(n)-acceptor = nicotinamide + (ADP-D-ribosyl)(n+1)-acceptor. [EC:2.4.2.30]
anchovy.37103_ANCH	2.22E-08	1.36E-06	123 R 0.991**;	mphosph8:M-phase phosphoprotein 8 [Source:ZFIN;Acc:ZDB-GENE-050309-191]	GO:0005515:protein binding:Interacting selectively and non-covalently with any protein or protein complex (a complex of two or more proteins that may include other nonprotein molecules). [GOC:go_curators]
anchovy.55082_ANCH	2.19E-08	1.38E-06	246 D 0.992**;10 D 0.968*;625 Y 0.957*;43 K 0.977*;	INCENP:inner centromere protein antigens 135/155kDa [Source:HGNC Symbol;Acc:HGNC:6058]	GO:0004725:protein tyrosine phosphatase activity:Catalysis of the reaction: protein tyrosine phosphate + H2O = protein tyrosine + phosphate. [EC:3.1.3.48]
anchovy.58767_ANCH	1.47E-09	1.41E-07	1187 M 0.976*;1009 E 0.984*;	GCC2:GRIP and coiled-coil domain containing 2 [Source:HGNC Symbol;Acc:HGNC:23218]	GO:0046872:metal ion binding:Interacting selectively and non-covalently with any metal ion. [GOC:ai]
anchovy.3526_ANCH	4.75E-07	1.42E-05	1303 S 0.995**;322 K 0.999**;219 C 0.985*;94 E 0.987*;	zbtb11:zinc finger and BTB domain containing 11 [Source:ZFIN;Acc:ZDB-GENE-030131-5055]	GO:0003676:nucleic acid binding:Interacting selectively and non-covalently with any nucleic acid. [GOC:jl]
anchovy.51790_ANCH	4.82E-07	1.42E-05	58 K 0.968*;131 Q 0.982*;	nsrp1:nuclear speckle splicing regulatory protein 1 [Source:ZFIN;Acc:ZDB-GENE-030131-2646]	::
anchovy.30265_ANCH	2.38E-08	1.42E-06	1089 A 0.986*;128 D 0.990*;168 G 0.986*;59 R 0.989*;213 E 0.952*;	mcph1:microcephalin 1 [Source:ZFIN;Acc:ZDB-GENE-060421-6122]	GO:0003674:molecular_function:"Elemental activities, such as catalysis or binding, describing the actions of a gene product at the molecular level. A given gene product may exhibit one or more molecular functions. [GOC:go_curators]"
anchovy.23445_ANCH	1.58E-09	1.46E-07	253 R 0.974*;	golga2:golgin A2 [Source:ZFIN;Acc:ZDB-GENE-081030-1]	GO:0015031:protein transport:"The directed movement of proteins into, out of or within a cell, or between cells, by means of some agent such as a transporter or pore. [GOC:ai]"
anchovy.17531_ANCH	5.14E-07	1.49E-05	1834 K 0.978*;953 E 0.967*;	fasn:fatty acid synthase [Source:ZFIN;Acc:ZDB-GENE-030131-7802]	GO:0031177:phosphopantetheine binding:"Interacting selectively and non-covalently with phosphopantetheine, the vitamin pantetheine 4'-(dihydrogen phosphate). [CHEBI:16858, GOC:mah, GOC:vw]"
anchovy.6775_ANCH	5.92E-07	1.65E-05	1343 G 0.967*;1525 S 0.958*;749 S 0.958*;	mon2:"MON2 homolog, regulator of endosome-to-Golgi trafficking [Source:ZFIN;Acc:ZDB-GENE-030131-2712]"	GO:0005488:binding:"The selective, non-covalent, often stoichiometric, interaction of a molecule with one or more specific sites on another molecule. [GOC:ceb, GOC:mah, ISBN:0198506732]"
anchovy.39779_ANCH	3.37E-08	1.77E-06	612 L 0.982*;856 S 0.968*;	rfc1:replication factor C (activator 1) 1 [Source:ZFIN;Acc:ZDB-GENE-070410-99]	GO:0005524:ATP binding:"Interacting selectively and non-covalently with ATP, adenosine 5'-triphosphate, a universally important coenzyme and enzyme regulator. [ISBN:0198506732]"
anchovy.6391_ANCH	3.35E-08	1.80E-06	74 S 0.985*;1212 S 0.980*;	nfrkb:nuclear factor related to kappaB binding protein [Source:ZFIN;Acc:ZDB-GENE-030131-6419]	::
anchovy.39053_ANCH	6.81E-07	1.83E-05	133 T 0.988*;507 Q 0.965*;	ints12:integrator complex subunit 12 [Source:ZFIN;Acc:ZDB-GENE-040625-178]	GO:0046872:metal ion binding:Interacting selectively and non-covalently with any metal ion. [GOC:ai]	Q6IQU7
anchovy.25272_ANCH	6.74E-07	1.84E-05	197 V 0.967*;	dnajc21:"DnaJ (Hsp40) homolog, subfamily C, member 21 [Source:ZFIN;Acc:ZDB-GENE-030131-8928]"	GO:0003676:nucleic acid binding:Interacting selectively and non-covalently with any nucleic acid. [GOC:jl]
anchovy.16779_ANCH	3.33E-08	1.84E-06	157 S 0.958*;280 V 0.973*;105 G 0.977*;472 R 0.956*;	fga:fibrinogen alpha chain [Source:ZFIN;Acc:ZDB-GENE-031010-21]	GO:0008321:Ral guanyl-nucleotide exchange factor activity:"Stimulates the exchange of guanyl nucleotides associated with a GTPase of the Ral family. Under normal cellular physiological conditions, the concentration of GTP is higher than that of GDP, favoring the replacement of GDP by GTP in association with the GTPase. [GOC:mah]"
anchovy.42256_ANCH	3.28E-08	1.90E-06	211 T 0.957*;87 R 0.967*;	dph6:diphthamine biosynthesis 6 [Source:ZFIN;Acc:ZDB-GENE-050227-15]	GO:0017178:diphthine-ammonia ligase activity:"Catalysis of the reaction: ATP + diphthine + NH(4)(+) = ADP + diphthamide + H(+) + phosphate. [EC:6.3.1.14, RHEA:19756]"
anchovy.29212_ANCH	7.35E-07	1.93E-05	336 S 0.965*;1568 S 0.960*;	cntln:"centlein, centrosomal protein [Source:ZFIN;Acc:ZDB-GENE-090313-409]"	GO:0000166:nucleotide binding:"Interacting selectively and non-covalently with a nucleotide, any compound consisting of a nucleoside that is esterified with (ortho)phosphate or an oligophosphate at any hydroxyl group on the ribose or deoxyribose. [GOC:mah, ISBN:0198547684]"
anchovy.59718_ANCH	7.31E-07	1.94E-05	695 A 0.978*;1258 H 0.993**;	apaf1:apoptotic peptidase activating factor 1 [Source:ZFIN;Acc:ZDB-GENE-000616-4]	GO:0043531:ADP binding:"Interacting selectively and non-covalently with ADP, adenosine 5'-diphosphate. [GOC:jl]"
anchovy.40626_ANCH	1.45E-10	2.13E-08	259 K 0.969*;348 Q 0.987*;	pom121:POM121 transmembrane nucleoporin [Source:ZFIN;Acc:ZDB-GENE-030131-6557]	GO:0017186:"peptidyl-pyroglutamic acid biosynthetic process, using glutaminyl-peptide cyclotransferase":"The chemical reactions and pathways resulting in the formation of peptidyl-pyroglutamic acid, catalyzed by glutaminyl-peptide cyclotransferase. [RESID:AA0031]"
anchovy.46751_ANCH	4.27E-08	2.14E-06	198 S 0.989*;494 S 0.997**;399 C 0.970*;	supt20:suppressor of Ty 20 homolog (S. cerevisiae) [Source:ZFIN;Acc:ZDB-GENE-091204-264]	GO:0000124:SAGA complex:"A SAGA-type histone acetyltransferase complex that contains Spt8 (in budding yeast) or a homolog thereof; additional polypeptides include Spt group, consisting of Spt7, Spt3, and Spt20/Ada5, which interact with the TATA-binding protein (TBP); the Ada group, consisting of Ada1, Ada2, Ada3, Ada4/Gcn5, and Ada5/Spt20, which is functionally linked to the nucleosomal HAT activ…
anchovy.7914_ANCH	4.39E-08	2.15E-06	83 T 0.998**;177 E 0.986*;126 S 0.991**;	zgc:175177:zgc:175177 [Source:ZFIN;Acc:ZDB-GENE-080303-30]	GO:0003674:molecular_function:"Elemental activities, such as catalysis or binding, describing the actions of a gene product at the molecular level. A given gene product may exhibit one or more molecular functions. [GOC:go_curators]"
anchovy.22749_ANCH	2.46E-09	2.17E-07	566 S 0.971*;65 R 0.975*;	cetp:"cholesteryl ester transfer protein, plasma [Source:ZFIN;Acc:ZDB-GENE-041114-54]"	GO:0008289:lipid binding:Interacting selectively and non-covalently with a lipid. [GOC:ai]
anchovy.17717_ANCH	9.25E-07	2.37E-05	293 V 0.961*;416 V 0.962*;973 S 0.953*;183 S 0.959*;736 K 0.973*;	rps6kc1:ribosomal protein S6 kinase polypeptide 1 [Source:ZFIN;Acc:ZDB-GENE-081031-83]	GO:0004672:protein kinase activity:"Catalysis of the phosphorylation of an amino acid residue in a protein, usually according to the reaction: a protein + ATP = a phosphoprotein + ADP. [MetaCyc:PROTEIN-KINASE-RXN]"
anchovy.41549_ANCH	9.38E-07	2.38E-05	390 C 0.997**;	ankrd40:ankyrin repeat domain 40 [Source:ZFIN;Acc:ZDB-GENE-120612-2]	GO:0005515:protein binding:Interacting selectively and non-covalently with any protein or protein complex (a complex of two or more proteins that may include other nonprotein molecules). [GOC:go_curators]
anchovy.8409_ANCH	5.12E-08	2.40E-06	785 M 0.962*;274 R 0.974*;6 Y 0.996**;	ppp1r10:"protein phosphatase 1, regulatory subunit 10 [Source:ZFIN;Acc:ZDB-GENE-020419-15]"	GO:0046872:metal ion binding:Interacting selectively and non-covalently with any metal ion. [GOC:ai]
anchovy.25884_ANCH	1.09E-06	2.73E-05	193 S 0.970*;2684 S 0.964*;147 A 0.963*;	gcn1:GCN1 eIF2 alpha kinase activator homolog [Source:ZFIN;Acc:ZDB-GENE-040724-264]	GO:0005488:binding:"The selective, non-covalent, often stoichiometric, interaction of a molecule with one or more specific sites on another molecule. [GOC:ceb, GOC:mah, ISBN:0198506732]"
anchovy.49121_ANCH	6.39E-08	2.82E-06	450 A 0.967*;	ubap1:ubiquitin associated protein 1 [Source:ZFIN;Acc:ZDB-GENE-040426-950]	GO:0003674:molecular_function:"Elemental activities, such as catalysis or binding, describing the actions of a gene product at the molecular level. A given gene product may exhibit one or more molecular functions. [GOC:go_curators]"
anchovy.22566_ANCH	6.59E-08	2.85E-06	1328 H 0.958*;1279 V 0.950*;719 V 0.963*;	casz1:castor zinc finger 1 [Source:ZFIN;Acc:ZDB-GENE-060130-108]	GO:0046872:metal ion binding:Interacting selectively and non-covalently with any metal ion. [GOC:ai]
anchovy.17935_ANCH	6.32E-08	2.85E-06	1957 M 0.992**;246 D 0.979*;61 S 0.999**;266 S 0.999**;88 A 0.998**;2183 S 0.995**;104 W 0.973*;160 H 0.979*;	zc3h13:zinc finger CCCH-type containing 13 [Source:ZFIN;Acc:ZDB-GENE-040426-1619]	GO:0005575:cellular_component:"The part of a cell or its extracellular environment in which a gene product is located. A gene product may be located in one or more parts of a cell and its location may be as specific as a particular macromolecular complex, that is, a stable, persistent association of macromolecules that function together. [GOC:go_curators, NIF_Subcellular:sao-1337158144]"
anchovy.5347_ANCH	6.31E-08	2.90E-06	463 S 0.984*;1263 S 0.976*;	lepr:leptin receptor [Source:ZFIN;Acc:ZDB-GENE-080104-1]	GO:0048839:inner ear development:"The process whose specific outcome is the progression of the inner ear over time, from its formation to the mature structure. [GOC:sr]"
anchovy.41051_ANCH	1.25E-06	2.99E-05	504 S 0.968*;	sgol1:shugoshin-like 1 (S. pombe) [Source:ZFIN;Acc:ZDB-GENE-070112-422]	GO:0004983:neuropeptide Y receptor activity:Combining with neuropeptide Y to initiate a change in cell activity. [PMID:9315606]
anchovy.42733_ANCH	1.24E-06	3.01E-05	395 K 0.980*;374 S 0.965*;	psap:prosaposin [Source:ZFIN;Acc:ZDB-GENE-020108-1]	GO:0006665:sphingolipid metabolic process:"The chemical reactions and pathways involving sphingolipids, any of a class of lipids containing the long-chain amine diol sphingosine or a closely related base (a sphingoid). [GOC:mah, ISBN:0198506732]"
anchovy.43374_ANCH	1.24E-06	3.03E-05	570 A 0.978*;623 S 0.960*;	SAC3D1:SAC3 domain containing 1 [Source:HGNC Symbol;Acc:HGNC:30179]	::
anchovy.934_ANCH	9.96E-13	3.14E-10	233 S 0.982*;260 R 0.950*;	atrip:ATR interacting protein [Source:ZFIN;Acc:ZDB-GENE-050208-331]	GO:0043588:skin development:"The process whose specific outcome is the progression of the skin over time, from its formation to the mature structure. The skin is the external membranous integument of an animal. In vertebrates the skin generally consists of two layers, an outer nonsensitive and nonvascular epidermis (cuticle or skarfskin) composed of cells which are constantly growing and multiply…
anchovy.6591_ANCH	1.41E-06	3.31E-05	1230 A 0.980*;851 R 0.966*;	RB1CC1:RB1-inducible coiled-coil 1 [Source:HGNC Symbol;Acc:HGNC:15574]	::
anchovy.22224_ANCH	1.41E-06	3.34E-05	162 Q 0.977*;	xrcc6:X-ray repair complementing defective repair in Chinese hamster cells 6 [Source:ZFIN;Acc:ZDB-GENE-030131-6420]	GO:0043564:Ku70:Ku80 complex:"Heterodimeric protein complex composed of a 70 kDa and a 80 kDa subunit, binds DNA through a channel formed by the heterodimer. Functions in DNA double stranded break repair, chromosome maintenance, transcription regulation, V(D)J recombination, and activation of DNA-PK. [PMID:12518983]"
anchovy.41003_ANCH	2.43E-10	3.35E-08	1119 E 0.953*;2274 N 0.971*;	heatr1:HEAT repeat containing 1 [Source:ZFIN;Acc:ZDB-GENE-030131-6378]	GO:0005488:binding:"The selective, non-covalent, often stoichiometric, interaction of a molecule with one or more specific sites on another molecule. [GOC:ceb, GOC:mah, ISBN:0198506732]"
anchovy.23824_ANCH	1.55E-06	3.54E-05	1596 L 0.980*;1113 P 0.980*;	col16a1:"collagen, type XVI, alpha 1 [Source:ZFIN;Acc:ZDB-GENE-060503-351]"	GO:0004866:endopeptidase inhibitor activity:"Stops, prevents or reduces the activity of an endopeptidase, any enzyme that hydrolyzes nonterminal peptide bonds in polypeptides. [GOC:jl]"
anchovy.22434_ANCH	1.55E-06	3.56E-05	616 C 0.979*;709 R 0.970*;	c2cd5:C2 calcium-dependent domain containing 5 [Source:ZFIN;Acc:ZDB-GENE-041114-193]	GO:0003676:nucleic acid binding:Interacting selectively and non-covalently with any nucleic acid. [GOC:jl]
anchovy.42296_ANCH	1.62E-06	3.65E-05	1299 S 0.993**;1816 T 0.967*;	UBE2O:ubiquitin-conjugating enzyme E2O [Source:HGNC Symbol;Acc:HGNC:29554]	::
anchovy.41630_ANCH	6.66E-16	3.67E-13	3766 R 0.977*;5018 A 0.997**;	akap9:A kinase (PRKA) anchor protein 9 [Source:ZFIN;Acc:ZDB-GENE-030131-7276]	GO:0005638:lamin filament:"Any of a group of intermediate-filament proteins that form the fibrous matrix on the inner surface of the nuclear envelope. They are classified as lamins A, B and C. [ISBN:0198547684]"
anchovy.56465_ANCH	1.66E-06	3.71E-05	1493 V 0.988*;354 T 0.989*;	gbf1:golgi brefeldin A resistant guanine nucleotide exchange factor 1 [Source:ZFIN;Acc:ZDB-GENE-081107-54]	GO:0005488:binding:"The selective, non-covalent, often stoichiometric, interaction of a molecule with one or more specific sites on another molecule. [GOC:ceb, GOC:mah, ISBN:0198506732]"
anchovy.33319_ANCH	1.72E-06	3.80E-05	193 P 0.995**;278 A 0.987*;	prpf3:PRP3 pre-mRNA processing factor 3 homolog (yeast) [Source:ZFIN;Acc:ZDB-GENE-040823-3]	GO:0003676:nucleic acid binding:Interacting selectively and non-covalently with any nucleic acid. [GOC:jl]
anchovy.12386_ANCH	1.87E-06	3.97E-05	499 S 0.989*;	cwc22:CWC22 spliceosome-associated protein homolog (S. cerevisiae) [Source:ZFIN;Acc:ZDB-GENE-060929-452]	GO:0005488:binding:"The selective, non-covalent, often stoichiometric, interaction of a molecule with one or more specific sites on another molecule. [GOC:ceb, GOC:mah, ISBN:0198506732]"
anchovy.14301_ANCH	1.84E-06	3.98E-05	685 S 0.964*;	ubr4:ubiquitin protein ligase E3 component n-recognin 4 [Source:ZFIN;Acc:ZDB-GENE-090313-341]	GO:0005488:binding:"The selective, non-covalent, often stoichiometric, interaction of a molecule with one or more specific sites on another molecule. [GOC:ceb, GOC:mah, ISBN:0198506732]"
anchovy.55728_ANCH	1.04E-07	4.26E-06	319 A 0.977*;	pot1:protection of telomeres 1 homolog [Source:ZFIN;Acc:ZDB-GENE-110324-1]	GO:0043047:single-stranded telomeric DNA binding:"Interacting selectively and non-covalently with single-stranded telomere-associated DNA. [GOC:jl, ISBN:0321000382]"
anchovy.57483_ANCH	1.11E-07	4.44E-06	675 S 0.955*;166 S 0.955*;	wdr75:WD repeat domain 75 [Source:ZFIN;Acc:ZDB-GENE-030616-5]	GO:0005515:protein binding:Interacting selectively and non-covalently with any protein or protein complex (a complex of two or more proteins that may include other nonprotein molecules). [GOC:go_curators]
anchovy.14073_ANCH	2.17E-06	4.51E-05	385 T 0.982*;422 G 0.983*;	il10rb:"interleukin 10 receptor, beta [Source:ZFIN;Acc:ZDB-GENE-050909-1]"	GO:0004904:interferon receptor activity:"Combining with an interferon and transmitting the signal from one side of the membrane to the other to initiate a change in cell activity. [GOC:ai, GOC:signaling, PMID:9607096]"
anchovy.42777_ANCH	1.15E-07	4.51E-06	873 L 0.951*;568 S 0.979*;	chaf1a:"chromatin assembly factor 1, subunit A (p150) [Source:ZFIN;Acc:ZDB-GENE-030131-5366]"	GO:0031497:chromatin assembly:"The assembly of DNA, histone proteins, other associated proteins, and sometimes RNA, into chromatin structure, beginning with the formation of the basic unit, the nucleosome, followed by organization of the nucleosomes into higher order structures, ultimately giving rise to a complex organization of specific domains within the nucleus. [http://www.infobiogen.fr/serv…	A0JMK9
anchovy.16863_ANCH	2.16E-06	4.55E-05	650 P 0.954*;46 Q 0.960*;	aldh16a1:"aldehyde dehydrogenase 16 family, member A1 [Source:ZFIN;Acc:ZDB-GENE-070112-2062]"	GO:0016620:"oxidoreductase activity, acting on the aldehyde or oxo group of donors, NAD or NADP as acceptor":Catalysis of an oxidation-reduction (redox) reaction in which an aldehyde or ketone (oxo) group acts as a hydrogen or electron donor and reduces NAD or NADP. [GOC:jl]
anchovy.30955_ANCH	2.26E-06	4.61E-05	5304 S 0.959*;5537 G 0.956*;	mdn1:midasin AAA ATPase 1 [Source:ZFIN;Acc:ZDB-GENE-041001-138]	GO:0000166:nucleotide binding:"Interacting selectively and non-covalently with a nucleotide, any compound consisting of a nucleoside that is esterified with (ortho)phosphate or an oligophosphate at any hydroxyl group on the ribose or deoxyribose. [GOC:mah, ISBN:0198547684]"
anchovy.43821_ANCH	2.43E-06	4.87E-05	27 S 0.996**;797 N 0.992**;	noc3l:NOC3-like DNA replication regulator [Source:ZFIN;Acc:ZDB-GENE-030131-9878]	GO:0005488:binding:"The selective, non-covalent, often stoichiometric, interaction of a molecule with one or more specific sites on another molecule. [GOC:ceb, GOC:mah, ISBN:0198506732]"	Q6DRN3
anchovy.37805_ANCH	2.48E-06	4.92E-05	849 S 0.982*;1067 S 0.978*;477 C 0.997**;	znf526:zinc finger protein 526 [Source:ZFIN;Acc:ZDB-GENE-100922-260]	GO:0003676:nucleic acid binding:Interacting selectively and non-covalently with any nucleic acid. [GOC:jl]
anchovy.15575_ANCH	2.59E-06	5.10E-05	1070 Q 0.969*;736 S 0.988*;	ccdc186:si:ch211-225b10.4 [Source:ZFIN;Acc:ZDB-GENE-100318-3]	::
anchovy.33430_ANCH	2.64E-06	5.16E-05	336 T 0.996**;	znf451:zinc finger protein 451 [Source:ZFIN;Acc:ZDB-GENE-081107-14]	GO:0046872:metal ion binding:Interacting selectively and non-covalently with any metal ion. [GOC:ai]
anchovy.52091_ANCH	2.75E-06	5.33E-05	159 T 0.969*;469 K 0.955*;	fbxl4:F-box and leucine-rich repeat protein 4 [Source:ZFIN;Acc:ZDB-GENE-041114-187]	GO:0004016:adenylate cyclase activity:"Catalysis of the reaction: ATP = 3',5'-cyclic AMP + diphosphate. [EC:4.6.1.1]"
anchovy.25043_ANCH	6.80E-09	5.35E-07	890 T 0.951*;962 Q 0.973*;	si:ch1073-55a19.2:si:ch1073-55a19.2 [Source:ZFIN;Acc:ZDB-GENE-081104-93]	GO:0046907:intracellular transport:The directed movement of substances within a cell. [GOC:ai]
anchovy.37943_ANCH	2.86E-06	5.39E-05	2 L 0.958*;1006 A 0.969*;	si:ch211-79l17.1:si:ch211-79l17.1 [Source:ZFIN;Acc:ZDB-GENE-050419-127]	::
anchovy.41704_ANCH	2.85E-06	5.43E-05	87 R 0.989*;	ttc33:tetratricopeptide repeat domain 33 [Source:ZFIN;Acc:ZDB-GENE-040718-480]	GO:0005575:cellular_component:"The part of a cell or its extracellular environment in which a gene product is located. A gene product may be located in one or more parts of a cell and its location may be as specific as a particular macromolecular complex, that is, a stable, persistent association of macromolecules that function together. [GOC:go_curators, NIF_Subcellular:sao-1337158144]"	Q6DI40
anchovy.26815_ANCH	2.91E-06	5.45E-05	219 G 0.991**;	TRAPPC10:trafficking protein particle complex 10 [Source:HGNC Symbol;Acc:HGNC:11868]	GO:0005856:cytoskeleton:"Any of the various filamentous elements that form the internal framework of cells, and typically remain after treatment of the cells with mild detergent to remove membrane constituents and soluble components of the cytoplasm. The term embraces intermediate filaments, microfilaments, microtubules, the microtrabecular lattice, and other structures characterized by a polymer…
anchovy.40181_ANCH	1.43E-07	5.45E-06	142 K 0.974*;128 H 0.980*;	mtif3:mitochondrial translational initiation factor 3 [Source:ZFIN;Acc:ZDB-GENE-060228-1]	GO:0003743:translation initiation factor activity:Functions in the initiation of ribosome-mediated translation of mRNA into a polypeptide. [ISBN:0198506732]
anchovy.35289_ANCH	2.85E-06	5.46E-05	1334 H 0.952*;20 S 0.985*;	ikbkap:"inhibitor of kappa light polypeptide gene enhancer in B-cells, kinase complex-associated protein [Source:ZFIN;Acc:ZDB-GENE-071116-7]"	GO:0003674:molecular_function:"Elemental activities, such as catalysis or binding, describing the actions of a gene product at the molecular level. A given gene product may exhibit one or more molecular functions. [GOC:go_curators]"
anchovy.8845_ANCH	1.47E-07	5.48E-06	240 H 0.974*;536 S 0.991**;792 M 0.995**;	pitrm1:pitrilysin metallopeptidase 1 [Source:ZFIN;Acc:ZDB-GENE-040426-2876]	GO:0003824:catalytic activity:"Catalysis of a biochemical reaction at physiological temperatures. In biologically catalyzed reactions, the reactants are known as substrates, and the catalysts are naturally occurring macromolecular substances known as enzymes. Enzymes possess specific binding sites for substrates, and are usually composed wholly or largely of protein, but RNA that has catalytic ac…
anchovy.24306_ANCH	1.53E-07	5.64E-06	787 T 0.988*;408 S 0.963*;	immt:"inner membrane protein, mitochondrial (mitofilin) [Source:ZFIN;Acc:ZDB-GENE-030131-5417]"	GO:0016020:membrane:"A lipid bilayer along with all the proteins and protein complexes embedded in it an attached to it. [GOC:dos, GOC:mah, ISBN:0815316194]"
anchovy.16941_ANCH	3.12E-06	5.78E-05	2071 N 0.965*;2055 H 0.963*;	med12:mediator complex subunit 12 [Source:ZFIN;Acc:ZDB-GENE-060125-1]	GO:0001104:RNA polymerase II transcription cofactor activity:"Interacting selectively and non-covalently with an RNA polymerase II (RNAP II) regulatory transcription factor and also with the RNAP II basal transcription machinery in order to modulate transcription. Cofactors generally do not bind DNA, but rather mediate protein-protein interactions between regulatory transcription factors and the …
anchovy.35100_ANCH	7.86E-09	5.98E-07	403 Q 0.996**;143 S 0.970*;	CKAP4:cytoskeleton-associated protein 4 [Source:HGNC Symbol;Acc:HGNC:16991]	GO:0003674:molecular_function:"Elemental activities, such as catalysis or binding, describing the actions of a gene product at the molecular level. A given gene product may exhibit one or more molecular functions. [GOC:go_curators]"
anchovy.56864_ANCH	4.95E-10	6.07E-08	1491 T 0.984*;2121 C 0.969*;2048 C 0.997**;1456 Y 0.988*;	rttn:rotatin [Source:ZFIN;Acc:ZDB-GENE-090609-5]	GO:0005488:binding:"The selective, non-covalent, often stoichiometric, interaction of a molecule with one or more specific sites on another molecule. [GOC:ceb, GOC:mah, ISBN:0198506732]"
anchovy.3349_ANCH	3.39E-06	6.18E-05	901 T 0.983*;1365 A 0.953*;	itgb4:"integrin, beta 4 [Source:ZFIN;Acc:ZDB-GENE-030131-7209]"	GO:0008305:integrin complex:"A protein complex that is composed of one alpha subunit and one beta subunit, both of which are members of the integrin superfamily of cell adhesion receptors; the complex spans the plasma membrane and binds to extracellular matrix ligands, cell-surface ligands, and soluble ligands. [PMID:17543136]"
anchovy.13638_ANCH	4.80E-10	6.23E-08	970 S 0.987*;	tnrc18:trinucleotide repeat containing 18 [Source:ZFIN;Acc:ZDB-GENE-100326-1]	GO:0003682:chromatin binding:"Interacting selectively and non-covalently with chromatin, the network of fibers of DNA, protein, and sometimes RNA, that make up the chromosomes of the eukaryotic nucleus during interphase. [GOC:jl, ISBN:0198506732, PMID:20404130]"
anchovy.26990_ANCH	3.74E-06	6.71E-05	525 S 0.983*;582 S 0.994**;	mettl16:methyltransferase like 16 [Source:ZFIN;Acc:ZDB-GENE-040801-130]	GO:0052667:phosphomethylethanolamine N-methyltransferase activity:"Catalysis of the reaction: N-methylethanolamine phosphate + S-adenosyl-L-methionine = N,N-dimethylethanolamine phosphate + S-adenosyl-L-homocysteine + H(+). [KEGG:R06868, MetaCyc:RXN-5642, RHEA:25322]"
anchovy.46057_ANCH	2.44E-11	6.72E-09	1569 S 0.961*;	golgb1:golgin B1 [Source:ZFIN;Acc:ZDB-GENE-030429-9]	GO:0005794:Golgi apparatus:"A compound membranous cytoplasmic organelle of eukaryotic cells, consisting of flattened, ribosome-free vesicles arranged in a more or less regular stack. The Golgi apparatus differs from the endoplasmic reticulum in often having slightly thicker membranes, appearing in sections as a characteristic shallow semicircle so that the convex side (cis or entry face) abuts th…
anchovy.18987_ANCH	1.95E-07	6.82E-06	2541 Q 0.967*;	atm:ATM serine/threonine kinase [Source:ZFIN;Acc:ZDB-GENE-040809-1]	GO:0090399:replicative senescence:A cell aging process associated with the dismantling of a cell as a response to telomere shortening and/or cellular aging. [GOC:BHF]
anchovy.3100_ANCH	1.92E-07	6.94E-06	1232 L 0.980*;1383 N 0.964*;1512 M 0.978*;1137 V 0.990**;	paxip1:PAX interacting (with transcription-activation domain) protein 1 [Source:ZFIN;Acc:ZDB-GENE-041010-214]	GO:0007156:homophilic cell adhesion via plasma membrane adhesion molecules:The attachment of a plasma membrane adhesion molecule in one cell to an identical molecule in an adjacent cell. [ISBN:0198506732]
anchovy.43335_ANCH	4.01E-06	7.13E-05	1801 S 0.978*;830 S 0.976*;1605 T 0.984*;	RECQL4:RecQ protein-like 4 [Source:HGNC Symbol;Acc:HGNC:9949]	GO:0003676:nucleic acid binding:Interacting selectively and non-covalently with any nucleic acid. [GOC:jl]
anchovy.57358_ANCH	9.72E-09	7.15E-07	66 S 0.974*;	cep89:centrosomal protein 89 [Source:ZFIN;Acc:ZDB-GENE-040426-1210]	GO:0003674:molecular_function:"Elemental activities, such as catalysis or binding, describing the actions of a gene product at the molecular level. A given gene product may exhibit one or more molecular functions. [GOC:go_curators]"
anchovy.7703_ANCH	2.97E-11	7.28E-09	1194 I 0.974*;1168 T 0.992**;1144 T 0.976*;68 P 0.990**;1126 A 0.979*;	sltm:"SAFB-like, transcription modulator [Source:ZFIN;Acc:ZDB-GENE-040426-2647]"	GO:0003676:nucleic acid binding:Interacting selectively and non-covalently with any nucleic acid. [GOC:jl]
anchovy.4519_ANCH	2.13E-07	7.33E-06	723 S 0.984*;372 S 0.997**;	xrcc5:X-ray repair complementing defective repair in Chinese hamster cells 5 [Source:ZFIN;Acc:ZDB-GENE-041008-108]	GO:0043564:Ku70:Ku80 complex:"Heterodimeric protein complex composed of a 70 kDa and a 80 kDa subunit, binds DNA through a channel formed by the heterodimer. Functions in DNA double stranded break repair, chromosome maintenance, transcription regulation, V(D)J recombination, and activation of DNA-PK. [PMID:12518983]"
anchovy.37712_ANCH	4.25E-06	7.50E-05	126 F 0.965*;	ddb2:damage-specific DNA binding protein 2 [Source:ZFIN;Acc:ZDB-GENE-050419-169]	GO:0006974:cellular response to DNA damage stimulus:"Any process that results in a change in state or activity of a cell (in terms of movement, secretion, enzyme production, gene expression, etc.) as a result of a stimulus indicating damage to its DNA from environmental insults or errors during metabolism. [GOC:go_curators]"
anchovy.30034_ANCH	4.38E-06	7.67E-05	255 H 0.989*;168 I 0.991**;	slbp:stem-loop binding protein [Source:ZFIN;Acc:ZDB-GENE-030131-9686]	GO:0046530:photoreceptor cell differentiation:"The specialization of organization of a photoreceptor, a cell that responds to incident electromagnetic radiation, particularly visible light. An example of this process is found in Drosophila melanogaster. [GOC:ai, ISBN:0198506732]"
anchovy.53635_ANCH	1.12E-08	7.72E-07	892 T 0.966*;637 V 0.961*;771 E 0.979*;	nup98:nucleoporin 98 [Source:ZFIN;Acc:ZDB-GENE-040426-1180]	GO:0008150:biological_process:"Any process specifically pertinent to the functioning of integrated living units: cells, tissues, organs, and organisms. A process is a collection of molecular events with a defined beginning and end. [GOC:go_curators, GOC:isa_complete]"
anchovy.66074_ANCH	4.45E-06	7.74E-05	440 G 0.997**;	adck2:aarF domain containing kinase 2 [Source:ZFIN;Acc:ZDB-GENE-131121-369]	GO:0004672:protein kinase activity:"Catalysis of the phosphorylation of an amino acid residue in a protein, usually according to the reaction: a protein + ATP = a phosphoprotein + ADP. [MetaCyc:PROTEIN-KINASE-RXN]"
anchovy.30904_ANCH	2.29E-07	7.78E-06	434 C 0.960*;1194 Q 0.979*;1226 L 0.970*;	pdcd11:programmed cell death 11 [Source:ZFIN;Acc:ZDB-GENE-030131-4076]	GO:0003676:nucleic acid binding:Interacting selectively and non-covalently with any nucleic acid. [GOC:jl]
anchovy.59489_ANCH	3.55E-11	7.82E-09	330 C 0.962*;769 L 0.977*;	ccdc146:coiled-coil domain containing 146 [Source:ZFIN;Acc:ZDB-GENE-041210-217]	GO:0003674:molecular_function:"Elemental activities, such as catalysis or binding, describing the actions of a gene product at the molecular level. A given gene product may exhibit one or more molecular functions. [GOC:go_curators]"
anchovy.43626_ANCH	1.78E-15	7.84E-13	1980 P 0.965*;674 T 0.982*;	espl1:extra spindle pole bodies homolog 1 (S. cerevisiae) [Source:ZFIN;Acc:ZDB-GENE-030131-5188]	GO:0008233:peptidase activity:"Catalysis of the hydrolysis of a peptide bond. A peptide bond is a covalent bond formed when the carbon atom from the carboxyl group of one amino acid shares electrons with the nitrogen atom from the amino group of a second amino acid. [GOC:jl, ISBN:0815332181]"
anchovy.24408_ANCH	4.57E-06	7.88E-05	990 R 0.964*;711 S 0.964*;	helz:helicase with zinc finger [Source:ZFIN;Acc:ZDB-GENE-040426-2419]	GO:0004386:helicase activity:"Catalysis of the reaction: NTP + H2O = NDP + phosphate, to drive the unwinding of a DNA or RNA helix. [GOC:mah, ISBN:0198506732]"
anchovy.8321_ANCH	6.80E-10	7.89E-08	213 S 0.995**;1719 S 0.996**;	golga4:golgin A4 [Source:ZFIN;Acc:ZDB-GENE-050208-275]	GO:0003674:molecular_function:"Elemental activities, such as catalysis or binding, describing the actions of a gene product at the molecular level. A given gene product may exhibit one or more molecular functions. [GOC:go_curators]"
anchovy.12736_ANCH	2.45E-07	8.17E-06	116 P 0.989*;777 P 0.997**;	spty2d1:"SPT2, Suppressor of Ty, domain containing 1 (S. cerevisiae) [Source:ZFIN;Acc:ZDB-GENE-050522-212]"	GO:0003674:molecular_function:"Elemental activities, such as catalysis or binding, describing the actions of a gene product at the molecular level. A given gene product may exhibit one or more molecular functions. [GOC:go_curators]"
anchovy.63676_ANCH	5.04E-06	8.62E-05	405 V 0.951*;	hnrnpa0l:"heterogeneous nuclear ribonucleoprotein A0, like [Source:ZFIN;Acc:ZDB-GENE-030131-618]"	GO:0003676:nucleic acid binding:Interacting selectively and non-covalently with any nucleic acid. [GOC:jl]
anchovy.37628_ANCH	5.26E-06	8.86E-05	849 S 0.961*;1161 G 0.978*;1071 Y 0.998**;1102 D 0.954*;	tango6:transport and golgi organization 6 homolog (Drosophila) [Source:ZFIN;Acc:ZDB-GENE-050419-237]	GO:0005488:binding:"The selective, non-covalent, often stoichiometric, interaction of a molecule with one or more specific sites on another molecule. [GOC:ceb, GOC:mah, ISBN:0198506732]"
anchovy.43697_ANCH	1.39E-08	9.03E-07	894 S 0.966*;	tdrd1:tudor domain containing 1 [Source:ZFIN;Acc:ZDB-GENE-070803-1]	GO:0071546:pi-body:"A P granule that contains the PIWIL2-TDRD1 module, a set of proteins that act in the primary piRNA pathway. The pi-body corresponds to the cementing material between mitochondria found in gonocytes. [GOC:sp, PMID:20011505]"
anchovy.31482_ANCH	5.57E-06	9.16E-05	794 S 0.950*;	tdrd9:tudor domain containing 9 [Source:ZFIN;Acc:ZDB-GENE-090313-193]	GO:0008026:ATP-dependent helicase activity:"Catalysis of the reaction: ATP + H2O = ADP + phosphate, to drive the unwinding of a DNA or RNA helix. [EC:3.6.1.3, GOC:jl]"
anchovy.23330_ANCH	5.56E-06	9.21E-05	310 D 0.967*;	bag3:BCL2-associated athanogene 3 [Source:ZFIN;Acc:ZDB-GENE-040801-40]	GO:0051087:chaperone binding:"Interacting selectively and non-covalently with a chaperone protein, a class of proteins that bind to nascent or unfolded polypeptides and ensure correct folding or transport. [http://www.onelook.com]"
anchovy.8601_ANCH	5.54E-06	9.25E-05	235 P 0.956*;	CDHR2:cadherin-related family member 2 [Source:HGNC Symbol;Acc:HGNC:18231]	GO:0007156:homophilic cell adhesion via plasma membrane adhesion molecules:The attachment of a plasma membrane adhesion molecule in one cell to an identical molecule in an adjacent cell. [ISBN:0198506732]
anchovy.44249_ANCH	2.90E-07	9.41E-06	732 R 0.961*;626 S 0.951*;	msh3:mutS homolog 3 (E. coli) [Source:ZFIN;Acc:ZDB-GENE-060526-307]	GO:0030983:mismatched DNA binding:Interacting selectively and non-covalently with double-stranded DNA containing one or more mismatches. [GOC:mah]
anchovy.25335_ANCH	6.14E-06	9.95E-05	435 S 0.979*;1629 G 0.958*;	bcl9:B-cell CLL/lymphoma 9 [Source:ZFIN;Acc:ZDB-GENE-090313-135]	GO:0019003:GDP binding:"Interacting selectively and non-covalently with GDP, guanosine 5'-diphosphate. [GOC:ai]"
anchovy.25602_ANCH	3.12E-07	9.98E-06	118 S 0.957*;334 P 0.987*;316 W 0.990**;781 L 0.963*;	osmr:oncostatin M receptor [Source:ZFIN;Acc:ZDB-GENE-060526-48]	GO:0098599:palmitoyl hydrolase activity:"Catalysis of a hydrolase reaction that removes a palmitoyl moiety from some substrate. [GOC:dos, GOC:pg]"
