# Supplementary material for: Global expression pattern of genes containing positively selected sites in European anchovy (Engraulis encrasicolus L.) may shed light on teleost reproduction
Source: PLoS One. 2023 Aug 11;18(8):e0289940. doi: 10.1371/journal.pone.0289940 (PMC10420382; doi:10.1371/journal.pone.0289940)
Supplement: S4 Table — (XLSX) [file pone.0289940.s004.xlsx]

## Sheet: Table S4
Table S4. The differential expression of protein-coding genes in ovary tissues versus other somatic tissues (cauda, gill, fin, muscle, liver, kidney).
Gene	baseMean	log2FoldChange	lfcSE	stat	pvalue	padj	up/down	seed_ortholog	evalue	score	eggNOG_OGs	max_annot_lvl	COG_category	Description	Preferred_name	GOs	EC	KEGG_ko	KEGG_Pathway	KEGG_Module	KEGG_Reaction	KEGG_rclass	BRITE	KEGG_TC	CAZy	BiGG_Reaction	PFAMs
TRINITY_DN2174_c10_g1_i1	41.7555	1.47183	0.320208	4.59649	4.3e-06	9.56e-05	up	7955.ENSDARP00000128832	3.94e-120	355	2CNA6@1|root,2QUS2@2759|Eukaryota,39RN4@33154|Opisthokonta,3BHA5@33208|Metazoa,3CVG7@33213|Bilateria,484US@7711|Chordata,4919M@7742|Vertebrata,4A134@7898|Actinopterygii	7898|Actinopterygii	T	Purinergic&receptor&P2Y,&G-protein&coupled,&13	p2ry13	-	-	ko:K08388	ko04080,map04080	-	-	-	ko00000,ko00001,ko04030	-	-	-	7tm_1
TRINITY_DN7155_c2_g1_i1	269.56	2.69058	0.58111	4.63008	3.66e-06	8.65e-05	up	7955.ENSDARP00000113369	0	1980	COG5275@1|root,KOG1968@2759|Eukaryota,38C6S@33154|Opisthokonta,3BBFZ@33208|Metazoa,3CY2K@33213|Bilateria,486Y0@7711|Chordata,4936E@7742|Vertebrata,49ZGQ@7898|Actinopterygii	33208|Metazoa	L	Replication&factor&C	RFC1	GO:0000122,GO:0000166,GO:0000723,GO:0000731,GO:0000902,GO:0000904,GO:0003674,GO:0003676,GO:0003677,GO:0003690,GO:0005488,GO:0005515,GO:0005524,GO:0005575,GO:0005622,GO:0005623,GO:0005634,GO:0005654,GO:0005657,GO:0005663,GO:0005694,GO:0005730,GO:0005737,GO:0006139,GO:0006259,GO:0006260,GO:0006261,GO:0006278,GO:0006281,GO:0006283,GO:0006289,GO:0006296,GO:0006297,GO:0006301,GO:0006355,GO:0006357,GO:…	-	ko:K10754	ko03030,ko03420,ko03430,map03030,map03420,map03430	M00289,M00295	-	-	ko00000,ko00001,ko00002,ko03032,ko03400	-	-	-	AAA,BRCT,RFC1
TRINITY_DN104_c6_g1_i1	385.853	2.67369	0.438399	6.09875	1.07e-09	8.52e-08	up	144197.XP_008295782.1	5.5e-58	187	KOG4609@1|root,KOG4609@2759|Eukaryota,38VED@33154|Opisthokonta,3BBT9@33208|Metazoa,3CUFS@33213|Bilateria,4871C@7711|Chordata,48YHZ@7742|Vertebrata,49ZU9@7898|Actinopterygii	7898|Actinopterygii	S	PGAM&family&member&5,&serine&threonine&protein&phosphatase,&mitochondrial	pgam5	GO:0003674,GO:0003824,GO:0004721,GO:0005575,GO:0005622,GO:0005623,GO:0005737,GO:0005739,GO:0005740,GO:0005741,GO:0006464,GO:0006470,GO:0006793,GO:0006796,GO:0006807,GO:0008150,GO:0008152,GO:0008219,GO:0009987,GO:0012501,GO:0016020,GO:0016021,GO:0016311,GO:0016787,GO:0016788,GO:0016791,GO:0019538,GO:0019867,GO:0031090,GO:0031224,GO:0031966,GO:0031967,GO:0031968,GO:0031975,GO:0036211,GO:0042578,GO:…	3.1.3.16	ko:K15637	ko04137,ko04217,ko04668,map04137,map04217,map04668	-	-	-	ko00000,ko00001,ko01000	-	-	-	His_Phos_1
TRINITY_DN14276_c0_g1_i1	26.1868	1.94238	0.41618	4.66717	3.05e-06	7.63e-05	up	7955.ENSDARP00000022770	0	908	KOG4399@1|root,KOG4399@2759|Eukaryota,38GWE@33154|Opisthokonta,3BE20@33208|Metazoa,3CT8A@33213|Bilateria,480UM@7711|Chordata,494BB@7742|Vertebrata,49X11@7898|Actinopterygii	33208|Metazoa	S	Zinc&finger&CCHC	ZCCHC4	-	-	-	-	-	-	-	-	-	-	-	N6-adenineMlase,zf-CCHC,zf-GRF
TRINITY_DN2643_c2_g1_i1	131.856	2.91848	0.47645	6.12547	9.04e-10	7.37e-08	up	7994.ENSAMXP00000009138	2.71e-212	649	COG0553@1|root,KOG0391@2759|Eukaryota,38C85@33154|Opisthokonta,3BH39@33208|Metazoa,3CUF7@33213|Bilateria,47ZDV@7711|Chordata,48VGS@7742|Vertebrata,49S1C@7898|Actinopterygii	7898|Actinopterygii	KL	Snf2-related&CREBBP&activator&protein	srcap	-	-	ko:K11661	-	-	-	-	ko00000,ko01000,ko03036	-	-	-	HSA,Helicase_C,SNF2_N
TRINITY_DN943_c0_g1_i1	498.963	9.96442	1.9021	5.23864	1.62e-07	6.99e-06	up	8010.XP_010885876.1	9.55e-248	694	COG2124@1|root,KOG0157@2759|Eukaryota,38BG9@33154|Opisthokonta,3B9AK@33208|Metazoa,3CZX1@33213|Bilateria,485IE@7711|Chordata,4937D@7742|Vertebrata,49RTF@7898|Actinopterygii	7898|Actinopterygii	IQ	Cytochrome&P450,&family&46,&subfamily&A,&polypeptide	-	-	1.14.14.25	ko:K07440	ko00120,map00120	-	R07207	RC00773	ko00000,ko00001,ko00199,ko01000	-	-	-	p450
TRINITY_DN114045_c0_g1_i1	15.1023	3.86343	0.822716	4.69594	2.65e-06	6.88e-05	up	7955.ENSDARP00000109273	0	1098	COG0266@1|root,2QWRN@2759|Eukaryota,38C1E@33154|Opisthokonta,3BDJV@33208|Metazoa,3CW7H@33213|Bilateria,48CBD@7711|Chordata,494U4@7742|Vertebrata,49QPE@7898|Actinopterygii	33208|Metazoa	L	Nei&endonuclease&VIII-like&3&(E.&coli)	NEIL3	GO:0000217,GO:0000405,GO:0003674,GO:0003676,GO:0003677,GO:0003690,GO:0003697,GO:0003824,GO:0003906,GO:0005488,GO:0005575,GO:0005622,GO:0005623,GO:0005634,GO:0005654,GO:0006139,GO:0006259,GO:0006281,GO:0006284,GO:0006725,GO:0006807,GO:0006950,GO:0006974,GO:0008150,GO:0008152,GO:0009987,GO:0016787,GO:0016798,GO:0016799,GO:0019104,GO:0031974,GO:0031981,GO:0033554,GO:0034641,GO:0043170,GO:0043226,GO:…	-	ko:K10569	ko03410,map03410	-	-	-	ko00000,ko00001,ko03400	-	-	-	H2TH,zf-GRF,zf-RanBP
TRINITY_DN5668_c0_g1_i3	504.197	3.8152	0.811756	4.69993	2.6e-06	6.79e-05	up	7955.ENSDARP00000013243	0	2982	COG0270@1|root,2QPKK@2759|Eukaryota,38HV9@33154|Opisthokonta,3BE4F@33208|Metazoa,3CY1B@33213|Bilateria,4880M@7711|Chordata,49615@7742|Vertebrata,49WHM@7898|Actinopterygii	33208|Metazoa	K	Belongs&to&the&class&I-like&SAM-binding&methyltransferase&superfamily.&C5-methyltransferase&family	DNMT1	GO:0000122,GO:0000166,GO:0000775,GO:0000785,GO:0000792,GO:0000981,GO:0001101,GO:0002237,GO:0003674,GO:0003676,GO:0003677,GO:0003682,GO:0003700,GO:0003723,GO:0003824,GO:0003886,GO:0005102,GO:0005488,GO:0005515,GO:0005575,GO:0005622,GO:0005623,GO:0005634,GO:0005654,GO:0005657,GO:0005694,GO:0005721,GO:0005737,GO:0006139,GO:0006259,GO:0006304,GO:0006305,GO:0006306,GO:0006355,GO:0006357,GO:0006725,GO:…	2.1.1.37	ko:K00558	ko00270,ko01100,ko05206,map00270,map01100,map05206	M00035	R04858	RC00003,RC00332	ko00000,ko00001,ko00002,ko01000,ko02048,ko03032,ko03036	-	-	-	BAH,DMAP_binding,DNA_methylase,DNMT1-RFD,zf-CXXC
TRINITY_DN5694_c0_g1_i6	4.56714	6.06095	1.15421	5.25115	1.51e-07	6.58e-06	up	244447.XP_008311424.1	4.73e-26	110	COG0724@1|root,KOG0106@2759|Eukaryota,38CEH@33154|Opisthokonta,3BBIK@33208|Metazoa,3CUHJ@33213|Bilateria,48CC5@7711|Chordata,496VP@7742|Vertebrata,49PYX@7898|Actinopterygii	7898|Actinopterygii	A	Serine&arginine-rich&splicing&factor	srsf5	-	-	ko:K12893	ko03040,ko05168,map03040,map05168	-	-	-	ko00000,ko00001,ko03041	-	-	-	RRM_1
TRINITY_DN13652_c0_g1_i4	77.2511	3.71807	0.705089	5.27319	1.34e-07	5.92e-06	up	7955.ENSDARP00000080946	0	1186	COG0564@1|root,KOG1919@2759|Eukaryota,38G5C@33154|Opisthokonta,3BEB2@33208|Metazoa,3CWQ3@33213|Bilateria,489YH@7711|Chordata,48YVH@7742|Vertebrata,49RAD@7898|Actinopterygii	33208|Metazoa	A	RNA&pseudouridylate&synthase	RPUSD2	GO:0000154,GO:0000455,GO:0001522,GO:0003674,GO:0003824,GO:0006139,GO:0006364,GO:0006396,GO:0006725,GO:0006807,GO:0008150,GO:0008152,GO:0009451,GO:0009982,GO:0009987,GO:0010467,GO:0016070,GO:0016072,GO:0016853,GO:0016866,GO:0022613,GO:0031118,GO:0034470,GO:0034641,GO:0034660,GO:0042254,GO:0043170,GO:0043412,GO:0044085,GO:0044237,GO:0044238,GO:0046483,GO:0071704,GO:0071840,GO:0090304,GO:1901360	-	-	-	-	-	-	-	-	-	-	PseudoU_synth_2
TRINITY_DN4161_c0_g1_i1	103.942	9.83252	1.41628	6.94251	3.85e-12	5.91e-10	up	7955.ENSDARP00000002893	6.48e-288	794	KOG3645@1|root,KOG3645@2759|Eukaryota,38BP2@33154|Opisthokonta,3BD2A@33208|Metazoa,3CS0W@33213|Bilateria,48CI1@7711|Chordata,49A14@7742|Vertebrata,4A261@7898|Actinopterygii	7898|Actinopterygii	T	Cholinergic&receptor,&nicotinic,&beta&2a	-	-	-	ko:K04813	ko04080,ko04725,ko05033,map04080,map04725,map05033	-	-	-	ko00000,ko00001,ko04040	1.A.9.1	-	-	Neur_chan_LBD,Neur_chan_memb
TRINITY_DN5372_c0_g1_i1	89.0506	2.53048	0.440543	5.74399	9.25e-09	5.7e-07	up	7955.ENSDARP00000103616	8.16e-27	107	28NGW@1|root,2R3YE@2759|Eukaryota,39R9Q@33154|Opisthokonta,3BKH4@33208|Metazoa,3CVRZ@33213|Bilateria,48852@7711|Chordata,48ZNG@7742|Vertebrata,49Z0M@7898|Actinopterygii	7898|Actinopterygii	S	One&gap&junction&consists&of&a&cluster&of&closely&packed&pairs&of&transmembrane&channels,&the&connexons,&through&which&materials&of&low&MW&diffuse&from&one&cell&to&a&neighboring&cell	-	-	-	ko:K07623	-	-	-	-	ko00000	-	-	-	Connexin
TRINITY_DN648_c1_g1_i1	63.2886	5.32595	1.10852	4.80458	1.55e-06	4.53e-05	up	7955.ENSDARP00000098483	0	972	2BVFF@1|root,2S27G@2759|Eukaryota,39HIC@33154|Opisthokonta,3BAQD@33208|Metazoa,3D3TX@33213|Bilateria,487IK@7711|Chordata,494JK@7742|Vertebrata,49Q1Y@7898|Actinopterygii	33208|Metazoa	D	Required&for&the&localization&of&dynein&and&dynactin&to&the&mitotic&kintochore.&Dynein&is&believed&to&control&the&initial&lateral&interaction&between&the&kinetochore&and&spindle&microtubules&and&to&facilitate&the&subsequent&formation&of&end-on&kinetochore-microtubule&attachments&mediated&by&the&NDC80&complex	SPDL1	GO:0000070,GO:0000132,GO:0000226,GO:0000278,GO:0000280,GO:0000775,GO:0000776,GO:0000777,GO:0000779,GO:0000793,GO:0000819,GO:0000922,GO:0000940,GO:0003674,GO:0005488,GO:0005515,GO:0005575,GO:0005622,GO:0005623,GO:0005634,GO:0005694,GO:0005737,GO:0005815,GO:0005819,GO:0005829,GO:0005856,GO:0006996,GO:0007010,GO:0007017,GO:0007049,GO:0007059,GO:0007080,GO:0007163,GO:0008104,GO:0008150,GO:0009987,GO:…	-	-	-	-	-	-	-	-	-	-	-
TRINITY_DN9507_c0_g1_i5	1171.73	7.73047	0.57092	13.5404	9.03e-42	4.29e-37	up	7955.ENSDARP00000053893	3.89e-10	61.6	KOG0169@1|root,KOG1265@2759|Eukaryota,3ASPT@33154|Opisthokonta,3BB4P@33208|Metazoa,3CUHB@33213|Bilateria,480RG@7711|Chordata,4939R@7742|Vertebrata,49WQX@7898|Actinopterygii	7898|Actinopterygii	I	Phospholipase&C&beta&4	plcb4	-	3.1.4.11	ko:K05858	ko00562,ko01100,ko04015,ko04020,ko04022,ko04062,ko04070,ko04071,ko04072,ko04261,ko04270,ko04310,ko04371,ko04540,ko04611,ko04621,ko04713,ko04720,ko04723,ko04724,ko04725,ko04726,ko04728,ko04730,ko04745,ko04750,ko04911,ko04912,ko04915,ko04916,ko04918,ko04919,ko04921,ko04922,ko04924,ko04925,ko04926,ko04927,ko04933,ko04934,ko04961,ko04970,ko04971,ko04972,ko05010,ko05016,ko05142,ko05143,ko05146,ko05200…	M00130	R03332,R03435,R10952	RC00017,RC00425	ko00000,ko00001,ko00002,ko01000,ko04131	-	-	-	C2,DUF1154,EF-hand_like,PI-PLC-X,PI-PLC-Y
TRINITY_DN1582_c0_g1_i2	162.936	7.72881	0.797508	9.69121	3.29e-22	4.24e-19	up	144197.XP_008277149.1	0	6635	28K45@1|root,2QSIP@2759|Eukaryota,38E3S@33154|Opisthokonta,3BBJ0@33208|Metazoa,3CSD9@33213|Bilateria,4896I@7711|Chordata,48YCX@7742|Vertebrata,49W5A@7898|Actinopterygii	7898|Actinopterygii	T	Reelin-like	reln	-	-	ko:K06249	ko04151,ko04510,ko04512,ko05165,map04151,map04510,map04512,map05165	-	-	-	ko00000,ko00001,ko01000,ko04516	-	-	-	Reeler
TRINITY_DN5840_c0_g1_i1	103.876	3.52882	0.374051	9.43405	3.95e-21	4.16e-18	up	8049.ENSGMOP00000000772	3.24e-60	210	COG5210@1|root,KOG4347@2759|Eukaryota,38BD9@33154|Opisthokonta,3BA0W@33208|Metazoa,3CVGJ@33213|Bilateria,485HS@7711|Chordata,4962M@7742|Vertebrata,4A102@7898|Actinopterygii	7898|Actinopterygii	S	TBC1&domain&family&member	TBC1D8	-	-	ko:K19951	-	-	-	-	ko00000,ko04131	-	-	-	GRAM,RabGAP-TBC
TRINITY_DN4305_c0_g1_i1	44.9084	2.90458	0.316649	9.17288	4.61e-20	3.88e-17	up	144197.XP_008296803.1	2.34e-260	731	COG0025@1|root,KOG3826@2759|Eukaryota,38B6Z@33154|Opisthokonta,3BC52@33208|Metazoa,3CSMF@33213|Bilateria,482P4@7711|Chordata,491QU@7742|Vertebrata,49Z2B@7898|Actinopterygii	7898|Actinopterygii	P	Mitochondrial&sodium&hydrogen&exchanger	slc9b2	-	-	-	-	-	-	-	-	-	-	-	Na_H_Exchanger
TRINITY_DN3219_c0_g1_i1	149.744	3.3596	0.506068	6.63864	3.17e-11	3.83e-09	up	7955.ENSDARP00000083350	3.15e-277	759	KOG1975@1|root,KOG1975@2759|Eukaryota,38B4C@33154|Opisthokonta,3BHH2@33208|Metazoa,3CXBF@33213|Bilateria,487GN@7711|Chordata,48Y3R@7742|Vertebrata,49T1S@7898|Actinopterygii	33208|Metazoa	A	Belongs&to&the&class&I-like&SAM-binding&methyltransferase&superfamily.&mRNA&cap&0&methyltransferase&family	RNMT	GO:0001510,GO:0001650,GO:0003674,GO:0003676,GO:0003723,GO:0003824,GO:0004482,GO:0005488,GO:0005575,GO:0005622,GO:0005623,GO:0005634,GO:0005654,GO:0005730,GO:0005845,GO:0006139,GO:0006351,GO:0006366,GO:0006370,GO:0006396,GO:0006397,GO:0006725,GO:0006807,GO:0008150,GO:0008152,GO:0008168,GO:0008170,GO:0008173,GO:0008174,GO:0008757,GO:0009058,GO:0009059,GO:0009451,GO:0009452,GO:0009987,GO:0010033,GO:…	2.1.1.56	ko:K00565	ko03015,map03015	-	R03805	RC00003,RC00336	ko00000,ko00001,ko01000,ko03019	-	-	-	Pox_MCEL
TRINITY_DN3928_c2_g1_i11	396.083	11.639	2.00044	5.8182	5.95e-09	3.81e-07	up	7994.ENSAMXP00000014660	2.22e-67	219	KOG2177@1|root,KOG2177@2759|Eukaryota,38C4M@33154|Opisthokonta,3BDNZ@33208|Metazoa,3CWUT@33213|Bilateria,480HC@7711|Chordata,493YW@7742|Vertebrata,49QA3@7898|Actinopterygii	7898|Actinopterygii	O	PRY	-	-	-	ko:K12012	-	-	-	-	ko00000,ko04121	-	-	-	PRY,SPRY,zf-B_box,zf-C3HC4
TRINITY_DN1031_c0_g2_i2	95.4298	2.02828	0.416641	4.86816	1.13e-06	3.5e-05	up	7918.ENSLOCP00000000819	0	1326	KOG3528@1|root,KOG3528@2759|Eukaryota,38HPQ@33154|Opisthokonta,3BE0C@33208|Metazoa,3CRMZ@33213|Bilateria,4808D@7711|Chordata,4961U@7742|Vertebrata,49RPG@7898|Actinopterygii	7898|Actinopterygii	S	partitioning&defective&3&homolog	pard3	-	-	ko:K04237	ko04015,ko04062,ko04080,ko04144,ko04360,ko04390,ko04391,ko04520,ko04530,ko05165,map04015,map04062,map04080,map04144,map04360,map04390,map04391,map04520,map04530,map05165	-	-	-	ko00000,ko00001,ko01009,ko04030	-	-	-	DUF3534,PDZ
TRINITY_DN883_c0_g1_i4	91.9563	8.30685	1.70144	4.88225	1.05e-06	3.31e-05	up	7994.ENSAMXP00000005516	7.36e-308	847	COG0631@1|root,KOG0700@2759|Eukaryota,38DH4@33154|Opisthokonta,3BFJD@33208|Metazoa,3CR93@33213|Bilateria,485J5@7711|Chordata,48X9P@7742|Vertebrata,49YHX@7898|Actinopterygii	7898|Actinopterygii	T	Pyruvate&dehyrogenase&phosphatase&catalytic&subunit&1	pdp1	-	3.1.3.43	ko:K01102	-	-	-	-	ko00000,ko01000,ko01009	-	-	-	PP2C
TRINITY_DN1255_c1_g1_i2	62.6461	6.588	0.891286	7.39156	1.45e-13	3.22e-11	up	106582.XP_004546974.1	0	1972	COG2453@1|root,KOG0431@1|root,KOG1989@1|root,KOG0431@2759|Eukaryota,KOG1989@2759|Eukaryota,KOG2283@2759|Eukaryota,38FPN@33154|Opisthokonta,3BGBU@33208|Metazoa,3CTXK@33213|Bilateria,486GR@7711|Chordata,498ND@7742|Vertebrata,49XHM@7898|Actinopterygii	7898|Actinopterygii	T	Cyclin&G&associated&kinase	gak	-	2.7.11.1	ko:K08855	-	-	-	-	ko00000,ko01000,ko01001,ko04131	-	-	-	DnaJ,PTEN_C2,Pkinase
TRINITY_DN5921_c0_g1_i1	228.058	3.47331	0.706613	4.91543	8.86e-07	2.88e-05	up	7955.ENSDARP00000122503	4.2e-304	828	COG0101@1|root,KOG2553@2759|Eukaryota,38F38@33154|Opisthokonta,3BAFB@33208|Metazoa,3CSMI@33213|Bilateria,48A74@7711|Chordata,48UVH@7742|Vertebrata,4A176@7898|Actinopterygii	33208|Metazoa	J	Pseudouridine&synthase	PUS1	GO:0000049,GO:0000959,GO:0000963,GO:0001522,GO:0002153,GO:0003674,GO:0003676,GO:0003712,GO:0003713,GO:0003723,GO:0003727,GO:0003824,GO:0005488,GO:0005575,GO:0005622,GO:0005623,GO:0005634,GO:0005667,GO:0005730,GO:0005737,GO:0005739,GO:0005759,GO:0006139,GO:0006355,GO:0006357,GO:0006396,GO:0006399,GO:0006400,GO:0006725,GO:0006807,GO:0008033,GO:0008150,GO:0008152,GO:0009451,GO:0009889,GO:0009891,GO:…	5.4.99.12	ko:K06173,ko:K20674	ko04624,map04624	-	-	-	ko00000,ko00001,ko01000,ko01002,ko03016	-	-	-	PseudoU_synth_1
TRINITY_DN2144_c1_g1_i12	28.4818	9.59927	1.52549	6.29257	3.12e-10	2.79e-08	up	7918.ENSLOCP00000007010	0	1031	KOG3629@1|root,KOG3629@2759|Eukaryota,390HK@33154|Opisthokonta,3BBBR@33208|Metazoa,3CR6Z@33213|Bilateria,47ZYX@7711|Chordata,48UYB@7742|Vertebrata,49VN4@7898|Actinopterygii	7898|Actinopterygii	T	Ral&guanine&nucleotide&dissociation	RGL4	-	-	ko:K08732	ko04014,ko04015,ko04072,ko05200,ko05210,ko05212,ko05231,map04014,map04015,map04072,map05200,map05210,map05212,map05231	-	-	-	ko00000,ko00001	-	-	-	RA,RasGEF,RasGEF_N
TRINITY_DN9176_c0_g1_i1	96.0475	11.4931	2.33345	4.92538	8.42e-07	2.77e-05	up	7994.ENSAMXP00000015930	1.81e-22	97.4	28KZ8@1|root,2QTG4@2759|Eukaryota,38CFW@33154|Opisthokonta,3BI7K@33208|Metazoa,3CTSZ@33213|Bilateria,485KD@7711|Chordata,496C4@7742|Vertebrata,4A3RQ@7898|Actinopterygii	7898|Actinopterygii	S	Tumor&protein&p53&inducible&nuclear&protein&1	tp53inp1	-	-	ko:K15310	ko05166,map05166	-	-	-	ko00000,ko00001	-	-	-	DOR
TRINITY_DN6519_c0_g1_i3	375.845	8.79795	1.78551	4.92742	8.33e-07	2.75e-05	up	106582.XP_004574904.1	1.54e-126	384	KOG4343@1|root,KOG4343@2759|Eukaryota,38DIN@33154|Opisthokonta,3BE95@33208|Metazoa,3D0PY@33213|Bilateria,488ZU@7711|Chordata,48W9C@7742|Vertebrata,4A05J@7898|Actinopterygii	7898|Actinopterygii	K	Transcription&factor	ATF6B	-	-	ko:K09049	ko04022,ko04141,ko04151,ko04211,ko04261,ko04668,ko04728,ko04911,ko04915,ko04918,ko04925,ko04926,ko04927,ko04934,ko05030,ko05031,ko05034,ko05161,ko05203,map04022,map04141,map04151,map04211,map04261,map04668,map04728,map04911,map04915,map04918,map04925,map04926,map04927,map04934,map05030,map05031,map05034,map05161,map05203	-	-	-	ko00000,ko00001,ko03000	-	-	-	bZIP_1
TRINITY_DN3972_c1_g1_i1	116.087	9.53621	1.51445	6.29681	3.04e-10	2.72e-08	up	32507.XP_006800728.1	7.26e-81	270	KOG2408@1|root,KOG2408@2759|Eukaryota,38C9T@33154|Opisthokonta,3BEQJ@33208|Metazoa,3CRD4@33213|Bilateria,4899T@7711|Chordata,495T1@7742|Vertebrata,49WJC@7898|Actinopterygii	7898|Actinopterygii	T	Peroxidasin&homolog	PXDN	-	1.11.1.7	ko:K19511	-	-	-	-	ko00000,ko01000	-	-	-	An_peroxidase,I-set,LRRCT,LRR_8,VWC
TRINITY_DN1220_c0_g1_i1	37.7574	2.75382	0.503399	5.47045	4.49e-08	2.28e-06	up	7918.ENSLOCP00000005133	0	1324	2CMDE@1|root,2QQ1C@2759|Eukaryota,38G2Y@33154|Opisthokonta,3BB3R@33208|Metazoa,3CU2F@33213|Bilateria,483J2@7711|Chordata,4970U@7742|Vertebrata,49WGE@7898|Actinopterygii	7898|Actinopterygii	S	Transient&receptor&potential&cation&channel&subfamily&C&member&4&associated&protein	trpc4ap	-	-	ko:K11796	-	-	-	-	ko00000,ko01009,ko04121	-	-	-	DUF3689
TRINITY_DN5245_c0_g1_i1	135.108	10.8014	1.70423	6.33798	2.33e-10	2.15e-08	up	8010.XP_010872114.1	0	989	28YD6@1|root,2R572@2759|Eukaryota,38DEJ@33154|Opisthokonta,3BCRS@33208|Metazoa,3CZPH@33213|Bilateria,48BFQ@7711|Chordata,491DA@7742|Vertebrata,4A15I@7898|Actinopterygii	7898|Actinopterygii	F	Poly&(ADP-ribose)&polymerase&family,&member&10	PARP10	-	2.4.2.30	ko:K15261	-	-	-	-	ko00000,ko01000	-	-	-	PARP,UIM,WWE
TRINITY_DN12258_c0_g1_i1	127.567	6.7141	1.2124	5.53786	3.06e-08	1.65e-06	up	8128.ENSONIP00000017681	8.67e-46	154	COG0607@1|root,KOG1530@2759|Eukaryota,3A884@33154|Opisthokonta,3BUJ0@33208|Metazoa,3DAC5@33213|Bilateria,48G4A@7711|Chordata,49CVF@7742|Vertebrata,4A4M1@7898|Actinopterygii	7898|Actinopterygii	P	Si&ch211-161h7.8	-	-	-	-	-	-	-	-	-	-	-	-	Rhodanese
TRINITY_DN6149_c0_g1_i1	64.5624	4.64536	0.340874	13.6278	2.74e-42	1.63e-37	up	7955.ENSDARP00000096983	0	1167	COG3119@1|root,KOG3867@2759|Eukaryota,38CRA@33154|Opisthokonta,3BGPB@33208|Metazoa,3CTVU@33213|Bilateria,48564@7711|Chordata,48XC5@7742|Vertebrata,49XS5@7898|Actinopterygii	33208|Metazoa	P	Iduronate&2-sulfatase	IDS	GO:0000323,GO:0003674,GO:0003824,GO:0004423,GO:0005575,GO:0005622,GO:0005623,GO:0005737,GO:0005764,GO:0005773,GO:0005775,GO:0006022,GO:0006026,GO:0006027,GO:0006029,GO:0006082,GO:0006790,GO:0006807,GO:0008150,GO:0008152,GO:0008484,GO:0009056,GO:0009057,GO:0009100,GO:0009987,GO:0016787,GO:0016788,GO:0019538,GO:0030203,GO:0030204,GO:0030207,GO:0031974,GO:0043170,GO:0043202,GO:0043226,GO:0043227,GO:…	3.1.6.13	ko:K01136	ko00531,ko01100,ko04142,map00531,map01100,map04142	M00076,M00078	R07812,R07821	-	ko00000,ko00001,ko00002,ko01000	-	-	-	Sulfatase
TRINITY_DN20964_c0_g1_i1	87.9568	2.29836	0.379796	6.05157	1.43e-09	1.09e-07	up	7994.ENSAMXP00000011337	1.86e-298	847.0	28Y5Z@1|root,2R4ZQ@2759|Eukaryota,38D3M@33154|Opisthokonta,3BKBF@33208|Metazoa,3D2M9@33213|Bilateria,48CRQ@7711|Chordata,49A19@7742|Vertebrata,49Z3V@7898|Actinopterygii	33208|Metazoa	S	Zgc 109744	-	-	-	-	-	-	-	-	-	-	-	-	-
TRINITY_DN4346_c0_g1_i1	50.0509	3.25593	0.642171	5.0702	3.97e-07	1.53e-05	up	144197.XP_008275673.1	6.89e-129	389	COG2072@1|root,KOG1399@2759|Eukaryota,38FDI@33154|Opisthokonta,3BC4Q@33208|Metazoa,3CT6M@33213|Bilateria,48DAI@7711|Chordata,499N5@7742|Vertebrata,49RWJ@7898|Actinopterygii	7898|Actinopterygii	Q	monooxygenase	-	-	1.14.13.8	ko:K00485	ko00982,ko01120,map00982,map01120	-	R08266	RC02233	ko00000,ko00001,ko01000	-	-	-	FMO-like
TRINITY_DN13818_c0_g1_i1	3.91994	4.49763	0.884623	5.08423	3.69e-07	1.43e-05	up	7955.ENSDARP00000112412	6.46e-122	356	COG0517@1|root,KOG1764@2759|Eukaryota,38HG6@33154|Opisthokonta,3BEZN@33208|Metazoa,3CTCY@33213|Bilateria,47ZGF@7711|Chordata,492R1@7742|Vertebrata,49W9H@7898|Actinopterygii	7898|Actinopterygii	C	Protein&kinase,&AMP-activated,&gamma&3a&non-catalytic&subunit	prkag3	-	-	ko:K07200	ko04068,ko04152,ko04211,ko04213,ko04371,ko04530,ko04710,ko04714,ko04910,ko04920,ko04921,ko04922,ko04931,ko04932,ko05410,map04068,map04152,map04211,map04213,map04371,map04530,map04710,map04714,map04910,map04920,map04921,map04922,map04931,map04932,map05410	-	-	-	ko00000,ko00001	-	-	-	CBS
TRINITY_DN10066_c0_g1_i1	22.6469	4.4225	0.79186	5.58495	2.34e-08	1.31e-06	up	7955.ENSDARP00000105409	3.6e-297	842	KOG4456@1|root,KOG4456@2759|Eukaryota,38H00@33154|Opisthokonta,3BFK3@33208|Metazoa,3CV9X@33213|Bilateria,480KC@7711|Chordata,48X4W@7742|Vertebrata,49SV5@7898|Actinopterygii	33208|Metazoa	D	Inner&centromere&protein	INCENP	GO:0000003,GO:0000070,GO:0000226,GO:0000228,GO:0000278,GO:0000280,GO:0000281,GO:0000775,GO:0000776,GO:0000785,GO:0000792,GO:0000793,GO:0000794,GO:0000795,GO:0000800,GO:0000801,GO:0000819,GO:0000910,GO:0001932,GO:0001934,GO:0003674,GO:0005488,GO:0005515,GO:0005575,GO:0005622,GO:0005623,GO:0005634,GO:0005654,GO:0005694,GO:0005721,GO:0005737,GO:0005819,GO:0005829,GO:0005856,GO:0005875,GO:0006928,GO:…	-	ko:K11515	-	-	-	-	ko00000,ko03036	-	-	-	INCENP_ARK-bind,INCENP_N
TRINITY_DN3119_c0_g1_i1	35.8035	6.99084	0.889613	7.8583	3.89e-15	1.24e-12	up	8128.ENSONIP00000012695	3.24e-59	201	KOG1033@1|root,KOG1033@2759|Eukaryota,38F0X@33154|Opisthokonta,3BJRI@33208|Metazoa,3D2ZQ@33213|Bilateria,489PA@7711|Chordata,490IJ@7742|Vertebrata,49QDV@7898|Actinopterygii	7898|Actinopterygii	T	Eukaryotic&translation&initiation&factor&2-alpha&kinase	-	-	2.7.11.1	ko:K16195	ko04141,ko04217,ko05160,ko05162,ko05164,ko05165,ko05167,ko05168,ko05169,ko05203,map04141,map04217,map05160,map05162,map05164,map05165,map05167,map05168,map05169,map05203	-	-	-	ko00000,ko00001,ko01000,ko01001,ko01009,ko03019	-	-	-	Pkinase,dsrm
TRINITY_DN9691_c0_g1_i2	56.9219	2.8481	0.417081	6.82866	8.57e-12	1.18e-09	up	69293.ENSGACP00000001104	0	1529	COG0507@1|root,KOG0987@2759|Eukaryota,39RYU@33154|Opisthokonta,3BK87@33208|Metazoa,3D4JP@33213|Bilateria,48DDN@7711|Chordata,49ARU@7742|Vertebrata,49WDF@7898|Actinopterygii	7898|Actinopterygii	L	Belongs&to&the&helicase&family	-	-	-	-	-	-	-	-	-	-	-	-	Exo_endo_phos,Helitron_like_N,Herpes_teg_N,PIF1
TRINITY_DN5571_c0_g1_i1	391.815	1.62896	0.289401	5.62872	1.82e-08	1.05e-06	up	215358.XP_010741884.1	1.02e-162	466	KOG1339@1|root,KOG1339@2759|Eukaryota,38C9I@33154|Opisthokonta,3BJZI@33208|Metazoa,3CU62@33213|Bilateria,47ZHD@7711|Chordata,48W3E@7742|Vertebrata,49ZWI@7898|Actinopterygii	7898|Actinopterygii	O	Pepsin&A-like	-	-	3.4.23.1	ko:K06002	ko04974,map04974	-	-	-	ko00000,ko00001,ko01000,ko01002	-	-	-	A1_Propeptide,Asp
TRINITY_DN8138_c0_g1_i1	97.2591	3.58232	0.590524	6.06634	1.31e-09	1.01e-07	up	69293.ENSGACP00000015182	3.37e-29	120	COG0563@1|root,KOG3079@2759|Eukaryota,38H4Z@33154|Opisthokonta,3B9IF@33208|Metazoa,3CW0X@33213|Bilateria,47Z48@7711|Chordata,4911Q@7742|Vertebrata,49QRF@7898|Actinopterygii	7898|Actinopterygii	F	Adenylate&kinase&9	ak9	-	2.7.4.3,2.7.4.6	ko:K18533	ko00230,ko00240,ko01100,ko01110,ko01130,map00230,map00240,map01100,map01110,map01130	M00049,M00052,M00053	R00124,R00127,R00156,R00330,R00570,R00722,R01137,R01547,R01857,R02093,R02326,R02331,R03530	RC00002	ko00000,ko00001,ko00002,ko01000	-	-	-	ADK
TRINITY_DN1767_c0_g1_i4	62.9455	4.71437	0.913446	5.16108	2.46e-07	1.01e-05	up	7994.ENSAMXP00000013493	0	1757	COG5021@1|root,KOG0939@2759|Eukaryota,38EBM@33154|Opisthokonta,3BBCH@33208|Metazoa,3CWUK@33213|Bilateria,48336@7711|Chordata,49116@7742|Vertebrata,49R07@7898|Actinopterygii	7898|Actinopterygii	KO	HECT,&UBA&and&WWE&domain&containing&1	huwe1	-	2.3.2.26	ko:K10592	ko04120,map04120	-	-	-	ko00000,ko00001,ko01000,ko04121	-	-	-	DUF4414,DUF908,DUF913,HECT,UBA,WWE
TRINITY_DN12101_c0_g1_i1	9.31036	2.21813	0.882383	2.51379	0.0119442	0.0489086	up	7955.ENSDARP00000094663	3.22e-90	264	KOG3046@1|root,KOG3046@2759|Eukaryota,3A005@33154|Opisthokonta,3BPFE@33208|Metazoa,3D67M@33213|Bilateria,48E2Y@7711|Chordata,49AWD@7742|Vertebrata,4A36M@7898|Actinopterygii	7898|Actinopterygii	K	Mediator&of&RNA&polymerase&II&transcription,&subunit	med10	GO:0000428,GO:0005575,GO:0005622,GO:0005623,GO:0005634,GO:0005654,GO:0005667,GO:0006139,GO:0006351,GO:0006355,GO:0006357,GO:0006725,GO:0006807,GO:0007154,GO:0007165,GO:0007166,GO:0007267,GO:0007275,GO:0007507,GO:0008150,GO:0008152,GO:0009058,GO:0009059,GO:0009888,GO:0009889,GO:0009987,GO:0010467,GO:0010468,GO:0010556,GO:0016055,GO:0016070,GO:0016591,GO:0016592,GO:0018130,GO:0019219,GO:0019222,GO:…	-	ko:K15151	-	-	-	-	ko00000,ko03021	-	-	-	Med10
TRINITY_DN2063_c1_g1_i9	19.3867	2.8377	1.12742	2.51698	0.0118365	0.0486323	up	7994.ENSAMXP00000000193	1.98e-247	700	COG0194@1|root,KOG0708@2759|Eukaryota,38EMW@33154|Opisthokonta,3BE6T@33208|Metazoa,3CR79@33213|Bilateria,480BA@7711|Chordata,4908A@7742|Vertebrata,49XZA@7898|Actinopterygii	7898|Actinopterygii	T	large&homolog&3	dlg3	-	-	ko:K21098	ko04390,ko04530,ko05165,map04390,map04530,map05165	-	-	-	ko00000,ko00001,ko01009	-	-	-	Guanylate_kin,L27_1,MAGUK_N_PEST,PDZ,PDZ_assoc,SH3_1
TRINITY_DN13060_c0_g1_i3	111.605	1.54784	0.614483	2.51893	0.0117713	0.0484621	up	7955.ENSDARP00000108523	4.8e-275	765	KOG1089@1|root,KOG1089@2759|Eukaryota,38D7K@33154|Opisthokonta,3BAE3@33208|Metazoa,3CT67@33213|Bilateria,48B03@7711|Chordata,48W9P@7742|Vertebrata,49WSU@7898|Actinopterygii	7898|Actinopterygii	S	Belongs&to&the&protein-tyrosine&phosphatase&family.&Non-receptor&class&myotubularin&subfamily	-	-	3.1.3.64,3.1.3.95	ko:K18083	ko00562,ko01100,ko04070,ko04138,map00562,map01100,map04070,map04138	-	-	-	ko00000,ko00001,ko01000,ko01009	-	-	-	Myotub-related
TRINITY_DN8936_c0_g1_i2	61.9039	2.80266	1.11011	2.52467	0.0115807	0.0479468	up	7955.ENSDARP00000080965	0	1233	KOG2714@1|root,KOG2714@2759|Eukaryota,38B9Q@33154|Opisthokonta,3BDBB@33208|Metazoa,3CS2F@33213|Bilateria,484IX@7711|Chordata,492HK@7742|Vertebrata,4A204@7898|Actinopterygii	7898|Actinopterygii	S	SH3KBP1&binding&protein&1	SHKBP1	-	-	ko:K21953	-	-	-	-	ko00000,ko04131	-	-	-	BTB_2
TRINITY_DN49413_c0_g1_i1	1.54451	2.97	1.17322	2.53149	0.011358	0.0473154	up	7955.ENSDARP00000100491	1.47e-124	375	2CXJ3@1|root,2RXYG@2759|Eukaryota,3A105@33154|Opisthokonta,3BPIV@33208|Metazoa,3D6D5@33213|Bilateria,48E9Y@7711|Chordata,49BAC@7742|Vertebrata,4A35Y@7898|Actinopterygii	7898|Actinopterygii	T	Scavenger&receptor&Cys-rich	-	-	-	-	-	-	-	-	-	-	-	-	Ig_2,SRCR
TRINITY_DN11100_c0_g1_i1	243.933	3.17364	1.25364	2.53154	0.0113562	0.0473107	up	8049.ENSGMOP00000000980	2.61e-29	116	COG4826@1|root,KOG2392@2759|Eukaryota,38XV1@33154|Opisthokonta,3BCUG@33208|Metazoa,3CUMQ@33213|Bilateria,484SK@7711|Chordata,497KW@7742|Vertebrata,4A21H@7898|Actinopterygii	7898|Actinopterygii	V	Serine&(or&cysteine)&proteinase&inhibitor,&clade&C&(antithrombin),&member&1	serpinc1	-	-	ko:K03911	ko04610,map04610	-	-	-	ko00000,ko00001,ko00536,ko04147	-	-	-	Serpin
TRINITY_DN7292_c0_g1_i10	2.28521	4.43863	1.75155	2.53411	0.0112734	0.0470962	up	8010.XP_010888178.1	0	1630	KOG1008@1|root,KOG1008@2759|Eukaryota,38BEP@33154|Opisthokonta,3BBBG@33208|Metazoa,3D36K@33213|Bilateria,482NC@7711|Chordata,48Y1V@7742|Vertebrata,49X5Y@7898|Actinopterygii	7898|Actinopterygii	S	Missing&oocyte,&meiosis&regulator,&homolog&(Drosophila)	mios	GO:0000323,GO:0005575,GO:0005622,GO:0005623,GO:0005737,GO:0005764,GO:0005765,GO:0005773,GO:0005774,GO:0016020,GO:0031090,GO:0043226,GO:0043227,GO:0043229,GO:0043231,GO:0044422,GO:0044424,GO:0044437,GO:0044444,GO:0044446,GO:0044464,GO:0098588,GO:0098805,GO:0098852	-	ko:K20407	ko04150,map04150	-	-	-	ko00000,ko00001	-	-	-	zinc_ribbon_16
TRINITY_DN13211_c0_g1_i1	29.9154	1.97716	0.780165	2.53428	0.0112679	0.0470794	up	7955.ENSDARP00000110039	1.25e-288	811	COG1111@1|root,KOG0354@2759|Eukaryota,390WH@33154|Opisthokonta,3BECR@33208|Metazoa,3D1X4@33213|Bilateria,48BJP@7711|Chordata,48VMY@7742|Vertebrata,49U9U@7898|Actinopterygii	7898|Actinopterygii	A	DEXH&(Asp-Glu-X-His)&box&polypeptide&58	dhx58	-	3.6.3.14	ko:K12649	ko04622,map04622	-	-	-	ko00000,ko00001,ko01000	-	-	-	Helicase_C,RIG-I_C-RD,ResIII
TRINITY_DN8535_c0_g1_i1	25.2852	2.75415	1.08605	2.53593	0.0112151	0.0469236	up	7994.ENSAMXP00000001973	6.59e-155	458	COG0457@1|root,KOG1124@2759|Eukaryota,38GWX@33154|Opisthokonta,3BJP9@33208|Metazoa,3D1BE@33213|Bilateria,4807K@7711|Chordata,4952U@7742|Vertebrata,49ZC7@7898|Actinopterygii	7898|Actinopterygii	S	tetratricopeptide&repeat	ttc24	-	-	-	-	-	-	-	-	-	-	-	SNAP,TPR_10,TPR_12,TPR_16,TPR_7,TPR_8
TRINITY_DN11425_c0_g1_i3	1.4393	5.63855	2.20806	2.55362	0.0106611	0.0453754	up	48698.ENSPFOP00000030600	2.42e-22	92.4	COG2319@1|root,KOG0644@2759|Eukaryota,38CE8@33154|Opisthokonta,3BB2M@33208|Metazoa,3CYU5@33213|Bilateria,47Z32@7711|Chordata,48XFP@7742|Vertebrata,49QB9@7898|Actinopterygii	7898|Actinopterygii	S	Bromodomain&and&WD&repeat&domain&containing&1	brwd1	-	-	ko:K11798	-	-	-	-	ko00000,ko04121	-	-	-	Bromodomain,WD40
TRINITY_DN13165_c0_g1_i1	124.279	2.52934	0.98703	2.56258	0.0103899	0.0446292	up	7955.ENSDARP00000031379	3.67e-120	343	28J9T@1|root,2QRNJ@2759|Eukaryota,3A06E@33154|Opisthokonta,3BPKM@33208|Metazoa,3CTPY@33213|Bilateria,48BE2@7711|Chordata,48XJJ@7742|Vertebrata,4A35S@7898|Actinopterygii	33208|Metazoa	K	Mediator&complex&subunit&29	MED29	GO:0000003,GO:0001654,GO:0001754,GO:0002009,GO:0002165,GO:0003006,GO:0003674,GO:0003712,GO:0005488,GO:0005515,GO:0005575,GO:0005622,GO:0005623,GO:0005634,GO:0005654,GO:0006355,GO:0006357,GO:0007275,GO:0007399,GO:0007423,GO:0007444,GO:0007483,GO:0007484,GO:0007486,GO:0007530,GO:0007548,GO:0007552,GO:0007560,GO:0008134,GO:0008150,GO:0009653,GO:0009791,GO:0009886,GO:0009887,GO:0009888,GO:0009889,GO:…	-	ko:K15142	-	-	-	-	ko00000,ko03021	-	-	-	Med29
TRINITY_DN133_c1_g2_i1	14.4841	2.21323	0.863534	2.563	0.0103773	0.0445953	up	7955.ENSDARP00000029247	3.42e-150	427	2CXRJ@1|root,2RZ97@2759|Eukaryota,39ZMV@33154|Opisthokonta,3BN2A@33208|Metazoa,3D2RI@33213|Bilateria,4852Q@7711|Chordata,493NY@7742|Vertebrata,49XT0@7898|Actinopterygii	33208|Metazoa	S	Leukocyte&receptor&cluster	LENG1	-	-	-	-	-	-	-	-	-	-	-	Cir_N
TRINITY_DN7984_c0_g1_i2	18.5276	1.53041	0.595936	2.56808	0.0102262	0.0441681	up	144197.XP_008285986.1	4.56e-216	622	KOG0675@1|root,KOG0675@2759|Eukaryota,38HTR@33154|Opisthokonta,3BAHV@33208|Metazoa,3CSIV@33213|Bilateria,480KK@7711|Chordata,491KM@7742|Vertebrata,4A0E8@7898|Actinopterygii	7898|Actinopterygii	O	Calmegin	clgn	-	-	ko:K09551	-	-	-	-	ko00000,ko03110,ko04091	-	-	-	BSP_II,Calreticulin
TRINITY_DN3438_c1_g1_i6	24.7653	4.71528	1.83581	2.5685	0.0102139	0.0441317	up	7955.ENSDARP00000107236	0	1033	KOG4333@1|root,KOG4333@2759|Eukaryota,39U6C@33154|Opisthokonta,3BB2G@33208|Metazoa,3CZPK@33213|Bilateria,487TP@7711|Chordata,491Z7@7742|Vertebrata,49QP1@7898|Actinopterygii	33208|Metazoa	DK	DEAF1&transcription&factor	DEAF1	GO:0000003,GO:0000122,GO:0000976,GO:0000977,GO:0000981,GO:0001012,GO:0001067,GO:0001227,GO:0001501,GO:0001650,GO:0001662,GO:0001838,GO:0001841,GO:0001843,GO:0002009,GO:0002209,GO:0002682,GO:0003006,GO:0003008,GO:0003674,GO:0003676,GO:0003677,GO:0003690,GO:0003700,GO:0005488,GO:0005575,GO:0005576,GO:0005622,GO:0005623,GO:0005634,GO:0005667,GO:0005694,GO:0005700,GO:0005730,GO:0005737,GO:0006139,GO:…	-	-	-	-	-	-	-	-	-	-	SAND,zf-MYND
TRINITY_DN12410_c0_g1_i1	22.2802	1.99692	0.776137	2.5729	0.0100849	0.0437432	up	7994.ENSAMXP00000019767	1.28e-195	572	COG5173@1|root,KOG2286@2759|Eukaryota,38FME@33154|Opisthokonta,3BB5K@33208|Metazoa,3CXAZ@33213|Bilateria,487EP@7711|Chordata,48W8S@7742|Vertebrata,49R6Z@7898|Actinopterygii	7898|Actinopterygii	U	Tumor&necrosis&factor&alpha-induced&protein	-	-	-	ko:K19989	-	-	-	-	ko00000,ko04131	-	-	-	Sec6
TRINITY_DN3384_c4_g2_i2	7.91541	1.63371	0.629901	2.5936	0.00949765	0.0419927	up	7955.ENSDARP00000129621	3.61e-86	279	KOG0800@1|root,KOG0800@2759|Eukaryota,3A379@33154|Opisthokonta,3BQJ2@33208|Metazoa,3D7WW@33213|Bilateria,48F1G@7711|Chordata,49BWX@7742|Vertebrata,4A3D6@7898|Actinopterygii	7898|Actinopterygii	O	Ring&finger&domain	-	-	2.3.2.27	ko:K19041	-	-	-	-	ko00000,ko01000,ko04121	-	-	-	zf-RING_2
TRINITY_DN166564_c0_g1_i4	1.70589	3.29308	1.26963	2.59373	0.00949419	0.0419827	up	7955.ENSDARP00000113761	0	2393	KOG0974@1|root,KOG0974@2759|Eukaryota,38GM6@33154|Opisthokonta,3BGYY@33208|Metazoa,3CVZS@33213|Bilateria,4867I@7711|Chordata,48W7Y@7742|Vertebrata,49ZZG@7898|Actinopterygii	33208|Metazoa	S	WD&repeat&domain&6	WDR6	GO:0003674,GO:0003676,GO:0003723,GO:0005488,GO:0005515,GO:0005575,GO:0005622,GO:0005623,GO:0005737,GO:0005829,GO:0005886,GO:0007049,GO:0007050,GO:0007154,GO:0007165,GO:0007166,GO:0007167,GO:0007169,GO:0008150,GO:0008285,GO:0008286,GO:0009719,GO:0009725,GO:0009892,GO:0009894,GO:0009895,GO:0009987,GO:0010033,GO:0010243,GO:0010506,GO:0010507,GO:0016020,GO:0019222,GO:0022402,GO:0023052,GO:0031323,GO:…	-	ko:K09008	ko04714,map04714	-	-	-	ko00000,ko00001,ko03029	-	-	-	WD40
TRINITY_DN26121_c0_g1_i4	1.4238	4.18687	1.61084	2.59919	0.00934445	0.041542	up	69293.ENSGACP00000003147	1.96e-79	241	COG0503@1|root,KOG1712@2759|Eukaryota,3A3HY@33154|Opisthokonta,3BREW@33208|Metazoa,3D864@33213|Bilateria,481CS@7711|Chordata,48W8F@7742|Vertebrata,4A2W2@7898|Actinopterygii	7898|Actinopterygii	F	Adenine&phosphoribosyl&transferase	aprt	-	2.4.2.7	ko:K00759	ko00230,ko01100,map00230,map01100	-	R00190,R01229,R04378	RC00063	ko00000,ko00001,ko01000,ko04147	-	-	-	Pribosyltran
TRINITY_DN31303_c2_g1_i1	21.3059	1.71752	0.659593	2.60391	0.00921673	0.0411716	up	7955.ENSDARP00000067823	2.27e-306	837	KOG2287@1|root,KOG2287@2759|Eukaryota,38HMR@33154|Opisthokonta,3BICC@33208|Metazoa,3CV2A@33213|Bilateria,48683@7711|Chordata,4931Z@7742|Vertebrata,49YBB@7898|Actinopterygii	33208|Metazoa	G	beta-1,3-N-acetylgalactosaminyltransferase&2	B3GALNT2	GO:0003674,GO:0003824,GO:0005575,GO:0005622,GO:0005623,GO:0005737,GO:0005783,GO:0005789,GO:0006040,GO:0006139,GO:0006464,GO:0006486,GO:0006493,GO:0006725,GO:0006793,GO:0006807,GO:0008150,GO:0008152,GO:0008194,GO:0008375,GO:0008376,GO:0009058,GO:0009059,GO:0009100,GO:0009101,GO:0009225,GO:0009987,GO:0012505,GO:0016020,GO:0016740,GO:0016757,GO:0016758,GO:0019276,GO:0019538,GO:0030154,GO:0031984,GO:…	2.4.1.313	ko:K09654	ko00515,ko01100,map00515,map01100	-	R07614,R10620	RC00005,RC00049	ko00000,ko00001,ko01000,ko01003	-	GT31	-	Galactosyl_T
TRINITY_DN1536_c0_g1_i2	22.2483	1.98617	0.762209	2.6058	0.00916593	0.0410077	up	7994.ENSAMXP00000010159	0	1182	KOG1333@1|root,KOG1333@2759|Eukaryota,38Q70@33154|Opisthokonta,3B9KW@33208|Metazoa,3CTHH@33213|Bilateria,484BE@7711|Chordata,48ZQ2@7742|Vertebrata,49WM2@7898|Actinopterygii	7898|Actinopterygii	S	WD&repeat&domain&91	wdr91	GO:0003674,GO:0005575,GO:0005622,GO:0005623,GO:0005737,GO:0005768,GO:0005769,GO:0005770,GO:0005829,GO:0006810,GO:0008150,GO:0010008,GO:0012505,GO:0016020,GO:0016192,GO:0016482,GO:0019207,GO:0019216,GO:0019220,GO:0019222,GO:0019898,GO:0030234,GO:0031090,GO:0031312,GO:0031313,GO:0031323,GO:0031410,GO:0031901,GO:0031902,GO:0031982,GO:0035014,GO:0042325,GO:0043226,GO:0043227,GO:0043229,GO:0043549,GO:…	-	-	-	-	-	-	-	-	-	-	WD40
TRINITY_DN9984_c0_g1_i1	31.0981	1.93606	0.741935	2.60947	0.00906825	0.0407188	up	7955.ENSDARP00000126364	1.25e-49	166	2D3P7@1|root,2SS85@2759|Eukaryota,3ANFV@33154|Opisthokonta,3C14W@33208|Metazoa,3DHTV@33213|Bilateria,48K2N@7711|Chordata,49H7R@7742|Vertebrata,4A7Y3@7898|Actinopterygii	7898|Actinopterygii	-	-	-	-	-	-	-	-	-	-	-	-	-	-	F-box
TRINITY_DN397_c1_g1_i1	42.8431	1.50189	0.57374	2.61772	0.00885204	0.0400791	up	31033.ENSTRUP00000026591	9.14e-174	494	KOG1721@1|root,KOG1721@2759|Eukaryota,38H8Z@33154|Opisthokonta,3BEPX@33208|Metazoa,3CVIS@33213|Bilateria,48418@7711|Chordata,491G0@7742|Vertebrata,4A01W@7898|Actinopterygii	7898|Actinopterygii	K	YY1&transcription&factor&b	YY2	-	-	ko:K09201	-	-	-	-	ko00000,ko03000,ko03029,ko03036	-	-	-	zf-C2H2
TRINITY_DN3458_c1_g1_i1	38.6554	2.75438	1.04902	2.62566	0.00864817	0.0394379	up	144197.XP_008275556.1	1.27e-54	195	COG2940@1|root,KOG2084@2759|Eukaryota,390AW@33154|Opisthokonta,3BF4T@33208|Metazoa,3CVV2@33213|Bilateria,488D6@7711|Chordata,492PT@7742|Vertebrata,49SXQ@7898|Actinopterygii	7898|Actinopterygii	B	SET&and&MYND	smyd4	-	-	-	-	-	-	-	-	-	-	-	SET,zf-MYND
TRINITY_DN6179_c0_g1_i2	31.7263	2.8454	1.08183	2.63016	0.00853438	0.0390954	up	7955.ENSDARP00000126256	5.53e-65	215	KOG2546@1|root,KOG2546@2759|Eukaryota,39RBS@33154|Opisthokonta,3BB23@33208|Metazoa,3CR6M@33213|Bilateria,4869J@7711|Chordata,4954Y@7742|Vertebrata,49Y60@7898|Actinopterygii	7898|Actinopterygii	T	Abl&interactor	abi2	-	-	ko:K05751	ko04810,map04810	-	-	-	ko00000,ko00001	-	-	-	Abi_HHR,SH3_9
TRINITY_DN3439_c0_g1_i1	18.4458	3.18569	1.20734	2.6386	0.00832491	0.0384398	up	7955.ENSDARP00000122164	0	1704	28JG7@1|root,2QRVC@2759|Eukaryota,39UGS@33154|Opisthokonta,3BIGI@33208|Metazoa,3CZ6T@33213|Bilateria,485SK@7711|Chordata,48ZJK@7742|Vertebrata,49T5Z@7898|Actinopterygii	33208|Metazoa	S	Centlein,&centrosomal&protein	CNTLN	GO:0000226,GO:0003674,GO:0005488,GO:0005515,GO:0005575,GO:0005622,GO:0005623,GO:0005634,GO:0005654,GO:0005737,GO:0005813,GO:0005814,GO:0005815,GO:0005829,GO:0005856,GO:0006996,GO:0007010,GO:0007017,GO:0007049,GO:0007098,GO:0008104,GO:0008150,GO:0009987,GO:0010457,GO:0015630,GO:0016043,GO:0019899,GO:0019900,GO:0019901,GO:0019904,GO:0022402,GO:0030674,GO:0031023,GO:0031974,GO:0031981,GO:0033036,GO:…	-	ko:K16467	-	-	-	-	ko00000,ko03036	-	-	-	-
TRINITY_DN634_c6_g1_i1	404.954	1.45839	0.552287	2.64064	0.00827495	0.0382917	up	7994.ENSAMXP00000002888	6.26e-48	169	2AYV7@1|root,2S04A@2759|Eukaryota,39WRR@33154|Opisthokonta,3BIPA@33208|Metazoa,3D32S@33213|Bilateria,48B7T@7711|Chordata,490ZK@7742|Vertebrata,49SAM@7898|Actinopterygii	7898|Actinopterygii	S	HAUS&augmin-like&complex,&subunit&8	HAUS8	-	-	ko:K16591	-	-	-	-	ko00000,ko03036	-	-	-	-
TRINITY_DN7148_c0_g1_i6	47.6709	2.99574	1.12975	2.65168	0.00800913	0.037461	up	7955.ENSDARP00000006875	0	1474	KOG3675@1|root,KOG3675@2759|Eukaryota,38E6G@33154|Opisthokonta,3BFM5@33208|Metazoa,3CYBU@33213|Bilateria,484J1@7711|Chordata,4911Z@7742|Vertebrata,49STF@7898|Actinopterygii	33208|Metazoa	O	Belongs&to&the&peptidase&M49&family	DPP3	GO:0003674,GO:0003824,GO:0004177,GO:0005488,GO:0005575,GO:0005622,GO:0005623,GO:0005634,GO:0005654,GO:0005737,GO:0005829,GO:0005886,GO:0006508,GO:0006807,GO:0008150,GO:0008152,GO:0008233,GO:0008238,GO:0008239,GO:0008270,GO:0016020,GO:0016604,GO:0016607,GO:0016787,GO:0019538,GO:0031974,GO:0031981,GO:0043167,GO:0043169,GO:0043170,GO:0043226,GO:0043227,GO:0043229,GO:0043231,GO:0043233,GO:0044238,GO:…	3.4.14.4	ko:K01277	-	-	-	-	ko00000,ko01000,ko01002	-	-	-	Peptidase_M49
TRINITY_DN1603_c1_g1_i2	22.8792	1.63915	0.617348	2.65515	0.00792726	0.0371937	up	7955.ENSDARP00000105301	6.84e-127	361	KOG3329@1|root,KOG3329@2759|Eukaryota,3A156@33154|Opisthokonta,3BPWW@33208|Metazoa,3D30Y@33213|Bilateria,48331@7711|Chordata,48V65@7742|Vertebrata,4A35F@7898|Actinopterygii	33208|Metazoa	T	Ran&guanine&nucleotide&release&factor	RANGRF	GO:0001947,GO:0002009,GO:0002027,GO:0002028,GO:0003007,GO:0003008,GO:0003013,GO:0003015,GO:0003143,GO:0003254,GO:0003674,GO:0005085,GO:0005087,GO:0005088,GO:0005215,GO:0005488,GO:0005515,GO:0005575,GO:0005622,GO:0005623,GO:0005634,GO:0005654,GO:0005737,GO:0005783,GO:0005791,GO:0005829,GO:0005886,GO:0005901,GO:0005911,GO:0006810,GO:0006886,GO:0006888,GO:0006913,GO:0006937,GO:0006942,GO:0007154,GO:…	-	ko:K17495	-	-	-	-	ko00000,ko01009	-	-	-	Mog1
TRINITY_DN13389_c0_g1_i1	171.398	2.2134	0.828407	2.67187	0.00754294	0.0359525	up	106582.XP_004565408.1	4.47e-60	196	2B4IN@1|root,2S0H1@2759|Eukaryota,3A198@33154|Opisthokonta,3BQ3Y@33208|Metazoa,3D72F@33213|Bilateria,48DYP@7711|Chordata,49A4V@7742|Vertebrata,4A1A1@7898|Actinopterygii	7898|Actinopterygii	S	Si&ch211-14a17.7	-	-	-	ko:K19928	-	-	-	-	ko00000,ko04131	-	-	-	Zona_pellucida
TRINITY_DN2355_c1_g1_i10	14.3775	1.86827	0.697756	2.67755	0.00741638	0.0355417	up	7955.ENSDARP00000006424	0	941	COG3408@1|root,KOG3625@2759|Eukaryota,38BRH@33154|Opisthokonta,3BBWF@33208|Metazoa,3D09A@33213|Bilateria,485XM@7711|Chordata,493XR@7742|Vertebrata,49R9P@7898|Actinopterygii	7898|Actinopterygii	G	Amylo-1,&6-glucosidase,&4-alpha-glucanotransferase	-	-	2.4.1.25,3.2.1.33	ko:K01196	ko00500,ko01100,ko01110,map00500,map01100,map01110	-	R02109,R02111	RC00049	ko00000,ko00001,ko01000	-	GH13	-	GDE_C,hDGE_amylase,hGDE_N,hGDE_central
TRINITY_DN1737_c9_g1_i1	3.06075	2.89191	1.0762	2.68716	0.00720624	0.0348571	up	106582.XP_004556499.1	1.22e-28	108	2CYFX@1|root,2S43S@2759|Eukaryota,39W82@33154|Opisthokonta,3BD6S@33208|Metazoa,3CXS9@33213|Bilateria,486YU@7711|Chordata,48ZQ9@7742|Vertebrata,49W4A@7898|Actinopterygii	7898|Actinopterygii	S	UBA-like&domain&containing&2	ubald2	-	-	-	-	-	-	-	-	-	-	-	UBA_4
TRINITY_DN5167_c0_g1_i1	26.1515	2.63989	0.982384	2.68722	0.00720485	0.0348542	up	7955.ENSDARP00000096405	7.16e-154	529	KOG0165@1|root,KOG0165@2759|Eukaryota,38GA0@33154|Opisthokonta,3BEQM@33208|Metazoa,3CVJ0@33213|Bilateria,486R5@7711|Chordata,48Y6N@7742|Vertebrata,49UTC@7898|Actinopterygii	7898|Actinopterygii	Z	Asp&(abnormal&spindle)-like,&microcephaly&associated&(Drosophila)	aspm	-	-	ko:K16743	-	-	-	-	ko00000,ko03036	-	-	-	ASH,CH,IQ
TRINITY_DN6521_c0_g1_i5	162.886	3.11966	1.15922	2.69118	0.0071199	0.0345761	up	7994.ENSAMXP00000016255	3.22e-206	590	COG0699@1|root,KOG0446@2759|Eukaryota,3AGHY@33154|Opisthokonta,3BXB5@33208|Metazoa,3DEJT@33213|Bilateria,48J0Q@7711|Chordata,49F6F@7742|Vertebrata,4A59S@7898|Actinopterygii	7898|Actinopterygii	U	Belongs&to&the&TRAFAC&class&dynamin-like&GTPase&superfamily.&Dynamin&Fzo&YdjA&family	-	-	-	ko:K14754	ko05162,ko05164,ko05165,map05162,map05164,map05165	-	-	-	ko00000,ko00001	-	-	-	Dynamin_M,Dynamin_N,GED
TRINITY_DN2739_c10_g1_i2	2.39974	3.07045	1.13783	2.69851	0.00696509	0.0340719	up	7955.ENSDARP00000106089	0	994	COG0251@1|root,COG2102@1|root,KOG2316@2759|Eukaryota,KOG2317@2759|Eukaryota,38B78@33154|Opisthokonta,3B9DI@33208|Metazoa,3CTEY@33213|Bilateria,48442@7711|Chordata,49561@7742|Vertebrata,49SCS@7898|Actinopterygii	33208|Metazoa	J	DPH6&homolog&(S.&cerevisiae)	DPH6	GO:0003674,GO:0003824,GO:0005575,GO:0005622,GO:0005623,GO:0005634,GO:0005730,GO:0005737,GO:0005829,GO:0006417,GO:0006448,GO:0006464,GO:0006807,GO:0008150,GO:0008152,GO:0009058,GO:0009889,GO:0009987,GO:0010468,GO:0010556,GO:0010608,GO:0016874,GO:0016879,GO:0016880,GO:0017178,GO:0017182,GO:0017183,GO:0018193,GO:0018202,GO:0019222,GO:0019538,GO:0031323,GO:0031326,GO:0031974,GO:0031981,GO:0032268,GO:…	3.1.4.35,6.3.1.14	ko:K06927,ko:K13761	ko00230,map00230	-	R01234,R03613	RC00296,RC00358	ko00000,ko00001,ko01000,ko03012	-	-	-	Diphthami_syn_2,Ribonuc_L-PSP
TRINITY_DN10129_c0_g1_i2	261.816	1.32241	0.490008	2.69875	0.00695994	0.0340568	up	7918.ENSLOCP00000003328	6.9e-224	622	KOG0490@1|root,KOG0490@2759|Eukaryota,38FGG@33154|Opisthokonta,3BCUP@33208|Metazoa,3CXHJ@33213|Bilateria,4874U@7711|Chordata,48XYG@7742|Vertebrata,49XHJ@7898|Actinopterygii	7898|Actinopterygii	K	homeobox	alx4	-	-	ko:K09451	-	-	-	-	ko00000,ko03000	-	-	-	Homeobox,OAR
TRINITY_DN1572_c0_g1_i1	1.83622	3.94211	1.45932	2.70132	0.00690638	0.0338684	up	7955.ENSDARP00000067763	6.08e-67	220	KOG0032@1|root,KOG0032@2759|Eukaryota,38W55@33154|Opisthokonta,3B9G2@33208|Metazoa,3CXJU@33213|Bilateria,482X2@7711|Chordata,4913R@7742|Vertebrata,4A24J@7898|Actinopterygii	7898|Actinopterygii	T	Serine&threonine-protein&kinase	stk17a	-	2.7.11.1	ko:K08804	-	-	-	-	ko00000,ko01000,ko01001	-	-	-	Pkinase
TRINITY_DN11637_c0_g1_i1	12.7355	1.76546	0.652787	2.7045	0.00684078	0.0336527	up	7955.ENSDARP00000094034	0	923	COG0438@1|root,KOG0853@2759|Eukaryota,38TSM@33154|Opisthokonta,3BCV6@33208|Metazoa,3CUT2@33213|Bilateria,489EW@7711|Chordata,495SZ@7742|Vertebrata,49SHQ@7898|Actinopterygii	33208|Metazoa	M	Asparagine-linked&glycosylation&2&homolog&(S.&cerevisiae,&alpha-1,3-mannosyltransferase)	ALG2	GO:0000030,GO:0000033,GO:0003674,GO:0003824,GO:0005488,GO:0005515,GO:0005575,GO:0005622,GO:0005623,GO:0005634,GO:0005737,GO:0005783,GO:0005789,GO:0005829,GO:0005856,GO:0006464,GO:0006486,GO:0006487,GO:0006488,GO:0006490,GO:0006629,GO:0006807,GO:0008150,GO:0008152,GO:0009058,GO:0009059,GO:0009100,GO:0009101,GO:0009987,GO:0010035,GO:0010038,GO:0012505,GO:0015629,GO:0016020,GO:0016740,GO:0016757,GO:…	2.4.1.132,2.4.1.257	ko:K03843	ko00510,ko00513,ko01100,map00510,map00513,map01100	M00055	R05973,R06238	-	ko00000,ko00001,ko00002,ko01000,ko01003	-	GT4	-	Glyco_transf_4,Glycos_transf_1
TRINITY_DN8083_c0_g1_i10	34.1595	2.41096	0.890862	2.70632	0.00680335	0.0335216	up	8010.XP_010896658.1	6.96e-68	217	KOG2689@1|root,KOG2689@2759|Eukaryota,39TES@33154|Opisthokonta,3BINH@33208|Metazoa,3CXHG@33213|Bilateria,48BHG@7711|Chordata,491H6@7742|Vertebrata,49S4P@7898|Actinopterygii	7898|Actinopterygii	O	UBX&domain-containing&protein	ubxn1	GO:0003674,GO:0005488,GO:0005515,GO:0005575,GO:0005622,GO:0005623,GO:0005737,GO:0008150,GO:0009892,GO:0009894,GO:0009895,GO:0010605,GO:0019222,GO:0030162,GO:0031323,GO:0031324,GO:0031329,GO:0031330,GO:0031396,GO:0031397,GO:0031399,GO:0031400,GO:0031593,GO:0032268,GO:0032269,GO:0032434,GO:0032435,GO:0042176,GO:0042177,GO:0044424,GO:0044464,GO:0045861,GO:0048519,GO:0048523,GO:0050789,GO:0050794,GO:…	-	-	-	-	-	-	-	-	-	-	UBA,UBX
TRINITY_DN2978_c1_g1_i1	128.275	1.59296	0.588396	2.70729	0.00678348	0.0334522	up	7994.ENSAMXP00000015883	1.29e-139	450	28HMI@1|root,2QPZ7@2759|Eukaryota,39R3V@33154|Opisthokonta,3BJ02@33208|Metazoa,3CWUA@33213|Bilateria,489ZT@7711|Chordata,49659@7742|Vertebrata,49VJ6@7898|Actinopterygii	7898|Actinopterygii	K	Component&of&the&Mediator&complex,&a&coactivator&involved&in&the&regulated&transcription&of&nearly&all&RNA&polymerase&II-dependent&genes.&Mediator&functions&as&a&bridge&to&convey&information&from&gene-specific&regulatory&proteins&to&the&basal&RNA&polymerase&II&transcription&machinery.&Mediator&is&recruited&to&promoters&by&direct&interactions&with&regulatory&proteins&and&serves&as&a&scaffold&for&t…	med1	-	-	ko:K15144	ko01522,ko04919,map01522,map04919	-	-	-	ko00000,ko00001,ko03021	-	-	-	Med1
TRINITY_DN768_c0_g1_i4	141.079	1.41319	0.521274	2.71103	0.0067075	0.0331912	up	7955.ENSDARP00000004923	0	1668	KOG0128@1|root,KOG0128@2759|Eukaryota,38GYF@33154|Opisthokonta,3BEUM@33208|Metazoa,3CTV2@33213|Bilateria,488IT@7711|Chordata,493Z4@7742|Vertebrata,49S3Q@7898|Actinopterygii	33208|Metazoa	A	Squamous&cell&carcinoma&antigen	SART3	GO:0000244,GO:0000245,GO:0000375,GO:0000377,GO:0000387,GO:0000398,GO:0000902,GO:0001775,GO:0002020,GO:0002376,GO:0002520,GO:0002521,GO:0003674,GO:0003676,GO:0003723,GO:0003729,GO:0005488,GO:0005515,GO:0005575,GO:0005622,GO:0005623,GO:0005634,GO:0005654,GO:0006139,GO:0006323,GO:0006325,GO:0006333,GO:0006334,GO:0006396,GO:0006397,GO:0006725,GO:0006807,GO:0006996,GO:0007275,GO:0007399,GO:0007417,GO:…	-	-	-	-	-	-	-	-	-	-	LSM_int_assoc,Lsm_interact,RRM_1
TRINITY_DN543_c0_g1_i2	19.9788	2.96055	1.08898	2.71865	0.00655493	0.0326814	up	7994.ENSAMXP00000005413	2.85e-80	241	KOG4006@1|root,KOG4006@2759|Eukaryota,3A43J@33154|Opisthokonta,3BQ66@33208|Metazoa,3D70S@33213|Bilateria,48EHK@7711|Chordata,49BB5@7742|Vertebrata,4A7EW@7898|Actinopterygii	7898|Actinopterygii	T	BTG&family	-	-	-	ko:K14443	ko03018,map03018	-	-	-	ko00000,ko00001,ko03019	-	-	-	BTG
TRINITY_DN4599_c1_g1_i1	8.13477	2.45926	0.904306	2.7195	0.00653811	0.032618	up	7955.ENSDARP00000062940	3.37e-294	803	COG0177@1|root,KOG1921@2759|Eukaryota,38GGU@33154|Opisthokonta,3BD9R@33208|Metazoa,3CTXM@33213|Bilateria,486T5@7711|Chordata,48UXS@7742|Vertebrata,49TVQ@7898|Actinopterygii	33208|Metazoa	L	Bifunctional&DNA&N-glycosylase&with&associated&apurinic&apyrimidinic&(AP)&lyase&function&that&catalyzes&the&first&step&in&base&excision&repair&(BER),&the&primary&repair&pathway&for&the&repair&of&oxidative&DNA&damage.&The&DNA&N-glycosylase&activity&releases&the&damaged&DNA&base&from&DNA&by&cleaving&the&N-&glycosidic&bond,&leaving&an&AP&site.&The&AP&lyase&activity&cleaves&the&phosphodiester&bond&3'…	NTHL1	GO:0000302,GO:0000702,GO:0000703,GO:0003674,GO:0003676,GO:0003677,GO:0003690,GO:0003824,GO:0003906,GO:0004518,GO:0004519,GO:0005488,GO:0005575,GO:0005622,GO:0005623,GO:0005634,GO:0005654,GO:0005737,GO:0005739,GO:0006139,GO:0006220,GO:0006244,GO:0006259,GO:0006281,GO:0006284,GO:0006285,GO:0006289,GO:0006296,GO:0006304,GO:0006725,GO:0006753,GO:0006793,GO:0006796,GO:0006807,GO:0006950,GO:0006974,GO:…	4.2.99.18	ko:K10773	ko03410,map03410	-	-	-	ko00000,ko00001,ko01000,ko03400	-	-	-	HhH-GPD
TRINITY_DN1116_c1_g1_i4	4.3479	6.86856	2.51432	2.73178	0.00629936	0.0317714	up	7955.ENSDARP00000122990	6.69e-189	563	2CMGZ@1|root,2QQBI@2759|Eukaryota,38CJS@33154|Opisthokonta,3BIWT@33208|Metazoa,3CVZV@33213|Bilateria,4801H@7711|Chordata,491H4@7742|Vertebrata,49TSK@7898|Actinopterygii	7898|Actinopterygii	T	Docking&protein&7	dok7	-	-	-	-	-	-	-	-	-	-	-	IRS
TRINITY_DN1738_c0_g1_i1	22.3495	2.00831	0.7344	2.73462	0.00624518	0.0315904	up	7994.ENSAMXP00000013458	2.41e-242	669	KOG3631@1|root,KOG3631@2759|Eukaryota,38C16@33154|Opisthokonta,3BEDQ@33208|Metazoa,3CSSI@33213|Bilateria,480YA@7711|Chordata,491GN@7742|Vertebrata,4A2MB@7898|Actinopterygii	7898|Actinopterygii	Z	Parvin,&alpha	-	-	-	ko:K06275	ko04510,map04510	-	-	-	ko00000,ko00001,ko04147,ko04812	-	-	-	CH
TRINITY_DN7222_c0_g1_i1	28.4207	1.57612	0.57544	2.73899	0.00616286	0.031301	up	7955.ENSDARP00000061750	3.86e-104	328	28KI4@1|root,2QSZF@2759|Eukaryota,38BH4@33154|Opisthokonta,3BC72@33208|Metazoa,3CTIT@33213|Bilateria,485KM@7711|Chordata,492FE@7742|Vertebrata,49V9G@7898|Actinopterygii	7898|Actinopterygii	T	Zona&pellucida&sperm-binding&protein&3-like	-	-	-	ko:K19928	-	-	-	-	ko00000,ko04131	-	-	-	Zona_pellucida
TRINITY_DN425_c5_g2_i1	119.512	1.34178	0.48888	2.7446	0.00605844	0.0309372	up	7955.ENSDARP00000031228	1.39e-113	332	28J3S@1|root,2QRFT@2759|Eukaryota,39UTD@33154|Opisthokonta,3BGSR@33208|Metazoa,3D4IZ@33213|Bilateria,480PE@7711|Chordata,48YCS@7742|Vertebrata,49RVQ@7898|Actinopterygii	33208|Metazoa	S	Carnitine&deficiency-associated&gene&expressed&in&ventricle&3	CDV3	GO:0005575,GO:0005622,GO:0005623,GO:0005737,GO:0005829,GO:0005886,GO:0008150,GO:0008283,GO:0016020,GO:0044424,GO:0044444,GO:0044464,GO:0071944	-	-	-	-	-	-	-	-	-	-	CDV3
TRINITY_DN5481_c0_g1_i4	173.834	2.85839	1.04035	2.74753	0.00600452	0.0307465	up	7955.ENSDARP00000017721	0	2591	COG0249@1|root,KOG0217@2759|Eukaryota,38DKA@33154|Opisthokonta,3BBVI@33208|Metazoa,3CV2W@33213|Bilateria,48AVR@7711|Chordata,48YNX@7742|Vertebrata,4A04D@7898|Actinopterygii	33208|Metazoa	L	Component&of&the&post-replicative&DNA&mismatch&repair&system&(MMR)	MSH6	GO:0000003,GO:0000018,GO:0000075,GO:0000077,GO:0000217,GO:0000228,GO:0000278,GO:0000400,GO:0000710,GO:0000785,GO:0000790,GO:0001775,GO:0002200,GO:0002204,GO:0002208,GO:0002250,GO:0002252,GO:0002263,GO:0002285,GO:0002312,GO:0002366,GO:0002376,GO:0002377,GO:0002381,GO:0002440,GO:0002443,GO:0002449,GO:0002460,GO:0002520,GO:0002562,GO:0002566,GO:0002637,GO:0002639,GO:0002682,GO:0002684,GO:0002694,GO:…	-	ko:K08737	ko01524,ko03430,ko05200,ko05210,map01524,map03430,map05200,map05210	M00295	-	-	ko00000,ko00001,ko00002,ko03400	-	-	-	MutS_I,MutS_II,MutS_III,MutS_IV,MutS_V,PWWP
TRINITY_DN1707_c2_g1_i1	16.334	2.07241	0.753872	2.74902	0.00597735	0.0306483	up	7918.ENSLOCP00000004784	4.09e-118	350	KOG0607@1|root,KOG0607@2759|Eukaryota,38BRN@33154|Opisthokonta,3BFTK@33208|Metazoa,3D1KZ@33213|Bilateria,480XR@7711|Chordata,494V5@7742|Vertebrata,49YBP@7898|Actinopterygii	7898|Actinopterygii	T	MAP&kinase&interacting&serine&threonine&kinase&1	mknk1	-	2.7.11.1	ko:K04372	ko04010,ko04066,ko04910,map04010,map04066,map04910	-	-	-	ko00000,ko00001,ko01000,ko01001	-	-	-	Pkinase
TRINITY_DN395_c8_g1_i1	68.0632	2.20604	0.80068	2.75521	0.00586538	0.0302387	up	7955.ENSDARP00000086283	0	1386	2CMII@1|root,2QQF4@2759|Eukaryota,39SF4@33154|Opisthokonta,3B9PQ@33208|Metazoa,3CVUZ@33213|Bilateria,4827F@7711|Chordata,48V5G@7742|Vertebrata,49RW7@7898|Actinopterygii	33208|Metazoa	S	ATR&interacting&protein	ATRIP	GO:0000075,GO:0000077,GO:0001817,GO:0003674,GO:0003676,GO:0003677,GO:0003697,GO:0003824,GO:0004518,GO:0004527,GO:0004529,GO:0004536,GO:0005488,GO:0005515,GO:0005575,GO:0005622,GO:0005623,GO:0005634,GO:0005635,GO:0005654,GO:0005737,GO:0005783,GO:0005789,GO:0005829,GO:0006139,GO:0006259,GO:0006260,GO:0006281,GO:0006298,GO:0006310,GO:0006725,GO:0006807,GO:0006950,GO:0006974,GO:0008150,GO:0008152,GO:…	-	ko:K10905	ko03460,map03460	-	-	-	ko00000,ko00001,ko03400	-	-	-	-
TRINITY_DN1794_c0_g1_i4	469.853	2.93147	1.06358	2.75623	0.00584712	0.0301734	up	8081.XP_008401611.1	5.24e-39	134	COG0394@1|root,KOG3217@2759|Eukaryota,3A3GB@33154|Opisthokonta,3BRIS@33208|Metazoa,3D4KK@33213|Bilateria,48805@7711|Chordata,48V9H@7742|Vertebrata,4A2VF@7898|Actinopterygii	7898|Actinopterygii	T	Acid&phosphatase&1,&soluble	acp1	-	3.1.3.2,3.1.3.48	ko:K14394	ko00730,ko00740,ko01100,map00730,map00740,map01100	-	R00548,R02135	RC00017	ko00000,ko00001,ko01000,ko01009	-	-	-	LMWPc
TRINITY_DN2360_c0_g1_i5	12.2246	7.89553	2.86324	2.75755	0.00582368	0.0300831	up	7955.ENSDARP00000093222	5.56e-202	605	KOG2956@1|root,KOG2956@2759|Eukaryota,38FND@33154|Opisthokonta,3B9F0@33208|Metazoa,3CVU7@33213|Bilateria,486U9@7711|Chordata,48XQA@7742|Vertebrata,4A06C@7898|Actinopterygii	7898|Actinopterygii	S	Cytoplasmic&linker&associated&protein	clasp1	-	-	ko:K16578	-	-	-	-	ko00000,ko03036,ko04812	-	-	-	CLASP_N
TRINITY_DN509_c1_g1_i1	394.647	1.18324	0.428878	2.75892	0.00579929	0.0299963	up	7994.ENSAMXP00000018465	7.83e-87	291	KOG1904@1|root,KOG1904@2759|Eukaryota,38D59@33154|Opisthokonta,3BAIK@33208|Metazoa,3D17D@33213|Bilateria,47ZU2@7711|Chordata,48Z47@7742|Vertebrata,49VF1@7898|Actinopterygii	7898|Actinopterygii	K	Hepatoma-derived&growth&factor,&related&protein&2	hdgfl2	-	-	-	-	-	-	-	-	-	-	-	LEDGF,PWWP
TRINITY_DN1363_c0_g1_i1	31.3757	2.16603	0.784445	2.76122	0.00575855	0.0298604	up	8049.ENSGMOP00000006893	1.33e-240	732	2CJMS@1|root,2QPP5@2759|Eukaryota,38D79@33154|Opisthokonta,3BAYV@33208|Metazoa,3CXKV@33213|Bilateria,489S9@7711|Chordata,48X7H@7742|Vertebrata,49WBR@7898|Actinopterygii	7898|Actinopterygii	T	Alpha-kinase&3a	alpk3	-	-	ko:K08868	-	-	-	-	ko00000,ko01001	-	-	-	Alpha_kinase,I-set
TRINITY_DN5577_c0_g1_i3	67.5801	4.90742	1.77328	2.76743	0.00565007	0.0294758	up	7955.ENSDARP00000101598	0	1411	KOG4364@1|root,KOG4364@2759|Eukaryota,38HXQ@33154|Opisthokonta,3BEZ3@33208|Metazoa,3CVU3@33213|Bilateria,4856B@7711|Chordata,4922U@7742|Vertebrata,49VC6@7898|Actinopterygii	33208|Metazoa	B	Chromatin&assembly&factor&1&subunit	CHAF1A	GO:0000228,GO:0000724,GO:0000725,GO:0000785,GO:0000790,GO:0003674,GO:0003682,GO:0005488,GO:0005515,GO:0005575,GO:0005622,GO:0005623,GO:0005634,GO:0005694,GO:0006139,GO:0006259,GO:0006260,GO:0006261,GO:0006281,GO:0006302,GO:0006310,GO:0006323,GO:0006325,GO:0006333,GO:0006334,GO:0006335,GO:0006725,GO:0006807,GO:0006950,GO:0006974,GO:0006996,GO:0007049,GO:0007275,GO:0007444,GO:0008150,GO:0008152,GO:…	-	ko:K10750	-	-	-	-	ko00000,ko03036	-	-	-	CAF-1_p150,CAF1-p150_C2,CAF1-p150_N,CAF1A
TRINITY_DN42673_c0_g1_i1	39.8407	1.56708	0.565326	2.772	0.00557133	0.0291833	up	7955.ENSDARP00000019750	3.59e-182	527	KOG4672@1|root,KOG4672@2759|Eukaryota,38QEN@33154|Opisthokonta,3BK5D@33208|Metazoa,3CVM9@33213|Bilateria,483PK@7711|Chordata,48ZEN@7742|Vertebrata,4A004@7898|Actinopterygii	33208|Metazoa	S	WW&domain&binding&protein&11	WBP11	GO:0000375,GO:0000377,GO:0000398,GO:0003674,GO:0003676,GO:0003677,GO:0003697,GO:0003723,GO:0005488,GO:0005515,GO:0005575,GO:0005622,GO:0005623,GO:0005634,GO:0005654,GO:0005681,GO:0005737,GO:0005829,GO:0006139,GO:0006396,GO:0006397,GO:0006725,GO:0006807,GO:0008150,GO:0008152,GO:0008380,GO:0009987,GO:0010467,GO:0010921,GO:0016070,GO:0016071,GO:0016604,GO:0016607,GO:0019208,GO:0019220,GO:0019222,GO:…	-	ko:K12866	ko03040,map03040	M00353	-	-	ko00000,ko00001,ko00002,ko01009,ko03041	-	-	-	Wbp11
TRINITY_DN11499_c0_g1_i3	2.10386	3.63946	1.30899	2.78036	0.00542987	0.028661	up	7955.ENSDARP00000045503	0	886	COG0324@1|root,KOG1384@2759|Eukaryota,39RQC@33154|Opisthokonta,3BCJP@33208|Metazoa,3CY54@33213|Bilateria,4804F@7711|Chordata,497HT@7742|Vertebrata,49W1Q@7898|Actinopterygii	33208|Metazoa	J	Catalyzes&the&transfer&of&a&dimethylallyl&group&onto&the&adenine&at&position&37	TRIT1	GO:0000959,GO:0000963,GO:0003674,GO:0003824,GO:0005575,GO:0005622,GO:0005623,GO:0005634,GO:0005737,GO:0005739,GO:0005759,GO:0006139,GO:0006396,GO:0006399,GO:0006400,GO:0006725,GO:0006807,GO:0007275,GO:0007568,GO:0008033,GO:0008150,GO:0008152,GO:0008340,GO:0009451,GO:0009987,GO:0010259,GO:0010467,GO:0016070,GO:0016740,GO:0016765,GO:0031974,GO:0032501,GO:0032502,GO:0034470,GO:0034641,GO:0034660,GO:…	2.5.1.75	ko:K00791	ko00908,ko01100,ko01110,map00908,map01100,map01110	-	R01122	RC02820	ko00000,ko00001,ko01000,ko01006,ko03016	-	-	-	IPPT,zf-C2H2_jaz,zf-met
TRINITY_DN503_c4_g1_i1	9.84309	2.06616	0.742494	2.78273	0.00539043	0.0285139	up	7955.ENSDARP00000109245	0	1326	KOG4467@1|root,KOG4467@2759|Eukaryota,38E6I@33154|Opisthokonta,3BJZF@33208|Metazoa,3CSUA@33213|Bilateria,489QG@7711|Chordata,496EF@7742|Vertebrata,49QET@7898|Actinopterygii	33208|Metazoa	S	Transmembrane&protein&214	TMEM214	GO:0005575,GO:0005622,GO:0005623,GO:0005737,GO:0005783,GO:0005794,GO:0005829,GO:0005856,GO:0005874,GO:0005881,GO:0006950,GO:0008150,GO:0009628,GO:0012505,GO:0015630,GO:0036296,GO:0043226,GO:0043227,GO:0043228,GO:0043229,GO:0043231,GO:0043232,GO:0044422,GO:0044424,GO:0044430,GO:0044444,GO:0044446,GO:0044464,GO:0050896,GO:0055093,GO:0070482,GO:0099080,GO:0099081,GO:0099512,GO:0099513	-	-	-	-	-	-	-	-	-	-	TMEM214
TRINITY_DN14200_c0_g1_i8	81.8759	1.76536	0.632085	2.79292	0.00522339	0.0279079	up	7955.ENSDARP00000051311	3.65e-164	462	COG0457@1|root,KOG0553@2759|Eukaryota,39R7V@33154|Opisthokonta,3BGY5@33208|Metazoa,3D23X@33213|Bilateria,48A9M@7711|Chordata,4935G@7742|Vertebrata,49X3C@7898|Actinopterygii	33208|Metazoa	S	tetratricopeptide&repeat	TTC33	-	-	-	-	-	-	-	-	-	-	-	-
TRINITY_DN2370_c1_g1_i5	3.04431	5.68944	2.03351	2.79784	0.0051446	0.0276056	up	8010.XP_010900705.1	0	1461	28MW7@1|root,2QVB7@2759|Eukaryota,38MV2@33154|Opisthokonta,3BAT1@33208|Metazoa,3D040@33213|Bilateria,481Z1@7711|Chordata,48V3N@7742|Vertebrata,49UCY@7898|Actinopterygii	7898|Actinopterygii	T	Belongs&to&the&neuropilin&family	-	-	-	ko:K06819	-	-	-	-	ko00000,ko04516	-	-	-	CUB,DUF3481,F5_F8_type_C,MAM
TRINITY_DN1657_c3_g1_i1	44.5217	1.09659	0.391835	2.79859	0.00513267	0.0275627	up	8010.XP_010897156.1	3.68e-115	346	KOG2632@1|root,KOG2632@2759|Eukaryota,38WQ5@33154|Opisthokonta,3BK5U@33208|Metazoa,3CVV3@33213|Bilateria,48AX6@7711|Chordata,48YM1@7742|Vertebrata,4A3PT@7898|Actinopterygii	7898|Actinopterygii	S	Rhomboid&domain&containing&3	rhbdd3	-	-	-	-	-	-	-	-	-	-	-	Rhomboid
TRINITY_DN4316_c0_g1_i1	60.0254	3.56065	1.26948	2.8048	0.00503472	0.027186	up	7955.ENSDARP00000122813	0	1133	2C77R@1|root,2QR93@2759|Eukaryota,38C3V@33154|Opisthokonta,3BB2Y@33208|Metazoa,3CSD8@33213|Bilateria,4833P@7711|Chordata,48ZSI@7742|Vertebrata,49QNS@7898|Actinopterygii	7898|Actinopterygii	S	TBC1&domain&family&member&32	tbc1d32	GO:0000226,GO:0001578,GO:0005575,GO:0005622,GO:0005623,GO:0005737,GO:0005929,GO:0006996,GO:0007010,GO:0007017,GO:0007275,GO:0008150,GO:0009987,GO:0016043,GO:0022607,GO:0030030,GO:0030031,GO:0032501,GO:0032502,GO:0035082,GO:0042995,GO:0043226,GO:0044085,GO:0044424,GO:0044464,GO:0044782,GO:0048856,GO:0060271,GO:0070925,GO:0071840,GO:0120025,GO:0120031,GO:0120036	-	-	-	-	-	-	-	-	-	-	BROMI
TRINITY_DN7576_c1_g1_i2	37.3509	10.6336	3.79024	2.80553	0.0050234	0.0271373	up	7955.ENSDARP00000112103	9.03e-47	160	KOG4466@1|root,KOG4466@2759|Eukaryota,393RK@33154|Opisthokonta,3BCID@33208|Metazoa,3CUUE@33213|Bilateria,488MS@7711|Chordata,491K5@7742|Vertebrata,4A70T@7898|Actinopterygii	7898|Actinopterygii	DK	Breast&cancer&metastasis-suppressor&1	brms1	-	-	ko:K19196	-	-	-	-	ko00000,ko03036	-	-	-	Sds3
TRINITY_DN4871_c1_g1_i1	59.312	2.65101	0.943054	2.81109	0.00493743	0.0268082	up	7994.ENSAMXP00000015283	6.16e-166	472	KOG2177@1|root,KOG2177@2759|Eukaryota,38IXG@33154|Opisthokonta,3BMNU@33208|Metazoa,3D4UH@33213|Bilateria,48DBE@7711|Chordata,48XW0@7742|Vertebrata,49WZH@7898|Actinopterygii	7898|Actinopterygii	O	Si&ch211-28p3.4	-	-	2.3.2.27	ko:K12015	-	-	-	-	ko00000,ko01000,ko04121	-	-	-	PRY,SPRY
TRINITY_DN35580_c0_g1_i1	33.3964	1.57613	0.559584	2.8166	0.00485348	0.0265014	up	7994.ENSAMXP00000019631	2.15e-63	196	COG0185@1|root,KOG0898@2759|Eukaryota,39ZV8@33154|Opisthokonta,3BEU4@33208|Metazoa,3CRMR@33213|Bilateria,481M8@7711|Chordata,4954P@7742|Vertebrata,4A0T7@7898|Actinopterygii	7898|Actinopterygii	J	ribosomal&protein&S15	rps15	GO:0003674,GO:0003676,GO:0003723,GO:0003735,GO:0005198,GO:0005488,GO:0005575,GO:0005622,GO:0005623,GO:0005737,GO:0005840,GO:0006412,GO:0006518,GO:0006807,GO:0008150,GO:0008152,GO:0009058,GO:0009059,GO:0009987,GO:0010467,GO:0015935,GO:0019538,GO:0032991,GO:0034641,GO:0034645,GO:0043043,GO:0043170,GO:0043226,GO:0043228,GO:0043229,GO:0043232,GO:0043603,GO:0043604,GO:0044237,GO:0044238,GO:0044249,GO:…	-	ko:K02958	ko03010,map03010	M00177	-	-	br01610,ko00000,ko00001,ko00002,ko03011	-	-	-	Ribosomal_S19
TRINITY_DN12057_c0_g1_i1	3.16531	6.52877	2.31373	2.82176	0.00477613	0.026205	up	7955.ENSDARP00000102447	2.19e-119	349	COG0500@1|root,KOG3010@2759|Eukaryota,39YKU@33154|Opisthokonta,3BI6P@33208|Metazoa,3CVRJ@33213|Bilateria,486CQ@7711|Chordata,49ACW@7742|Vertebrata,49VEM@7898|Actinopterygii	7898|Actinopterygii	Q	Zgc&162780	-	-	-	-	-	-	-	-	-	-	-	-	Methyltransf_11
TRINITY_DN9109_c0_g1_i4	13.2822	5.73972	2.02932	2.82839	0.00467831	0.0258144	up	7994.ENSAMXP00000004625	6.02e-152	428	COG1100@1|root,KOG0393@2759|Eukaryota,38GCR@33154|Opisthokonta,3BD6N@33208|Metazoa,3CXC1@33213|Bilateria,47YZ7@7711|Chordata,491PW@7742|Vertebrata,49V6R@7898|Actinopterygii	7898|Actinopterygii	S	Belongs&to&the&small&GTPase&superfamily.&Rho&family	-	-	-	ko:K07531	ko04360,map04360	-	-	-	ko00000,ko00001,ko04031	-	-	-	Ras
TRINITY_DN339_c0_g1_i5	58.7057	1.02519	0.360647	2.84263	0.00447424	0.025005	up	7955.ENSDARP00000086697	4.17e-262	720	KOG3903@1|root,KOG3903@2759|Eukaryota,39G8I@33154|Opisthokonta,3BADU@33208|Metazoa,3CVR8@33213|Bilateria,480ZJ@7711|Chordata,48YDH@7742|Vertebrata,49ZU8@7898|Actinopterygii	33208|Metazoa	D	Papillary&renal&cell&carcinoma&(translocation-associated)	PRCC	GO:0000075,GO:0000278,GO:0000375,GO:0000377,GO:0000398,GO:0005575,GO:0005622,GO:0005623,GO:0005634,GO:0005654,GO:0006139,GO:0006396,GO:0006397,GO:0006725,GO:0006807,GO:0007049,GO:0007093,GO:0007346,GO:0008150,GO:0008152,GO:0008380,GO:0009987,GO:0010467,GO:0016070,GO:0016071,GO:0016604,GO:0016607,GO:0022402,GO:0031974,GO:0031981,GO:0034641,GO:0043170,GO:0043226,GO:0043227,GO:0043229,GO:0043231,GO:…	-	ko:K13105	ko05202,ko05211,map05202,map05211	-	-	-	ko00000,ko00001,ko03041	-	-	-	PRCC
TRINITY_DN53346_c0_g1_i2	12.3653	2.52825	0.88739	2.84909	0.00438445	0.0246452	up	7994.ENSAMXP00000014986	0	968	KOG4833@1|root,KOG4833@2759|Eukaryota,38ETV@33154|Opisthokonta,3BES7@33208|Metazoa,3CZUR@33213|Bilateria,483SU@7711|Chordata,49538@7742|Vertebrata,49V46@7898|Actinopterygii	7898|Actinopterygii	S	Nucleoporin	nup188	-	-	ko:K14311	ko03013,map03013	M00427	-	-	ko00000,ko00001,ko00002,ko03019	1.I.1	-	-	Nup188
TRINITY_DN1935_c0_g1_i10	54.4094	7.70752	2.703	2.85147	0.00435177	0.0245184	up	8010.XP_010888606.1	0	1183	KOG3533@1|root,KOG3533@2759|Eukaryota,38BAI@33154|Opisthokonta,3BB2U@33208|Metazoa,3CTXJ@33213|Bilateria,485MF@7711|Chordata,48YH4@7742|Vertebrata,49UBT@7898|Actinopterygii	7898|Actinopterygii	T	receptor&type&2	itpr2	-	-	ko:K04959	ko04020,ko04022,ko04070,ko04114,ko04210,ko04218,ko04270,ko04371,ko04540,ko04611,ko04621,ko04720,ko04723,ko04724,ko04725,ko04726,ko04728,ko04730,ko04750,ko04912,ko04915,ko04918,ko04921,ko04922,ko04924,ko04925,ko04927,ko04934,ko04970,ko04971,ko04972,ko05010,ko05167,ko05205,map04020,map04022,map04070,map04114,map04210,map04218,map04270,map04371,map04540,map04611,map04621,map04720,map04723,map04724,m…	-	-	-	ko00000,ko00001,ko04040	1.A.3.2	-	-	Ins145_P3_rec,Ion_trans,MIR,RIH_assoc,RYDR_ITPR
TRINITY_DN6377_c1_g1_i7	136.671	3.19331	1.11841	2.85522	0.00430069	0.0243079	up	7955.ENSDARP00000086605	0	1367	COG0532@1|root,KOG1145@2759|Eukaryota,38DYA@33154|Opisthokonta,3BFK9@33208|Metazoa,3D0N1@33213|Bilateria,488U6@7711|Chordata,495DU@7742|Vertebrata,49TAK@7898|Actinopterygii	33208|Metazoa	J	initiation&factor	MTIF2	GO:0000049,GO:0003674,GO:0003676,GO:0003723,GO:0003743,GO:0003824,GO:0003924,GO:0005488,GO:0005575,GO:0005622,GO:0005623,GO:0005634,GO:0005654,GO:0005737,GO:0005739,GO:0005759,GO:0006412,GO:0006413,GO:0006417,GO:0006446,GO:0006518,GO:0006807,GO:0006996,GO:0008135,GO:0008150,GO:0008152,GO:0009058,GO:0009059,GO:0009889,GO:0009987,GO:0010467,GO:0010468,GO:0010556,GO:0010608,GO:0016043,GO:0016462,GO:…	-	ko:K02519	-	-	-	-	ko00000,ko03012,ko03029	-	-	-	GTP_EFTU,IF-2
TRINITY_DN6072_c0_g1_i1	95.3457	1.93227	0.671502	2.87754	0.00400795	0.0231052	up	7955.ENSDARP00000055842	2.88e-130	375	KOG3882@1|root,KOG3882@2759|Eukaryota,39Z4S@33154|Opisthokonta,3BI29@33208|Metazoa,3D2Z6@33213|Bilateria,482U4@7711|Chordata,495IZ@7742|Vertebrata,49UZ8@7898|Actinopterygii	7898|Actinopterygii	S	CD151&molecule	cd151	-	-	ko:K06537	-	-	-	-	ko00000,ko04090	-	-	-	Tetraspannin
TRINITY_DN2229_c0_g1_i7	5.56056	4.44873	1.54049	2.88787	0.00387861	0.02257	up	31033.ENSTRUP00000034673	3.29e-185	521	COG1272@1|root,KOG0748@2759|Eukaryota,38C8H@33154|Opisthokonta,3BCS0@33208|Metazoa,3CTE5@33213|Bilateria,480T9@7711|Chordata,48VWT@7742|Vertebrata,49T7B@7898|Actinopterygii	7898|Actinopterygii	T	Adiponectin&receptor	adipor1	-	-	ko:K07297	ko04152,ko04211,ko04920,ko04932,map04152,map04211,map04920,map04932	-	-	-	ko00000,ko00001	-	-	-	HlyIII
TRINITY_DN1801_c0_g1_i4	3.92324	6.76546	2.33877	2.89274	0.003819	0.022332	up	7955.ENSDARP00000019859	1.13e-146	416	KOG1207@1|root,KOG1207@2759|Eukaryota,39RC8@33154|Opisthokonta,3BENY@33208|Metazoa,3CXY6@33213|Bilateria,482AT@7711|Chordata,48UYP@7742|Vertebrata,49QKH@7898|Actinopterygii	7898|Actinopterygii	Q	L-xylulose&reductase	dcxr	-	1.1.1.10	ko:K03331	ko00040,ko01100,map00040,map01100	M00014	R01904	RC00102	ko00000,ko00001,ko00002,ko01000	-	-	-	adh_short,adh_short_C2
TRINITY_DN11704_c3_g1_i5	4.91296	3.35834	1.16073	2.8933	0.00381215	0.0223039	up	7955.ENSDARP00000112395	1.5e-140	430	KOG4471@1|root,KOG4471@2759|Eukaryota,38BG4@33154|Opisthokonta,3B9C0@33208|Metazoa,3CVST@33213|Bilateria,482GZ@7711|Chordata,48YGY@7742|Vertebrata,49TVB@7898|Actinopterygii	7898|Actinopterygii	IU	Belongs&to&the&protein-tyrosine&phosphatase&family.&Non-receptor&class&myotubularin&subfamily	mtmr3	-	3.1.3.48,3.1.3.64,3.1.3.95	ko:K18082	ko00562,ko01100,ko04070,ko04140,map00562,map01100,map04070,map04140	-	-	-	ko00000,ko00001,ko01000,ko01009	-	-	-	FYVE,Myotub-related
TRINITY_DN427_c0_g1_i9	4.92729	5.74459	1.97928	2.90236	0.00370359	0.0218491	up	7994.ENSAMXP00000017015	0	1407	COG1112@1|root,KOG1804@2759|Eukaryota,38EBX@33154|Opisthokonta,3BCJJ@33208|Metazoa,3CUUD@33213|Bilateria,480X6@7711|Chordata,497XG@7742|Vertebrata,49YRA@7898|Actinopterygii	7898|Actinopterygii	L	Moloney&leukemia&virus&10,&homolog	mov10	-	3.6.4.13	ko:K18422	-	-	-	-	ko00000,ko01000,ko03019,ko03036	-	-	-	AAA_11,AAA_12
TRINITY_DN14260_c0_g1_i1	37.5546	2.85326	0.978442	2.91612	0.00354411	0.0211742	up	7955.ENSDARP00000121956	3.02e-297	815	28KS5@1|root,2QT8A@2759|Eukaryota,38F5D@33154|Opisthokonta,3BABS@33208|Metazoa,3CZ95@33213|Bilateria,488SQ@7711|Chordata,48W9Y@7742|Vertebrata,4A10P@7898|Actinopterygii	33208|Metazoa	S	Coiled-coil&domain&containing&77	CCDC77	GO:0005575,GO:0005622,GO:0005623,GO:0005813,GO:0005815,GO:0005856,GO:0015630,GO:0043226,GO:0043228,GO:0043229,GO:0043232,GO:0044422,GO:0044424,GO:0044430,GO:0044446,GO:0044464	-	ko:K16757	-	-	-	-	ko00000,ko03036	-	-	-	-
TRINITY_DN653_c0_g1_i12	254.32	2.55391	0.87542	2.91736	0.00353011	0.0211094	up	7994.ENSAMXP00000011654	0	1820	2CN3S@1|root,2QTR4@2759|Eukaryota,39NTX@33154|Opisthokonta,3CQCA@33208|Metazoa,3E6I5@33213|Bilateria,48S1F@7711|Chordata,49NGV@7742|Vertebrata,49VA5@7898|Actinopterygii	7898|Actinopterygii	T	Myomesin&1	myom1	-	-	-	-	-	-	-	-	-	-	-	I-set,fn3
TRINITY_DN6339_c0_g1_i1	7.76011	8.23703	2.81562	2.92548	0.00343923	0.020713	up	7994.ENSAMXP00000017763	0	1579	KOG2034@1|root,KOG2034@2759|Eukaryota,38C0J@33154|Opisthokonta,3BDPY@33208|Metazoa,3CUX8@33213|Bilateria,488E6@7711|Chordata,4909Q@7742|Vertebrata,4A05C@7898|Actinopterygii	7898|Actinopterygii	U	Vacuolar&protein&sorting-associated&protein&18&homolog	vps18	GO:0000323,GO:0003674,GO:0005488,GO:0005515,GO:0005575,GO:0005622,GO:0005623,GO:0005737,GO:0005764,GO:0005765,GO:0005768,GO:0005770,GO:0005773,GO:0005774,GO:0006810,GO:0006811,GO:0006820,GO:0006869,GO:0006886,GO:0006887,GO:0006904,GO:0006996,GO:0007032,GO:0007033,GO:0007034,GO:0007040,GO:0007041,GO:0007275,GO:0007610,GO:0007632,GO:0007634,GO:0008104,GO:0008150,GO:0008333,GO:0009314,GO:0009416,GO:…	-	ko:K20181	ko04138,map04138	-	-	-	ko00000,ko00001,ko04131	-	-	-	Clathrin,Pep3_Vps18
TRINITY_DN352_c4_g1_i1	5.12643	3.84194	1.31271	2.92672	0.00342559	0.0206486	up	8128.ENSONIP00000016395	4.54e-174	487	KOG3250@1|root,KOG3250@2759|Eukaryota,38CVG@33154|Opisthokonta,3BBG8@33208|Metazoa,3CVK9@33213|Bilateria,4859Y@7711|Chordata,48Y26@7742|Vertebrata,49UGG@7898|Actinopterygii	7898|Actinopterygii	OT	COP9&constitutive&photomorphogenic&homolog&subunit&7A	cops7a	-	-	ko:K12180	-	-	-	-	ko00000,ko04121	-	-	-	PCI
TRINITY_DN4816_c0_g1_i6	189.16	11.4011	3.8928	2.92877	0.00340302	0.020548	up	7955.ENSDARP00000078717	1.61e-69	234	COG5260@1|root,KOG1906@2759|Eukaryota,38ERD@33154|Opisthokonta,3BGNR@33208|Metazoa,3CYVV@33213|Bilateria,481R1@7711|Chordata,48WZF@7742|Vertebrata,49X04@7898|Actinopterygii	7898|Actinopterygii	L	PAP&associated&domain&containing&5	PAPD5	-	2.7.7.19	ko:K03514	ko03018,map03018	M00393	-	-	ko00000,ko00001,ko00002,ko01000,ko03016,ko03019	-	-	-	NTP_transf_2,PAP_assoc
TRINITY_DN3468_c0_g1_i1	378.066	2.27641	0.776134	2.93302	0.00335687	0.0203526	up	7955.ENSDARP00000104621	1.14e-93	276	KOG1911@1|root,KOG1911@2759|Eukaryota,38H0B@33154|Opisthokonta,3BG48@33208|Metazoa,3CYIC@33213|Bilateria,48B75@7711|Chordata,493BA@7742|Vertebrata,49U9T@7898|Actinopterygii	7898|Actinopterygii	B	Chromobox&homolog&3a&(HP1&gamma&homolog,&Drosophila)	cbx3	-	-	ko:K11586	-	-	-	-	ko00000,ko03036,ko03041	-	-	-	Chromo,Chromo_shadow
TRINITY_DN847_c4_g1_i2	73.9996	3.45206	1.17552	2.93664	0.00331791	0.0201835	up	7955.ENSDARP00000008736	0	1090	COG1474@1|root,KOG2227@2759|Eukaryota,39N5C@33154|Opisthokonta,3BC3Y@33208|Metazoa,3CR9G@33213|Bilateria,487IC@7711|Chordata,492HJ@7742|Vertebrata,49WSR@7898|Actinopterygii	33208|Metazoa	DL	Involved&in&the&initiation&of&DNA&replication.&Also&participates&in&checkpoint&controls&that&ensure&DNA&replication&is&completed&before&mitosis&is&initiated	CDC6	GO:0000075,GO:0000076,GO:0000079,GO:0000082,GO:0000083,GO:0000166,GO:0000228,GO:0000278,GO:0000793,GO:0000794,GO:0000922,GO:0001932,GO:0001934,GO:0003674,GO:0003682,GO:0005488,GO:0005515,GO:0005575,GO:0005622,GO:0005623,GO:0005634,GO:0005654,GO:0005694,GO:0005730,GO:0005737,GO:0005819,GO:0005829,GO:0005856,GO:0006139,GO:0006259,GO:0006260,GO:0006275,GO:0006355,GO:0006725,GO:0006807,GO:0007049,GO:…	-	ko:K02213	ko04110,ko04111,ko04113,map04110,map04111,map04113	-	-	-	ko00000,ko00001,ko03032	-	-	-	AAA,AAA_16,AAA_22,Cdc6_C
TRINITY_DN3900_c0_g1_i5	97.1398	5.81489	1.97681	2.94156	0.00326562	0.0199553	up	7955.ENSDARP00000128869	2.1e-146	427	KOG3656@1|root,KOG3656@2759|Eukaryota,38DVX@33154|Opisthokonta,3BH4W@33208|Metazoa,3CUK8@33213|Bilateria,486DE@7711|Chordata,48US2@7742|Vertebrata,49WKT@7898|Actinopterygii	7898|Actinopterygii	T	Leukotriene&B4&receptor	ltb4r	-	-	ko:K04296	ko04080,map04080	-	-	-	ko00000,ko00001,ko04030	-	-	-	7tm_1
TRINITY_DN4270_c0_g1_i1	37.4389	2.55564	0.867867	2.94474	0.00323226	0.019807	up	8081.XP_008399133.1	1.16e-48	168	COG3186@1|root,KOG3820@2759|Eukaryota,38G6R@33154|Opisthokonta,3BB8B@33208|Metazoa,3CUNE@33213|Bilateria,486X3@7711|Chordata,492HH@7742|Vertebrata,4A2E0@7898|Actinopterygii	7898|Actinopterygii	E	Phenylalanine&hydroxylase	pah	-	1.14.16.1	ko:K00500	ko00360,ko00400,ko00790,ko01100,ko01230,map00360,map00400,map00790,map01100,map01230	-	R01795,R07211	RC00490	ko00000,ko00001,ko01000	-	-	-	ACT,Biopterin_H
TRINITY_DN552_c0_g1_i8	1.78085	5.5741	1.88629	2.95506	0.00312603	0.0193392	up	7994.ENSAMXP00000002574	2.75e-139	403	COG0499@1|root,KOG1370@2759|Eukaryota,38CN8@33154|Opisthokonta,3BE96@33208|Metazoa,3CSQJ@33213|Bilateria,48124@7711|Chordata,492GK@7742|Vertebrata,49U9A@7898|Actinopterygii	7898|Actinopterygii	H	S-adenosylhomocysteine&hydrolase-like&1	ahcyl1	-	3.3.1.1	ko:K01251	ko00270,ko01100,map00270,map01100	M00035	R00192,R04936	RC00056,RC00069,RC01161,RC01243	ko00000,ko00001,ko00002,ko01000,ko01009,ko04147	-	-	-	AdoHcyase,AdoHcyase_NAD
TRINITY_DN1065_c0_g1_i5	4.88853	6.92616	2.33983	2.96012	0.00307521	0.0191225	up	215358.XP_010737192.1	8.79e-118	337	COG5126@1|root,KOG0031@2759|Eukaryota,38B5J@33154|Opisthokonta,3BDPG@33208|Metazoa,3CV7M@33213|Bilateria,47Z38@7711|Chordata,490S6@7742|Vertebrata,49SYH@7898|Actinopterygii	7898|Actinopterygii	T	Myosin,&light&chain&12,&genome&duplicate	-	-	-	ko:K12755,ko:K12757	ko04022,ko04024,ko04270,ko04510,ko04530,ko04611,ko04670,ko04810,ko04921,map04022,map04024,map04270,map04510,map04530,map04611,map04670,map04810,map04921	-	-	-	ko00000,ko00001,ko04147,ko04812	-	-	-	EF-hand_1,EF-hand_8
TRINITY_DN3010_c0_g1_i8	60.8133	11.3369	3.81435	2.97216	0.00295713	0.0185625	up	7955.ENSDARP00000040826	8.6e-181	532	KOG2359@1|root,KOG2359@2759|Eukaryota,39RPT@33154|Opisthokonta,3BBCU@33208|Metazoa,3CXYJ@33213|Bilateria,4838G@7711|Chordata,4928A@7742|Vertebrata,49SHG@7898|Actinopterygii	7898|Actinopterygii	S	non-SMC&condensin&II&complex,&subunit&H2	ncaph2	GO:0005575,GO:0005622,GO:0005623,GO:0005634,GO:0006323,GO:0006996,GO:0008150,GO:0009987,GO:0016043,GO:0030261,GO:0043226,GO:0043227,GO:0043229,GO:0043231,GO:0044424,GO:0044464,GO:0051276,GO:0071103,GO:0071840	-	ko:K11490	-	-	-	-	ko00000,ko03036	-	-	-	CNDH2_C,CNDH2_N
TRINITY_DN15520_c0_g1_i4	12.2651	3.05601	1.02591	2.97883	0.00289348	0.0182742	up	7994.ENSAMXP00000014171	4.55e-158	459	KOG1217@1|root,KOG1217@2759|Eukaryota,38GX4@33154|Opisthokonta,3BGYT@33208|Metazoa,3CVXN@33213|Bilateria,482EV@7711|Chordata,495AW@7742|Vertebrata,4A13A@7898|Actinopterygii	7898|Actinopterygii	T	Si&dkey-234i14.3	-	-	-	ko:K17342	-	-	-	-	ko00000	-	-	-	Sushi
TRINITY_DN3151_c1_g1_i1	407.886	4.0641	1.35921	2.99004	0.00278945	0.0177903	up	7994.ENSAMXP00000015307	4.21e-49	161	KOG4330@1|root,KOG4330@2759|Eukaryota,39RE0@33154|Opisthokonta,3BDNH@33208|Metazoa,3CVWQ@33213|Bilateria,484R4@7711|Chordata,492MU@7742|Vertebrata,4A133@7898|Actinopterygii	7898|Actinopterygii	S	Akirin&2	-	-	-	-	-	-	-	-	-	-	-	-	-
TRINITY_DN850_c4_g1_i1	64.1555	1.41103	0.469406	3.00598	0.00264725	0.0171122	up	7994.ENSAMXP00000014653	3.06e-91	285	KOG0255@1|root,KOG0255@2759|Eukaryota,3932K@33154|Opisthokonta,3BM76@33208|Metazoa,3CR75@33213|Bilateria,488AJ@7711|Chordata,48ZM9@7742|Vertebrata,49YZB@7898|Actinopterygii	7898|Actinopterygii	S	Solute&carrier&family&22&(organic&cation&carnitine&transporter),&member&16	SLC22A16	-	-	ko:K08212	-	-	-	-	ko00000,ko02000	2.A.1.19.12	-	-	Sugar_tr
TRINITY_DN6735_c0_g1_i1	170.836	4.38826	1.45762	3.01055	0.00260771	0.0169313	up	7955.ENSDARP00000111034	6.11e-234	645	COG5225@1|root,KOG1765@2759|Eukaryota,39R4U@33154|Opisthokonta,3BDD5@33208|Metazoa,3CVXR@33213|Bilateria,4840R@7711|Chordata,48YKY@7742|Vertebrata,4A1BU@7898|Actinopterygii	33208|Metazoa	J	RRS1&ribosome&biogenesis&regulator&homolog&(S.&cerevisiae)	RRS1	GO:0000027,GO:0000054,GO:0000055,GO:0000070,GO:0000228,GO:0000278,GO:0000280,GO:0000447,GO:0000460,GO:0000462,GO:0000466,GO:0000469,GO:0000478,GO:0000479,GO:0000793,GO:0000794,GO:0000819,GO:0001650,GO:0002244,GO:0002376,GO:0002520,GO:0003674,GO:0003676,GO:0003723,GO:0005488,GO:0005575,GO:0005622,GO:0005623,GO:0005634,GO:0005694,GO:0005730,GO:0005737,GO:0005783,GO:0006139,GO:0006364,GO:0006396,GO:…	-	ko:K14852	-	-	-	-	ko00000,ko03009	-	-	-	RRS1
TRINITY_DN5004_c1_g1_i1	4.0922	1.84075	0.606232	3.03638	0.00239439	0.0158943	up	7994.ENSAMXP00000013927	3.97e-180	508	COG1028@1|root,KOG1208@2759|Eukaryota,38GDU@33154|Opisthokonta,3BEJT@33208|Metazoa,3CXNV@33213|Bilateria,486WC@7711|Chordata,4980G@7742|Vertebrata,49U8Y@7898|Actinopterygii	7898|Actinopterygii	Q	Dehydrogenase&reductase&SDR&family&member	dhrs12	-	-	ko:K11168	-	-	-	-	ko00000,ko01000	-	-	-	adh_short
TRINITY_DN366_c3_g1_i1	34.9627	1.47634	0.484563	3.04674	0.00231339	0.0154868	up	8049.ENSGMOP00000003949	1.34e-150	431	2CV8I@1|root,2S4FT@2759|Eukaryota,391M9@33154|Opisthokonta,3BG4S@33208|Metazoa,3D4WY@33213|Bilateria,486SD@7711|Chordata,48Z9G@7742|Vertebrata,49TEG@7898|Actinopterygii	7898|Actinopterygii	S	CDKN2A&interacting&protein	cdkn2aip	-	-	-	-	-	-	-	-	-	-	-	XTBD
TRINITY_DN6157_c0_g1_i10	59.0662	2.1782	0.71111	3.0631	0.00219054	0.0148813	up	7955.ENSDARP00000096463	1.72e-238	687	KOG4296@1|root,KOG4296@2759|Eukaryota,39RRJ@33154|Opisthokonta,3B99G@33208|Metazoa,3D2TI@33213|Bilateria,48C52@7711|Chordata,495RF@7742|Vertebrata,49S1D@7898|Actinopterygii	7898|Actinopterygii	T	Granulin&b	grn	-	-	-	-	-	-	-	-	-	-	-	Granulin
TRINITY_DN10296_c0_g1_i1	1.94455	3.37569	1.10194	3.06341	0.0021883	0.0148709	up	144197.XP_008286464.1	0	1583	KOG1217@1|root,KOG1217@2759|Eukaryota,38H1E@33154|Opisthokonta,3BCPX@33208|Metazoa,3CSEI@33213|Bilateria,485RU@7711|Chordata,494Q3@7742|Vertebrata,4A27M@7898|Actinopterygii	7898|Actinopterygii	T	Signal&peptide,&CUB	SCUBE1	-	-	-	-	-	-	-	-	-	-	-	CUB,EGF_CA,Ephrin_rec_like,FXa_inhibition,cEGF
TRINITY_DN14419_c0_g1_i1	3.05284	2.62455	0.855126	3.0692	0.00214635	0.0146507	up	7955.ENSDARP00000072983	0	855	COG0625@1|root,KOG1627@1|root,KOG0867@2759|Eukaryota,KOG1627@2759|Eukaryota,38CDH@33154|Opisthokonta,3BGGP@33208|Metazoa,3CR8K@33213|Bilateria,48063@7711|Chordata,48ZND@7742|Vertebrata,49ZVX@7898|Actinopterygii	33208|Metazoa	J	Eukaryotic&translation&elongation&factor&1&gamma	EEF1G	GO:0003674,GO:0003676,GO:0003723,GO:0003746,GO:0003824,GO:0004364,GO:0005488,GO:0005575,GO:0005622,GO:0005623,GO:0005634,GO:0005737,GO:0005829,GO:0005853,GO:0006412,GO:0006414,GO:0006518,GO:0006575,GO:0006749,GO:0006790,GO:0006807,GO:0008135,GO:0008150,GO:0008152,GO:0009058,GO:0009059,GO:0009605,GO:0009607,GO:0009615,GO:0009987,GO:0010467,GO:0016740,GO:0016765,GO:0019538,GO:0032991,GO:0034641,GO:…	-	ko:K03233	ko05134,map05134	-	-	-	ko00000,ko00001,ko03012,ko03019	-	-	-	EF1G,GST_C,GST_N
TRINITY_DN2393_c0_g1_i1	44.2921	3.13497	1.01769	3.08046	0.00206678	0.0142471	up	7955.ENSDARP00000055307	6.9e-199	551	KOG4356@1|root,KOG4356@2759|Eukaryota,39XAN@33154|Opisthokonta,3B959@33208|Metazoa,3D46F@33213|Bilateria,481RS@7711|Chordata,498V3@7742|Vertebrata,49VDQ@7898|Actinopterygii	33208|Metazoa	S	PIH1&domain&containing&1	PIH1D1	GO:0000491,GO:0000492,GO:0000976,GO:0001013,GO:0001046,GO:0001047,GO:0001067,GO:0001163,GO:0001164,GO:0001188,GO:0001932,GO:0001934,GO:0003674,GO:0003676,GO:0003677,GO:0003690,GO:0005488,GO:0005515,GO:0005575,GO:0005622,GO:0005623,GO:0005634,GO:0005730,GO:0005737,GO:0006139,GO:0006325,GO:0006338,GO:0006351,GO:0006352,GO:0006355,GO:0006356,GO:0006360,GO:0006361,GO:0006364,GO:0006396,GO:0006403,GO:…	-	ko:K12302	ko04721,ko04723,ko04724,ko05033,map04721,map04723,map04724,map05033	-	-	-	ko00000,ko00001,ko02000	2.A.1.14	-	-	PIH1
TRINITY_DN16972_c0_g1_i2	44.8394	2.71967	0.873548	3.11336	0.00184971	0.0131198	up	7955.ENSDARP00000002618	0	1198	COG5214@1|root,KOG1625@2759|Eukaryota,38GQH@33154|Opisthokonta,3B9MD@33208|Metazoa,3CY5Q@33213|Bilateria,480VE@7711|Chordata,48X8C@7742|Vertebrata,49YIW@7898|Actinopterygii	33208|Metazoa	L	May&play&an&essential&role&at&the&early&stage&of&chromosomal&DNA&replication&by&coupling&the&polymerase&alpha&primase&complex&to&the&cellular&replication&machinery	POLA2	GO:0000060,GO:0000082,GO:0000228,GO:0000278,GO:0000428,GO:0000723,GO:0003674,GO:0003824,GO:0003887,GO:0005488,GO:0005515,GO:0005575,GO:0005622,GO:0005623,GO:0005634,GO:0005635,GO:0005654,GO:0005657,GO:0005658,GO:0005694,GO:0005737,GO:0005829,GO:0006139,GO:0006259,GO:0006260,GO:0006261,GO:0006270,GO:0006606,GO:0006725,GO:0006807,GO:0006810,GO:0006886,GO:0006913,GO:0006996,GO:0007049,GO:0008104,GO:…	-	ko:K02321	ko00230,ko00240,ko01100,ko03030,map00230,map00240,map01100,map03030	M00261	R00375,R00376,R00377,R00378	RC02795	ko00000,ko00001,ko00002,ko03032	-	-	-	DNA_pol_E_B,Pol_alpha_B_N
TRINITY_DN2299_c1_g1_i1	30.3678	3.80128	1.21957	3.11691	0.0018276	0.0130076	up	7994.ENSAMXP00000016601	2.5e-84	268	COG5640@1|root,2QS4N@2759|Eukaryota,38M69@33154|Opisthokonta,3BJTW@33208|Metazoa,3CWTI@33213|Bilateria,489Y3@7711|Chordata,48ZQX@7742|Vertebrata,49Y2P@7898|Actinopterygii	7898|Actinopterygii	O	coagulation&factor	f10	-	3.4.21.6	ko:K01314	ko04610,map04610	-	-	-	ko00000,ko00001,ko00536,ko01000,ko01002,ko04516	-	-	-	EGF,FXa_inhibition,Gla,Trypsin
TRINITY_DN3793_c0_g1_i1	190.9	3.9079	1.24032	3.15072	0.0016287	0.0119194	up	7955.ENSDARP00000040307	3.43e-223	625	KOG1190@1|root,KOG1190@2759|Eukaryota,38H7H@33154|Opisthokonta,3B9RH@33208|Metazoa,3CRKU@33213|Bilateria,480PD@7711|Chordata,48V55@7742|Vertebrata,49UP0@7898|Actinopterygii	7898|Actinopterygii	A	Polypyrimidine&tract-binding&protein	ptbp3	-	-	ko:K17844	-	-	-	-	ko00000,ko03041	-	-	-	RRM_1,RRM_5
TRINITY_DN5290_c0_g1_i5	3.53498	6.3332	2.0098	3.15116	0.00162624	0.0119055	up	32507.XP_006799059.1	8.78e-80	251	KOG3588@1|root,KOG3588@2759|Eukaryota,38DJN@33154|Opisthokonta,3BAVK@33208|Metazoa,3CYIJ@33213|Bilateria,48776@7711|Chordata,48VPI@7742|Vertebrata,49QRV@7898|Actinopterygii	7898|Actinopterygii	G	chondroitin&sulfate&N-acetylgalactosaminyltransferase&2	csgalnact2	-	2.4.1.174,2.4.1.175	ko:K00746	ko00532,ko01100,map00532,map01100	M00058	R05929	-	ko00000,ko00001,ko00002,ko01000,ko01003	-	GT7	-	CHGN
TRINITY_DN2015_c0_g1_i11	99.986	9.49484	2.99132	3.17413	0.00150286	0.0111913	up	8128.ENSONIP00000024639	2.08e-182	546	KOG4807@1|root,KOG4807@2759|Eukaryota,38B4Y@33154|Opisthokonta,3B9U4@33208|Metazoa,3D38A@33213|Bilateria,47ZU9@7711|Chordata,490GZ@7742|Vertebrata,4A760@7898|Actinopterygii	7898|Actinopterygii	T	Myosin&phosphatase	-	-	-	-	-	-	-	-	-	-	-	-	PH
TRINITY_DN967_c1_g1_i1	23.0918	3.09305	0.969626	3.18994	0.00142304	0.0107404	up	7955.ENSDARP00000076693	5.68e-94	289	KOG0645@1|root,KOG0645@2759|Eukaryota,38CGJ@33154|Opisthokonta,3BBGF@33208|Metazoa,3CUQC@33213|Bilateria,482E2@7711|Chordata,48VUV@7742|Vertebrata,49XZ5@7898|Actinopterygii	7898|Actinopterygii	S	Key&component&of&the&cytosolic&iron-sulfur&protein&assembly&(CIA)&complex,&a&multiprotein&complex&that&mediates&the&incorporation&of&iron-sulfur&cluster&into&extramitochondrial&Fe&S&proteins	ciao1	GO:0005575,GO:0005622,GO:0005623,GO:0005737,GO:0005829,GO:0006790,GO:0008150,GO:0008152,GO:0009987,GO:0016043,GO:0016226,GO:0022607,GO:0031163,GO:0032991,GO:0044085,GO:0044237,GO:0044424,GO:0044444,GO:0044445,GO:0044464,GO:0051186,GO:0071840,GO:0097361	-	-	-	-	-	-	-	-	-	-	WD40
TRINITY_DN1888_c1_g1_i7	12.9793	2.81649	0.878777	3.20501	0.00135056	0.0103153	up	7918.ENSLOCP00000003814	7.52e-154	435	COG1028@1|root,KOG1205@2759|Eukaryota,38DQR@33154|Opisthokonta,3BJDJ@33208|Metazoa,3CUQ1@33213|Bilateria,485VX@7711|Chordata,492N5@7742|Vertebrata,49WV7@7898|Actinopterygii	7898|Actinopterygii	Q	Dehydrogenase&reductase&SDR&family&member	dhrs11	-	-	-	-	-	-	-	-	-	-	-	adh_short
TRINITY_DN23379_c0_g1_i2	237.884	8.065	2.51517	3.20654	0.0013434	0.0102774	up	144197.XP_008286154.1	9.84e-133	380	KOG0297@1|root,KOG0297@2759|Eukaryota,39XEW@33154|Opisthokonta,3BK43@33208|Metazoa,3CSBQ@33213|Bilateria,48DCE@7711|Chordata,4968T@7742|Vertebrata,4A3W2@7898|Actinopterygii	7898|Actinopterygii	O	RING&finger&protein	RNF151	-	2.3.2.27	ko:K11981	ko04144,map04144	-	-	-	ko00000,ko00001,ko01000,ko03029,ko04121,ko04131	-	-	-	zf-C3HC4,zf-C3HC4_2,zf-TRAF
TRINITY_DN12259_c0_g1_i3	9.12843	4.10848	1.27976	3.21034	0.00132576	0.0101723	up	8128.ENSONIP00000003781	0	877	COG0404@1|root,KOG2844@2759|Eukaryota,38DUF@33154|Opisthokonta,3BCQB@33208|Metazoa,3CZTC@33213|Bilateria,483NJ@7711|Chordata,48VC7@7742|Vertebrata,49RBB@7898|Actinopterygii	7898|Actinopterygii	E	Pyruvate&dehydrogenase&phosphatase&regulatory&subunit	PDPR	-	-	ko:K17509	-	-	-	-	ko00000,ko01009	-	-	-	DAO,FAO_M,GCV_T,GCV_T_C
TRINITY_DN2283_c0_g1_i12	10.9933	4.4763	1.39307	3.21325	0.0013124	0.0100926	up	8010.XP_010868133.1	1.03e-218	626	KOG0985@1|root,KOG0985@2759|Eukaryota,39UVC@33154|Opisthokonta,3BHRE@33208|Metazoa,3CZQW@33213|Bilateria,489F7@7711|Chordata,494QY@7742|Vertebrata,4A03R@7898|Actinopterygii	7898|Actinopterygii	U	Clathrin&heavy&chain&linker	clhc1	-	-	-	-	-	-	-	-	-	-	-	Clathrin_H_link,TSNAXIP1_N
TRINITY_DN2959_c0_g1_i5	177.842	2.73041	0.841672	3.24403	0.00117852	0.00929939	up	8010.XP_010896174.1	0	941	COG1196@1|root,KOG0018@2759|Eukaryota,38CKC@33154|Opisthokonta,3B9FX@33208|Metazoa,3CT58@33213|Bilateria,480UI@7711|Chordata,48UWF@7742|Vertebrata,49SY5@7898|Actinopterygii	7898|Actinopterygii	D	Structural&maintenance&of&chromosomes	smc1b	-	-	ko:K06636	ko04110,ko04111,ko04113,ko04114,map04110,map04111,map04113,map04114	-	-	-	ko00000,ko00001,ko03036	-	-	-	SMC_N,SMC_hinge
TRINITY_DN1813_c6_g1_i1	2.87603	4.5903	1.41111	3.25296	0.00114208	0.00908314	up	7955.ENSDARP00000067792	0	1640	KOG4262@1|root,KOG4262@2759|Eukaryota,38DDT@33154|Opisthokonta,3BB3V@33208|Metazoa,3CYTR@33213|Bilateria,4843U@7711|Chordata,497YQ@7742|Vertebrata,49XDA@7898|Actinopterygii	7898|Actinopterygii	S	integrator&complex&subunit	ints3	GO:0000075,GO:0000278,GO:0005575,GO:0005622,GO:0005623,GO:0005634,GO:0006139,GO:0006259,GO:0006281,GO:0006725,GO:0006807,GO:0006950,GO:0006974,GO:0007049,GO:0007093,GO:0007346,GO:0008150,GO:0008152,GO:0009314,GO:0009628,GO:0009987,GO:0010212,GO:0022402,GO:0032991,GO:0033554,GO:0034641,GO:0043170,GO:0043226,GO:0043227,GO:0043229,GO:0043231,GO:0044237,GO:0044238,GO:0044260,GO:0044422,GO:0044424,GO:…	-	ko:K13140	-	-	-	-	ko00000,ko03041	-	-	-	Ints3
TRINITY_DN544_c6_g1_i1	83.6311	3.22539	0.985926	3.27144	0.00107003	0.00863822	up	144197.XP_008283055.1	0	1922	28K8B@1|root,2QSP2@2759|Eukaryota,38I1N@33154|Opisthokonta,3BBSZ@33208|Metazoa,3CY28@33213|Bilateria,487PR@7711|Chordata,492EB@7742|Vertebrata,4A05P@7898|Actinopterygii	7898|Actinopterygii	S	Integrator&complex&subunit&2	ints2	-	-	ko:K13139	-	-	-	-	ko00000,ko03041	-	-	-	INTS2
TRINITY_DN3095_c0_g1_i1	97.9857	2.17726	0.664519	3.27644	0.00105123	0.0085212	up	8010.XP_010887996.1	0	896	COG0369@1|root,KOG1159@2759|Eukaryota,38DM1@33154|Opisthokonta,3BE84@33208|Metazoa,3CRQ3@33213|Bilateria,489XM@7711|Chordata,48VQ1@7742|Vertebrata,49PWD@7898|Actinopterygii	7898|Actinopterygii	C	Component&of&the&cytosolic&iron-sulfur&(Fe-S)&protein&assembly&(CIA)&machinery.&Required&for&the&maturation&of&extramitochondrial&Fe-S&proteins.&Part&of&an&electron&transfer&chain&functioning&in&an&early&step&of&cytosolic&Fe-S&biogenesis.&Transfers&electrons&from&NADPH&to&the&Fe&S&cluster&of&CIAPIN1	ndor1	GO:0000166,GO:0003674,GO:0003824,GO:0003958,GO:0005488,GO:0005575,GO:0005622,GO:0005623,GO:0005737,GO:0005829,GO:0008150,GO:0008152,GO:0008219,GO:0009987,GO:0010033,GO:0010181,GO:0016491,GO:0016651,GO:0016653,GO:0032553,GO:0035690,GO:0036094,GO:0036245,GO:0042221,GO:0042493,GO:0043167,GO:0043168,GO:0044424,GO:0044444,GO:0044464,GO:0048037,GO:0048471,GO:0050662,GO:0050896,GO:0051716,GO:0055114,GO:…	-	-	-	-	-	-	-	-	-	-	FAD_binding_1,Flavodoxin_1,NAD_binding_1
TRINITY_DN14586_c0_g1_i1	16.7642	3.19762	0.973007	3.28633	0.00101502	0.00830191	up	7955.ENSDARP00000129778	6.99e-113	327	COG5648@1|root,KOG0381@2759|Eukaryota,39V7D@33154|Opisthokonta,3BI6Q@33208|Metazoa,3CZDN@33213|Bilateria,481JZ@7711|Chordata,48UTJ@7742|Vertebrata,49WA9@7898|Actinopterygii	7898|Actinopterygii	K	High&mobility&group&protein	-	-	-	ko:K10802	ko03410,ko04140,ko04217,map03410,map04140,map04217	-	-	-	ko00000,ko00001,ko03036,ko03400,ko04147	-	-	-	HMG_box,HMG_box_2
TRINITY_DN3734_c0_g1_i4	104.262	2.69231	0.811877	3.31615	0.000912653	0.00765687	up	7918.ENSLOCP00000009125	0	947	COG0420@1|root,KOG2310@2759|Eukaryota,38FSW@33154|Opisthokonta,3BBFE@33208|Metazoa,3CTF9@33213|Bilateria,4883H@7711|Chordata,4914D@7742|Vertebrata,49WH5@7898|Actinopterygii	33208|Metazoa	L	MRE11&meiotic&recombination&11&homolog&A&(S.&cerevisiae)	MRE11A	GO:0000003,GO:0000014,GO:0000018,GO:0000019,GO:0000075,GO:0000077,GO:0000228,GO:0000278,GO:0000280,GO:0000723,GO:0000724,GO:0000725,GO:0000726,GO:0000729,GO:0000781,GO:0000784,GO:0000785,GO:0000790,GO:0000793,GO:0000794,GO:0000819,GO:0001817,GO:0001819,GO:0001932,GO:0001934,GO:0003674,GO:0003676,GO:0003677,GO:0003690,GO:0003824,GO:0004518,GO:0004519,GO:0004520,GO:0004527,GO:0004536,GO:0005488,GO:…	-	ko:K10865	ko03440,ko03450,ko04218,map03440,map03450,map04218	M00291,M00292,M00295	-	-	ko00000,ko00001,ko00002,ko03032,ko03400	-	-	-	Metallophos,Mre11_DNA_bind
TRINITY_DN7576_c0_g1_i2	8.07604	8.14872	2.45626	3.31753	0.000908164	0.0076266	up	8128.ENSONIP00000022862	3.23e-49	164	COG0625@1|root,KOG0867@2759|Eukaryota,38EKY@33154|Opisthokonta,3BHMK@33208|Metazoa,3CSE8@33213|Bilateria,4826X@7711|Chordata,48UVU@7742|Vertebrata,49Y5I@7898|Actinopterygii	7898|Actinopterygii	O	Glutathione&S-transferase&theta&1b	-	-	2.5.1.18	ko:K00799	ko00480,ko00980,ko00982,ko00983,ko01524,ko05200,ko05204,ko05225,ko05418,map00480,map00980,map00982,map00983,map01524,map05200,map05204,map05225,map05418	-	R03522,R07002,R07003,R07004,R07023,R07024,R07025,R07026,R07069,R07070,R07083,R07084,R07091,R07092,R07093,R07094,R07100,R07113,R07116,R08280,R09409,R11905	RC00004,RC00069,RC00840,RC00948,RC01704,RC01705,RC01706,RC01758,RC01759,RC01765,RC01767,RC01769,RC02243,RC02527,RC02939,RC02940,RC02942,RC02943,RC02944	ko00000,ko00001,ko01000,ko02000	1.A.12.2.2,1.A.12.3.2	-	-	GST_C,GST_N
TRINITY_DN11385_c0_g1_i1	20.007	2.83647	0.854337	3.32009	0.000899891	0.00757345	up	7918.ENSLOCP00000008592	2.17e-102	308	COG1028@1|root,KOG1205@2759|Eukaryota,38GKD@33154|Opisthokonta,3BD72@33208|Metazoa,3CUAY@33213|Bilateria,480F1@7711|Chordata,499GG@7742|Vertebrata,4A26Q@7898|Actinopterygii	7898|Actinopterygii	Q	Retinol&dehydrogenase&8-like	-	-	-	ko:K11150	ko00830,ko01100,map00830,map01100	-	R08379	RC00649	ko00000,ko00001,ko01000	-	-	-	adh_short
TRINITY_DN906_c0_g1_i1	11.0798	3.84426	1.14919	3.34519	0.000822253	0.00705622	up	244447.XP_008312006.1	1.88e-36	138	COG5640@1|root,KOG3627@2759|Eukaryota,38EF1@33154|Opisthokonta,3BJ95@33208|Metazoa,3CRAT@33213|Bilateria,488EG@7711|Chordata,496RB@7742|Vertebrata,4A6EI@7898|Actinopterygii	7898|Actinopterygii	T	Hyaluronan&binding&protein&2	habp2	-	-	ko:K08648	-	-	-	-	ko00000,ko00536,ko01000,ko01002	-	-	-	EGF,Kringle,Trypsin
TRINITY_DN3500_c0_g3_i1	50.6828	2.27277	0.678003	3.35215	0.000801862	0.00692451	up	7994.ENSAMXP00000016915	0	1625	KOG1025@1|root,KOG1025@2759|Eukaryota,38CH9@33154|Opisthokonta,3BBNC@33208|Metazoa,3CSNN@33213|Bilateria,47YY3@7711|Chordata,48XJT@7742|Vertebrata,49TSP@7898|Actinopterygii	7898|Actinopterygii	T	V-erb-b2&erythroblastic&leukemia&viral&oncogene&homolog&3a	erbb3	-	2.7.10.1	ko:K05084	ko01521,ko04010,ko04012,ko04020,ko04151,ko05205,ko05206,map01521,map04010,map04012,map04020,map04151,map05205,map05206	-	-	-	ko00000,ko00001,ko01000,ko01001,ko01020,ko04050	-	-	-	Furin-like,GF_recep_IV,Pkinase_Tyr,Recep_L_domain
TRINITY_DN545_c3_g1_i1	5.5201	3.28231	0.975746	3.3639	0.000768502	0.00669902	up	8010.XP_010887984.1	9.59e-220	607	COG5057@1|root,KOG2867@2759|Eukaryota,38E5Z@33154|Opisthokonta,3BHQ3@33208|Metazoa,3CXXA@33213|Bilateria,48BEF@7711|Chordata,4926T@7742|Vertebrata,49U42@7898|Actinopterygii	7898|Actinopterygii	DT	PPIases&accelerate&the&folding&of&proteins.&It&catalyzes&the&cis-trans&isomerization&of&proline&imidic&peptide&bonds&in&oligopeptides	ppp2r4	-	-	ko:K17605	ko04931,map04931	-	-	-	ko00000,ko00001,ko01009	-	-	-	PTPA
TRINITY_DN14921_c2_g1_i1	7.68155	2.64752	0.784814	3.37344	0.000742359	0.00651889	up	7918.ENSLOCP00000019477	9.69e-217	609	2BW7T@1|root,2QQ83@2759|Eukaryota,39R1D@33154|Opisthokonta,3B9UF@33208|Metazoa,3CRI3@33213|Bilateria,48461@7711|Chordata,48Y45@7742|Vertebrata,49UAQ@7898|Actinopterygii	7898|Actinopterygii	S	G&protein-coupled&receptor&137B	GPR137B	-	-	-	-	-	-	-	-	-	-	-	-
TRINITY_DN16391_c0_g1_i2	2.26511	3.73447	1.10592	3.37681	0.000733304	0.00645505	up	144197.XP_008287339.1	0	1336	KOG4338@1|root,KOG4338@2759|Eukaryota,38D8A@33154|Opisthokonta,3BCAR@33208|Metazoa,3CYWB@33213|Bilateria,48IY6@7711|Chordata,49EVZ@7742|Vertebrata,4A6WC@7898|Actinopterygii	7898|Actinopterygii	I	Apolipoprotein	apob	-	-	ko:K14462	ko04975,ko04977,ko04979,map04975,map04977,map04979	-	-	-	ko00000,ko00001,ko00536,ko04147	-	-	-	DUF1081,DUF1943,Vitellogenin_N
TRINITY_DN10708_c0_g1_i1	69.0086	3.64142	1.07715	3.38059	0.0007233	0.00638373	up	7955.ENSDARP00000048049	2.8e-82	256	KOG1667@1|root,KOG1667@2759|Eukaryota,38BRW@33154|Opisthokonta,3BB3A@33208|Metazoa,3CWRN@33213|Bilateria,484ND@7711|Chordata,48WCQ@7742|Vertebrata,4A0M7@7898|Actinopterygii	7898|Actinopterygii	S	Integrin&beta&1&binding&protein&(melusin)&2	ITGB1BP2	-	-	ko:K16735	-	-	-	-	ko00000,ko03110	-	-	-	CHORD,CS
TRINITY_DN5976_c1_g1_i1	23.6984	1.56411	0.460779	3.39448	0.000687597	0.00613311	up	7994.ENSAMXP00000019542	5.5e-57	180	2CY6C@1|root,2S2D6@2759|Eukaryota,3A4BW@33154|Opisthokonta,3BRZB@33208|Metazoa,3D8P9@33213|Bilateria,48FBV@7711|Chordata,49C3J@7742|Vertebrata,4A42I@7898|Actinopterygii	7898|Actinopterygii	M	C-type&natriuretic&peptide	cnp-1	GO:0003008,GO:0003013,GO:0003018,GO:0003674,GO:0005102,GO:0005179,GO:0005488,GO:0005515,GO:0005575,GO:0005576,GO:0008015,GO:0008150,GO:0009966,GO:0010469,GO:0010646,GO:0023051,GO:0030545,GO:0032501,GO:0035150,GO:0048018,GO:0048583,GO:0050789,GO:0050794,GO:0050880,GO:0065007,GO:0065008,GO:0065009,GO:0090066,GO:0098772	-	ko:K12334,ko:K12336	ko04066,ko05418,map04066,map05418	-	-	-	ko00000,ko00001	-	-	-	ANP
TRINITY_DN1975_c2_g1_i1	124.161	1.88598	0.550773	3.42424	0.000616511	0.00563231	up	7955.ENSDARP00000077729	0	2312	KOG2054@1|root,KOG2054@2759|Eukaryota,38FNZ@33154|Opisthokonta,3BFPE@33208|Metazoa,3CU6T@33213|Bilateria,4828B@7711|Chordata,490VC@7742|Vertebrata,4A0AX@7898|Actinopterygii	33208|Metazoa	J	Nucleolar&protein	NOL6	GO:0000228,GO:0000793,GO:0000794,GO:0002682,GO:0002683,GO:0003674,GO:0003676,GO:0003723,GO:0005488,GO:0005575,GO:0005622,GO:0005623,GO:0005634,GO:0005654,GO:0005694,GO:0005730,GO:0005737,GO:0005739,GO:0006139,GO:0006364,GO:0006396,GO:0006403,GO:0006405,GO:0006409,GO:0006611,GO:0006725,GO:0006807,GO:0006810,GO:0006886,GO:0006913,GO:0008104,GO:0008150,GO:0008152,GO:0009987,GO:0010467,GO:0015031,GO:…	-	ko:K14544	ko03008,map03008	-	-	-	ko00000,ko00001,ko03009	-	-	-	Nrap,Nrap_D2,Nrap_D3,Nrap_D4,Nrap_D5,Nrap_D6
TRINITY_DN15180_c0_g1_i1	193.492	2.51042	0.72922	3.44261	0.000576135	0.00533985	up	215358.XP_010728672.1	0	2118	COG0474@1|root,KOG0209@2759|Eukaryota,38DBB@33154|Opisthokonta,3BFS2@33208|Metazoa,3CSPA@33213|Bilateria,480CD@7711|Chordata,48X78@7742|Vertebrata,49WWS@7898|Actinopterygii	7898|Actinopterygii	P	ATPase&type&13A	atp13a1	-	-	ko:K14950	-	-	-	-	ko00000,ko01000	3.A.3.10	-	-	E1-E2_ATPase,Hydrolase
TRINITY_DN3043_c0_g1_i1	25.6755	2.75309	0.792162	3.47542	0.000510062	0.00484351	up	8010.XP_010867965.1	3.97e-61	195	2D775@1|root,2S58G@2759|Eukaryota,3A0DX@33154|Opisthokonta,3BT7W@33208|Metazoa,3D9WM@33213|Bilateria,48RAC@7711|Chordata,49MVY@7742|Vertebrata,4A97J@7898|Actinopterygii	7898|Actinopterygii	-	-	-	-	-	-	-	-	-	-	-	-	-	-	-
TRINITY_DN7819_c0_g1_i1	74.0038	3.32041	0.949074	3.49858	0.000467748	0.00452087	up	7955.ENSDARP00000004826	2.91e-228	635	KOG1267@1|root,KOG1267@2759|Eukaryota,38FTY@33154|Opisthokonta,3BCE2@33208|Metazoa,3CWSU@33213|Bilateria,481YE@7711|Chordata,48X5G@7742|Vertebrata,4A0I3@7898|Actinopterygii	33208|Metazoa	K	transcription&termination&factor&3	MTERFD1	GO:0001067,GO:0003674,GO:0003676,GO:0003677,GO:0003723,GO:0003727,GO:0005488,GO:0005575,GO:0005622,GO:0005623,GO:0005634,GO:0005654,GO:0005737,GO:0005739,GO:0005740,GO:0005741,GO:0006139,GO:0006355,GO:0006396,GO:0006412,GO:0006417,GO:0006518,GO:0006725,GO:0006807,GO:0006914,GO:0006996,GO:0008150,GO:0008152,GO:0008380,GO:0009056,GO:0009058,GO:0009059,GO:0009889,GO:0009890,GO:0009891,GO:0009892,GO:…	-	ko:K15032	-	-	-	-	ko00000,ko03012,ko03029	-	-	-	mTERF
TRINITY_DN4156_c0_g1_i1	13.5979	4.5982	1.31099	3.50742	0.00045248	0.00440223	up	7994.ENSAMXP00000025432	1.15e-68	243	28IV8@1|root,2QR6X@2759|Eukaryota,38GGY@33154|Opisthokonta,3BCNK@33208|Metazoa,3D0I9@33213|Bilateria,48050@7711|Chordata,498XY@7742|Vertebrata,49ZMX@7898|Actinopterygii	7898|Actinopterygii	T	Zgc&92107	-	-	-	ko:K20649	-	-	-	-	ko00000,ko04131	-	-	-	MyTH4,RhoGAP
TRINITY_DN1230_c0_g1_i1	126.823	1.67701	0.47592	3.52371	0.000425546	0.004189	up	7955.ENSDARP00000052644	0	1520	COG5177@1|root,KOG1980@2759|Eukaryota,38BVP@33154|Opisthokonta,3BDZ4@33208|Metazoa,3CTJW@33213|Bilateria,48B2M@7711|Chordata,48VRZ@7742|Vertebrata,49YKU@7898|Actinopterygii	33208|Metazoa	S	TSR1,&20S&rRNA&accumulation,&homolog&(yeast)	TSR1	GO:0000166,GO:0000462,GO:0000469,GO:0000478,GO:0000479,GO:0001882,GO:0001883,GO:0003674,GO:0003676,GO:0003723,GO:0003824,GO:0003924,GO:0005488,GO:0005525,GO:0005575,GO:0005622,GO:0005623,GO:0005634,GO:0005654,GO:0005730,GO:0005737,GO:0005829,GO:0006139,GO:0006364,GO:0006396,GO:0006725,GO:0006807,GO:0008150,GO:0008152,GO:0009987,GO:0010467,GO:0016070,GO:0016072,GO:0016462,GO:0016787,GO:0016817,GO:…	-	ko:K14799	-	-	-	-	ko00000,ko03009	-	-	-	AARP2CN,RIBIOP_C
TRINITY_DN77390_c0_g1_i1	26.0042	2.58145	0.730789	3.53241	0.000411793	0.00407949	up	8049.ENSGMOP00000011724	4.12e-81	261	KOG0255@1|root,KOG0255@2759|Eukaryota,38BDZ@33154|Opisthokonta,3B9V0@33208|Metazoa,3CVDU@33213|Bilateria,47Z70@7711|Chordata,4961S@7742|Vertebrata,49TF4@7898|Actinopterygii	7898|Actinopterygii	S	Synaptic&vesicle&glycoprotein	sv2c	-	-	ko:K06258	ko04512,map04512	-	-	-	ko00000,ko00001,ko02000	2.A.1.22	-	-	MFS_1
TRINITY_DN10443_c0_g1_i2	86.4483	2.64988	0.741957	3.57147	0.000354982	0.00362199	up	215358.XP_010733324.1	1.7e-98	294	2AISN@1|root,2RZ5F@2759|Eukaryota,3919A@33154|Opisthokonta,3BPB3@33208|Metazoa,3E45D@33213|Bilateria,48QTX@7711|Chordata,49MDU@7742|Vertebrata,49ZBA@7898|Actinopterygii	7898|Actinopterygii	S	INO80&complex&subunit	ino80e	-	-	ko:K11669	-	-	-	-	ko00000,ko03036	-	-	-	-
TRINITY_DN10489_c1_g1_i1	3.0738	3.32198	0.917451	3.62088	0.000293598	0.00310021	up	7955.ENSDARP00000068663	0	1324	KOG0319@1|root,KOG0319@2759|Eukaryota,38BUJ@33154|Opisthokonta,3B9H7@33208|Metazoa,3CT9V@33213|Bilateria,481PA@7711|Chordata,493V4@7742|Vertebrata,49V83@7898|Actinopterygii	33208|Metazoa	A	Transducin&beta-like	TBL3	GO:0000462,GO:0003674,GO:0003676,GO:0003723,GO:0005488,GO:0005575,GO:0005622,GO:0005623,GO:0005634,GO:0005654,GO:0005730,GO:0006139,GO:0006364,GO:0006396,GO:0006725,GO:0006807,GO:0008150,GO:0008152,GO:0009987,GO:0010467,GO:0016070,GO:0016072,GO:0022613,GO:0030490,GO:0030515,GO:0030684,GO:0030686,GO:0031974,GO:0031981,GO:0032040,GO:0032991,GO:0034388,GO:0034470,GO:0034641,GO:0034660,GO:0042254,GO:…	-	ko:K14555	ko03008,map03008	-	-	-	ko00000,ko00001,ko03009	-	-	-	Utp13,WD40
TRINITY_DN4037_c0_g1_i7	92.2396	3.54665	0.973974	3.64142	0.000271139	0.00290726	up	7955.ENSDARP00000093291	1.57e-103	302	KOG4357@1|root,KOG4357@2759|Eukaryota,38FUM@33154|Opisthokonta,3BKBY@33208|Metazoa,3D306@33213|Bilateria,4888V@7711|Chordata,495GX@7742|Vertebrata,49T24@7898|Actinopterygii	33208|Metazoa	S	Mesoderm&development&candidate&2	MESDC2	GO:0003674,GO:0005102,GO:0005488,GO:0005515,GO:0005575,GO:0005622,GO:0005623,GO:0005737,GO:0005783,GO:0005788,GO:0005886,GO:0006457,GO:0006605,GO:0006612,GO:0006810,GO:0006886,GO:0006888,GO:0006897,GO:0006909,GO:0007498,GO:0008104,GO:0008150,GO:0009888,GO:0009987,GO:0012505,GO:0015031,GO:0015833,GO:0016020,GO:0016192,GO:0031974,GO:0032502,GO:0032879,GO:0032880,GO:0033036,GO:0034394,GO:0034613,GO:…	-	-	-	-	-	-	-	-	-	-	Mesd
TRINITY_DN7724_c0_g1_i5	25.1825	3.23323	0.887338	3.64374	0.000268708	0.0028868	up	8010.XP_010881828.1	1.34e-143	431	KOG3539@1|root,KOG3539@2759|Eukaryota,38FW7@33154|Opisthokonta,3BEQ3@33208|Metazoa,3CYKJ@33213|Bilateria,4831B@7711|Chordata,4945E@7742|Vertebrata,49UY2@7898|Actinopterygii	7898|Actinopterygii	W	Spondin&1a	spon1	-	-	-	-	-	-	-	-	-	-	-	Reeler,Spond_N,TSP_1
TRINITY_DN29195_c0_g1_i1	137.357	2.96371	0.805028	3.6815	0.000231861	0.00255877	up	7955.ENSDARP00000101599	0	1683	KOG1721@1|root,KOG1721@2759|Eukaryota,38F9U@33154|Opisthokonta,3BFHI@33208|Metazoa,3CWQY@33213|Bilateria,4822Z@7711|Chordata,496IJ@7742|Vertebrata,49Z6H@7898|Actinopterygii	33208|Metazoa	S	Zinc&finger&and&BTB	ZBTB11	GO:0000981,GO:0003674,GO:0003700,GO:0005575,GO:0005622,GO:0005623,GO:0005634,GO:0005654,GO:0006355,GO:0006357,GO:0008150,GO:0009889,GO:0010468,GO:0010556,GO:0019219,GO:0019222,GO:0031323,GO:0031326,GO:0031974,GO:0031981,GO:0043226,GO:0043227,GO:0043229,GO:0043231,GO:0043233,GO:0044422,GO:0044424,GO:0044428,GO:0044446,GO:0044464,GO:0050789,GO:0050794,GO:0051171,GO:0051252,GO:0060255,GO:0065007,GO:…	-	ko:K10498	-	-	-	-	ko00000,ko04121	-	-	-	BTB,zf-C2H2,zf-C2H2_6
TRINITY_DN6066_c0_g1_i10	44.4418	3.08991	0.835365	3.69888	0.000216557	0.00242135	up	7994.ENSAMXP00000021304	0	1511	KOG1815@1|root,KOG1815@2759|Eukaryota,38F7F@33154|Opisthokonta,3BFFX@33208|Metazoa,3CUIW@33213|Bilateria,489CB@7711|Chordata,4977E@7742|Vertebrata,49STU@7898|Actinopterygii	7898|Actinopterygii	O	Ankyrin&repeat&and&IBR	-	GO:0000151,GO:0000209,GO:0003674,GO:0003824,GO:0004842,GO:0005488,GO:0005515,GO:0005575,GO:0005622,GO:0005623,GO:0005737,GO:0006464,GO:0006807,GO:0008150,GO:0008152,GO:0009893,GO:0009894,GO:0009896,GO:0009987,GO:0010604,GO:0016567,GO:0016740,GO:0019222,GO:0019538,GO:0019787,GO:0019899,GO:0030162,GO:0031323,GO:0031325,GO:0031329,GO:0031331,GO:0031624,GO:0032268,GO:0032270,GO:0032434,GO:0032436,GO:…	2.3.2.31	ko:K11967	-	-	-	-	ko00000,ko01000,ko04121	-	-	-	Ank_5,IBR
TRINITY_DN6989_c0_g1_i1	8.5929	5.26595	1.4216	3.70425	0.000212021	0.00238097	up	8010.XP_010869855.1	7.92e-190	557	COG0724@1|root,KOG4212@2759|Eukaryota,39M82@33154|Opisthokonta,3BCYP@33208|Metazoa,3CU3Y@33213|Bilateria,481WC@7711|Chordata,48Y25@7742|Vertebrata,49SI4@7898|Actinopterygii	7898|Actinopterygii	A	Heterogeneous&nuclear&ribonucleoprotein&M	hnrnpm	-	-	ko:K12887	ko03040,map03040	-	-	-	ko00000,ko00001,ko03041	-	-	-	RRM_1
TRINITY_DN3117_c0_g1_i1	91.2055	1.99696	0.539002	3.70493	0.000211451	0.00237659	up	7955.ENSDARP00000052420	1.94e-176	505	KOG3780@1|root,KOG3780@2759|Eukaryota,39VGC@33154|Opisthokonta,3BJFJ@33208|Metazoa,3CRBQ@33213|Bilateria,4831N@7711|Chordata,48ZCD@7742|Vertebrata,49PSA@7898|Actinopterygii	7898|Actinopterygii	S	Thioredoxin&interacting&protein	txnip	-	-	ko:K20910	ko04621,map04621	-	-	-	ko00000,ko00001	-	-	-	Arrestin_C,Arrestin_N
TRINITY_DN5099_c0_g1_i9	32.2672	3.80572	1.02063	3.72879	0.000192404	0.00219652	up	7955.ENSDARP00000125628	0	905	COG1716@1|root,KOG3872@2759|Eukaryota,38EXR@33154|Opisthokonta,3BHAG@33208|Metazoa,3CUTA@33213|Bilateria,4861S@7711|Chordata,48YIT@7742|Vertebrata,49UFR@7898|Actinopterygii	33208|Metazoa	T	E3&ubiquitin-protein&ligase&that&plays&a&key&role&in&DNA&damage&signaling&via&2&distinct&roles&by&mediating&the&'Lys-63'-&linked&ubiquitination&of&histones&H2A&and&H2AX&and&promoting&the&recruitment&of&DNA&repair&proteins&at&double-strand&breaks&(DSBs)&sites,&and&by&catalyzing&'Lys-48'-linked&ubiquitination&to&remove&target&proteins&from&DNA&damage&sites.&Following&DNA&DSBs,&it&is&recruited&to&th…	RNF8	GO:0000003,GO:0000122,GO:0000151,GO:0000209,GO:0000726,GO:0000781,GO:0001775,GO:0002200,GO:0002204,GO:0002208,GO:0002250,GO:0002252,GO:0002263,GO:0002285,GO:0002312,GO:0002366,GO:0002376,GO:0002377,GO:0002381,GO:0002440,GO:0002443,GO:0002449,GO:0002460,GO:0002520,GO:0002562,GO:0003006,GO:0003674,GO:0003682,GO:0003824,GO:0004842,GO:0005488,GO:0005515,GO:0005575,GO:0005622,GO:0005623,GO:0005634,GO:…	2.3.2.27	ko:K10667	-	-	-	-	ko00000,ko01000,ko03400,ko04121	-	-	-	FHA,zf-C3HC4,zf-C3HC4_2,zf-C3HC4_3
TRINITY_DN45411_c0_g1_i1	31.5574	2.7852	0.745419	3.73642	0.000186662	0.00214259	up	7955.ENSDARP00000109889	0	2006	COG0249@1|root,KOG0218@2759|Eukaryota,3APFN@33154|Opisthokonta,3CNW8@33208|Metazoa,3DHCB@33213|Bilateria,489Z5@7711|Chordata,48ZRB@7742|Vertebrata,4A1CX@7898|Actinopterygii	33208|Metazoa	L	DNA&mismatch&repair	MSH3	GO:0000018,GO:0000217,GO:0000403,GO:0000404,GO:0000406,GO:0002200,GO:0002376,GO:0002377,GO:0002440,GO:0002520,GO:0002562,GO:0003674,GO:0003676,GO:0003677,GO:0003684,GO:0003690,GO:0003824,GO:0005488,GO:0005515,GO:0005575,GO:0005622,GO:0005623,GO:0005634,GO:0005654,GO:0006139,GO:0006259,GO:0006281,GO:0006298,GO:0006310,GO:0006725,GO:0006807,GO:0006950,GO:0006974,GO:0006996,GO:0007275,GO:0008094,GO:…	-	ko:K08736	ko01524,ko03430,ko05200,ko05210,map01524,map03430,map05200,map05210	-	-	-	ko00000,ko00001,ko03400	-	-	-	MutS_I,MutS_II,MutS_III,MutS_IV,MutS_V
TRINITY_DN12741_c0_g1_i1	3.86975	2.36039	0.630226	3.74531	0.000180171	0.0020804	up	144197.XP_008298436.1	3.68e-162	461	KOG2931@1|root,KOG2931@2759|Eukaryota,39RFU@33154|Opisthokonta,3BH9F@33208|Metazoa,3CYQN@33213|Bilateria,484GA@7711|Chordata,48V1K@7742|Vertebrata,4A1CM@7898|Actinopterygii	7898|Actinopterygii	S	N-myc&downstream&regulated&gene	ndrg1	-	-	ko:K18266	-	-	-	-	ko00000,ko04147	-	-	-	Ndr
TRINITY_DN104765_c0_g1_i3	17.8356	6.52641	1.73618	3.75907	0.000170548	0.00198662	up	7955.ENSDARP00000038658	2.82e-127	361	COG2157@1|root,KOG0829@2759|Eukaryota,38FEA@33154|Opisthokonta,3BD11@33208|Metazoa,3CVTY@33213|Bilateria,486BM@7711|Chordata,49261@7742|Vertebrata,4A0YK@7898|Actinopterygii	33208|Metazoa	J	Ribosomal&protein&L18a	RPL18A	GO:0000184,GO:0000956,GO:0002181,GO:0003674,GO:0003676,GO:0003723,GO:0003735,GO:0005198,GO:0005488,GO:0005575,GO:0005622,GO:0005623,GO:0005737,GO:0005829,GO:0005840,GO:0005844,GO:0006139,GO:0006401,GO:0006402,GO:0006412,GO:0006413,GO:0006518,GO:0006605,GO:0006612,GO:0006613,GO:0006614,GO:0006725,GO:0006807,GO:0006810,GO:0006886,GO:0008104,GO:0008150,GO:0008152,GO:0009056,GO:0009057,GO:0009058,GO:…	-	ko:K02882	ko03010,map03010	M00177	-	-	br01610,ko00000,ko00001,ko00002,ko03011	-	-	-	Ribosomal_L18A
TRINITY_DN9175_c0_g1_i1	213.534	2.3017	0.611325	3.76509	0.000166487	0.00194782	up	8090.ENSORLP00000017336	4.83e-61	215	KOG1074@1|root,KOG1074@2759|Eukaryota,38FPT@33154|Opisthokonta,3BDGQ@33208|Metazoa,3CT0U@33213|Bilateria,489YT@7711|Chordata,48W1B@7742|Vertebrata,49S4M@7898|Actinopterygii	7898|Actinopterygii	K	Sal-like&1a&(Drosophila)	sall1	-	-	ko:K19871	-	-	-	-	ko00000,ko03036	-	-	-	zf-C2H2,zf-met
TRINITY_DN173844_c0_g1_i1	84.3252	2.50937	0.665567	3.77027	0.000163071	0.00191398	up	7955.ENSDARP00000088874	4.04e-124	358	COG1643@1|root,KOG0922@2759|Eukaryota,39T76@33154|Opisthokonta,3BCQS@33208|Metazoa,3CVZW@33213|Bilateria,4885C@7711|Chordata,48XSZ@7742|Vertebrata,49QFT@7898|Actinopterygii	33208|Metazoa	A	Zinc&finger,&CCHC&domain&containing&17	ZCCHC17	GO:0003674,GO:0003676,GO:0003723,GO:0005488,GO:0005575,GO:0005622,GO:0005623,GO:0005634,GO:0005730,GO:0005737,GO:0005829,GO:0005840,GO:0015934,GO:0022625,GO:0022626,GO:0031974,GO:0031981,GO:0032991,GO:0043226,GO:0043227,GO:0043228,GO:0043229,GO:0043231,GO:0043232,GO:0043233,GO:0044391,GO:0044422,GO:0044424,GO:0044428,GO:0044444,GO:0044445,GO:0044446,GO:0044464,GO:0070013,GO:0097159,GO:1901363,GO:…	-	-	-	-	-	-	-	-	-	-	S1
TRINITY_DN3954_c0_g1_i1	16.1703	8.91092	2.33777	3.81172	0.000138002	0.00166525	up	7994.ENSAMXP00000018800	1.44e-83	258	2CMVX@1|root,2QS9B@2759|Eukaryota,38HQ4@33154|Opisthokonta,3BBXH@33208|Metazoa,3CTYG@33213|Bilateria,483VB@7711|Chordata,48VH8@7742|Vertebrata,49S8U@7898|Actinopterygii	7898|Actinopterygii	I	Glucose-6-phosphatase&a,&catalytic,&tandem&duplicate&2	g6pc	-	3.1.3.9	ko:K01084	ko00010,ko00052,ko00500,ko01100,ko04068,ko04151,ko04152,ko04910,ko04920,ko04922,ko04931,ko04973,map00010,map00052,map00500,map01100,map04068,map04151,map04152,map04910,map04920,map04922,map04931,map04973	-	R00303,R01788	RC00017	ko00000,ko00001,ko01000	-	-	-	PAP2
TRINITY_DN11685_c0_g1_i4	87.2248	7.42689	1.94143	3.82548	0.000130515	0.00158866	up	7955.ENSDARP00000120140	1.88e-75	238	2929X@1|root,2R96B@2759|Eukaryota,39UIB@33154|Opisthokonta,3BMES@33208|Metazoa,3D63C@33213|Bilateria,481XD@7711|Chordata,49A5K@7742|Vertebrata,49XK8@7898|Actinopterygii	7898|Actinopterygii	S	Mitochondrial&fission&factor&homolog	-	GO:0000266,GO:0003674,GO:0005488,GO:0005515,GO:0005575,GO:0005622,GO:0005623,GO:0005737,GO:0005739,GO:0005740,GO:0005741,GO:0005777,GO:0006996,GO:0007005,GO:0008150,GO:0009987,GO:0010638,GO:0010821,GO:0010822,GO:0016020,GO:0016021,GO:0016043,GO:0019867,GO:0022603,GO:0031090,GO:0031224,GO:0031966,GO:0031967,GO:0031968,GO:0031975,GO:0032386,GO:0032388,GO:0032879,GO:0032880,GO:0033043,GO:0033157,GO:…	-	ko:K22076	-	-	-	-	ko00000,ko03029	-	-	-	Miff
TRINITY_DN263_c2_g1_i1	45.8728	5.18302	1.35478	3.82573	0.000130383	0.0015876	up	215358.XP_010749027.1	5.31e-111	366	KOG3911@1|root,KOG3911@2759|Eukaryota,38G4R@33154|Opisthokonta,3BCTG@33208|Metazoa,3CZVX@33213|Bilateria,486UX@7711|Chordata,48WXW@7742|Vertebrata,49S8W@7898|Actinopterygii	7898|Actinopterygii	A	Ribosomal&RNA&processing&1&homolog&(S.&cerevisiae)	rrp1	-	-	ko:K14849	-	-	-	-	ko00000,ko01009,ko03009	-	-	-	Nop52
TRINITY_DN14885_c0_g1_i1	102.03	3.55548	0.92409	3.84755	0.000119306	0.00147483	up	8081.XP_008397749.1	1.44e-69	227	COG5069@1|root,KOG4678@2759|Eukaryota,3A2P0@33154|Opisthokonta,3BQVH@33208|Metazoa,3D7A3@33213|Bilateria,48F34@7711|Chordata,49BZV@7742|Vertebrata,4A3SH@7898|Actinopterygii	7898|Actinopterygii	Z	Calponin&homology&domain	-	-	-	-	-	-	-	-	-	-	-	-	CH
TRINITY_DN3964_c0_g1_i1	18.7337	4.1393	1.07051	3.86666	0.000110337	0.00138001	up	215358.XP_010729405.1	1.4e-109	321	KOG4561@1|root,KOG4561@2759|Eukaryota,39TPW@33154|Opisthokonta,3BI9U@33208|Metazoa,3CT02@33213|Bilateria,484D2@7711|Chordata,495NU@7742|Vertebrata,49PXB@7898|Actinopterygii	7898|Actinopterygii	T	Family&with&sequence&similarity&57,&member&A	FAM57A	-	-	-	-	-	-	-	-	-	-	-	TRAM_LAG1_CLN8
TRINITY_DN110936_c0_g1_i9	93.9491	5.03389	1.29451	3.88866	0.000100801	0.00127919	up	7955.ENSDARP00000080424	0	967	COG2520@1|root,KOG2078@2759|Eukaryota,38BNK@33154|Opisthokonta,3B9X3@33208|Metazoa,3CUK9@33213|Bilateria,485DW@7711|Chordata,48VST@7742|Vertebrata,4A1EV@7898|Actinopterygii	33208|Metazoa	A	Specifically&methylates&the&N1&position&of&guanosine-37&in&various&cytoplasmic&and&mitochondrial&tRNAs.&Methylation&is&not&dependent&on&the&nature&of&the&nucleoside&5'&of&the&target&nucleoside.&This&is&the&first&step&in&the&biosynthesis&of&wybutosine&(yW),&a&modified&base&adjacent&to&the&anticodon&of&tRNAs&and&required&for&accurate&decoding	TRMT5	GO:0000959,GO:0000963,GO:0001510,GO:0005575,GO:0005622,GO:0005623,GO:0005737,GO:0005739,GO:0005759,GO:0006139,GO:0006396,GO:0006399,GO:0006400,GO:0006725,GO:0006807,GO:0008033,GO:0008150,GO:0008152,GO:0009451,GO:0009987,GO:0010467,GO:0016070,GO:0030431,GO:0030488,GO:0031974,GO:0032259,GO:0032501,GO:0034470,GO:0034641,GO:0034660,GO:0043170,GO:0043226,GO:0043227,GO:0043229,GO:0043231,GO:0043233,GO:…	2.1.1.228	ko:K15429	-	-	R00597	RC00003,RC00334	ko00000,ko01000,ko03016	-	-	-	Met_10
TRINITY_DN12773_c0_g1_i6	5.46212	6.91273	1.77324	3.89837	9.68e-05	0.00123684	up	8083.ENSXMAP00000007978	1.57e-281	799	COG5022@1|root,KOG0164@2759|Eukaryota,38EEB@33154|Opisthokonta,3BA2S@33208|Metazoa,3CSGY@33213|Bilateria,4847G@7711|Chordata,48WC7@7742|Vertebrata,4A2CS@7898|Actinopterygii	7898|Actinopterygii	Z	Belongs&to&the&TRAFAC&class&myosin-kinesin&ATPase&superfamily.&Myosin&family	myo1h	-	-	ko:K10356	-	-	-	-	ko00000,ko01009,ko03036,ko04131,ko04147,ko04812	-	-	-	Myosin_TH1,Myosin_head
TRINITY_DN101_c1_g1_i1	148.019	11.9996	3.07316	3.90464	9.44e-05	0.00120983	up	7994.ENSAMXP00000011346	0	1546	KOG4151@1|root,KOG4151@2759|Eukaryota,38EWU@33154|Opisthokonta,3BCPU@33208|Metazoa,3CSQ0@33213|Bilateria,4837T@7711|Chordata,493W0@7742|Vertebrata,49V0Z@7898|Actinopterygii	7898|Actinopterygii	DO	unc-45&homolog&B	unc45b	GO:0001654,GO:0002088,GO:0005575,GO:0005622,GO:0005623,GO:0005737,GO:0006996,GO:0007010,GO:0007275,GO:0007423,GO:0007507,GO:0007517,GO:0007519,GO:0008150,GO:0009653,GO:0009888,GO:0009987,GO:0010927,GO:0014706,GO:0016043,GO:0022607,GO:0030016,GO:0030017,GO:0030018,GO:0030029,GO:0030036,GO:0030154,GO:0030239,GO:0031032,GO:0031672,GO:0031674,GO:0032501,GO:0032502,GO:0032989,GO:0042692,GO:0043010,GO:…	-	ko:K21991	-	-	-	-	ko00000,ko03110	-	-	-	TPR_8,UNC45-central
TRINITY_DN7942_c0_g1_i2	7.69932	3.43397	0.87845	3.90912	9.26e-05	0.00119121	up	8010.XP_010867334.1	0	1113	KOG2408@1|root,KOG2408@2759|Eukaryota,39TE7@33154|Opisthokonta,3BD2Z@33208|Metazoa,3CRDJ@33213|Bilateria,47Z4Y@7711|Chordata,48VVQ@7742|Vertebrata,49TTU@7898|Actinopterygii	7898|Actinopterygii	S	Animal&haem&peroxidase	-	-	1.11.1.7	ko:K10788	ko05310,map05310	-	-	-	ko00000,ko00001,ko01000	-	-	-	An_peroxidase,C1q
TRINITY_DN1299_c0_g1_i24	19.4807	3.23437	0.8223	3.93332	8.38e-05	0.00109454	up	8010.XP_010881177.1	1.25e-134	388	KOG0788@1|root,KOG0788@2759|Eukaryota,38CW7@33154|Opisthokonta,3BCGR@33208|Metazoa,3CS4V@33213|Bilateria,482P7@7711|Chordata,48XDJ@7742|Vertebrata,49Z8W@7898|Actinopterygii	7898|Actinopterygii	T	S-adenosylmethionine&decarboxylase&proenzyme	amd1	-	4.1.1.50	ko:K01611	ko00270,ko00330,ko01100,map00270,map00330,map01100	M00034,M00133	R00178	RC00299	ko00000,ko00001,ko00002,ko01000	-	-	-	SAM_decarbox
TRINITY_DN8643_c0_g1_i2	28.5932	3.50228	0.886189	3.95206	7.75e-05	0.00102544	up	7955.ENSDARP00000122634	3.93e-28	117	KOG3529@1|root,KOG3529@2759|Eukaryota,39S2J@33154|Opisthokonta,3BFG4@33208|Metazoa,3CVUP@33213|Bilateria,48AB4@7711|Chordata,490UQ@7742|Vertebrata,4A6MT@7898|Actinopterygii	7898|Actinopterygii	S	Domain&of&unknown&function&(DUF3338)	-	-	-	-	-	-	-	-	-	-	-	-	DUF3338
TRINITY_DN13664_c0_g1_i2	28.9091	6.8963	1.73882	3.96608	7.31e-05	0.000975767	up	7994.ENSAMXP00000003185	1.2e-162	484	KOG3674@1|root,KOG3674@2759|Eukaryota,39DIE@33154|Opisthokonta,3BDQS@33208|Metazoa,3D0AT@33213|Bilateria,485GU@7711|Chordata,497NN@7742|Vertebrata,49THM@7898|Actinopterygii	7898|Actinopterygii	A	Cap&methyltransferase&2	cmtr2	GO:0001510,GO:0003674,GO:0003824,GO:0004483,GO:0005575,GO:0005622,GO:0005623,GO:0005634,GO:0005737,GO:0006139,GO:0006370,GO:0006396,GO:0006397,GO:0006725,GO:0006807,GO:0008150,GO:0008152,GO:0008168,GO:0008171,GO:0008173,GO:0008174,GO:0008757,GO:0009451,GO:0009452,GO:0009987,GO:0010467,GO:0016070,GO:0016071,GO:0016556,GO:0016740,GO:0016741,GO:0032259,GO:0034641,GO:0036260,GO:0036451,GO:0043170,GO:…	2.1.1.296	ko:K14590	-	-	R10812	RC00003,RC00466	ko00000,ko01000,ko03019	-	-	-	FtsJ
TRINITY_DN3010_c2_g1_i6	84.237	10.5135	2.6503	3.96691	7.28e-05	0.000973011	up	7955.ENSDARP00000004236	1.29e-88	263	28M5Y@1|root,2QTNQ@2759|Eukaryota,39GKS@33154|Opisthokonta,3BG01@33208|Metazoa,3CVZA@33213|Bilateria,48C8C@7711|Chordata,49364@7742|Vertebrata,4A2VB@7898|Actinopterygii	7898|Actinopterygii	S	DAZ&associated&protein&2	dazap2	-	-	-	-	-	-	-	-	-	-	-	DAZAP2
TRINITY_DN4532_c1_g1_i1	61.7929	2.27846	0.572839	3.97748	6.96e-05	0.000936517	up	7955.ENSDARP00000092069	0	1430	28KWZ@1|root,2QTDJ@2759|Eukaryota,39T1H@33154|Opisthokonta,3BKXY@33208|Metazoa,3CXMH@33213|Bilateria,48AFJ@7711|Chordata,48VKE@7742|Vertebrata,4A1A4@7898|Actinopterygii	33208|Metazoa	K	General&transcription&factor	GTF3C4	GO:0000127,GO:0003674,GO:0003824,GO:0004402,GO:0005575,GO:0005622,GO:0005623,GO:0005634,GO:0005654,GO:0005667,GO:0005737,GO:0005739,GO:0006139,GO:0006325,GO:0006351,GO:0006352,GO:0006383,GO:0006384,GO:0006399,GO:0006464,GO:0006473,GO:0006475,GO:0006725,GO:0006807,GO:0006996,GO:0008047,GO:0008080,GO:0008150,GO:0008152,GO:0009058,GO:0009059,GO:0009303,GO:0009304,GO:0009987,GO:0010467,GO:0016043,GO:…	2.3.1.48	ko:K11310	-	-	-	-	ko00000,ko01000,ko03021,ko03036	-	-	-	TFIIIC_delta,zf-TFIIIC
TRINITY_DN8475_c0_g1_i1	169.454	2.81052	0.703944	3.99253	6.54e-05	0.000888188	up	215358.XP_010733402.1	5.62e-96	292	KOG3551@1|root,KOG3551@2759|Eukaryota,38F0K@33154|Opisthokonta,3BA4X@33208|Metazoa,3CRWS@33213|Bilateria,483DG@7711|Chordata,4912C@7742|Vertebrata,49PVJ@7898|Actinopterygii	7898|Actinopterygii	T	Syntrophin&alpha&1	SNTA1	-	-	-	-	-	-	-	-	-	-	-	PDZ,PH
TRINITY_DN7546_c1_g1_i12	214.033	4.83424	1.2104	3.99393	6.5e-05	0.000883696	up	7955.ENSDARP00000022481	0	1600	2C9BM@1|root,2QQ1G@2759|Eukaryota,39V0X@33154|Opisthokonta,3BI43@33208|Metazoa,3CTIW@33213|Bilateria,48A1M@7711|Chordata,492R7@7742|Vertebrata,49PWC@7898|Actinopterygii	33208|Metazoa	S	Transforming&acidic&coiled-coil&containing&protein&3	TACC3	GO:0000226,GO:0000278,GO:0001666,GO:0002376,GO:0002520,GO:0003674,GO:0005488,GO:0005515,GO:0005575,GO:0005622,GO:0005623,GO:0005737,GO:0005813,GO:0005815,GO:0005819,GO:0005829,GO:0005856,GO:0006355,GO:0006810,GO:0006950,GO:0006996,GO:0007010,GO:0007017,GO:0007049,GO:0007051,GO:0007088,GO:0007091,GO:0007097,GO:0007275,GO:0007346,GO:0007399,GO:0007417,GO:0007420,GO:0008104,GO:0008150,GO:0008283,GO:…	-	ko:K14283	ko03013,map03013	-	-	-	ko00000,ko00001,ko03019,ko03036	-	-	-	TACC
TRINITY_DN10262_c0_g1_i1	335.59	2.79474	0.697582	4.00632	6.1671e-05	0.000844875	up	7955.ENSDARP00000122676	0	1746	COG0349@1|root,KOG2206@2759|Eukaryota,38D24@33154|Opisthokonta,3BK12@33208|Metazoa,3CT1K@33213|Bilateria,48885@7711|Chordata,498RC@7742|Vertebrata,49WVJ@7898|Actinopterygii	33208|Metazoa	J	Exosome&component&10	EXOSC10	GO:0000175,GO:0000176,GO:0000178,GO:0000278,GO:0000460,GO:0000737,GO:0000785,GO:0000956,GO:0002252,GO:0002376,GO:0003674,GO:0003676,GO:0003723,GO:0003824,GO:0004518,GO:0004527,GO:0004532,GO:0004540,GO:0005488,GO:0005575,GO:0005622,GO:0005623,GO:0005634,GO:0005652,GO:0005654,GO:0005694,GO:0005730,GO:0005737,GO:0005829,GO:0006139,GO:0006259,GO:0006308,GO:0006309,GO:0006364,GO:0006378,GO:0006396,GO:…	-	ko:K12591	ko03018,map03018	-	-	-	ko00000,ko00001,ko01000,ko03019	-	-	-	DNA_pol_A_exo1,HRDC,PMC2NT
TRINITY_DN412_c0_g1_i1	133.256	2.45586	0.612077	4.01234	6.01e-05	0.000826521	up	7955.ENSDARP00000104898	2.27e-66	209	KOG0764@1|root,KOG0764@2759|Eukaryota,38GH3@33154|Opisthokonta,3BDRN@33208|Metazoa,3D0M9@33213|Bilateria,47ZPS@7711|Chordata,48V3U@7742|Vertebrata,4A6UE@7898|Actinopterygii	7898|Actinopterygii	C	Mitochondrial&carrier&protein	-	-	-	ko:K15115	-	-	-	-	ko00000,ko02000	2.A.29.10.1,2.A.29.10.2,2.A.29.10.3,2.A.29.10.5	-	-	Mito_carr
TRINITY_DN1161_c2_g1_i3	338.988	1.50567	0.374661	4.01874	5.85e-05	0.000807245	up	7994.ENSAMXP00000019516	0	2085	KOG2727@1|root,KOG2727@2759|Eukaryota,38FS6@33154|Opisthokonta,3BCFY@33208|Metazoa,3D0TD@33213|Bilateria,48B5X@7711|Chordata,492Y6@7742|Vertebrata,49V6J@7898|Actinopterygii	7898|Actinopterygii	U	RAB3&GTPase&activating&protein&subunit&2&(non-catalytic)	rab3gap2	-	-	ko:K19937	-	-	-	-	ko00000,ko04131	-	-	-	RAB3GAP2_C,RAB3GAP2_N
TRINITY_DN781_c3_g1_i1	59.1539	2.23023	0.55334	4.03048	5.57e-05	0.000773306	up	7994.ENSAMXP00000013542	5.85e-95	292	2B860@1|root,2QWAX@2759|Eukaryota,38GYK@33154|Opisthokonta,3BKS5@33208|Metazoa,3E6FH@33213|Bilateria,48RY3@7711|Chordata,49NCN@7742|Vertebrata,49YQG@7898|Actinopterygii	7898|Actinopterygii	S	Non-homologous&end-joining&factor	nhej1	GO:0000726,GO:0003674,GO:0003676,GO:0003677,GO:0005488,GO:0005575,GO:0005622,GO:0005623,GO:0005634,GO:0006139,GO:0006259,GO:0006281,GO:0006302,GO:0006303,GO:0006725,GO:0006807,GO:0006950,GO:0006974,GO:0008150,GO:0008152,GO:0009987,GO:0032807,GO:0032991,GO:0033554,GO:0034641,GO:0043170,GO:0043226,GO:0043227,GO:0043229,GO:0043231,GO:0044237,GO:0044238,GO:0044260,GO:0044422,GO:0044424,GO:0044428,GO:…	-	ko:K10980	ko03450,map03450	-	-	-	ko00000,ko00001,ko03400	-	-	-	XLF
TRINITY_DN4834_c0_g1_i13	1137.36	10.4178	2.57301	4.04888	5.15e-05	0.000722995	up	8010.XP_010899819.1	7.1e-159	487	COG5329@1|root,KOG1890@2759|Eukaryota,39TV3@33154|Opisthokonta,3BEJI@33208|Metazoa,3CVSG@33213|Bilateria,485P0@7711|Chordata,48WGD@7742|Vertebrata,4A0EQ@7898|Actinopterygii	7898|Actinopterygii	I	Inositol&polyphosphate-5-phosphatase&F	inpp5f	GO:0003674,GO:0003824,GO:0005488,GO:0005515,GO:0005575,GO:0005622,GO:0005623,GO:0005737,GO:0005768,GO:0005769,GO:0005905,GO:0006793,GO:0006796,GO:0006810,GO:0006897,GO:0006898,GO:0008150,GO:0008152,GO:0008934,GO:0009987,GO:0012505,GO:0016020,GO:0016192,GO:0016311,GO:0016787,GO:0016788,GO:0016791,GO:0030135,GO:0030136,GO:0030139,GO:0031410,GO:0031982,GO:0032386,GO:0032879,GO:0042578,GO:0042802,GO:…	-	ko:K21798	ko00562,ko01100,ko04070,map00562,map01100,map04070	-	R11680	RC00078	ko00000,ko00001,ko01000	-	-	-	Syja_N,hSac2
TRINITY_DN1215_c32_g1_i1	9.00713	1.49616	0.369163	4.05285	5.06e-05	0.000712454	up	7955.ENSDARP00000101542	0	1183	COG0661@1|root,KOG1236@2759|Eukaryota,38CUG@33154|Opisthokonta,3BDTY@33208|Metazoa,3D06U@33213|Bilateria,482WH@7711|Chordata,492NS@7742|Vertebrata,49VGI@7898|Actinopterygii	33208|Metazoa	S	aarF&domain&containing&kinase&2	ADCK2	-	-	ko:K08869	-	-	-	-	ko00000,ko01001	-	-	-	ABC1
TRINITY_DN5236_c0_g1_i1	44.0819	4.60588	1.12915	4.07909	4.52e-05	0.000647484	up	7994.ENSAMXP00000014710	0	1531	KOG2939@1|root,KOG2939@2759|Eukaryota,38HPU@33154|Opisthokonta,3BD4W@33208|Metazoa,3CTHB@33213|Bilateria,483AT@7711|Chordata,493WB@7742|Vertebrata,49SKD@7898|Actinopterygii	7898|Actinopterygii	S	Coiled-coil&domain&containing&132	CCDC132	-	-	-	-	-	-	-	-	-	-	-	DUF2451,Vps54_N
TRINITY_DN5185_c0_g1_i1	19.952	2.82616	0.692154	4.08314	4.44e-05	0.000638105	up	7994.ENSAMXP00000007988	0	2254	COG0417@1|root,KOG0970@2759|Eukaryota,38CZ4@33154|Opisthokonta,3BBX1@33208|Metazoa,3CVWU@33213|Bilateria,4882N@7711|Chordata,493RB@7742|Vertebrata,4A201@7898|Actinopterygii	7898|Actinopterygii	L	Polymerase&(DNA&directed),&alpha&1	pola1	-	2.7.7.7	ko:K02320	ko00230,ko00240,ko01100,ko03030,map00230,map00240,map01100,map03030	M00261	R00375,R00376,R00377,R00378	RC02795	ko00000,ko00001,ko00002,ko01000,ko03032	-	-	-	DNA_pol_B,DNA_pol_B_exo1,DNA_pol_alpha_N,zf-DNA_Pol
TRINITY_DN34_c6_g1_i1	18.0444	7.1731	1.74227	4.1171	3.84e-05	0.000561508	up	8010.XP_010864533.1	6.25e-194	540	KOG3074@1|root,KOG3074@2759|Eukaryota,38H9E@33154|Opisthokonta,3BKV7@33208|Metazoa,3CXZD@33213|Bilateria,487TF@7711|Chordata,498QS@7742|Vertebrata,49RRZ@7898|Actinopterygii	7898|Actinopterygii	K	Transcriptional&activator&protein	-	-	-	ko:K21799	-	-	-	-	ko00000,ko03019	-	-	-	PurA
TRINITY_DN2132_c0_g1_i2	169.603	8.15794	1.96683	4.14777	3.36e-05	0.000499915	up	7955.ENSDARP00000094893	5.38e-133	386	28MAF@1|root,2QTTX@2759|Eukaryota,39J59@33154|Opisthokonta,3CNUJ@33208|Metazoa,3E513@33213|Bilateria,48RJW@7711|Chordata,49N5W@7742|Vertebrata,49WTS@7898|Actinopterygii	7898|Actinopterygii	K	Component&of&the&transcription&regulatory&histone&acetylation&(HAT)&complex&SAGA,&a&multiprotein&complex&that&activates&transcription&by&remodeling&chromatin&and&mediating&histone&acetylation&and&deubiquitination.&Within&the&SAGA&complex,&participates&in&a&subcomplex&that&specifically&deubiquitinates&histone&H2B.&The&SAGA&complex&is&recruited&to&specific&gene&promoters&by&activators,&where&it&is&…	atxn7l3	GO:0000123,GO:0000124,GO:0003674,GO:0003712,GO:0003713,GO:0005488,GO:0005575,GO:0005622,GO:0005623,GO:0005634,GO:0005654,GO:0006139,GO:0006325,GO:0006351,GO:0006355,GO:0006725,GO:0006807,GO:0006996,GO:0008150,GO:0008152,GO:0009058,GO:0009059,GO:0009889,GO:0009891,GO:0009893,GO:0009987,GO:0010467,GO:0010468,GO:0010556,GO:0010557,GO:0010604,GO:0010628,GO:0016043,GO:0016070,GO:0018130,GO:0019219,GO:…	-	ko:K11363	-	-	-	-	ko00000,ko03021,ko03036	-	-	-	SCA7,Sgf11
TRINITY_DN14075_c0_g1_i1	16.1241	1.7108	0.411541	4.15706	3.22e-05	0.000483246	up	8010.XP_010898740.1	8.36e-59	187	KOG1735@1|root,KOG1735@2759|Eukaryota,39SM6@33154|Opisthokonta,3BB79@33208|Metazoa,3D0KZ@33213|Bilateria,48JSV@7711|Chordata,49GRD@7742|Vertebrata,4A7MB@7898|Actinopterygii	7898|Actinopterygii	Z	Belongs&to&the&actin-binding&proteins&ADF&family	-	-	-	ko:K05765	ko04360,ko04666,ko04810,ko05133,map04360,map04666,map04810,map05133	-	-	-	ko00000,ko00001,ko04131,ko04147,ko04812	-	-	-	Cofilin_ADF
TRINITY_DN525_c4_g1_i2	21.9045	2.37582	0.569145	4.17436	2.99e-05	0.000452759	up	144197.XP_008293230.1	4.07e-181	575	KOG4193@1|root,KOG4193@2759|Eukaryota,38G8Q@33154|Opisthokonta,3BIG8@33208|Metazoa,3CRYG@33213|Bilateria,486R1@7711|Chordata,492JV@7742|Vertebrata,49V11@7898|Actinopterygii	7898|Actinopterygii	T	G-protein&coupled&receptor	-	-	-	ko:K08458	-	-	-	-	ko00000,ko04030	-	-	-	7tm_2,GAIN,GPS,I-set,SEA
TRINITY_DN7392_c2_g1_i1	215.705	12.1367	2.89059	4.1987	2.68e-05	0.000412498	up	7994.ENSAMXP00000015209	1.32e-210	593	COG5273@1|root,KOG1311@2759|Eukaryota,38GB6@33154|Opisthokonta,3BJRM@33208|Metazoa,3D291@33213|Bilateria,483G7@7711|Chordata,495A9@7742|Vertebrata,4A1XW@7898|Actinopterygii	7898|Actinopterygii	S	Zinc&finger,&DHHC-type&containing	zdhhc23	-	2.3.1.225	ko:K18932	-	-	-	-	ko00000,ko01000	-	-	-	DHHC
TRINITY_DN9072_c0_g1_i2	27.2102	3.6589	0.871343	4.19915	2.68e-05	0.000411913	up	7994.ENSAMXP00000008903	6.99e-18	83.2	COG5068@1|root,KOG0014@2759|Eukaryota,38EKQ@33154|Opisthokonta,3BCPA@33208|Metazoa,3CRCH@33213|Bilateria,483I7@7711|Chordata,48YS5@7742|Vertebrata,49R0N@7898|Actinopterygii	7898|Actinopterygii	K	enhancer&factor	-	-	-	ko:K04454	ko04010,ko04022,ko04371,ko04921,ko05202,ko05418,map04010,map04022,map04371,map04921,map05202,map05418	-	-	-	ko00000,ko00001,ko03000	-	-	-	-
TRINITY_DN9860_c0_g1_i1	116.308	2.80753	0.668254	4.20129	2.65e-05	0.000408543	up	7994.ENSAMXP00000018771	0	926	KOG0689@1|root,KOG4240@1|root,KOG0689@2759|Eukaryota,KOG4240@2759|Eukaryota,38C82@33154|Opisthokonta,3BJHH@33208|Metazoa,3D3EK@33213|Bilateria,48BHH@7711|Chordata,499IS@7742|Vertebrata,4A2Q4@7898|Actinopterygii	7898|Actinopterygii	T	rho&guanine&nucleotide&exchange&factor	ARHGEF40	-	-	-	-	-	-	-	-	-	-	-	RhoGEF
TRINITY_DN12652_c0_g1_i1	81.4656	2.0217	0.480741	4.20539	2.6063e-05	0.000402343	up	7955.ENSDARP00000122309	0	966	KOG4413@1|root,KOG4413@2759|Eukaryota,38D6A@33154|Opisthokonta,3BDAG@33208|Metazoa,3CYG2@33213|Bilateria,487XS@7711|Chordata,4917H@7742|Vertebrata,49WHP@7898|Actinopterygii	33208|Metazoa	O	Proteasome&(prosome,&macropain)&26S&subunit,&non-ATPase,&5	PSMD5	GO:0000502,GO:0003674,GO:0005488,GO:0005515,GO:0005575,GO:0005622,GO:0005623,GO:0005634,GO:0005654,GO:0005737,GO:0005829,GO:0005838,GO:0006464,GO:0006508,GO:0006807,GO:0008150,GO:0008152,GO:0008540,GO:0009987,GO:0016043,GO:0016579,GO:0019538,GO:0022607,GO:0022624,GO:0031974,GO:0031981,GO:0032991,GO:0034622,GO:0036211,GO:0043170,GO:0043226,GO:0043227,GO:0043229,GO:0043231,GO:0043233,GO:0043248,GO:…	-	ko:K06692	-	-	-	-	ko00000,ko03051	-	-	-	Proteasom_PSMB
TRINITY_DN9502_c0_g1_i1	48.0961	3.30643	0.781988	4.22824	2.36e-05	0.000369243	up	8010.XP_010874382.1	1.29e-217	603	COG0176@1|root,KOG2772@2759|Eukaryota,38BFF@33154|Opisthokonta,3BD0E@33208|Metazoa,3CRJ2@33213|Bilateria,489B2@7711|Chordata,491AD@7742|Vertebrata,49T7A@7898|Actinopterygii	7898|Actinopterygii	G	Transaldolase&is&important&for&the&balance&of&metabolites&in&the&pentose-phosphate&pathway	taldo1	-	2.2.1.2	ko:K00616	ko00030,ko01100,ko01110,ko01120,ko01130,ko01200,ko01230,map00030,map01100,map01110,map01120,map01130,map01200,map01230	M00004,M00007	R01827	RC00439,RC00604	ko00000,ko00001,ko00002,ko01000	-	-	-	TAL_FSA
TRINITY_DN901_c0_g1_i1	24.3322	2.77776	0.64992	4.274	1.92e-05	0.00030838	up	8010.XP_010883188.1	5.24e-142	461	KOG1721@1|root,KOG1721@2759|Eukaryota,39VY2@33154|Opisthokonta,3BMJ7@33208|Metazoa,3D17B@33213|Bilateria,48471@7711|Chordata,49A2H@7742|Vertebrata,49SSZ@7898|Actinopterygii	7898|Actinopterygii	S	Zinc&finger&protein	-	-	-	-	-	-	-	-	-	-	-	-	zf-C2H2
TRINITY_DN784_c1_g1_i1	22.0502	2.35884	0.55151	4.27705	1.89e-05	0.000304872	up	7994.ENSAMXP00000013284	1.47e-277	772	KOG2569@1|root,KOG2569@2759|Eukaryota,38C9N@33154|Opisthokonta,3BCQH@33208|Metazoa,3CZQP@33213|Bilateria,480U7@7711|Chordata,48ZAP@7742|Vertebrata,49Z18@7898|Actinopterygii	7898|Actinopterygii	T	G&protein-coupled&receptor	gpr107	-	-	-	-	-	-	-	-	-	-	-	Lung_7-TM_R
TRINITY_DN1852_c2_g1_i1	10.3601	2.92134	0.682734	4.27888	1.88e-05	0.000302828	up	7955.ENSDARP00000059892	0	1259	KOG2422@1|root,KOG2422@2759|Eukaryota,38C0W@33154|Opisthokonta,3BFX6@33208|Metazoa,3CVZT@33213|Bilateria,484MD@7711|Chordata,49669@7742|Vertebrata,49QP9@7898|Actinopterygii	33208|Metazoa	S	Transcription&factor&25	TCF25	GO:0000122,GO:0003674,GO:0003700,GO:0005575,GO:0005622,GO:0005623,GO:0005634,GO:0006355,GO:0006357,GO:0007275,GO:0007507,GO:0008150,GO:0009889,GO:0009890,GO:0009892,GO:0010468,GO:0010556,GO:0010558,GO:0010605,GO:0010629,GO:0019219,GO:0019222,GO:0031323,GO:0031324,GO:0031326,GO:0031327,GO:0032501,GO:0032502,GO:0043226,GO:0043227,GO:0043229,GO:0043231,GO:0044424,GO:0044464,GO:0045892,GO:0045934,GO:…	-	-	-	-	-	-	-	-	-	-	Tcf25
TRINITY_DN5241_c1_g1_i1	58.4316	2.94789	0.683897	4.31042	1.63e-05	0.000268158	up	7994.ENSAMXP00000018621	6.51e-80	243	COG0484@1|root,KOG0716@2759|Eukaryota,38GDY@33154|Opisthokonta,3BHBK@33208|Metazoa,3D3AC@33213|Bilateria,48B2N@7711|Chordata,48Y5R@7742|Vertebrata,49WIE@7898|Actinopterygii	7898|Actinopterygii	O	homolog&subfamily&C&member	dnajc5g	-	-	ko:K09525	ko04141,map04141	-	-	-	ko00000,ko00001,ko03110,ko04516	-	-	-	DnaJ
TRINITY_DN1865_c0_g1_i1	54.9123	10.6782	2.47318	4.3176	1.58e-05	0.000260567	up	7994.ENSAMXP00000010074	4.34e-92	287	KOG2483@1|root,KOG2483@2759|Eukaryota,39XB3@33154|Opisthokonta,3BDT0@33208|Metazoa,3CYPT@33213|Bilateria,488A0@7711|Chordata,499R4@7742|Vertebrata,49UZK@7898|Actinopterygii	7898|Actinopterygii	K	Myelocytomatosis&oncogene&homolog	-	-	-	ko:K04377	ko04010,ko04012,ko04110,ko04151,ko04218,ko04310,ko04350,ko04390,ko04391,ko04550,ko04630,ko04919,ko05161,ko05166,ko05167,ko05169,ko05200,ko05202,ko05205,ko05206,ko05210,ko05213,ko05216,ko05219,ko05220,ko05221,ko05222,ko05224,ko05225,ko05226,ko05230,map04010,map04012,map04110,map04151,map04218,map04310,map04350,map04390,map04391,map04550,map04630,map04919,map05161,map05166,map05167,map05169,map0520…	-	-	-	ko00000,ko00001,ko03000,ko03019	-	-	-	HLH,Myc_N
TRINITY_DN5328_c1_g1_i1	2.62475	2.97708	0.685352	4.34386	1.4e-05	0.000235026	up	31033.ENSTRUP00000014582	1.72e-154	460	KOG1041@1|root,KOG1041@2759|Eukaryota,38CFV@33154|Opisthokonta,3BA6S@33208|Metazoa,3CRF4@33213|Bilateria,481WD@7711|Chordata,49MAT@7742|Vertebrata,49SQ1@7898|Actinopterygii	7898|Actinopterygii	J	Argonaute&RISC&catalytic&component&1	AGO1	-	-	ko:K11593	-	-	-	-	ko00000,ko03019,ko03036	-	-	-	ArgoL1,ArgoL2,ArgoMid,ArgoN,PAZ,Piwi
TRINITY_DN4102_c2_g1_i1	55.2497	1.82923	0.42018	4.35344	1.34e-05	0.000226333	up	7955.ENSDARP00000094274	0	952	KOG0274@1|root,KOG0274@2759|Eukaryota,39WPC@33154|Opisthokonta,3BMN0@33208|Metazoa,3D1PA@33213|Bilateria,48D48@7711|Chordata,49A0W@7742|Vertebrata,49PT6@7898|Actinopterygii	33208|Metazoa	S	Si&ch211-154o6.3	-	-	-	-	-	-	-	-	-	-	-	-	WD40
TRINITY_DN6876_c0_g1_i1	41.6347	10.279	2.29463	4.47958	7.48e-06	0.00013768	up	7994.ENSAMXP00000000492	0	2640	KOG4261@1|root,KOG4261@2759|Eukaryota,38HIJ@33154|Opisthokonta,3BAVX@33208|Metazoa,3CRH2@33213|Bilateria,48A3G@7711|Chordata,4969V@7742|Vertebrata,49WB5@7898|Actinopterygii	7898|Actinopterygii	Z	Talin&2a	-	-	-	ko:K06271	ko04015,ko04510,ko04611,ko05166,map04015,map04510,map04611,map05166	-	-	-	ko00000,ko00001,ko04147	-	-	-	FERM_M,FERM_N,FERM_f0,I_LWEQ,Talin_middle,VBS
TRINITY_DN2787_c0_g1_i1	334.366	6.33905	1.38754	4.56856	4.91e-06	0.000103185	up	7918.ENSLOCP00000003669	3.24e-275	755	KOG2758@1|root,KOG2758@2759|Eukaryota,38C5H@33154|Opisthokonta,3BAPV@33208|Metazoa,3CZ3T@33213|Bilateria,48252@7711|Chordata,4903Q@7742|Vertebrata,49W7T@7898|Actinopterygii	7898|Actinopterygii	J	component&of&the&eukaryotic&translation&initiation&factor&3&(eIF-3)&complex,&which&is&involved&in&protein&synthesis&of&a&specialized&repertoire&of&mRNAs&and,&together&with&other&initiation&factors,&stimulates&binding&of&mRNA&and&methionyl-tRNAi&to&the&40S&ribosome.&The&eIF-3&complex&specifically&targets&and&initiates&translation&of&a&subset&of&mRNAs&involved&in&cell&proliferation	-	GO:0003674,GO:0003676,GO:0003723,GO:0003743,GO:0005488,GO:0005575,GO:0005622,GO:0005623,GO:0005634,GO:0005737,GO:0005852,GO:0006412,GO:0006413,GO:0006518,GO:0006807,GO:0008135,GO:0008150,GO:0008152,GO:0009058,GO:0009059,GO:0009987,GO:0010467,GO:0019538,GO:0032991,GO:0034641,GO:0034645,GO:0043043,GO:0043170,GO:0043226,GO:0043227,GO:0043229,GO:0043231,GO:0043603,GO:0043604,GO:0044237,GO:0044238,GO:…	-	ko:K03250	ko03013,ko05160,map03013,map05160	-	-	-	ko00000,ko00001,ko03012,ko03051,ko04147	-	-	-	PCI,eIF3_N
TRINITY_DN2607_c1_g1_i13	32.3778	-22.0134	3.62766	-6.06821	1.29e-09	9.98e-08	down	7955.ENSDARP00000077698	0	2188	COG4886@1|root,KOG0444@2759|Eukaryota,38CS8@33154|Opisthokonta,3B9UA@33208|Metazoa,3D1BF@33213|Bilateria,4834Q@7711|Chordata,495QW@7742|Vertebrata,49WFC@7898|Actinopterygii	33208|Metazoa	Z	Flightless&I&homolog&(Drosophila)	FLII	GO:0001703,GO:0003674,GO:0003779,GO:0005488,GO:0005509,GO:0005515,GO:0005575,GO:0005622,GO:0005623,GO:0005634,GO:0005654,GO:0005737,GO:0005815,GO:0005829,GO:0005856,GO:0005903,GO:0005912,GO:0005924,GO:0005925,GO:0006996,GO:0007010,GO:0007275,GO:0007369,GO:0007525,GO:0007527,GO:0008092,GO:0008150,GO:0009653,GO:0009790,GO:0009987,GO:0010004,GO:0010927,GO:0015630,GO:0016043,GO:0022607,GO:0030029,GO:…	-	-	-	-	-	-	-	-	-	-	Gelsolin,LRR_4,LRR_8
TRINITY_DN2560_c0_g2_i1	38.7485	-4.54022	0.991035	-4.5813	4.62e-06	9.96e-05	down	7955.ENSDARP00000115495	0	925	KOG4822@1|root,KOG4822@2759|Eukaryota,39GPB@33154|Opisthokonta,3B9A8@33208|Metazoa,3D1N7@33213|Bilateria,488VE@7711|Chordata,48Z8G@7742|Vertebrata,4A22A@7898|Actinopterygii	7898|Actinopterygii	AT	Si&ch211-79l20.4	kiaa1429	-	-	-	-	-	-	-	-	-	-	-	VIR_N
TRINITY_DN2322_c15_g1_i20	28.5024	-21.8984	3.60819	-6.06909	1.29e-09	9.94e-08	down	7955.ENSDARP00000028107	1.87e-281	771	COG0402@1|root,KOG3968@2759|Eukaryota,38M4C@33154|Opisthokonta,3BB9H@33208|Metazoa,3CXCD@33213|Bilateria,484E4@7711|Chordata,49967@7742|Vertebrata,49QP5@7898|Actinopterygii	33208|Metazoa	FQ	Amidohydrolase&domain&containing&1	AMDHD1	GO:0003674,GO:0003824,GO:0005575,GO:0005622,GO:0005623,GO:0005737,GO:0005829,GO:0006082,GO:0006520,GO:0006547,GO:0006548,GO:0006725,GO:0006807,GO:0008150,GO:0008152,GO:0009056,GO:0009063,GO:0009987,GO:0016054,GO:0016787,GO:0016810,GO:0016812,GO:0019439,GO:0019752,GO:0034641,GO:0043436,GO:0044237,GO:0044238,GO:0044248,GO:0044270,GO:0044281,GO:0044282,GO:0044424,GO:0044444,GO:0044464,GO:0046395,GO:…	3.5.2.7	ko:K01468	ko00340,ko01100,map00340,map01100	M00045	R02288	RC00683	ko00000,ko00001,ko00002,ko01000	-	-	-	Amidohydro_1,Amidohydro_3
TRINITY_DN10054_c0_g1_i10	39.7573	-22.367	4.33053	-5.16495	2.41e-07	9.94e-06	down	7955.ENSDARP00000064379	8.94e-187	530	KOG1836@1|root,KOG1836@2759|Eukaryota,38CQ0@33154|Opisthokonta,3B9B6@33208|Metazoa,3CTWN@33213|Bilateria,488ER@7711|Chordata,490XJ@7742|Vertebrata,49XJE@7898|Actinopterygii	7898|Actinopterygii	W	Laminin,&alpha&2	lama2	-	-	ko:K05637	ko04151,ko04510,ko04512,ko05145,ko05146,ko05165,ko05200,ko05222,map04151,map04510,map04512,map05145,map05146,map05165,map05200,map05222	-	-	-	ko00000,ko00001	-	-	-	Laminin_B,Laminin_EGF,Laminin_G_1,Laminin_I,Laminin_II,Laminin_N
TRINITY_DN7063_c0_g1_i1	19.591	-21.3864	4.66713	-4.58234	4.6e-06	9.93e-05	down	7955.ENSDARP00000117763	2.95e-240	690	COG0666@1|root,KOG4177@2759|Eukaryota,38BVK@33154|Opisthokonta,3BAXI@33208|Metazoa,3CRH5@33213|Bilateria,486B5@7711|Chordata,490XZ@7742|Vertebrata,49RBX@7898|Actinopterygii	7898|Actinopterygii	M	Ankyrin&1,&erythrocytic	ank1	-	-	ko:K10380	ko04624,ko05205,map04624,map05205	-	-	-	ko00000,ko00001,ko04812	-	-	-	Ank_2,Ank_3,Ank_4,Death,ZU5
TRINITY_DN8109_c0_g1_i4	23.0681	-21.6141	3.56114	-6.06943	1.28e-09	9.92e-08	down	7955.ENSDARP00000100779	3.04e-72	219	KOG3378@1|root,KOG3378@2759|Eukaryota,3A1RG@33154|Opisthokonta,3BQKH@33208|Metazoa,3D6Q8@33213|Bilateria,48E3W@7711|Chordata,49AT1@7742|Vertebrata,4A7B2@7898|Actinopterygii	7898|Actinopterygii	C	Hemoglobin&subunit	-	GO:0001666,GO:0002376,GO:0002520,GO:0003674,GO:0005344,GO:0005488,GO:0005506,GO:0005575,GO:0005622,GO:0005623,GO:0005737,GO:0005829,GO:0005833,GO:0006810,GO:0006950,GO:0007275,GO:0008144,GO:0008150,GO:0009628,GO:0015669,GO:0015671,GO:0015893,GO:0019825,GO:0020037,GO:0030097,GO:0032501,GO:0032502,GO:0032991,GO:0036094,GO:0036293,GO:0042221,GO:0042493,GO:0043167,GO:0043169,GO:0044424,GO:0044444,GO:…	-	ko:K13822,ko:K13826	ko05143,ko05144,map05143,map05144	-	-	-	ko00000,ko00001,ko04147	-	-	-	Globin
TRINITY_DN15852_c0_g1_i1	73.6482	-2.4545	0.535478	-4.58376	4.57e-06	9.9e-05	down	31033.ENSTRUP00000036776	4.07e-174	492	KOG3704@1|root,KOG3704@2759|Eukaryota,399CW@33154|Opisthokonta,3BG0X@33208|Metazoa,3CRZ9@33213|Bilateria,4805Z@7711|Chordata,491W2@7742|Vertebrata,49X57@7898|Actinopterygii	7898|Actinopterygii	O	Heparan&sulfate&glucosamine&3-O-sulfotransferase&1	hs3st1	-	2.8.2.23	ko:K01024	ko00534,map00534	-	-	-	ko00000,ko00001,ko01000,ko01003	-	-	-	Sulfotransfer_1
TRINITY_DN2498_c0_g1_i1	159.544	-23.5857	3.88495	-6.07103	1.27e-09	9.84e-08	down	8010.XP_010899368.1	1.6e-65	213	2E362@1|root,2SAAU@2759|Eukaryota,3A9EK@33154|Opisthokonta,3BTJV@33208|Metazoa,3DAA0@33213|Bilateria,48GGF@7711|Chordata,49DA2@7742|Vertebrata,4A4IN@7898|Actinopterygii	7898|Actinopterygii	-	-	-	-	-	-	-	-	-	-	-	-	-	-	-
TRINITY_DN7851_c0_g1_i3	48.6503	-22.6417	3.30162	-6.85775	7e-12	9.83e-10	down	7918.ENSLOCP00000004644	6.19e-69	222	KOG3575@1|root,KOG3575@2759|Eukaryota,39RVM@33154|Opisthokonta,3BB3T@33208|Metazoa,3CXJE@33213|Bilateria,482BA@7711|Chordata,4960S@7742|Vertebrata,49SUK@7898|Actinopterygii	7898|Actinopterygii	K	Nuclear&receptor&subfamily&0&group&B&member	nr0b2	-	-	ko:K08563	ko04976,map04976	-	-	-	ko00000,ko00001,ko03000,ko03310	-	-	-	Hormone_recep
TRINITY_DN80601_c0_g1_i1	20.0149	-21.4057	4.66712	-4.58649	4.51e-06	9.83e-05	down	7994.ENSAMXP00000000236	2.52e-159	464	2CMZE@1|root,2QSXA@2759|Eukaryota,38GDR@33154|Opisthokonta,3BBFF@33208|Metazoa,3D2N7@33213|Bilateria,483SX@7711|Chordata,497Q7@7742|Vertebrata,49QPI@7898|Actinopterygii	7898|Actinopterygii	T	TAP&binding&protein-like	tapbpl	-	-	-	-	-	-	-	-	-	-	-	C1-set,V-set
TRINITY_DN1471_c0_g1_i5	31.5313	-8.78588	1.70022	-5.16748	2.37e-07	9.82e-06	down	31033.ENSTRUP00000008054	3.85e-91	290	KOG1217@1|root,KOG1217@2759|Eukaryota,39WUR@33154|Opisthokonta,3BGN9@33208|Metazoa,3CZAP@33213|Bilateria,482GW@7711|Chordata,49021@7742|Vertebrata,49ZA8@7898|Actinopterygii	7898|Actinopterygii	T	Latent&transforming&growth&factor&beta&binding&protein	LTBP4	-	-	ko:K08023	-	-	-	-	ko00000	-	-	-	EGF_CA,TB
TRINITY_DN14995_c0_g1_i2	8.10964	-6.82317	1.4872	-4.58792	4.48e-06	9.79e-05	down	7955.ENSDARP00000101340	0	1535	COG2940@1|root,KOG1084@2759|Eukaryota,38GS2@33154|Opisthokonta,3BFV9@33208|Metazoa,3CTI9@33213|Bilateria,482QA@7711|Chordata,495S0@7742|Vertebrata,4A4P8@7898|Actinopterygii	7898|Actinopterygii	K	Transcription&factor	tcf20	-	-	-	-	-	-	-	-	-	-	-	zf-HC5HC2H
TRINITY_DN3608_c0_g1_i1	20.1738	-21.4215	4.66712	-4.58988	4.44e-06	9.74e-05	down	7955.ENSDARP00000115806	1.4e-78	234	2CYVI@1|root,2S6Q1@2759|Eukaryota,3A761@33154|Opisthokonta,3BTSJ@33208|Metazoa,3DAGG@33213|Bilateria,48GGH@7711|Chordata,49DCA@7742|Vertebrata,4A7K7@7898|Actinopterygii	7898|Actinopterygii	S	Plac8&onzin&related&protein	-	-	-	-	-	-	-	-	-	-	-	-	PLAC8
TRINITY_DN1375_c0_g1_i5	22.7715	-21.4398	4.66706	-4.59387	4.35e-06	9.63e-05	down	7955.ENSDARP00000009966	1.1e-99	295	KOG3195@1|root,KOG3195@2759|Eukaryota,39WB2@33154|Opisthokonta,3BD24@33208|Metazoa,3CUXA@33213|Bilateria,48J1T@7711|Chordata,49FI2@7742|Vertebrata,4A51Q@7898|Actinopterygii	7898|Actinopterygii	S	Golgi&apparatus&membrane&protein&TVP23&homolog	-	-	-	-	-	-	-	-	-	-	-	-	DUF846
TRINITY_DN148654_c0_g1_i1	20.5287	-21.4508	4.66711	-4.59616	4.3e-06	9.57e-05	down	8010.XP_010873318.1	4.71e-22	93.2	2CFKN@1|root,2S3IY@2759|Eukaryota,3A48C@33154|Opisthokonta,3BSDF@33208|Metazoa,3D8RE@33213|Bilateria,48FB7@7711|Chordata,49CH0@7742|Vertebrata,4A40Y@7898|Actinopterygii	7898|Actinopterygii	S	Si&ch211-157c3.4	-	-	-	ko:K19363	ko04142,map04142	-	-	-	ko00000,ko00001	-	-	-	zf-LITAF-like
TRINITY_DN18771_c0_g1_i1	20.5539	-21.4521	4.66711	-4.59643	4.3e-06	9.56e-05	down	215358.XP_010739302.1	2.69e-41	144	COG5273@1|root,KOG1311@2759|Eukaryota,38BAM@33154|Opisthokonta,3B9DJ@33208|Metazoa,3CSP5@33213|Bilateria,47YXI@7711|Chordata,496AJ@7742|Vertebrata,49U89@7898|Actinopterygii	7898|Actinopterygii	S	Zinc&finger,&DHHC-type&containing&7	-	-	2.3.1.225	ko:K20029	-	-	-	-	ko00000,ko01000,ko04131	9.B.37.2	-	-	DHHC
TRINITY_DN37284_c0_g1_i1	20.6175	-21.4546	4.66711	-4.59698	4.29e-06	9.55e-05	down	7955.ENSDARP00000064060	4.67e-27	117	COG5640@1|root,KOG3627@2759|Eukaryota,39W3Y@33154|Opisthokonta,3BFT1@33208|Metazoa,3CXDZ@33213|Bilateria,48BZV@7711|Chordata,4970N@7742|Vertebrata,4A5MW@7898|Actinopterygii	7898|Actinopterygii	E	Belongs&to&the&peptidase&S1&family	proz	-	-	-	-	-	-	-	-	-	-	-	EGF,Gla,Trypsin
TRINITY_DN1298_c3_g1_i1	32.3436	-22.0889	3.40765	-6.48216	9.04e-11	9.53e-09	down	8010.XP_010898575.1	9.63e-298	846	KOG2611@1|root,KOG2611@2759|Eukaryota,38H3Y@33154|Opisthokonta,3BGTK@33208|Metazoa,3CWGM@33213|Bilateria,47Z1X@7711|Chordata,495TW@7742|Vertebrata,49UZF@7898|Actinopterygii	7898|Actinopterygii	S	Neurochondrin	ncdn	-	-	-	-	-	-	-	-	-	-	-	Neurochondrin
TRINITY_DN14558_c0_g1_i2	20.7368	-21.4668	4.6671	-4.5996	4.23e-06	9.47e-05	down	144197.XP_008281837.1	0	902	KOG1633@1|root,KOG1947@1|root,KOG1633@2759|Eukaryota,KOG1947@2759|Eukaryota,38CF1@33154|Opisthokonta,3BBS4@33208|Metazoa,3CRNF@33213|Bilateria,4834P@7711|Chordata,492DI@7742|Vertebrata,4A5JC@7898|Actinopterygii	7898|Actinopterygii	B	demethylase	kdm2a	-	1.14.11.27	ko:K10276	-	-	R10056	RC00185,RC03038	ko00000,ko01000,ko03036,ko04121	-	-	-	F-box,F-box-like,JmjC,PHD_4,zf-CXXC
TRINITY_DN16662_c0_g1_i1	21.846	-21.4685	4.66708	-4.59999	4.23e-06	9.46e-05	down	7994.ENSAMXP00000000223	0	934	28I44@1|root,2QQEI@2759|Eukaryota,38HRF@33154|Opisthokonta,3BDT4@33208|Metazoa,3CZ0D@33213|Bilateria,48BJ7@7711|Chordata,48WVF@7742|Vertebrata,49XUD@7898|Actinopterygii	7898|Actinopterygii	S	Centrosomal&protein	cep76	GO:0005575,GO:0005622,GO:0005623,GO:0005737,GO:0005814,GO:0005815,GO:0005856,GO:0008150,GO:0010564,GO:0010824,GO:0015630,GO:0032886,GO:0033043,GO:0043226,GO:0043228,GO:0043229,GO:0043232,GO:0044087,GO:0044422,GO:0044424,GO:0044430,GO:0044444,GO:0044446,GO:0044450,GO:0044464,GO:0046599,GO:0046605,GO:0050789,GO:0050794,GO:0051128,GO:0051493,GO:0051726,GO:0065007,GO:0070507,GO:1902115	-	ko:K16457	-	-	-	-	ko00000,ko03036	-	-	-	CEP76-C2
TRINITY_DN747_c0_g2_i1	50.1724	-1.76109	0.34028	-5.17541	2.27e-07	9.45e-06	down	7955.ENSDARP00000103186	0	938	COG5202@1|root,KOG2705@2759|Eukaryota,39RB5@33154|Opisthokonta,3B9ZH@33208|Metazoa,3CUNA@33213|Bilateria,4857T@7711|Chordata,495DE@7742|Vertebrata,49USA@7898|Actinopterygii	33208|Metazoa	S	Belongs&to&the&membrane-bound&acyltransferase&family	LPCAT3	GO:0000003,GO:0002119,GO:0002164,GO:0003006,GO:0003674,GO:0003824,GO:0003841,GO:0005575,GO:0005622,GO:0005623,GO:0005737,GO:0005783,GO:0005789,GO:0006575,GO:0006629,GO:0006644,GO:0006646,GO:0006650,GO:0006656,GO:0006658,GO:0006659,GO:0006793,GO:0006796,GO:0006807,GO:0006928,GO:0007009,GO:0007275,GO:0007276,GO:0007281,GO:0007283,GO:0007286,GO:0007291,GO:0007349,GO:0008150,GO:0008152,GO:0008354,GO:…	2.3.1.23	ko:K13515	ko00564,ko04216,map00564,map04216	-	R01318,R04480,R09035	RC00004,RC00037	ko00000,ko00001,ko01000,ko01004	-	-	-	MBOAT
TRINITY_DN5362_c0_g1_i1	20.8469	-21.4718	4.6671	-4.60067	4.21e-06	9.44e-05	down	7955.ENSDARP00000123243	0	1717	COG5021@1|root,KOG0941@2759|Eukaryota,38BET@33154|Opisthokonta,3BB1I@33208|Metazoa,3CRW4@33213|Bilateria,481J0@7711|Chordata,491HT@7742|Vertebrata,49TKM@7898|Actinopterygii	7898|Actinopterygii	O	Hect&domain&and&RLD&3	herc3	-	2.3.2.26	ko:K10614	ko04120,map04120	-	-	-	ko00000,ko00001,ko01000,ko04121	-	-	-	HECT,RCC1
TRINITY_DN3034_c0_g1_i3	45.1898	-22.5471	3.28373	-6.86632	6.59e-12	9.34e-10	down	8010.XP_010884740.1	2.43e-154	456	KOG1850@1|root,KOG1850@2759|Eukaryota,38IAQ@33154|Opisthokonta,3BC1T@33208|Metazoa,3D0QB@33213|Bilateria,486HA@7711|Chordata,492QE@7742|Vertebrata,49S50@7898|Actinopterygii	7898|Actinopterygii	Z	Taxilin&gamma	txlng	-	-	-	-	-	-	-	-	-	-	-	Taxilin
TRINITY_DN5587_c0_g1_i1	21.3325	-21.4976	4.66709	-4.60622	4.1e-06	9.28e-05	down	144197.XP_008298529.1	0	1178	28MRX@1|root,2R2J7@2759|Eukaryota,39WBV@33154|Opisthokonta,3BAWY@33208|Metazoa,3CWSG@33213|Bilateria,48859@7711|Chordata,48VR0@7742|Vertebrata,49RMZ@7898|Actinopterygii	7898|Actinopterygii	S	Absent&in&melanoma&1-like	AIM1L	-	-	-	-	-	-	-	-	-	-	-	Crystall,Ricin_B_lectin
TRINITY_DN561_c0_g1_i2	18.6464	-5.54512	1.2034	-4.60787	4.07e-06	9.24e-05	down	7918.ENSLOCP00000014000	0	1001	KOG1273@1|root,KOG1273@2759|Eukaryota,38EVN@33154|Opisthokonta,3BDZ1@33208|Metazoa,3CX87@33213|Bilateria,48ANI@7711|Chordata,4900T@7742|Vertebrata,4A1IX@7898|Actinopterygii	7898|Actinopterygii	S	Retinoblastoma&binding&protein&5	rbbp5	-	-	ko:K14961	ko04934,map04934	-	-	-	ko00000,ko00001,ko03036	-	-	-	WD40
TRINITY_DN22446_c1_g1_i1	21.6685	-21.52	4.66708	-4.61103	4.01e-06	9.15e-05	down	7955.ENSDARP00000123111	2.86e-60	201	2CXI8@1|root,2RXSN@2759|Eukaryota,3A121@33154|Opisthokonta,3BQ8S@33208|Metazoa,3D6IT@33213|Bilateria,48E7M@7711|Chordata,49B3R@7742|Vertebrata,4A32U@7898|Actinopterygii	7898|Actinopterygii	S	Major&histocompatibility&complex&class	-	-	-	ko:K06751	ko04144,ko04145,ko04218,ko04514,ko04612,ko04940,ko05165,ko05166,ko05167,ko05168,ko05169,ko05203,ko05320,ko05330,ko05332,ko05416,map04144,map04145,map04218,map04514,map04612,map04940,map05165,map05166,map05167,map05168,map05169,map05203,map05320,map05330,map05332,map05416	-	-	-	ko00000,ko00001,ko00537,ko04147,ko04516	-	-	-	C1-set,MHC_I
TRINITY_DN17286_c0_g1_i2	21.6141	-21.5205	4.66708	-4.61113	4e-06	9.15e-05	down	8010.XP_010875342.1	2.68e-254	710	KOG1192@1|root,KOG1192@2759|Eukaryota,38HD1@33154|Opisthokonta,3BHH3@33208|Metazoa,3CW3N@33213|Bilateria,48BS3@7711|Chordata,4967X@7742|Vertebrata,49UG4@7898|Actinopterygii	7898|Actinopterygii	CG	UDP&glycosyltransferase&3&family,&polypeptide&A1	UGT3A1	-	-	-	-	-	-	-	-	-	-	-	UDPGT
TRINITY_DN4155_c0_g1_i1	118.585	-23.8939	3.30342	-7.23309	4.72e-13	9.14e-11	down	8010.XP_010887244.1	4.01e-72	216	KOG1590@1|root,KOG1590@2759|Eukaryota,3A5JS@33154|Opisthokonta,3BSV6@33208|Metazoa,3D9BE@33213|Bilateria,48EJ0@7711|Chordata,49BH8@7742|Vertebrata,4A4N2@7898|Actinopterygii	7898|Actinopterygii	C	Mitochondrial&pyruvate&carrier	mpc1	-	-	ko:K22138	-	-	-	-	ko00000,ko02000,ko03029	2.A.105.1	-	-	MPC
TRINITY_DN3339_c1_g1_i1	21.6196	-21.523	4.66708	-4.61167	3.99e-06	9.13e-05	down	7918.ENSLOCP00000010761	7.91e-154	448	KOG0773@1|root,KOG0773@2759|Eukaryota,39VGJ@33154|Opisthokonta,3BF2J@33208|Metazoa,3CXJ4@33213|Bilateria,481N3@7711|Chordata,494BN@7742|Vertebrata,49RAS@7898|Actinopterygii	7898|Actinopterygii	K	Iroquois&homeobox&protein&2,&a	irx2	-	-	-	-	-	-	-	-	-	-	-	Homeobox_KN
TRINITY_DN4597_c0_g1_i5	99.9047	-10.4503	2.26543	-4.61292	3.97e-06	9.1e-05	down	7955.ENSDARP00000088044	1e-79	281	KOG0154@1|root,KOG0154@2759|Eukaryota,39S86@33154|Opisthokonta,3BDJM@33208|Metazoa,3D44B@33213|Bilateria,48AZN@7711|Chordata,4909C@7742|Vertebrata,49VRT@7898|Actinopterygii	7898|Actinopterygii	S	RNA&binding&motif&protein&6	-	-	-	-	-	-	-	-	-	-	-	-	-
TRINITY_DN1597_c3_g1_i1	171.556	-24.4108	3.55277	-6.87091	6.38e-12	9.09e-10	down	8010.XP_010894396.1	0	1033	COG0363@1|root,COG0364@1|root,KOG0563@2759|Eukaryota,KOG3147@2759|Eukaryota,38V5I@33154|Opisthokonta,3BIH2@33208|Metazoa,3CT4G@33213|Bilateria,48530@7711|Chordata,492ZD@7742|Vertebrata,49RMH@7898|Actinopterygii	7898|Actinopterygii	G	Hexose-6-phosphate&dehydrogenase&(glucose&1-dehydrogenase)	h6pd	-	1.1.1.47,3.1.1.31	ko:K13937	ko00030,ko01100,ko01110,ko01200,map00030,map01100,map01110,map01200	M00004,M00006	R02035,R02736	RC00001,RC00066,RC00537	ko00000,ko00001,ko00002,ko01000	-	-	-	G6PD_C,G6PD_N,Glucosamine_iso
TRINITY_DN2391_c0_g1_i1	35.5595	-6.14495	1.33133	-4.61564	3.92e-06	9.04e-05	down	7918.ENSLOCP00000007918	2.3e-157	454	KOG2629@1|root,KOG2629@2759|Eukaryota,38HJ0@33154|Opisthokonta,3BGMV@33208|Metazoa,3CS0N@33213|Bilateria,485W4@7711|Chordata,48VE8@7742|Vertebrata,49WF9@7898|Actinopterygii	7898|Actinopterygii	MOU	Peroxisomal&biogenesis&factor&14	pex14	-	-	ko:K13343	ko04146,map04146	-	-	-	ko00000,ko00001,ko04131	3.A.20.1	-	-	Pex14_N
TRINITY_DN733_c0_g1_i1	21.8731	-21.5403	4.66708	-4.61537	3.92e-06	9.04e-05	down	215358.XP_010730530.1	2.03e-201	577	COG0515@1|root,KOG2052@2759|Eukaryota,38CA3@33154|Opisthokonta,3BCPK@33208|Metazoa,3CTV4@33213|Bilateria,480RB@7711|Chordata,48VXN@7742|Vertebrata,49XYJ@7898|Actinopterygii	7898|Actinopterygii	T	Activin&A&receptor,&type&I	ACVR1	-	2.7.11.30	ko:K04675	ko04060,ko04350,ko04550,ko05418,map04060,map04350,map04550,map05418	M00679	-	-	ko00000,ko00001,ko00002,ko01000,ko01001,ko01020,ko04050	-	-	-	Pkinase,Pkinase_Tyr,TGF_beta_GS
TRINITY_DN527_c8_g1_i12	208.608	-3.41983	0.659538	-5.18519	2.16e-07	9.02e-06	down	7918.ENSLOCP00000018083	1.76e-272	810	KOG1820@1|root,KOG1820@2759|Eukaryota,38BXV@33154|Opisthokonta,3B9GF@33208|Metazoa,3CX5Z@33213|Bilateria,480AP@7711|Chordata,48WH9@7742|Vertebrata,49SVQ@7898|Actinopterygii	7898|Actinopterygii	Z	Cytoskeleton&associated&protein&5	-	-	-	-	-	-	-	-	-	-	-	-	-
TRINITY_DN12688_c0_g1_i1	22.2154	-21.5621	4.66707	-4.62006	3.84e-06	8.93e-05	down	106582.XP_004553926.1	2.23e-52	181	2CMWA@1|root,2QSC4@2759|Eukaryota,39RUG@33154|Opisthokonta,3BB2D@33208|Metazoa,3CXH2@33213|Bilateria,48D0M@7711|Chordata,49KUI@7742|Vertebrata,4A1AV@7898|Actinopterygii	7898|Actinopterygii	S	Poly&ADP-ribose&polymerase&12-like	-	-	2.4.2.30	ko:K15259	-	-	-	-	ko00000,ko01000	-	-	-	PARP,WWE
TRINITY_DN1144_c0_g1_i1	137.921	-23.3258	3.82991	-6.09044	1.13e-09	8.9e-08	down	8010.XP_010903869.1	4.93e-127	377	KOG4652@1|root,KOG4652@2759|Eukaryota,38CUJ@33154|Opisthokonta,3BKW8@33208|Metazoa,3D0PC@33213|Bilateria,483W7@7711|Chordata,48WZZ@7742|Vertebrata,49ZKS@7898|Actinopterygii	7898|Actinopterygii	B	HORMA&domain&containing&1	hormad1	GO:0000003,GO:0000075,GO:0000280,GO:0000819,GO:0003006,GO:0005575,GO:0005622,GO:0005623,GO:0005634,GO:0005694,GO:0006139,GO:0006725,GO:0006807,GO:0006996,GO:0007049,GO:0007059,GO:0007062,GO:0007127,GO:0007129,GO:0007130,GO:0007135,GO:0007276,GO:0007281,GO:0007283,GO:0007292,GO:0008150,GO:0008152,GO:0009987,GO:0010564,GO:0010639,GO:0010948,GO:0016043,GO:0019953,GO:0022402,GO:0022412,GO:0022414,GO:…	-	-	-	-	-	-	-	-	-	-	HORMA
TRINITY_DN3972_c2_g1_i2	213.385	-5.17758	0.797202	-6.49469	8.32e-11	8.88e-09	down	7955.ENSDARP00000110107	8.21e-26	105	KOG1025@1|root,KOG1025@2759|Eukaryota,38CH9@33154|Opisthokonta,3BBNC@33208|Metazoa,3CSNN@33213|Bilateria,48HF0@7711|Chordata,49G4J@7742|Vertebrata,4A668@7898|Actinopterygii	7898|Actinopterygii	T	Melanoma&receptor&tyrosine-protein&kinase-like	-	-	2.7.10.1	ko:K04361	ko01521,ko01522,ko04010,ko04012,ko04013,ko04014,ko04015,ko04020,ko04060,ko04066,ko04068,ko04072,ko04144,ko04151,ko04214,ko04320,ko04510,ko04520,ko04540,ko04630,ko04810,ko04912,ko04915,ko04921,ko04926,ko04934,ko05120,ko05160,ko05165,ko05200,ko05205,ko05206,ko05210,ko05212,ko05213,ko05214,ko05215,ko05218,ko05219,ko05223,ko05224,ko05225,ko05226,ko05230,ko05231,map01521,map01522,map04010,map04012,map…	-	-	-	ko00000,ko00001,ko01000,ko01001,ko01020,ko04050,ko04147,ko04516	-	-	-	Furin-like,GF_recep_IV,Pkinase_Tyr,Recep_L_domain
TRINITY_DN7880_c0_g1_i1	36.5602	-21.5768	4.66689	-4.62339	3.78e-06	8.83e-05	down	7955.ENSDARP00000083972	4.65e-166	503	COG5160@1|root,KOG0779@2759|Eukaryota,38B9R@33154|Opisthokonta,3BK2U@33208|Metazoa,3CYSF@33213|Bilateria,480JX@7711|Chordata,48YD3@7742|Vertebrata,49Z03@7898|Actinopterygii	7898|Actinopterygii	O	SUMO1&sentrin&specific&peptidase&7	senp7	-	3.4.22.68	ko:K08596	-	-	-	-	ko00000,ko01000,ko01002,ko04121	-	-	-	Peptidase_C48
TRINITY_DN5817_c4_g1_i3	47.6267	-9.3811	2.02862	-4.62438	3.76e-06	8.81e-05	down	8010.XP_010872347.1	0	989	COG0514@1|root,KOG0352@2759|Eukaryota,38CGB@33154|Opisthokonta,3BEZW@33208|Metazoa,3CZMV@33213|Bilateria,486DB@7711|Chordata,48YIK@7742|Vertebrata,49TCH@7898|Actinopterygii	7898|Actinopterygii	L	RecQ&protein-like&5&like	recql5	-	3.6.4.12	ko:K10902	-	-	-	-	ko00000,ko01000,ko03400	-	-	-	DEAD,Helicase_C,RecQ5,RecQ_Zn_bind
TRINITY_DN6660_c0_g1_i2	114.766	-21.5817	4.6667	-4.62461	3.75e-06	8.8e-05	down	7994.ENSAMXP00000017686	2.49e-66	243	KOG1721@1|root,KOG1721@2759|Eukaryota,38HHR@33154|Opisthokonta,3BX3X@33208|Metazoa,3DE07@33213|Bilateria,48HZ4@7711|Chordata,49E5G@7742|Vertebrata,4A5V2@7898|Actinopterygii	7898|Actinopterygii	S	Zgc&171422	-	-	-	ko:K09228	-	-	-	-	ko00000,ko03000	-	-	-	TINF2_N,zf-C2H2,zf-C2H2_6
TRINITY_DN2231_c0_g1_i7	166.681	-11.1886	2.41915	-4.62501	3.75e-06	8.79e-05	down	7918.ENSLOCP00000006583	1.14e-186	522	KOG0759@1|root,KOG0753@2759|Eukaryota,38GBC@33154|Opisthokonta,3BC5Y@33208|Metazoa,3CTTG@33213|Bilateria,480F8@7711|Chordata,48Y32@7742|Vertebrata,4A12Y@7898|Actinopterygii	7898|Actinopterygii	C	Belongs&to&the&mitochondrial&carrier&(TC&2.A.29)&family	SLC25A30	-	-	ko:K15106	-	-	-	-	ko00000,ko02000	2.A.29.24	-	-	Mito_carr
TRINITY_DN2217_c0_g1_i3	114.205	-10.6417	1.47005	-7.239	4.52e-13	8.77e-11	down	7955.ENSDARP00000103653	1.16e-98	299	2A8PA@1|root,2RYGW@2759|Eukaryota,3A06Y@33154|Opisthokonta,3BQ97@33208|Metazoa,3D69I@33213|Bilateria,48EBD@7711|Chordata,49B9J@7742|Vertebrata,4A30H@7898|Actinopterygii	7898|Actinopterygii	T	Si&ch211-79k12.1	-	-	-	-	-	-	-	-	-	-	-	-	Ig_2,Ig_3
TRINITY_DN10177_c0_g1_i7	22.79	-21.5953	4.66706	-4.62718	3.71e-06	8.73e-05	down	8010.XP_010865293.1	0	1339	KOG3665@1|root,KOG3665@2759|Eukaryota,38DFJ@33154|Opisthokonta,3BAQN@33208|Metazoa,3CT45@33213|Bilateria,485IV@7711|Chordata,4957R@7742|Vertebrata,49WEU@7898|Actinopterygii	7898|Actinopterygii	S	Zer-1&homolog	zer1	-	-	ko:K10350	-	-	-	-	ko00000,ko04121	-	-	-	-
TRINITY_DN15108_c0_g1_i1	23.0555	-21.6099	4.66705	-4.63031	3.65e-06	8.65e-05	down	8010.XP_010871203.1	3.11e-140	432	COG1132@1|root,KOG0054@2759|Eukaryota,38CH6@33154|Opisthokonta,3BA19@33208|Metazoa,3CSDY@33213|Bilateria,47Z73@7711|Chordata,48ZCK@7742|Vertebrata,49W1F@7898|Actinopterygii	7898|Actinopterygii	Q	ATP-binding&cassette,&sub-family&C&(CFTR&MRP),&member&6a	-	-	-	ko:K05665	ko01523,ko02010,ko04071,ko04977,ko05206,map01523,map02010,map04071,map04977,map05206	-	-	-	ko00000,ko00001,ko02000	3.A.1.208.8	-	-	ABC_membrane,ABC_tran
TRINITY_DN19612_c0_g1_i3	23.1488	-21.6117	4.66705	-4.6307	3.64e-06	8.64e-05	down	7994.ENSAMXP00000003907	1.92e-200	579	KOG3528@1|root,KOG3528@2759|Eukaryota,38BT5@33154|Opisthokonta,3B968@33208|Metazoa,3CWNU@33213|Bilateria,48A65@7711|Chordata,48X2B@7742|Vertebrata,49Q17@7898|Actinopterygii	7898|Actinopterygii	S	PDZ&domain&containing&1	pdzk1	-	-	-	-	-	-	-	-	-	-	-	PDZ
TRINITY_DN46_c1_g1_i8	44.7829	-9.29387	2.0067	-4.63142	3.63e-06	8.62e-05	down	7955.ENSDARP00000114828	3.14e-195	546	COG0517@1|root,KOG1764@2759|Eukaryota,38HG6@33154|Opisthokonta,3BEZN@33208|Metazoa,3CTCY@33213|Bilateria,47ZGF@7711|Chordata,492R1@7742|Vertebrata,49REG@7898|Actinopterygii	7898|Actinopterygii	C	Protein&kinase,&AMP-activated,&gamma&3b&non-catalytic&subunit	prkag3	-	-	ko:K07200	ko04068,ko04152,ko04211,ko04213,ko04371,ko04530,ko04710,ko04714,ko04910,ko04920,ko04921,ko04922,ko04931,ko04932,ko05410,map04068,map04152,map04211,map04213,map04371,map04530,map04710,map04714,map04910,map04920,map04921,map04922,map04931,map04932,map05410	-	-	-	ko00000,ko00001	-	-	-	CBS
TRINITY_DN19749_c0_g1_i2	23.4865	-21.6223	4.66705	-4.63298	3.6e-06	8.58e-05	down	32507.XP_006810385.1	7.08e-34	125	COG1012@1|root,KOG2455@2759|Eukaryota,38D6T@33154|Opisthokonta,3BDB2@33208|Metazoa,3D0Y4@33213|Bilateria,48A5P@7711|Chordata,48X27@7742|Vertebrata,49RUP@7898|Actinopterygii	7898|Actinopterygii	C	Aldehyde&dehydrogenase&4&family,&member&A1	aldh4a1	GO:0003674,GO:0003824,GO:0003842,GO:0005575,GO:0005622,GO:0005623,GO:0005737,GO:0005739,GO:0005759,GO:0006082,GO:0006520,GO:0006536,GO:0006560,GO:0006562,GO:0006807,GO:0008150,GO:0008152,GO:0009056,GO:0009063,GO:0009064,GO:0009065,GO:0009987,GO:0010133,GO:0016054,GO:0016491,GO:0016620,GO:0016645,GO:0016646,GO:0016903,GO:0019752,GO:0031974,GO:0043226,GO:0043227,GO:0043229,GO:0043231,GO:0043233,GO:…	1.2.1.88	ko:K00294	ko00250,ko00330,ko01100,map00250,map00330,map01100	-	R00245,R00707,R00708,R04444,R04445,R05051	RC00080,RC00216,RC00242,RC00255	ko00000,ko00001,ko01000	-	-	-	Aldedh
TRINITY_DN2573_c2_g1_i1	23.3766	-21.6296	4.66705	-4.63455	3.58e-06	8.54e-05	down	69293.ENSGACP00000024166	4.23e-20	88.2	290TZ@1|root,2SITY@2759|Eukaryota,3AFDW@33154|Opisthokonta,3BZG6@33208|Metazoa,3DDQM@33213|Bilateria,48J7S@7711|Chordata,49FIZ@7742|Vertebrata,4A5RI@7898|Actinopterygii	7898|Actinopterygii	S	AIG1&family	-	-	-	-	-	-	-	-	-	-	-	-	AIG1
TRINITY_DN340_c0_g1_i5	23.384	-21.637	4.66705	-4.63612	3.55e-06	8.5e-05	down	144197.XP_008277559.1	3.1e-292	806	COG0281@1|root,KOG1257@2759|Eukaryota,38DJY@33154|Opisthokonta,3BA84@33208|Metazoa,3CSHT@33213|Bilateria,486Z0@7711|Chordata,494DS@7742|Vertebrata,49TAX@7898|Actinopterygii	7898|Actinopterygii	C	Malic&enzyme&2,&NAD(&)-dependent,&mitochondrial	me2	-	1.1.1.38	ko:K00027	ko00620,ko01200,ko02020,map00620,map01200,map02020	-	R00214	RC00105	ko00000,ko00001,ko01000	-	-	-	Malic_M,malic
TRINITY_DN1092_c1_g1_i1	14.4909	-6.67582	1.43962	-4.6372	3.53e-06	8.46e-05	down	7955.ENSDARP00000046044	2.33e-90	304	28QRK@1|root,2QXEG@2759|Eukaryota,38FQU@33154|Opisthokonta,3BGYD@33208|Metazoa,3CSA3@33213|Bilateria,483KI@7711|Chordata,492YX@7742|Vertebrata,49R6Y@7898|Actinopterygii	7898|Actinopterygii	T	Interleukin&6&signal&transducer	il6st	-	-	ko:K05060	ko04060,ko04550,ko04630,ko04659,ko05167,ko05200,ko05203,map04060,map04550,map04630,map04659,map05167,map05200,map05203	-	-	-	ko00000,ko00001,ko04050,ko04090	-	-	-	Lep_receptor_Ig,fn3
TRINITY_DN170_c4_g1_i2	117.473	-23.8794	3.29616	-7.2446	4.34e-13	8.45e-11	down	7994.ENSAMXP00000016512	0	975	COG2453@1|root,KOG1716@2759|Eukaryota,38I3S@33154|Opisthokonta,3BAJK@33208|Metazoa,3D193@33213|Bilateria,4831J@7711|Chordata,494SW@7742|Vertebrata,49T3X@7898|Actinopterygii	7898|Actinopterygii	V	Dual&specificity&phosphatase	DUSP27	GO:0003674,GO:0003824,GO:0004721,GO:0005575,GO:0005622,GO:0005623,GO:0005737,GO:0006464,GO:0006470,GO:0006793,GO:0006796,GO:0006807,GO:0006996,GO:0007010,GO:0008138,GO:0008150,GO:0008152,GO:0009653,GO:0009987,GO:0010927,GO:0014866,GO:0016043,GO:0016311,GO:0016787,GO:0016788,GO:0016791,GO:0019538,GO:0022607,GO:0030016,GO:0030017,GO:0030029,GO:0030036,GO:0030154,GO:0030239,GO:0031032,GO:0032502,GO:…	3.1.3.16,3.1.3.48	ko:K14165	-	-	-	-	ko00000,ko01000,ko01009	-	-	-	DSPc
TRINITY_DN1401_c1_g1_i1	226.072	-22.0782	2.68506	-8.22262	1.99e-16	8.43e-14	down	7994.ENSAMXP00000003587	3.2e-280	775	KOG3645@1|root,KOG3645@2759|Eukaryota,38HP0@33154|Opisthokonta,3BEC7@33208|Metazoa,3CVT6@33213|Bilateria,4825T@7711|Chordata,48Y91@7742|Vertebrata,4A050@7898|Actinopterygii	7898|Actinopterygii	T	Cholinergic&receptor,&nicotinic,&beta&1&(muscle)	chrnb1	-	-	ko:K04812	ko04080,map04080	-	-	-	ko00000,ko00001,ko04040	1.A.9.1	-	-	Neur_chan_LBD,Neur_chan_memb
TRINITY_DN3998_c1_g1_i4	213.551	-24.7166	3.59091	-6.8831	5.86e-12	8.42e-10	down	7955.ENSDARP00000051548	1.58e-138	406	28PAR@1|root,2QVY3@2759|Eukaryota,39CPM@33154|Opisthokonta,3BIKW@33208|Metazoa,3CSMA@33213|Bilateria,482AQ@7711|Chordata,494TU@7742|Vertebrata,49TUD@7898|Actinopterygii	7898|Actinopterygii	K	induces&growth&arrest&or&apoptosis&depending&on&the&physiological&circumstances&and&cell&type.&Involved&in&cell&cycle&regulation&as&a&trans-activator&that&acts&to&negatively&regulate&cell&division&by&controlling&a&set&of&genes&required&for&this&process.&One&of&the&activated&genes&is&an&inhibitor&of&cyclin-dependent&kinases.&Apoptosis&induction&seems&to&be&mediated&either&by&stimulation&of&bax&and…	-	GO:0000003,GO:0000075,GO:0000077,GO:0000122,GO:0000278,GO:0000785,GO:0001067,GO:0001568,GO:0001666,GO:0001894,GO:0001944,GO:0002009,GO:0002039,GO:0002262,GO:0002376,GO:0002520,GO:0003008,GO:0003674,GO:0003676,GO:0003677,GO:0003682,GO:0003684,GO:0003690,GO:0003700,GO:0005488,GO:0005515,GO:0005575,GO:0005622,GO:0005623,GO:0005634,GO:0005657,GO:0005667,GO:0005694,GO:0005737,GO:0005739,GO:0005829,GO:…	-	ko:K04451	ko01522,ko01524,ko04010,ko04071,ko04110,ko04115,ko04137,ko04151,ko04210,ko04211,ko04216,ko04218,ko04310,ko04722,ko04919,ko05014,ko05016,ko05160,ko05161,ko05162,ko05165,ko05166,ko05167,ko05168,ko05169,ko05200,ko05202,ko05203,ko05205,ko05206,ko05210,ko05212,ko05213,ko05214,ko05215,ko05216,ko05217,ko05218,ko05219,ko05220,ko05222,ko05223,ko05224,ko05225,ko05226,ko05230,ko05418,map01522,map01524,map04…	-	-	-	ko00000,ko00001,ko03000,ko03036,ko03400	-	-	-	P53,P53_TAD,P53_tetramer
TRINITY_DN3813_c0_g1_i1	23.7107	-21.652	4.66704	-4.63934	3.5e-06	8.4e-05	down	7955.ENSDARP00000099401	0	1400	KOG1172@1|root,KOG1172@2759|Eukaryota,38BCI@33154|Opisthokonta,3BA46@33208|Metazoa,3CS9E@33213|Bilateria,4814T@7711|Chordata,48Y0T@7742|Vertebrata,49X0C@7898|Actinopterygii	7898|Actinopterygii	P	Solute&carrier&family&4,&sodium&bicarbonate&cotransporter,&member&7	SLC4A7	-	-	ko:K13858	-	-	-	-	ko00000,ko02000,ko03036	2.A.31.2.1	-	-	Band_3_cyto,HCO3_cotransp
TRINITY_DN4526_c0_g1_i9	23.7818	-21.6562	4.66704	-4.64025	3.48e-06	8.38e-05	down	8010.XP_010882540.1	3.87e-38	136	2CDRE@1|root,2S6M5@2759|Eukaryota,39UTP@33154|Opisthokonta,3BT5Y@33208|Metazoa,3D9F2@33213|Bilateria,48QM7@7711|Chordata,49M77@7742|Vertebrata,4A4MJ@7898|Actinopterygii	7898|Actinopterygii	S	A&kinase&(PRKA)&interacting&protein&1	AKIP1	-	-	-	-	-	-	-	-	-	-	-	-
TRINITY_DN2597_c5_g1_i8	104.66	-23.7211	3.88606	-6.10416	1.03e-09	8.28e-08	down	7955.ENSDARP00000002061	0	1222	COG1084@1|root,KOG1490@2759|Eukaryota,39M2V@33154|Opisthokonta,3BDD6@33208|Metazoa,3CX4G@33213|Bilateria,487DR@7711|Chordata,492Y9@7742|Vertebrata,49PZ6@7898|Actinopterygii	33208|Metazoa	S	Nucleolar&GTP-binding&protein&1	GTPBP4	GO:0000079,GO:0000166,GO:0000226,GO:0000278,GO:0000280,GO:0000463,GO:0000470,GO:0001882,GO:0001883,GO:0001932,GO:0003674,GO:0003824,GO:0003924,GO:0005488,GO:0005525,GO:0005575,GO:0005622,GO:0005623,GO:0005634,GO:0005635,GO:0005730,GO:0005737,GO:0005794,GO:0005829,GO:0006139,GO:0006275,GO:0006364,GO:0006396,GO:0006725,GO:0006807,GO:0006996,GO:0007010,GO:0007017,GO:0007049,GO:0007051,GO:0007052,GO:…	-	ko:K06943	ko03008,map03008	-	-	-	ko00000,ko00001,ko03009	-	-	-	NOG1,NOGCT
TRINITY_DN2964_c2_g1_i3	12.7414	-7.4786	1.61014	-4.6447	3.41e-06	8.25e-05	down	144197.XP_008275063.1	1.06e-121	368	KOG4803@1|root,KOG4803@2759|Eukaryota,39HTS@33154|Opisthokonta,3BEYU@33208|Metazoa,3D2XN@33213|Bilateria,485C6@7711|Chordata,494Q9@7742|Vertebrata,49SKJ@7898|Actinopterygii	7898|Actinopterygii	S	Zwilch,&kinetochore&associated,&homolog&(Drosophila)	zwilch	GO:0000075,GO:0000278,GO:0000775,GO:0000776,GO:0000777,GO:0000779,GO:0000793,GO:0005575,GO:0005622,GO:0005623,GO:0005694,GO:0007049,GO:0007093,GO:0007346,GO:0008150,GO:0009987,GO:0022402,GO:0032991,GO:0043226,GO:0043228,GO:0043229,GO:0043232,GO:0044422,GO:0044424,GO:0044427,GO:0044446,GO:0044464,GO:0045786,GO:0045930,GO:0048519,GO:0048523,GO:0050789,GO:0050794,GO:0051301,GO:0051726,GO:0065007,GO:…	-	ko:K11579	-	-	-	-	ko00000,ko03036	-	-	-	Zwilch
TRINITY_DN6922_c0_g1_i3	24.3334	-21.689	4.66703	-4.64729	3.36e-06	8.18e-05	down	7918.ENSLOCP00000016788	0	1228	KOG3658@1|root,KOG3658@2759|Eukaryota,38CS5@33154|Opisthokonta,3BCP3@33208|Metazoa,3CV73@33213|Bilateria,4830F@7711|Chordata,498QI@7742|Vertebrata,49Q0I@7898|Actinopterygii	7898|Actinopterygii	W	A&disintegrin&and&metalloprotease&domain&10b	-	-	3.4.24.81	ko:K06704	ko05010,ko05120,map05010,map05120	-	-	-	ko00000,ko00001,ko01000,ko01002,ko04090	-	-	-	Disintegrin,Pep_M12B_propep,Reprolysin_5
TRINITY_DN2573_c0_g1_i7	276.327	-25.0699	4.41572	-5.67742	1.37e-08	8.14e-07	down	7994.ENSAMXP00000014570	3.59e-226	634	28IP9@1|root,2QR0A@2759|Eukaryota,38H1S@33154|Opisthokonta,3BJ8I@33208|Metazoa,3D0S3@33213|Bilateria,48B23@7711|Chordata,494B6@7742|Vertebrata,49ZVQ@7898|Actinopterygii	7898|Actinopterygii	T	TAP&binding&protein&(tapasin)	tapbp	-	-	ko:K08058	ko04612,map04612	-	-	-	ko00000,ko00001	-	-	-	V-set,ig
TRINITY_DN2219_c1_g1_i10	60.7385	-6.23673	1.34107	-4.65055	3.31e-06	8.09e-05	down	7955.ENSDARP00000100263	0	2219	28Q0U@1|root,2QWPH@2759|Eukaryota,398DR@33154|Opisthokonta,3BJQC@33208|Metazoa,3CXSR@33213|Bilateria,48BA1@7711|Chordata,48WF3@7742|Vertebrata,4A0ND@7898|Actinopterygii	33208|Metazoa	S	Additional&sex&combs&like&2	ASXL2	GO:0000122,GO:0000278,GO:0000785,GO:0001501,GO:0001709,GO:0002009,GO:0002165,GO:0002682,GO:0002684,GO:0002761,GO:0002763,GO:0003007,GO:0003674,GO:0003682,GO:0005102,GO:0005488,GO:0005515,GO:0005575,GO:0005622,GO:0005623,GO:0005634,GO:0005654,GO:0005694,GO:0006325,GO:0006355,GO:0006357,GO:0006464,GO:0006508,GO:0006807,GO:0006996,GO:0007049,GO:0007275,GO:0007423,GO:0007444,GO:0007469,GO:0007472,GO:…	-	ko:K11471	-	-	-	-	ko00000,ko03036	-	-	-	ASXH,HARE-HTH,PHD_3
TRINITY_DN2619_c0_g1_i1	34.468	-21.7037	4.66691	-4.65055	3.31e-06	8.09e-05	down	31033.ENSTRUP00000014327	4.68e-126	362	KOG4451@1|root,KOG4451@2759|Eukaryota,38TDI@33154|Opisthokonta,3BFHA@33208|Metazoa,3CVIV@33213|Bilateria,482FA@7711|Chordata,490V9@7742|Vertebrata,49QDU@7898|Actinopterygii	7898|Actinopterygii	S	Zinc&finger&C4H2	zc4h2	GO:0001708,GO:0003674,GO:0005488,GO:0005575,GO:0005622,GO:0005623,GO:0005634,GO:0005737,GO:0005886,GO:0007275,GO:0007399,GO:0007417,GO:0007528,GO:0008150,GO:0009987,GO:0010720,GO:0016020,GO:0016043,GO:0021510,GO:0021515,GO:0021517,GO:0021522,GO:0021953,GO:0022008,GO:0030054,GO:0030154,GO:0030182,GO:0032501,GO:0032502,GO:0043167,GO:0043169,GO:0043226,GO:0043227,GO:0043229,GO:0043231,GO:0044424,GO:…	-	-	-	-	-	-	-	-	-	-	zf-C4H2
TRINITY_DN9558_c0_g1_i1	17.604	-21.728	4.66719	-4.65549	3.23e-06	7.95e-05	down	8010.XP_010868177.1	4.33e-205	568	KOG0594@1|root,KOG0594@2759|Eukaryota,38B58@33154|Opisthokonta,3BH44@33208|Metazoa,3CYR4@33213|Bilateria,48777@7711|Chordata,48WCJ@7742|Vertebrata,49RU9@7898|Actinopterygii	7898|Actinopterygii	T	Cyclin-dependent&kinase&1	cdk1	GO:0000166,GO:0003674,GO:0003824,GO:0004672,GO:0004674,GO:0004693,GO:0005488,GO:0005524,GO:0005575,GO:0005622,GO:0005623,GO:0005634,GO:0005737,GO:0005815,GO:0005856,GO:0006464,GO:0006468,GO:0006793,GO:0006796,GO:0006807,GO:0007049,GO:0007346,GO:0008144,GO:0008150,GO:0008152,GO:0008353,GO:0009794,GO:0009987,GO:0015630,GO:0016301,GO:0016310,GO:0016740,GO:0016772,GO:0016773,GO:0017076,GO:0019538,GO:…	2.7.11.22,2.7.11.23	ko:K02087	ko04110,ko04114,ko04115,ko04218,ko04540,ko04914,ko05168,ko05169,ko05203,map04110,map04114,map04115,map04218,map04540,map04914,map05168,map05169,map05203	M00693	-	-	ko00000,ko00001,ko00002,ko01000,ko01001,ko03032,ko03036,ko04147	-	-	-	Pkinase
TRINITY_DN2990_c3_g1_i1	102.087	-4.35865	0.935846	-4.65745	3.2e-06	7.89e-05	down	7955.ENSDARP00000079159	2.85e-305	832	COG1562@1|root,KOG1459@2759|Eukaryota,38FSE@33154|Opisthokonta,3BE4Z@33208|Metazoa,3CRK2@33213|Bilateria,4897F@7711|Chordata,4910Z@7742|Vertebrata,49Y0U@7898|Actinopterygii	33208|Metazoa	I	Farnesyl-diphosphate&farnesyltransferase&1	FDFT1	GO:0003674,GO:0003824,GO:0004310,GO:0004311,GO:0004659,GO:0005575,GO:0005622,GO:0005623,GO:0005737,GO:0005783,GO:0005789,GO:0006066,GO:0006629,GO:0006644,GO:0006694,GO:0006695,GO:0006720,GO:0006721,GO:0006793,GO:0006796,GO:0008150,GO:0008152,GO:0008202,GO:0008203,GO:0008610,GO:0009058,GO:0009889,GO:0009987,GO:0012505,GO:0016020,GO:0016021,GO:0016125,GO:0016126,GO:0016740,GO:0016765,GO:0019216,GO:…	2.5.1.21	ko:K00801	ko00100,ko00909,ko01100,ko01110,ko01130,map00100,map00909,map01100,map01110,map01130	-	R00702,R02872,R06223	RC00362,RC00796,RC02839	ko00000,ko00001,ko01000,ko01006	-	-	-	SQS_PSY
TRINITY_DN1173_c0_g1_i5	163.611	-11.162	2.39514	-4.6603	3.16e-06	7.81e-05	down	8010.XP_010879970.1	1.83e-113	328	KOG3215@1|root,KOG3215@2759|Eukaryota,39VA2@33154|Opisthokonta,3BA8P@33208|Metazoa,3CY0I@33213|Bilateria,481KX@7711|Chordata,48VVU@7742|Vertebrata,4A22N@7898|Actinopterygii	7898|Actinopterygii	S	THO&complex	thoc7	GO:0000346,GO:0000347,GO:0000445,GO:0000781,GO:0003674,GO:0003676,GO:0003723,GO:0005488,GO:0005575,GO:0005622,GO:0005623,GO:0005634,GO:0005654,GO:0005694,GO:0005737,GO:0006139,GO:0006396,GO:0006397,GO:0006403,GO:0006405,GO:0006406,GO:0006611,GO:0006725,GO:0006807,GO:0006810,GO:0006886,GO:0006913,GO:0008104,GO:0008150,GO:0008152,GO:0008380,GO:0009987,GO:0010467,GO:0015031,GO:0015833,GO:0015931,GO:…	-	ko:K13176	ko03013,map03013	M00405,M00406	-	-	ko00000,ko00001,ko00002,ko03019,ko03041	-	-	-	THOC7
TRINITY_DN5262_c0_g1_i1	1366.02	-27.2953	2.5677	-10.6302	2.16e-26	7.76e-23	down	144197.XP_008280911.1	1.03e-95	284	COG0479@1|root,KOG3049@2759|Eukaryota,38CDD@33154|Opisthokonta,3BA88@33208|Metazoa,3CY46@33213|Bilateria,48AF3@7711|Chordata,496XX@7742|Vertebrata,49WMH@7898|Actinopterygii	7898|Actinopterygii	C	Iron-sulfur&protein&(IP)&subunit&of&succinate&dehydrogenase&(SDH)&that&is&involved&in&complex&II&of&the&mitochondrial&electron&transport&chain&and&is&responsible&for&transferring&electrons&from&succinate&to&ubiquinone&(coenzyme&Q)	sdhb	-	1.3.5.1	ko:K00235	ko00020,ko00190,ko01100,ko01110,ko01120,ko01130,ko01200,ko04714,ko04932,ko05010,ko05012,ko05016,map00020,map00190,map01100,map01110,map01120,map01130,map01200,map04714,map04932,map05010,map05012,map05016	M00009,M00011,M00148	R02164	RC00045	ko00000,ko00001,ko00002,ko01000	-	-	-	Fer2_3,Fer4_17
TRINITY_DN6254_c1_g1_i4	25.8887	-21.7737	4.66701	-4.66545	3.08e-06	7.67e-05	down	144197.XP_008304612.1	8.15e-24	107	KOG1218@1|root,KOG1218@2759|Eukaryota,39NIZ@33154|Opisthokonta,3BA3C@33208|Metazoa,3CZB3@33213|Bilateria,480XW@7711|Chordata,48VCH@7742|Vertebrata,49WRV@7898|Actinopterygii	7898|Actinopterygii	T	Scavenger&receptor&class&F&member&1	scarf1	-	-	-	-	-	-	-	-	-	-	-	Laminin_EGF
TRINITY_DN10282_c0_g1_i1	37.5413	-21.4357	4.1063	-5.22021	1.79e-07	7.63e-06	down	8010.XP_010867387.1	4.14e-17	81.6	KOG2177@1|root,KOG2177@2759|Eukaryota,393H3@33154|Opisthokonta,3BC3M@33208|Metazoa,3CY4H@33213|Bilateria,482R5@7711|Chordata,499DI@7742|Vertebrata,4A55Y@7898|Actinopterygii	7898|Actinopterygii	O	Tripartite&motif&containing&47	-	-	2.3.2.27	ko:K10652,ko:K12006	ko04064,ko04622,ko05164,map04064,map04622,map05164	-	-	-	ko00000,ko00001,ko01000,ko04121	-	-	-	PRY,SPRY,zf-B_box,zf-C3HC4_4
TRINITY_DN9345_c0_g1_i1	208.324	-8.31721	1.46166	-5.69027	1.27e-08	7.6e-07	down	7918.ENSLOCP00000001555	0	929	COG2319@1|root,KOG0305@2759|Eukaryota,38D8U@33154|Opisthokonta,3BHJ1@33208|Metazoa,3D02A@33213|Bilateria,483K1@7711|Chordata,48XG5@7742|Vertebrata,49W13@7898|Actinopterygii	7898|Actinopterygii	DO	Fizzy&cell&division&cycle&20&related&1&(Drosophila)	fzr1	-	-	ko:K03364	ko04110,ko04111,ko04120,ko04914,map04110,map04111,map04120,map04914	M00389	-	-	ko00000,ko00001,ko00002,ko04121	-	-	-	WD40
TRINITY_DN966_c0_g1_i5	46.4198	-22.5856	3.69002	-6.12072	9.32e-10	7.57e-08	down	69293.ENSGACP00000014792	5.99e-114	340	KOG1584@1|root,KOG1584@2759|Eukaryota,39U98@33154|Opisthokonta,3BDM8@33208|Metazoa,3CWPN@33213|Bilateria,483VS@7711|Chordata,48V6S@7742|Vertebrata,49VYT@7898|Actinopterygii	7898|Actinopterygii	S	Sulfotransferase&family,&cytosolic,&6b,&member&1	sult6b1	GO:0003674,GO:0003824,GO:0008146,GO:0008150,GO:0009410,GO:0009987,GO:0016740,GO:0016782,GO:0042221,GO:0050896,GO:0051716,GO:0070887,GO:0071466	-	-	-	-	-	-	-	-	-	-	Sulfotransfer_1
TRINITY_DN2578_c0_g1_i1	26.77	-21.8079	4.66699	-4.6728	2.97e-06	7.48e-05	down	8010.XP_010895628.1	1.41e-136	417	KOG3582@1|root,KOG3582@2759|Eukaryota,38CXV@33154|Opisthokonta,3BD33@33208|Metazoa,3CSVS@33213|Bilateria,489BS@7711|Chordata,48WUD@7742|Vertebrata,49RRF@7898|Actinopterygii	7898|Actinopterygii	K	MLX&interacting&protein	mlxip	-	-	ko:K09113	ko04931,ko04932,map04931,map04932	-	-	-	ko00000,ko00001,ko03000	-	-	-	HLH
TRINITY_DN2272_c0_g1_i3	148.267	-11.0196	2.35785	-4.6736	2.96e-06	7.46e-05	down	7955.ENSDARP00000031533	0	3585	KOG1226@1|root,KOG3510@1|root,KOG1226@2759|Eukaryota,KOG3510@2759|Eukaryota,39T9G@33154|Opisthokonta,3BEK4@33208|Metazoa,3D38E@33213|Bilateria,4853T@7711|Chordata,48YVP@7742|Vertebrata,49SGH@7898|Actinopterygii	33208|Metazoa	TW	integrin	ITGB4	GO:0000003,GO:0001655,GO:0001664,GO:0001667,GO:0001704,GO:0001707,GO:0003674,GO:0005102,GO:0005488,GO:0005515,GO:0005575,GO:0005576,GO:0005604,GO:0005615,GO:0005622,GO:0005623,GO:0005737,GO:0005886,GO:0005887,GO:0005938,GO:0006914,GO:0006928,GO:0006950,GO:0007044,GO:0007154,GO:0007155,GO:0007160,GO:0007165,GO:0007166,GO:0007229,GO:0007275,GO:0007369,GO:0007498,GO:0007565,GO:0007566,GO:0008150,GO:…	-	ko:K06525	ko04151,ko04510,ko04512,ko04810,ko05165,ko05410,ko05412,ko05414,map04151,map04510,map04512,map04810,map05165,map05410,map05412,map05414	-	-	-	ko00000,ko00001,ko04090,ko04147,ko04516	-	-	-	Calx-beta,EGF_2,Integrin_B_tail,Integrin_beta,PSI_integrin,fn3
TRINITY_DN7327_c0_g1_i8	26.7493	-21.8142	4.66699	-4.67414	2.95e-06	7.45e-05	down	7955.ENSDARP00000013849	9.14e-156	448	KOG0297@1|root,KOG0297@2759|Eukaryota,38D7Q@33154|Opisthokonta,3BFRP@33208|Metazoa,3CXR9@33213|Bilateria,48A1A@7711|Chordata,49220@7742|Vertebrata,4A126@7898|Actinopterygii	7898|Actinopterygii	O	TNF&receptor-associated&factor	traf4	-	-	ko:K09848	ko04214,ko04657,ko05200,ko05222,map04214,map04657,map05200,map05222	-	-	-	ko00000,ko00001	-	-	-	MATH,zf-C3HC4,zf-C3HC4_2,zf-TRAF
TRINITY_DN505_c2_g1_i4	104.385	-9.55053	1.67707	-5.69477	1.24e-08	7.43e-07	down	7918.ENSLOCP00000022254	2.1e-88	275	KOG3656@1|root,KOG3656@2759|Eukaryota,39SZ8@33154|Opisthokonta,3BACD@33208|Metazoa,3D3KE@33213|Bilateria,489A9@7711|Chordata,495HY@7742|Vertebrata,4A5ZS@7898|Actinopterygii	7898|Actinopterygii	T	7&transmembrane&receptor&(rhodopsin&family)	-	-	-	-	-	-	-	-	-	-	-	-	7tm_1
TRINITY_DN3923_c0_g1_i1	26.7739	-21.8218	4.66699	-4.67578	2.93e-06	7.39e-05	down	8010.XP_010868594.1	8.77e-123	376	KOG3698@1|root,KOG3698@2759|Eukaryota,38D91@33154|Opisthokonta,3BC69@33208|Metazoa,3CUMB@33213|Bilateria,482A4@7711|Chordata,48XU8@7742|Vertebrata,49W9Q@7898|Actinopterygii	7898|Actinopterygii	O	Meningioma&expressed&antigen&5&(hyaluronidase)	mgea5	-	2.3.1.48,3.2.1.169	ko:K15719	ko04931,map04931	-	R09672,R09673	RC00059,RC00397,RC00451,RC00746	ko00000,ko00001,ko01000	-	GH84	-	NAGidase
TRINITY_DN4_c2_g1_i2	1388.81	-27.3257	3.95719	-6.90532	5.01e-12	7.38e-10	down	106582.XP_004566171.1	1.81e-124	362	KOG4838@1|root,KOG4838@2759|Eukaryota,38ETR@33154|Opisthokonta,3BE3T@33208|Metazoa,3CWMM@33213|Bilateria,486VJ@7711|Chordata,48V8K@7742|Vertebrata,49TQK@7898|Actinopterygii	7898|Actinopterygii	S	Transmembrane&protein&231	tmem231	GO:0005575,GO:0005623,GO:0005886,GO:0005929,GO:0006996,GO:0007154,GO:0007165,GO:0007166,GO:0007224,GO:0008150,GO:0009987,GO:0016020,GO:0016021,GO:0016043,GO:0022607,GO:0023052,GO:0030030,GO:0030031,GO:0031090,GO:0031224,GO:0031253,GO:0032879,GO:0032880,GO:0032991,GO:0035869,GO:0036038,GO:0042995,GO:0043226,GO:0043227,GO:0044085,GO:0044422,GO:0044425,GO:0044441,GO:0044459,GO:0044463,GO:0044464,GO:…	-	ko:K19362	-	-	-	-	ko00000,ko03036	-	-	-	TM231
TRINITY_DN1976_c0_g1_i24	124.538	-10.7688	2.3029	-4.67618	2.92e-06	7.38e-05	down	7955.ENSDARP00000079877	0	1488	COG1884@1|root,2QQ7X@2759|Eukaryota,38HNY@33154|Opisthokonta,3BABU@33208|Metazoa,3CTUG@33213|Bilateria,482MI@7711|Chordata,4904P@7742|Vertebrata,49R6W@7898|Actinopterygii	33208|Metazoa	I	Methylmalonyl&Coenzyme&A&mutase	MUT	GO:0000096,GO:0003674,GO:0003824,GO:0003924,GO:0004494,GO:0005488,GO:0005515,GO:0005575,GO:0005622,GO:0005623,GO:0005737,GO:0005739,GO:0005759,GO:0006082,GO:0006520,GO:0006725,GO:0006766,GO:0006767,GO:0006790,GO:0006807,GO:0007275,GO:0008144,GO:0008150,GO:0008152,GO:0009235,GO:0009791,GO:0009987,GO:0016462,GO:0016787,GO:0016817,GO:0016818,GO:0016853,GO:0016866,GO:0017111,GO:0017144,GO:0019752,GO:…	5.4.99.2	ko:K01847	ko00280,ko00630,ko00640,ko00720,ko01100,ko01120,ko01200,map00280,map00630,map00640,map00720,map01100,map01120,map01200	M00373,M00376,M00741	R00833	RC00395	ko00000,ko00001,ko00002,ko01000	-	-	-	B12-binding,MM_CoA_mutase
TRINITY_DN2940_c0_g1_i6	56.6953	-9.63301	1.8426	-5.22795	1.71e-07	7.35e-06	down	7994.ENSAMXP00000017500	4.27e-76	236	COG4870@1|root,KOG1543@2759|Eukaryota,39HF6@33154|Opisthokonta,3BB41@33208|Metazoa,3CSDM@33213|Bilateria,485FP@7711|Chordata,48YPP@7742|Vertebrata,49RC2@7898|Actinopterygii	7898|Actinopterygii	O	Belongs&to&the&peptidase&C1&family	ctsh	-	3.4.22.16	ko:K01366	ko04142,ko04210,map04142,map04210	-	-	-	ko00000,ko00001,ko01000,ko01002	-	-	-	Inhibitor_I29,Peptidase_C1
TRINITY_DN10445_c0_g1_i2	27.7979	-21.8592	4.66698	-4.68381	2.82e-06	7.18e-05	down	8128.ENSONIP00000025318	3.18e-209	591	KOG1621@1|root,KOG1621@2759|Eukaryota,38V9M@33154|Opisthokonta,3BAWE@33208|Metazoa,3CU4K@33213|Bilateria,480H5@7711|Chordata,48VFQ@7742|Vertebrata,49RVS@7898|Actinopterygii	7898|Actinopterygii	I	Belongs&to&the&inositol&phosphokinase&(IPK)&family	itpka	-	2.7.1.127	ko:K00911	ko00562,ko01100,ko04020,ko04070,map00562,map01100,map04020,map04070	M00130	R03433	RC00002,RC00078	ko00000,ko00001,ko00002,ko01000	-	-	-	IPK
TRINITY_DN9467_c0_g1_i1	68.9451	-22.3237	3.9152	-5.70182	1.19e-08	7.15e-07	down	8010.XP_010897919.1	4.95e-62	223	2E0GJ@1|root,2S7WZ@2759|Eukaryota,39Z13@33154|Opisthokonta,3BMG6@33208|Metazoa,3CV3J@33213|Bilateria,489ET@7711|Chordata,49AMV@7742|Vertebrata,4A5CI@7898|Actinopterygii	7898|Actinopterygii	S	Serine&arginine&repetitive&matrix&protein&1-like	-	-	-	-	-	-	-	-	-	-	-	-	-
TRINITY_DN624_c0_g1_i1	69.0386	-23.1405	3.5423	-6.53262	6.46e-11	7.14e-09	down	7994.ENSAMXP00000010489	1.55e-205	604	COG4886@1|root,KOG0444@2759|Eukaryota,38CS8@33154|Opisthokonta,3B9UA@33208|Metazoa,3D1BF@33213|Bilateria,4834Q@7711|Chordata,495QW@7742|Vertebrata,49WFC@7898|Actinopterygii	7898|Actinopterygii	Z	Flightless&I&homolog&(Drosophila)	flii	-	-	-	-	-	-	-	-	-	-	-	Gelsolin,LRR_1,LRR_4,LRR_8
TRINITY_DN5313_c0_g1_i1	27.7731	-21.8665	4.66698	-4.68537	2.79e-06	7.14e-05	down	69293.ENSGACP00000015810	6.28e-69	227	COG0306@1|root,KOG2493@2759|Eukaryota,38HXZ@33154|Opisthokonta,3BAM9@33208|Metazoa,3CRGE@33213|Bilateria,48D8A@7711|Chordata,49A3C@7742|Vertebrata,49XQC@7898|Actinopterygii	7898|Actinopterygii	P	Sodium-phosphate&symporter&which&plays&a&fundamental&housekeeping&role&in&phosphate&transport	-	GO:0003674,GO:0005215,GO:0005315,GO:0005436,GO:0005575,GO:0005623,GO:0005886,GO:0005887,GO:0006810,GO:0006811,GO:0006812,GO:0006814,GO:0006817,GO:0006820,GO:0008150,GO:0008324,GO:0015075,GO:0015077,GO:0015081,GO:0015291,GO:0015293,GO:0015294,GO:0015318,GO:0015319,GO:0015370,GO:0015672,GO:0015698,GO:0016020,GO:0016021,GO:0022804,GO:0022857,GO:0022890,GO:0030001,GO:0031224,GO:0031226,GO:0034220,GO:…	-	ko:K14640	-	-	-	-	ko00000,ko02000	2.A.20.2	-	-	PHO4
TRINITY_DN16488_c0_g1_i2	47.9904	-6.1685	1.31615	-4.68676	2.78e-06	7.11e-05	down	7955.ENSDARP00000069533	2.44e-49	168	KOG0082@1|root,KOG0099@2759|Eukaryota,38C3N@33154|Opisthokonta,3B9MU@33208|Metazoa,3CWC5@33213|Bilateria,485FY@7711|Chordata,48WJQ@7742|Vertebrata,49UZ4@7898|Actinopterygii	7898|Actinopterygii	T	Guanine&nucleotide-binding&protein&G(s)&subunit	gnas	-	-	ko:K04632	ko01522,ko04015,ko04020,ko04024,ko04072,ko04261,ko04270,ko04540,ko04611,ko04713,ko04714,ko04724,ko04726,ko04728,ko04730,ko04750,ko04911,ko04912,ko04913,ko04915,ko04916,ko04918,ko04921,ko04922,ko04923,ko04924,ko04925,ko04926,ko04927,ko04934,ko04961,ko04962,ko04970,ko04971,ko04972,ko04976,ko05030,ko05031,ko05032,ko05034,ko05110,ko05142,ko05146,ko05165,ko05200,ko05414,map01522,map04015,map04020,map0…	M00695	-	-	ko00000,ko00001,ko00002,ko04031,ko04147	-	-	-	G-alpha
TRINITY_DN10576_c0_g1_i1	25.991	-6.06681	1.29444	-4.68683	2.77e-06	7.11e-05	down	8049.ENSGMOP00000018607	1.3e-99	313	28KB6@1|root,2QSS1@2759|Eukaryota,39XKI@33154|Opisthokonta,3BPWM@33208|Metazoa,3D7K7@33213|Bilateria,48K8W@7711|Chordata,49H7W@7742|Vertebrata,4A964@7898|Actinopterygii	7898|Actinopterygii	-	-	-	-	-	-	-	-	-	-	-	-	-	-	-
TRINITY_DN4369_c1_g1_i1	42.9119	-9.23237	1.76278	-5.23739	1.63e-07	7.04e-06	down	7994.ENSAMXP00000016573	8.25e-104	340	COG5022@1|root,KOG0161@2759|Eukaryota,39QBA@33154|Opisthokonta,3BBF6@33208|Metazoa,3D54H@33213|Bilateria,48DP7@7711|Chordata,49A8S@7742|Vertebrata,49UQQ@7898|Actinopterygii	7898|Actinopterygii	Z	Myosin,&heavy&chain	-	-	-	ko:K17751	ko04260,ko04261,ko05416,map04260,map04261,map05416	-	-	-	ko00000,ko00001,ko04812	-	-	-	Myosin_tail_1
TRINITY_DN1524_c0_g1_i2	41.1821	-21.8892	4.66686	-4.69035	2.73e-06	7.01e-05	down	7955.ENSDARP00000115806	2.42e-79	236	2CYVI@1|root,2S6Q1@2759|Eukaryota,3A761@33154|Opisthokonta,3BTSJ@33208|Metazoa,3DAGG@33213|Bilateria,48GGH@7711|Chordata,49DCA@7742|Vertebrata,4A7K7@7898|Actinopterygii	7898|Actinopterygii	S	Plac8&onzin&related&protein	-	-	-	-	-	-	-	-	-	-	-	-	PLAC8
TRINITY_DN13540_c0_g1_i4	193.708	-7.43295	1.30257	-5.70638	1.15e-08	6.99e-07	down	8083.ENSXMAP00000012147	4.83e-239	684	28IFU@1|root,2QQSP@2759|Eukaryota,38FTN@33154|Opisthokonta,3BBPE@33208|Metazoa,3CZ39@33213|Bilateria,4800B@7711|Chordata,48ZUZ@7742|Vertebrata,49VWQ@7898|Actinopterygii	7898|Actinopterygii	E	Hydroperoxide&isomerase&ALOXE3-like	-	-	1.13.11.33,4.2.1.152,5.4.4.7	ko:K08022,ko:K18684	ko00590,ko01100,ko04726,map00590,map01100,map04726	-	R01593,R07053,R10761,R10766	RC00561	ko00000,ko00001,ko01000	-	-	-	Lipoxygenase,PLAT
TRINITY_DN4951_c0_g1_i1	28.2804	-21.9025	4.66697	-4.69309	2.69e-06	6.95e-05	down	7918.ENSLOCP00000009055	5.54e-96	311	2CMSZ@1|root,2QRT8@2759|Eukaryota,38G21@33154|Opisthokonta,3BDSZ@33208|Metazoa,3CRBD@33213|Bilateria,48KKQ@7711|Chordata,49HJ0@7742|Vertebrata,49ZGA@7898|Actinopterygii	7742|Vertebrata	S	fibronectin&type&III	FNDC3B	-	-	-	-	-	-	-	-	-	-	-	fn3
TRINITY_DN2392_c5_g1_i1	60.4691	-22.9571	2.89093	-7.9411	2e-15	6.84e-13	down	215358.XP_010753462.1	0	979	KOG4512@1|root,KOG4512@2759|Eukaryota,38C92@33154|Opisthokonta,3BDAI@33208|Metazoa,3CZJY@33213|Bilateria,486KT@7711|Chordata,48UWQ@7742|Vertebrata,49PXN@7898|Actinopterygii	7898|Actinopterygii	K	mediator&of&RNA&polymerase&II&transcription&subunit	MED17	GO:0005575,GO:0005622,GO:0005623,GO:0005634,GO:0005654,GO:0006139,GO:0006351,GO:0006355,GO:0006357,GO:0006725,GO:0006807,GO:0008150,GO:0008152,GO:0009058,GO:0009059,GO:0009889,GO:0009987,GO:0010467,GO:0010468,GO:0010556,GO:0016070,GO:0016592,GO:0018130,GO:0019219,GO:0019222,GO:0019438,GO:0031323,GO:0031326,GO:0031974,GO:0031981,GO:0032774,GO:0032991,GO:0034641,GO:0034645,GO:0034654,GO:0043170,GO:…	-	ko:K15133	ko04919,map04919	-	-	-	ko00000,ko00001,ko03021	-	-	-	Med17
TRINITY_DN18563_c0_g1_i1	28.9312	-21.9287	4.66696	-4.6987	2.62e-06	6.81e-05	down	7994.ENSAMXP00000010956	5.17e-76	239	29WM8@1|root,2RXPT@2759|Eukaryota,39Y2R@33154|Opisthokonta,3BI6Z@33208|Metazoa,3CUQU@33213|Bilateria,484KN@7711|Chordata,4990I@7742|Vertebrata,4A2XP@7898|Actinopterygii	7898|Actinopterygii	S	Chromosome&16&open&reading&frame&93	C16orf93	-	-	-	-	-	-	-	-	-	-	-	CLAMP
TRINITY_DN8547_c1_g1_i2	109.264	-23.5475	3.08997	-7.62063	2.52e-14	6.79e-12	down	8010.XP_010890412.1	3.87e-67	224	KOG0118@1|root,KOG0118@2759|Eukaryota,39UM8@33154|Opisthokonta,3BEMJ@33208|Metazoa,3CZ6F@33213|Bilateria,4812X@7711|Chordata,498CB@7742|Vertebrata,4A41Y@7898|Actinopterygii	7898|Actinopterygii	A	Boule-like	BOLL	-	-	-	-	-	-	-	-	-	-	-	RRM_1
TRINITY_DN358_c0_g1_i1	1728.69	-27.3714	3.95551	-6.91982	4.52e-12	6.76e-10	down	8010.XP_010885921.1	4.94e-157	443	KOG0440@1|root,KOG1903@2759|Eukaryota,38CJ9@33154|Opisthokonta,3BFKJ@33208|Metazoa,3CWJ0@33213|Bilateria,481GC@7711|Chordata,48WJC@7742|Vertebrata,49WM0@7898|Actinopterygii	7898|Actinopterygii	D	MOB&kinase&activator	MOB3B	-	-	-	-	-	-	-	-	-	-	-	Mob1_phocein
TRINITY_DN7349_c0_g1_i6	22.8204	-21.9443	4.66706	-4.70195	2.58e-06	6.73e-05	down	7955.ENSDARP00000061719	1.11e-116	357	KOG3777@1|root,KOG3777@2759|Eukaryota,38F0B@33154|Opisthokonta,3BAC8@33208|Metazoa,3CWP5@33213|Bilateria,4810D@7711|Chordata,48XQ1@7742|Vertebrata,49XFX@7898|Actinopterygii	7898|Actinopterygii	S	Zinc&finger&CCCH-type&containing&12A	zc3h12a	-	-	ko:K18668	-	-	-	-	ko00000,ko01000,ko03019	-	-	-	RNase_Zc3h12a
TRINITY_DN26601_c0_g1_i1	48.531	-9.40912	2.00051	-4.70337	2.56e-06	6.7e-05	down	7994.ENSAMXP00000014769	1.02e-30	127	2C7H6@1|root,2RZGS@2759|Eukaryota,3A1JK@33154|Opisthokonta,3BQWZ@33208|Metazoa,3D810@33213|Bilateria,48F2E@7711|Chordata,49BPS@7742|Vertebrata,4A3JM@7898|Actinopterygii	7898|Actinopterygii	S	Si&dkeyp-38g8.5	-	-	-	-	-	-	-	-	-	-	-	-	Myb_DNA-bind_4
TRINITY_DN13064_c0_g1_i2	30.5164	-21.9547	4.66695	-4.70429	2.55e-06	6.68e-05	down	8010.XP_010901632.1	2.31e-26	103	28KB3@1|root,2QSRZ@2759|Eukaryota,39DY8@33154|Opisthokonta,3BG59@33208|Metazoa,3D1S9@33213|Bilateria,481HG@7711|Chordata,48Y2B@7742|Vertebrata,4A7BC@7898|Actinopterygii	7898|Actinopterygii	T	Butyrophilin&subfamily&3&member&A2-like	-	-	-	ko:K06712	-	-	-	-	ko00000,ko04090,ko04147	-	-	-	C2-set_2,V-set
TRINITY_DN80_c0_g1_i7	63.6868	-9.79945	1.71474	-5.71482	1.1e-08	6.67e-07	down	8128.ENSONIP00000015272	2.89e-223	729	COG2940@1|root,KOG4443@2759|Eukaryota,38F1W@33154|Opisthokonta,3B98N@33208|Metazoa,3CXIX@33213|Bilateria,481CA@7711|Chordata,496AH@7742|Vertebrata,49RSY@7898|Actinopterygii	7898|Actinopterygii	K	Lysine&(K)-specific&methyltransferase&2D	kmt2d	-	2.1.1.43	ko:K09187	ko00310,ko04934,map00310,map04934	-	R03875,R03938,R04866,R04867	RC00003,RC00060,RC00181,RC00496	ko00000,ko00001,ko01000,ko03000,ko03036	-	-	-	FYRC,FYRN,PHD,SET,zf-HC5HC2H
TRINITY_DN3514_c0_g2_i4	17.4633	-20.4583	4.34848	-4.70469	2.54e-06	6.67e-05	down	7994.ENSAMXP00000006419	7.98e-160	459	KOG0800@1|root,KOG0800@2759|Eukaryota,39SE1@33154|Opisthokonta,3BBW1@33208|Metazoa,3CXUH@33213|Bilateria,481EJ@7711|Chordata,492MJ@7742|Vertebrata,49UI6@7898|Actinopterygii	7898|Actinopterygii	O	Ring&finger&protein	-	-	-	ko:K17821	-	-	-	-	ko00000,ko04121	-	-	-	zf-RING_2
TRINITY_DN1592_c0_g1_i3	16.2276	-19.7252	3.45122	-5.71543	1.09e-08	6.65e-07	down	7994.ENSAMXP00000019071	5.88e-67	229	KOG3594@1|root,KOG3594@2759|Eukaryota,38FBC@33154|Opisthokonta,3BDY5@33208|Metazoa,3CV83@33213|Bilateria,47ZPX@7711|Chordata,48W9D@7742|Vertebrata,49SCM@7898|Actinopterygii	7898|Actinopterygii	S	Cadherins&are&calcium-dependent&cell&adhesion&proteins	-	-	-	ko:K05689	ko04015,ko04371,ko04390,ko04514,ko04520,ko05100,ko05130,ko05200,ko05213,ko05216,ko05218,ko05219,ko05226,map04015,map04371,map04390,map04514,map04520,map05100,map05130,map05200,map05213,map05216,map05218,map05219,map05226	-	-	-	ko00000,ko00001,ko03036,ko04090,ko04516	-	-	-	Cadherin,Cadherin_C,Cadherin_pro
TRINITY_DN502_c1_g1_i2	26.6426	-8.5385	1.62638	-5.25	1.52e-07	6.62e-06	down	7955.ENSDARP00000094011	1.34e-280	766	COG1089@1|root,KOG1372@2759|Eukaryota,38I66@33154|Opisthokonta,3B9EK@33208|Metazoa,3CRXA@33213|Bilateria,481RW@7711|Chordata,48YAP@7742|Vertebrata,49UD2@7898|Actinopterygii	33208|Metazoa	G	GDP-mannose	GMDS	GO:0000003,GO:0000166,GO:0003006,GO:0003674,GO:0003824,GO:0005488,GO:0005515,GO:0005575,GO:0005622,GO:0005623,GO:0005737,GO:0005829,GO:0006139,GO:0006725,GO:0006793,GO:0006807,GO:0007154,GO:0007165,GO:0007166,GO:0007219,GO:0007276,GO:0007281,GO:0007292,GO:0008150,GO:0008152,GO:0008446,GO:0009058,GO:0009225,GO:0009226,GO:0009987,GO:0016829,GO:0016835,GO:0016836,GO:0018130,GO:0019438,GO:0019673,GO:…	4.2.1.47	ko:K01711	ko00051,ko00520,ko01100,map00051,map00520,map01100	-	R00888	RC00402	ko00000,ko00001,ko01000	-	-	-	GDP_Man_Dehyd
TRINITY_DN77_c0_g1_i1	12971.4	-15.0329	2.06427	-7.2824	3.28e-13	6.56e-11	down	7918.ENSLOCP00000013546	1.1e-230	653	KOG3766@1|root,KOG3766@2759|Eukaryota,38EBR@33154|Opisthokonta,3BA62@33208|Metazoa,3CS6Y@33213|Bilateria,483I3@7711|Chordata,49580@7742|Vertebrata,4A1W0@7898|Actinopterygii	7898|Actinopterygii	K	Mbt&domain&containing&1	-	-	-	-	-	-	-	-	-	-	-	-	MBT
TRINITY_DN8323_c0_g1_i2	30.3214	-21.9761	4.66695	-4.70887	2.49e-06	6.56e-05	down	244447.XP_008306753.1	3.85e-41	154	28MMD@1|root,2SP9B@2759|Eukaryota,3AM90@33154|Opisthokonta,3C0VT@33208|Metazoa,3DGGP@33213|Bilateria,48JPI@7711|Chordata,49GSM@7742|Vertebrata,4A7MD@7898|Actinopterygii	7898|Actinopterygii	S	Zona&pellucida&(ZP)&domain	-	-	-	-	-	-	-	-	-	-	-	-	Zona_pellucida
TRINITY_DN5300_c0_g1_i1	28.2088	-21.8686	3.55772	-6.14679	7.91e-10	6.52e-08	down	7955.ENSDARP00000008898	7.19e-234	643	28N3G@1|root,2QUNJ@2759|Eukaryota,39TNX@33154|Opisthokonta,3BJI8@33208|Metazoa,3CSY9@33213|Bilateria,481YM@7711|Chordata,490B7@7742|Vertebrata,4A1YV@7898|Actinopterygii	33208|Metazoa	S	Aminoacyl&tRNA&synthetase&complex-interacting&multifunctional&protein&2	AIMP2	GO:0003674,GO:0005198,GO:0005488,GO:0005515,GO:0005575,GO:0005622,GO:0005623,GO:0005634,GO:0005737,GO:0005829,GO:0006082,GO:0006139,GO:0006399,GO:0006412,GO:0006418,GO:0006518,GO:0006520,GO:0006725,GO:0006807,GO:0007275,GO:0008150,GO:0008152,GO:0008285,GO:0009058,GO:0009059,GO:0009888,GO:0009893,GO:0009987,GO:0010467,GO:0010604,GO:0010941,GO:0010942,GO:0016043,GO:0016070,GO:0017101,GO:0019222,GO:…	-	ko:K15438	-	-	-	-	ko00000,ko03016	-	-	-	AIMP2_LysRS_bd,GST_C,GST_C_2,GST_C_3
TRINITY_DN67814_c0_g1_i2	25.5531	-3.51202	0.745564	-4.71055	2.47e-06	6.52e-05	down	8090.ENSORLP00000015069	1.66e-46	169	28JUA@1|root,2QS87@2759|Eukaryota,38PYV@33154|Opisthokonta,3BMMD@33208|Metazoa,3CZIT@33213|Bilateria,484YN@7711|Chordata,490NG@7742|Vertebrata,49VH4@7898|Actinopterygii	7898|Actinopterygii	T	Melanoma&inhibitory&activity&family,&member&3	mia3	-	-	-	-	-	-	-	-	-	-	-	SH3_2
TRINITY_DN3364_c0_g1_i10	42.4747	-9.2154	1.95515	-4.71339	2.44e-06	6.45e-05	down	7955.ENSDARP00000028977	6.15e-84	278	COG5422@1|root,KOG3520@2759|Eukaryota,38EVD@33154|Opisthokonta,3B9V5@33208|Metazoa,3CZ7I@33213|Bilateria,4895S@7711|Chordata,48Y9S@7742|Vertebrata,49VJU@7898|Actinopterygii	7898|Actinopterygii	T	A&kinase&(PRKA)&anchor&protein&13	akap13	-	-	ko:K16529	-	-	-	-	ko00000,ko04131	-	-	-	C1_1,RhoGEF
TRINITY_DN8032_c0_g1_i1	30.5894	-21.9987	4.66695	-4.71372	2.43e-06	6.44e-05	down	7994.ENSAMXP00000006590	2.81e-202	575	KOG3941@1|root,KOG3941@2759|Eukaryota,38FVZ@33154|Opisthokonta,3BI1N@33208|Metazoa,3CSE1@33213|Bilateria,485TP@7711|Chordata,494QA@7742|Vertebrata,4A14C@7898|Actinopterygii	7898|Actinopterygii	T	Evolutionarily&conserved&signaling&intermediate&in&Toll&pathway	ecsit	GO:0002376,GO:0003674,GO:0003824,GO:0005575,GO:0005622,GO:0005623,GO:0005634,GO:0005737,GO:0005739,GO:0006950,GO:0006952,GO:0006955,GO:0008150,GO:0008152,GO:0016491,GO:0016651,GO:0019222,GO:0043226,GO:0043227,GO:0043229,GO:0043231,GO:0044424,GO:0044444,GO:0044464,GO:0045087,GO:0050789,GO:0050790,GO:0050896,GO:0051341,GO:0055114,GO:0065007,GO:0065009	-	ko:K04405	ko04010,map04010	-	-	-	ko00000,ko00001,ko03029	-	-	-	ECSIT,ECSIT_C
TRINITY_DN6413_c0_g1_i2	62.9675	-23.0001	3.51087	-6.55111	5.71e-11	6.43e-09	down	69293.ENSGACP00000010144	6.54e-157	509	COG2940@1|root,KOG1084@2759|Eukaryota,39JBG@33154|Opisthokonta,3B98I@33208|Metazoa,3CX7Z@33213|Bilateria,484ZB@7711|Chordata,498N9@7742|Vertebrata,49VXZ@7898|Actinopterygii	7898|Actinopterygii	K	Lysine&(K)-specific&methyltransferase&2Bb	kmt2b	-	2.1.1.43	ko:K14959	ko00310,map00310	-	R03875,R03938,R04866,R04867	RC00003,RC00060,RC00181,RC00496	ko00000,ko00001,ko01000,ko03000,ko03036	-	-	-	FYRC,FYRN,PHD,SET,zf-CXXC,zf-HC5HC2H
TRINITY_DN4409_c0_g1_i1	89.2793	-22.7711	3.97929	-5.72239	1.05e-08	6.41e-07	down	144197.XP_008285006.1	1.63e-277	773	COG0064@1|root,KOG2438@2759|Eukaryota,38FEW@33154|Opisthokonta,3BBYP@33208|Metazoa,3CVHW@33213|Bilateria,4854B@7711|Chordata,49212@7742|Vertebrata,49UAU@7898|Actinopterygii	7898|Actinopterygii	J	Allows&the&formation&of&correctly&charged&Gln-tRNA(Gln)&through&the&transamidation&of&misacylated&Glu-tRNA(Gln)&in&the&mitochondria.&The&reaction&takes&place&in&the&presence&of&glutamine&and&ATP&through&an&activated&gamma-phospho-Glu-&tRNA(Gln)	GATB	GO:0000166,GO:0003674,GO:0003824,GO:0005488,GO:0005524,GO:0005575,GO:0005622,GO:0005623,GO:0005737,GO:0005739,GO:0006082,GO:0006139,GO:0006399,GO:0006412,GO:0006518,GO:0006520,GO:0006725,GO:0006807,GO:0008144,GO:0008150,GO:0008152,GO:0009058,GO:0009059,GO:0009987,GO:0010467,GO:0016070,GO:0016874,GO:0016879,GO:0016884,GO:0017076,GO:0019538,GO:0019752,GO:0030554,GO:0030956,GO:0032543,GO:0032553,GO:…	6.3.5.6,6.3.5.7	ko:K02434	ko00970,ko01100,map00970,map01100	-	R03905,R04212	RC00010	ko00000,ko00001,ko01000,ko03029	-	-	-	GatB_N,GatB_Yqey
TRINITY_DN1989_c0_g1_i2	273.746	-9.05918	1.47287	-6.15069	7.71e-10	6.38e-08	down	48698.ENSPFOP00000001788	2.66e-82	249	KOG1911@1|root,KOG1911@2759|Eukaryota,39T96@33154|Opisthokonta,3BJW7@33208|Metazoa,3D16Q@33213|Bilateria,47Z8M@7711|Chordata,4925T@7742|Vertebrata,49WRT@7898|Actinopterygii	7898|Actinopterygii	B	Chromobox&homolog&5&(HP1&alpha&homolog,&Drosophila)	cbx5	-	-	ko:K11587	-	-	-	-	ko00000,ko03036	-	-	-	Chromo,Chromo_shadow
TRINITY_DN4216_c0_g1_i4	31.1984	-22.0204	4.66694	-4.71838	2.38e-06	6.32e-05	down	7994.ENSAMXP00000001556	6.71e-58	207	KOG1703@1|root,KOG1703@2759|Eukaryota,39RI1@33154|Opisthokonta,3BA23@33208|Metazoa,3CXPU@33213|Bilateria,48AKM@7711|Chordata,4935A@7742|Vertebrata,49U11@7898|Actinopterygii	7898|Actinopterygii	TZ	Synaptopodin&2-like	-	-	-	-	-	-	-	-	-	-	-	-	PDZ
TRINITY_DN5037_c0_g1_i1	58.528	-4.93903	0.677645	-7.28852	3.13e-13	6.31e-11	down	106582.XP_004539119.1	1.37e-54	194	28KG1@1|root,2QSX8@2759|Eukaryota,38GTW@33154|Opisthokonta,3BDQP@33208|Metazoa,3CRW8@33213|Bilateria,480ZR@7711|Chordata,49962@7742|Vertebrata,49PRV@7898|Actinopterygii	7898|Actinopterygii	T	Lysyl&oxidase-like&4	-	-	-	ko:K00280	-	-	-	-	ko00000,ko01000	-	-	-	Lysyl_oxidase,SRCR
TRINITY_DN17247_c0_g1_i1	23.9553	-8.37915	1.59278	-5.26071	1.43e-07	6.3e-06	down	7955.ENSDARP00000126769	2.59e-97	307	COG0699@1|root,KOG0446@2759|Eukaryota,38C4B@33154|Opisthokonta,3BDAS@33208|Metazoa,3CR5R@33213|Bilateria,483A5@7711|Chordata,49KVZ@7742|Vertebrata,49R6N@7898|Actinopterygii	7898|Actinopterygii	T	Belongs&to&the&TRAFAC&class&dynamin-like&GTPase&superfamily.&Dynamin&Fzo&YdjA&family	-	-	-	-	-	-	-	-	-	-	-	-	Dynamin_M,Dynamin_N,GED
TRINITY_DN3210_c0_g1_i2	31.501	-22.0347	4.66694	-4.72145	2.34e-06	6.25e-05	down	8010.XP_010873078.1	7.15e-77	234	COG2030@1|root,KOG1206@2759|Eukaryota,3A1K8@33154|Opisthokonta,3BQUF@33208|Metazoa,3D5NN@33213|Bilateria,488TZ@7711|Chordata,499EP@7742|Vertebrata,4A3IE@7898|Actinopterygii	7898|Actinopterygii	I	Hydroxyacyl-thioester&dehydratase&type&2	HTD2	-	-	-	-	-	-	-	-	-	-	-	MaoC_dehydratas
TRINITY_DN35533_c0_g1_i2	31.1676	-22.0359	4.66694	-4.72171	2.34e-06	6.25e-05	down	303518.XP_005735163.1	2.12e-100	322	28K3E@1|root,2QSHW@2759|Eukaryota,38DJG@33154|Opisthokonta,3BB2E@33208|Metazoa,3CXJW@33213|Bilateria,47ZPD@7711|Chordata,493DY@7742|Vertebrata,4A17A@7898|Actinopterygii	7898|Actinopterygii	T	Kinase&non-catalytic&C-lobe&domain&(KIND)&containing&1	KNDC1	-	-	-	-	-	-	-	-	-	-	-	KIND,RasGEF,RasGEF_N
TRINITY_DN7892_c6_g1_i1	102.045	-2.55834	0.486136	-5.26261	1.42e-07	6.24e-06	down	7955.ENSDARP00000124120	0	1794	COG4354@1|root,KOG2119@2759|Eukaryota,38EC3@33154|Opisthokonta,3BF3A@33208|Metazoa,3CU73@33213|Bilateria,489MP@7711|Chordata,4964Y@7742|Vertebrata,49TE2@7898|Actinopterygii	33208|Metazoa	G	Non-lysosomal&glucosylceramidase&that&catalyzes&the&conversion&of&glucosylceramide&to&free&glucose&and&ceramide	GBA2	GO:0003674,GO:0003824,GO:0004348,GO:0004553,GO:0005575,GO:0005622,GO:0005623,GO:0005737,GO:0005783,GO:0005790,GO:0005886,GO:0006082,GO:0006629,GO:0006643,GO:0006664,GO:0006665,GO:0006687,GO:0006807,GO:0007275,GO:0007399,GO:0007417,GO:0008150,GO:0008152,GO:0008202,GO:0008206,GO:0008422,GO:0009056,GO:0009987,GO:0012505,GO:0015926,GO:0016020,GO:0016021,GO:0016137,GO:0016139,GO:0016787,GO:0016798,GO:…	3.2.1.45	ko:K17108	ko00511,ko00600,ko01100,map00511,map00600,map01100	-	R01498	RC00059,RC00451	ko00000,ko00001,ko01000	-	GH116	-	DUF608,Glyco_hydr_116N
TRINITY_DN4515_c7_g1_i2	81.0878	-10.149	2.14825	-4.7243	2.31e-06	6.18e-05	down	8010.XP_010873278.1	4.35e-22	98.2	KOG3119@1|root,KOG3119@2759|Eukaryota,39X01@33154|Opisthokonta,3BNNK@33208|Metazoa,3D5J0@33213|Bilateria,48BI9@7711|Chordata,497KN@7742|Vertebrata,4A055@7898|Actinopterygii	7898|Actinopterygii	K	Nuclear&factor,&interleukin&3&regulated,&member&6	-	-	-	ko:K09059	-	-	-	-	ko00000,ko03000	-	-	-	bZIP_2
TRINITY_DN2103_c5_g1_i5	26.895	-8.55572	1.81071	-4.72506	2.3e-06	6.17e-05	down	69293.ENSGACP00000017728	3.11e-44	162	KOG1471@1|root,KOG1471@2759|Eukaryota,38H26@33154|Opisthokonta,3BFRV@33208|Metazoa,3CR81@33213|Bilateria,48AQU@7711|Chordata,49766@7742|Vertebrata,49RX9@7898|Actinopterygii	7898|Actinopterygii	I	SEC14-like&1&(S.&cerevisiae)	SEC14L1	-	-	-	-	-	-	-	-	-	-	-	CRAL_TRIO,CRAL_TRIO_N,PRELI
TRINITY_DN3381_c1_g1_i1	31.7404	-22.0543	4.66693	-4.72566	2.29e-06	6.16e-05	down	8010.XP_010882388.1	2.84e-148	433	299AF@1|root,2QQMD@2759|Eukaryota,38RXN@33154|Opisthokonta,3BBS1@33208|Metazoa,3CT40@33213|Bilateria,47YTP@7711|Chordata,48Z0X@7742|Vertebrata,49TRN@7898|Actinopterygii	7898|Actinopterygii	G	Carbohydrate&sulfotransferase&6-like	CHST5	-	-	ko:K09671	ko00533,map00533	-	-	-	ko00000,ko00001,ko01000,ko01003	-	-	-	Sulfotransfer_1
TRINITY_DN987_c0_g1_i4	88.5914	-10.2768	1.95131	-5.26661	1.39e-07	6.12e-06	down	7955.ENSDARP00000057688	0	897	COG5021@1|root,KOG4361@1|root,KOG0940@2759|Eukaryota,KOG4361@2759|Eukaryota,38HU1@33154|Opisthokonta,3B975@33208|Metazoa,3CZ4B@33213|Bilateria,486Z7@7711|Chordata,48YD1@7742|Vertebrata,49QWB@7898|Actinopterygii	33208|Metazoa	OT	BCL2-associated&athanogene&3	BAG3	GO:0000122,GO:0000166,GO:0000774,GO:0003674,GO:0005488,GO:0005575,GO:0005622,GO:0005623,GO:0005634,GO:0005737,GO:0005829,GO:0005886,GO:0006355,GO:0006357,GO:0006457,GO:0006915,GO:0006950,GO:0007154,GO:0007165,GO:0007166,GO:0008150,GO:0008219,GO:0008625,GO:0009266,GO:0009408,GO:0009605,GO:0009612,GO:0009628,GO:0009889,GO:0009890,GO:0009892,GO:0009987,GO:0010468,GO:0010556,GO:0010558,GO:0010605,GO:…	-	ko:K09557	-	-	-	-	ko00000,ko03110,ko04131	-	-	-	BAG,WW
TRINITY_DN7698_c0_g1_i4	32.7032	-22.0612	4.66692	-4.72714	2.28e-06	6.12e-05	down	8049.ENSGMOP00000018446	5.01e-28	111	COG0484@1|root,KOG0714@2759|Eukaryota,38BKG@33154|Opisthokonta,3B9HN@33208|Metazoa,3CSF5@33213|Bilateria,486XG@7711|Chordata,492DJ@7742|Vertebrata,49V3I@7898|Actinopterygii	7898|Actinopterygii	O	homolog,&subfamily&B,&member&14	dnajb14	-	-	ko:K09520	-	-	-	-	ko00000,ko03110	-	-	-	DUF1977,DnaJ
TRINITY_DN9289_c0_g1_i1	31.7249	-22.0639	4.66693	-4.72772	2.27e-06	6.11e-05	down	7994.ENSAMXP00000013363	2.19e-69	231	KOG1213@1|root,KOG1213@2759|Eukaryota,38H3N@33154|Opisthokonta,3BM71@33208|Metazoa,3D11K@33213|Bilateria,489AV@7711|Chordata,499Z4@7742|Vertebrata,49XHS@7898|Actinopterygii	7898|Actinopterygii	D	RAD21-like&1&(S.&pombe)	-	-	-	ko:K06670	ko04110,ko04111,map04110,map04111	-	-	-	ko00000,ko00001,ko03036	-	-	-	Rad21_Rec8,Rad21_Rec8_N
TRINITY_DN10932_c0_g1_i1	1066.19	-13.8661	1.74238	-7.95811	1.75e-15	6.07e-13	down	215358.XP_010736607.1	2.31e-168	482	2CFM4@1|root,2QRB2@2759|Eukaryota,38FX5@33154|Opisthokonta,3B99H@33208|Metazoa,3CR66@33213|Bilateria,481IK@7711|Chordata,48YKI@7742|Vertebrata,4A0F7@7898|Actinopterygii	7898|Actinopterygii	S	Transmembrane&6&superfamily&member	tm6sf2	-	-	-	-	-	-	-	-	-	-	-	DUF2781
TRINITY_DN1701_c0_g1_i1	200.108	-24.6241	3.54866	-6.93899	3.95e-12	6.03e-10	down	7955.ENSDARP00000006476	0	1073	KOG1815@1|root,KOG1815@2759|Eukaryota,38DN7@33154|Opisthokonta,3BBSA@33208|Metazoa,3CWAP@33213|Bilateria,48A2H@7711|Chordata,496JP@7742|Vertebrata,49V37@7898|Actinopterygii	7898|Actinopterygii	O	Ariadne&ubiquitin-conjugating&enzyme&E2&binding&protein&homolog&1&(Drosophila)	-	GO:0000151,GO:0000209,GO:0003674,GO:0003824,GO:0004842,GO:0005488,GO:0005515,GO:0005575,GO:0005622,GO:0005623,GO:0005634,GO:0005654,GO:0005737,GO:0006464,GO:0006807,GO:0008150,GO:0008152,GO:0008270,GO:0009893,GO:0009894,GO:0009896,GO:0009987,GO:0010604,GO:0016234,GO:0016567,GO:0016604,GO:0016740,GO:0019222,GO:0019538,GO:0019787,GO:0019899,GO:0030162,GO:0031323,GO:0031325,GO:0031329,GO:0031331,GO:…	2.3.2.31	ko:K11968	-	-	-	-	ko00000,ko01000,ko04121	-	-	-	IBR
TRINITY_DN7992_c4_g1_i6	28.845	-21.9252	3.34109	-6.56229	5.3e-11	6.03e-09	down	7955.ENSDARP00000053002	5.97e-216	597	2CHCC@1|root,2QQP8@2759|Eukaryota,39SN7@33154|Opisthokonta,3BIXI@33208|Metazoa,3CVPI@33213|Bilateria,488XI@7711|Chordata,492J4@7742|Vertebrata,49ZDH@7898|Actinopterygii	33208|Metazoa	K	Hexamethylene&bis-acetamide&inducible&1	HEXIM1	GO:0000079,GO:0000122,GO:0001932,GO:0001933,GO:0002218,GO:0002253,GO:0002376,GO:0002682,GO:0002684,GO:0003674,GO:0003676,GO:0003723,GO:0004857,GO:0004860,GO:0004861,GO:0005488,GO:0005575,GO:0005622,GO:0005623,GO:0005634,GO:0005654,GO:0005737,GO:0006355,GO:0006357,GO:0006469,GO:0007275,GO:0007507,GO:0008150,GO:0009889,GO:0009890,GO:0009892,GO:0009966,GO:0009967,GO:0010468,GO:0010556,GO:0010558,GO:…	-	ko:K15189	-	-	-	-	ko00000,ko03021	-	-	-	HEXIM
TRINITY_DN9067_c0_g1_i1	32.1799	-22.0797	4.66693	-4.73111	2.23e-06	6.03e-05	down	7994.ENSAMXP00000020975	1.61e-200	600	COG5180@1|root,KOG2375@2759|Eukaryota,39VK1@33154|Opisthokonta,3BINR@33208|Metazoa,3CX17@33213|Bilateria,485WU@7711|Chordata,4910B@7742|Vertebrata,49ZYC@7898|Actinopterygii	7898|Actinopterygii	A	Ataxin&2-like	atxn2l	-	-	-	-	-	-	-	-	-	-	-	LsmAD,PAM2,SM-ATX
TRINITY_DN14634_c0_g1_i1	23.4461	-8.35537	1.76449	-4.7353	2.19e-06	5.93e-05	down	8081.XP_008412364.1	2.02e-26	118	KOG3594@1|root,KOG3594@2759|Eukaryota,38E9W@33154|Opisthokonta,3BBYR@33208|Metazoa,3D1UI@33213|Bilateria,483BE@7711|Chordata,48V7I@7742|Vertebrata,49SGM@7898|Actinopterygii	7898|Actinopterygii	S	Cadherin&4,&type&1,&R-cadherin&(retinal)	cdh4	-	-	ko:K06797	ko04514,map04514	-	-	-	ko00000,ko00001,ko04516	-	-	-	Cadherin,Cadherin_C,Cadherin_pro
TRINITY_DN5021_c0_g1_i1	287.573	-24.4241	3.9625	-6.1638	7.1e-10	5.92e-08	down	8010.XP_010878274.1	1.98e-269	753	KOG2863@1|root,KOG2863@2759|Eukaryota,38B4T@33154|Opisthokonta,3BA79@33208|Metazoa,3CU1D@33213|Bilateria,47Z8A@7711|Chordata,48Y57@7742|Vertebrata,49SNU@7898|Actinopterygii	7898|Actinopterygii	A	Debranching&enzyme&homolog&1&(S.&cerevisiae)	dbr1	GO:0000375,GO:0000377,GO:0000398,GO:0003674,GO:0003824,GO:0004518,GO:0004519,GO:0004521,GO:0004540,GO:0005575,GO:0005622,GO:0005623,GO:0005634,GO:0006139,GO:0006396,GO:0006397,GO:0006725,GO:0006807,GO:0008150,GO:0008152,GO:0008380,GO:0008419,GO:0009987,GO:0010467,GO:0016070,GO:0016071,GO:0016787,GO:0016788,GO:0016891,GO:0016893,GO:0034641,GO:0043170,GO:0043226,GO:0043227,GO:0043229,GO:0043231,GO:…	-	ko:K18328	-	-	-	-	ko00000,ko01000,ko03009	-	-	-	DBR1,Metallophos
TRINITY_DN19756_c0_g1_i1	32.8062	-22.1036	4.66692	-4.73623	2.18e-06	5.91e-05	down	32507.XP_006793222.1	1.23e-96	316	COG1643@1|root,KOG0922@2759|Eukaryota,38C5G@33154|Opisthokonta,3BARI@33208|Metazoa,3CUB7@33213|Bilateria,480E1@7711|Chordata,490SW@7742|Vertebrata,49X9N@7898|Actinopterygii	7898|Actinopterygii	A	DEAH&(Asp-Glu-Ala-His)&box&polypeptide&8	dhx8	-	3.6.4.13	ko:K12818	ko03040,map03040	-	-	-	ko00000,ko00001,ko01000,ko03041	-	-	-	DEAD,HA2,Helicase_C,OB_NTP_bind,S1
TRINITY_DN10394_c0_g1_i1	57.0912	-22.0107	4.1724	-5.2753	1.33e-07	5.86e-06	down	7994.ENSAMXP00000015798	7.99e-39	134	COG2092@1|root,KOG1668@2759|Eukaryota,38BNW@33154|Opisthokonta,3BGBS@33208|Metazoa,3CXWZ@33213|Bilateria,480S8@7711|Chordata,48XBK@7742|Vertebrata,49YR5@7898|Actinopterygii	7898|Actinopterygii	J	Eukaryotic&translation&elongation&factor&1&beta&2	eef1b2	-	-	ko:K03232	-	-	-	-	ko00000,ko03012	-	-	-	EF-1_beta_acid,EF1_GNE
TRINITY_DN10973_c0_g1_i1	33.1921	-22.1203	4.66692	-4.73981	2.14e-06	5.83e-05	down	7994.ENSAMXP00000014499	0	3260	COG0417@1|root,KOG0968@2759|Eukaryota,3A01E@33154|Opisthokonta,3B9KR@33208|Metazoa,3CSUJ@33213|Bilateria,480SS@7711|Chordata,48WK0@7742|Vertebrata,49SU3@7898|Actinopterygii	7898|Actinopterygii	L	REV3-like,&catalytic&subunit&of&DNA&polymerase&zeta&(yeast)	rev3l	-	2.7.7.7	ko:K02350	ko01100,ko01524,ko03460,map01100,map01524,map03460	M00293	-	-	ko00000,ko00001,ko00002,ko01000,ko03400	-	-	-	DNA_pol_B,DNA_pol_B_exo1,DUF4683,zf-C4pol
TRINITY_DN10580_c0_g1_i1	33.2268	-22.1229	4.66692	-4.74037	2.13e-06	5.82e-05	down	7994.ENSAMXP00000021907	2.51e-85	267	KOG2816@1|root,KOG2816@2759|Eukaryota,39RDD@33154|Opisthokonta,3BGM7@33208|Metazoa,3D0PX@33213|Bilateria,48284@7711|Chordata,48XGX@7742|Vertebrata,49U2H@7898|Actinopterygii	7898|Actinopterygii	S	Solute&carrier&family&46&member&2	SLC46A2	-	-	ko:K14614	-	-	-	-	ko00000,ko02000	2.A.1.50.2	-	-	MFS_1
TRINITY_DN1739_c0_g1_i1	91.186	-23.5287	2.65788	-8.85244	8.56e-19	5.79e-16	down	8010.XP_010870187.1	7.85e-240	673	COG2124@1|root,KOG0156@2759|Eukaryota,38BSU@33154|Opisthokonta,3BC78@33208|Metazoa,3CRSA@33213|Bilateria,483G0@7711|Chordata,48WIJ@7742|Vertebrata,49ZZM@7898|Actinopterygii	7898|Actinopterygii	Q	cytochrome&P450	-	-	1.14.14.1	ko:K07418,ko:K17856	ko00590,ko00591,ko01100,ko04212,ko04726,ko04750,ko04913,map00590,map00591,map01100,map04212,map04726,map04750,map04913	-	R07042,R07043,R07044,R07045,R07046,R07048,R07050,R07051,R07052,R07055,R07056	RC01184,RC01710,RC01711,RC01723,RC01725	ko00000,ko00001,ko00199,ko01000	-	-	-	p450
TRINITY_DN604_c0_g1_i1	80.7161	-10.1411	1.64419	-6.16784	6.92e-10	5.79e-08	down	8010.XP_010875107.1	0	1303	KOG2343@1|root,KOG2343@2759|Eukaryota,38EPQ@33154|Opisthokonta,3BAUC@33208|Metazoa,3CWM3@33213|Bilateria,4849J@7711|Chordata,48WQ7@7742|Vertebrata,49S95@7898|Actinopterygii	7898|Actinopterygii	S	N-alpha-acetyltransferase&35,&NatC&auxiliary&subunit	naa35	GO:0001568,GO:0001756,GO:0001944,GO:0003002,GO:0003674,GO:0003824,GO:0004596,GO:0005575,GO:0005622,GO:0005623,GO:0005737,GO:0006464,GO:0006473,GO:0006474,GO:0006807,GO:0007275,GO:0007389,GO:0008080,GO:0008150,GO:0008152,GO:0008283,GO:0008284,GO:0009653,GO:0009790,GO:0009792,GO:0009888,GO:0009952,GO:0009966,GO:0009987,GO:0010467,GO:0010646,GO:0010941,GO:0016407,GO:0016410,GO:0016740,GO:0016746,GO:…	-	ko:K20823	-	-	-	-	ko00000,ko04131	-	-	-	Mak10
TRINITY_DN28907_c0_g1_i1	33.6418	-22.1351	4.66691	-4.74298	2.11e-06	5.76e-05	down	31033.ENSTRUP00000028738	4.45e-61	209	KOG1721@1|root,KOG1721@2759|Eukaryota,38HV6@33154|Opisthokonta,3BEET@33208|Metazoa,3CR97@33213|Bilateria,483P9@7711|Chordata,491Q8@7742|Vertebrata,49ZBG@7898|Actinopterygii	7898|Actinopterygii	S	Zinc&finger&protein	znf341	-	-	-	-	-	-	-	-	-	-	-	zf-C2H2,zf-C2H2_6,zf-met
TRINITY_DN1290_c2_g1_i3	488.846	-12.7412	2.06506	-6.16989	6.83e-10	5.72e-08	down	7955.ENSDARP00000074570	0	1204	KOG1854@1|root,KOG1854@2759|Eukaryota,38GXM@33154|Opisthokonta,3BCJF@33208|Metazoa,3CWTH@33213|Bilateria,4866D@7711|Chordata,490ZG@7742|Vertebrata,4A2IU@7898|Actinopterygii	33208|Metazoa	M	Component&of&the&MICOS&complex,&a&large&protein&complex&of&the&mitochondrial&inner&membrane&that&plays&crucial&roles&in&the&maintenance&of&crista&junctions,&inner&membrane&architecture,&and&formation&of&contact&sites&to&the&outer&membrane	IMMT	GO:0000302,GO:0005575,GO:0005622,GO:0005623,GO:0005737,GO:0005739,GO:0005740,GO:0005743,GO:0005753,GO:0006873,GO:0006874,GO:0006875,GO:0006950,GO:0006979,GO:0006996,GO:0007005,GO:0007006,GO:0007007,GO:0008150,GO:0009266,GO:0009409,GO:0009628,GO:0009653,GO:0009987,GO:0016020,GO:0016021,GO:0016043,GO:0016469,GO:0019725,GO:0019866,GO:0030003,GO:0031090,GO:0031224,GO:0031300,GO:0031301,GO:0031304,GO:…	-	ko:K17785	-	-	-	-	ko00000,ko03029	-	-	-	Mitofilin
TRINITY_DN4910_c0_g1_i22	91.6474	-3.21928	0.678338	-4.74583	2.08e-06	5.7e-05	down	7955.ENSDARP00000101029	0	3694	KOG0266@1|root,KOG0267@1|root,KOG3213@1|root,KOG0266@2759|Eukaryota,KOG0267@2759|Eukaryota,KOG3213@2759|Eukaryota,38BCA@33154|Opisthokonta,3BDVV@33208|Metazoa,3CRRI@33213|Bilateria,486I0@7711|Chordata,490FP@7742|Vertebrata,4A0PC@7898|Actinopterygii	33208|Metazoa	K	WD&repeat&domain&90	WDR90	-	-	-	-	-	-	-	-	-	-	-	DUF667,Nup160,WD40
TRINITY_DN4314_c0_g2_i1	89.2823	-9.32508	1.76545	-5.28198	1.28e-07	5.68e-06	down	144197.XP_008283704.1	1.04e-132	392	COG5068@1|root,KOG0014@2759|Eukaryota,38EKQ@33154|Opisthokonta,3BCPA@33208|Metazoa,3CRCH@33213|Bilateria,483I7@7711|Chordata,48YS5@7742|Vertebrata,49R0N@7898|Actinopterygii	7898|Actinopterygii	K	enhancer&factor	mef2c	-	-	ko:K04454	ko04010,ko04022,ko04371,ko04921,ko05202,ko05418,map04010,map04022,map04371,map04921,map05202,map05418	-	-	-	ko00000,ko00001,ko03000	-	-	-	HJURP_C,SRF-TF
TRINITY_DN94406_c0_g1_i6	29.0074	-6.83887	1.44043	-4.74781	2.06e-06	5.66e-05	down	7955.ENSDARP00000105016	2.58e-298	825	KOG0118@1|root,KOG0845@1|root,KOG0118@2759|Eukaryota,KOG0845@2759|Eukaryota,38HSF@33154|Opisthokonta,3BGEG@33208|Metazoa,3CY6V@33213|Bilateria,48343@7711|Chordata,48X72@7742|Vertebrata,49VIW@7898|Actinopterygii	33208|Metazoa	A	Nuclear&receptor&coactivator	NCOA5	GO:0000375,GO:0000377,GO:0000398,GO:0003674,GO:0003682,GO:0005488,GO:0005575,GO:0005622,GO:0005623,GO:0005634,GO:0005856,GO:0006139,GO:0006396,GO:0006397,GO:0006725,GO:0006807,GO:0008150,GO:0008152,GO:0008380,GO:0009966,GO:0009968,GO:0009987,GO:0010467,GO:0010646,GO:0010648,GO:0015629,GO:0016070,GO:0016071,GO:0023051,GO:0023057,GO:0033500,GO:0034641,GO:0042592,GO:0042593,GO:0043170,GO:0043226,GO:…	-	-	-	-	-	-	-	-	-	-	HGTP_anticodon,RRM_1
TRINITY_DN2459_c2_g1_i4	17.2614	-7.91223	1.6662	-4.74868	2.05e-06	5.64e-05	down	7955.ENSDARP00000115049	0	4898	KOG1811@1|root,KOG1811@2759|Eukaryota,39GZ7@33154|Opisthokonta,3BCRR@33208|Metazoa,3CVCS@33213|Bilateria,4843S@7711|Chordata,498I9@7742|Vertebrata,49QEC@7898|Actinopterygii	33208|Metazoa	S	Zinc&finger,&FYVE	ZFYVE26	GO:0000724,GO:0000725,GO:0003674,GO:0005488,GO:0005543,GO:0005575,GO:0005622,GO:0005623,GO:0005813,GO:0005815,GO:0005856,GO:0006139,GO:0006259,GO:0006281,GO:0006302,GO:0006310,GO:0006725,GO:0006807,GO:0006950,GO:0006974,GO:0008150,GO:0008152,GO:0008289,GO:0009987,GO:0010564,GO:0015630,GO:0030496,GO:0032266,GO:0032465,GO:0033554,GO:0034641,GO:0035091,GO:0043167,GO:0043168,GO:0043170,GO:0043226,GO:…	-	ko:K19027	-	-	-	-	ko00000,ko03400	-	-	-	DUF547,FYVE
TRINITY_DN698_c0_g1_i10	88.9657	-10.2829	1.9461	-5.28385	1.26e-07	5.63e-06	down	144197.XP_008299337.1	0	861	COG3670@1|root,KOG1285@2759|Eukaryota,38DX7@33154|Opisthokonta,3BAXR@33208|Metazoa,3CRSB@33213|Bilateria,480BG@7711|Chordata,4957K@7742|Vertebrata,49SF8@7898|Actinopterygii	7898|Actinopterygii	Q	Beta-carotene&oxygenase&2a	-	-	1.13.11.71	ko:K10252	-	-	-	-	ko00000,ko01000	-	-	-	RPE65
TRINITY_DN40_c0_g1_i5	118.147	-10.6916	1.85962	-5.74934	8.96e-09	5.53e-07	down	7955.ENSDARP00000055970	8.87e-72	230	COG2124@1|root,KOG0156@2759|Eukaryota,38BSU@33154|Opisthokonta,3BC78@33208|Metazoa,3CRSA@33213|Bilateria,489AB@7711|Chordata,48YCB@7742|Vertebrata,4A9IW@7898|Actinopterygii	7742|Vertebrata	Q	Cytochrome&P450,&family&2,&subfamily&k	CYP2W1	GO:0001676,GO:0003674,GO:0003824,GO:0004497,GO:0005488,GO:0005506,GO:0005575,GO:0005622,GO:0005623,GO:0005737,GO:0005783,GO:0005789,GO:0006082,GO:0006629,GO:0006631,GO:0006690,GO:0006725,GO:0008150,GO:0008152,GO:0008391,GO:0008392,GO:0008395,GO:0009404,GO:0009987,GO:0012505,GO:0016020,GO:0016021,GO:0016491,GO:0016705,GO:0018904,GO:0019369,GO:0019373,GO:0019748,GO:0019752,GO:0020037,GO:0031090,GO:…	-	ko:K17854	-	-	-	-	ko00000,ko00199	-	-	-	p450
TRINITY_DN3750_c0_g1_i10	21.2125	-8.21249	1.72672	-4.75613	1.97e-06	5.47e-05	down	7955.ENSDARP00000117212	0	1233	COG4770@1|root,KOG0238@2759|Eukaryota,38B7N@33154|Opisthokonta,3B9PR@33208|Metazoa,3D08X@33213|Bilateria,489UZ@7711|Chordata,48UVS@7742|Vertebrata,4A1GF@7898|Actinopterygii	7898|Actinopterygii	EI	carboxylase,&alpha	pcca	-	6.4.1.3	ko:K01965,ko:K06235	ko00280,ko00630,ko00640,ko01100,ko01120,ko01130,ko01200,map00280,map00630,map00640,map01100,map01120,map01130,map01200	M00373,M00741	R01859	RC00097,RC00609	ko00000,ko00001,ko00002,ko01000,ko03000	-	-	-	Biotin_carb_C,Biotin_carb_N,Biotin_lipoyl,CPSase_L_D2
TRINITY_DN8583_c0_g1_i21	94.827	-23.512	3.07208	-7.65345	1.96e-14	5.43e-12	down	7955.ENSDARP00000112783	0	1477	28HR7@1|root,2QQ2I@2759|Eukaryota,38E9Q@33154|Opisthokonta,3BFPK@33208|Metazoa,3CXPF@33213|Bilateria,4852K@7711|Chordata,497DN@7742|Vertebrata,49UM7@7898|Actinopterygii	33208|Metazoa	K	phosphatase&1&regulatory&subunit	PPP1R10	GO:0000228,GO:0000785,GO:0000790,GO:0003674,GO:0004857,GO:0004864,GO:0005488,GO:0005515,GO:0005575,GO:0005622,GO:0005623,GO:0005634,GO:0005654,GO:0005694,GO:0006606,GO:0006810,GO:0006886,GO:0006913,GO:0007346,GO:0008104,GO:0008150,GO:0008152,GO:0008157,GO:0008287,GO:0009892,GO:0009893,GO:0010467,GO:0010563,GO:0010564,GO:0010604,GO:0010605,GO:0010638,GO:0010656,GO:0010660,GO:0010662,GO:0010664,GO:…	-	ko:K17552	-	-	-	-	ko00000,ko01009	-	-	-	Med26,zf-CCCH
TRINITY_DN3486_c0_g1_i4	45.524	-22.3683	3.39943	-6.58002	4.7e-11	5.43e-09	down	7955.ENSDARP00000100272	5.9e-151	428	KOG0118@1|root,KOG0118@2759|Eukaryota,38THR@33154|Opisthokonta,3BCZ7@33208|Metazoa,3CY97@33213|Bilateria,483JQ@7711|Chordata,492KS@7742|Vertebrata,4A046@7898|Actinopterygii	33208|Metazoa	A	Eukaryotic&translation&initiation&factor&4h	EIF4H	GO:0000003,GO:0001731,GO:0002181,GO:0002183,GO:0003674,GO:0003676,GO:0003723,GO:0003725,GO:0003727,GO:0003729,GO:0003743,GO:0003824,GO:0004386,GO:0005488,GO:0005575,GO:0005622,GO:0005623,GO:0005737,GO:0005829,GO:0005844,GO:0006412,GO:0006413,GO:0006417,GO:0006446,GO:0006518,GO:0006807,GO:0008135,GO:0008150,GO:0008152,GO:0009058,GO:0009059,GO:0009889,GO:0009987,GO:0010467,GO:0010468,GO:0010556,GO:…	-	-	-	-	-	-	-	-	-	-	RRM_1
TRINITY_DN3386_c1_g1_i1	122.503	-10.7443	2.25827	-4.75774	1.96e-06	5.43e-05	down	69293.ENSGACP00000016396	1.05e-136	403	KOG1339@1|root,KOG1339@2759|Eukaryota,38D42@33154|Opisthokonta,3BB01@33208|Metazoa,3CVJD@33213|Bilateria,4827X@7711|Chordata,48VN7@7742|Vertebrata,49S4F@7898|Actinopterygii	7898|Actinopterygii	O	Belongs&to&the&peptidase&A1&family	PGC	-	3.4.23.3	ko:K01377	-	-	-	-	ko00000,ko01000,ko01002	-	-	-	A1_Propeptide,Asp
TRINITY_DN2505_c0_g1_i5	96.9716	-10.4055	1.80828	-5.75434	8.7e-09	5.39e-07	down	8010.XP_010898818.1	1.95e-217	698	KOG1225@1|root,KOG2579@1|root,KOG1225@2759|Eukaryota,KOG2579@2759|Eukaryota,39R4S@33154|Opisthokonta,3BY98@33208|Metazoa,3DFAQ@33213|Bilateria,48H9Y@7711|Chordata,49EU3@7742|Vertebrata,4A5KQ@7898|Actinopterygii	7898|Actinopterygii	T	EGF-like&domain	-	-	-	ko:K06252	ko04151,ko04510,ko04512,ko05165,ko05206,map04151,map04510,map04512,map05165,map05206	-	-	-	ko00000,ko00001,ko00536,ko04516	-	-	-	EGF_2,Fibrinogen_C,fn3,hEGF
TRINITY_DN13248_c0_g1_i1	35.538	-22.2185	4.6669	-4.76087	1.93e-06	5.37e-05	down	7955.ENSDARP00000104791	0	1459	COG2319@1|root,KOG2106@2759|Eukaryota,38B67@33154|Opisthokonta,3BAU9@33208|Metazoa,3CRT7@33213|Bilateria,48167@7711|Chordata,48WAN@7742|Vertebrata,4A277@7898|Actinopterygii	7898|Actinopterygii	S	Echinoderm&microtubule&associated&protein&like&1	eml1	-	-	ko:K18595	-	-	-	-	ko00000,ko04812	-	-	-	HELP,WD40
TRINITY_DN2370_c0_g1_i2	300.526	-6.1114	1.28354	-4.76136	1.92e-06	5.37e-05	down	7918.ENSLOCP00000002720	5.44e-265	754	COG1404@1|root,KOG3525@2759|Eukaryota,38C1N@33154|Opisthokonta,3B9FW@33208|Metazoa,3CR8X@33213|Bilateria,485YX@7711|Chordata,491Z0@7742|Vertebrata,4A1UF@7898|Actinopterygii	7898|Actinopterygii	O	Furin,&paired&basic&amino&acid&cleaving&enzyme	furin	-	3.4.21.75	ko:K01349	ko05164,map05164	-	-	-	ko00000,ko00001,ko01000,ko01002,ko03110,ko04131	-	-	-	P_proprotein,Peptidase_S8,S8_pro-domain
TRINITY_DN1474_c21_g1_i1	60.1916	-5.24167	0.796243	-6.583	4.61e-11	5.34e-09	down	7955.ENSDARP00000117105	0	1592	28I4T@1|root,2RME8@2759|Eukaryota,39XNC@33154|Opisthokonta,3BP9I@33208|Metazoa,3D5S5@33213|Bilateria,48DWH@7711|Chordata,499CU@7742|Vertebrata,4A0BM@7898|Actinopterygii	33208|Metazoa	T	Oncostatin&M&receptor	-	-	-	ko:K05057,ko:K05058	ko04060,ko04151,ko04550,ko04630,map04060,map04151,map04550,map04630	-	-	-	ko00000,ko00001,ko04050,ko04090	-	-	-	fn3
TRINITY_DN4313_c2_g1_i1	1781.77	-5.74974	1.08581	-5.29534	1.19e-07	5.33e-06	down	8010.XP_010872859.1	3.11e-237	689	KOG1923@1|root,KOG1923@2759|Eukaryota,3AFUU@33154|Opisthokonta,3BAEJ@33208|Metazoa,3CTJD@33213|Bilateria,48A0F@7711|Chordata,48WWH@7742|Vertebrata,49V6S@7898|Actinopterygii	7898|Actinopterygii	TZ	Formin-like	-	-	-	-	-	-	-	-	-	-	-	-	Drf_FH3,Drf_GBD,FH2
TRINITY_DN18855_c0_g1_i1	17.9161	-21.2628	3.69201	-5.75914	8.45e-09	5.25e-07	down	7955.ENSDARP00000074178	0	1153	COG1502@1|root,KOG1329@2759|Eukaryota,38G6H@33154|Opisthokonta,3BAV7@33208|Metazoa,3CSA1@33213|Bilateria,480E8@7711|Chordata,4959Y@7742|Vertebrata,49WNX@7898|Actinopterygii	7898|Actinopterygii	I	phospholipase	-	-	3.1.4.4	ko:K01115	ko00564,ko00565,ko01100,ko01110,ko04014,ko04024,ko04071,ko04072,ko04144,ko04666,ko04724,ko04912,ko05231,map00564,map00565,map01100,map01110,map04014,map04024,map04071,map04072,map04144,map04666,map04724,map04912,map05231	-	R01310,R02051,R07385	RC00017,RC00425	ko00000,ko00001,ko01000,ko04131	-	-	-	PH,PLDc,PLDc_2,PX
TRINITY_DN16206_c0_g1_i1	23.8173	-21.6536	4.54105	-4.76842	1.86e-06	5.22e-05	down	7955.ENSDARP00000101682	9.92e-97	285	KOG4187@1|root,KOG4187@2759|Eukaryota,38G2M@33154|Opisthokonta,3BEH1@33208|Metazoa,3CRYZ@33213|Bilateria,481HZ@7711|Chordata,48W6W@7742|Vertebrata,49WD8@7898|Actinopterygii	7898|Actinopterygii	OU	Secretogranin&V	scg5	-	-	-	-	-	-	-	-	-	-	-	Secretogranin_V
TRINITY_DN319_c0_g1_i11	65.2682	-9.83581	1.85522	-5.30171	1.15e-07	5.16e-06	down	106582.XP_004552531.1	1.92e-195	543	COG0639@1|root,KOG0374@2759|Eukaryota,38BV2@33154|Opisthokonta,3B9MQ@33208|Metazoa,3CRW5@33213|Bilateria,482PK@7711|Chordata,48VAT@7742|Vertebrata,49SWM@7898|Actinopterygii	7898|Actinopterygii	T	Protein&phosphatase&1,&catalytic&subunit,&alpha&isoform	-	-	3.1.3.16	ko:K06269	ko03015,ko04022,ko04024,ko04113,ko04114,ko04218,ko04261,ko04270,ko04390,ko04510,ko04611,ko04720,ko04728,ko04750,ko04810,ko04910,ko04921,ko04931,ko05031,ko05034,ko05168,ko05205,map03015,map04022,map04024,map04113,map04114,map04218,map04261,map04270,map04390,map04510,map04611,map04720,map04728,map04750,map04810,map04910,map04921,map04931,map05031,map05034,map05168,map05205	-	-	-	ko00000,ko00001,ko01000,ko01009,ko03019,ko03021,ko03041	-	-	-	Metallophos,STPPase_N
TRINITY_DN6973_c0_g1_i1	25.4403	-21.7489	4.55564	-4.77405	1.81e-06	5.1e-05	down	7994.ENSAMXP00000013222	2.39e-106	345	KOG2953@1|root,KOG2953@2759|Eukaryota,38CA1@33154|Opisthokonta,3B9T2@33208|Metazoa,3CXYB@33213|Bilateria,484DA@7711|Chordata,48VGU@7742|Vertebrata,49V4V@7898|Actinopterygii	7898|Actinopterygii	A	R3H&domain&containing&1	-	-	-	-	-	-	-	-	-	-	-	-	R3H,SUZ
TRINITY_DN4273_c0_g1_i2	40.1169	-22.3774	3.39489	-6.5915	4.35e-11	5.08e-09	down	7994.ENSAMXP00000020304	1.23e-147	433	KOG0667@1|root,KOG0667@2759|Eukaryota,38D9D@33154|Opisthokonta,3BCTZ@33208|Metazoa,3CRMD@33213|Bilateria,480RI@7711|Chordata,48UUS@7742|Vertebrata,49T4B@7898|Actinopterygii	7898|Actinopterygii	T	Dual-specificity&tyrosine-(Y)-phosphorylation&regulated&kinase&2	dyrk2	-	2.7.12.1	ko:K18669	ko04111,map04111	-	-	-	ko00000,ko00001,ko01000,ko01001	-	-	-	Pkinase
TRINITY_DN6406_c0_g1_i5	37.4492	-22.2874	4.66688	-4.77564	1.79e-06	5.07e-05	down	7994.ENSAMXP00000007148	7.66e-70	242	KOG4798@1|root,KOG4798@2759|Eukaryota,38HP2@33154|Opisthokonta,3BJ0G@33208|Metazoa,3D398@33213|Bilateria,484ZQ@7711|Chordata,4962U@7742|Vertebrata,4A3QS@7898|Actinopterygii	7898|Actinopterygii	S	Component&of&the&MICOS&complex,&a&large&protein&complex&of&the&mitochondrial&inner&membrane&that&plays&crucial&roles&in&the&maintenance&of&crista&junctions,&inner&membrane&architecture,&and&formation&of&contact&sites&to&the&outer&membrane	APOOL	-	-	-	-	-	-	-	-	-	-	-	ApoO
TRINITY_DN13997_c0_g1_i2	37.3962	-22.287	4.66688	-4.77557	1.792e-06	5.07e-05	down	7918.ENSLOCP00000020610	8.37e-307	858	KOG1877@1|root,KOG1877@2759|Eukaryota,38CK7@33154|Opisthokonta,3BFS7@33208|Metazoa,3CRE2@33213|Bilateria,48170@7711|Chordata,493MK@7742|Vertebrata,49UZP@7898|Actinopterygii	7898|Actinopterygii	S	EFR3&homolog	efr3b	GO:0005575,GO:0005623,GO:0005886,GO:0006629,GO:0006644,GO:0006650,GO:0006793,GO:0006796,GO:0008104,GO:0008150,GO:0008152,GO:0009987,GO:0016020,GO:0016310,GO:0019637,GO:0030258,GO:0033036,GO:0034613,GO:0044237,GO:0044238,GO:0044255,GO:0044464,GO:0046486,GO:0046488,GO:0046834,GO:0046854,GO:0051179,GO:0051641,GO:0070727,GO:0071704,GO:0071944,GO:0072657,GO:0072659,GO:1990778	-	ko:K21842	-	-	-	-	ko00000,ko04131	-	-	-	-
TRINITY_DN4258_c0_g1_i2	203.732	-4.44606	0.930718	-4.77703	1.78e-06	5.04e-05	down	7918.ENSLOCP00000011027	7.29e-259	733	KOG4428@1|root,KOG4428@2759|Eukaryota,38H7J@33154|Opisthokonta,3BAN9@33208|Metazoa,3CTVW@33213|Bilateria,47Z0H@7711|Chordata,49032@7742|Vertebrata,49UY7@7898|Actinopterygii	7898|Actinopterygii	T	Type&II&inositol&3,4-bisphosphate	inpp4b	-	3.1.3.66	ko:K01109	ko00562,ko01100,ko04070,map00562,map01100,map04070	M00131	R04372,R07299	RC00078	ko00000,ko00001,ko00002,ko01000	-	-	-	-
TRINITY_DN10721_c0_g1_i1	140.548	-8.45706	1.59349	-5.30724	1.11e-07	5.03e-06	down	106582.XP_004573089.1	1.52e-52	176	2CV1G@1|root,2RQEK@2759|Eukaryota,39XY0@33154|Opisthokonta,3BNS8@33208|Metazoa,3D1TZ@33213|Bilateria,483A8@7711|Chordata,48V6P@7742|Vertebrata,4A2NV@7898|Actinopterygii	7898|Actinopterygii	S	Major&histocompatibility&complex&class&I-related&gene&protein-like	-	-	-	ko:K06751	ko04144,ko04145,ko04218,ko04514,ko04612,ko04940,ko05165,ko05166,ko05167,ko05168,ko05169,ko05203,ko05320,ko05330,ko05332,ko05416,map04144,map04145,map04218,map04514,map04612,map04940,map05165,map05166,map05167,map05168,map05169,map05203,map05320,map05330,map05332,map05416	-	-	-	ko00000,ko00001,ko00537,ko04147,ko04516	-	-	-	C1-set,MHC_I
TRINITY_DN4929_c0_g1_i1	40.1632	-22.3025	4.66687	-4.7789	1.76e-06	5.01e-05	down	32507.XP_006790546.1	2.04e-86	304	2CN92@1|root,2QUK4@2759|Eukaryota,38FMU@33154|Opisthokonta,3BF2E@33208|Metazoa,3CX2Q@33213|Bilateria,487N2@7711|Chordata,492QA@7742|Vertebrata,49ZEA@7898|Actinopterygii	7898|Actinopterygii	S	Si&ch73-389b16.2	-	-	-	ko:K10480	-	-	-	-	ko00000,ko04121	-	-	-	BTB,DUF4596
TRINITY_DN34042_c0_g1_i1	357.573	-25.4331	3.4722	-7.32479	2.39e-13	4.98e-11	down	7994.ENSAMXP00000021653	6.16e-78	252	KOG3827@1|root,KOG3827@2759|Eukaryota,39DCG@33154|Opisthokonta,3BD0N@33208|Metazoa,3CWDB@33213|Bilateria,47ZIT@7711|Chordata,48W4P@7742|Vertebrata,4A1SJ@7898|Actinopterygii	7898|Actinopterygii	P	Inward&rectifier&potassium&channel	kcnj13	-	-	ko:K05006	ko04974,map04974	-	-	-	ko00000,ko00001,ko04040	1.A.2.1.8	-	-	IRK
TRINITY_DN3152_c0_g1_i4	180.797	-23.5938	3.57759	-6.5949	4.26e-11	4.97e-09	down	215358.XP_010734264.1	3.15e-244	719	COG5260@1|root,KOG2277@2759|Eukaryota,38EW5@33154|Opisthokonta,3BCDW@33208|Metazoa,3CSW2@33213|Bilateria,483KK@7711|Chordata,48YJE@7742|Vertebrata,49QDW@7898|Actinopterygii	7898|Actinopterygii	D	Zinc&finger,&CCHC&domain&containing&6	ZCCHC6	-	2.7.7.52	ko:K13291	-	-	-	-	ko00000,ko01000	-	-	-	NTP_transf_2,PAP_assoc,zf-CCHC
TRINITY_DN8087_c3_g1_i4	68.6741	-9.90948	2.07275	-4.78085	1.75e-06	4.97e-05	down	7955.ENSDARP00000061188	3.53e-158	444	2ABMV@1|root,2RYPH@2759|Eukaryota,38FN9@33154|Opisthokonta,3BIGR@33208|Metazoa,3CTU7@33213|Bilateria,48785@7711|Chordata,496G6@7742|Vertebrata,4A05T@7898|Actinopterygii	33208|Metazoa	S	Sarcospan&(Kras&oncogene-associated&gene)	SSPN	GO:0003008,GO:0003012,GO:0005575,GO:0005622,GO:0005623,GO:0005737,GO:0005886,GO:0005887,GO:0006936,GO:0007155,GO:0008150,GO:0012505,GO:0016010,GO:0016020,GO:0016021,GO:0022610,GO:0030133,GO:0031224,GO:0031226,GO:0031410,GO:0031982,GO:0032501,GO:0032991,GO:0042383,GO:0043226,GO:0043227,GO:0043229,GO:0044424,GO:0044425,GO:0044444,GO:0044456,GO:0044459,GO:0044464,GO:0045202,GO:0045211,GO:0071944,GO:…	-	ko:K22194	-	-	-	-	ko00000	1.A.37.5	-	-	CD20
TRINITY_DN76_c1_g1_i3	139.708	-9.97171	2.08549	-4.78148	1.74e-06	4.96e-05	down	7994.ENSAMXP00000016709	4.48e-150	429	KOG3927@1|root,KOG3927@2759|Eukaryota,38HFD@33154|Opisthokonta,3BIY6@33208|Metazoa,3CXZW@33213|Bilateria,486HN@7711|Chordata,4902E@7742|Vertebrata,49RS1@7898|Actinopterygii	7898|Actinopterygii	P	This&is&the&non-catalytic&component&of&the&active&enzyme,&which&catalyzes&the&hydrolysis&of&ATP&coupled&with&the&exchange&of&Na(&)&and&K(&)&ions&across&the&plasma&membrane	ATP4B	-	3.6.3.10	ko:K01543	ko00190,ko04966,ko04971,map00190,map04966,map04971	-	-	-	ko00000,ko00001,ko01000	3.A.3.1.2	-	-	Na_K-ATPase
TRINITY_DN6562_c1_g1_i5	30.4641	-20.8726	3.61713	-5.77048	7.9e-09	4.94e-07	down	7955.ENSDARP00000078762	0	3620	KOG0392@1|root,KOG0392@2759|Eukaryota,38EZ0@33154|Opisthokonta,3BBP2@33208|Metazoa,3CRHI@33213|Bilateria,48A9R@7711|Chordata,494Y6@7742|Vertebrata,49XUJ@7898|Actinopterygii	33208|Metazoa	K	BTAF1&RNA&polymerase&II,&B-TFIID&transcription&factor-associated	BTAF1	GO:0003674,GO:0003700,GO:0005575,GO:0005622,GO:0005623,GO:0005634,GO:0005654,GO:0006355,GO:0008150,GO:0009889,GO:0009890,GO:0009892,GO:0010468,GO:0010556,GO:0010558,GO:0010605,GO:0010629,GO:0019219,GO:0019222,GO:0031323,GO:0031324,GO:0031326,GO:0031327,GO:0031974,GO:0031981,GO:0035561,GO:0035562,GO:0043226,GO:0043227,GO:0043229,GO:0043231,GO:0043233,GO:0044092,GO:0044422,GO:0044424,GO:0044428,GO:…	-	ko:K15192	-	-	-	-	ko00000,ko01000,ko03021	-	-	-	DUF3535,HEAT,Helicase_C,SNF2_N
TRINITY_DN193_c0_g1_i9	122.698	-5.68443	1.0703	-5.31108	1.09e-07	4.94e-06	down	215358.XP_010736529.1	0	1982	COG0515@1|root,KOG0612@2759|Eukaryota,38BFH@33154|Opisthokonta,3BATS@33208|Metazoa,3CXFD@33213|Bilateria,47Z00@7711|Chordata,48VBK@7742|Vertebrata,49Q1R@7898|Actinopterygii	7898|Actinopterygii	T	Rho-associated,&coiled-coil&containing&protein&kinase&2a	rock2	-	2.7.11.1	ko:K17388	ko04022,ko04024,ko04062,ko04071,ko04270,ko04310,ko04360,ko04510,ko04530,ko04611,ko04670,ko04810,ko04921,ko05130,ko05131,ko05132,ko05200,ko05205,map04022,map04024,map04062,map04071,map04270,map04310,map04360,map04510,map04530,map04611,map04670,map04810,map04921,map05130,map05131,map05132,map05200,map05205	-	-	-	ko00000,ko00001,ko01000,ko01001,ko03036	-	-	-	Pkinase,Rho_Binding
TRINITY_DN6689_c0_g1_i1	102.878	-9.53094	1.99247	-4.78349	1.72e-06	4.92e-05	down	7994.ENSAMXP00000016373	3.15e-236	655	COG5078@1|root,KOG0895@2759|Eukaryota,38FE2@33154|Opisthokonta,3B99B@33208|Metazoa,3CYFY@33213|Bilateria,48BND@7711|Chordata,495VR@7742|Vertebrata,49TFB@7898|Actinopterygii	7898|Actinopterygii	O	Belongs&to&the&ubiquitin-conjugating&enzyme&family	ube2z	GO:0000166,GO:0003674,GO:0003824,GO:0004842,GO:0005488,GO:0005515,GO:0005524,GO:0005575,GO:0005622,GO:0005623,GO:0005634,GO:0005737,GO:0006464,GO:0006807,GO:0006915,GO:0008144,GO:0008150,GO:0008152,GO:0008219,GO:0009987,GO:0012501,GO:0016567,GO:0016740,GO:0017076,GO:0019538,GO:0019787,GO:0019899,GO:0030554,GO:0031625,GO:0032446,GO:0032553,GO:0032555,GO:0032559,GO:0035639,GO:0036094,GO:0036211,GO:…	2.3.2.23	ko:K10585	ko04120,map04120	-	-	-	ko00000,ko00001,ko01000,ko04121	-	-	-	UQ_con
TRINITY_DN1124_c0_g1_i2	23.1895	-5.48555	1.14609	-4.7863	1.7e-06	4.87e-05	down	7955.ENSDARP00000046044	0	1766	28QRK@1|root,2QXEG@2759|Eukaryota,38FQU@33154|Opisthokonta,3BGYD@33208|Metazoa,3CSA3@33213|Bilateria,483KI@7711|Chordata,492YX@7742|Vertebrata,49R6Y@7898|Actinopterygii	33208|Metazoa	T	Interleukin&6&signal&transducer	IL6ST	GO:0001817,GO:0001819,GO:0001932,GO:0001934,GO:0001959,GO:0001960,GO:0002673,GO:0002675,GO:0002682,GO:0002684,GO:0002694,GO:0002696,GO:0002819,GO:0002821,GO:0003674,GO:0004888,GO:0004896,GO:0004897,GO:0005102,GO:0005126,GO:0005127,GO:0005488,GO:0005515,GO:0005575,GO:0005576,GO:0005615,GO:0005623,GO:0005886,GO:0005887,GO:0005896,GO:0005900,GO:0005975,GO:0005976,GO:0005977,GO:0006073,GO:0006091,GO:…	-	ko:K05060	ko04060,ko04550,ko04630,ko04659,ko05167,ko05200,ko05203,map04060,map04550,map04630,map04659,map05167,map05200,map05203	-	-	-	ko00000,ko00001,ko04050,ko04090	-	-	-	EpoR_lig-bind,IL6Ra-bind,Lep_receptor_Ig,fn3
TRINITY_DN1052_c0_g1_i2	153.825	-11.0728	2.08307	-5.31562	1.06e-07	4.84e-06	down	7955.ENSDARP00000023322	2.93e-54	180	COG0181@1|root,KOG2892@2759|Eukaryota,38D6W@33154|Opisthokonta,3BE6S@33208|Metazoa,3CVDH@33213|Bilateria,480NV@7711|Chordata,48YXR@7742|Vertebrata,49R6M@7898|Actinopterygii	7898|Actinopterygii	H	Hydroxymethylbilane&synthase	-	-	2.5.1.61	ko:K01749	ko00860,ko01100,ko01110,ko01120,map00860,map01100,map01110,map01120	M00121	R00084	RC02317	ko00000,ko00001,ko00002,ko01000	-	-	-	Porphobil_deam
TRINITY_DN17108_c0_g1_i2	361.219	-25.4474	3.47203	-7.32925	2.31e-13	4.83e-11	down	144197.XP_008304861.1	1.77e-127	364	KOG3284@1|root,KOG3284@2759|Eukaryota,38D26@33154|Opisthokonta,3BC2W@33208|Metazoa,3D18V@33213|Bilateria,480WT@7711|Chordata,48WFW@7742|Vertebrata,4A0TK@7898|Actinopterygii	7898|Actinopterygii	U	Vacuolar&protein&sorting-associated&protein&28&homolog	vps28	-	-	ko:K12184	ko04144,map04144	M00409	-	-	ko00000,ko00001,ko00002,ko04131,ko04147	-	-	-	VPS28
TRINITY_DN4844_c0_g1_i14	22.4042	-3.6716	0.690518	-5.31717	1.05e-07	4.8e-06	down	144197.XP_008289374.1	1.58e-252	731	KOG4193@1|root,KOG4193@2759|Eukaryota,38BBZ@33154|Opisthokonta,3BCIQ@33208|Metazoa,3CU6A@33213|Bilateria,4833E@7711|Chordata,48YED@7742|Vertebrata,49QSY@7898|Actinopterygii	7898|Actinopterygii	T	Belongs&to&the&G-protein&coupled&receptor&2&family	CD97	-	-	ko:K08446	-	-	-	-	ko00000,ko04030,ko04090,ko04147	-	-	-	7tm_2,EGF_CA,GPS
TRINITY_DN6759_c0_g1_i1	39.3975	-22.3527	4.66687	-4.78965	1.67e-06	4.8e-05	down	8010.XP_010895687.1	1.14e-275	798	28HZK@1|root,2QQAE@2759|Eukaryota,39SSR@33154|Opisthokonta,3BHI7@33208|Metazoa,3CW8H@33213|Bilateria,481GZ@7711|Chordata,496RP@7742|Vertebrata,49VAS@7898|Actinopterygii	7898|Actinopterygii	S	Centrosomal&protein	cep112	-	-	ko:K16767	-	-	-	-	ko00000,ko03036	-	-	-	DUF4485
TRINITY_DN7396_c0_g1_i3	39.511	-22.3562	4.66687	-4.7904	1.66e-06	4.79e-05	down	8010.XP_010880042.1	0	899	28I6J@1|root,2QQGQ@2759|Eukaryota,38G8Z@33154|Opisthokonta,3BBJJ@33208|Metazoa,3CW2K@33213|Bilateria,484HS@7711|Chordata,49A81@7742|Vertebrata,49Q8S@7898|Actinopterygii	7898|Actinopterygii	S	homeodomain&transcription&factor	PHTF1	-	-	-	-	-	-	-	-	-	-	-	Phtf-FEM1B_bdg
TRINITY_DN15119_c0_g1_i1	60.7031	-9.73095	1.82951	-5.31887	1.04e-07	4.76e-06	down	8010.XP_010879614.1	1.2e-180	523	KOG2594@1|root,KOG2594@2759|Eukaryota,391PT@33154|Opisthokonta,3BID3@33208|Metazoa,3CSHW@33213|Bilateria,483HQ@7711|Chordata,48ZMU@7742|Vertebrata,49T7C@7898|Actinopterygii	7898|Actinopterygii	J	Plays&a&central&role&in&2-thiolation&of&mcm(5)S(2)U&at&tRNA&wobble&positions&of&tRNA(Lys),&tRNA(Glu)&and&tRNA(Gln).&May&act&by&forming&a&heterodimer&with&CTU1&ATPBD3&that&ligates&sulfur&from&thiocarboxylated&URM1&onto&the&uridine&of&tRNAs&at&wobble&position	ctu2	GO:0000049,GO:0002097,GO:0002098,GO:0002143,GO:0003674,GO:0003676,GO:0003723,GO:0003824,GO:0005488,GO:0005575,GO:0005622,GO:0005623,GO:0005737,GO:0005829,GO:0006139,GO:0006396,GO:0006399,GO:0006400,GO:0006725,GO:0006807,GO:0008033,GO:0008150,GO:0008152,GO:0009451,GO:0009987,GO:0010467,GO:0016070,GO:0016740,GO:0016782,GO:0016783,GO:0034227,GO:0034470,GO:0034641,GO:0034660,GO:0043170,GO:0043412,GO:…	-	ko:K14169	ko04122,map04122	-	-	-	ko00000,ko00001,ko03016	-	-	-	CTU2
TRINITY_DN9423_c0_g1_i1	30.126	-21.1161	4.40613	-4.79245	1.65e-06	4.76e-05	down	7955.ENSDARP00000114595	0	1602	KOG4436@1|root,KOG4436@2759|Eukaryota,38CX3@33154|Opisthokonta,3B9N2@33208|Metazoa,3CWFB@33213|Bilateria,485GQ@7711|Chordata,48Y2V@7742|Vertebrata,49SP8@7898|Actinopterygii	7898|Actinopterygii	S	TBC1&domain&family,&member&4	TBC1D4	-	-	ko:K17902	ko04919,ko04931,map04919,map04931	-	-	-	ko00000,ko00001,ko04131	-	-	-	DUF3350,PID,RabGAP-TBC
TRINITY_DN3784_c1_g1_i5	25.438	-8.47387	1.76779	-4.79347	1.64e-06	4.74e-05	down	215358.XP_010732280.1	5.08e-88	267	KOG0112@1|root,KOG0112@2759|Eukaryota,38GY1@33154|Opisthokonta,3BHVE@33208|Metazoa,3CXSK@33213|Bilateria,484X5@7711|Chordata,490HW@7742|Vertebrata,4A1FU@7898|Actinopterygii	7898|Actinopterygii	A	Spen&homolog,&transcriptional&regulator&(Drosophila)	spen	-	-	-	-	-	-	-	-	-	-	-	RRM_1,SPOC
TRINITY_DN8191_c0_g1_i1	39.8245	-22.375	4.66687	-4.79443	1.63e-06	4.73e-05	down	7955.ENSDARP00000069614	1.03e-196	569	COG0072@1|root,KOG2472@2759|Eukaryota,38EJU@33154|Opisthokonta,3BDEK@33208|Metazoa,3CRGI@33213|Bilateria,4852X@7711|Chordata,48XYE@7742|Vertebrata,49ZYY@7898|Actinopterygii	7898|Actinopterygii	J	Leucine&rich&repeat&containing&47	lrrc47	-	-	-	-	-	-	-	-	-	-	-	B3_4,LRR_8
TRINITY_DN11596_c0_g1_i4	55.0915	-5.35628	1.11654	-4.79722	1.61e-06	4.68e-05	down	7955.ENSDARP00000095703	0	1113	COG2183@1|root,KOG1857@2759|Eukaryota,38EV7@33154|Opisthokonta,3BGMD@33208|Metazoa,3CV44@33213|Bilateria,48AIU@7711|Chordata,4901W@7742|Vertebrata,49V58@7898|Actinopterygii	33208|Metazoa	K	Endonuclease&exonuclease&phosphatase&family&domain&containing&1	EEPD1	-	-	-	-	-	-	-	-	-	-	-	Exo_endo_phos,HHH_3
TRINITY_DN1168_c0_g1_i1	632.15	-26.2212	4.53559	-5.78121	7.42e-09	4.66e-07	down	7955.ENSDARP00000089381	1.58e-82	256	28NSB@1|root,2R0TD@2759|Eukaryota,38G06@33154|Opisthokonta,3BH0J@33208|Metazoa,3CZBX@33213|Bilateria,4861F@7711|Chordata,48V7F@7742|Vertebrata,4A1HY@7898|Actinopterygii	7898|Actinopterygii	S	RELT-like	RELL1	-	-	-	-	-	-	-	-	-	-	-	RELT
TRINITY_DN5935_c1_g1_i3	101.179	-6.03334	1.25715	-4.79921	1.59e-06	4.64e-05	down	7994.ENSAMXP00000025503	0	1002	KOG3522@1|root,KOG3522@2759|Eukaryota,38VJ5@33154|Opisthokonta,3BCXI@33208|Metazoa,3CU9B@33213|Bilateria,480TS@7711|Chordata,48UXZ@7742|Vertebrata,49SRU@7898|Actinopterygii	7898|Actinopterygii	T	Rho&guanine&nucleotide&exchange&factor	-	-	-	ko:K16727	-	-	-	-	ko00000,ko03036,ko04131	-	-	-	RhoGEF
TRINITY_DN1949_c1_g1_i5	145.928	-10.9968	1.77181	-6.20654	5.42e-10	4.61e-08	down	7955.ENSDARP00000098809	1.57e-276	798	KOG1452@1|root,KOG1452@2759|Eukaryota,38IYE@33154|Opisthokonta,3BM1B@33208|Metazoa,3E40F@33213|Bilateria,4861A@7711|Chordata,496B8@7742|Vertebrata,49YP9@7898|Actinopterygii	7898|Actinopterygii	T	Synapse&defective&1,&Rho&GTPase,&homolog&1&(C.&elegans)	SYDE1	-	-	ko:K20655	-	-	-	-	ko00000,ko04131	-	-	-	RhoGAP
TRINITY_DN929_c0_g1_i1	131.391	-22.9845	3.9733	-5.78473	7.26e-09	4.58e-07	down	32507.XP_006800701.1	3.01e-131	376	28NGW@1|root,2R3YE@2759|Eukaryota,39R9Q@33154|Opisthokonta,3BKH4@33208|Metazoa,3CVRZ@33213|Bilateria,48852@7711|Chordata,48ZNG@7742|Vertebrata,49Z0M@7898|Actinopterygii	7898|Actinopterygii	S	One&gap&junction&consists&of&a&cluster&of&closely&packed&pairs&of&transmembrane&channels,&the&connexons,&through&which&materials&of&low&MW&diffuse&from&one&cell&to&a&neighboring&cell	-	-	-	ko:K07623	-	-	-	-	ko00000	-	-	-	Connexin
TRINITY_DN5923_c0_g1_i3	32.5017	-22.0922	4.14594	-5.32862	9.9e-08	4.54e-06	down	8010.XP_010877834.1	1.18e-149	436	KOG0282@1|root,KOG0282@2759|Eukaryota,39KRT@33154|Opisthokonta,3BIDV@33208|Metazoa,3CSED@33213|Bilateria,488H8@7711|Chordata,491IT@7742|Vertebrata,49T6X@7898|Actinopterygii	7898|Actinopterygii	S	WD&repeat&domain&25	wdr25	-	-	-	-	-	-	-	-	-	-	-	WD40
TRINITY_DN1855_c4_g1_i1	64.0367	-9.80755	2.04107	-4.80511	1.55e-06	4.52e-05	down	7955.ENSDARP00000008246	0	927	KOG2489@1|root,KOG2489@2759|Eukaryota,38BC2@33154|Opisthokonta,3BAS7@33208|Metazoa,3CWDC@33213|Bilateria,4897I@7711|Chordata,4949C@7742|Vertebrata,49T7X@7898|Actinopterygii	7898|Actinopterygii	S	Cleft&lip&and&palate&associated&transmembrane&protein&1,&like	clptm1l	GO:0005575,GO:0006915,GO:0008150,GO:0008219,GO:0009987,GO:0012501,GO:0016020,GO:0016021,GO:0031224,GO:0044425	-	-	-	-	-	-	-	-	-	-	CLPTM1
TRINITY_DN24482_c0_g1_i1	43.4363	-22.4335	4.66685	-4.807	1.53e-06	4.49e-05	down	215358.XP_010733977.1	3.88e-56	189	COG2124@1|root,KOG0156@2759|Eukaryota,38DBM@33154|Opisthokonta,3BG24@33208|Metazoa,3D171@33213|Bilateria,483TS@7711|Chordata,48YUM@7742|Vertebrata,49Y79@7898|Actinopterygii	7898|Actinopterygii	Q	Cytochrome&P450,&family&21,&subfamily&A,&polypeptide&2	-	-	1.14.14.16	ko:K00513	ko00140,ko01100,ko04925,ko04927,ko04934,map00140,map01100,map04925,map04927,map04934	M00108,M00109	R02213,R02838,R03326,R03784,R03849,R04675	RC00157	ko00000,ko00001,ko00002,ko00199,ko01000	-	-	-	p450
TRINITY_DN338_c0_g1_i14	81.4633	-21.6196	2.9451	-7.34088	2.12e-13	4.48e-11	down	7955.ENSDARP00000081152	2.78e-211	674	KOG3544@1|root,KOG3544@2759|Eukaryota,38FGZ@33154|Opisthokonta,3BEJH@33208|Metazoa,3CW9K@33213|Bilateria,481QM@7711|Chordata,48XVC@7742|Vertebrata,49PWW@7898|Actinopterygii	33208|Metazoa	W	Collagen,&type&XVI,&alpha&1	COL16A1	GO:0000003,GO:0001101,GO:0001952,GO:0001954,GO:0003674,GO:0005102,GO:0005178,GO:0005488,GO:0005515,GO:0005575,GO:0005576,GO:0005581,GO:0005593,GO:0005597,GO:0005622,GO:0005623,GO:0005737,GO:0005783,GO:0005788,GO:0007154,GO:0007155,GO:0007165,GO:0007166,GO:0007229,GO:0007565,GO:0008150,GO:0009719,GO:0009987,GO:0010033,GO:0010243,GO:0010810,GO:0010811,GO:0012505,GO:0016043,GO:0022414,GO:0022607,GO:…	-	-	-	-	-	-	-	-	-	-	Collagen
TRINITY_DN7954_c0_g1_i1	41.6242	-22.4362	4.66686	-4.80755	1.53e-06	4.48e-05	down	144197.XP_008285812.1	0	1677	COG5215@1|root,KOG1241@2759|Eukaryota,38HCJ@33154|Opisthokonta,3BA50@33208|Metazoa,3CUGE@33213|Bilateria,483E8@7711|Chordata,493P4@7742|Vertebrata,4A0Q5@7898|Actinopterygii	7898|Actinopterygii	UY	Karyopherin&(importin)&beta&1	kpnb1	-	-	ko:K14293	ko03013,map03013	-	-	-	ko00000,ko00001,ko03009,ko03036	1.I.1	-	-	HEAT,IBN_N
TRINITY_DN10078_c0_g1_i1	47.2243	-22.6162	3.23456	-6.99205	2.71e-12	4.33e-10	down	7955.ENSDARP00000093563	8.75e-302	851	COG0515@1|root,KOG0196@2759|Eukaryota,38CUQ@33154|Opisthokonta,3BBD9@33208|Metazoa,3CSNG@33213|Bilateria,4824Y@7711|Chordata,48W0N@7742|Vertebrata,49U4Y@7898|Actinopterygii	7898|Actinopterygii	T	receptor	epha7	-	2.7.10.1	ko:K05108	ko04360,map04360	-	-	-	ko00000,ko00001,ko01000,ko01001,ko01020,ko04050,ko04516	-	-	-	EphA2_TM,Ephrin_lbd,Ephrin_rec_like,Pkinase_Tyr,SAM_1,fn3
TRINITY_DN505_c0_g1_i14	791.519	-26.5326	2.81399	-9.42884	4.15e-21	4.32e-18	down	144197.XP_008284557.1	3.47e-75	231	KOG4106@1|root,KOG4106@2759|Eukaryota,39T58@33154|Opisthokonta,3BDMC@33208|Metazoa,3D1FB@33213|Bilateria,48BDB@7711|Chordata,496GH@7742|Vertebrata,4A3I4@7898|Actinopterygii	7898|Actinopterygii	S	Chromosome&15&open&reading&frame&57	C15orf57	-	-	-	-	-	-	-	-	-	-	-	CCDC32
TRINITY_DN7128_c1_g1_i1	103.59	-22.8431	3.94142	-5.79565	6.81e-09	4.31e-07	down	144197.XP_008292702.1	2.58e-115	339	28PSI@1|root,2QWF0@2759|Eukaryota,39EPH@33154|Opisthokonta,3BNGD@33208|Metazoa,3D4T8@33213|Bilateria,48DJW@7711|Chordata,49AB0@7742|Vertebrata,4A4HP@7898|Actinopterygii	7898|Actinopterygii	S	Grass&carp&reovirus&(GCRV)-induced&gene	-	-	-	-	-	-	-	-	-	-	-	-	PARP
TRINITY_DN2695_c0_g1_i10	283.405	-4.38714	0.910254	-4.81969	1.44e-06	4.26e-05	down	7994.ENSAMXP00000002753	5.39e-255	702	COG1678@1|root,KOG1567@2759|Eukaryota,38B80@33154|Opisthokonta,3B9U0@33208|Metazoa,3CT3A@33213|Bilateria,484EH@7711|Chordata,48X4B@7742|Vertebrata,49QHM@7898|Actinopterygii	7898|Actinopterygii	F	Ribonucleotide&reductase&M2	rrm2	GO:0003674,GO:0003824,GO:0004748,GO:0005488,GO:0005575,GO:0005622,GO:0005623,GO:0005737,GO:0005829,GO:0005971,GO:0006139,GO:0006259,GO:0006260,GO:0006725,GO:0006753,GO:0006793,GO:0006796,GO:0006807,GO:0008150,GO:0008152,GO:0009058,GO:0009059,GO:0009117,GO:0009165,GO:0009262,GO:0009263,GO:0009987,GO:0016491,GO:0016725,GO:0016728,GO:0018130,GO:0019438,GO:0019637,GO:0032991,GO:0034641,GO:0034645,GO:…	1.17.4.1	ko:K10808	ko00230,ko00240,ko00480,ko00983,ko01100,ko04115,map00230,map00240,map00480,map00983,map01100,map04115	M00053	R02017,R02019,R02024,R08363,R08364,R11893	RC00613,RC01003	ko00000,ko00001,ko00002,ko01000,ko03400	-	-	-	Ribonuc_red_sm
TRINITY_DN6860_c0_g1_i1	44.572	-22.5004	4.66684	-4.82133	1.43e-06	4.23e-05	down	8010.XP_010869141.1	0	1389	COG1793@1|root,KOG4437@2759|Eukaryota,398WS@33154|Opisthokonta,3BH62@33208|Metazoa,3CZ7J@33213|Bilateria,47YVA@7711|Chordata,493CJ@7742|Vertebrata,49VF4@7898|Actinopterygii	7898|Actinopterygii	L	Ligase&III,&DNA,&ATP-dependent	lig3	-	6.5.1.1	ko:K10776	ko03410,map03410	M00296	R00381	RC00005	ko00000,ko00001,ko00002,ko01000,ko03400	-	-	-	DNA_ligase_A_C,DNA_ligase_A_M,DNA_ligase_A_N,LIG3_BRCT,zf-PARP
TRINITY_DN7407_c2_g1_i1	45.6402	-22.5144	4.66684	-4.82435	1.4e-06	4.18e-05	down	7955.ENSDARP00000000087	1.42e-285	851	COG5422@1|root,KOG1029@1|root,KOG1029@2759|Eukaryota,KOG4305@2759|Eukaryota,38FEJ@33154|Opisthokonta,3B9FS@33208|Metazoa,3CVRA@33213|Bilateria,481F8@7711|Chordata,48UWB@7742|Vertebrata,49RD8@7898|Actinopterygii	7898|Actinopterygii	T	Intersectin&1&(SH3&domain&protein)	itsn1	-	-	ko:K20045	-	-	-	-	ko00000,ko04131	-	-	-	C2,EF-hand_4,INTAP,PH_13,RhoGEF,SH3_9
TRINITY_DN2894_c0_g1_i4	118.132	-23.88	2.98103	-8.01065	1.14e-15	4.11e-13	down	7955.ENSDARP00000075715	0	4766	KOG1242@1|root,KOG1242@2759|Eukaryota,38G0Y@33154|Opisthokonta,3BA6J@33208|Metazoa,3CTE7@33213|Bilateria,481YH@7711|Chordata,492AE@7742|Vertebrata,49VT3@7898|Actinopterygii	33208|Metazoa	J	GCN1&general&control&of&amino-acid&synthesis&1-like&1&(yeast)	GCN1L1	GO:0001932,GO:0001934,GO:0003674,GO:0003676,GO:0003723,GO:0005488,GO:0005515,GO:0005575,GO:0005622,GO:0005623,GO:0005737,GO:0005829,GO:0005840,GO:0005844,GO:0006355,GO:0006357,GO:0006412,GO:0006417,GO:0006518,GO:0006807,GO:0006950,GO:0006970,GO:0006972,GO:0007154,GO:0008135,GO:0008150,GO:0008152,GO:0009058,GO:0009059,GO:0009267,GO:0009605,GO:0009628,GO:0009651,GO:0009889,GO:0009891,GO:0009893,GO:…	-	-	-	-	-	-	-	-	-	-	HEAT
TRINITY_DN78509_c0_g1_i2	61.3399	-6.28114	1.1743	-5.34884	8.85e-08	4.11e-06	down	7955.ENSDARP00000087079	1.4e-261	716	COG5058@1|root,KOG1607@2759|Eukaryota,38D4K@33154|Opisthokonta,3BI80@33208|Metazoa,3CRZH@33213|Bilateria,48406@7711|Chordata,493Q1@7742|Vertebrata,49YNT@7898|Actinopterygii	33208|Metazoa	U	Ceramide&synthase&1	CERS1	GO:0001701,GO:0001932,GO:0001934,GO:0003674,GO:0003824,GO:0005102,GO:0005125,GO:0005126,GO:0005160,GO:0005488,GO:0005515,GO:0005575,GO:0005576,GO:0005615,GO:0005622,GO:0005623,GO:0005737,GO:0005783,GO:0006355,GO:0006357,GO:0006629,GO:0006643,GO:0006665,GO:0006672,GO:0006807,GO:0007154,GO:0007165,GO:0007166,GO:0007167,GO:0007178,GO:0007275,GO:0007399,GO:0007417,GO:0007420,GO:0007492,GO:0007498,GO:…	2.3.1.24	ko:K04710	ko00600,ko01100,ko04071,map00600,map01100,map04071	M00094,M00099	R01496,R06517	RC00004,RC00064	ko00000,ko00001,ko00002,ko01000	-	-	-	TRAM_LAG1_CLN8
TRINITY_DN4080_c0_g1_i4	110.6	-23.7415	3.39084	-7.00166	2.53e-12	4.08e-10	down	144197.XP_008289894.1	5.75e-158	488	KOG1908@1|root,KOG1908@2759|Eukaryota,38WGW@33154|Opisthokonta,3BFV5@33208|Metazoa,3CWDU@33213|Bilateria,483JM@7711|Chordata,494H0@7742|Vertebrata,49YM4@7898|Actinopterygii	7898|Actinopterygii	A	Protein&phosphatase&1,&regulatory&subunit	ppp1r37	GO:0003674,GO:0004857,GO:0004864,GO:0008150,GO:0009892,GO:0010563,GO:0010605,GO:0010921,GO:0010923,GO:0019208,GO:0019212,GO:0019220,GO:0019222,GO:0019888,GO:0030234,GO:0031323,GO:0031324,GO:0031399,GO:0031400,GO:0032268,GO:0032269,GO:0032515,GO:0035303,GO:0035304,GO:0035305,GO:0035308,GO:0043086,GO:0043666,GO:0044092,GO:0045936,GO:0048519,GO:0048523,GO:0050789,GO:0050790,GO:0050794,GO:0051171,GO:…	-	ko:K17576	-	-	-	-	ko00000,ko01009	-	-	-	LRR_6
TRINITY_DN180_c12_g1_i2	12.1494	-7.40088	1.53175	-4.83166	1.35e-06	4.06e-05	down	8010.XP_010872401.1	2.97e-247	695	COG2126@1|root,KOG1545@2759|Eukaryota,38E1X@33154|Opisthokonta,3BA48@33208|Metazoa,3CVGR@33213|Bilateria,48QK0@7711|Chordata,49M60@7742|Vertebrata,4A937@7898|Actinopterygii	7898|Actinopterygii	P	Potassium&voltage-gated&channel,&shaker-related&subfamily,&member&7	-	-	-	ko:K04880	-	-	-	-	ko00000,ko04040	1.A.1.2	-	-	BTB_2,Ion_trans
TRINITY_DN8201_c0_g1_i4	46.835	-22.5582	4.66683	-4.83372	1.34e-06	4.02e-05	down	144197.XP_008295189.1	4.19e-68	234	KOG0078@1|root,KOG0078@2759|Eukaryota,39U48@33154|Opisthokonta,3BB9X@33208|Metazoa,3D2RU@33213|Bilateria,48BZY@7711|Chordata,498IM@7742|Vertebrata,49Z5N@7898|Actinopterygii	7898|Actinopterygii	TU	Ras&and&EF-hand&domain-containing	-	GO:0000166,GO:0001882,GO:0001883,GO:0003674,GO:0003824,GO:0003924,GO:0005488,GO:0005509,GO:0005525,GO:0005575,GO:0005622,GO:0005623,GO:0005737,GO:0016462,GO:0016787,GO:0016817,GO:0016818,GO:0017076,GO:0017111,GO:0019001,GO:0032549,GO:0032550,GO:0032553,GO:0032555,GO:0032561,GO:0035639,GO:0036094,GO:0043167,GO:0043168,GO:0043169,GO:0044424,GO:0044444,GO:0044464,GO:0046872,GO:0048471,GO:0097159,GO:…	-	ko:K17199	-	-	-	-	ko00000,ko04031	-	-	-	EF-hand_7,Ras
TRINITY_DN21172_c0_g1_i1	46.1331	-22.5754	4.66683	-4.83742	1.32e-06	3.96e-05	down	7955.ENSDARP00000086172	9.49e-186	541	COG5307@1|root,KOG0932@2759|Eukaryota,38HIY@33154|Opisthokonta,3BDCP@33208|Metazoa,3CX3V@33213|Bilateria,486RF@7711|Chordata,492H5@7742|Vertebrata,49WU8@7898|Actinopterygii	7898|Actinopterygii	U	Pleckstrin&and&Sec7&domain&containing&2	PSD2	-	-	ko:K12494	ko04144,map04144	-	-	-	ko00000,ko00001,ko04131	-	-	-	PH_9,Sec7
TRINITY_DN5424_c0_g1_i1	190.884	-11.3842	2.12472	-5.35797	8.42e-08	3.94e-06	down	69293.ENSGACP00000004009	1.09e-289	792	COG0451@1|root,KOG1429@2759|Eukaryota,38E6E@33154|Opisthokonta,3BCA9@33208|Metazoa,3CUDE@33213|Bilateria,4807N@7711|Chordata,48V5N@7742|Vertebrata,4A2CJ@7898|Actinopterygii	7898|Actinopterygii	G	UDP-glucuronic&acid&decarboxylase&1	uxs1	GO:0000139,GO:0000166,GO:0001501,GO:0001503,GO:0003674,GO:0003824,GO:0005488,GO:0005575,GO:0005622,GO:0005623,GO:0005737,GO:0005794,GO:0005795,GO:0006022,GO:0006023,GO:0006024,GO:0006029,GO:0006082,GO:0006139,GO:0006725,GO:0006790,GO:0006793,GO:0006807,GO:0007275,GO:0008150,GO:0008152,GO:0009058,GO:0009059,GO:0009100,GO:0009101,GO:0009225,GO:0009226,GO:0009888,GO:0009987,GO:0012505,GO:0015012,GO:…	4.1.1.35	ko:K08678	ko00520,ko01100,map00520,map01100	M00361	R01384	RC00508	ko00000,ko00001,ko00002,ko01000	-	-	-	GDP_Man_Dehyd,UXS1_N
TRINITY_DN2420_c0_g1_i4	27.612	-8.59264	1.77392	-4.84388	1.27e-06	3.86e-05	down	8010.XP_010900848.1	0	2021	COG5184@1|root,KOG1426@2759|Eukaryota,39YB7@33154|Opisthokonta,3BI6G@33208|Metazoa,3D4Q5@33213|Bilateria,48D96@7711|Chordata,49ANZ@7742|Vertebrata,49UYH@7898|Actinopterygii	7898|Actinopterygii	DZ	E3&ubiquitin-protein&ligase	HERC1	-	2.3.2.26	ko:K10594	ko04120,map04120	-	-	-	ko00000,ko00001,ko01000,ko04121	-	-	-	HECT,RCC1,SPRY,WD40
TRINITY_DN77_c1_g1_i3	1280.24	-8.79147	1.63904	-5.36378	8.15e-08	3.84e-06	down	106582.XP_004549690.1	2.04e-138	399	KOG3701@1|root,KOG3701@2759|Eukaryota,38NHT@33154|Opisthokonta,3BEMQ@33208|Metazoa,3CSH9@33213|Bilateria,482U7@7711|Chordata,48WFZ@7742|Vertebrata,49SPE@7898|Actinopterygii	7898|Actinopterygii	K	Mothers&against&decapentaplegic&homolog&7	smad7	-	-	ko:K19631	ko04350,ko04390,map04350,map04390	-	-	-	ko00000,ko00001	-	-	-	MH1,MH2
TRINITY_DN7123_c0_g1_i1	47.4514	-22.6193	4.66683	-4.84683	1.25e-06	3.81e-05	down	8010.XP_010875166.1	1.53e-181	512	KOG0819@1|root,KOG0819@2759|Eukaryota,398XR@33154|Opisthokonta,3BET6@33208|Metazoa,3D27F@33213|Bilateria,4841T@7711|Chordata,48XS6@7742|Vertebrata,49VUK@7898|Actinopterygii	7898|Actinopterygii	U	Annexin&A1a	anxa1	-	-	ko:K17091	-	-	-	-	ko00000,ko04131,ko04147	1.A.31.1.3	-	-	Annexin
TRINITY_DN3416_c0_g1_i1	47.9539	-22.6249	4.66682	-4.84803	1.25e-06	3.8e-05	down	7994.ENSAMXP00000003741	2.91e-46	162	2BP39@1|root,2S1QX@2759|Eukaryota,3A24I@33154|Opisthokonta,3BQGK@33208|Metazoa,3CXXU@33213|Bilateria,48BFB@7711|Chordata,4981U@7742|Vertebrata,4A47H@7898|Actinopterygii	7898|Actinopterygii	K	SWI5-dependent&recombination&repair&1	sfr1	GO:0000228,GO:0000724,GO:0000725,GO:0000785,GO:0000790,GO:0005575,GO:0005622,GO:0005623,GO:0005634,GO:0005694,GO:0006139,GO:0006259,GO:0006281,GO:0006302,GO:0006310,GO:0006351,GO:0006355,GO:0006725,GO:0006807,GO:0006950,GO:0006974,GO:0008150,GO:0008152,GO:0009058,GO:0009059,GO:0009889,GO:0009987,GO:0010467,GO:0010468,GO:0010556,GO:0016070,GO:0018130,GO:0019219,GO:0019222,GO:0019438,GO:0031323,GO:…	-	-	-	-	-	-	-	-	-	-	Mei5
TRINITY_DN1036_c3_g1_i1	134.106	-6.98589	1.44018	-4.85069	1.23e-06	3.76e-05	down	7955.ENSDARP00000129614	0	5113	KOG1886@1|root,KOG1886@2759|Eukaryota,38EGC@33154|Opisthokonta,3BE5M@33208|Metazoa,3CRIW@33213|Bilateria,484YY@7711|Chordata,48VBV@7742|Vertebrata,4A2E5@7898|Actinopterygii	33208|Metazoa	K	Trinucleotide&repeat&containing&18	TNRC18	GO:0000785,GO:0000976,GO:0001067,GO:0002009,GO:0002165,GO:0003674,GO:0003676,GO:0003677,GO:0003682,GO:0003690,GO:0005488,GO:0005575,GO:0005622,GO:0005623,GO:0005634,GO:0005635,GO:0005654,GO:0005677,GO:0005694,GO:0005737,GO:0005739,GO:0005829,GO:0006323,GO:0006325,GO:0006333,GO:0006338,GO:0006342,GO:0006355,GO:0006996,GO:0007275,GO:0007444,GO:0007552,GO:0007560,GO:0008150,GO:0009653,GO:0009791,GO:…	-	-	-	-	-	-	-	-	-	-	BAH
TRINITY_DN1309_c0_g1_i7	48.4568	-22.6483	4.66682	-4.85304	1.22e-06	3.72e-05	down	7994.ENSAMXP00000011694	2.56e-118	365	28NRY@1|root,2QVBZ@2759|Eukaryota,38DK9@33154|Opisthokonta,3B9SB@33208|Metazoa,3CYRF@33213|Bilateria,485J2@7711|Chordata,49170@7742|Vertebrata,4A0N6@7898|Actinopterygii	7898|Actinopterygii	S	PC-esterase&domain-containing&protein&1A-like	-	-	-	-	-	-	-	-	-	-	-	-	Lipase_GDSL
TRINITY_DN27341_c1_g1_i1	31.6598	-8.78883	1.40717	-6.24575	4.22e-10	3.67e-08	down	7955.ENSDARP00000120953	0	1469	28JPQ@1|root,2QS30@2759|Eukaryota,393PC@33154|Opisthokonta,3BGXB@33208|Metazoa,3D1DN@33213|Bilateria,48A6F@7711|Chordata,48XM4@7742|Vertebrata,49PWS@7898|Actinopterygii	33208|Metazoa	S	Suppressor&of&Ty&20&homolog&(S.&cerevisiae)	SUPT20H	GO:0000123,GO:0000124,GO:0001650,GO:0003674,GO:0003712,GO:0005575,GO:0005622,GO:0005623,GO:0005634,GO:0005654,GO:0005730,GO:0006109,GO:0006111,GO:0006325,GO:0006355,GO:0006357,GO:0006464,GO:0006473,GO:0006475,GO:0006807,GO:0006996,GO:0008150,GO:0008152,GO:0009889,GO:0009891,GO:0009893,GO:0009987,GO:0010468,GO:0010556,GO:0010557,GO:0010604,GO:0010628,GO:0010675,GO:0010676,GO:0010906,GO:0010907,GO:…	-	ko:K21245	ko04140,map04140	-	-	-	ko00000,ko00001,ko03036	-	-	-	Spt20
TRINITY_DN16606_c0_g1_i2	97.5873	-9.45422	1.94584	-4.85869	1.18e-06	3.64e-05	down	7994.ENSAMXP00000009636	1.65e-75	231	28JY8@1|root,2RYAR@2759|Eukaryota,38DYF@33154|Opisthokonta,3BA3S@33208|Metazoa,3CUZY@33213|Bilateria,47Z34@7711|Chordata,48VSX@7742|Vertebrata,49WMM@7898|Actinopterygii	7898|Actinopterygii	S	Plays&a&major&role&in&tight&junction-specific&obliteration&of&the&intercellular&space,&through&calcium-&independent&cell-adhesion&activity	-	-	-	ko:K06087	ko04514,ko04530,ko04670,ko05160,map04514,map04530,map04670,map05160	-	-	-	ko00000,ko00001,ko04147,ko04516	-	-	-	PMP22_Claudin
TRINITY_DN23677_c2_g1_i1	17.9189	-21.1802	3.94024	-5.37536	7.64e-08	3.63e-06	down	7955.ENSDARP00000119262	1.03e-155	436	COG0197@1|root,KOG0857@2759|Eukaryota,38CBG@33154|Opisthokonta,3B9AY@33208|Metazoa,3CSX1@33213|Bilateria,480F2@7711|Chordata,48ZG9@7742|Vertebrata,49PT2@7898|Actinopterygii	33208|Metazoa	J	Ribosomal&protein&L10	rpl10	GO:0000027,GO:0000122,GO:0000184,GO:0000956,GO:0002181,GO:0003674,GO:0003676,GO:0003723,GO:0003735,GO:0005198,GO:0005488,GO:0005575,GO:0005622,GO:0005623,GO:0005634,GO:0005737,GO:0005783,GO:0005829,GO:0005840,GO:0006139,GO:0006355,GO:0006357,GO:0006401,GO:0006402,GO:0006412,GO:0006413,GO:0006417,GO:0006518,GO:0006605,GO:0006612,GO:0006613,GO:0006614,GO:0006725,GO:0006807,GO:0006810,GO:0006886,GO:…	-	ko:K02866	ko03010,map03010	M00177,M00179	-	-	br01610,ko00000,ko00001,ko00002,ko03011	-	-	-	Ribosomal_L16
TRINITY_DN5184_c0_g1_i1	49.7822	-22.6795	4.66682	-4.85973	1.18e-06	3.63e-05	down	144197.XP_008295770.1	4.17e-156	440	KOG4002@1|root,KOG4002@2759|Eukaryota,38VVY@33154|Opisthokonta,3BBDV@33208|Metazoa,3CUZ4@33213|Bilateria,48AF7@7711|Chordata,48VHD@7742|Vertebrata,49WNM@7898|Actinopterygii	7898|Actinopterygii	S	Transmembrane&protein&33	tmem33	-	-	ko:K20724	-	-	-	-	ko00000,ko03036,ko04131	-	-	-	UPF0121
TRINITY_DN2925_c0_g1_i1	61.6614	-9.75342	1.67312	-5.82949	5.56e-09	3.58e-07	down	8010.XP_010883428.1	1.8e-138	402	KOG0819@1|root,KOG0819@2759|Eukaryota,39UE5@33154|Opisthokonta,3BP7P@33208|Metazoa,3D2M0@33213|Bilateria,487FF@7711|Chordata,499KW@7742|Vertebrata,49Z66@7898|Actinopterygii	7898|Actinopterygii	U	Annexin&A2-like	-	-	-	ko:K17092	-	-	-	-	ko00000,ko04131,ko04147	1.A.31.1.4,9.A.48.1	-	-	Annexin
TRINITY_DN2377_c3_g1_i1	90.43	-23.5142	3.04897	-7.71218	1.24e-14	3.55e-12	down	48698.ENSPFOP00000002481	1.02e-51	179	28NQ7@1|root,2QVA2@2759|Eukaryota,38D2I@33154|Opisthokonta,3BDKC@33208|Metazoa,3D26T@33213|Bilateria,48B4F@7711|Chordata,48XCC@7742|Vertebrata,49Z9A@7898|Actinopterygii	7898|Actinopterygii	S	Myozenin	myoz2	-	-	-	-	-	-	-	-	-	-	-	Calsarcin
TRINITY_DN3783_c0_g1_i1	30.2699	-21.9768	3.51335	-6.25521	3.97e-10	3.47e-08	down	7994.ENSAMXP00000017996	1.87e-159	473	28I93@1|root,2QQJF@2759|Eukaryota,38GCU@33154|Opisthokonta,3BF0N@33208|Metazoa,3CZ2W@33213|Bilateria,4847E@7711|Chordata,490QS@7742|Vertebrata,49QXD@7898|Actinopterygii	7898|Actinopterygii	S	Synovial&sarcoma,&X&breakpoint&2&interacting&protein	ssx2ip	-	-	ko:K06085	ko04520,map04520	-	-	-	ko00000,ko00001	-	-	-	ADIP
TRINITY_DN39_c0_g1_i12	1067.47	-13.8678	2.21556	-6.25928	3.87e-10	3.39e-08	down	8081.XP_008430526.1	2.74e-174	549	KOG2510@1|root,KOG2510@2759|Eukaryota,38CGS@33154|Opisthokonta,3BAAD@33208|Metazoa,3CV25@33213|Bilateria,4821J@7711|Chordata,49743@7742|Vertebrata,49V78@7898|Actinopterygii	7898|Actinopterygii	B	AT&rich&interactive&domain&1Aa&(SWI-like)	arid1a	-	-	ko:K11653	ko04714,ko05225,map04714,map05225	-	-	-	ko00000,ko00001,ko03021,ko03036	-	-	-	ARID,BAF250_C
TRINITY_DN2371_c0_g1_i7	58.3025	-9.67473	1.98363	-4.87729	1.08e-06	3.38e-05	down	7994.ENSAMXP00000022027	5.24e-220	610	KOG4585@1|root,KOG4585@2759|Eukaryota,39VN9@33154|Opisthokonta,3BAXQ@33208|Metazoa,3CRDI@33213|Bilateria,483PE@7711|Chordata,48XCI@7742|Vertebrata,49QTZ@7898|Actinopterygii	7898|Actinopterygii	L	Harbinger&transposase&derived&1	harbi1	GO:0003674,GO:0003824,GO:0004518,GO:0005488,GO:0005575,GO:0005622,GO:0005623,GO:0005634,GO:0005737,GO:0006139,GO:0006725,GO:0006807,GO:0008150,GO:0008152,GO:0009987,GO:0016787,GO:0016788,GO:0034641,GO:0043167,GO:0043169,GO:0043170,GO:0043226,GO:0043227,GO:0043229,GO:0043231,GO:0044237,GO:0044238,GO:0044424,GO:0044464,GO:0046483,GO:0046872,GO:0071704,GO:0090304,GO:0090305,GO:1901360	-	-	-	-	-	-	-	-	-	-	DDE_Tnp_4
TRINITY_DN2253_c0_g1_i4	55.0491	-22.7641	4.6668	-4.87789	1.07e-06	3.37e-05	down	7994.ENSAMXP00000003029	7.39e-94	286	COG0666@1|root,KOG0504@2759|Eukaryota,38CQ3@33154|Opisthokonta,3BIDA@33208|Metazoa,3D22I@33213|Bilateria,485UE@7711|Chordata,492IZ@7742|Vertebrata,49WZ9@7898|Actinopterygii	7898|Actinopterygii	S	Ankyrin&repeat&and&SOCS	asb8	-	-	ko:K10330	-	-	-	-	ko00000,ko04121	-	-	-	Ank_2,Ank_4,SOCS_box
TRINITY_DN5366_c0_g1_i1	44.1953	-22.5201	4.17711	-5.39132	6.99e-08	3.36e-06	down	48698.ENSPFOP00000028659	1.12e-38	140	2CYE7@1|root,2S3U2@2759|Eukaryota,3A8RX@33154|Opisthokonta,3BSHJ@33208|Metazoa,3D9WK@33213|Bilateria,48G8K@7711|Chordata,49D6V@7742|Vertebrata,4A7M5@7898|Actinopterygii	7898|Actinopterygii	S	Retrotransposon&gag&protein	-	-	-	-	-	-	-	-	-	-	-	-	DUF4939,Retrotrans_gag
TRINITY_DN84350_c0_g1_i1	130.654	-7.88496	1.46225	-5.39235	6.95e-08	3.34e-06	down	7955.ENSDARP00000060053	4.42e-201	568	KOG1226@1|root,KOG1226@2759|Eukaryota,38GKS@33154|Opisthokonta,3BEAX@33208|Metazoa,3CW2E@33213|Bilateria,4832C@7711|Chordata,496YA@7742|Vertebrata,49RN9@7898|Actinopterygii	33208|Metazoa	TW	Integrin,&beta-like	ITGBL1	GO:0005575,GO:0005623,GO:0005886,GO:0007155,GO:0008150,GO:0016020,GO:0022610,GO:0044464,GO:0071944	-	-	-	-	-	-	-	-	-	-	EGF_2
TRINITY_DN20171_c0_g1_i3	53.3746	-22.7723	4.6668	-4.87964	1.06e-06	3.34e-05	down	7955.ENSDARP00000058628	7.05e-83	254	COG5277@1|root,KOG0676@2759|Eukaryota,38C0D@33154|Opisthokonta,3BBGP@33208|Metazoa,3CRBJ@33213|Bilateria,485B3@7711|Chordata,4906G@7742|Vertebrata,49XXA@7898|Actinopterygii	7898|Actinopterygii	Z	Actin,&alpha	-	-	-	ko:K10354,ko:K12314	ko04260,ko04261,ko05410,ko05414,map04260,map04261,map05410,map05414	-	-	-	ko00000,ko00001,ko04147,ko04812	-	-	-	Actin
TRINITY_DN1812_c0_g1_i9	17.6805	-21.2425	3.93865	-5.39333	6.92e-08	3.33e-06	down	7955.ENSDARP00000069449	1.35e-111	337	COG0204@1|root,KOG4666@2759|Eukaryota,38C9V@33154|Opisthokonta,3BD9G@33208|Metazoa,3CVJA@33213|Bilateria,47Z94@7711|Chordata,494II@7742|Vertebrata,49SAS@7898|Actinopterygii	7898|Actinopterygii	I	Lysophosphatidylcholine&acyltransferase&2	lpcat2	GO:0000139,GO:0003674,GO:0003824,GO:0003841,GO:0005488,GO:0005509,GO:0005575,GO:0005622,GO:0005623,GO:0005737,GO:0005783,GO:0005789,GO:0005794,GO:0005811,GO:0006629,GO:0006644,GO:0006793,GO:0006796,GO:0008150,GO:0008152,GO:0008374,GO:0008610,GO:0008654,GO:0009058,GO:0009987,GO:0012505,GO:0016020,GO:0016021,GO:0016407,GO:0016411,GO:0016413,GO:0016740,GO:0016746,GO:0016747,GO:0019637,GO:0031090,GO:…	2.3.1.23,2.3.1.67	ko:K13510	ko00564,ko00565,ko01100,map00564,map00565,map01100	-	R01318,R03437,R03438,R09036	RC00004,RC00037	ko00000,ko00001,ko01000,ko01004	-	-	-	Acyltransferase,EF-hand_1,EF-hand_5,EF-hand_7,EF-hand_8
TRINITY_DN17934_c0_g1_i2	23.0343	-21.6027	4.42566	-4.88124	1.05e-06	3.32e-05	down	215358.XP_010739956.1	1e-93	287	2BX46@1|root,2S0AE@2759|Eukaryota,39UGV@33154|Opisthokonta,3BEHA@33208|Metazoa,3CSU0@33213|Bilateria,48BUR@7711|Chordata,494YQ@7742|Vertebrata,49Q5B@7898|Actinopterygii	7898|Actinopterygii	S	HCLS1&associated&protein&X-1	hax1	-	-	ko:K16220	-	-	-	-	ko00000,ko03019	-	-	-	-
TRINITY_DN879_c1_g1_i1	669.031	-13.1938	2.44503	-5.39618	6.81e-08	3.28e-06	down	7994.ENSAMXP00000012656	1.65e-128	374	KOG1318@1|root,KOG1318@2759|Eukaryota,39DAW@33154|Opisthokonta,3BHHB@33208|Metazoa,3CTKQ@33213|Bilateria,483YF@7711|Chordata,48VIX@7742|Vertebrata,49RA4@7898|Actinopterygii	7898|Actinopterygii	K	Upstream&transcription&factor&1	-	-	-	ko:K09106	-	-	-	-	ko00000,ko03000	-	-	-	HLH
TRINITY_DN2609_c0_g1_i14	101.201	-10.4687	2.1427	-4.88574	1.03e-06	3.26e-05	down	7955.ENSDARP00000095811	6.61e-60	203	28M49@1|root,2QTM6@2759|Eukaryota,38D73@33154|Opisthokonta,3B94K@33208|Metazoa,3CVR3@33213|Bilateria,48311@7711|Chordata,48V97@7742|Vertebrata,49QPR@7898|Actinopterygii	7898|Actinopterygii	S	Keratin,&type&I&cytoskeletal&13-like	-	-	-	ko:K07604	ko04915,map04915	-	-	-	ko00000,ko00001,ko04147,ko04812	-	-	-	Filament
TRINITY_DN10391_c0_g1_i5	17.509	-21.2261	3.93219	-5.39802	6.74e-08	3.25e-06	down	7994.ENSAMXP00000010315	4.18e-35	125	2EVU7@1|root,2SXRK@2759|Eukaryota,3ARYB@33154|Opisthokonta,3C3MD@33208|Metazoa,3DJF4@33213|Bilateria,48M3Y@7711|Chordata,49I10@7742|Vertebrata,4A8D2@7898|Actinopterygii	7898|Actinopterygii	S	Si&ch211-81a5.8	-	-	-	-	-	-	-	-	-	-	-	-	Synaphin
TRINITY_DN2_c0_g1_i14	593.42	-26.1443	3.71328	-7.04074	1.91e-12	3.21e-10	down	7955.ENSDARP00000105066	6.94e-38	153	KOG2418@1|root,KOG2418@2759|Eukaryota,39R96@33154|Opisthokonta,3BHHX@33208|Metazoa,3CXPN@33213|Bilateria,484QB@7711|Chordata,492UU@7742|Vertebrata,49YI6@7898|Actinopterygii	7898|Actinopterygii	Z	Microtubule-associated&protein	mapt	-	-	ko:K04380	ko04010,ko05010,map04010,map05010	-	-	-	ko00000,ko00001,ko01009,ko04131,ko04812	-	-	-	Tubulin-binding
TRINITY_DN2933_c2_g1_i3	38.243	-9.05854	1.54827	-5.85075	4.89e-09	3.2e-07	down	8083.ENSXMAP00000019809	6.1e-70	220	KOG1075@1|root,KOG1075@2759|Eukaryota,39Y6T@33154|Opisthokonta,3BEGN@33208|Metazoa,3CZ7K@33213|Bilateria,48DPU@7711|Chordata,49ADZ@7742|Vertebrata,4A4QB@7898|Actinopterygii	7898|Actinopterygii	S	Ribonuclease&H&protein	-	-	-	-	-	-	-	-	-	-	-	-	-
TRINITY_DN266_c0_g1_i24	38.2378	-9.06165	1.85273	-4.89097	1e-06	3.19e-05	down	8010.XP_010899294.1	1.79e-36	141	2CMI7@1|root,2QQE9@2759|Eukaryota,39Q8R@33154|Opisthokonta,3BJW1@33208|Metazoa,3CTEZ@33213|Bilateria,48AAX@7711|Chordata,48UV1@7742|Vertebrata,4A8W7@7898|Actinopterygii	7898|Actinopterygii	S	methyl-CpG&binding&domain&protein&1	mbd1	-	-	ko:K11589	-	-	-	-	ko00000,ko03036	-	-	-	MBD,zf-CXXC
TRINITY_DN7090_c0_g1_i1	140.542	-2.99989	0.613375	-4.89079	1e-06	3.19e-05	down	7955.ENSDARP00000062726	3.42e-147	418	KOG3202@1|root,KOG3202@2759|Eukaryota,39RFV@33154|Opisthokonta,3BGJZ@33208|Metazoa,3CWKM@33213|Bilateria,480PN@7711|Chordata,4919T@7742|Vertebrata,4A2NJ@7898|Actinopterygii	7898|Actinopterygii	U	Belongs&to&the&syntaxin&family	stx6	-	-	ko:K08498	ko04130,map04130	-	-	-	ko00000,ko00001,ko04131	-	-	-	SNARE,Syntaxin-6_N
TRINITY_DN3537_c0_g1_i10	24.1488	-21.6777	3.45738	-6.26998	3.61e-10	3.18e-08	down	144197.XP_008298881.1	1.21e-132	392	KOG2897@1|root,KOG2897@2759|Eukaryota,38DRG@33154|Opisthokonta,3BCI2@33208|Metazoa,3CY5P@33213|Bilateria,480AR@7711|Chordata,48ZRZ@7742|Vertebrata,49WTD@7898|Actinopterygii	7898|Actinopterygii	S	Vacuolar&protein&sorting&72&homolog&(S.&cerevisiae)	vps72	-	-	ko:K11664	-	-	-	-	ko00000,ko03036	-	-	-	YL1,YL1_C
TRINITY_DN8629_c0_g1_i2	40.145	-22.3872	3.17885	-7.04254	1.89e-12	3.17e-10	down	144197.XP_008284568.1	5.29e-35	133	COG5347@1|root,KOG0521@2759|Eukaryota,38B5T@33154|Opisthokonta,3B9HF@33208|Metazoa,3CS72@33213|Bilateria,484IW@7711|Chordata,48XUV@7742|Vertebrata,49XKW@7898|Actinopterygii	7898|Actinopterygii	T	Arf-GAP&with&SH3&domain,&ANK&repeat&and&PH&domain-containing&protein	asap2	-	-	ko:K12488	ko04144,ko04666,map04144,map04666	-	-	-	ko00000,ko00001,ko04131	-	-	-	Ank_2,ArfGap,BAR_3,PH,SH3_9
TRINITY_DN5163_c0_g1_i1	57.4123	-22.8349	4.66679	-4.89306	9.93e-07	3.17e-05	down	7918.ENSLOCP00000012996	1.15e-20	105	COG4886@1|root,KOG0617@2759|Eukaryota,KOG0619@2759|Eukaryota,38C70@33154|Opisthokonta,3BCK5@33208|Metazoa,3CTCV@33213|Bilateria,4832H@7711|Chordata,495GY@7742|Vertebrata,49RAJ@7898|Actinopterygii	7711|Chordata	S	Soc-2&suppressor&of&clear&homolog&(C.&elegans)	-	-	-	ko:K19613	ko04014,map04014	-	-	-	ko00000,ko00001	-	-	-	LRR_8
TRINITY_DN365_c0_g1_i5	434.691	-24.5239	2.66622	-9.19803	3.65e-20	3.16e-17	down	31033.ENSTRUP00000007994	2.22e-43	155	COG3119@1|root,KOG3867@2759|Eukaryota,38DVH@33154|Opisthokonta,3BAP3@33208|Metazoa,3CRD5@33213|Bilateria,481HM@7711|Chordata,48X4C@7742|Vertebrata,4A16U@7898|Actinopterygii	7898|Actinopterygii	P	Arylsulfatase	ARSB	-	3.1.6.12	ko:K01135	ko00531,ko01100,ko04142,map00531,map01100,map04142	M00076,M00077	R07823	-	ko00000,ko00001,ko00002,ko01000	-	-	-	Sulfatase
TRINITY_DN1934_c2_g1_i3	101.418	-10.4712	1.9377	-5.40394	6.52e-08	3.16e-06	down	7955.ENSDARP00000092923	8.95e-191	539	28U6T@1|root,2R0XG@2759|Eukaryota,39T3U@33154|Opisthokonta,3BE91@33208|Metazoa,3D34J@33213|Bilateria,481B8@7711|Chordata,497U1@7742|Vertebrata,49Q0A@7898|Actinopterygii	7898|Actinopterygii	S	Popeye&domain&containing&2	popdc2	GO:0000166,GO:0001947,GO:0002009,GO:0003007,GO:0003143,GO:0003674,GO:0005488,GO:0005575,GO:0005623,GO:0005886,GO:0007275,GO:0007368,GO:0007389,GO:0007507,GO:0008016,GO:0008150,GO:0009653,GO:0009790,GO:0009799,GO:0009855,GO:0009887,GO:0009888,GO:0009987,GO:0016020,GO:0016021,GO:0017076,GO:0023052,GO:0030154,GO:0030551,GO:0030552,GO:0030554,GO:0031224,GO:0032501,GO:0032502,GO:0032553,GO:0032555,GO:…	-	-	-	-	-	-	-	-	-	-	Popeye
TRINITY_DN2256_c0_g1_i4	55.6577	-22.8363	4.66679	-4.89336	9.91e-07	3.16e-05	down	7955.ENSDARP00000072406	1.25e-222	668	KOG1072@1|root,KOG1072@2759|Eukaryota,38D8T@33154|Opisthokonta,3BCZ3@33208|Metazoa,3CTKC@33213|Bilateria,48AJJ@7711|Chordata,494H2@7742|Vertebrata,49VXY@7898|Actinopterygii	7898|Actinopterygii	S	BTB&And&C-terminal&Kelch	-	-	-	ko:K13957	-	-	-	-	ko00000,ko04121	-	-	-	BACK,BTB,Kelch_1
TRINITY_DN803_c7_g1_i1	106.076	-10.5363	2.15164	-4.89687	9.74e-07	3.12e-05	down	7955.ENSDARP00000127487	0	4387	KOG1910@1|root,KOG1910@2759|Eukaryota,3950X@33154|Opisthokonta,3BFHM@33208|Metazoa,3CYPG@33213|Bilateria,47YTW@7711|Chordata,48XE9@7742|Vertebrata,49RKK@7898|Actinopterygii	33208|Metazoa	S	Si&ch211-259g3.4	KIAA0100	-	-	-	-	-	-	-	-	-	-	-	Apt1,DUF2405,Fmp27,Fmp27_GFWDK
TRINITY_DN8_c1_g1_i9	292.532	-12.0002	2.04928	-5.85582	4.75e-09	3.11e-07	down	8010.XP_010873005.1	9.66e-249	697	KOG2055@1|root,KOG2055@2759|Eukaryota,38E4F@33154|Opisthokonta,3BHQI@33208|Metazoa,3CV6C@33213|Bilateria,48AQH@7711|Chordata,4967S@7742|Vertebrata,49S3E@7898|Actinopterygii	7898|Actinopterygii	S	UTP18&small&subunit&(SSU)&processome&component&homolog&(yeast)	utp18	-	-	ko:K14553	ko03008,map03008	-	-	-	ko00000,ko00001,ko03009	-	-	-	WD40
TRINITY_DN25478_c0_g1_i2	45.2311	-9.30652	1.89999	-4.89821	9.67e-07	3.1e-05	down	7955.ENSDARP00000035419	0	2415	KOG1248@1|root,KOG1248@2759|Eukaryota,38B52@33154|Opisthokonta,3BBN8@33208|Metazoa,3CTWD@33213|Bilateria,487E7@7711|Chordata,494ST@7742|Vertebrata,49XQK@7898|Actinopterygii	33208|Metazoa	S	Ribosomal&RNA&processing&12&homolog&(S.&cerevisiae)	RRP12	GO:0005575,GO:0005622,GO:0005623,GO:0005634,GO:0005730,GO:0031974,GO:0031981,GO:0043226,GO:0043227,GO:0043228,GO:0043229,GO:0043231,GO:0043232,GO:0043233,GO:0044422,GO:0044424,GO:0044428,GO:0044446,GO:0044464,GO:0070013	-	ko:K14794	-	-	-	-	ko00000,ko03009	-	-	-	NUC173
TRINITY_DN5419_c0_g1_i2	43.2254	-21.8865	4.46823	-4.89824	9.67e-07	3.1e-05	down	7955.ENSDARP00000066330	0	1142	KOG0445@1|root,KOG0445@2759|Eukaryota,38D8G@33154|Opisthokonta,3BCUN@33208|Metazoa,3CV9H@33213|Bilateria,4833N@7711|Chordata,48ZPK@7742|Vertebrata,49WGS@7898|Actinopterygii	7898|Actinopterygii	Z	Supervillin	-	-	-	ko:K10369	-	-	-	-	ko00000,ko04812	-	-	-	Gelsolin,VHP
TRINITY_DN1196_c0_g1_i1	346.411	-25.3867	3.80304	-6.67537	2.47e-11	3.07e-09	down	7955.ENSDARP00000098662	0	1238	KOG3629@1|root,KOG2378@2759|Eukaryota,38E8Y@33154|Opisthokonta,3BJJK@33208|Metazoa,3CY9D@33213|Bilateria,4869C@7711|Chordata,48ZZN@7742|Vertebrata,49UN1@7898|Actinopterygii	7898|Actinopterygii	T	Rap&guanine&nucleotide&exchange&factor	rapgef3	-	-	ko:K08014	ko04015,ko04024,ko04072,ko04261,ko04670,ko04720,ko04726,map04015,map04024,map04072,map04261,map04670,map04720,map04726	-	-	-	ko00000,ko00001	-	-	-	DEP,RasGEF,RasGEF_N,cNMP_binding
TRINITY_DN6002_c0_g1_i4	10.264	-7.17604	1.46322	-4.90427	9.38e-07	3.02e-05	down	7955.ENSDARP00000066711	6.1e-124	353	KOG3330@1|root,KOG3330@2759|Eukaryota,38BCP@33154|Opisthokonta,3BC4V@33208|Metazoa,3D04K@33213|Bilateria,483U2@7711|Chordata,493I6@7742|Vertebrata,49YUW@7898|Actinopterygii	7898|Actinopterygii	U	Trafficking&protein&particle&complex&subunit	trappc3	-	-	ko:K20302	-	-	-	-	ko00000,ko04131	-	-	-	TRAPP
TRINITY_DN1395_c0_g1_i1	187.472	-5.14752	0.878115	-5.86201	4.57e-09	3e-07	down	215358.XP_010731045.1	1.59e-100	296	295CD@1|root,2S0I0@2759|Eukaryota,39REK@33154|Opisthokonta,3BK2Y@33208|Metazoa,3CXZC@33213|Bilateria,48C87@7711|Chordata,49587@7742|Vertebrata,49XBX@7898|Actinopterygii	7898|Actinopterygii	T	Insulin-like&growth&factor	igf2	-	-	ko:K13769	ko04010,ko04014,ko04151,ko05200,ko05205,ko05225,map04010,map04014,map04151,map05200,map05205,map05225	-	-	-	ko00000,ko00001,ko00536,ko04052	-	-	-	IGF2_C,Insulin
TRINITY_DN10563_c0_g1_i1	58.0789	-22.9007	3.64621	-6.28068	3.37e-10	2.99e-08	down	48698.ENSPFOP00000006195	6.97e-60	204	KOG2177@1|root,KOG2177@2759|Eukaryota,39W2I@33154|Opisthokonta,3BNFF@33208|Metazoa,3D4RP@33213|Bilateria,485ZD@7711|Chordata,4964S@7742|Vertebrata,4A0M2@7898|Actinopterygii	7898|Actinopterygii	O	Nuclear&body&protein	-	-	-	-	-	-	-	-	-	-	-	-	Bromodomain,HSR,PHD,SAND
TRINITY_DN3011_c0_g1_i1	74.1706	-10.0182	1.8492	-5.41756	6.04e-08	2.95e-06	down	7994.ENSAMXP00000021864	1.7e-164	536	KOG4805@1|root,KOG4805@2759|Eukaryota,39WW4@33154|Opisthokonta,3BCKJ@33208|Metazoa,3D2C7@33213|Bilateria,48957@7711|Chordata,494PP@7742|Vertebrata,4A57I@7898|Actinopterygii	7898|Actinopterygii	S	Proline&rich	prr12	-	-	-	-	-	-	-	-	-	-	-	DUF4211
TRINITY_DN2145_c0_g1_i1	12.1519	-20.7224	4.22003	-4.91049	9.09e-07	2.94e-05	down	8010.XP_010899232.1	1.49e-234	660	COG0016@1|root,KOG2783@2759|Eukaryota,38BR2@33154|Opisthokonta,3BD42@33208|Metazoa,3CVJ8@33213|Bilateria,485SJ@7711|Chordata,495X0@7742|Vertebrata,49YG9@7898|Actinopterygii	7898|Actinopterygii	J	phenylalanyl-tRNA&synthetase&2,&mitochondrial	fars2	-	6.1.1.20	ko:K01889	ko00970,map00970	M00359,M00360	R03660	RC00055,RC00523	ko00000,ko00001,ko00002,ko01000,ko01007,ko03016	-	-	-	FDX-ACB,tRNA-synt_2d
TRINITY_DN3399_c0_g1_i2	1407.96	-27.3504	3.87689	-7.05472	1.73e-12	2.93e-10	down	7994.ENSAMXP00000009553	1.45e-183	518	COG3000@1|root,KOG0873@2759|Eukaryota,38ERS@33154|Opisthokonta,3BFHV@33208|Metazoa,3CZJP@33213|Bilateria,484K6@7711|Chordata,491GZ@7742|Vertebrata,49TYY@7898|Actinopterygii	7898|Actinopterygii	I	Fatty&acid&hydroxylase&domain&containing&2	faxdc2	-	-	ko:K22282	-	-	-	-	ko00000	-	-	-	FA_hydroxylase
TRINITY_DN1480_c2_g1_i1	22.2945	-21.4665	3.96097	-5.4195	5.98e-08	2.92e-06	down	7918.ENSLOCP00000011965	3.33e-130	375	COG5069@1|root,KOG1700@2759|Eukaryota,38DY3@33154|Opisthokonta,3B9E8@33208|Metazoa,3CUCI@33213|Bilateria,47ZQ2@7711|Chordata,48ZFH@7742|Vertebrata,49QQH@7898|Actinopterygii	7898|Actinopterygii	TZ	Cysteine&and&glycine-rich&protein	csrp1	-	-	ko:K09377	-	-	-	-	ko00000,ko03000	-	-	-	LIM
TRINITY_DN9550_c0_g1_i1	23.7393	-21.6479	4.40651	-4.9127	8.98e-07	2.92e-05	down	8083.ENSXMAP00000013180	6.05e-74	261	KOG1869@1|root,KOG1869@2759|Eukaryota,39VWU@33154|Opisthokonta,3BIMT@33208|Metazoa,3CYR3@33213|Bilateria,487DD@7711|Chordata,48YUF@7742|Vertebrata,4A0K3@7898|Actinopterygii	7898|Actinopterygii	A	Serine&arginine&repetitive&matrix	srrm2	-	-	ko:K13172	-	-	-	-	ko00000,ko03041	-	-	-	cwf21
TRINITY_DN104519_c0_g1_i1	16.7336	-20.735	4.21968	-4.91389	8.93e-07	2.9e-05	down	7955.ENSDARP00000099156	2.14e-77	234	29SWE@1|root,2RXEW@2759|Eukaryota,38P9X@33154|Opisthokonta,3BKCI@33208|Metazoa,3CSCJ@33213|Bilateria,48AVA@7711|Chordata,48XRW@7742|Vertebrata,49REQ@7898|Actinopterygii	7898|Actinopterygii	S	Retinol&binding&protein&4,&plasma	rbp4	-	-	ko:K18271	-	-	-	-	ko00000,ko04147	-	-	-	Lipocalin
TRINITY_DN6312_c2_g1_i3	20.8139	-21.4612	4.3652	-4.91644	8.81e-07	2.88e-05	down	8128.ENSONIP00000025987	1.24e-48	161	KOG1075@1|root,KOG1075@2759|Eukaryota,39N4Q@33154|Opisthokonta,3C0YC@33208|Metazoa,3DH14@33213|Bilateria,48RUJ@7711|Chordata,49N81@7742|Vertebrata,4A97P@7898|Actinopterygii	7898|Actinopterygii	S	RNA-directed&DNA&polymerase&from&mobile&element&jockey-like	-	-	-	-	-	-	-	-	-	-	-	-	RVT_1
TRINITY_DN2053_c0_g1_i1	330.226	-9.21059	1.87272	-4.91829	8.73e-07	2.85e-05	down	8010.XP_010864663.1	1.47e-102	313	KOG1947@1|root,KOG1947@2759|Eukaryota,38HEN@33154|Opisthokonta,3BFN0@33208|Metazoa,3CUIM@33213|Bilateria,48QMP@7711|Chordata,49M7Q@7742|Vertebrata,49UMU@7898|Actinopterygii	7898|Actinopterygii	S	F-box&and&leucine-rich&repeat&protein&12	fbxl12	-	-	ko:K10278	-	-	-	-	ko00000,ko04121	-	-	-	F-box-like
TRINITY_DN11233_c1_g1_i1	151.962	-24.2124	3.00376	-8.06069	7.59e-16	2.84e-13	down	7955.ENSDARP00000020485	1.15e-283	774	KOG3927@1|root,KOG3927@2759|Eukaryota,39VH0@33154|Opisthokonta,3BHUT@33208|Metazoa,3CUFF@33213|Bilateria,483V5@7711|Chordata,4908E@7742|Vertebrata,49TAI@7898|Actinopterygii	33208|Metazoa	T	Sex&hormone&binding&globulin	SHBG	GO:0000003,GO:0003006,GO:0003674,GO:0005488,GO:0005497,GO:0005575,GO:0005576,GO:0005615,GO:0007276,GO:0007283,GO:0007285,GO:0008150,GO:0009987,GO:0016049,GO:0019953,GO:0022412,GO:0022414,GO:0030154,GO:0032501,GO:0032502,GO:0032504,GO:0040007,GO:0042562,GO:0044421,GO:0044703,GO:0048232,GO:0048468,GO:0048588,GO:0048589,GO:0048609,GO:0048856,GO:0048869,GO:0051704	-	-	-	-	-	-	-	-	-	-	Laminin_G_1
TRINITY_DN5948_c0_g1_i2	97.5397	-22.9667	4.66672	-4.92139	8.59e-07	2.82e-05	down	7994.ENSAMXP00000001540	1.25e-265	804	KOG2993@1|root,KOG2993@2759|Eukaryota,38BHV@33154|Opisthokonta,3BCCB@33208|Metazoa,3CSFT@33213|Bilateria,48525@7711|Chordata,498KF@7742|Vertebrata,49THR@7898|Actinopterygii	7898|Actinopterygii	U	Autophagy&related&2B	ATG2B	-	-	ko:K17906	ko04136,ko04138,ko04140,map04136,map04138,map04140	-	-	-	ko00000,ko00001,ko02000,ko03029,ko04131	9.A.15.1	-	-	ATG2_CAD,ATG_C,Chorein_N
TRINITY_DN2748_c0_g1_i21	55.1348	-22.8257	3.23235	-7.06163	1.65e-12	2.81e-10	down	7994.ENSAMXP00000018251	0	1337	COG5059@1|root,KOG0244@2759|Eukaryota,38CGP@33154|Opisthokonta,3BCNH@33208|Metazoa,3CUUQ@33213|Bilateria,47Z3Z@7711|Chordata,48WES@7742|Vertebrata,49UEE@7898|Actinopterygii	7898|Actinopterygii	Z	Belongs&to&the&TRAFAC&class&myosin-kinesin&ATPase&superfamily.&Kinesin&family	kif21a	-	-	ko:K10395	-	-	-	-	ko00000,ko04812	-	-	-	Kinesin,WD40
TRINITY_DN1092_c0_g1_i6	38.9339	-9.08912	1.84405	-4.92889	8.27e-07	2.73e-05	down	215358.XP_010752242.1	8.22e-135	414	28N9M@1|root,2QUV0@2759|Eukaryota,38CR0@33154|Opisthokonta,3BDTR@33208|Metazoa,3D1UD@33213|Bilateria,47Z68@7711|Chordata,4946B@7742|Vertebrata,49W8M@7898|Actinopterygii	7898|Actinopterygii	S	PNN-interacting&serine&arginine-rich&protein	pnisr	-	-	ko:K13170	-	-	-	-	ko00000,ko03041	-	-	-	PNISR
TRINITY_DN88_c0_g1_i5	63.1583	-23.0189	4.66677	-4.93251	8.12e-07	2.69e-05	down	144197.XP_008301489.1	0	1040	KOG4807@1|root,KOG4807@2759|Eukaryota,38B4Y@33154|Opisthokonta,3B9U4@33208|Metazoa,3D38A@33213|Bilateria,47ZU9@7711|Chordata,490GZ@7742|Vertebrata,49WK6@7898|Actinopterygii	7898|Actinopterygii	T	Myosin&phosphatase	mprip	-	-	-	-	-	-	-	-	-	-	-	PH
TRINITY_DN251_c0_g1_i5	863.066	-25.8842	3.48831	-7.42028	1.17e-13	2.68e-11	down	69293.ENSGACP00000005718	3.5e-155	449	KOG3579@1|root,KOG3579@2759|Eukaryota,38HR8@33154|Opisthokonta,3BBE5@33208|Metazoa,3CSA4@33213|Bilateria,4834E@7711|Chordata,491M6@7742|Vertebrata,49WNF@7898|Actinopterygii	7898|Actinopterygii	K	Interferon&regulatory&factor	irf2bp2	GO:0003674,GO:0005488,GO:0005575,GO:0005622,GO:0005623,GO:0005634,GO:0006139,GO:0006351,GO:0006355,GO:0006725,GO:0006807,GO:0008150,GO:0008152,GO:0009058,GO:0009059,GO:0009889,GO:0009987,GO:0010467,GO:0010468,GO:0010556,GO:0016070,GO:0018130,GO:0019219,GO:0019222,GO:0019438,GO:0031323,GO:0031326,GO:0032774,GO:0034641,GO:0034645,GO:0034654,GO:0043167,GO:0043169,GO:0043170,GO:0043226,GO:0043227,GO:…	-	ko:K22383	-	-	-	-	ko00000	-	-	-	IRF-2BP1_2
TRINITY_DN247_c0_g1_i2	21.4632	-21.5106	3.65391	-5.88702	3.93e-09	2.63e-07	down	7918.ENSLOCP00000000167	2.51e-69	223	COG0554@1|root,KOG0738@2759|Eukaryota,38EF3@33154|Opisthokonta,3BA82@33208|Metazoa,3CSKU@33213|Bilateria,47YUY@7711|Chordata,490PH@7742|Vertebrata,49ZGM@7898|Actinopterygii	7898|Actinopterygii	O	Catalytic&subunit&of&a&complex&which&severs&microtubules&in&an&ATP-dependent&manner.&Microtubule&severing&may&promote&rapid&reorganization&of&cellular&microtubule&arrays&and&the&release&of&microtubules&from&the&centrosome&following&nucleation	KATNAL1	GO:0000166,GO:0000226,GO:0000922,GO:0003674,GO:0003824,GO:0005488,GO:0005515,GO:0005524,GO:0005575,GO:0005622,GO:0005623,GO:0005634,GO:0005737,GO:0005819,GO:0005856,GO:0005874,GO:0006996,GO:0007010,GO:0007017,GO:0008017,GO:0008092,GO:0008144,GO:0008150,GO:0008568,GO:0009987,GO:0015630,GO:0015631,GO:0016043,GO:0016462,GO:0016787,GO:0016817,GO:0016818,GO:0016887,GO:0017076,GO:0017111,GO:0030554,GO:…	3.6.4.3	ko:K07767	-	-	-	-	ko00000,ko01000,ko04812	-	-	-	AAA,Vps4_C
TRINITY_DN4122_c0_g1_i1	107.829	-6.1702	0.920673	-6.70183	2.06e-11	2.6e-09	down	7955.ENSDARP00000127965	1.18e-194	580	COG5069@1|root,KOG0516@2759|Eukaryota,39URT@33154|Opisthokonta,3B9VS@33208|Metazoa,3CW1B@33213|Bilateria,47ZHJ@7711|Chordata,48X2N@7742|Vertebrata,49ZRN@7898|Actinopterygii	7898|Actinopterygii	Z	Calmin&(calponin-like,&transmembrane)	CLMN	-	-	-	-	-	-	-	-	-	-	-	CH
TRINITY_DN3917_c0_g1_i1	65.0109	-23.057	4.66677	-4.94068	7.79e-07	2.6e-05	down	7955.ENSDARP00000019103	0	1175	KOG0613@1|root,KOG0613@2759|Eukaryota,38BAS@33154|Opisthokonta,3B9IR@33208|Metazoa,3CRJW@33213|Bilateria,488H9@7711|Chordata,4900H@7742|Vertebrata,49QU9@7898|Actinopterygii	7898|Actinopterygii	T	myosin&light&chain&kinase	mylk	-	2.7.11.18	ko:K00907	ko04020,ko04022,ko04270,ko04371,ko04510,ko04611,ko04810,ko04921,ko04971,map04020,map04022,map04270,map04371,map04510,map04611,map04810,map04921,map04971	-	-	-	ko00000,ko00001,ko01000,ko01001	-	-	-	I-set,Pkinase,fn3
TRINITY_DN8023_c0_g1_i1	97.3965	-23.5901	4.00557	-5.88931	3.88e-09	2.59e-07	down	7994.ENSAMXP00000015363	5.28e-83	245	COG0537@1|root,KOG3275@2759|Eukaryota,3A3J2@33154|Opisthokonta,3BRD5@33208|Metazoa,3D8AA@33213|Bilateria,48E92@7711|Chordata,49AVN@7742|Vertebrata,4A3ME@7898|Actinopterygii	7898|Actinopterygii	T	Histidine&triad&nucleotide&binding&protein&1	hint1	-	-	ko:K02503	-	-	-	-	ko00000,ko04147	-	-	-	HIT
TRINITY_DN3239_c0_g1_i1	17.3506	-21.2061	3.60049	-5.88977	3.87e-09	2.59e-07	down	8010.XP_010887618.1	2.18e-240	689	KOG2177@1|root,KOG2177@2759|Eukaryota,39MUQ@33154|Opisthokonta,3BJBY@33208|Metazoa,3CXQM@33213|Bilateria,47Z7X@7711|Chordata,48ZYJ@7742|Vertebrata,49QYF@7898|Actinopterygii	7898|Actinopterygii	O	E3&ubiquitin&ISG15&ligase	trim25	-	2.3.2.27	ko:K10652	ko04064,ko04622,ko05164,map04064,map04622,map05164	-	-	-	ko00000,ko00001,ko01000,ko04121	-	-	-	PRY,SPRY,zf-B_box,zf-C3HC4,zf-C3HC4_2,zf-C3HC4_4,zf-RING_UBOX
TRINITY_DN2276_c0_g1_i3	180.865	-24.4775	3.88163	-6.30597	2.86e-10	2.58e-08	down	8010.XP_010862624.1	1.65e-228	649	COG0591@1|root,KOG3761@2759|Eukaryota,3AGEC@33154|Opisthokonta,3BZMN@33208|Metazoa,3DD8I@33213|Bilateria,48HCG@7711|Chordata,49EUZ@7742|Vertebrata,4A6DB@7898|Actinopterygii	7898|Actinopterygii	I	High-affinity&choline&transporter&1-like	-	-	-	ko:K14387	ko04725,ko05231,map04725,map05231	-	-	-	ko00000,ko00001,ko02000	2.A.21.8	-	-	SSF
TRINITY_DN8447_c0_g1_i1	214.005	-24.7088	3.91831	-6.30598	2.86e-10	2.58e-08	down	8128.ENSONIP00000003502	1.38e-202	578	KOG1565@1|root,KOG1565@2759|Eukaryota,39SZF@33154|Opisthokonta,3BATB@33208|Metazoa,3D2NQ@33213|Bilateria,4896U@7711|Chordata,4945F@7742|Vertebrata,49QJR@7898|Actinopterygii	7898|Actinopterygii	OW	Belongs&to&the&peptidase&M10A&family	mmp2	-	3.4.24.24	ko:K01398	ko01522,ko04670,ko04912,ko04915,ko04926,ko04933,ko05200,ko05205,ko05219,ko05418,map01522,map04670,map04912,map04915,map04926,map04933,map05200,map05205,map05219,map05418	-	-	-	ko00000,ko00001,ko01000,ko01002,ko04516	-	-	-	Hemopexin,PG_binding_1,Peptidase_M10,fn2
TRINITY_DN7953_c0_g1_i1	87.7309	-9.30003	1.88178	-4.94216	7.73e-07	2.58e-05	down	8049.ENSGMOP00000014899	5.2e-22	94	COG5173@1|root,KOG2286@2759|Eukaryota,38FME@33154|Opisthokonta,3BB5K@33208|Metazoa,3CXAZ@33213|Bilateria,487EP@7711|Chordata,48W8S@7742|Vertebrata,4A4AK@7898|Actinopterygii	7898|Actinopterygii	U	Tumor&necrosis&factor&alpha-induced&protein	tnfaip2	-	-	ko:K19989	-	-	-	-	ko00000,ko04131	-	-	-	Sec6
TRINITY_DN9347_c0_g1_i1	67.352	-23.1006	4.66676	-4.95003	7.42e-07	2.5e-05	down	7994.ENSAMXP00000005533	8.95e-32	131	2CD1S@1|root,2SQT3@2759|Eukaryota,3A5X9@33154|Opisthokonta,3BTFZ@33208|Metazoa,3D9BT@33213|Bilateria,48EAS@7711|Chordata,49C4J@7742|Vertebrata,4A8S0@7898|Actinopterygii	7742|Vertebrata	S	Immunoglobulin&V-Type	-	-	-	ko:K05700	ko04510,ko04520,ko04670,ko04810,ko05100,ko05131,ko05146,map04510,map04520,map04670,map04810,map05100,map05131,map05146	-	-	-	ko00000,ko00001,ko04147,ko04812	-	-	-	V-set
TRINITY_DN91_c1_g1_i12	89.385	-23.4702	3.15844	-7.43093	1.08e-13	2.49e-11	down	7994.ENSAMXP00000006006	1.52e-241	664	28IRP@1|root,2QR2Z@2759|Eukaryota,38DP5@33154|Opisthokonta,3BBZ1@33208|Metazoa,3CVAC@33213|Bilateria,48RKY@7711|Chordata,49N98@7742|Vertebrata,49RSK@7898|Actinopterygii	7898|Actinopterygii	S	Bardet-Biedl&syndrome&5	bbs5	GO:0001654,GO:0001655,GO:0001745,GO:0001751,GO:0001754,GO:0001822,GO:0001947,GO:0002009,GO:0003007,GO:0003143,GO:0003674,GO:0005488,GO:0005543,GO:0005575,GO:0005622,GO:0005623,GO:0005737,GO:0005815,GO:0005856,GO:0005886,GO:0005929,GO:0006810,GO:0006996,GO:0007275,GO:0007368,GO:0007369,GO:0007389,GO:0007399,GO:0007423,GO:0007507,GO:0008150,GO:0008289,GO:0009653,GO:0009790,GO:0009799,GO:0009855,GO:…	-	ko:K16748	-	-	-	-	ko00000,ko03036	-	-	-	BBL5
TRINITY_DN3805_c0_g1_i1	35.7257	-8.96584	1.64442	-5.45229	4.97e-08	2.49e-06	down	8010.XP_010904283.1	4.85e-222	624	COG0612@1|root,KOG2583@2759|Eukaryota,38EQU@33154|Opisthokonta,3BJNG@33208|Metazoa,3CT6X@33213|Bilateria,48152@7711|Chordata,4971W@7742|Vertebrata,49S3X@7898|Actinopterygii	7898|Actinopterygii	C	Ubiquinol-cytochrome&c&reductase&core&protein	-	-	-	ko:K00415	ko00190,ko01100,ko04260,ko04714,ko04932,ko05010,ko05012,ko05016,map00190,map01100,map04260,map04714,map04932,map05010,map05012,map05016	M00152	-	-	ko00000,ko00001,ko00002,ko01002	-	-	-	Peptidase_M16,Peptidase_M16_C
TRINITY_DN1709_c1_g1_i6	261.853	-24.9914	2.56309	-9.7505	1.84e-22	2.48e-19	down	7994.ENSAMXP00000011517	0	1900	2CNB8@1|root,2QUYZ@2759|Eukaryota,38NI4@33154|Opisthokonta,3BDTQ@33208|Metazoa,3CX7E@33213|Bilateria,485U5@7711|Chordata,497GF@7742|Vertebrata,49WS5@7898|Actinopterygii	7898|Actinopterygii	A	Meiosis&regulator&and&mRNA&stability&factor&1	KIAA0430	-	-	ko:K17573	-	-	-	-	ko00000,ko01009	-	-	-	Limkain-b1,NYN,OST-HTH
TRINITY_DN4907_c0_g1_i5	345.625	-12.2408	2.47233	-4.95112	7.38e-07	2.48e-05	down	7955.ENSDARP00000046612	0	7749	COG5043@1|root,KOG1796@1|root,KOG1796@2759|Eukaryota,KOG1809@2759|Eukaryota,38B64@33154|Opisthokonta,3BCV8@33208|Metazoa,3CRN8@33213|Bilateria,488IP@7711|Chordata,496DF@7742|Vertebrata,49UUB@7898|Actinopterygii	33208|Metazoa	U	Vacuolar&protein	VPS13D	-	-	ko:K19527	-	-	-	-	ko00000	-	-	-	Chorein_N,SHR-BD,UBA,VPS13,VPS13_C,VPS13_mid_rpt
TRINITY_DN12325_c0_g1_i2	27.4336	-21.8463	3.46012	-6.31372	2.72e-10	2.47e-08	down	32507.XP_006780981.1	3.39e-301	849	KOG3766@1|root,KOG3766@2759|Eukaryota,38CM5@33154|Opisthokonta,3BDDT@33208|Metazoa,3CW9X@33213|Bilateria,480SV@7711|Chordata,48WCF@7742|Vertebrata,4A2NF@7898|Actinopterygii	7898|Actinopterygii	K	Scm-like&with&four&mbt&domains	sfmbt2	-	-	-	-	-	-	-	-	-	-	-	MBT,SAM_1,SLED
TRINITY_DN2650_c3_g1_i1	140.707	-9.98226	1.69214	-5.89919	3.65e-09	2.47e-07	down	69293.ENSGACP00000014399	8.67e-131	407	2CMYE@1|root,2QSRI@2759|Eukaryota,39MU5@33154|Opisthokonta,3CPDR@33208|Metazoa,3E5IE@33213|Bilateria,48RVM@7711|Chordata,49N9Q@7742|Vertebrata,49QR4@7898|Actinopterygii	7898|Actinopterygii	T	Apoptosis-associated&tyrosine&kinase&a	-	-	2.7.10.1	ko:K17480	-	-	-	-	ko00000,ko01000,ko01001,ko01009	-	-	-	Pkinase_Tyr
TRINITY_DN7084_c0_g1_i1	24.9954	-21.7238	3.98024	-5.4579	4.82e-08	2.42e-06	down	7955.ENSDARP00000074553	2.16e-102	300	KOG2483@1|root,KOG2483@2759|Eukaryota,39TD8@33154|Opisthokonta,3BIHS@33208|Metazoa,3D29B@33213|Bilateria,485FB@7711|Chordata,48Y55@7742|Vertebrata,4A31X@7898|Actinopterygii	7898|Actinopterygii	K	Max&dimerization&protein	mxd3	GO:0003674,GO:0003676,GO:0003677,GO:0005488,GO:0005515,GO:0005575,GO:0005622,GO:0005623,GO:0005634,GO:0006139,GO:0006351,GO:0006355,GO:0006725,GO:0006807,GO:0008150,GO:0008152,GO:0009058,GO:0009059,GO:0009889,GO:0009987,GO:0010467,GO:0010468,GO:0010556,GO:0016070,GO:0018130,GO:0019219,GO:0019222,GO:0019438,GO:0031323,GO:0031326,GO:0032774,GO:0034641,GO:0034645,GO:0034654,GO:0043170,GO:0043226,GO:…	-	ko:K09114	-	-	-	-	ko00000,ko03000	-	-	-	HLH
TRINITY_DN324_c1_g1_i4	30.8293	-5.31496	1.07176	-4.95907	7.08e-07	2.4e-05	down	8010.XP_010866357.1	6.62e-155	502	KOG4787@1|root,KOG4787@2759|Eukaryota,38S3A@33154|Opisthokonta,3BI1Z@33208|Metazoa,3D18N@33213|Bilateria,486DI@7711|Chordata,4987H@7742|Vertebrata,49U06@7898|Actinopterygii	7898|Actinopterygii	S	Microtubule&crosslinking&factor&1	mtcl1	-	-	-	-	-	-	-	-	-	-	-	DUF4482,SOGA
TRINITY_DN2304_c0_g2_i3	13.1637	-4.35504	0.877972	-4.96034	7.04e-07	2.39e-05	down	8010.XP_010897658.1	4.38e-272	786	KOG1025@1|root,KOG1025@2759|Eukaryota,38CH9@33154|Opisthokonta,3BBNC@33208|Metazoa,3CSNN@33213|Bilateria,48HF0@7711|Chordata,49G4J@7742|Vertebrata,4A668@7898|Actinopterygii	7898|Actinopterygii	T	Melanoma&receptor&tyrosine-protein&kinase-like	-	-	2.7.10.1	ko:K04361	ko01521,ko01522,ko04010,ko04012,ko04013,ko04014,ko04015,ko04020,ko04060,ko04066,ko04068,ko04072,ko04144,ko04151,ko04214,ko04320,ko04510,ko04520,ko04540,ko04630,ko04810,ko04912,ko04915,ko04921,ko04926,ko04934,ko05120,ko05160,ko05165,ko05200,ko05205,ko05206,ko05210,ko05212,ko05213,ko05214,ko05215,ko05218,ko05219,ko05223,ko05224,ko05225,ko05226,ko05230,ko05231,map01521,map01522,map04010,map04012,map…	-	-	-	ko00000,ko00001,ko01000,ko01001,ko01020,ko04050,ko04147,ko04516	-	-	-	Furin-like,GF_recep_IV,Pkinase_Tyr,Recep_L_domain
TRINITY_DN1281_c0_g1_i4	23.6389	-8.36639	1.68574	-4.96303	6.94e-07	2.36e-05	down	8049.ENSGMOP00000019731	1.69e-269	758	COG0457@1|root,KOG1840@2759|Eukaryota,38CFM@33154|Opisthokonta,3BC82@33208|Metazoa,3CWNT@33213|Bilateria,483PC@7711|Chordata,48V59@7742|Vertebrata,49WWC@7898|Actinopterygii	7898|Actinopterygii	Z	Kinesin&light&chain	klc4	-	-	ko:K10407	ko05132,map05132	-	-	-	ko00000,ko00001,ko03019,ko04812	-	-	-	TPR_10,TPR_12,TPR_7,TPR_8
TRINITY_DN4079_c1_g1_i1	339.407	-25.052	3.96243	-6.32238	2.58e-10	2.35e-08	down	303518.XP_005730066.1	3.74e-176	501	COG0484@1|root,KOG0712@2759|Eukaryota,38CPQ@33154|Opisthokonta,3BCGW@33208|Metazoa,3CS84@33213|Bilateria,481JQ@7711|Chordata,48X92@7742|Vertebrata,49TKX@7898|Actinopterygii	7898|Actinopterygii	O	homolog&subfamily&A&member	DNAJA4	-	-	ko:K09502,ko:K09505	ko04141,map04141	-	-	-	ko00000,ko00001,ko03110,ko04131	-	-	-	DnaJ,DnaJ_C,DnaJ_CXXCXGXG
TRINITY_DN769_c0_g1_i11	75.588	-10.0459	1.58899	-6.32218	2.58e-10	2.35e-08	down	31033.ENSTRUP00000004968	8.62e-187	575	KOG0613@1|root,KOG0613@2759|Eukaryota,38BY9@33154|Opisthokonta,3BDBV@33208|Metazoa,3CYKX@33213|Bilateria,483C0@7711|Chordata,4928T@7742|Vertebrata,49RXA@7898|Actinopterygii	7898|Actinopterygii	T	Immunoglobulin&like	obscn	-	2.7.11.1	ko:K17531	-	-	-	-	ko00000,ko01000,ko01001,ko04131	-	-	-	I-set,IQ,Ig_3,PH,RhoGEF,fn3
TRINITY_DN5010_c0_g1_i3	70.7228	-23.1682	4.66676	-4.96453	6.89e-07	2.34e-05	down	7918.ENSLOCP00000018866	5.67e-67	207	COG1100@1|root,KOG0395@2759|Eukaryota,38C7W@33154|Opisthokonta,3BBJG@33208|Metazoa,3CR5N@33213|Bilateria,4845I@7711|Chordata,49387@7742|Vertebrata,49Q3F@7898|Actinopterygii	7898|Actinopterygii	S	v-Ki-ras2&Kirsten&rat&sarcoma&viral&oncogene&homolog	kras	GO:0000166,GO:0001882,GO:0001883,GO:0003674,GO:0003824,GO:0003924,GO:0005488,GO:0005525,GO:0005575,GO:0005622,GO:0005623,GO:0005737,GO:0005886,GO:0007154,GO:0007165,GO:0008150,GO:0008284,GO:0009898,GO:0009987,GO:0016020,GO:0016462,GO:0016787,GO:0016817,GO:0016818,GO:0017076,GO:0017111,GO:0019001,GO:0019897,GO:0019898,GO:0023052,GO:0031234,GO:0032549,GO:0032550,GO:0032553,GO:0032555,GO:0032561,GO:…	-	ko:K07827	ko01521,ko01522,ko04010,ko04012,ko04013,ko04014,ko04015,ko04062,ko04068,ko04071,ko04072,ko04137,ko04138,ko04140,ko04150,ko04151,ko04210,ko04211,ko04213,ko04214,ko04218,ko04320,ko04360,ko04370,ko04371,ko04540,ko04550,ko04650,ko04660,ko04662,ko04664,ko04714,ko04720,ko04722,ko04725,ko04726,ko04730,ko04810,ko04910,ko04912,ko04914,ko04915,ko04916,ko04917,ko04919,ko04921,ko04926,ko04933,ko04960,ko05034…	-	-	-	ko00000,ko00001,ko04031,ko04131	-	-	-	Ras
TRINITY_DN975_c0_g1_i2	45.591	-4.66875	0.854133	-5.46607	4.6e-08	2.33e-06	down	303518.XP_005752552.1	4.89e-78	253	2BVGM@1|root,2RYRI@2759|Eukaryota,38K34@33154|Opisthokonta,3BIHG@33208|Metazoa,3CYUW@33213|Bilateria,48C9N@7711|Chordata,4943T@7742|Vertebrata,4A1A9@7898|Actinopterygii	7898|Actinopterygii	T	Belongs&to&the&fetuin&family	AHSG	-	-	-	-	-	-	-	-	-	-	-	Cystatin
TRINITY_DN847_c2_g1_i2	1102.3	-11.954	2.40628	-4.96785	6.77e-07	2.31e-05	down	7955.ENSDARP00000102498	1.5e-124	355	COG1100@1|root,KOG0070@2759|Eukaryota,38BDM@33154|Opisthokonta,3BC0T@33208|Metazoa,3CRK7@33213|Bilateria,4875I@7711|Chordata,48XW5@7742|Vertebrata,4A5H9@7898|Actinopterygii	7898|Actinopterygii	U	ADP-ribosylation&factor	arf1	-	-	ko:K07937	ko04072,ko04144,ko05110,ko05134,map04072,map04144,map05110,map05134	-	-	-	ko00000,ko00001,ko04031,ko04131,ko04147	-	-	-	Arf
TRINITY_DN7748_c0_g1_i3	320.214	-25.0285	2.49969	-10.0126	1.34e-23	2.29e-20	down	7955.ENSDARP00000104632	1.19e-187	533	28WFT@1|root,2R37V@2759|Eukaryota,39T31@33154|Opisthokonta,3BJDH@33208|Metazoa,3CUU6@33213|Bilateria,484IN@7711|Chordata,4965P@7742|Vertebrata,4A14Y@7898|Actinopterygii	7898|Actinopterygii	S	Family&with&sequence&similarity&110,&member&B	fam110b	GO:0005575,GO:0005622,GO:0005623,GO:0005737,GO:0005815,GO:0005856,GO:0015630,GO:0043226,GO:0043228,GO:0043229,GO:0043232,GO:0044422,GO:0044424,GO:0044430,GO:0044446,GO:0044464	-	-	-	-	-	-	-	-	-	-	FAM110_C,FAM110_N
TRINITY_DN3763_c0_g1_i15	32.3713	-8.81778	1.77422	-4.96996	6.7e-07	2.29e-05	down	7955.ENSDARP00000122098	7.01e-58	191	KOG4739@1|root,KOG4739@2759|Eukaryota,39VB7@33154|Opisthokonta,3BM9E@33208|Metazoa,3CXXM@33213|Bilateria,48BBG@7711|Chordata,498ZS@7742|Vertebrata,4A7AS@7898|Actinopterygii	7898|Actinopterygii	D	RING&finger&protein	rnf212b	-	-	-	-	-	-	-	-	-	-	-	-
TRINITY_DN2513_c0_g1_i7	2963.43	-28.371	2.57931	-10.9994	3.84e-28	2.28e-24	down	215358.XP_010734615.1	7.5e-252	723	COG0814@1|root,KOG1305@2759|Eukaryota,38CT1@33154|Opisthokonta,3BAT0@33208|Metazoa,3CTXV@33213|Bilateria,47ZA6@7711|Chordata,492WZ@7742|Vertebrata,4A2EI@7898|Actinopterygii	7898|Actinopterygii	E	Solute&carrier&family&38&member&10	slc38a10	-	-	ko:K14996	-	-	-	-	ko00000,ko02000	2.A.18.6	-	-	Aa_trans
TRINITY_DN2345_c0_g1_i6	61.7887	-5.43241	0.918445	-5.91479	3.32e-09	2.27e-07	down	8010.XP_010891355.1	4.61e-15	87.8	KOG3544@1|root,KOG3544@2759|Eukaryota,39T88@33154|Opisthokonta,3BI6A@33208|Metazoa,3D2K5@33213|Bilateria,481M1@7711|Chordata,493FB@7742|Vertebrata,49Z6M@7898|Actinopterygii	7898|Actinopterygii	W	Procollagen,&type&IX,&alpha&2	col9a2	-	-	ko:K08131	ko04151,ko04510,ko04512,ko04974,ko05165,map04151,map04510,map04512,map04974,map05165	-	-	-	ko00000,ko00001,ko00535,ko04516	-	-	-	Collagen
TRINITY_DN87902_c0_g1_i1	149.378	-24.2185	4.09383	-5.91587	3.3e-09	2.26e-07	down	7994.ENSAMXP00000014684	3.72e-15	80.9	28Q44@1|root,2QR9Z@2759|Eukaryota,38UV7@33154|Opisthokonta,3BNUC@33208|Metazoa,3D0QK@33213|Bilateria,48DTW@7711|Chordata,49AKW@7742|Vertebrata,49XZV@7898|Actinopterygii	7898|Actinopterygii	T	Poliovirus&receptor-related	-	-	-	ko:K06531	ko04514,ko04520,ko05168,map04514,map04520,map05168	-	-	-	ko00000,ko00001,ko04090,ko04516	-	-	-	C2-set_2,Ig_3,V-set
TRINITY_DN8054_c0_g1_i1	19.8964	-21.4075	3.91168	-5.47271	4.43e-08	2.26e-06	down	32507.XP_006796816.1	5.04e-56	182	2CFVJ@1|root,2S3JJ@2759|Eukaryota,3A7I6@33154|Opisthokonta,3BTA3@33208|Metazoa,3D9SD@33213|Bilateria,48FZQ@7711|Chordata,49D7F@7742|Vertebrata,4A4G9@7898|Actinopterygii	7898|Actinopterygii	S	Poly-adenylate&binding&protein,&unique&domain	-	-	-	-	-	-	-	-	-	-	-	-	PABP
TRINITY_DN1807_c0_g1_i1	71.1979	-22.9911	3.08686	-7.44804	9.47e-14	2.24e-11	down	7994.ENSAMXP00000018157	3.05e-72	226	2AGI8@1|root,2RZHG@2759|Eukaryota,3A2AG@33154|Opisthokonta,3BJUH@33208|Metazoa,3D2NG@33213|Bilateria,48ADS@7711|Chordata,49AGT@7742|Vertebrata,4A3UG@7898|Actinopterygii	7898|Actinopterygii	S	Heme-binding&protein	-	-	-	-	-	-	-	-	-	-	-	-	SOUL
TRINITY_DN8952_c0_g1_i3	18.302	-8.00319	1.60871	-4.97491	6.53e-07	2.24e-05	down	215358.XP_010754773.1	1.94e-128	391	KOG0045@1|root,KOG0045@2759|Eukaryota,39S45@33154|Opisthokonta,3BFKK@33208|Metazoa,3CXQ6@33213|Bilateria,48A2J@7711|Chordata,48Z9S@7742|Vertebrata,49XIJ@7898|Actinopterygii	7898|Actinopterygii	OT	Belongs&to&the&peptidase&C2&family	-	-	3.4.22.52	ko:K01367	ko04141,ko04210,ko04217,ko04218,ko05010,map04141,map04210,map04217,map04218,map05010	-	-	-	ko00000,ko00001,ko01000,ko01002	-	-	-	Calpain_III,Peptidase_C2
TRINITY_DN9925_c0_g1_i7	507.008	-25.9191	3.20267	-8.09299	5.82e-16	2.23e-13	down	7955.ENSDARP00000048822	2.43e-151	425	2B6BE@1|root,2S0KX@2759|Eukaryota,38JZM@33154|Opisthokonta,3BP4W@33208|Metazoa,3D52V@33213|Bilateria,487PK@7711|Chordata,497HG@7742|Vertebrata,4A466@7898|Actinopterygii	33208|Metazoa	S	Complement&component&8,&gamma&polypeptide	C8G	GO:0001848,GO:0002673,GO:0002682,GO:0002697,GO:0002920,GO:0003674,GO:0005488,GO:0005515,GO:0005575,GO:0005576,GO:0005615,GO:0008150,GO:0009987,GO:0010468,GO:0019222,GO:0019835,GO:0030162,GO:0030449,GO:0031347,GO:0032101,GO:0044421,GO:0044877,GO:0048583,GO:0050727,GO:0050776,GO:0050789,GO:0051171,GO:0051246,GO:0060255,GO:0065007,GO:0070613,GO:0080090,GO:0080134,GO:1903317,GO:2000257	2.3.2.27	ko:K03173,ko:K03999	ko04010,ko04064,ko04071,ko04141,ko04210,ko04217,ko04380,ko04610,ko04621,ko04622,ko04657,ko04668,ko04920,ko04932,ko05020,ko05146,ko05160,ko05167,ko05168,ko05169,ko05200,ko05203,ko05222,ko05322,map04010,map04064,map04071,map04141,map04210,map04217,map04380,map04610,map04621,map04622,map04657,map04668,map04920,map04932,map05020,map05146,map05160,map05167,map05168,map05169,map05200,map05203,map05222,…	-	-	-	ko00000,ko00001,ko01000,ko03019,ko04121	-	-	-	Lipocalin
TRINITY_DN10332_c0_g1_i6	54.9602	-5.40485	1.08593	-4.97715	6.45e-07	2.22e-05	down	8010.XP_010876499.1	0	2535	COG5022@1|root,KOG0161@2759|Eukaryota,38B7G@33154|Opisthokonta,3BA4F@33208|Metazoa,3CRJ1@33213|Bilateria,487JS@7711|Chordata,48Z9F@7742|Vertebrata,49WEG@7898|Actinopterygii	7898|Actinopterygii	Z	Belongs&to&the&TRAFAC&class&myosin-kinesin&ATPase&superfamily.&Myosin&family	myo18b	-	-	ko:K10362	-	-	-	-	ko00000,ko04131,ko04812	-	-	-	Myosin_head,Myosin_tail_1
TRINITY_DN6187_c0_g1_i1	317.129	-25.2102	3.74695	-6.7282	1.72e-11	2.2e-09	down	31033.ENSTRUP00000002728	4.14e-156	441	COG5640@1|root,KOG3627@2759|Eukaryota,3AMEJ@33154|Opisthokonta,3BIMB@33208|Metazoa,3DGMG@33213|Bilateria,484WT@7711|Chordata,49ANN@7742|Vertebrata,49QDE@7898|Actinopterygii	7898|Actinopterygii	E	Belongs&to&the&peptidase&S1&family	-	-	3.4.21.4	ko:K01312	ko04080,ko04972,ko04974,ko05164,map04080,map04972,map04974,map05164	-	-	-	ko00000,ko00001,ko01000,ko01002,ko04147	-	-	-	Trypsin
TRINITY_DN9864_c0_g2_i1	38.5235	-4.28464	0.782093	-5.47842	4.29e-08	2.19e-06	down	7955.ENSDARP00000122173	0	1162	KOG1947@1|root,KOG1947@2759|Eukaryota,38EAP@33154|Opisthokonta,3BDEX@33208|Metazoa,3CRVG@33213|Bilateria,47Z10@7711|Chordata,490RZ@7742|Vertebrata,4A1YY@7898|Actinopterygii	33208|Metazoa	S	F-box&and&leucine-rich&repeat&protein&4	FBXL4	GO:0000151,GO:0000209,GO:0003674,GO:0003824,GO:0004842,GO:0005575,GO:0005622,GO:0005623,GO:0005634,GO:0005654,GO:0005737,GO:0005739,GO:0005740,GO:0005758,GO:0005829,GO:0006464,GO:0006508,GO:0006511,GO:0006807,GO:0008150,GO:0008152,GO:0008277,GO:0009056,GO:0009057,GO:0009966,GO:0009987,GO:0010498,GO:0010646,GO:0010648,GO:0016059,GO:0016567,GO:0016604,GO:0016607,GO:0016740,GO:0019005,GO:0019538,GO:…	-	ko:K10270	-	-	-	-	ko00000,ko03029,ko04121	-	-	-	F-box,F-box-like,LRR_1
TRINITY_DN4549_c3_g1_i1	1997.14	-9.70784	1.44202	-6.73211	1.67e-11	2.15e-09	down	7955.ENSDARP00000105444	0	4987	COG3321@1|root,KOG1202@2759|Eukaryota,38D6P@33154|Opisthokonta,3BJ45@33208|Metazoa,3D2W0@33213|Bilateria,47Z9P@7711|Chordata,4962D@7742|Vertebrata,49UB9@7898|Actinopterygii	33208|Metazoa	I	fatty&acid&synthase	FASN	GO:0000166,GO:0001885,GO:0002064,GO:0002376,GO:0002520,GO:0002521,GO:0002573,GO:0003158,GO:0003674,GO:0003676,GO:0003677,GO:0003697,GO:0003824,GO:0004312,GO:0005488,GO:0005515,GO:0005575,GO:0005622,GO:0005623,GO:0005737,GO:0005794,GO:0005829,GO:0005886,GO:0005975,GO:0005976,GO:0005977,GO:0006073,GO:0006082,GO:0006084,GO:0006089,GO:0006091,GO:0006112,GO:0006139,GO:0006163,GO:0006164,GO:0006629,GO:…	2.3.1.85	ko:K00665	ko00061,ko01100,ko01212,ko04152,ko04910,map00061,map01100,map01212,map04152,map04910	M00082,M00083	R01404,R01624,R01626,R01706,R04355,R04428,R04430,R04533,R04534,R04535,R04536,R04537,R04543,R04544,R04566,R04568,R04725,R04726,R04952,R04953,R04954,R04956,R04957,R04959,R04960,R04962,R04963,R04965,R04967,R04968,R04970,R08159	RC00004,RC00014,RC00029,RC00039,RC00052,RC00076,RC00117,RC00120,RC00831,RC01095,RC02727,RC02728,RC02729,RC02857,RC02888	ko00000,ko00001,ko00002,ko01000,ko01004,ko04147	-	-	-	ADH_zinc_N,Acyl_transf_1,KAsynt_C_assoc,KR,Ketoacyl-synt_C,Methyltransf_12,PP-binding,PS-DH,Thioesterase,ketoacyl-synt
TRINITY_DN1194_c0_g1_i9	51.8238	-9.50204	1.90613	-4.98498	6.2e-07	2.14e-05	down	32507.XP_006801812.1	0	1041	KOG3571@1|root,KOG3571@2759|Eukaryota,38FQ4@33154|Opisthokonta,3BA9V@33208|Metazoa,3CVC1@33213|Bilateria,488IY@7711|Chordata,48XST@7742|Vertebrata,49V51@7898|Actinopterygii	7898|Actinopterygii	S	segment&polarity&protein&dishevelled&homolog	dvl2	-	-	ko:K02353	ko04150,ko04310,ko04330,ko04390,ko04550,ko04916,ko04934,ko05165,ko05166,ko05200,ko05217,ko05224,ko05225,ko05226,map04150,map04310,map04330,map04390,map04550,map04916,map04934,map05165,map05166,map05200,map05217,map05224,map05225,map05226	M00677	-	-	ko00000,ko00001,ko00002	-	-	-	DEP,DIX,Dishevelled,Dsh_C,PDZ
TRINITY_DN749_c0_g1_i4	60.8713	-22.9606	3.40958	-6.73415	1.65e-11	2.12e-09	down	8153.XP_005926169.1	3.64e-123	361	COG0665@1|root,KOG3923@2759|Eukaryota,39SQP@33154|Opisthokonta,3BI8C@33208|Metazoa,3D0HB@33213|Bilateria,4861V@7711|Chordata,49851@7742|Vertebrata,49VJP@7898|Actinopterygii	7898|Actinopterygii	E	D-aspartate&oxidase	DDO	-	1.4.3.1,1.4.3.3	ko:K00272,ko:K00273	ko00250,ko00260,ko00311,ko00330,ko00472,ko01100,ko01130,ko04146,map00250,map00260,map00311,map00330,map00472,map01100,map01130,map04146	-	R00359,R00366,R02457,R02894,R02923,R04221,R07400	RC00006,RC00018,RC00135	ko00000,ko00001,ko01000	-	-	-	DAO
TRINITY_DN5338_c1_g1_i1	36.4824	-8.0341	1.46445	-5.4861	4.11e-08	2.12e-06	down	7994.ENSAMXP00000022242	0	1228	COG5599@1|root,KOG0791@2759|Eukaryota,39S5A@33154|Opisthokonta,3BHUJ@33208|Metazoa,3D2JB@33213|Bilateria,480PT@7711|Chordata,48XHW@7742|Vertebrata,49VVP@7898|Actinopterygii	7898|Actinopterygii	T	Protein&tyrosine&phosphatase,&receptor&type,&J	ptprj	-	3.1.3.48	ko:K05698	ko04520,map04520	-	-	-	ko00000,ko00001,ko01000,ko01009,ko04090	-	-	-	Y_phosphatase,fn3
TRINITY_DN16994_c0_g1_i7	25.0408	-21.7143	4.34971	-4.99213	5.97e-07	2.08e-05	down	7994.ENSAMXP00000011660	6.55e-148	462	KOG0200@1|root,KOG0200@2759|Eukaryota,38BHB@33154|Opisthokonta,3B9P7@33208|Metazoa,3CSP2@33213|Bilateria,4833C@7711|Chordata,4964J@7742|Vertebrata,49S3T@7898|Actinopterygii	7898|Actinopterygii	T	Endothelium-specific&receptor&tyrosine&kinase&1	tie1	GO:0000166,GO:0001525,GO:0001568,GO:0001944,GO:0003674,GO:0003824,GO:0004672,GO:0004713,GO:0004714,GO:0004888,GO:0005488,GO:0005524,GO:0005575,GO:0005623,GO:0005886,GO:0006464,GO:0006468,GO:0006793,GO:0006796,GO:0006807,GO:0007154,GO:0007155,GO:0007165,GO:0007275,GO:0007507,GO:0008144,GO:0008150,GO:0008152,GO:0009653,GO:0009987,GO:0016020,GO:0016021,GO:0016301,GO:0016310,GO:0016740,GO:0016772,GO:…	2.7.10.1	ko:K05120	-	-	-	-	ko00000,ko01000,ko01001,ko01020,ko04050	-	-	-	I-set,Pkinase_Tyr,fn3
TRINITY_DN2346_c0_g1_i1	77.399	-23.2979	4.66674	-4.99233	5.97e-07	2.08e-05	down	215358.XP_010745064.1	2.13e-183	517	COG5035@1|root,KOG2952@2759|Eukaryota,39V0S@33154|Opisthokonta,3BJ7R@33208|Metazoa,3E44T@33213|Bilateria,482TS@7711|Chordata,48WIZ@7742|Vertebrata,4A205@7898|Actinopterygii	7898|Actinopterygii	DKT	Transmembrane&protein&30B	TMEM30B	-	-	-	-	-	-	-	-	-	-	-	CDC50
TRINITY_DN2239_c0_g1_i13	168.449	-11.204	1.57587	-7.10973	1.16e-12	2.06e-10	down	7994.ENSAMXP00000008858	3.73e-88	277	KOG0123@1|root,KOG0123@2759|Eukaryota,38F9F@33154|Opisthokonta,3BB3Q@33208|Metazoa,3CUUM@33213|Bilateria,481K5@7711|Chordata,496B9@7742|Vertebrata,4A0GS@7898|Actinopterygii	7898|Actinopterygii	AJ	Poly&A&binding&protein,&cytoplasmic&1	-	-	-	ko:K13126	ko03013,ko03015,ko03018,map03013,map03015,map03018	-	-	-	ko00000,ko00001,ko03019,ko03041	-	-	-	PABP,RRM_1
TRINITY_DN7694_c0_g1_i4	141.921	-8.14272	1.37246	-5.93294	2.98e-09	2.06e-07	down	7955.ENSDARP00000097746	0	2699	KOG4572@1|root,KOG4572@2759|Eukaryota,38FBY@33154|Opisthokonta,3BHVZ@33208|Metazoa,3CU2B@33213|Bilateria,486UA@7711|Chordata,48X8R@7742|Vertebrata,49Q8V@7898|Actinopterygii	33208|Metazoa	KT	RB1-inducible&coiled-coil	RB1CC1	GO:0000045,GO:0000272,GO:0000407,GO:0000422,GO:0001889,GO:0001894,GO:0001932,GO:0001934,GO:0002165,GO:0003008,GO:0003674,GO:0005198,GO:0005488,GO:0005515,GO:0005575,GO:0005622,GO:0005623,GO:0005634,GO:0005635,GO:0005737,GO:0005783,GO:0005789,GO:0005829,GO:0005975,GO:0005976,GO:0005977,GO:0005980,GO:0006073,GO:0006091,GO:0006112,GO:0006914,GO:0006950,GO:0006996,GO:0007005,GO:0007033,GO:0007154,GO:…	-	ko:K17589	ko04140,ko04211,map04140,map04211	-	-	-	ko00000,ko00001,ko01009,ko03029,ko04131	-	-	-	ATG11
TRINITY_DN2836_c0_g1_i1	79.2408	-23.3216	4.66674	-4.9974	5.81e-07	2.04e-05	down	7994.ENSAMXP00000001689	7.06e-28	110	2E4GC@1|root,2S9CC@2759|Eukaryota,3A8X2@33154|Opisthokonta,3BTWG@33208|Metazoa,3DAXG@33213|Bilateria,48GX6@7711|Chordata,49DT1@7742|Vertebrata,4A83I@7898|Actinopterygii	7898|Actinopterygii	S	Immunoglobulin	-	-	-	-	-	-	-	-	-	-	-	-	-
TRINITY_DN29177_c0_g1_i1	19.1163	-21.314	4.26473	-4.99774	5.8e-07	2.04e-05	down	7994.ENSAMXP00000015306	5.51e-72	233	KOG1179@1|root,KOG1179@2759|Eukaryota,38B7F@33154|Opisthokonta,3BA3X@33208|Metazoa,3CRF3@33213|Bilateria,483GM@7711|Chordata,48US4@7742|Vertebrata,4A10R@7898|Actinopterygii	7898|Actinopterygii	I	Solute&carrier&family&27&(fatty&acid&transporter),&member&3	SLC27A3	-	-	ko:K08749	ko03320,ko04931,map03320,map04931	-	-	-	ko00000,ko00001,ko02000	4.C.1.1	-	-	AMP-binding
TRINITY_DN3125_c0_g1_i4	114.961	-10.6529	1.79479	-5.93542	2.93e-09	2.03e-07	down	7994.ENSAMXP00000014949	1.64e-53	179	KOG3780@1|root,KOG3780@2759|Eukaryota,38D4U@33154|Opisthokonta,3BJG5@33208|Metazoa,3CY15@33213|Bilateria,481RG@7711|Chordata,496X9@7742|Vertebrata,4A1ND@7898|Actinopterygii	7898|Actinopterygii	S	Arrestin&domain&containing	arrdc3	-	-	-	-	-	-	-	-	-	-	-	Arrestin_C,Arrestin_N
TRINITY_DN12992_c0_g1_i1	131.865	-2.88065	0.576291	-4.99861	5.77e-07	2.03e-05	down	8010.XP_010896498.1	0	1145	COG5347@1|root,KOG3536@1|root,KOG0521@2759|Eukaryota,KOG3536@2759|Eukaryota,38I2P@33154|Opisthokonta,3BIU5@33208|Metazoa,3CX5H@33213|Bilateria,486TA@7711|Chordata,492U3@7742|Vertebrata,49TRU@7898|Actinopterygii	7898|Actinopterygii	T	Adaptor&protein,&phosphotyrosine&interaction,&PH&domain&and&leucine&zipper&containing&2	appl2	-	-	ko:K20132	-	-	-	-	ko00000,ko04131	-	-	-	BAR_3,PH,PID
TRINITY_DN1554_c1_g1_i1	187.334	-24.1963	2.98408	-8.10846	5.13e-16	2e-13	down	244447.XP_008329263.1	2.77e-154	462	COG0025@1|root,KOG1966@2759|Eukaryota,38BXC@33154|Opisthokonta,3BBBN@33208|Metazoa,3CW43@33213|Bilateria,48CX8@7711|Chordata,499DC@7742|Vertebrata,49VJC@7898|Actinopterygii	7898|Actinopterygii	P	Solute&carrier&family&9,&subfamily&A&(NHE1,&cation&proton&antiporter&1),&member&1	-	-	-	ko:K05742	ko04024,ko04260,ko04261,ko04371,ko04810,ko04919,ko04970,ko04971,ko04972,ko04976,ko05205,map04024,map04260,map04261,map04371,map04810,map04919,map04970,map04971,map04972,map04976,map05205	-	-	-	ko00000,ko00001,ko01009,ko02000	2.A.36.1.1,2.A.36.1.4	-	-	NEXCaM_BD,Na_H_Exchanger
TRINITY_DN274_c1_g1_i1	30.4256	-21.8585	3.68112	-5.93801	2.89e-09	2e-07	down	215358.XP_010750910.1	2.35e-86	301	KOG1721@1|root,KOG1721@2759|Eukaryota,39T0U@33154|Opisthokonta,3BEAV@33208|Metazoa,3D240@33213|Bilateria,487Z3@7711|Chordata,496XU@7742|Vertebrata,49VC2@7898|Actinopterygii	7898|Actinopterygii	S	Zinc&finger&protein	znf106	-	-	-	-	-	-	-	-	-	-	-	WD40,zf-met
TRINITY_DN4498_c0_g1_i1	21.4831	-21.5156	4.30183	-5.00149	5.69e-07	2e-05	down	244447.XP_008331700.1	9.05e-103	307	COG1949@1|root,KOG3242@2759|Eukaryota,39R06@33154|Opisthokonta,3BBVK@33208|Metazoa,3D00N@33213|Bilateria,4835W@7711|Chordata,490FR@7742|Vertebrata,4A1AC@7898|Actinopterygii	7898|Actinopterygii	A	Small&fragment&nuclease	rexo2	-	-	ko:K13288	ko03008,map03008	-	-	-	ko00000,ko00001,ko01000,ko03009,ko03019	-	-	-	RNase_T
TRINITY_DN813_c0_g1_i13	29.0067	-21.9248	3.98734	-5.49862	3.83e-08	1.99e-06	down	7955.ENSDARP00000052350	2.24e-88	259	KOG4606@1|root,KOG4606@2759|Eukaryota,3A073@33154|Opisthokonta,3BRFS@33208|Metazoa,3D6A0@33213|Bilateria,48DYJ@7711|Chordata,49AWP@7742|Vertebrata,4A2RN@7898|Actinopterygii	7898|Actinopterygii	S	CTD&nuclear&envelope&phosphatase&1&regulatory&subunit&1	cnep1r1	GO:0005575,GO:0005622,GO:0005623,GO:0005634,GO:0005635,GO:0005737,GO:0006629,GO:0008150,GO:0008152,GO:0008287,GO:0009889,GO:0009891,GO:0009893,GO:0010562,GO:0010604,GO:0010866,GO:0010867,GO:0012505,GO:0016020,GO:0016021,GO:0019216,GO:0019220,GO:0019222,GO:0031090,GO:0031224,GO:0031323,GO:0031325,GO:0031326,GO:0031328,GO:0031399,GO:0031401,GO:0031965,GO:0031967,GO:0031975,GO:0032268,GO:0032270,GO:…	-	-	-	-	-	-	-	-	-	-	Tmemb_18A
TRINITY_DN1136_c0_g1_i8	297.991	-7.99843	1.59768	-5.00628	5.55e-07	1.97e-05	down	144197.XP_008298446.1	1.87e-68	207	COG3474@1|root,KOG3453@2759|Eukaryota,3A3GP@33154|Opisthokonta,3BRIC@33208|Metazoa,3D83X@33213|Bilateria,48EM9@7711|Chordata,49BMX@7742|Vertebrata,4A3S3@7898|Actinopterygii	7898|Actinopterygii	C	cytochrome&C	-	-	-	ko:K08738	ko00920,ko01100,ko01120,ko01524,ko02020,ko04115,ko04210,ko04214,ko04215,ko04932,ko05010,ko05012,ko05014,ko05016,ko05134,ko05145,ko05152,ko05161,ko05164,ko05167,ko05168,ko05200,ko05210,ko05222,ko05416,map00920,map01100,map01120,map01524,map02020,map04115,map04210,map04214,map04215,map04932,map05010,map05012,map05014,map05016,map05134,map05145,map05152,map05161,map05164,map05167,map05168,map05200,m…	M00595	R10151	RC03151,RC03152	ko00000,ko00001,ko00002	3.D.4.6	-	-	Cytochrom_C
TRINITY_DN31_c0_g1_i9	35.3536	-22.0277	3.4664	-6.35462	2.09e-10	1.95e-08	down	8049.ENSGMOP00000004222	6.18e-111	339	COG0055@1|root,COG0457@1|root,KOG1124@2759|Eukaryota,KOG1246@2759|Eukaryota,39XV9@33154|Opisthokonta,3BHYQ@33208|Metazoa,3D08E@33213|Bilateria,488AX@7711|Chordata,490H3@7742|Vertebrata,49WP4@7898|Actinopterygii	7898|Actinopterygii	C	demethylase&6B	KDM6B	-	-	ko:K11448	-	-	-	-	ko00000,ko01000,ko03036	-	-	-	JmjC
TRINITY_DN156341_c0_g1_i1	15.8325	-21.0809	4.20481	-5.01352	5.34e-07	1.92e-05	down	7994.ENSAMXP00000002538	9.25e-59	184	KOG1110@1|root,KOG1110@2759|Eukaryota,3A5SG@33154|Opisthokonta,3BQED@33208|Metazoa,3D78B@33213|Bilateria,48EVI@7711|Chordata,49BQ6@7742|Vertebrata,4A3K3@7898|Actinopterygii	7898|Actinopterygii	S	Belongs&to&the&cytochrome&b5&family	nenf	-	-	-	-	-	-	-	-	-	-	-	Cyt-b5
TRINITY_DN5104_c0_g1_i3	84.0835	-23.4148	4.25101	-5.50806	3.63e-08	1.91e-06	down	7955.ENSDARP00000129294	3.79e-115	379	KOG0584@1|root,KOG0584@2759|Eukaryota,38GRT@33154|Opisthokonta,3BGQS@33208|Metazoa,3CWKF@33213|Bilateria,47ZII@7711|Chordata,48X4H@7742|Vertebrata,4A06U@7898|Actinopterygii	7898|Actinopterygii	T	WNK&lysine&deficient&protein&kinase&4	-	-	2.7.11.1	ko:K08867	-	-	-	-	ko00000,ko01000,ko01001,ko01009	-	-	-	OSR1_C,Pkinase
TRINITY_DN9597_c0_g1_i3	194.032	-11.4078	2.27467	-5.01515	5.3e-07	1.91e-05	down	7918.ENSLOCP00000003838	3.58e-110	322	KOG2164@1|root,KOG2164@2759|Eukaryota,38E59@33154|Opisthokonta,3BERY@33208|Metazoa,3CS6V@33213|Bilateria,485EF@7711|Chordata,496TH@7742|Vertebrata,4A0DW@7898|Actinopterygii	7898|Actinopterygii	O	Ring&finger&protein&170	rnf170	GO:0003674,GO:0003824,GO:0004842,GO:0005488,GO:0005575,GO:0005622,GO:0005623,GO:0005737,GO:0005783,GO:0005789,GO:0006464,GO:0006807,GO:0007275,GO:0008150,GO:0008152,GO:0009790,GO:0009792,GO:0009987,GO:0012505,GO:0016020,GO:0016021,GO:0016567,GO:0016740,GO:0019538,GO:0019787,GO:0031224,GO:0031984,GO:0032446,GO:0032501,GO:0032502,GO:0036211,GO:0042175,GO:0043009,GO:0043167,GO:0043169,GO:0043170,GO:…	2.3.2.27	ko:K15707	-	-	-	-	ko00000,ko01000,ko04121	-	-	-	DUF1232,zf-C3HC4,zf-RING_UBOX
TRINITY_DN4075_c1_g1_i6	19.9776	-8.12157	1.61792	-5.01976	5.17e-07	1.89e-05	down	303518.XP_005734114.1	5.74e-82	263	28P84@1|root,2RZYN@2759|Eukaryota,3A1HF@33154|Opisthokonta,3BK6Q@33208|Metazoa,3D40T@33213|Bilateria,48CWF@7711|Chordata,498G3@7742|Vertebrata,4A3UY@7898|Actinopterygii	7898|Actinopterygii	T	Hematopoietic&SH2	hsh2d	GO:0007154,GO:0007165,GO:0008150,GO:0009987,GO:0023052,GO:0050789,GO:0050794,GO:0050896,GO:0051716,GO:0065007	-	-	-	-	-	-	-	-	-	-	SH2
TRINITY_DN5950_c0_g1_i1	20.8516	-21.4677	3.60815	-5.94978	2.69e-09	1.88e-07	down	7955.ENSDARP00000022307	6.35e-26	103	2937C@1|root,2RA48@2759|Eukaryota,38H8Q@33154|Opisthokonta,3BIWF@33208|Metazoa,3D2MU@33213|Bilateria,485DT@7711|Chordata,4941W@7742|Vertebrata,4A5V8@7898|Actinopterygii	7898|Actinopterygii	S	Second&Mitochondria-derived&Activator&of&Caspases	-	-	-	ko:K10522	ko04210,ko04215,map04210,map04215	-	-	-	ko00000,ko00001,ko03029,ko04121	-	-	-	Smac_DIABLO
TRINITY_DN96_c0_g2_i2	57.4495	-22.8699	3.38612	-6.75401	1.44e-11	1.87e-09	down	8010.XP_010896848.1	0	893	KOG0045@1|root,KOG0045@2759|Eukaryota,39YEB@33154|Opisthokonta,3BKUC@33208|Metazoa,3D2CJ@33213|Bilateria,48BD0@7711|Chordata,493TY@7742|Vertebrata,49ZSD@7898|Actinopterygii	7898|Actinopterygii	OT	Belongs&to&the&peptidase&C2&family	capn12	-	-	ko:K08578	-	-	-	-	ko00000,ko01000,ko01002	-	-	-	Calpain_III,Peptidase_C2
TRINITY_DN263_c4_g1_i1	86.1595	-23.4454	4.66673	-5.02394	5.06e-07	1.85e-05	down	7994.ENSAMXP00000010758	8.44e-254	707	2C93R@1|root,2QPN2@2759|Eukaryota,39SVJ@33154|Opisthokonta,3BEVF@33208|Metazoa,3D27H@33213|Bilateria,4890Z@7711|Chordata,492H0@7742|Vertebrata,49Z1I@7898|Actinopterygii	7898|Actinopterygii	K	GC-rich&promoter&binding&protein&1-like&1	gpbp1l1	-	-	-	-	-	-	-	-	-	-	-	Vasculin
TRINITY_DN4479_c0_g1_i13	251.303	-6.72808	1.3383	-5.02734	4.97e-07	1.83e-05	down	7955.ENSDARP00000118079	0	5905	KOG1388@1|root,KOG1388@2759|Eukaryota,38EMH@33154|Opisthokonta,3BDHS@33208|Metazoa,3CRM9@33213|Bilateria,489WW@7711|Chordata,4907V@7742|Vertebrata,49UFJ@7898|Actinopterygii	33208|Metazoa	T	Multiple&epidermal&growth&factor-like&domains&protein	MEGF8	GO:0001501,GO:0001558,GO:0001568,GO:0001667,GO:0001702,GO:0001944,GO:0002009,GO:0002011,GO:0003002,GO:0003007,GO:0003143,GO:0005575,GO:0005622,GO:0005623,GO:0005634,GO:0006355,GO:0006357,GO:0006928,GO:0007154,GO:0007165,GO:0007166,GO:0007167,GO:0007178,GO:0007275,GO:0007368,GO:0007369,GO:0007389,GO:0007399,GO:0007413,GO:0007507,GO:0008037,GO:0008038,GO:0008150,GO:0008361,GO:0008589,GO:0009653,GO:…	-	-	-	-	-	-	-	-	-	-	CUB,EGF_3,EGF_CA,Kelch_1,Kelch_3,Kelch_4,Laminin_EGF,PSI
TRINITY_DN3441_c0_g1_i3	37.3614	-22.2714	3.4972	-6.36836	1.91e-10	1.79e-08	down	106582.XP_004538604.1	2.53e-161	466	KOG0379@1|root,KOG0379@2759|Eukaryota,38C0C@33154|Opisthokonta,3BK44@33208|Metazoa,3CT1D@33213|Bilateria,48CIR@7711|Chordata,49AGA@7742|Vertebrata,4A1X1@7898|Actinopterygii	7898|Actinopterygii	S	Galactose&oxidase,&central&domain	-	-	-	-	-	-	-	-	-	-	-	-	Kelch_3,Kelch_4
TRINITY_DN7703_c1_g1_i2	51.3942	-22.7062	3.56488	-6.3694	1.9e-10	1.78e-08	down	7955.ENSDARP00000079730	0	1429	COG5647@1|root,KOG2167@2759|Eukaryota,38BUF@33154|Opisthokonta,3B94U@33208|Metazoa,3CRK5@33213|Bilateria,48302@7711|Chordata,496W6@7742|Vertebrata,4A223@7898|Actinopterygii	7898|Actinopterygii	D	Belongs&to&the&cullin&family	cul4b	-	-	ko:K10609	ko03420,ko04120,map03420,map04120	M00385,M00386	-	-	ko00000,ko00001,ko00002,ko03400,ko04121,ko04147	-	-	-	Cullin,Cullin_Nedd8
TRINITY_DN225_c0_g1_i14	91.2435	-23.5331	3.29907	-7.13324	9.8e-13	1.77e-10	down	7918.ENSLOCP00000016216	1.88e-29	114	2CP6Y@1|root,2S42D@2759|Eukaryota,3A7WP@33154|Opisthokonta,3BSN9@33208|Metazoa,3D9XW@33213|Bilateria,48FYP@7711|Chordata,49D4S@7742|Vertebrata,4A4DA@7898|Actinopterygii	7898|Actinopterygii	O	E3&ubiquitin-protein&ligase	-	-	-	-	-	-	-	-	-	-	-	-	zf-RING_2
TRINITY_DN8741_c0_g1_i1	26.8046	-21.5551	3.38325	-6.37113	1.88e-10	1.76e-08	down	48698.ENSPFOP00000007147	1.95e-59	194	COG3869@1|root,KOG3581@2759|Eukaryota,38BGZ@33154|Opisthokonta,3BB2K@33208|Metazoa,3CRR7@33213|Bilateria,4801V@7711|Chordata,4904T@7742|Vertebrata,4A0Q8@7898|Actinopterygii	7898|Actinopterygii	C	Creatine&kinase	ckb	-	2.7.3.2	ko:K00933	ko00330,ko01100,map00330,map01100	M00047	R01881	RC00002,RC00203	ko00000,ko00001,ko00002,ko01000,ko04147	-	-	-	ATP-gua_Ptrans,ATP-gua_PtransN
TRINITY_DN5796_c0_g1_i1	5231.42	-13.7229	2.72029	-5.04463	4.54e-07	1.7e-05	down	48698.ENSPFOP00000009936	5.92e-17	86.3	KOG4209@1|root,KOG4209@2759|Eukaryota,39ACZ@33154|Opisthokonta,3BB9V@33208|Metazoa,3CSYD@33213|Bilateria,4846J@7711|Chordata,495P5@7742|Vertebrata,49TZF@7898|Actinopterygii	7898|Actinopterygii	A	serine-rich&domain	rnps1	GO:0003674,GO:0003676,GO:0003723,GO:0005488,GO:0005575,GO:0005622,GO:0005623,GO:0005634,GO:0005654,GO:0005737,GO:0006139,GO:0006396,GO:0006397,GO:0006725,GO:0006807,GO:0008150,GO:0008152,GO:0008380,GO:0009987,GO:0010467,GO:0016070,GO:0016071,GO:0016604,GO:0016607,GO:0031974,GO:0031981,GO:0034641,GO:0043170,GO:0043226,GO:0043227,GO:0043229,GO:0043231,GO:0043233,GO:0044237,GO:0044238,GO:0044422,GO:…	-	ko:K14325	ko03013,ko03015,map03013,map03015	M00430	-	-	ko00000,ko00001,ko00002,ko03019	-	-	-	RRM_1
TRINITY_DN16374_c0_g1_i1	92.1786	-23.5458	4.66672	-5.04547	4.52e-07	1.7e-05	down	215358.XP_010754884.1	6.33e-80	275	COG5052@1|root,KOG1725@2759|Eukaryota,39TRY@33154|Opisthokonta,3BIFQ@33208|Metazoa,3CV8C@33213|Bilateria,48AHX@7711|Chordata,491U5@7742|Vertebrata,49UPJ@7898|Actinopterygii	7898|Actinopterygii	U	Receptor&accessory&protein&5	reep5	-	-	ko:K17279	-	-	-	-	ko00000,ko04147	-	-	-	TB2_DP1_HVA22
TRINITY_DN5209_c0_g1_i7	2098.06	-27.9214	3.91035	-7.14038	9.31e-13	1.69e-10	down	7955.ENSDARP00000121478	6.96e-165	484	298YY@1|root,2RG07@2759|Eukaryota,39PUE@33154|Opisthokonta,3B97Z@33208|Metazoa,3D3WY@33213|Bilateria,489DQ@7711|Chordata,491S5@7742|Vertebrata,49U4A@7898|Actinopterygii	7898|Actinopterygii	S	Domain&of&unknown&function&(DUF4657)	-	-	-	-	-	-	-	-	-	-	-	-	DUF4657
TRINITY_DN4020_c0_g1_i1	79.9599	-23.3395	4.21814	-5.53312	3.15e-08	1.69e-06	down	7955.ENSDARP00000121195	3.15e-135	385	COG0526@1|root,KOG1672@2759|Eukaryota,39ZXY@33154|Opisthokonta,3BKC2@33208|Metazoa,3CUX1@33213|Bilateria,481NC@7711|Chordata,48ZRM@7742|Vertebrata,49QFG@7898|Actinopterygii	7898|Actinopterygii	CO	Thioredoxin&domain&containing&9	txndc9	-	-	-	-	-	-	-	-	-	-	-	Thioredoxin
TRINITY_DN907_c0_g1_i10	123.603	-23.8169	3.98853	-5.97135	2.35e-09	1.67e-07	down	215358.XP_010735879.1	4.28e-84	300	28IAX@1|root,2QQME@2759|Eukaryota,39SCN@33154|Opisthokonta,3BCVW@33208|Metazoa,3CW86@33213|Bilateria,48165@7711|Chordata,49890@7742|Vertebrata,49SFW@7898|Actinopterygii	7898|Actinopterygii	A	Peroxisome&proliferator-activated&receptor&gamma,&coactivator-related	pprc1	-	-	ko:K17963	-	-	-	-	ko00000,ko03029	-	-	-	RRM_1
TRINITY_DN5068_c0_g1_i1	26.7471	-21.82	3.65346	-5.97243	2.34e-09	1.66e-07	down	215358.XP_010747392.1	7.28e-205	578	COG1083@1|root,2QQH3@2759|Eukaryota,38I3B@33154|Opisthokonta,3BE3I@33208|Metazoa,3CSEW@33213|Bilateria,487A1@7711|Chordata,48XB2@7742|Vertebrata,49Q91@7898|Actinopterygii	7898|Actinopterygii	M	Cytidine&monophosphate&N-acetylneuraminic&acid&synthetase	cmas	GO:0003674,GO:0003824,GO:0005575,GO:0005622,GO:0005623,GO:0005634,GO:0005737,GO:0006040,GO:0006054,GO:0006082,GO:0008150,GO:0008152,GO:0008781,GO:0009987,GO:0016740,GO:0016772,GO:0016779,GO:0016999,GO:0017144,GO:0019752,GO:0043226,GO:0043227,GO:0043229,GO:0043231,GO:0043436,GO:0044237,GO:0044281,GO:0044424,GO:0044464,GO:0070567,GO:0071704,GO:1901135	2.7.7.43,2.7.7.92	ko:K21749	ko00520,ko01100,map00520,map01100	-	R01117,R04215	RC00152	ko00000,ko00001,ko01000	-	-	-	CTP_transf_3
TRINITY_DN1671_c6_g2_i6	129.315	-10.8223	2.14285	-5.05041	4.41e-07	1.66e-05	down	7955.ENSDARP00000084220	0	2545	KOG1916@1|root,KOG1916@2759|Eukaryota,38HMV@33154|Opisthokonta,3BDGA@33208|Metazoa,3CXEH@33213|Bilateria,48ACB@7711|Chordata,496FT@7742|Vertebrata,49WUN@7898|Actinopterygii	33208|Metazoa	S	Enhancer&of	EDC4	GO:0000003,GO:0000288,GO:0000291,GO:0000578,GO:0000932,GO:0000956,GO:0003002,GO:0003006,GO:0003674,GO:0005488,GO:0005515,GO:0005575,GO:0005622,GO:0005623,GO:0005634,GO:0005654,GO:0005737,GO:0005829,GO:0006139,GO:0006401,GO:0006402,GO:0006403,GO:0006725,GO:0006807,GO:0006950,GO:0006952,GO:0006996,GO:0007028,GO:0007275,GO:0007276,GO:0007281,GO:0007292,GO:0007308,GO:0007309,GO:0007314,GO:0007315,GO:…	-	ko:K12616	ko03018,map03018	-	-	-	ko00000,ko00001,ko03019	-	-	-	Ge1_WD40
TRINITY_DN15248_c0_g1_i6	17.1294	-21.1981	4.19696	-5.05083	4.4e-07	1.66e-05	down	244447.XP_008319809.1	6.52e-66	243	COG0515@1|root,KOG0192@2759|Eukaryota,38EJD@33154|Opisthokonta,3BAGP@33208|Metazoa,3CRMT@33213|Bilateria,480QS@7711|Chordata,497PW@7742|Vertebrata,49SXE@7898|Actinopterygii	7898|Actinopterygii	T	Mitogen-activated&protein&kinase&kinase&kinase	map3k21	-	2.7.11.25	ko:K17534	-	M00688,M00689	-	-	ko00000,ko00002,ko01000,ko01001	-	-	-	Pkinase_Tyr,SH3_9
TRINITY_DN3346_c0_g1_i5	32.8579	-22.0731	3.25625	-6.77869	1.21e-11	1.6e-09	down	8081.XP_008427693.1	1e-221	677	COG0194@1|root,KOG3528@1|root,KOG0708@2759|Eukaryota,KOG3528@2759|Eukaryota,38MWZ@33154|Opisthokonta,3BHXY@33208|Metazoa,3CW3K@33213|Bilateria,47YVY@7711|Chordata,48VNC@7742|Vertebrata,49UCU@7898|Actinopterygii	7898|Actinopterygii	T	Discs,&large&homolog&5a&(Drosophila)	dlg5	-	-	-	-	-	-	-	-	-	-	-	CARD,Guanylate_kin,PDZ,Takusan,dbPDZ_assoc
TRINITY_DN14874_c0_g1_i4	62.1925	-9.7657	1.93007	-5.05976	4.2e-07	1.6e-05	down	7955.ENSDARP00000100846	7.81e-283	773	KOG0307@1|root,KOG0307@2759|Eukaryota,38HXA@33154|Opisthokonta,3BC35@33208|Metazoa,3CWAB@33213|Bilateria,481EW@7711|Chordata,48UZ7@7742|Vertebrata,49Y3V@7898|Actinopterygii	33208|Metazoa	U	ankyrin&repeat	ANKRD40	-	-	-	-	-	-	-	-	-	-	-	Ank,Ank_2,Ank_4
TRINITY_DN439_c0_g1_i7	100.635	-8.6491	1.70945	-5.05958	4.2e-07	1.6e-05	down	8081.XP_008414725.1	4.61e-217	665	KOG2301@1|root,KOG2301@2759|Eukaryota,38BYK@33154|Opisthokonta,3B9I5@33208|Metazoa,3CRAE@33213|Bilateria,4829E@7711|Chordata,48XM5@7742|Vertebrata,49QDK@7898|Actinopterygii	7898|Actinopterygii	PT	Sodium&channel&protein&type&4&subunit&alpha&B-like	scn4ab	GO:0001508,GO:0001518,GO:0003008,GO:0003674,GO:0005215,GO:0005216,GO:0005244,GO:0005248,GO:0005261,GO:0005272,GO:0005575,GO:0005623,GO:0005886,GO:0005887,GO:0006810,GO:0006811,GO:0006812,GO:0006814,GO:0007154,GO:0008150,GO:0008324,GO:0009987,GO:0015075,GO:0015077,GO:0015081,GO:0015267,GO:0015318,GO:0015672,GO:0016020,GO:0016021,GO:0019226,GO:0019228,GO:0022803,GO:0022832,GO:0022836,GO:0022838,GO:…	-	ko:K04837	-	-	-	-	ko00000,ko04040	1.A.1.10.4	-	-	Ion_trans,Na_trans_assoc
TRINITY_DN1571_c0_g1_i1	749.427	-26.4686	3.90437	-6.77922	1.21e-11	1.59e-09	down	215358.XP_010747229.1	1.04e-42	146	29XYG@1|root,2QQHM@2759|Eukaryota,39FUY@33154|Opisthokonta,3BGKE@33208|Metazoa,3D0C8@33213|Bilateria,482ER@7711|Chordata,49264@7742|Vertebrata,49TG4@7898|Actinopterygii	7898|Actinopterygii	S	Family&with&sequence&similarity&101,&member&A	fam101a	-	-	-	-	-	-	-	-	-	-	-	FAM101
TRINITY_DN2937_c0_g1_i1	15.7954	-5.30912	1.04922	-5.06008	4.19e-07	1.59e-05	down	7955.ENSDARP00000111975	4.49e-59	199	KOG1892@1|root,KOG1892@2759|Eukaryota,3976T@33154|Opisthokonta,3BCJ6@33208|Metazoa,3CTWW@33213|Bilateria,480V0@7711|Chordata,48UYG@7742|Vertebrata,49X51@7898|Actinopterygii	7898|Actinopterygii	Z	Myeloid&lymphoid&or&mixed-lineage&leukemia&(trithorax&homolog,&Drosophila)	-	-	-	ko:K05702	ko04014,ko04015,ko04024,ko04520,ko04530,ko04670,map04014,map04015,map04024,map04520,map04530,map04670	-	-	-	ko00000,ko00001	-	-	-	DIL,FHA,PDZ,RA
TRINITY_DN2823_c1_g1_i1	133.555	-3.43869	0.480588	-7.15518	8.36e-13	1.54e-10	down	8010.XP_010895352.1	0	1411	COG5184@1|root,KOG1426@2759|Eukaryota,38CSK@33154|Opisthokonta,3BGK6@33208|Metazoa,3CXR4@33213|Bilateria,483FB@7711|Chordata,493P0@7742|Vertebrata,49WJH@7898|Actinopterygii	7898|Actinopterygii	DZ	Zinc&finger,&ZZ-type	zzef1	-	-	-	-	-	-	-	-	-	-	-	ANAPC10,ZZ
TRINITY_DN9816_c0_g1_i1	42.1701	-9.20574	1.6569	-5.556	2.76e-08	1.51e-06	down	8081.XP_008402104.1	4.28e-80	259	COG0666@1|root,KOG4362@1|root,KOG0504@2759|Eukaryota,KOG4362@2759|Eukaryota,39ST7@33154|Opisthokonta,3B9CX@33208|Metazoa,3CXB9@33213|Bilateria,480M9@7711|Chordata,494FE@7742|Vertebrata,49YJ7@7898|Actinopterygii	7898|Actinopterygii	KL	RING&domain	bard1	-	-	ko:K10683	ko03440,map03440	-	-	-	ko00000,ko00001,ko03019,ko03036,ko04121	-	-	-	Ank_2,Ank_3,BRCT_2,zf-RING_6
TRINITY_DN828_c0_g1_i2	112.642	-23.8249	2.92386	-8.14845	3.69e-16	1.49e-13	down	7994.ENSAMXP00000019392	2.45e-136	388	KOG1388@1|root,KOG1388@2759|Eukaryota,38HYA@33154|Opisthokonta,3BIC4@33208|Metazoa,3CUE9@33213|Bilateria,47ZZ3@7711|Chordata,48W5J@7742|Vertebrata,49SD2@7898|Actinopterygii	7898|Actinopterygii	TV	Platelet-activating&factor&acetylhydrolase,&isoform&Ib,&gamma&subunit	pafah1b3	-	3.1.1.47	ko:K16795	ko00565,ko01100,map00565,map01100	-	R04452	RC00037,RC00094	ko00000,ko00001,ko01000	-	-	-	Lipase_GDSL_2
TRINITY_DN3302_c0_g1_i11	16.2246	-21.1177	4.1579	-5.07894	3.8e-07	1.47e-05	down	7955.ENSDARP00000127116	0	1575	KOG3544@1|root,KOG3544@2759|Eukaryota,39QPM@33154|Opisthokonta,3BJ7G@33208|Metazoa,3D121@33213|Bilateria,4889C@7711|Chordata,4935Y@7742|Vertebrata,49RGU@7898|Actinopterygii	33208|Metazoa	T	Von&Willebrand&factor&A	VWA2	GO:0003674,GO:0005488,GO:0005515,GO:0005575,GO:0005576,GO:0005604,GO:0005615,GO:0007155,GO:0007160,GO:0007161,GO:0008150,GO:0009966,GO:0009987,GO:0010646,GO:0016043,GO:0022607,GO:0022610,GO:0023051,GO:0031012,GO:0031589,GO:0042802,GO:0043933,GO:0044085,GO:0044421,GO:0046626,GO:0048583,GO:0050789,GO:0050794,GO:0051259,GO:0051260,GO:0062023,GO:0065003,GO:0065007,GO:0071840,GO:1900076	-	-	-	-	-	-	-	-	-	-	EGF,VWA,hEGF
TRINITY_DN212_c2_g1_i1	351.998	-25.4152	3.96618	-6.40797	1.47e-10	1.42e-08	down	106582.XP_004549651.1	1.14e-60	189	COG1813@1|root,KOG3398@2759|Eukaryota,3A1NN@33154|Opisthokonta,3BPD8@33208|Metazoa,3CWT3@33213|Bilateria,48E59@7711|Chordata,49AY8@7742|Vertebrata,4A36X@7898|Actinopterygii	7898|Actinopterygii	K	Endothelial&differentiation-related&factor&1	edf1	-	-	ko:K03627	-	-	-	-	ko00000	-	-	-	HTH_3,MBF1
TRINITY_DN219_c1_g1_i2	21.3714	-21.5114	3.8614	-5.5709	2.53e-08	1.4e-06	down	7955.ENSDARP00000067189	5.95e-126	363	KOG3882@1|root,KOG3882@2759|Eukaryota,38D9R@33154|Opisthokonta,3BGS9@33208|Metazoa,3CSCF@33213|Bilateria,487TJ@7711|Chordata,490HI@7742|Vertebrata,49U2U@7898|Actinopterygii	7898|Actinopterygii	S	Tetraspanin&9a	-	GO:0005575,GO:0005623,GO:0005886,GO:0005887,GO:0007154,GO:0007165,GO:0007166,GO:0008150,GO:0009987,GO:0016020,GO:0016021,GO:0023052,GO:0031224,GO:0031226,GO:0044425,GO:0044459,GO:0044464,GO:0050789,GO:0050794,GO:0050896,GO:0051716,GO:0065007,GO:0071944	-	ko:K17350	-	-	-	-	ko00000	-	-	-	Tetraspannin
TRINITY_DN1877_c2_g1_i2	59.6834	-22.8842	3.80977	-6.00672	1.89e-09	1.39e-07	down	7994.ENSAMXP00000000384	0	1000	KOG0595@1|root,KOG0595@2759|Eukaryota,38DJF@33154|Opisthokonta,3BG3W@33208|Metazoa,3CXCA@33213|Bilateria,48CG6@7711|Chordata,4934Q@7742|Vertebrata,4A0S6@7898|Actinopterygii	7898|Actinopterygii	T	Unc-51-like&kinase&1a&(C.&elegans)	-	-	2.7.11.1	ko:K21357	ko04137,ko04140,ko04150,ko04152,ko04211,map04137,map04140,map04150,map04152,map04211	-	-	-	ko00000,ko00001,ko01000,ko01001,ko03029,ko04131	-	-	-	DUF3543,Pkinase
TRINITY_DN521_c0_g1_i1	69.2008	-9.92106	1.78046	-5.57219	2.52e-08	1.39e-06	down	7994.ENSAMXP00000008751	3.36e-285	794	KOG4265@1|root,KOG4265@2759|Eukaryota,38DID@33154|Opisthokonta,3BEAU@33208|Metazoa,3CRID@33213|Bilateria,4850J@7711|Chordata,48XH7@7742|Vertebrata,49SKS@7898|Actinopterygii	7898|Actinopterygii	O	Mahogunin,&ring&finger&1b	mgrn1	GO:0003674,GO:0003824,GO:0005488,GO:0006464,GO:0006807,GO:0008150,GO:0008152,GO:0008589,GO:0009966,GO:0009968,GO:0009987,GO:0010646,GO:0010648,GO:0016567,GO:0016740,GO:0019538,GO:0023051,GO:0023057,GO:0032446,GO:0036211,GO:0043167,GO:0043169,GO:0043170,GO:0043412,GO:0044237,GO:0044238,GO:0044260,GO:0044267,GO:0045879,GO:0046872,GO:0048519,GO:0048523,GO:0048583,GO:0048585,GO:0050789,GO:0050794,GO:…	2.3.2.27	ko:K10604	ko04120,map04120	-	-	-	ko00000,ko00001,ko01000,ko04121	-	-	-	zf-C3HC4_3
TRINITY_DN433_c0_g1_i12	392.444	-8.45229	1.66016	-5.09126	3.56e-07	1.39e-05	down	144197.XP_008301568.1	0	1605	2CMEW@1|root,2QQ65@2759|Eukaryota,38D3A@33154|Opisthokonta,3BJKH@33208|Metazoa,3CYD7@33213|Bilateria,47ZAJ@7711|Chordata,4979A@7742|Vertebrata,4A1BI@7898|Actinopterygii	7898|Actinopterygii	O	E3&ubiquitin-protein&ligase&RNF213-like	rnf213	-	-	-	-	-	-	-	-	-	-	-	zf-C3HC4,zf-C3HC4_3
TRINITY_DN4059_c0_g1_i1	21.632	-20.4317	4.01276	-5.09168	3.55e-07	1.39e-05	down	7994.ENSAMXP00000010363	1.44e-163	515	COG2110@1|root,KOG2633@2759|Eukaryota,39CUN@33154|Opisthokonta,3BE16@33208|Metazoa,3CTKM@33213|Bilateria,48463@7711|Chordata,491RP@7742|Vertebrata,4A2CV@7898|Actinopterygii	7898|Actinopterygii	BK	Poly&(ADP-ribose)&polymerase	-	-	2.4.2.30	ko:K15261	-	-	-	-	ko00000,ko01000	-	-	-	Macro,PARP
TRINITY_DN8838_c1_g1_i1	126.384	-6.22744	0.915433	-6.80273	1.03e-11	1.38e-09	down	7955.ENSDARP00000113946	1.04e-28	117	KOG0274@1|root,KOG0274@2759|Eukaryota,38GPP@33154|Opisthokonta,3BH8E@33208|Metazoa,3CZGF@33213|Bilateria,488FI@7711|Chordata,491M5@7742|Vertebrata,49QVU@7898|Actinopterygii	7898|Actinopterygii	S	F-box&and&WD&repeat&domain&containing&9	fbxw9	-	-	ko:K10265	-	-	-	-	ko00000,ko04121	-	-	-	WD40
TRINITY_DN710_c0_g1_i16	42.1141	-22.4534	3.50092	-6.41356	1.42e-10	1.38e-08	down	8090.ENSORLP00000012400	5.19e-174	508	KOG3813@1|root,KOG3813@2759|Eukaryota,39MMR@33154|Opisthokonta,3BECG@33208|Metazoa,3CXQI@33213|Bilateria,48A2I@7711|Chordata,492WN@7742|Vertebrata,49RJH@7898|Actinopterygii	7898|Actinopterygii	S	nuclear&protein	csrnp1	-	-	ko:K17494	-	-	-	-	ko00000,ko01009,ko03021	-	-	-	CSRNP_N
TRINITY_DN1357_c0_g1_i5	33.389	-22.1268	3.25121	-6.80573	1.01e-11	1.35e-09	down	7994.ENSAMXP00000015641	6.2e-263	734	KOG1037@1|root,KOG1037@2759|Eukaryota,38E97@33154|Opisthokonta,3BJ20@33208|Metazoa,3CUAT@33213|Bilateria,48AUU@7711|Chordata,490DS@7742|Vertebrata,4A20Z@7898|Actinopterygii	7898|Actinopterygii	KLO	Poly&(ADP-ribose)&polymerase	parp3	-	2.4.2.30	ko:K10798	ko03410,ko04210,ko04212,ko04214,ko04217,map03410,map04210,map04212,map04214,map04217	M00296	-	-	ko00000,ko00001,ko00002,ko01000,ko03032,ko03036,ko03400	-	-	-	PARP,PARP_reg,WGR
TRINITY_DN343_c0_g1_i2	368.719	-11.3723	1.77214	-6.41725	1.39e-10	1.35e-08	down	144197.XP_008295663.1	1.58e-80	258	KOG1073@1|root,KOG1073@2759|Eukaryota,38HND@33154|Opisthokonta,3BFD4@33208|Metazoa,3CYJ9@33213|Bilateria,48IA4@7711|Chordata,49KU5@7742|Vertebrata,4A56Y@7898|Actinopterygii	7898|Actinopterygii	U	LSM14&homolog	lsm14a	-	-	ko:K18749	-	-	-	-	ko00000,ko03019	-	-	-	FDF,LSM14
TRINITY_DN2324_c0_g1_i7	49.0073	-5.94738	0.989118	-6.01281	1.82e-09	1.34e-07	down	7994.ENSAMXP00000018335	7.25e-250	734	KOG2177@1|root,KOG2177@2759|Eukaryota,38G1C@33154|Opisthokonta,3B9TN@33208|Metazoa,3CU8W@33213|Bilateria,4839C@7711|Chordata,49A05@7742|Vertebrata,49XH1@7898|Actinopterygii	7898|Actinopterygii	O	Transcription&intermediary&factor&1-alpha-like	-	-	2.3.2.27	ko:K08881	-	-	-	-	ko00000,ko01000,ko01001,ko04121	-	-	-	Bromodomain,PHD,zf-B_box,zf-RING_UBOX
TRINITY_DN646_c1_g1_i3	36.7284	-4.54578	0.891527	-5.09887	3.42e-07	1.34e-05	down	7955.ENSDARP00000117162	3.6e-193	543	COG2136@1|root,KOG2780@2759|Eukaryota,38CC7@33154|Opisthokonta,3BAKT@33208|Metazoa,3CT1W@33213|Bilateria,48A4F@7711|Chordata,490PX@7742|Vertebrata,49QWY@7898|Actinopterygii	7898|Actinopterygii	A	Ribosome&production&factor	rpf1	GO:0000027,GO:0000460,GO:0000470,GO:0003674,GO:0003676,GO:0003723,GO:0005488,GO:0005575,GO:0005622,GO:0005623,GO:0005634,GO:0005730,GO:0006139,GO:0006364,GO:0006396,GO:0006725,GO:0006807,GO:0006996,GO:0008150,GO:0008152,GO:0009987,GO:0010467,GO:0016043,GO:0016070,GO:0016072,GO:0019843,GO:0022607,GO:0022613,GO:0022618,GO:0030684,GO:0030687,GO:0031974,GO:0031981,GO:0032991,GO:0034470,GO:0034622,GO:…	-	ko:K14846	-	-	-	-	ko00000,ko03009	-	-	-	Brix
TRINITY_DN357_c3_g1_i4	72.5473	-6.03534	1.0035	-6.01432	1.81e-09	1.33e-07	down	7955.ENSDARP00000098929	0	964	COG0666@1|root,2QUFU@2759|Eukaryota,39MRQ@33154|Opisthokonta,3BDK5@33208|Metazoa,3CXM4@33213|Bilateria,48AYF@7711|Chordata,48Z75@7742|Vertebrata,4A0BS@7898|Actinopterygii	33208|Metazoa	S	Ankyrin&repeat&and&BTB&POZ	ABTB1	-	-	ko:K10520	-	-	-	-	ko00000,ko04121	-	-	-	Ank_2,Ank_5,BTB
TRINITY_DN3956_c0_g1_i12	24.6509	-21.5778	3.58746	-6.01477	1.8e-09	1.33e-07	down	303518.XP_005753088.1	0	1531	KOG1229@1|root,KOG1229@2759|Eukaryota,391BJ@33154|Opisthokonta,3BAIT@33208|Metazoa,3CT0Z@33213|Bilateria,48019@7711|Chordata,490ZH@7742|Vertebrata,49ZTJ@7898|Actinopterygii	7898|Actinopterygii	T	High&affinity&cAMP-specific&and&IBMX-insensitive&3',5'-cyclic&phosphodiesterase	pde8a	-	3.1.4.53	ko:K18437	ko00230,ko04927,ko04934,ko05032,map00230,map04927,map04934,map05032	-	R00191	RC00296	ko00000,ko00001,ko01000	-	-	-	PAS,PAS_9,PDE8,PDEase_I
TRINITY_DN247_c1_g1_i4	85.1086	-10.2185	2.00297	-5.10167	3.37e-07	1.33e-05	down	8010.XP_010881195.1	7.35e-115	344	29PHC@1|root,2RWUZ@2759|Eukaryota,398TC@33154|Opisthokonta,3BM32@33208|Metazoa,3CUPB@33213|Bilateria,487GD@7711|Chordata,494QF@7742|Vertebrata,49S01@7898|Actinopterygii	7898|Actinopterygii	S	Glycoprotein&integral&membrane	ginm1	GO:0005575,GO:0016020,GO:0016021,GO:0031224,GO:0044425	-	-	-	-	-	-	-	-	-	-	-
TRINITY_DN2406_c0_g1_i5	263.317	-25.0074	4.47807	-5.58443	2.34e-08	1.31e-06	down	144197.XP_008276036.1	8.82e-84	248	COG1717@1|root,KOG0878@2759|Eukaryota,3A0DJ@33154|Opisthokonta,3BPE5@33208|Metazoa,3D6EA@33213|Bilateria,48E1J@7711|Chordata,49ASQ@7742|Vertebrata,4A2RB@7898|Actinopterygii	7898|Actinopterygii	J	Ribosomal&protein&L32	rpl32	-	-	ko:K02912	ko03010,map03010	M00177,M00179	-	-	br01610,ko00000,ko00001,ko00002,ko03011	-	-	-	Ribosomal_L32e
TRINITY_DN3124_c0_g1_i8	2212.56	-8.46651	1.65885	-5.10385	3.33e-07	1.31e-05	down	7955.ENSDARP00000015727	3.22e-224	626	COG4409@1|root,2QSIT@2759|Eukaryota,39G5C@33154|Opisthokonta,3BJR5@33208|Metazoa,3D21T@33213|Bilateria,4833F@7711|Chordata,48YIF@7742|Vertebrata,49R2I@7898|Actinopterygii	7898|Actinopterygii	G	Neuraminidase&1	neu1	-	3.2.1.18	ko:K01186	ko00511,ko00600,ko04142,map00511,map00600,map04142	-	R04018	RC00028,RC00077	ko00000,ko00001,ko01000,ko02042	-	GH33	-	BNR_2
TRINITY_DN5836_c0_g1_i3	17.6258	-20.3164	3.97986	-5.10481	3.31e-07	1.31e-05	down	144197.XP_008282587.1	2.53e-119	365	KOG3575@1|root,KOG3575@2759|Eukaryota,39T2Q@33154|Opisthokonta,3B9WP@33208|Metazoa,3CY8N@33213|Bilateria,489WT@7711|Chordata,4914E@7742|Vertebrata,4A1GM@7898|Actinopterygii	7898|Actinopterygii	K	Nuclear&receptor&subfamily&3,&group&C,&member&1&(glucocorticoid&receptor)	-	-	-	ko:K05771	ko04080,map04080	-	-	-	ko00000,ko00001,ko03000,ko03310	-	-	-	GCR,Hormone_recep,zf-C4
TRINITY_DN4191_c0_g1_i1	774.522	-13.405	1.86689	-7.18043	6.95e-13	1.3e-10	down	215358.XP_010746274.1	6.59e-154	477	KOG0032@1|root,KOG0032@2759|Eukaryota,38GFU@33154|Opisthokonta,3BAQ1@33208|Metazoa,3CY7G@33213|Bilateria,47ZRF@7711|Chordata,496EP@7742|Vertebrata,49UIN@7898|Actinopterygii	7898|Actinopterygii	T	death-associated&protein&kinase	dapk1	-	2.7.11.1	ko:K08803	ko04140,ko05200,ko05219,map04140,map05200,map05219	-	-	-	ko00000,ko00001,ko01000,ko01001	-	-	-	Ank_2,Ank_3,Ank_4,Ank_5,Death,Pkinase
TRINITY_DN21347_c0_g1_i1	188.334	-24.5287	3.41544	-7.18171	6.88e-13	1.29e-10	down	7955.ENSDARP00000068523	1.22e-253	728	KOG2115@1|root,KOG2115@2759|Eukaryota,38B61@33154|Opisthokonta,3BC0M@33208|Metazoa,3D2X0@33213|Bilateria,47YW9@7711|Chordata,49939@7742|Vertebrata,49UNM@7898|Actinopterygii	7898|Actinopterygii	U	Vacuolar&protein&sorting&54&homolog&(S.&cerevisiae)	vps54	-	-	ko:K17600	-	-	-	-	ko00000,ko01009,ko04131	-	-	-	Vps54,Vps54_N
TRINITY_DN3991_c0_g1_i3	135.037	-10.8847	1.94694	-5.59068	2.26e-08	1.27e-06	down	7955.ENSDARP00000053130	1.05e-179	508	COG2453@1|root,KOG1716@2759|Eukaryota,38BXJ@33154|Opisthokonta,3BFIB@33208|Metazoa,3D3DW@33213|Bilateria,47YW6@7711|Chordata,494KZ@7742|Vertebrata,49PY4@7898|Actinopterygii	7898|Actinopterygii	V	dual&specificity	dusp2	-	3.1.3.16,3.1.3.48	ko:K04459	ko04010,map04010	-	-	-	ko00000,ko00001,ko01000,ko01009	-	-	-	DSPc,Rhodanese
TRINITY_DN20602_c0_g1_i12	22.5349	-21.5704	3.57965	-6.02583	1.68e-09	1.25e-07	down	7955.ENSDARP00000049169	1.06e-235	656	28NSP@1|root,2QVCP@2759|Eukaryota,39AG5@33154|Opisthokonta,3BJSK@33208|Metazoa,3CU5F@33213|Bilateria,47ZZD@7711|Chordata,48YKC@7742|Vertebrata,49Q0T@7898|Actinopterygii	33208|Metazoa	S	Cytoskeleton-associated&protein&4	CKAP4	GO:0000323,GO:0001775,GO:0002252,GO:0002263,GO:0002274,GO:0002275,GO:0002283,GO:0002366,GO:0002376,GO:0002443,GO:0002444,GO:0002446,GO:0005575,GO:0005622,GO:0005623,GO:0005634,GO:0005654,GO:0005737,GO:0005764,GO:0005765,GO:0005766,GO:0005773,GO:0005774,GO:0005783,GO:0005788,GO:0005789,GO:0005791,GO:0005811,GO:0005829,GO:0005856,GO:0005886,GO:0006464,GO:0006807,GO:0006810,GO:0006887,GO:0006955,GO:…	-	ko:K13999	ko04141,map04141	-	-	-	ko00000,ko00001	-	-	-	-
TRINITY_DN150_c0_g1_i11	19.2554	-21.263	3.8009	-5.5942	2.22e-08	1.25e-06	down	8010.XP_010903511.1	2.34e-150	456	KOG4193@1|root,KOG4193@2759|Eukaryota,38G8Q@33154|Opisthokonta,3BIG8@33208|Metazoa,3CRYG@33213|Bilateria,486R1@7711|Chordata,492JV@7742|Vertebrata,49T1I@7898|Actinopterygii	7898|Actinopterygii	T	G-protein&coupled&receptor	-	-	-	ko:K08453,ko:K08458	-	-	-	-	ko00000,ko04030	-	-	-	7tm_2,GPS,SEA
TRINITY_DN6962_c0_g1_i3	102.578	-23.6784	3.00929	-7.86843	3.59e-15	1.16e-12	down	7955.ENSDARP00000051091	0	992	COG0478@1|root,KOG2268@2759|Eukaryota,38HTH@33154|Opisthokonta,3BBYJ@33208|Metazoa,3CXI2@33213|Bilateria,481ET@7711|Chordata,495IV@7742|Vertebrata,49S0C@7898|Actinopterygii	33208|Metazoa	T	RIO&kinase&2	RIOK2	GO:0002119,GO:0002164,GO:0003674,GO:0003824,GO:0004672,GO:0005575,GO:0005622,GO:0005623,GO:0005634,GO:0005654,GO:0005737,GO:0005829,GO:0006139,GO:0006364,GO:0006396,GO:0006464,GO:0006468,GO:0006725,GO:0006793,GO:0006796,GO:0006807,GO:0007088,GO:0007275,GO:0007346,GO:0007399,GO:0008150,GO:0008152,GO:0008284,GO:0009791,GO:0009893,GO:0009987,GO:0010467,GO:0010468,GO:0010564,GO:0010604,GO:0010628,GO:…	2.7.11.1	ko:K07179	ko03008,map03008	-	-	-	ko00000,ko00001,ko01000,ko01001,ko03009	-	-	-	RIO1,Rio2_N
TRINITY_DN8153_c0_g1_i1	193.914	-10.445	2.03564	-5.13108	2.88e-07	1.16e-05	down	48698.ENSPFOP00000000438	1.03e-207	601	2C05M@1|root,2QTFX@2759|Eukaryota,38F78@33154|Opisthokonta,3BG30@33208|Metazoa,3CYUT@33213|Bilateria,48AA9@7711|Chordata,48XQE@7742|Vertebrata,4A2K7@7898|Actinopterygii	7898|Actinopterygii	S	FAM111A-like	-	-	-	-	-	-	-	-	-	-	-	-	Trypsin_2
TRINITY_DN2613_c0_g1_i10	554.868	-8.95949	1.74589	-5.13176	2.87e-07	1.16e-05	down	7994.ENSAMXP00000021432	0	987	KOG0117@1|root,KOG0117@2759|Eukaryota,38B4M@33154|Opisthokonta,3BBMN@33208|Metazoa,3CR8H@33213|Bilateria,4871Q@7711|Chordata,48ZU2@7742|Vertebrata,49QM4@7898|Actinopterygii	7898|Actinopterygii	A	Heterogeneous&nuclear&ribonucleoprotein	HNRNPR	-	-	ko:K13161	-	-	-	-	ko00000,ko03041	-	-	-	RRM_1
TRINITY_DN11388_c0_g1_i5	57.2677	-22.8704	3.17651	-7.19985	6.03e-13	1.14e-10	down	7955.ENSDARP00000066445	0	4154	KOG1837@1|root,KOG1837@2759|Eukaryota,38FG2@33154|Opisthokonta,3BJ81@33208|Metazoa,3CS6K@33213|Bilateria,487MG@7711|Chordata,4985T@7742|Vertebrata,49Q50@7898|Actinopterygii	33208|Metazoa	S	HEAT&repeat&containing&1	HEATR1	GO:0000462,GO:0001650,GO:0003674,GO:0003676,GO:0003723,GO:0005488,GO:0005575,GO:0005622,GO:0005623,GO:0005634,GO:0005654,GO:0005730,GO:0005737,GO:0005739,GO:0006139,GO:0006355,GO:0006356,GO:0006364,GO:0006396,GO:0006725,GO:0006807,GO:0008150,GO:0008152,GO:0009889,GO:0009891,GO:0009893,GO:0009894,GO:0009987,GO:0010467,GO:0010468,GO:0010556,GO:0010557,GO:0010604,GO:0010608,GO:0010628,GO:0010941,GO:…	6.5.1.3	ko:K14415,ko:K14550	ko03008,map03008	-	-	-	ko00000,ko00001,ko01000,ko03009,ko03016	-	-	-	BP28CT,U3snoRNP10
TRINITY_DN3931_c0_g1_i3	174.416	-8.86249	1.57906	-5.61249	1.99e-08	1.14e-06	down	7994.ENSAMXP00000017682	3.74e-31	116	COG3703@1|root,KOG3182@2759|Eukaryota,39TX6@33154|Opisthokonta,3BMIK@33208|Metazoa,3D1S1@33213|Bilateria,483R9@7711|Chordata,493VG@7742|Vertebrata,49TQD@7898|Actinopterygii	7898|Actinopterygii	P	Catalyzes&the&cleavage&of&glutathione&into&5-oxo-L-&proline&and&a&Cys-Gly&dipeptide.&Acts&specifically&on&glutathione,&but&not&on&other&gamma-glutamyl&peptides	chac1	GO:0003674,GO:0003824,GO:0003839,GO:0005102,GO:0005112,GO:0005488,GO:0005515,GO:0005575,GO:0005622,GO:0005623,GO:0005737,GO:0005794,GO:0005802,GO:0005829,GO:0006518,GO:0006575,GO:0006749,GO:0006751,GO:0006790,GO:0006807,GO:0006915,GO:0006950,GO:0006986,GO:0007154,GO:0007165,GO:0007166,GO:0007219,GO:0007275,GO:0007399,GO:0008150,GO:0008152,GO:0008219,GO:0008593,GO:0009056,GO:0009892,GO:0009966,GO:…	-	ko:K07232	-	-	-	-	ko00000	-	-	-	ChaC
TRINITY_DN4295_c0_g1_i7	102.008	-21.8726	2.89829	-7.54672	4.46e-14	1.13e-11	down	7955.ENSDARP00000082397	0	2361	KOG2353@1|root,KOG2353@2759|Eukaryota,38H8K@33154|Opisthokonta,3BGB5@33208|Metazoa,3CREZ@33213|Bilateria,481Q7@7711|Chordata,490N7@7742|Vertebrata,49U5V@7898|Actinopterygii	7898|Actinopterygii	PT	Cache&domain&containing&1	cachd1	-	-	-	-	-	-	-	-	-	-	-	VWA,VWA_2,VWA_N
TRINITY_DN323_c0_g1_i1	25.8441	-21.7433	3.5968	-6.04519	1.49e-09	1.13e-07	down	7955.ENSDARP00000115743	0	1719	COG2373@1|root,KOG1366@2759|Eukaryota,38EBJ@33154|Opisthokonta,3BBY3@33208|Metazoa,3CYVE@33213|Bilateria,480FU@7711|Chordata,48US7@7742|Vertebrata,49XER@7898|Actinopterygii	7898|Actinopterygii	O	Si&dkey-8k3.2	-	-	-	ko:K03989	ko04610,ko05133,ko05150,ko05322,map04610,map05133,map05150,map05322	-	-	-	ko00000,ko00001,ko04147	-	-	-	A2M,A2M_N,A2M_N_2,A2M_comp,A2M_recep,ANATO,NTR,Thiol-ester_cl
TRINITY_DN5115_c0_g1_i16	18.3598	-8.00254	1.42575	-5.61285	1.99e-08	1.13e-06	down	8128.ENSONIP00000024942	1.19e-28	114	KOG2177@1|root,KOG2177@2759|Eukaryota,38C4M@33154|Opisthokonta,3BDNZ@33208|Metazoa,3CWUT@33213|Bilateria,480HC@7711|Chordata,4990S@7742|Vertebrata,49V4Y@7898|Actinopterygii	7898|Actinopterygii	O	E3&ubiquitin-protein&ligase	-	-	2.3.2.27	ko:K10651,ko:K12009,ko:K12015	ko05322,map05322	-	-	-	ko00000,ko00001,ko01000,ko03019,ko04121,ko04131	-	-	-	PRY,SPRY,zf-B_box,zf-C3HC4,zf-C3HC4_4,zf-RING_UBOX
TRINITY_DN6720_c0_g1_i1	38.2939	-22.3144	4.33971	-5.14191	2.72e-07	1.1e-05	down	7994.ENSAMXP00000003852	1.2e-285	799	COG5210@1|root,KOG2197@2759|Eukaryota,38DX3@33154|Opisthokonta,3B9PK@33208|Metazoa,3CRU9@33213|Bilateria,4807P@7711|Chordata,4929E@7742|Vertebrata,49QK0@7898|Actinopterygii	7898|Actinopterygii	T	TBC1&domain&family&member	tbc1d15	-	-	ko:K20168	ko04137,map04137	-	-	-	ko00000,ko00001,ko04131	-	-	-	DUF3548,RabGAP-TBC
TRINITY_DN1361_c0_g1_i1	1337.58	-8.42973	1.3926	-6.05321	1.42e-09	1.08e-07	down	7994.ENSAMXP00000022487	9.17e-218	637	KOG3530@1|root,KOG3527@2759|Eukaryota,38FCN@33154|Opisthokonta,3BDA9@33208|Metazoa,3CRJE@33213|Bilateria,484DK@7711|Chordata,493VC@7742|Vertebrata,49RVZ@7898|Actinopterygii	7898|Actinopterygii	S	Erythrocyte&membrane&protein&band&4.1-like	epb41l3	-	-	ko:K06107	-	-	-	-	ko00000,ko04812	-	-	-	4_1_CTD,FA,FERM_C,FERM_M,FERM_N,SAB
TRINITY_DN2382_c0_g1_i5	51.5693	-22.7319	3.32168	-6.8435	7.73e-12	1.07e-09	down	8010.XP_010879788.1	2.11e-102	326	KOG1867@1|root,KOG1867@2759|Eukaryota,39R6F@33154|Opisthokonta,3BEFT@33208|Metazoa,3CSZG@33213|Bilateria,488PV@7711|Chordata,4955G@7742|Vertebrata,4A0PX@7898|Actinopterygii	7898|Actinopterygii	O	Ubiquitin&specific&peptidase&49	usp49	-	3.4.19.12	ko:K11834	-	-	-	-	ko00000,ko01000,ko01002,ko04121	-	-	-	UCH,zf-UBP
TRINITY_DN7546_c0_g2_i1	676.498	-8.82192	1.45661	-6.05647	1.39e-09	1.07e-07	down	144197.XP_008303168.1	3.41e-237	654	28J7X@1|root,2QRKB@2759|Eukaryota,39M9Q@33154|Opisthokonta,3CNWU@33208|Metazoa,3E51S@33213|Bilateria,48RM8@7711|Chordata,49NDK@7742|Vertebrata,4A8VW@7898|Actinopterygii	7898|Actinopterygii	S	WD&repeat-containing&protein	wdr92	GO:0003674,GO:0005488,GO:0005515,GO:0006915,GO:0008150,GO:0008219,GO:0009987,GO:0012501,GO:0032182,GO:0043130	-	-	-	-	-	-	-	-	-	-	WD40
TRINITY_DN7980_c0_g1_i1	91.6125	-23.5106	4.56636	-5.14865	2.62e-07	1.07e-05	down	7994.ENSAMXP00000008919	3.03e-155	445	2CKW9@1|root,2QT7H@2759|Eukaryota,38D4V@33154|Opisthokonta,3BDVA@33208|Metazoa,3CYK6@33213|Bilateria,486CD@7711|Chordata,492B6@7742|Vertebrata,49W61@7898|Actinopterygii	7898|Actinopterygii	S	acid&amidase	NAAA	-	-	ko:K13720	-	-	-	-	ko00000,ko01000,ko01002	-	-	-	CBAH,NAAA-beta
TRINITY_DN2075_c0_g1_i5	36.6088	-22.2535	3.4439	-6.46171	1.04e-10	1.06e-08	down	7994.ENSAMXP00000006328	4.49e-102	297	COG0319@1|root,2R6QZ@2759|Eukaryota,39SQ4@33154|Opisthokonta,3BNIH@33208|Metazoa,3D1BN@33213|Bilateria,481IS@7711|Chordata,497IB@7742|Vertebrata,49U80@7898|Actinopterygii	7898|Actinopterygii	S	ybeY&metallopeptidase	ybey	-	-	-	-	-	-	-	-	-	-	-	UPF0054
TRINITY_DN152_c1_g1_i2	3161.71	-28.4072	3.23577	-8.77913	1.65e-18	1.05e-15	down	8081.XP_008406100.1	0	1043	KOG1363@1|root,KOG1363@2759|Eukaryota,39RQQ@33154|Opisthokonta,3BA6D@33208|Metazoa,3CXI3@33213|Bilateria,47ZSJ@7711|Chordata,492EV@7742|Vertebrata,49XMS@7898|Actinopterygii	7898|Actinopterygii	T	Fas&associated&factor&1	faf1	-	-	ko:K20703	ko04217,ko04624,map04217,map04624	-	-	-	ko00000,ko00001	-	-	-	UBA_4,UBX
TRINITY_DN456_c0_g1_i3	77.7674	-10.0882	1.95642	-5.15648	2.52e-07	1.03e-05	down	7918.ENSLOCP00000009993	1.97e-264	738	KOG1190@1|root,KOG1190@2759|Eukaryota,38H7H@33154|Opisthokonta,3B9RH@33208|Metazoa,3CRKU@33213|Bilateria,47ZS5@7711|Chordata,48VC9@7742|Vertebrata,49YER@7898|Actinopterygii	7898|Actinopterygii	A	polypyrimidine&tract&binding&protein	-	-	-	ko:K14948	-	-	-	-	ko00000,ko03041	-	-	-	RRM_5
TRINITY_DN10658_c0_g1_i1	84.4187	-23.4224	4.54095	-5.15803	2.5e-07	1.02e-05	down	7994.ENSAMXP00000020206	5.61e-68	228	2E1UH@1|root,2S94F@2759|Eukaryota,3AHMH@33154|Opisthokonta,3BXSG@33208|Metazoa,3DE8V@33213|Bilateria,48HQ6@7711|Chordata,49E2U@7742|Vertebrata,4A5JJ@7898|Actinopterygii	7898|Actinopterygii	S	Septin	-	-	-	-	-	-	-	-	-	-	-	-	AIG1,Septin
TRINITY_DN395_c1_g1_i3	12.9727	-5.11581	2.04459	-2.50212	0.012345	0.0499948	down	7955.ENSDARP00000009521	3.42e-200	568	29IP1@1|root,2RRWN@2759|Eukaryota,39NR7@33154|Opisthokonta,3CQ9P@33208|Metazoa,3E6F3@33213|Bilateria,48RXK@7711|Chordata,49NC5@7742|Vertebrata,49WCE@7898|Actinopterygii	7898|Actinopterygii	S	Interferon-induced&protein&44-like	-	-	-	-	-	-	-	-	-	-	-	-	MMR_HSR1,TLD
TRINITY_DN4586_c0_g1_i3	20.3216	-8.15187	3.25795	-2.50214	0.0123444	0.0499939	down	8083.ENSXMAP00000007362	4.11e-162	521	29AYQ@1|root,2RI1J@2759|Eukaryota,38NQF@33154|Opisthokonta,3BI61@33208|Metazoa,3CZCY@33213|Bilateria,480GI@7711|Chordata,4949R@7742|Vertebrata,4A612@7898|Actinopterygii	7898|Actinopterygii	T	Pleckstrin&homology&domain&containing,&family&A&(phosphoinositide&binding&specific)&member&4	-	-	-	-	-	-	-	-	-	-	-	-	PH
TRINITY_DN350_c0_g1_i5	8.51469	-6.89434	2.75488	-2.50259	0.0123288	0.0499545	down	8128.ENSONIP00000001349	0	1254	KOG1072@1|root,KOG1072@2759|Eukaryota,38GPE@33154|Opisthokonta,3BG1R@33208|Metazoa,3CWM4@33213|Bilateria,47Z03@7711|Chordata,48VW9@7742|Vertebrata,49X0R@7898|Actinopterygii	7898|Actinopterygii	S	Kelch-like	klhl11	-	-	ko:K10449	-	-	-	-	ko00000,ko04121	-	-	-	BACK,BTB,Kelch_1
TRINITY_DN50651_c1_g1_i6	10.4799	-7.19555	2.8714	-2.50594	0.0122126	0.0496337	down	7955.ENSDARP00000009643	6.57e-44	155	COG5083@1|root,KOG3668@2759|Eukaryota,39RNR@33154|Opisthokonta,3BB03@33208|Metazoa,3CWZR@33213|Bilateria,481KB@7711|Chordata,490YA@7742|Vertebrata,49Y3J@7898|Actinopterygii	7742|Vertebrata	IT	PITPNM&family&member&3	PITPNM3	GO:0003674,GO:0005102,GO:0005215,GO:0005319,GO:0005488,GO:0005509,GO:0005515,GO:0005548,GO:0005575,GO:0005622,GO:0005623,GO:0005737,GO:0005829,GO:0006629,GO:0006644,GO:0006650,GO:0006661,GO:0006793,GO:0006796,GO:0006810,GO:0006811,GO:0006820,GO:0006869,GO:0008150,GO:0008152,GO:0008289,GO:0008526,GO:0008610,GO:0008654,GO:0009058,GO:0009987,GO:0010876,GO:0012505,GO:0015711,GO:0015748,GO:0015914,GO:…	-	-	-	-	-	-	-	-	-	-	DDHD
TRINITY_DN9819_c0_g1_i1	4.73982	-6.04203	2.40994	-2.50713	0.0121717	0.0495149	down	7918.ENSLOCP00000006906	9.18e-233	667	28M88@1|root,2QTRE@2759|Eukaryota,395AR@33154|Opisthokonta,3BH1F@33208|Metazoa,3CT1A@33213|Bilateria,47YZX@7711|Chordata,497XK@7742|Vertebrata,49TN1@7898|Actinopterygii	7898|Actinopterygii	S	Transforming&growth&factor&beta&regulator&4	tbrg4	-	-	-	-	-	-	-	-	-	-	-	FAST_1,FAST_2,RAP
TRINITY_DN5980_c0_g2_i5	3.65351	-5.67392	2.26188	-2.50849	0.0121247	0.0493854	down	215358.XP_010729865.1	2.2e-275	778	KOG3569@1|root,KOG3569@2759|Eukaryota,38C3D@33154|Opisthokonta,3BC7G@33208|Metazoa,3CS79@33213|Bilateria,480QH@7711|Chordata,4976V@7742|Vertebrata,4A0VR@7898|Actinopterygii	7898|Actinopterygii	T	DENN&MADD&domain&containing&2C	dennd2c	-	-	ko:K20161	-	-	-	-	ko00000,ko04131	-	-	-	DENN,dDENN,uDENN
TRINITY_DN51274_c0_g1_i2	3.09166	-5.43141	2.16514	-2.50857	0.012122	0.0493779	down	244447.XP_008319502.1	8.55e-103	302	KOG4052@1|root,KOG4052@2759|Eukaryota,39XJM@33154|Opisthokonta,3BN7D@33208|Metazoa,3CYXG@33213|Bilateria,48A06@7711|Chordata,494AP@7742|Vertebrata,49WR1@7898|Actinopterygii	7898|Actinopterygii	S	Protein&canopy&homolog&4	cnpy4	GO:0005575,GO:0005576	-	-	-	-	-	-	-	-	-	-	DUF3456
TRINITY_DN1200_c0_g1_i3	10.1001	-7.14056	2.84382	-2.5109	0.0120424	0.0491674	down	7955.ENSDARP00000121837	3.52e-70	217	KOG4559@1|root,KOG4559@2759|Eukaryota,39ZU6@33154|Opisthokonta,3BRS6@33208|Metazoa,3D6NW@33213|Bilateria,48E83@7711|Chordata,49B07@7742|Vertebrata,4A2VX@7898|Actinopterygii	7898|Actinopterygii	S	Biogenesis&of&lysosome-related&organelles&complex-1,&subunit&2	bloc1s2	-	-	ko:K16750	-	-	-	-	ko00000,ko03036,ko04131	-	-	-	BLOC1_2
TRINITY_DN19432_c0_g1_i4	3.05755	-5.39998	2.14927	-2.51248	0.0119888	0.0490208	down	144197.XP_008277160.1	2.36e-185	533	KOG1721@1|root,KOG1721@2759|Eukaryota,39RF6@33154|Opisthokonta,3BE0S@33208|Metazoa,3CSG5@33213|Bilateria,48310@7711|Chordata,491SH@7742|Vertebrata,49YXF@7898|Actinopterygii	7898|Actinopterygii	S	AE&binding&protein&2	aebp2	GO:0003674,GO:0003676,GO:0003677,GO:0005488,GO:0005575,GO:0005622,GO:0005623,GO:0005634,GO:0005654,GO:0006139,GO:0006325,GO:0006351,GO:0006355,GO:0006725,GO:0006807,GO:0006996,GO:0008150,GO:0008152,GO:0009058,GO:0009059,GO:0009889,GO:0009987,GO:0010467,GO:0010468,GO:0010556,GO:0016043,GO:0016070,GO:0018130,GO:0019219,GO:0019222,GO:0019438,GO:0031323,GO:0031326,GO:0031519,GO:0031974,GO:0031981,GO:…	-	ko:K17452	-	-	-	-	ko00000,ko03000,ko03036	-	-	-	-
TRINITY_DN4579_c4_g1_i5	4.65902	-5.05302	2.00992	-2.51404	0.0119358	0.0488852	down	7918.ENSLOCP00000007583	1.25e-32	127	KOG2577@1|root,KOG2577@2759|Eukaryota,399GZ@33154|Opisthokonta,3B9B8@33208|Metazoa,3CTY2@33213|Bilateria,482N5@7711|Chordata,48WTS@7742|Vertebrata,49PWA@7898|Actinopterygii	7898|Actinopterygii	K	Transcription&factor	e2f4	-	-	ko:K04682	ko04110,ko04218,ko04350,map04110,map04218,map04350	-	-	-	ko00000,ko00001,ko03000	-	-	-	E2F_CC-MB,E2F_TDP
TRINITY_DN6164_c0_g1_i4	7.6329	-3.91541	1.55685	-2.51496	0.0119046	0.0488138	down	32507.XP_006807139.1	3.01e-60	186	2C21P@1|root,2S2QS@2759|Eukaryota,3A4KK@33154|Opisthokonta,3BS5P@33208|Metazoa,3D7CY@33213|Bilateria,48EMY@7711|Chordata,49BEY@7742|Vertebrata,4A3BQ@7898|Actinopterygii	7898|Actinopterygii	S	UPF0693&protein&C10orf32&homolog	C10orf32	GO:0000323,GO:0005575,GO:0005622,GO:0005623,GO:0005737,GO:0005764,GO:0005765,GO:0005773,GO:0005774,GO:0005829,GO:0016020,GO:0031090,GO:0032991,GO:0043226,GO:0043227,GO:0043229,GO:0043231,GO:0044422,GO:0044424,GO:0044437,GO:0044444,GO:0044445,GO:0044446,GO:0044464,GO:0098588,GO:0098805,GO:0098852,GO:0099078	-	ko:K20821	-	-	-	-	ko00000,ko04131	-	-	-	BORCS7
TRINITY_DN3722_c1_g1_i1	2.23918	-3.93859	1.56557	-2.51576	0.0118775	0.0487412	down	8090.ENSORLP00000025259	1.55e-50	167	COG5139@1|root,KOG1793@2759|Eukaryota,394VH@33154|Opisthokonta,3BC71@33208|Metazoa,3CSZM@33213|Bilateria,47YTY@7711|Chordata,48VIA@7742|Vertebrata,49WSY@7898|Actinopterygii	7898|Actinopterygii	K	IWS1&homolog&(S.&cerevisiae)	IWS1	-	-	ko:K17498	-	-	-	-	ko00000,ko03021	-	-	-	Med26
TRINITY_DN402_c1_g1_i5	1.94224	-4.6892	1.86343	-2.51643	0.0118549	0.0486798	down	8010.XP_010902284.1	8.07e-136	442	28JHV@1|root,2QRX1@2759|Eukaryota,38EZT@33154|Opisthokonta,3BGHQ@33208|Metazoa,3D26Y@33213|Bilateria,4802I@7711|Chordata,49280@7742|Vertebrata,49QHQ@7898|Actinopterygii	7898|Actinopterygii	S	Mesothelin-like	-	-	-	ko:K20733	-	-	-	-	ko00000,ko04131	-	-	-	Mesothelin
TRINITY_DN6000_c0_g1_i1	4.25169	-5.89724	2.34032	-2.51984	0.0117407	0.0483771	down	7955.ENSDARP00000054604	4.09e-219	603	COG2091@1|root,KOG0945@2759|Eukaryota,39R6M@33154|Opisthokonta,3BIEE@33208|Metazoa,3CWER@33213|Bilateria,482C8@7711|Chordata,495DW@7742|Vertebrata,49WNC@7898|Actinopterygii	33208|Metazoa	EH	dehydrogenase-phosphopantetheinyl&transferase	AASDHPPT	GO:0000287,GO:0003674,GO:0003824,GO:0005488,GO:0005575,GO:0005622,GO:0005623,GO:0005737,GO:0005829,GO:0006082,GO:0006520,GO:0006553,GO:0006575,GO:0006732,GO:0006766,GO:0006767,GO:0006807,GO:0008150,GO:0008152,GO:0008652,GO:0008897,GO:0009058,GO:0009066,GO:0009067,GO:0009085,GO:0009987,GO:0015939,GO:0016053,GO:0016740,GO:0016772,GO:0016780,GO:0019752,GO:0019878,GO:0032787,GO:0034641,GO:0043167,GO:…	-	ko:K06133	ko00770,map00770	-	R01625	RC00002	ko00000,ko00001,ko01000	-	-	-	ACPS
TRINITY_DN21293_c0_g1_i3	6.45075	-6.4924	2.57516	-2.52117	0.0116966	0.048259	down	7955.ENSDARP00000114396	5.03e-69	219	COG0240@1|root,KOG2711@2759|Eukaryota,38E7F@33154|Opisthokonta,3BCI8@33208|Metazoa,3CVH2@33213|Bilateria,47ZP4@7711|Chordata,48VII@7742|Vertebrata,49PS9@7898|Actinopterygii	7898|Actinopterygii	C	Glycerol-3-phosphate&dehydrogenase	-	-	1.1.1.8	ko:K00006	ko00564,ko01110,ko04011,map00564,map01110,map04011	-	R00842	RC00029	ko00000,ko00001,ko01000	-	-	-	NAD_Gly3P_dh_C,NAD_Gly3P_dh_N
TRINITY_DN2496_c0_g1_i12	5.04773	-6.13993	2.4349	-2.52164	0.011681	0.0482217	down	7918.ENSLOCP00000011327	0	1083	KOG3836@1|root,KOG3836@2759|Eukaryota,38E1S@33154|Opisthokonta,3B9UT@33208|Metazoa,3CVPY@33213|Bilateria,481RE@7711|Chordata,48WEC@7742|Vertebrata,49QTV@7898|Actinopterygii	7898|Actinopterygii	K	Early&B-cell&factor	-	-	-	ko:K09103	-	-	-	-	ko00000,ko03000	-	-	-	COE1_DBD,COE1_HLH,TIG
TRINITY_DN1114_c2_g1_i8	44.7216	-3.02667	1.20011	-2.522	0.011669	0.0481878	down	8128.ENSONIP00000008228	0	1263	COG0666@1|root,KOG4582@1|root,KOG0504@2759|Eukaryota,KOG4582@2759|Eukaryota,38G8W@33154|Opisthokonta,3B9Q8@33208|Metazoa,3CVHS@33213|Bilateria,484P8@7711|Chordata,48YWR@7742|Vertebrata,49TJS@7898|Actinopterygii	7898|Actinopterygii	O	Mindbomb&E3&ubiquitin&protein&ligase&2	MIB2	-	2.3.2.27	ko:K10645	-	-	-	-	ko00000,ko01000,ko04121	-	-	-	Ank_2,Ank_4,Ank_5,MIB_HERC2,ZZ,zf-C3HC4_3
TRINITY_DN4673_c5_g1_i1	3.39664	-5.55582	2.20067	-2.5246	0.011583	0.0479528	down	8153.XP_005953451.1	7.05e-23	102	28MKB@1|root,2QVWA@2759|Eukaryota,39WV3@33154|Opisthokonta,3BHJ3@33208|Metazoa,3CY7T@33213|Bilateria,483AV@7711|Chordata,4941A@7742|Vertebrata,49V2R@7898|Actinopterygii	7898|Actinopterygii	K	transcription&coactivator	CRTC2	-	-	ko:K16333	ko04151,ko04152,ko04922,ko04931,ko05166,map04151,map04152,map04922,map04931,map05166	-	-	-	ko00000,ko00001	-	-	-	TORC_C,TORC_M,TORC_N
TRINITY_DN51404_c0_g1_i8	1.91929	-4.78342	1.89176	-2.52855	0.0114534	0.0475814	down	7994.ENSAMXP00000013010	2.51e-151	455	KOG2891@1|root,KOG2891@2759|Eukaryota,38FRH@33154|Opisthokonta,3BCB3@33208|Metazoa,3CXJP@33213|Bilateria,483SC@7711|Chordata,48VCU@7742|Vertebrata,4A0QR@7898|Actinopterygii	33208|Metazoa	S	anchor&protein&17A	AKAP17A	GO:0000902,GO:0000904,GO:0001775,GO:0002376,GO:0003674,GO:0005488,GO:0005515,GO:0005575,GO:0005622,GO:0005623,GO:0005634,GO:0005654,GO:0005737,GO:0005829,GO:0006355,GO:0006928,GO:0006935,GO:0007154,GO:0007165,GO:0007275,GO:0007399,GO:0007409,GO:0007411,GO:0008150,GO:0009605,GO:0009653,GO:0009889,GO:0009987,GO:0010468,GO:0010556,GO:0016043,GO:0016604,GO:0016607,GO:0019219,GO:0019222,GO:0022008,GO:…	-	ko:K13169	-	-	-	-	ko00000,ko03041	-	-	-	-
TRINITY_DN34912_c2_g1_i1	1.57114	-4.41537	1.74549	-2.52958	0.0114199	0.0474803	down	69293.ENSGACP00000009552	8.6e-59	185	COG5126@1|root,KOG0031@2759|Eukaryota,39SYI@33154|Opisthokonta,3BIHJ@33208|Metazoa,3CSME@33213|Bilateria,488TK@7711|Chordata,495UV@7742|Vertebrata,49ZJT@7898|Actinopterygii	7898|Actinopterygii	Z	Myosin&light&chain,&phosphorylatable,&fast&skeletal&muscle	-	-	-	ko:K12758	ko04510,ko04670,ko04810,map04510,map04670,map04810	-	-	-	ko00000,ko00001,ko04147,ko04812	-	-	-	EF-hand_6
TRINITY_DN13259_c0_g1_i1	3.70061	-4.70172	1.85845	-2.52991	0.0114091	0.0474513	down	144197.XP_008288493.1	2.48e-172	485	KOG0767@1|root,KOG0767@2759|Eukaryota,38DBA@33154|Opisthokonta,3BEZJ@33208|Metazoa,3CRI0@33213|Bilateria,47Z0V@7711|Chordata,49206@7742|Vertebrata,49W1H@7898|Actinopterygii	7898|Actinopterygii	C	Solute&carrier&family&25&(mitochondrial&carrier	slc25a3	-	-	ko:K15102	-	-	-	-	ko00000,ko02000,ko04147	2.A.29.4	-	-	Mito_carr
TRINITY_DN3678_c0_g1_i5	12.6612	-7.47251	2.95278	-2.53066	0.0113847	0.0473901	down	7955.ENSDARP00000101040	1.82e-93	286	KOG2761@1|root,KOG2761@2759|Eukaryota,39T8H@33154|Opisthokonta,3BDVU@33208|Metazoa,3CSH6@33213|Bilateria,487JP@7711|Chordata,48XUS@7742|Vertebrata,49TS6@7898|Actinopterygii	7898|Actinopterygii	I	stAR-related&lipid&transfer	STARD7	-	-	-	-	-	-	-	-	-	-	-	START
TRINITY_DN8949_c0_g1_i2	27.254	-3.6724	1.45084	-2.53123	0.0113665	0.0473361	down	7955.ENSDARP00000122564	2.76e-136	414	KOG2037@1|root,KOG2037@2759|Eukaryota,39TAK@33154|Opisthokonta,3BGZV@33208|Metazoa,3CZP1@33213|Bilateria,484HK@7711|Chordata,49A5B@7742|Vertebrata,49TK6@7898|Actinopterygii	7711|Chordata	S	Guanylate-binding&protein,&C-terminal&domain	GBP1	-	-	ko:K20899	ko04621,map04621	-	-	-	ko00000,ko00001	-	-	-	GBP,GBP_C
TRINITY_DN3474_c0_g1_i3	8.97094	-5.15182	2.03292	-2.5342	0.0112705	0.0470867	down	7994.ENSAMXP00000018495	4.44e-229	639	COG0473@1|root,KOG0784@2759|Eukaryota,38EFS@33154|Opisthokonta,3B9B3@33208|Metazoa,3CT4H@33213|Bilateria,488VY@7711|Chordata,48VZU@7742|Vertebrata,49TWX@7898|Actinopterygii	7898|Actinopterygii	E	Isocitrate&dehydrogenase&NAD&subunit	idh3g	-	1.1.1.41	ko:K00030	ko00020,ko01100,ko01110,ko01120,ko01130,ko01200,ko01210,ko01230,map00020,map01100,map01110,map01120,map01130,map01200,map01210,map01230	M00009,M00010	R00709	RC00114	br01601,ko00000,ko00001,ko00002,ko01000	-	-	-	Iso_dh
TRINITY_DN7451_c1_g1_i1	4.16253	-5.81917	2.29604	-2.53444	0.0112628	0.047062	down	7955.ENSDARP00000123123	0	1011	COG0666@1|root,KOG0504@2759|Eukaryota,38DDA@33154|Opisthokonta,3BIET@33208|Metazoa,3D2S6@33213|Bilateria,47ZAV@7711|Chordata,48UYD@7742|Vertebrata,4A222@7898|Actinopterygii	33208|Metazoa	S	Ankyrin&repeat&and&sterile&alpha&motif&domain&containing&3	ANKS3	GO:0008150,GO:0018996,GO:0022404,GO:0032501,GO:0042303,GO:0042395	-	-	-	-	-	-	-	-	-	-	Ank_2,Ank_3,Ank_4,SAM_1
TRINITY_DN7743_c1_g1_i4	4.96484	-6.11886	2.41411	-2.53462	0.0112568	0.0470495	down	7955.ENSDARP00000120829	1.15e-265	738	KOG2199@1|root,KOG2199@2759|Eukaryota,38HGY@33154|Opisthokonta,3BE6G@33208|Metazoa,3CVJP@33213|Bilateria,47ZPM@7711|Chordata,49319@7742|Vertebrata,49QG6@7898|Actinopterygii	7898|Actinopterygii	T	Signal&transducing&adaptor&molecule&(SH3&domain&and&ITAM&motif)&1	stam	-	-	ko:K04705	ko04144,ko04630,map04144,map04630	M00408	-	-	ko00000,ko00001,ko00002,ko04131	-	-	-	SH3_1,UIM,VHS
TRINITY_DN7_c3_g1_i7	3.77201	-5.71909	2.25499	-2.53619	0.0112065	0.0469011	down	7994.ENSAMXP00000001578	3.05e-200	574	COG5640@1|root,2QUEV@2759|Eukaryota,38CED@33154|Opisthokonta,3BHPG@33208|Metazoa,3CY86@33213|Bilateria,48BXR@7711|Chordata,4974R@7742|Vertebrata,4A00E@7898|Actinopterygii	7898|Actinopterygii	T	coagulation&factor	f9	-	3.4.21.22	ko:K01321	ko04610,map04610	-	-	-	ko00000,ko00001,ko01000,ko01002	-	-	-	EGF,FXa_inhibition,Gla,Trypsin
TRINITY_DN420_c0_g1_i1	12.132	-3.78375	1.49033	-2.53886	0.0111214	0.0466652	down	7955.ENSDARP00000037286	7.89e-125	365	COG0153@1|root,KOG0631@2759|Eukaryota,38HFX@33154|Opisthokonta,3BGCU@33208|Metazoa,3CWGJ@33213|Bilateria,4835A@7711|Chordata,494MW@7742|Vertebrata,49YBN@7898|Actinopterygii	7898|Actinopterygii	G	Galactokinase&1	galk1	-	2.7.1.6	ko:K00849	ko00052,ko00520,ko01100,map00052,map00520,map01100	M00554,M00632	R01092	RC00002,RC00078	ko00000,ko00001,ko00002,ko01000,ko04147	-	-	-	GHMP_kinases_C,GHMP_kinases_N,GalKase_gal_bdg
TRINITY_DN15191_c2_g1_i2	66.7028	-2.51534	0.990512	-2.53943	0.0111033	0.0466202	down	7955.ENSDARP00000072428	0	1811	KOG2347@1|root,KOG2347@2759|Eukaryota,38C3S@33154|Opisthokonta,3BGUQ@33208|Metazoa,3CTG7@33213|Bilateria,488NW@7711|Chordata,48WWD@7742|Vertebrata,49ZXG@7898|Actinopterygii	33208|Metazoa	U	exocyst&complex&component	EXOC2	GO:0000003,GO:0000145,GO:0000278,GO:0000281,GO:0000910,GO:0001505,GO:0001667,GO:0001763,GO:0001927,GO:0002009,GO:0002064,GO:0002065,GO:0002066,GO:0002376,GO:0003006,GO:0003674,GO:0005488,GO:0005515,GO:0005575,GO:0005622,GO:0005623,GO:0005642,GO:0005737,GO:0005768,GO:0005829,GO:0005886,GO:0005911,GO:0005938,GO:0006810,GO:0006836,GO:0006887,GO:0006892,GO:0006893,GO:0006903,GO:0006904,GO:0006928,GO:…	-	ko:K17637	ko04014,map04014	-	-	-	ko00000,ko00001,ko04131	-	-	-	Sec5,TIG
TRINITY_DN4165_c0_g1_i1	9.11443	-6.99439	2.75244	-2.54115	0.0110487	0.0464789	down	8010.XP_010874813.1	5.67e-82	249	KOG4778@1|root,KOG4778@2759|Eukaryota,3A0Z8@33154|Opisthokonta,3BPDC@33208|Metazoa,3CWCS@33213|Bilateria,481X4@7711|Chordata,4977T@7742|Vertebrata,4A322@7898|Actinopterygii	7898|Actinopterygii	J	ribosomal&protein&L40	mrpl40	-	-	ko:K17421	-	-	-	-	br01610,ko00000,ko03011	-	-	-	MRP-L28
TRINITY_DN111_c3_g1_i4	8.43222	-6.88274	2.70806	-2.54158	0.0110354	0.0464368	down	7955.ENSDARP00000101095	0	1164	KOG3509@1|root,KOG3509@2759|Eukaryota,38GWR@33154|Opisthokonta,3BDA1@33208|Metazoa,3CYUY@33213|Bilateria,4835J@7711|Chordata,48VXG@7742|Vertebrata,49WRA@7898|Actinopterygii	7898|Actinopterygii	W	Domain&found&in&sea&urchin&sperm&protein,&enterokinase,&agrin	agrn	-	-	ko:K06254	ko04512,map04512	-	-	-	ko00000,ko00001,ko00535,ko04516	-	-	-	EGF,Kazal_2,Laminin_EGF,Laminin_G_1,NtA,SEA
TRINITY_DN1657_c0_g1_i1	45.4135	-3.49818	1.37556	-2.54309	0.0109877	0.0463054	down	7955.ENSDARP00000109139	0	4980	KOG3594@1|root,KOG3594@2759|Eukaryota,38CZH@33154|Opisthokonta,3B9B2@33208|Metazoa,3CZDU@33213|Bilateria,4823D@7711|Chordata,48YDS@7742|Vertebrata,4A23B@7898|Actinopterygii	7898|Actinopterygii	S	Dachsous&1b&(Drosophila)	-	-	-	ko:K16507	ko04391,ko04392,map04391,map04392	-	-	-	ko00000,ko00001,ko04516	-	-	-	Cadherin
TRINITY_DN25623_c1_g1_i2	3.54059	-5.61829	2.20831	-2.54415	0.0109543	0.0462077	down	7994.ENSAMXP00000025913	7.08e-37	135	KOG1075@1|root,KOG1075@2759|Eukaryota,39N4Q@33154|Opisthokonta,3B9WN@33208|Metazoa,3D1S8@33213|Bilateria,48C1W@7711|Chordata,49N8J@7742|Vertebrata,4A5PS@7898|Actinopterygii	7898|Actinopterygii	S	Reverse&transcriptase&(RNA-dependent&DNA&polymerase)	-	-	-	-	-	-	-	-	-	-	-	-	RVT_1
TRINITY_DN50905_c0_g1_i2	58.7185	-3.0809	1.20987	-2.54647	0.0108819	0.045999	down	8010.XP_010890898.1	5.48e-244	682	KOG2177@1|root,KOG2177@2759|Eukaryota,39Z61@33154|Opisthokonta,3BM09@33208|Metazoa,3D3CT@33213|Bilateria,48CH2@7711|Chordata,499S0@7742|Vertebrata,49PSX@7898|Actinopterygii	7898|Actinopterygii	O	PRY	-	-	-	ko:K12012	-	-	-	-	ko00000,ko04121	-	-	-	PRY,SPRY,zf-B_box,zf-C3HC4,zf-RING_UBOX
TRINITY_DN25775_c0_g1_i1	6.36593	-6.47165	2.53948	-2.54842	0.0108213	0.0458267	down	215358.XP_010738738.1	3.1e-289	820	KOG1216@1|root,KOG1216@2759|Eukaryota,38PJC@33154|Opisthokonta,3BE10@33208|Metazoa,3CSCI@33213|Bilateria,485BB@7711|Chordata,491UU@7742|Vertebrata,49UC7@7898|Actinopterygii	7898|Actinopterygii	VW	Cysteine-rich&motor&neuron&1	crim1	-	-	-	-	-	-	-	-	-	-	-	Antistasin,IGFBP,VWC
TRINITY_DN2752_c1_g1_i3	19.0396	-8.05799	3.16177	-2.54857	0.0108165	0.0458146	down	7994.ENSAMXP00000020677	8.25e-210	587	KOG1507@1|root,KOG1507@2759|Eukaryota,38C77@33154|Opisthokonta,3BBEF@33208|Metazoa,3CYGU@33213|Bilateria,47ZD6@7711|Chordata,494YI@7742|Vertebrata,49WAR@7898|Actinopterygii	7898|Actinopterygii	BD	Nucleosome&assembly&protein&1-like	nap1l4	-	-	ko:K11282	-	-	-	-	ko00000,ko03036	-	-	-	NAP
TRINITY_DN7256_c0_g1_i1	5.50016	-4.42986	1.73764	-2.54936	0.0107921	0.0457478	down	7918.ENSLOCP00000002471	6.68e-284	783	COG0513@1|root,KOG0333@2759|Eukaryota,KOG0340@2759|Eukaryota,38C0R@33154|Opisthokonta,3BE6I@33208|Metazoa,3D0CB@33213|Bilateria,489VD@7711|Chordata,491Y3@7742|Vertebrata,49PUQ@7898|Actinopterygii	7898|Actinopterygii	A	Belongs&to&the&DEAD&box&helicase&family	ddx49	-	3.6.4.13	ko:K14778	-	-	-	-	ko00000,ko01000,ko03009	-	-	-	DEAD,Helicase_C
TRINITY_DN44703_c0_g1_i4	56.0747	-2.29376	0.899446	-2.5502	0.0107662	0.0456715	down	8128.ENSONIP00000012127	4.96e-29	116	28P0X@1|root,2QVMH@2759|Eukaryota,39S09@33154|Opisthokonta,3BJD4@33208|Metazoa,3CZS8@33213|Bilateria,480GH@7711|Chordata,48YJ6@7742|Vertebrata,4A32E@7898|Actinopterygii	7898|Actinopterygii	S	Palmdelphin	PALMD	-	-	ko:K16519	-	-	-	-	ko00000	-	-	-	Paralemmin
TRINITY_DN19240_c1_g1_i1	51.609	-3.37461	1.3217	-2.55323	0.0106728	0.0454041	down	215358.XP_010754454.1	5.68e-29	114	2E4P5@1|root,2SBIG@2759|Eukaryota,393V2@33154|Opisthokonta,3BCM1@33208|Metazoa,3D37D@33213|Bilateria,486FX@7711|Chordata,49NFA@7742|Vertebrata,4A5CE@7898|Actinopterygii	7898|Actinopterygii	S	NLRC3-like	-	-	-	ko:K12800,ko:K20865	ko04217,ko04621,ko05133,ko05164,map04217,map04621,map05133,map05164	-	-	-	ko00000,ko00001,ko04131	-	-	-	FISNA,LRR_6,NACHT,zf-C3HC4,zf-C3HC4_4
TRINITY_DN954_c1_g1_i1	15.6822	-6.81334	2.66831	-2.55343	0.0106669	0.0453865	down	7955.ENSDARP00000102255	0	1582	COG5271@1|root,KOG1808@2759|Eukaryota,38FSP@33154|Opisthokonta,3BBWP@33208|Metazoa,3CWW6@33213|Bilateria,489VC@7711|Chordata,494QE@7742|Vertebrata,4A0II@7898|Actinopterygii	7898|Actinopterygii	S	Von&Willebrand&factor&A	vwa8	GO:0000166,GO:0003674,GO:0003824,GO:0005488,GO:0005524,GO:0005575,GO:0005622,GO:0005623,GO:0005737,GO:0005739,GO:0008144,GO:0016462,GO:0016787,GO:0016817,GO:0016818,GO:0016887,GO:0017076,GO:0017111,GO:0030554,GO:0032553,GO:0032555,GO:0032559,GO:0035639,GO:0036094,GO:0043167,GO:0043168,GO:0043226,GO:0043227,GO:0043229,GO:0043231,GO:0044424,GO:0044444,GO:0044464,GO:0097159,GO:0097367,GO:1901265,GO:…	-	-	-	-	-	-	-	-	-	-	AAA_5
TRINITY_DN5058_c0_g1_i1	2.29018	-4.99582	1.9565	-2.55344	0.0106663	0.0453865	down	7955.ENSDARP00000051848	5.37e-194	540	KOG0759@1|root,KOG0759@2759|Eukaryota,38GP4@33154|Opisthokonta,3BDF9@33208|Metazoa,3CS0D@33213|Bilateria,481BX@7711|Chordata,48WSJ@7742|Vertebrata,4A13T@7898|Actinopterygii	7898|Actinopterygii	C	Solute&carrier&family&25&(mitochondrial&carrier)	slc25a11	-	-	ko:K15104	-	-	-	-	ko00000,ko02000	2.A.29.2.1,2.A.29.2.9	-	-	Mito_carr
TRINITY_DN8704_c0_g1_i2	4.34065	-5.92551	2.32004	-2.55405	0.0106477	0.0453453	down	7994.ENSAMXP00000019220	2.83e-61	194	2BHHA@1|root,2S1MQ@2759|Eukaryota,3A3PH@33154|Opisthokonta,3BSE7@33208|Metazoa,3D93R@33213|Bilateria,48FQ2@7711|Chordata,49CIE@7742|Vertebrata,4A48I@7898|Actinopterygii	7898|Actinopterygii	S	Si&ch211-243a20.3	-	-	-	-	-	-	-	-	-	-	-	-	-
TRINITY_DN226_c4_g3_i2	9.15292	-7.00351	2.74142	-2.5547	0.0106279	0.0452927	down	7994.ENSAMXP00000003751	1.18e-68	221	COG2220@1|root,KOG3798@2759|Eukaryota,39UP3@33154|Opisthokonta,3BFB2@33208|Metazoa,3CWR9@33213|Bilateria,47ZVI@7711|Chordata,48Z9Y@7742|Vertebrata,49XAP@7898|Actinopterygii	7898|Actinopterygii	S	N-acyl&phosphatidylethanolamine&phospholipase&D	napepld	-	3.1.4.54	ko:K13985	ko04723,map04723	-	-	-	ko00000,ko00001,ko01000	-	-	-	Lactamase_B_2
TRINITY_DN13059_c0_g1_i7	6.63093	-6.52721	2.554	-2.55568	0.0105982	0.0452107	down	48698.ENSPFOP00000010442	7.8e-71	228	KOG0498@1|root,KOG0498@2759|Eukaryota,39V7N@33154|Opisthokonta,3BKJ5@33208|Metazoa,3D4AD@33213|Bilateria,48DHH@7711|Chordata,49599@7742|Vertebrata,49XGH@7898|Actinopterygii	7898|Actinopterygii	PT	Potassium&sodium&hyperpolarization-activated&cyclic&nucleotide-gated&channel	-	-	-	ko:K04956,ko:K04957	ko04024,ko04742,map04024,map04742	-	-	-	ko00000,ko00001,ko04040	1.A.1.5,1.A.1.5.10,1.A.1.5.11	-	-	Ion_trans,Ion_trans_N,cNMP_binding
TRINITY_DN20195_c0_g1_i5	22.4962	-8.29846	3.24645	-2.55616	0.0105834	0.0451684	down	8090.ENSORLP00000001972	9.52e-111	328	COG3869@1|root,KOG3581@2759|Eukaryota,38BGZ@33154|Opisthokonta,3BB2K@33208|Metazoa,3CRR7@33213|Bilateria,4801V@7711|Chordata,499RC@7742|Vertebrata,4A1MV@7898|Actinopterygii	7898|Actinopterygii	C	Creatine&kinase	ckm	-	2.7.3.2	ko:K00933	ko00330,ko01100,map00330,map01100	M00047	R01881	RC00002,RC00203	ko00000,ko00001,ko00002,ko01000,ko04147	-	-	-	ATP-gua_Ptrans,ATP-gua_PtransN
TRINITY_DN492_c10_g1_i1	21.3124	-8.22092	3.21452	-2.55744	0.0105447	0.0450683	down	106582.XP_004561285.1	4.48e-201	561	COG1398@1|root,KOG1600@2759|Eukaryota,38GU7@33154|Opisthokonta,3BENV@33208|Metazoa,3CTC4@33213|Bilateria,487JH@7711|Chordata,48VVN@7742|Vertebrata,4A70X@7898|Actinopterygii	7898|Actinopterygii	I	Fatty&acid&desaturase	-	-	1.14.19.1	ko:K00507	ko01040,ko01212,ko03320,ko04152,ko04212,map01040,map01212,map03320,map04152,map04212	-	R02222	RC00917	ko00000,ko00001,ko01000,ko01004	-	-	-	FA_desaturase
TRINITY_DN3433_c7_g1_i1	4.03778	-5.81111	2.2713	-2.55849	0.0105127	0.0449891	down	7955.ENSDARP00000053760	0	2151	COG5192@1|root,KOG1951@2759|Eukaryota,38WKY@33154|Opisthokonta,3BB6A@33208|Metazoa,3CVNZ@33213|Bilateria,489R2@7711|Chordata,48VPE@7742|Vertebrata,49XXE@7898|Actinopterygii	33208|Metazoa	J	BMS1-like,&ribosome&assembly&protein&(yeast)	BMS1	GO:0000166,GO:0000462,GO:0000469,GO:0000478,GO:0000479,GO:0001882,GO:0001883,GO:0003674,GO:0003676,GO:0003723,GO:0003824,GO:0003924,GO:0005488,GO:0005525,GO:0005575,GO:0005622,GO:0005623,GO:0005634,GO:0005654,GO:0005730,GO:0006139,GO:0006364,GO:0006396,GO:0006725,GO:0006807,GO:0008150,GO:0008152,GO:0009987,GO:0010467,GO:0016070,GO:0016072,GO:0016462,GO:0016787,GO:0016817,GO:0016818,GO:0017076,GO:…	-	ko:K14569	ko03008,map03008	-	-	-	ko00000,ko00001,ko03009	-	-	-	AARP2CN,RIBIOP_C
TRINITY_DN5871_c1_g1_i4	9.56949	-7.05543	2.75669	-2.55939	0.0104857	0.0449069	down	7994.ENSAMXP00000010386	5.64e-93	312	28NPU@1|root,2QV9K@2759|Eukaryota,38DED@33154|Opisthokonta,3BDTM@33208|Metazoa,3D377@33213|Bilateria,47ZRQ@7711|Chordata,48WY5@7742|Vertebrata,4A54I@7898|Actinopterygii	7898|Actinopterygii	S	Protein&phosphatase&1,&regulatory&subunit&15B	ppp1r15b	-	-	ko:K17558	-	-	-	-	ko00000,ko01009	-	-	-	PP1c_bdg
TRINITY_DN4819_c7_g1_i1	4.13435	-3.89121	1.5198	-2.56034	0.0104568	0.0448214	down	7955.ENSDARP00000108205	2.99e-129	380	KOG4585@1|root,KOG4585@2759|Eukaryota,3A4U2@33154|Opisthokonta,3BQ7Z@33208|Metazoa,3D747@33213|Bilateria,48E6V@7711|Chordata,49BD4@7742|Vertebrata,4A35Q@7898|Actinopterygii	7898|Actinopterygii	L	DDE&superfamily&endonuclease	-	-	-	-	-	-	-	-	-	-	-	-	DDE_Tnp_4
TRINITY_DN22180_c0_g1_i10	8.2167	-6.84151	2.67158	-2.56085	0.0104417	0.0447778	down	144197.XP_008300928.1	3.15e-96	295	KOG1217@1|root,KOG1217@2759|Eukaryota,38BPP@33154|Opisthokonta,3BGYI@33208|Metazoa,3CWZB@33213|Bilateria,47ZN4@7711|Chordata,48Y2Z@7742|Vertebrata,4A1ET@7898|Actinopterygii	7898|Actinopterygii	T	Fibulin&5	fbln5	-	-	ko:K17340	-	-	-	-	ko00000	-	-	-	EGF_CA
TRINITY_DN315_c1_g1_i1	5.42818	-6.22618	2.43126	-2.56089	0.0104405	0.0447759	down	8010.XP_010870008.1	1.05e-169	488	COG0545@1|root,KOG0543@2759|Eukaryota,38EQA@33154|Opisthokonta,3BGEN@33208|Metazoa,3CUUA@33213|Bilateria,482VG@7711|Chordata,48YW7@7742|Vertebrata,49SKW@7898|Actinopterygii	7898|Actinopterygii	O	FK506&binding&protein&8	fkbp8	-	5.2.1.8	ko:K09574	-	-	-	-	ko00000,ko01000,ko01009,ko03110	-	-	-	FKBP_C,TPR_1,TPR_2
TRINITY_DN29732_c1_g3_i1	3.53351	-4.64018	1.8115	-2.56151	0.0104219	0.0447173	down	7955.ENSDARP00000086448	0	998	28IW7@1|root,2QR7U@2759|Eukaryota,38EPJ@33154|Opisthokonta,3B9N8@33208|Metazoa,3CRJ9@33213|Bilateria,48AEI@7711|Chordata,48WYH@7742|Vertebrata,49SUJ@7898|Actinopterygii	33208|Metazoa	S	DDB1&and&CUL4&associated&factor&12	DCAF12	GO:0000151,GO:0002165,GO:0005575,GO:0005622,GO:0005623,GO:0005737,GO:0005813,GO:0005815,GO:0005856,GO:0007275,GO:0007431,GO:0007435,GO:0007552,GO:0008150,GO:0008219,GO:0009653,GO:0009791,GO:0009886,GO:0009887,GO:0009987,GO:0010623,GO:0010941,GO:0012501,GO:0015630,GO:0022612,GO:0030154,GO:0031461,GO:0032501,GO:0032502,GO:0032991,GO:0035070,GO:0035071,GO:0035272,GO:0043067,GO:0043226,GO:0043228,GO:…	-	ko:K11803	-	-	-	-	ko00000,ko04121	-	-	-	-
TRINITY_DN304_c1_g1_i1	37.6768	-4.40382	1.71907	-2.56174	0.0104149	0.0447026	down	144197.XP_008296186.1	0	1560	COG0474@1|root,KOG0202@2759|Eukaryota,38B7J@33154|Opisthokonta,3BAM2@33208|Metazoa,3CZ7Z@33213|Bilateria,480YI@7711|Chordata,492V5@7742|Vertebrata,49Y99@7898|Actinopterygii	7898|Actinopterygii	P	This&magnesium-dependent&enzyme&catalyzes&the&hydrolysis&of&ATP&coupled&with&the&transport&of&calcium	atp2c1	-	3.6.3.8	ko:K01537	-	-	-	-	ko00000,ko01000	3.A.3.2	-	-	Cation_ATPase,Cation_ATPase_C,Cation_ATPase_N,E1-E2_ATPase,Hydrolase
TRINITY_DN20560_c0_g1_i1	12.8727	-6.52833	2.54823	-2.5619	0.01041	0.0446892	down	8010.XP_010902309.1	3.85e-68	213	2CNB2@1|root,2QUY5@2759|Eukaryota,38RXZ@33154|Opisthokonta,3BH6B@33208|Metazoa,3CVQX@33213|Bilateria,484AZ@7711|Chordata,48XUZ@7742|Vertebrata,49WP6@7898|Actinopterygii	7898|Actinopterygii	S	GATA&zinc&finger	gatad1	GO:0003674,GO:0003676,GO:0003677,GO:0005488,GO:0005575,GO:0005622,GO:0005623,GO:0005634,GO:0006355,GO:0008150,GO:0008270,GO:0009889,GO:0010468,GO:0010556,GO:0019219,GO:0019222,GO:0031323,GO:0031326,GO:0043167,GO:0043169,GO:0043226,GO:0043227,GO:0043229,GO:0043231,GO:0043565,GO:0044424,GO:0044464,GO:0046872,GO:0046914,GO:0050789,GO:0050794,GO:0051171,GO:0051252,GO:0060255,GO:0065007,GO:0080090,GO:…	-	-	-	-	-	-	-	-	-	-	-
TRINITY_DN3035_c0_g1_i3	6.33755	-6.46717	2.52385	-2.56243	0.0103944	0.044646	down	7955.ENSDARP00000103325	6.43e-174	494	KOG3735@1|root,KOG3735@2759|Eukaryota,38DPW@33154|Opisthokonta,3B96P@33208|Metazoa,3CXCH@33213|Bilateria,486I5@7711|Chordata,490AE@7742|Vertebrata,49Y6F@7898|Actinopterygii	7898|Actinopterygii	Z	Tropomodulin&1	tmod1	-	-	ko:K10370	-	-	-	-	ko00000,ko04812	-	-	-	Tropomodulin
TRINITY_DN445_c0_g1_i9	5.34107	-3.66839	1.43124	-2.56308	0.0103749	0.0445889	down	8049.ENSGMOP00000016034	1.42e-113	337	KOG0613@1|root,KOG0613@2759|Eukaryota,392CH@33154|Opisthokonta,3BKR4@33208|Metazoa,3CSGS@33213|Bilateria,486SG@7711|Chordata,48VX6@7742|Vertebrata,4A67U@7898|Actinopterygii	7898|Actinopterygii	T	Immunoglobulin-like&and&fibronectin&type&III	-	-	-	-	-	-	-	-	-	-	-	-	I-set,fn3
TRINITY_DN2210_c0_g1_i1	2.03623	-4.81944	1.8785	-2.56558	0.0103003	0.0443719	down	8083.ENSXMAP00000007328	8.87e-97	293	KOG1476@1|root,KOG1476@2759|Eukaryota,3928R@33154|Opisthokonta,3BJ82@33208|Metazoa,3CUUT@33213|Bilateria,484F1@7711|Chordata,4924T@7742|Vertebrata,4A24M@7898|Actinopterygii	7898|Actinopterygii	O	Belongs&to&the&glycosyltransferase&43&family	b3gat2	-	2.4.1.135	ko:K10157	ko00515,ko01100,map00515,map01100	-	-	-	ko00000,ko00001,ko01000,ko01003	-	GT43	-	Glyco_transf_43
TRINITY_DN15127_c0_g1_i2	8.2032	-6.84608	2.66651	-2.56743	0.0102455	0.0442232	down	69293.ENSGACP00000004815	1.46e-25	104	KOG3656@1|root,KOG3656@2759|Eukaryota,38C6Y@33154|Opisthokonta,3BHGJ@33208|Metazoa,3D03J@33213|Bilateria,4856E@7711|Chordata,48UV9@7742|Vertebrata,4A1MM@7898|Actinopterygii	7898|Actinopterygii	T	Belongs&to&the&G-protein&coupled&receptor&1&family	agtr1	-	-	ko:K04166	ko04020,ko04022,ko04072,ko04080,ko04261,ko04270,ko04371,ko04614,ko04924,ko04925,ko04927,ko04933,ko04934,ko05200,map04020,map04022,map04072,map04080,map04261,map04270,map04371,map04614,map04924,map04925,map04927,map04933,map04934,map05200	-	-	-	ko00000,ko00001,ko04030,ko04131	9.A.14.13.1	-	-	7tm_1
TRINITY_DN1000_c0_g1_i6	5.78599	-5.38117	2.09446	-2.56924	0.0101922	0.0440715	down	144197.XP_008274650.1	4.28e-74	236	COG0553@1|root,KOG0386@2759|Eukaryota,38FDR@33154|Opisthokonta,3BEJV@33208|Metazoa,3CSZA@33213|Bilateria,480WB@7711|Chordata,492CC@7742|Vertebrata,4A1JB@7898|Actinopterygii	7898|Actinopterygii	BK	SWI&SNF&related,&matrix&associated,&actin&dependent&regulator&of&chromatin,&subfamily&a,&member&2	smarca2	-	-	ko:K11647	ko04714,ko05225,map04714,map05225	-	-	-	ko00000,ko00001,ko01000,ko03021,ko03036	-	-	-	BRK,Bromodomain,HSA,Helicase_C,QLQ,SNF2_N,SnAC
TRINITY_DN975_c3_g1_i6	4.21504	-5.88307	2.28705	-2.57235	0.0101012	0.0437927	down	32507.XP_006802969.1	2.18e-129	371	COG3917@1|root,2RH77@2759|Eukaryota,39KRU@33154|Opisthokonta,3CP1I@33208|Metazoa,3E55F@33213|Bilateria,48RM9@7711|Chordata,49NE4@7742|Vertebrata,49XEY@7898|Actinopterygii	7898|Actinopterygii	G	Glutathione&S-transferase&kappa	gstk1	-	2.5.1.18	ko:K13299	ko00480,ko00980,ko00982,ko04146,ko05204,map00480,map00980,map00982,map04146,map05204	-	R03522,R07002,R07003,R07004,R07023,R07024,R07025,R07026,R07069,R07070,R07083,R07084,R07091,R07092,R07093,R07094,R07100,R07113,R07116,R08280,R09409	RC00004,RC00069,RC00840,RC00948,RC01704,RC01705,RC01706,RC01758,RC01759,RC01765,RC01767,RC01769,RC02243,RC02527,RC02939,RC02940,RC02942,RC02943,RC02944	ko00000,ko00001,ko01000	-	-	-	DSBA
TRINITY_DN15743_c0_g1_i1	6.51171	-6.5099	2.53032	-2.57276	0.0100892	0.0437561	down	48698.ENSPFOP00000016057	2.55e-79	267	KOG1217@1|root,KOG1217@2759|Eukaryota,38BUP@33154|Opisthokonta,3BAFT@33208|Metazoa,3CRZB@33213|Bilateria,489XC@7711|Chordata,4930I@7742|Vertebrata,49WNA@7898|Actinopterygii	7898|Actinopterygii	T	crumbs&homolog	crb1	-	-	ko:K16681	ko04390,ko04391,map04390,map04391	-	-	-	ko00000,ko00001	-	-	-	EGF,Laminin_G_2,hEGF
TRINITY_DN4386_c6_g1_i1	1.91224	-3.72887	1.44927	-2.57292	0.0100844	0.0437424	down	8010.XP_010868056.1	4.53e-26	110	COG1230@1|root,KOG1484@2759|Eukaryota,39TC7@33154|Opisthokonta,3BBXW@33208|Metazoa,3CVRQ@33213|Bilateria,482M5@7711|Chordata,48YTY@7742|Vertebrata,49TAD@7898|Actinopterygii	7898|Actinopterygii	P	Solute&carrier&family&30&(zinc&transporter),&member&6	slc30a6	GO:0000041,GO:0000139,GO:0003674,GO:0005215,GO:0005385,GO:0005575,GO:0005622,GO:0005623,GO:0005737,GO:0005794,GO:0005802,GO:0006810,GO:0006811,GO:0006812,GO:0006829,GO:0008150,GO:0008324,GO:0010035,GO:0010038,GO:0010043,GO:0012505,GO:0015075,GO:0015318,GO:0016020,GO:0016021,GO:0022857,GO:0022890,GO:0030001,GO:0031090,GO:0031224,GO:0031984,GO:0032588,GO:0032879,GO:0034220,GO:0042221,GO:0042592,GO:…	-	ko:K14693	-	-	-	-	ko00000,ko02000	2.A.4.4.4	-	-	Cation_efflux
TRINITY_DN41076_c0_g1_i1	3.74057	-5.69806	2.21375	-2.57394	0.0100549	0.0436568	down	144197.XP_008297864.1	2.28e-19	86.3	COG5022@1|root,KOG0161@2759|Eukaryota,39ZS2@33154|Opisthokonta,3BP2H@33208|Metazoa,3D4S8@33213|Bilateria,485MT@7711|Chordata,49986@7742|Vertebrata,4A157@7898|Actinopterygii	7898|Actinopterygii	Z	Myosin&heavy&chain,&fast&skeletal&muscle-like	-	-	-	-	-	-	-	-	-	-	-	-	Myosin_N,Myosin_head
TRINITY_DN22474_c0_g1_i1	36.4518	-1.85452	0.720313	-2.5746	0.0100355	0.0435975	down	215358.XP_010753872.1	3.49e-108	317	KOG4552@1|root,KOG4552@2759|Eukaryota,38G5E@33154|Opisthokonta,3BGVP@33208|Metazoa,3CR9R@33213|Bilateria,482A6@7711|Chordata,48W3J@7742|Vertebrata,49WJ8@7898|Actinopterygii	7898|Actinopterygii	K	mediator&of&RNA&polymerase&II&transcription&subunit	med4	GO:0000428,GO:0005575,GO:0005622,GO:0005623,GO:0005634,GO:0005654,GO:0005667,GO:0006139,GO:0006351,GO:0006355,GO:0006357,GO:0006725,GO:0006807,GO:0008150,GO:0008152,GO:0009058,GO:0009059,GO:0009889,GO:0009987,GO:0010467,GO:0010468,GO:0010556,GO:0016070,GO:0016591,GO:0016592,GO:0018130,GO:0019219,GO:0019222,GO:0019438,GO:0030880,GO:0031323,GO:0031326,GO:0031974,GO:0031981,GO:0032774,GO:0032991,GO:…	-	ko:K15146	ko04919,map04919	-	-	-	ko00000,ko00001,ko03021	-	-	-	Med4
TRINITY_DN28399_c0_g1_i1	5.29762	-4.25997	1.65428	-2.57513	0.0100204	0.0435555	down	7955.ENSDARP00000116874	1.03e-24	100	KOG4724@1|root,KOG4724@2759|Eukaryota,38GPD@33154|Opisthokonta,3BE3F@33208|Metazoa,3CZXX@33213|Bilateria,482KC@7711|Chordata,491VN@7742|Vertebrata,49TKJ@7898|Actinopterygii	7898|Actinopterygii	T	Rho&GTPase&activating&protein	-	-	-	ko:K20641	-	-	-	-	ko00000,ko04131	-	-	-	RhoGAP
TRINITY_DN1408_c0_g1_i5	9.54964	-3.57224	1.38644	-2.57655	0.00997911	0.0434294	down	8010.XP_010888673.1	0	998	COG0387@1|root,KOG1397@2759|Eukaryota,38F2Z@33154|Opisthokonta,3BJS7@33208|Metazoa,3D06H@33213|Bilateria,485DG@7711|Chordata,4984E@7742|Vertebrata,49QG2@7898|Actinopterygii	7898|Actinopterygii	P	Belongs&to&the&Ca(2&)&cation&antiporter&(CaCA)&(TC&2.A.19)&family	-	-	-	-	-	-	-	-	-	-	-	-	Na_Ca_ex,YccF
TRINITY_DN5952_c0_g1_i3	7.6033	-4.90028	1.90037	-2.57859	0.00992039	0.0432682	down	7955.ENSDARP00000110248	4.17e-235	662	KOG2546@1|root,KOG2546@2759|Eukaryota,39RBS@33154|Opisthokonta,3BB23@33208|Metazoa,3CR6M@33213|Bilateria,4869J@7711|Chordata,48WER@7742|Vertebrata,49Y1C@7898|Actinopterygii	7898|Actinopterygii	T	Abl-interactor	-	-	-	-	-	-	-	-	-	-	-	-	Abi_HHR,SH3_9
TRINITY_DN595_c5_g1_i1	2.10271	-3.85383	1.49349	-2.58042	0.00986814	0.0431099	down	7994.ENSAMXP00000005641	1.37e-230	664	KOG3626@1|root,KOG3626@2759|Eukaryota,3AJCJ@33154|Opisthokonta,3BXVY@33208|Metazoa,3DEDA@33213|Bilateria,48HHS@7711|Chordata,49G45@7742|Vertebrata,4A5BW@7898|Actinopterygii	7898|Actinopterygii	P	Solute&carrier&organic&anion&transporter&family,&member&1F1	-	-	-	ko:K08747	ko04919,map04919	-	-	-	ko00000,ko00001,ko02000	2.A.60.1.10,2.A.60.1.13,2.A.60.1.15	-	-	Kazal_2,OATP
TRINITY_DN1387_c1_g1_i11	24.8125	-8.44144	3.26642	-2.58431	0.00975746	0.0427728	down	7955.ENSDARP00000005075	0	1912	COG1196@1|root,KOG0933@2759|Eukaryota,38GT2@33154|Opisthokonta,3B9Q1@33208|Metazoa,3CYKQ@33213|Bilateria,482IH@7711|Chordata,48UX5@7742|Vertebrata,49Q89@7898|Actinopterygii	33208|Metazoa	BD	Structural&maintenance&of&chromosomes	SMC2	GO:0000003,GO:0000012,GO:0000070,GO:0000228,GO:0000278,GO:0000280,GO:0000775,GO:0000785,GO:0000793,GO:0000796,GO:0000803,GO:0000819,GO:0003674,GO:0003676,GO:0003677,GO:0003682,GO:0003697,GO:0003824,GO:0005488,GO:0005515,GO:0005575,GO:0005622,GO:0005623,GO:0005634,GO:0005654,GO:0005694,GO:0005730,GO:0005737,GO:0005829,GO:0006139,GO:0006259,GO:0006281,GO:0006323,GO:0006725,GO:0006807,GO:0006950,GO:…	-	ko:K06674	ko04111,map04111	-	-	-	ko00000,ko00001,ko03036	-	-	-	SMC_N,SMC_hinge
TRINITY_DN5149_c6_g1_i1	9.03981	-6.98181	2.70106	-2.58484	0.00974238	0.0427327	down	106582.XP_004549715.1	4.21e-93	279	2E9Y2@1|root,2SG85@2759|Eukaryota,3ABMW@33154|Opisthokonta,3BWKG@33208|Metazoa,3DECQ@33213|Bilateria,48I0M@7711|Chordata,49EUF@7742|Vertebrata,4A5HU@7898|Actinopterygii	7898|Actinopterygii	-	-	-	-	-	-	-	-	-	-	-	-	-	-	-
TRINITY_DN68_c2_g1_i1	1.91883	-4.71465	1.82304	-2.58615	0.00970536	0.0426238	down	144197.XP_008305215.1	0	2238	KOG1215@1|root,KOG1215@2759|Eukaryota,38B6M@33154|Opisthokonta,3B9HR@33208|Metazoa,3CV9D@33213|Bilateria,47ZFJ@7711|Chordata,48WNX@7742|Vertebrata,49UJ5@7898|Actinopterygii	7898|Actinopterygii	T	lipoprotein&receptor-related&protein	-	-	-	ko:K04550	ko04979,ko05010,ko05144,map04979,map05010,map05144	-	-	-	ko00000,ko00001,ko04090,ko04131,ko04516	-	-	-	EGF,EGF_CA,FXa_inhibition,Ldl_recept_a,Ldl_recept_b,cEGF
TRINITY_DN4419_c0_g1_i1	4.6746	-4.09647	1.58292	-2.58792	0.00965573	0.0424725	down	7955.ENSDARP00000035728	1.26e-198	563	COG0461@1|root,KOG1377@2759|Eukaryota,38EAF@33154|Opisthokonta,3B9I3@33208|Metazoa,3CTV1@33213|Bilateria,48B70@7711|Chordata,48XQV@7742|Vertebrata,49TRC@7898|Actinopterygii	7898|Actinopterygii	F	Uridine&monophosphate&synthetase	umps	-	2.4.2.10,4.1.1.23	ko:K13421	ko00240,ko00983,ko01100,map00240,map00983,map01100	M00051	R00965,R01870,R08231	RC00063,RC00409,RC00611	ko00000,ko00001,ko00002,ko01000	-	-	-	OMPdecase,Pribosyltran
TRINITY_DN32372_c3_g1_i1	3.00872	-5.37228	2.07566	-2.58823	0.00964703	0.0424472	down	7955.ENSDARP00000093526	0	855	2AHDA@1|root,2RZ23@2759|Eukaryota,39SNX@33154|Opisthokonta,3BIN2@33208|Metazoa,3D34M@33213|Bilateria,485R5@7711|Chordata,4978G@7742|Vertebrata,4A48A@7898|Actinopterygii	33208|Metazoa	T	Tumor&necrosis&factor&receptor&superfamily&member	TNFRSF1B	GO:0001775,GO:0002237,GO:0002252,GO:0002263,GO:0002274,GO:0002275,GO:0002283,GO:0002366,GO:0002376,GO:0002443,GO:0002444,GO:0002446,GO:0003170,GO:0003176,GO:0003177,GO:0003330,GO:0003332,GO:0003674,GO:0004888,GO:0005031,GO:0005035,GO:0005488,GO:0005515,GO:0005575,GO:0005576,GO:0005622,GO:0005623,GO:0005634,GO:0005737,GO:0005886,GO:0005887,GO:0006810,GO:0006887,GO:0006915,GO:0006950,GO:0006952,GO:…	-	ko:K05141	ko04060,ko04668,ko04920,ko05014,map04060,map04668,map04920,map05014	-	-	-	ko00000,ko00001,ko04050,ko04090	-	-	-	TNFR_c6
TRINITY_DN12556_c0_g1_i7	12.2166	-7.41634	2.86436	-2.58918	0.00962055	0.0423634	down	8081.XP_008401526.1	2.15e-15	82.8	2CN4Y@1|root,2QTX8@2759|Eukaryota,38G73@33154|Opisthokonta,3BANW@33208|Metazoa,3CR7P@33213|Bilateria,482R3@7711|Chordata,4939Q@7742|Vertebrata,49QT5@7898|Actinopterygii	7898|Actinopterygii	K	Nuclear&factor&of&activated&T-cells,&cytoplasmic	nfatc1	-	-	ko:K04446	ko04010,ko04022,ko04024,ko04218,ko04310,ko04380,ko04650,ko04658,ko04659,ko04660,ko04662,ko04921,ko04933,ko05161,ko05166,ko05167,ko05321,map04010,map04022,map04024,map04218,map04310,map04380,map04650,map04658,map04659,map04660,map04662,map04921,map04933,map05161,map05166,map05167,map05321	-	-	-	ko00000,ko00001,ko03000	-	-	-	RHD_DNA_bind,RHD_dimer
TRINITY_DN14857_c0_g1_i1	2.87281	-3.40401	1.31381	-2.59094	0.0095713	0.0422107	down	7955.ENSDARP00000121203	7.2e-210	593	COG1073@1|root,2QQ8Z@2759|Eukaryota,38H36@33154|Opisthokonta,3BMEU@33208|Metazoa,3D4RX@33213|Bilateria,48CNI@7711|Chordata,49A12@7742|Vertebrata,49TJ0@7898|Actinopterygii	7898|Actinopterygii	S	thioesterase	-	-	2.3.1.65,3.1.2.2	ko:K00659,ko:K01068	ko00062,ko00120,ko00430,ko01040,ko01100,ko01110,ko04146,ko04976,map00062,map00120,map00430,map01040,map01100,map01110,map04146,map04976	M00106	R01274,R03718,R03720,R08174,R08175,R08176,R08177,R08178,R08179,R08180,R08181,R08182,R08183,R08744,R08745,R09450	RC00004,RC00014,RC00096,RC02867	ko00000,ko00001,ko00002,ko01000,ko01004	-	-	-	BAAT_C,Bile_Hydr_Trans
TRINITY_DN5073_c0_g1_i1	5.39221	-6.22335	2.40038	-2.59265	0.00952383	0.0420693	down	7918.ENSLOCP00000018873	0	1043	KOG1420@1|root,KOG1420@2759|Eukaryota,38CH0@33154|Opisthokonta,3BEHD@33208|Metazoa,3CTJ6@33213|Bilateria,47ZBF@7711|Chordata,4927H@7742|Vertebrata,4A1RZ@7898|Actinopterygii	33213|Bilateria	P	Potassium&large&conductance&calcium-activated&channel,&subfamily&M,&alpha&member	slo	GO:0000003,GO:0001505,GO:0003674,GO:0005215,GO:0005216,GO:0005227,GO:0005244,GO:0005249,GO:0005261,GO:0005267,GO:0005488,GO:0005515,GO:0005575,GO:0005622,GO:0005623,GO:0005737,GO:0005886,GO:0005887,GO:0006810,GO:0006811,GO:0006812,GO:0006813,GO:0006996,GO:0007010,GO:0007610,GO:0007617,GO:0007618,GO:0007619,GO:0007622,GO:0007623,GO:0007631,GO:0008049,GO:0008076,GO:0008150,GO:0008324,GO:0008582,GO:…	-	ko:K04936	ko04022,ko04270,ko04911,ko04924,ko04970,ko04972,map04022,map04270,map04911,map04924,map04970,map04972	-	-	-	ko00000,ko00001,ko04040	1.A.1.3.1,1.A.1.3.2,1.A.1.3.3	-	-	BK_channel_a,Ion_trans,Ion_trans_2
TRINITY_DN404_c1_g1_i1	4.9398	-6.10164	2.35278	-2.59337	0.00950399	0.0420098	down	144197.XP_008279644.1	5.88e-72	250	28N27@1|root,2S0JY@2759|Eukaryota,39R10@33154|Opisthokonta,3BA7A@33208|Metazoa,3CWN9@33213|Bilateria,48BYA@7711|Chordata,4989S@7742|Vertebrata,4A3VR@7898|Actinopterygii	7898|Actinopterygii	S	protein&C15orf52&homolog&isoform&X1	-	-	-	-	-	-	-	-	-	-	-	-	DUF4594
TRINITY_DN25320_c0_g1_i2	6.15605	-6.42405	2.47639	-2.59412	0.00948323	0.0419489	down	7955.ENSDARP00000062271	1.87e-108	316	COG0212@1|root,KOG3093@2759|Eukaryota,39CHJ@33154|Opisthokonta,3BI5A@33208|Metazoa,3CZNJ@33213|Bilateria,481I5@7711|Chordata,495FJ@7742|Vertebrata,49QDA@7898|Actinopterygii	7898|Actinopterygii	H	5-formyltetrahydrofolate&cyclo-ligase	MTHFS	-	6.3.3.2	ko:K01934	ko00670,ko01100,map00670,map01100	-	R02301	RC00183	ko00000,ko00001,ko01000	-	-	-	5-FTHF_cyc-lig
TRINITY_DN20945_c0_g1_i1	2.74246	-5.25407	2.02489	-2.59474	0.00946627	0.0418937	down	7955.ENSDARP00000065565	9.11e-85	254	COG1490@1|root,KOG3323@2759|Eukaryota,3A3UY@33154|Opisthokonta,3BGN7@33208|Metazoa,3D131@33213|Bilateria,482Y5@7711|Chordata,495MP@7742|Vertebrata,49RB6@7898|Actinopterygii	7898|Actinopterygii	J	deacylase&1	dtd1	GO:0000049,GO:0002161,GO:0003674,GO:0003676,GO:0003723,GO:0003824,GO:0005488,GO:0005575,GO:0005622,GO:0005623,GO:0005737,GO:0006139,GO:0006399,GO:0006450,GO:0006725,GO:0006807,GO:0008150,GO:0008152,GO:0009987,GO:0016070,GO:0016787,GO:0016788,GO:0034641,GO:0034660,GO:0043170,GO:0044237,GO:0044238,GO:0044424,GO:0044464,GO:0046483,GO:0051499,GO:0051500,GO:0052689,GO:0065007,GO:0065008,GO:0071704,GO:…	-	ko:K07560	-	-	-	-	ko00000,ko01000,ko03016	-	-	-	Tyr_Deacylase
TRINITY_DN11042_c1_g1_i11	7.03296	-6.62183	2.55128	-2.59549	0.00944553	0.0418331	down	144197.XP_008279378.1	4.34e-167	479	KOG4323@1|root,KOG4323@2759|Eukaryota,38C1P@33154|Opisthokonta,3BFR4@33208|Metazoa,3CZ0F@33213|Bilateria,4830C@7711|Chordata,48XRD@7742|Vertebrata,49VJX@7898|Actinopterygii	7898|Actinopterygii	S	PHD&finger&protein&1	PHF1	-	-	ko:K11467	-	-	-	-	ko00000,ko03000,ko03036	-	-	-	Mtf2_C,PHD
TRINITY_DN12409_c0_g1_i7	4.39311	-5.9278	2.28301	-2.59648	0.00941847	0.0417522	down	8128.ENSONIP00000020209	4.75e-38	148	KOG3607@1|root,KOG3607@2759|Eukaryota,39VJV@33154|Opisthokonta,3BHD5@33208|Metazoa,3CXCT@33213|Bilateria,48341@7711|Chordata,48ZKU@7742|Vertebrata,49U0A@7898|Actinopterygii	7898|Actinopterygii	O	Disintegrin&and&metalloproteinase&domain-containing&protein&9-like	-	-	-	ko:K06834	-	-	-	-	ko00000,ko01000,ko01002,ko04516	-	-	-	ADAM_CR,Disintegrin,Pep_M12B_propep,Reprolysin
TRINITY_DN9405_c1_g1_i1	10.5268	-7.20303	2.7727	-2.59784	0.00938117	0.041649	down	7994.ENSAMXP00000001792	1.61e-44	150	2DEPC@1|root,2S5QR@2759|Eukaryota,3A7CM@33154|Opisthokonta,3BSQW@33208|Metazoa,3D9W7@33213|Bilateria,48GFD@7711|Chordata,49CRV@7742|Vertebrata,4A4FH@7898|Actinopterygii	7898|Actinopterygii	S	Apolipoprotein&A-II	-	-	-	-	-	-	-	-	-	-	-	-	-
TRINITY_DN4578_c1_g1_i5	55.313	-3.47348	1.33522	-2.60143	0.00928357	0.0413688	down	7994.ENSAMXP00000017648	1.73e-09	60.5	COG2272@1|root,KOG1214@2759|Eukaryota,39XDC@33154|Opisthokonta,3BF85@33208|Metazoa,3CZRR@33213|Bilateria,4849T@7711|Chordata,494AH@7742|Vertebrata,4A9AV@7898|Actinopterygii	7898|Actinopterygii	MW	CD74&molecule,&major&histocompatibility&complex,&class&II&invariant&chain&a	cd74	-	-	ko:K06505	ko04612,ko05152,ko05168,map04612,map05152,map05168	-	-	-	ko00000,ko00001,ko00535,ko04090	-	-	-	MHC2-interact,MHCassoc_trimer,Thyroglobulin_1
TRINITY_DN24468_c0_g1_i3	4.94536	-6.11233	2.34799	-2.60322	0.00923536	0.0412163	down	7994.ENSAMXP00000005345	0	2147	COG0046@1|root,KOG1907@2759|Eukaryota,38F1H@33154|Opisthokonta,3B9CY@33208|Metazoa,3D074@33213|Bilateria,489C4@7711|Chordata,492JD@7742|Vertebrata,49Y0M@7898|Actinopterygii	7898|Actinopterygii	F	Phosphoribosylformylglycinamidine&synthase	pfas	-	6.3.5.3	ko:K01952	ko00230,ko01100,ko01110,ko01130,map00230,map01100,map01110,map01130	M00048	R04463	RC00010,RC01160	ko00000,ko00001,ko00002,ko01000	-	-	-	AIRS_C,GATase_5
TRINITY_DN9982_c0_g1_i9	12.5212	-7.45494	2.86342	-2.60351	0.00922751	0.0411955	down	7994.ENSAMXP00000008251	1.14e-11	74.7	290TZ@1|root,2RB0C@2759|Eukaryota,39XIN@33154|Opisthokonta,3BBZ7@33208|Metazoa,3D0BM@33213|Bilateria,484UB@7711|Chordata,490VN@7742|Vertebrata,49XBY@7898|Actinopterygii	7898|Actinopterygii	S	AIG1&family	-	-	-	-	-	-	-	-	-	-	-	-	AIG1
TRINITY_DN15998_c1_g1_i2	3.47061	-5.59819	2.14926	-2.6047	0.00919537	0.0411054	down	8128.ENSONIP00000025337	3.08e-119	360	KOG0694@1|root,KOG0694@2759|Eukaryota,38B5Z@33154|Opisthokonta,3BDW7@33208|Metazoa,3CRM6@33213|Bilateria,4830G@7711|Chordata,48XRG@7742|Vertebrata,49TU7@7898|Actinopterygii	7898|Actinopterygii	T	Protein&kinase&C&eta	prkch	-	2.7.11.13	ko:K18051	ko04270,ko04750,map04270,map04750	-	-	-	ko00000,ko00001,ko01000,ko01001,ko04147	-	-	-	C1_1,C2,Pkinase,Pkinase_C
TRINITY_DN5647_c0_g1_i14	14.2314	-7.63646	2.92797	-2.60811	0.00910434	0.0408191	down	7955.ENSDARP00000121793	8.21e-248	698	COG3733@1|root,KOG1186@2759|Eukaryota,39R8W@33154|Opisthokonta,3BEIP@33208|Metazoa,3CZ1F@33213|Bilateria,4846D@7711|Chordata,490TP@7742|Vertebrata,49S31@7898|Actinopterygii	7898|Actinopterygii	Q	Amine&oxidase	-	-	1.4.3.21	ko:K00276	ko00260,ko00350,ko00360,ko00410,ko00950,ko00960,ko01100,ko01110,map00260,map00350,map00360,map00410,map00950,map00960,map01100,map01110	-	R02382,R02529,R02613,R03139,R04027,R04300,R06154,R06740	RC00062,RC00189,RC00676,RC01052	ko00000,ko00001,ko01000	-	-	-	Cu_amine_oxid,Cu_amine_oxidN2,Cu_amine_oxidN3
TRINITY_DN1366_c0_g1_i10	23.1605	-5.78525	2.21744	-2.60897	0.00908142	0.0407586	down	7955.ENSDARP00000099073	0	2520	28NFK@1|root,2QV16@2759|Eukaryota,38CZ7@33154|Opisthokonta,3BA7R@33208|Metazoa,3CRR4@33213|Bilateria,488JU@7711|Chordata,48YUE@7742|Vertebrata,49QSN@7898|Actinopterygii	33208|Metazoa	S	anchor&protein	AKAP9	GO:0000003,GO:0000086,GO:0000165,GO:0000226,GO:0000242,GO:0000278,GO:0001539,GO:0001932,GO:0001934,GO:0002027,GO:0002064,GO:0003006,GO:0003008,GO:0003674,GO:0005085,GO:0005088,GO:0005102,GO:0005198,GO:0005488,GO:0005515,GO:0005575,GO:0005622,GO:0005623,GO:0005737,GO:0005794,GO:0005795,GO:0005801,GO:0005813,GO:0005814,GO:0005815,GO:0005829,GO:0005856,GO:0005886,GO:0005887,GO:0005929,GO:0006464,GO:…	-	ko:K16481,ko:K16551,ko:K20478	-	-	-	-	ko00000,ko01009,ko03036,ko04131	-	-	-	PACT_coil_coil
TRINITY_DN181_c2_g1_i1	6.76171	-6.56165	2.51419	-2.60984	0.00905839	0.040686	down	7955.ENSDARP00000062458	1.38e-214	629	KOG0110@1|root,KOG0110@2759|Eukaryota,38IY3@33154|Opisthokonta,3BET5@33208|Metazoa,3CUKS@33213|Bilateria,486CK@7711|Chordata,48VCA@7742|Vertebrata,49W3Q@7898|Actinopterygii	7898|Actinopterygii	A	RNA&binding&motif&protein&19	rbm19	-	-	ko:K14787	-	-	-	-	ko00000,ko03009	-	-	-	RRM_1
TRINITY_DN9681_c0_g1_i4	40.8662	-8.2012	3.14096	-2.61105	0.00902642	0.0406008	down	8049.ENSGMOP00000000748	1.73e-16	79	COG5083@1|root,KOG3668@2759|Eukaryota,38C2H@33154|Opisthokonta,3BB4C@33208|Metazoa,3CT3I@33213|Bilateria,481GV@7711|Chordata,48ZBT@7742|Vertebrata,4A1BT@7898|Actinopterygii	7898|Actinopterygii	IT	Phosphatidylinositol&transfer&protein&alpha	-	-	-	-	-	-	-	-	-	-	-	-	IP_trans
TRINITY_DN1507_c0_g1_i10	112.877	-2.83195	1.0839	-2.61273	0.00898215	0.0404683	down	32507.XP_006796397.1	0	1031	COG0572@1|root,KOG4203@2759|Eukaryota,38HW6@33154|Opisthokonta,3BBTZ@33208|Metazoa,3CWFI@33213|Bilateria,48030@7711|Chordata,48XYF@7742|Vertebrata,49X8K@7898|Actinopterygii	7898|Actinopterygii	TZ	Belongs&to&the&uridine&kinase&family	uckl1	-	2.7.1.48	ko:K00876	ko00240,ko00983,ko01100,map00240,map00983,map01100	-	R00513,R00516,R00517,R00962,R00964,R00967,R00968,R00970,R01548,R01549,R01880,R02091,R02096,R02097,R02327,R02332,R02371,R02372,R08232	RC00002,RC00017	ko00000,ko00001,ko01000	-	-	-	PRK,UPRTase
TRINITY_DN1683_c0_g2_i1	8.51028	-6.89292	2.63726	-2.61367	0.00895762	0.0403977	down	7918.ENSLOCP00000015381	5.13e-272	832	COG0666@1|root,KOG4369@1|root,KOG0504@2759|Eukaryota,KOG4369@2759|Eukaryota,38I05@33154|Opisthokonta,3BHRH@33208|Metazoa,3CU4I@33213|Bilateria,484TK@7711|Chordata,48VFT@7742|Vertebrata,49TED@7898|Actinopterygii	7898|Actinopterygii	T	Ankyrin&repeat&and&KH	-	-	-	ko:K16726	-	-	-	-	ko00000,ko03036	-	-	-	Ank_2,Ank_4,KH_1
TRINITY_DN6727_c0_g1_i2	40.9329	-1.47659	0.564901	-2.61389	0.00895191	0.0403788	down	7955.ENSDARP00000110232	2.22e-144	414	KOG3183@1|root,KOG3183@2759|Eukaryota,391FM@33154|Opisthokonta,3BG8N@33208|Metazoa,3CY1R@33213|Bilateria,481CT@7711|Chordata,48YJS@7742|Vertebrata,49QVM@7898|Actinopterygii	7898|Actinopterygii	S	zinc&finger	zfand2a	-	-	-	-	-	-	-	-	-	-	-	UIM,zf-AN1
TRINITY_DN5469_c0_g1_i1	6.82338	-3.07744	1.17674	-2.61522	0.00891698	0.0402727	down	7955.ENSDARP00000099395	3.43e-162	461	KOG2849@1|root,KOG2849@2759|Eukaryota,38KX3@33154|Opisthokonta,3BBGN@33208|Metazoa,3CUVF@33213|Bilateria,48806@7711|Chordata,4995Y@7742|Vertebrata,49QB6@7898|Actinopterygii	7898|Actinopterygii	S	Poly(U)-specific	-	GO:0003674,GO:0003676,GO:0003723,GO:0003824,GO:0004518,GO:0004519,GO:0004521,GO:0004540,GO:0005488,GO:0005575,GO:0005576,GO:0006139,GO:0006725,GO:0006807,GO:0008150,GO:0008152,GO:0009987,GO:0016070,GO:0016787,GO:0016788,GO:0034641,GO:0043167,GO:0043169,GO:0043170,GO:0044237,GO:0044238,GO:0046483,GO:0046872,GO:0071704,GO:0090304,GO:0090305,GO:0090501,GO:0090502,GO:0097159,GO:0140098,GO:1901360,GO:…	-	-	-	-	-	-	-	-	-	-	XendoU
TRINITY_DN3624_c1_g1_i1	5.6279	-6.293	2.40378	-2.61796	0.00884573	0.040065	down	7955.ENSDARP00000126621	7.81e-155	445	COG4886@1|root,KOG0619@2759|Eukaryota,39WFM@33154|Opisthokonta,3BFEK@33208|Metazoa,3CU3A@33213|Bilateria,489GE@7711|Chordata,48W6F@7742|Vertebrata,49YDQ@7898|Actinopterygii	7898|Actinopterygii	S	Leucine&rich&repeat&containing&52	LRRC52	-	-	-	-	-	-	-	-	-	-	-	LRR_8
TRINITY_DN3254_c0_g1_i12	26.3752	-8.5284	3.25516	-2.61996	0.00879389	0.0398971	down	7955.ENSDARP00000002260	0	1178	COG0513@1|root,KOG0335@2759|Eukaryota,38IV8@33154|Opisthokonta,3BEF3@33208|Metazoa,3CUJS@33213|Bilateria,48154@7711|Chordata,48WA5@7742|Vertebrata,49RKM@7898|Actinopterygii	7898|Actinopterygii	A	ATP-dependent&RNA&helicase	ddx3x	-	3.6.4.13	ko:K11594	ko04622,ko05161,ko05203,map04622,map05161,map05203	-	-	-	ko00000,ko00001,ko01000,ko03019,ko03036,ko03041	-	-	-	DEAD,Helicase_C
TRINITY_DN28973_c0_g1_i1	4.9308	-6.09818	2.32747	-2.62009	0.0087906	0.0398898	down	7955.ENSDARP00000103610	4.07e-83	260	28K6X@1|root,2QSMG@2759|Eukaryota,39TXW@33154|Opisthokonta,3BNJW@33208|Metazoa,3D0DB@33213|Bilateria,489HY@7711|Chordata,49737@7742|Vertebrata,49S6G@7898|Actinopterygii	7898|Actinopterygii	-	-	-	-	-	-	-	-	-	-	-	-	-	-	-
TRINITY_DN11468_c0_g1_i29	12.1039	-7.40407	2.82501	-2.6209	0.00876979	0.0398334	down	8010.XP_010892833.1	0	1683	28JIY@1|root,2QRY1@2759|Eukaryota,38GMS@33154|Opisthokonta,3BBAR@33208|Metazoa,3CWAF@33213|Bilateria,4886S@7711|Chordata,48VVD@7742|Vertebrata,49UUR@7898|Actinopterygii	33208|Metazoa	S	Si&dkey-161j23.6	KIAA0556	-	-	-	-	-	-	-	-	-	-	-	DUF4457
TRINITY_DN26799_c1_g1_i1	6.24939	-5.48137	2.09088	-2.62156	0.00875283	0.039777	down	215358.XP_010730705.1	4.01e-99	289	2B3J8@1|root,2RZP6@2759|Eukaryota,3A04G@33154|Opisthokonta,3BPYV@33208|Metazoa,3D5K8@33213|Bilateria,481RH@7711|Chordata,48YKP@7742|Vertebrata,4A28H@7898|Actinopterygii	7898|Actinopterygii	S	Epithelial&membrane&protein	-	-	-	-	-	-	-	-	-	-	-	-	PMP22_Claudin
TRINITY_DN4391_c0_g1_i2	7.18309	-5.67826	2.16424	-2.62368	0.00869857	0.0396019	down	7955.ENSDARP00000067056	1.09e-151	432	COG3145@1|root,2QW9E@2759|Eukaryota,38FKA@33154|Opisthokonta,3BD7Z@33208|Metazoa,3CUUY@33213|Bilateria,483H3@7711|Chordata,495ZB@7742|Vertebrata,49WHT@7898|Actinopterygii	7898|Actinopterygii	L	alkB,&alkylation&repair&homolog&3&(E.&coli)	alkbh3	-	1.14.11.54	ko:K10860	-	-	-	-	ko00000,ko01000,ko03400	-	-	-	2OG-FeII_Oxy_2
TRINITY_DN35710_c0_g1_i3	6.7606	-6.54458	2.49376	-2.62439	0.00868053	0.0395404	down	7955.ENSDARP00000056457	7.61e-293	798	COG0554@1|root,KOG2517@2759|Eukaryota,39S19@33154|Opisthokonta,3BBMY@33208|Metazoa,3CW7G@33213|Bilateria,483JT@7711|Chordata,490F3@7742|Vertebrata,4A1K7@7898|Actinopterygii	33208|Metazoa	G	FGGY&carbohydrate&kinase	FGGY	GO:0003674,GO:0003824,GO:0005975,GO:0005996,GO:0006793,GO:0006796,GO:0006950,GO:0008150,GO:0008152,GO:0009987,GO:0016301,GO:0016310,GO:0016740,GO:0016772,GO:0016773,GO:0019150,GO:0019200,GO:0019321,GO:0019725,GO:0033554,GO:0034976,GO:0042592,GO:0044237,GO:0044238,GO:0044262,GO:0044281,GO:0046835,GO:0050896,GO:0051716,GO:0060249,GO:0065007,GO:0065008,GO:0070050,GO:0071704	-	-	-	-	-	-	-	-	-	-	FGGY_C,FGGY_N
TRINITY_DN45176_c0_g1_i1	2.67635	-4.2296	1.6107	-2.62594	0.00864092	0.0394197	down	7918.ENSLOCP00000004922	3.91e-50	198	28NU6@1|root,2QVE3@2759|Eukaryota,39FRS@33154|Opisthokonta,3BHJU@33208|Metazoa,3D0M1@33213|Bilateria,48CQ5@7711|Chordata,4959T@7742|Vertebrata,49XFB@7898|Actinopterygii	7898|Actinopterygii	S	Chromosome&10&open&reading&frame&71	-	-	-	ko:K18626	-	-	-	-	ko00000,ko04812	-	-	-	DUF4585
TRINITY_DN13240_c1_g1_i1	5.16542	-2.99364	1.13938	-2.62743	0.00860314	0.0393089	down	215358.XP_010738897.1	4.21e-98	335	KOG1721@1|root,KOG1721@2759|Eukaryota,38ZR8@33154|Opisthokonta,3BMEZ@33208|Metazoa,3CYS6@33213|Bilateria,4841V@7711|Chordata,48XRE@7742|Vertebrata,49V5D@7898|Actinopterygii	7898|Actinopterygii	K	zinc&finger&protein	ZNF335	-	-	-	-	-	-	-	-	-	-	-	zf-C2H2,zf-H2C2_5
TRINITY_DN22595_c1_g1_i2	28.7513	-3.14915	1.19814	-2.62836	0.00857982	0.0392392	down	7955.ENSDARP00000111856	0	1344	KOG2896@1|root,KOG2896@2759|Eukaryota,39SMB@33154|Opisthokonta,3BFZC@33208|Metazoa,3CU98@33213|Bilateria,483Y2@7711|Chordata,48VMU@7742|Vertebrata,49WFR@7898|Actinopterygii	33208|Metazoa	S	UV&radiation	UVRAG	GO:0000003,GO:0000149,GO:0000226,GO:0000323,GO:0000726,GO:0001932,GO:0002009,GO:0002165,GO:0003006,GO:0003674,GO:0005488,GO:0005515,GO:0005575,GO:0005622,GO:0005623,GO:0005737,GO:0005764,GO:0005768,GO:0005769,GO:0005770,GO:0005773,GO:0005783,GO:0005813,GO:0005815,GO:0005856,GO:0006139,GO:0006259,GO:0006281,GO:0006302,GO:0006303,GO:0006725,GO:0006807,GO:0006810,GO:0006890,GO:0006906,GO:0006914,GO:…	-	ko:K21249	ko04140,map04140	-	-	-	ko00000,ko00001,ko04131	-	-	-	Atg14
TRINITY_DN3383_c2_g1_i5	5.19343	-5.20373	1.97929	-2.62909	0.00856125	0.0391815	down	215358.XP_010729783.1	9.27e-131	400	KOG1871@1|root,KOG1871@2759|Eukaryota,38D2C@33154|Opisthokonta,3BE30@33208|Metazoa,3CUMU@33213|Bilateria,488EM@7711|Chordata,48WXB@7742|Vertebrata,49S48@7898|Actinopterygii	7898|Actinopterygii	O	Ubiquitin&specific&peptidase&10	usp10	-	3.4.19.12	ko:K11841	ko04139,map04139	-	-	-	ko00000,ko00001,ko01000,ko01002,ko04121	-	-	-	UCH
TRINITY_DN11035_c0_g1_i2	6.75578	-6.56127	2.49311	-2.63176	0.00849449	0.0389764	down	8010.XP_010872189.1	1.06e-100	320	KOG2177@1|root,KOG2177@2759|Eukaryota,39U70@33154|Opisthokonta,3BYM9@33208|Metazoa,3DDEE@33213|Bilateria,48HK9@7711|Chordata,49G9H@7742|Vertebrata,4A9D2@7898|Actinopterygii	7898|Actinopterygii	O	NLRC3-like	-	-	-	-	-	-	-	-	-	-	-	-	FISNA,LRR_6,NACHT,zf-C3HC4,zf-C3HC4_4
TRINITY_DN14302_c0_g1_i6	2.579	-5.15326	1.95784	-2.63212	0.00848538	0.0389475	down	7994.ENSAMXP00000006242	6.37e-104	328	KOG1738@1|root,KOG1738@2759|Eukaryota,39RBI@33154|Opisthokonta,3BE3R@33208|Metazoa,3CVF1@33213|Bilateria,48AF8@7711|Chordata,4941Q@7742|Vertebrata,4A215@7898|Actinopterygii	7898|Actinopterygii	T	Connector&enhancer&of&kinase&suppressor&of&ras	cnksr2	-	-	ko:K17536	ko04013,map04013	-	-	-	ko00000,ko00001,ko01001	-	-	-	CRIC_ras_sig,DUF1170,PDZ,PH,SAM_1
TRINITY_DN6040_c0_g1_i3	9.14561	-6.99989	2.65653	-2.63498	0.00841429	0.0387268	down	8010.XP_010863115.1	1.99e-71	240	28HVX@1|root,2QQ6U@2759|Eukaryota,39ZBT@33154|Opisthokonta,3BNAN@33208|Metazoa,3D4QA@33213|Bilateria,48C6V@7711|Chordata,49A89@7742|Vertebrata,4A1Y0@7898|Actinopterygii	7898|Actinopterygii	T	Fc&receptor-like&protein	-	-	-	ko:K06727	-	-	-	-	ko00000,ko04090	-	-	-	Ig_2,Ig_3,ig
TRINITY_DN6896_c0_g1_i1	4.03483	-5.81161	2.20243	-2.63873	0.00832171	0.0384318	down	8081.XP_008435785.1	7.65e-64	211	KOG1216@1|root,KOG4291@1|root,KOG1216@2759|Eukaryota,KOG4291@2759|Eukaryota,38BA2@33154|Opisthokonta,3BHBM@33208|Metazoa,3CSSV@33213|Bilateria,4802J@7711|Chordata,48VKX@7742|Vertebrata,49ZI5@7898|Actinopterygii	7898|Actinopterygii	W	Alpha-tectorin-like	-	-	-	ko:K18273,ko:K19899	-	-	-	-	ko00000,ko00537,ko04147	-	-	-	C8,NIDO,TIL,TILa,VWD,Zona_pellucida
TRINITY_DN20166_c0_g1_i1	4.14697	-4.01565	1.52157	-2.63914	0.00831155	0.0384012	down	7918.ENSLOCP00000018520	4.16e-90	283	COG0204@1|root,KOG2898@2759|Eukaryota,38G7K@33154|Opisthokonta,3BAXG@33208|Metazoa,3CW3W@33213|Bilateria,4858D@7711|Chordata,494NM@7742|Vertebrata,49W4B@7898|Actinopterygii	7898|Actinopterygii	I	1-acylglycerol-3-phosphate&O-acyltransferase&6	agpat6	-	2.3.1.15	ko:K13506	ko00561,ko00564,ko01100,ko01110,map00561,map00564,map01100,map01110	M00089	R00851,R09380	RC00004,RC00039,RC00041	ko00000,ko00001,ko00002,ko01000,ko01004	-	-	-	Acyltransferase
TRINITY_DN5457_c0_g1_i13	23.2345	-6.46608	2.44953	-2.63972	0.00829741	0.0383636	down	7955.ENSDARP00000108732	5.05e-271	796	COG5217@1|root,KOG3000@2759|Eukaryota,39U3W@33154|Opisthokonta,3BZAR@33208|Metazoa,3D5ZA@33213|Bilateria,48CVW@7711|Chordata,49AHI@7742|Vertebrata,49SH3@7898|Actinopterygii	7898|Actinopterygii	DZ	Belongs&to&the&class&I-like&SAM-binding&methyltransferase&superfamily.&C5-methyltransferase&family	-	-	2.1.1.37	ko:K17399	ko00270,ko01100,ko05206,map00270,map01100,map05206	M00035	R04858	RC00003,RC00332	ko00000,ko00001,ko00002,ko01000,ko03032,ko03036	-	-	-	CH,DNA_methylase,PWWP
TRINITY_DN8895_c0_g1_i5	16.0265	-7.80836	2.95797	-2.63977	0.00829623	0.0383618	down	7994.ENSAMXP00000004741	1.18e-145	445	2C3NY@1|root,2QRYU@2759|Eukaryota,39R95@33154|Opisthokonta,3BDKY@33208|Metazoa,3CZN9@33213|Bilateria,4862X@7711|Chordata,492V1@7742|Vertebrata,49YV0@7898|Actinopterygii	7898|Actinopterygii	S	Centrosomal&protein	cep63	GO:0000075,GO:0000077,GO:0000226,GO:0000922,GO:0005575,GO:0005622,GO:0005623,GO:0005737,GO:0005813,GO:0005814,GO:0005815,GO:0005819,GO:0005856,GO:0006950,GO:0006974,GO:0006996,GO:0007010,GO:0007017,GO:0007049,GO:0007051,GO:0007098,GO:0007099,GO:0007154,GO:0007165,GO:0008150,GO:0009888,GO:0009987,GO:0015630,GO:0016043,GO:0022402,GO:0022607,GO:0023052,GO:0030154,GO:0030855,GO:0031023,GO:0031570,GO:…	-	ko:K16763	-	-	-	-	ko00000,ko03036	-	-	-	CEP63
TRINITY_DN6969_c0_g1_i3	4.58732	-5.99711	2.27117	-2.64054	0.0082774	0.0382996	down	7994.ENSAMXP00000010853	1.88e-105	328	COG2373@1|root,KOG1366@2759|Eukaryota,38DGN@33154|Opisthokonta,3BCF2@33208|Metazoa,3CTZZ@33213|Bilateria,480CR@7711|Chordata,48V4X@7742|Vertebrata,49QEJ@7898|Actinopterygii	7898|Actinopterygii	O	Alpha-2-macroglobulin-like	-	-	-	ko:K03910	ko04610,map04610	-	-	-	ko00000,ko00001,ko04131,ko04147	-	-	-	A2M,A2M_N,A2M_N_2,A2M_comp,A2M_recep,Thiol-ester_cl
[truncated: 858 more rows]
