# Supplementary material for: Global expression pattern of genes containing positively selected sites in European anchovy (Engraulis encrasicolus L.) may shed light on teleost reproduction
Source: PLoS One. 2023 Aug 11;18(8):e0289940. doi: 10.1371/journal.pone.0289940 (PMC10420382; doi:10.1371/journal.pone.0289940)
Supplement: S5 Table — (XLSX) [file pone.0289940.s005.xlsx]

## Sheet: Table S5
Table S5. The differential expression of protein-coding genes in testis versus other somatic tissues (cauda, gill, fin, muscle, liver, kidney).
Gene	baseMean	log2FoldChange	lfcSE	stat	pvalue	padj	up/down	seed_ortholog	evalue	score	eggNOG_OGs	max_annot_lvl	COG_category	Description	Preferred_name	GOs	EC	KEGG_ko	KEGG_Pathway	KEGG_Module	KEGG_Reaction	KEGG_rclass	BRITE	KEGG_TC	CAZy	BiGG_Reaction	PFAMs
TRINITY_DN330_c5_g1_i2	294.122	6.92728	0.669553	10.3461	4.36e-25	9.62e-22	up	7955.ENSDARP00000002437	1.34e-281	790	KOG3809@1|root,KOG3809@2759|Eukaryota,39S6S@33154|Opisthokonta,3BGSB@33208|Metazoa,3CTIQ@33213|Bilateria,487V1@7711|Chordata,4953X@7742|Vertebrata,49XBT@7898|Actinopterygii	33208|Metazoa	Z	TNF&receptor-associated&factor&3&interacting&protein&1	TRAF3IP1	GO:0000003,GO:0000122,GO:0001654,GO:0001655,GO:0001738,GO:0001817,GO:0001818,GO:0001822,GO:0001932,GO:0001933,GO:0002009,GO:0002119,GO:0002164,GO:0002682,GO:0002683,GO:0002697,GO:0002698,GO:0002831,GO:0002832,GO:0003002,GO:0003008,GO:0003674,GO:0005102,GO:0005215,GO:0005488,GO:0005515,GO:0005575,GO:0005622,GO:0005623,GO:0005737,GO:0005813,GO:0005815,GO:0005829,GO:0005856,GO:0005929,GO:0005930,GO:…	-	ko:K19680	-	-	-	-	ko00000,ko03036	-	-	-	MIP-T3
TRINITY_DN5475_c0_g1_i1	149.7	12.5656	2.73945	4.58692	4.5e-06	9.52e-05	up	7994.ENSAMXP00000022260	1.5e-252	735	28PXW@1|root,2QWKG@2759|Eukaryota,38H5R@33154|Opisthokonta,3BJM0@33208|Metazoa,3CY63@33213|Bilateria,486I7@7711|Chordata,48VQ5@7742|Vertebrata,4A6SG@7898|Actinopterygii	7898|Actinopterygii	S	Schlafen&family&member&13	SLFN13	-	-	-	-	-	-	-	-	-	-	-	AlbA_2
TRINITY_DN13013_c0_g1_i1	203.327	10.6434	1.08007	9.8544	6.56e-23	9.5e-20	up	8128.ENSONIP00000009298	2.08e-44	155	28ISB@1|root,2QR3K@2759|Eukaryota,38FWF@33154|Opisthokonta,3BCMU@33208|Metazoa,3CTM2@33213|Bilateria,47ZZS@7711|Chordata,4947U@7742|Vertebrata,49SDR@7898|Actinopterygii	7898|Actinopterygii	S	Homer&homolog	homer1	-	-	ko:K15010	ko04068,ko04724,map04068,map04724	-	-	-	ko00000,ko00001	-	-	-	WH1
TRINITY_DN5287_c0_g1_i1	3.90561	6.52171	1.41999	4.59279	4.37e-06	9.34e-05	up	8010.XP_010878043.1	1.99e-278	768	KOG2563@1|root,KOG2563@2759|Eukaryota,38E18@33154|Opisthokonta,3BBKP@33208|Metazoa,3D0XS@33213|Bilateria,48A8Q@7711|Chordata,48V2W@7742|Vertebrata,49ZXD@7898|Actinopterygii	7898|Actinopterygii	S	Disrupted&in&renal&carcinoma	dirc2	-	-	ko:K15381	-	-	-	-	ko00000,ko02000	2.A.1.28	-	-	MFS_1
TRINITY_DN1031_c0_g2_i2	1032.02	6.40332	0.649458	9.85949	6.24e-23	9.18e-20	up	7918.ENSLOCP00000000819	0	1326	KOG3528@1|root,KOG3528@2759|Eukaryota,38HPQ@33154|Opisthokonta,3BE0C@33208|Metazoa,3CRMZ@33213|Bilateria,4808D@7711|Chordata,4961U@7742|Vertebrata,49RPG@7898|Actinopterygii	7898|Actinopterygii	S	partitioning&defective&3&homolog	pard3	-	-	ko:K04237	ko04015,ko04062,ko04080,ko04144,ko04360,ko04390,ko04391,ko04520,ko04530,ko05165,map04015,map04062,map04080,map04144,map04360,map04390,map04391,map04520,map04530,map05165	-	-	-	ko00000,ko00001,ko01009,ko04030	-	-	-	DUF3534,PDZ
TRINITY_DN1947_c0_g1_i1	132.278	9.12331	1.5041	6.06563	1.31e-09	9.04e-08	up	8010.XP_010892059.1	1.95e-235	677	KOG2477@1|root,KOG2477@2759|Eukaryota,38DAU@33154|Opisthokonta,3BA02@33208|Metazoa,3CT9D@33213|Bilateria,488R0@7711|Chordata,49744@7742|Vertebrata,49WIG@7898|Actinopterygii	7898|Actinopterygii	S	CWF19-like&2,&cell&cycle&control&(S.&pombe)	cwf19l2	-	-	-	-	-	-	-	-	-	-	-	CwfJ_C_1,CwfJ_C_2
TRINITY_DN941_c0_g2_i1	68.7717	11.3181	2.18873	5.1711	2.33e-07	8.58e-06	up	215358.XP_010737072.1	3.97e-97	331	COG1525@1|root,KOG2039@2759|Eukaryota,38EGH@33154|Opisthokonta,3BASW@33208|Metazoa,3D09D@33213|Bilateria,480EC@7711|Chordata,48XEF@7742|Vertebrata,49SEP@7898|Actinopterygii	7898|Actinopterygii	K	Tudor&domain&containing&7	TDRD7	GO:0000003,GO:0001654,GO:0002088,GO:0002089,GO:0003674,GO:0003676,GO:0003723,GO:0003729,GO:0005488,GO:0005575,GO:0005622,GO:0005623,GO:0005737,GO:0007275,GO:0007276,GO:0007283,GO:0007423,GO:0008150,GO:0009653,GO:0009887,GO:0009888,GO:0009987,GO:0010468,GO:0010608,GO:0019222,GO:0019953,GO:0022414,GO:0030154,GO:0030855,GO:0032501,GO:0032502,GO:0032504,GO:0032991,GO:0035770,GO:0043010,GO:0043226,GO:…	-	ko:K18405	-	-	-	-	ko00000,ko03036	-	-	-	OST-HTH,TUDOR
TRINITY_DN5278_c0_g1_i13	283.55	8.16334	1.34182	6.08377	1.17e-09	8.16e-08	up	144197.XP_008274397.1	0	1635	KOG2023@1|root,KOG2023@2759|Eukaryota,38DR7@33154|Opisthokonta,3BAW7@33208|Metazoa,3CSYC@33213|Bilateria,47ZTP@7711|Chordata,493JR@7742|Vertebrata,49UIF@7898|Actinopterygii	7898|Actinopterygii	UY	Transportin&1	tnpo1	-	-	ko:K18752	-	-	-	-	ko00000,ko03009,ko03019	1.I.1	-	-	HEAT_EZ,IBN_N
TRINITY_DN1000_c0_g1_i4	6.6009	5.97586	1.1524	5.18558	2.15e-07	7.99e-06	up	144197.XP_008274650.1	2.41e-75	242	COG0553@1|root,KOG0386@2759|Eukaryota,38FDR@33154|Opisthokonta,3BEJV@33208|Metazoa,3CSZA@33213|Bilateria,480WB@7711|Chordata,492CC@7742|Vertebrata,4A1JB@7898|Actinopterygii	7898|Actinopterygii	BK	SWI&SNF&related,&matrix&associated,&actin&dependent&regulator&of&chromatin,&subfamily&a,&member&2	smarca2	-	-	ko:K11647	ko04714,ko05225,map04714,map05225	-	-	-	ko00000,ko00001,ko01000,ko03021,ko03036	-	-	-	BRK,Bromodomain,HSA,Helicase_C,QLQ,SNF2_N,SnAC
TRINITY_DN2818_c1_g1_i1	23.3883	4.0324	0.555911	7.25368	4.06e-13	7.58e-11	up	7994.ENSAMXP00000014768	2.14e-211	602	COG5273@1|root,KOG1311@2759|Eukaryota,38FC3@33154|Opisthokonta,3B9NG@33208|Metazoa,3CU18@33213|Bilateria,47Z4P@7711|Chordata,491KQ@7742|Vertebrata,4A1QX@7898|Actinopterygii	7898|Actinopterygii	S	Belongs&to&the&DHHC&palmitoyltransferase&family	zdhhc5	-	2.3.1.225	ko:K20030	-	-	-	-	ko00000,ko01000,ko04131	-	-	-	DHHC
TRINITY_DN6845_c0_g1_i2	88.7915	10.5389	1.7281	6.09854	1.07e-09	7.48e-08	up	215358.XP_010752552.1	8.55e-33	120	2B1WH@1|root,2S0BD@2759|Eukaryota,3A1YK@33154|Opisthokonta,3BPKE@33208|Metazoa,3CUT9@33213|Bilateria,48BKD@7711|Chordata,497Y4@7742|Vertebrata,4A3MX@7898|Actinopterygii	7898|Actinopterygii	S	Microsomal&glutathione&S-transferase	mgst1	-	2.5.1.18	ko:K00799	ko00480,ko00980,ko00982,ko00983,ko01524,ko05200,ko05204,ko05225,ko05418,map00480,map00980,map00982,map00983,map01524,map05200,map05204,map05225,map05418	-	R03522,R07002,R07003,R07004,R07023,R07024,R07025,R07026,R07069,R07070,R07083,R07084,R07091,R07092,R07093,R07094,R07100,R07113,R07116,R08280,R09409,R11905	RC00004,RC00069,RC00840,RC00948,RC01704,RC01705,RC01706,RC01758,RC01759,RC01765,RC01767,RC01769,RC02243,RC02527,RC02939,RC02940,RC02942,RC02943,RC02944	ko00000,ko00001,ko01000,ko02000	1.A.12.2.2,1.A.12.3.2	-	-	MAPEG
TRINITY_DN3061_c0_g1_i1	40.5274	10.4398	2.24213	4.65619	3.22e-06	7.45e-05	up	7955.ENSDARP00000046526	9.48e-32	123	KOG2685@1|root,KOG2685@2759|Eukaryota,38FQN@33154|Opisthokonta,3BE1P@33208|Metazoa,3CWV2@33213|Bilateria,47ZI3@7711|Chordata,496ZY@7742|Vertebrata,49SAC@7898|Actinopterygii	7898|Actinopterygii	Z	Tektin&2&(testicular)	tekt2	-	-	ko:K18629	-	-	-	-	ko00000,ko04812	-	-	-	Tektin
TRINITY_DN4224_c0_g1_i1	725.926	10.0777	1.93636	5.20443	1.95e-07	7.31e-06	up	7955.ENSDARP00000116818	2.33e-296	854	KOG1819@1|root,KOG1819@2759|Eukaryota,38GFK@33154|Opisthokonta,3BAKD@33208|Metazoa,3CS3Q@33213|Bilateria,4898C@7711|Chordata,48Z0G@7742|Vertebrata,49XDN@7898|Actinopterygii	7898|Actinopterygii	S	Zinc&finger,&FYVE&domain&containing&28	zfyve28	GO:0001932,GO:0001933,GO:0003674,GO:0005488,GO:0005543,GO:0005575,GO:0005622,GO:0005623,GO:0005737,GO:0005768,GO:0005769,GO:0005829,GO:0006469,GO:0007175,GO:0007176,GO:0008150,GO:0008289,GO:0009892,GO:0009966,GO:0009968,GO:0010008,GO:0010469,GO:0010563,GO:0010605,GO:0010646,GO:0010648,GO:0012505,GO:0016020,GO:0019220,GO:0019222,GO:0023051,GO:0023057,GO:0031090,GO:0031323,GO:0031324,GO:0031399,GO:…	-	-	-	-	-	-	-	-	-	-	FYVE
TRINITY_DN9860_c0_g1_i1	749.551	6.16206	0.777542	7.92506	2.28e-15	7.08e-13	up	7994.ENSAMXP00000018771	0	926	KOG0689@1|root,KOG4240@1|root,KOG0689@2759|Eukaryota,KOG4240@2759|Eukaryota,38C82@33154|Opisthokonta,3BJHH@33208|Metazoa,3D3EK@33213|Bilateria,48BHH@7711|Chordata,499IS@7742|Vertebrata,4A2Q4@7898|Actinopterygii	7898|Actinopterygii	T	rho&guanine&nucleotide&exchange&factor	ARHGEF40	-	-	-	-	-	-	-	-	-	-	-	RhoGEF
TRINITY_DN4290_c3_g1_i3	56.7782	10.1254	1.2775	7.92593	2.26e-15	7.07e-13	up	144197.XP_008284738.1	3.83e-10	67	KOG1721@1|root,KOG1721@2759|Eukaryota,39UBA@33154|Opisthokonta,3BBI5@33208|Metazoa,3D1DW@33213|Bilateria,483B4@7711|Chordata,48YSN@7742|Vertebrata,49UW9@7898|Actinopterygii	7898|Actinopterygii	S	zinc&finger&protein	ZNF518A	-	-	-	-	-	-	-	-	-	-	-	-
TRINITY_DN550_c1_g1_i3	66.8031	10.6093	1.86857	5.67778	1.36e-08	7.02e-07	up	7955.ENSDARP00000060441	3.08e-196	600	COG2940@1|root,KOG1141@2759|Eukaryota,38F4N@33154|Opisthokonta,3BEM8@33208|Metazoa,3CVYS@33213|Bilateria,48AUK@7711|Chordata,48YY0@7742|Vertebrata,49UU0@7898|Actinopterygii	7898|Actinopterygii	B	Histone-lysine&N-methyltransferase	-	GO:0003674,GO:0003682,GO:0005488,GO:0006355,GO:0007154,GO:0007165,GO:0007264,GO:0007265,GO:0008150,GO:0009889,GO:0009893,GO:0009987,GO:0010468,GO:0010556,GO:0010604,GO:0010638,GO:0019219,GO:0019222,GO:0023052,GO:0031323,GO:0031325,GO:0031326,GO:0031935,GO:0031937,GO:0033043,GO:0033044,GO:0035556,GO:0045935,GO:0048518,GO:0048522,GO:0050789,GO:0050794,GO:0050896,GO:0051052,GO:0051054,GO:0051128,GO:…	2.1.1.43	ko:K11421	ko00310,ko04550,map00310,map04550	-	R03875,R03938,R04866,R04867	RC00003,RC00060,RC00181,RC00496	ko00000,ko00001,ko01000,ko03036	-	-	-	MBD,Pre-SET,SET
TRINITY_DN5660_c1_g1_i1	133.447	2.81139	0.539031	5.21564	1.83e-07	6.93e-06	up	7994.ENSAMXP00000001406	5.23e-139	440	KOG4246@1|root,KOG4246@2759|Eukaryota,38FX6@33154|Opisthokonta,3B9V4@33208|Metazoa,3CW35@33213|Bilateria,481RI@7711|Chordata,4908Z@7742|Vertebrata,4A02T@7898|Actinopterygii	7898|Actinopterygii	S	Cell&division&cycle&and&apoptosis&regulator	ccar1	-	-	-	-	-	-	-	-	-	-	-	DBC1,S1-like,SAP
TRINITY_DN2855_c1_g1_i3	840.212	8.43578	1.48488	5.6811	1.34e-08	6.9e-07	up	7994.ENSAMXP00000025052	0	859	COG0471@1|root,KOG1281@2759|Eukaryota,38C60@33154|Opisthokonta,3BBN0@33208|Metazoa,3CTA5@33213|Bilateria,4847R@7711|Chordata,4923D@7742|Vertebrata,49QKR@7898|Actinopterygii	7898|Actinopterygii	P	Solute&carrier&family&13	-	-	-	ko:K14445	-	-	-	-	ko00000,ko02000	2.A.47.1	-	-	Na_sulph_symp
TRINITY_DN2366_c0_g1_i3	13.2716	8.11072	1.42708	5.68344	1.32e-08	6.82e-07	up	48698.ENSPFOP00000002150	0	1772	KOG1041@1|root,KOG1041@2759|Eukaryota,38CFV@33154|Opisthokonta,3BA6S@33208|Metazoa,3CRF4@33213|Bilateria,481WD@7711|Chordata,48XSP@7742|Vertebrata,4A0MY@7898|Actinopterygii	7898|Actinopterygii	J	Required&for&RNA-mediated&gene&silencing&(RNAi).&Binds&to&short&RNAs&such&as&microRNAs&(miRNAs)&and&represses&the&translation&of&mRNAs&which&are&complementary&to&them.&Lacks&endonuclease&activity&and&does&not&appear&to&cleave&target&mRNAs	AGO4	-	-	ko:K11593	-	-	-	-	ko00000,ko03019,ko03036	-	-	-	ArgoL1,ArgoL2,ArgoMid,ArgoN,PAZ,Piwi
TRINITY_DN5811_c1_g1_i1	59.5284	2.83597	0.498064	5.69399	1.24e-08	6.47e-07	up	106582.XP_004575781.1	0	1136	COG5640@1|root,KOG3577@1|root,KOG3577@2759|Eukaryota,KOG3627@2759|Eukaryota,38BVI@33154|Opisthokonta,3BD5I@33208|Metazoa,3CT7P@33213|Bilateria,47YYY@7711|Chordata,498RA@7742|Vertebrata,49XSA@7898|Actinopterygii	7898|Actinopterygii	ET	Atrial&natriuretic&peptide-converting	corin	-	-	ko:K09614	-	-	-	-	ko00000,ko01000,ko01002	-	-	-	Fz,Ldl_recept_a,SRCR_2,Trypsin
TRINITY_DN2579_c0_g1_i1	935.893	2.39883	0.421112	5.69643	1.22e-08	6.38e-07	up	144197.XP_008280725.1	2.07e-249	709	COG1034@1|root,KOG2282@2759|Eukaryota,38DHR@33154|Opisthokonta,3BE04@33208|Metazoa,3CT34@33213|Bilateria,482GT@7711|Chordata,492Y4@7742|Vertebrata,49WH9@7898|Actinopterygii	7898|Actinopterygii	C	75&kDa&subunit	ndufs1	-	1.6.5.3,1.6.99.3	ko:K03934	ko00190,ko01100,ko04714,ko04723,ko04932,ko05010,ko05012,ko05016,map00190,map01100,map04714,map04723,map04932,map05010,map05012,map05016	M00143	R11945	RC00061	ko00000,ko00001,ko00002,ko01000	3.D.1.6	-	-	Fer2_4,Molybdopterin,NADH-G_4Fe-4S_3,NADH_dhqG_C
TRINITY_DN7564_c0_g1_i2	195.136	5.86289	0.769643	7.61768	2.58e-14	6.37e-12	up	7955.ENSDARP00000105409	3.6e-297	842	KOG4456@1|root,KOG4456@2759|Eukaryota,38H00@33154|Opisthokonta,3BFK3@33208|Metazoa,3CV9X@33213|Bilateria,480KC@7711|Chordata,48X4W@7742|Vertebrata,49SV5@7898|Actinopterygii	33208|Metazoa	D	Inner&centromere&protein	INCENP	GO:0000003,GO:0000070,GO:0000226,GO:0000228,GO:0000278,GO:0000280,GO:0000281,GO:0000775,GO:0000776,GO:0000785,GO:0000792,GO:0000793,GO:0000794,GO:0000795,GO:0000800,GO:0000801,GO:0000819,GO:0000910,GO:0001932,GO:0001934,GO:0003674,GO:0005488,GO:0005515,GO:0005575,GO:0005622,GO:0005623,GO:0005634,GO:0005654,GO:0005694,GO:0005721,GO:0005737,GO:0005819,GO:0005829,GO:0005856,GO:0005875,GO:0006928,GO:…	-	ko:K11515	-	-	-	-	ko00000,ko03036	-	-	-	INCENP_ARK-bind,INCENP_N
TRINITY_DN271_c1_g1_i3	11.3559	4.45925	0.946938	4.70913	2.49e-06	6.12e-05	up	7955.ENSDARP00000121321	0	1129	28PXP@1|root,2QWK8@2759|Eukaryota,39R1Z@33154|Opisthokonta,3BFU6@33208|Metazoa,3CXIR@33213|Bilateria,47ZHI@7711|Chordata,49306@7742|Vertebrata,49RIF@7898|Actinopterygii	33208|Metazoa	S	Centrosomal&protein	CEP89	GO:0000922,GO:0003008,GO:0005575,GO:0005622,GO:0005623,GO:0005737,GO:0005739,GO:0005740,GO:0005758,GO:0005813,GO:0005814,GO:0005815,GO:0005819,GO:0005829,GO:0005856,GO:0005886,GO:0005929,GO:0006996,GO:0007005,GO:0007154,GO:0007267,GO:0007268,GO:0007610,GO:0007611,GO:0007612,GO:0008150,GO:0009987,GO:0015630,GO:0016020,GO:0016043,GO:0022406,GO:0022607,GO:0023052,GO:0030030,GO:0030031,GO:0031514,GO:…	-	ko:K16543	-	-	-	-	ko00000,ko03036	-	-	-	-
TRINITY_DN6435_c0_g1_i1	137.704	10.3472	1.4889	6.94958	3.66e-12	5.24e-10	up	7955.ENSDARP00000027131	1.31e-119	345	28JZ5@1|root,2QSDJ@2759|Eukaryota,39ZMK@33154|Opisthokonta,3BIAY@33208|Metazoa,3D45P@33213|Bilateria,4834X@7711|Chordata,48ZYC@7742|Vertebrata,4A14T@7898|Actinopterygii	7898|Actinopterygii	S	Plays&a&major&role&in&tight&junction-specific&obliteration&of&the&intercellular&space,&through&calcium-&independent&cell-adhesion&activity	cldn11	-	-	ko:K06087	ko04514,ko04530,ko04670,ko05160,map04514,map04530,map04670,map05160	-	-	-	ko00000,ko00001,ko04147,ko04516	-	-	-	PMP22_Claudin
TRINITY_DN2337_c0_g1_i4	31.6889	5.74644	1.20607	4.76459	1.89e-06	4.96e-05	up	7994.ENSAMXP00000001993	1.49e-144	414	COG0335@1|root,KOG1698@2759|Eukaryota,39SYN@33154|Opisthokonta,3BEVU@33208|Metazoa,3D3YJ@33213|Bilateria,48462@7711|Chordata,4965Y@7742|Vertebrata,49RXC@7898|Actinopterygii	7898|Actinopterygii	J	ribosomal&protein&L19	mrpl19	-	-	ko:K02884	ko03010,map03010	M00178	-	-	br01610,ko00000,ko00001,ko00002,ko03011	-	-	-	Ribosomal_L19
TRINITY_DN1415_c1_g1_i6	19.1125	9.22603	1.49497	6.17138	6.77e-10	4.95e-08	up	8010.XP_010890291.1	6.43e-115	344	COG5063@1|root,KOG1677@2759|Eukaryota,39VT1@33154|Opisthokonta,3BHNM@33208|Metazoa,3E4V8@33213|Bilateria,4892H@7711|Chordata,497AY@7742|Vertebrata,49PVG@7898|Actinopterygii	7898|Actinopterygii	S	ZFP36&ring&finger&protein	ZFP36	-	-	ko:K15308	ko05166,ko05167,map05166,map05167	-	-	-	ko00000,ko00001,ko03019	-	-	-	zf-CCCH
TRINITY_DN473_c5_g1_i1	13.6413	3.17446	0.600488	5.28647	1.25e-07	4.95e-06	up	106582.XP_004564913.1	0	1233	COG0515@1|root,KOG4250@2759|Eukaryota,38HXK@33154|Opisthokonta,3BD7S@33208|Metazoa,3CU69@33213|Bilateria,480T3@7711|Chordata,490X5@7742|Vertebrata,49YY1@7898|Actinopterygii	7898|Actinopterygii	T	Serine&threonine-protein&kinase	tbk1	-	2.7.11.10	ko:K05410	ko04014,ko04137,ko04620,ko04621,ko04622,ko04623,ko04657,ko05160,ko05161,ko05162,ko05164,ko05165,ko05167,ko05168,ko05169,map04014,map04137,map04620,map04621,map04622,map04623,map04657,map05160,map05161,map05162,map05164,map05165,map05167,map05168,map05169	-	-	-	ko00000,ko00001,ko01000,ko01001,ko04131	-	-	-	Pkinase
TRINITY_DN4101_c0_g1_i3	48.6845	7.85012	1.48421	5.28908	1.23e-07	4.89e-06	up	7994.ENSAMXP00000011676	2.7e-147	430	KOG2361@1|root,KOG2361@2759|Eukaryota,38FHK@33154|Opisthokonta,3BFBT@33208|Metazoa,3CU87@33213|Bilateria,47ZBV@7711|Chordata,48Z0Y@7742|Vertebrata,49Y7D@7898|Actinopterygii	7898|Actinopterygii	S	Methyltransferase&like&8	mettl8	-	-	-	-	-	-	-	-	-	-	-	Methyltransf_23,Methyltransf_25
TRINITY_DN11852_c0_g1_i1	425.011	9.40019	1.51531	6.20347	5.52e-10	4.13e-08	up	7918.ENSLOCP00000012666	0	885	KOG2649@1|root,KOG2649@2759|Eukaryota,38DE0@33154|Opisthokonta,3B9RU@33208|Metazoa,3CSI8@33213|Bilateria,48ABN@7711|Chordata,496N7@7742|Vertebrata,49SEM@7898|Actinopterygii	7898|Actinopterygii	S	Carboxypeptidase	-	-	-	ko:K13022	-	-	-	-	ko00000,ko01000,ko01002	-	-	-	CarboxypepD_reg,Fz,Peptidase_M14
TRINITY_DN5102_c0_g1_i1	3.2004	6.29733	1.30722	4.81736	1.45e-06	4.02e-05	up	7994.ENSAMXP00000008324	0	3670	COG5021@1|root,KOG4276@2759|Eukaryota,39M9X@33154|Opisthokonta,3B97M@33208|Metazoa,3CXRM@33213|Bilateria,484BS@7711|Chordata,48WBN@7742|Vertebrata,49UPF@7898|Actinopterygii	7898|Actinopterygii	O	HECT&domain&containing&1	hectd1	-	2.3.2.26	ko:K12231	-	-	-	-	ko00000,ko01000,ko04121	-	-	-	Ank_2,Ank_5,HECT,MIB_HERC2,Sad1_UNC
TRINITY_DN5113_c5_g2_i1	106.358	3.32777	0.69015	4.82181	1.42e-06	3.95e-05	up	7955.ENSDARP00000046545	0	2763	KOG3617@1|root,KOG3617@2759|Eukaryota,38CRP@33154|Opisthokonta,3BENH@33208|Metazoa,3CU2T@33213|Bilateria,48B8P@7711|Chordata,495R0@7742|Vertebrata,49S8T@7898|Actinopterygii	33208|Metazoa	S	intraflagellar&transport	IFT140	GO:0001501,GO:0001654,GO:0001655,GO:0001750,GO:0002119,GO:0002164,GO:0003002,GO:0003008,GO:0005575,GO:0005622,GO:0005623,GO:0005737,GO:0005813,GO:0005815,GO:0005856,GO:0005929,GO:0005930,GO:0006810,GO:0006928,GO:0006950,GO:0006970,GO:0006972,GO:0006979,GO:0006996,GO:0007017,GO:0007018,GO:0007275,GO:0007368,GO:0007389,GO:0007399,GO:0007423,GO:0007507,GO:0007568,GO:0007600,GO:0007605,GO:0008104,GO:…	-	ko:K19672	-	-	-	-	ko00000,ko03036	-	-	-	ANAPC4_WD40
TRINITY_DN1405_c0_g1_i14	644.949	7.48095	0.815613	9.17218	4.64e-20	3.88e-17	up	8010.XP_010869867.1	8.36e-261	760	KOG1513@1|root,KOG1513@2759|Eukaryota,38I2T@33154|Opisthokonta,3BBYS@33208|Metazoa,3CVTP@33213|Bilateria,4866Y@7711|Chordata,497KM@7742|Vertebrata,49XN1@7898|Actinopterygii	7898|Actinopterygii	KT	Strawberry&notch&homolog	SBNO2	-	-	-	-	-	-	-	-	-	-	-	AAA_34,Helicase_C_4
TRINITY_DN3651_c0_g1_i4	211.035	12.6769	1.90885	6.64112	3.11e-11	3.39e-09	up	8010.XP_010868996.1	3.62e-85	259	KOG3913@1|root,KOG3913@2759|Eukaryota,38SE0@33154|Opisthokonta,3BDPD@33208|Metazoa,3CT9Q@33213|Bilateria,48ABH@7711|Chordata,498ED@7742|Vertebrata,49VI3@7898|Actinopterygii	7898|Actinopterygii	T	Ligand&for&members&of&the&frizzled&family&of&seven&transmembrane&receptors	wnt11	-	-	ko:K01384	ko04150,ko04310,ko04390,ko04550,ko04916,ko04934,ko05165,ko05166,ko05200,ko05205,ko05217,ko05224,ko05225,ko05226,map04150,map04310,map04390,map04550,map04916,map04934,map05165,map05166,map05200,map05205,map05217,map05224,map05225,map05226	M00677	-	-	ko00000,ko00001,ko00002,ko00536	-	-	-	wnt
TRINITY_DN2887_c0_g1_i1	231.582	7.82117	1.34403	5.81921	5.91e-09	3.37e-07	up	8010.XP_010882821.1	1.59e-54	182	COG4642@1|root,KOG0231@2759|Eukaryota,38F7V@33154|Opisthokonta,3BFPB@33208|Metazoa,3D1WP@33213|Bilateria,486YH@7711|Chordata,495N2@7742|Vertebrata,49RHQ@7898|Actinopterygii	7898|Actinopterygii	S	Radial&spoke&head&1&homolog	RSPH1	-	-	ko:K19755	-	-	-	-	ko00000,ko04812	-	-	-	MORN
TRINITY_DN1878_c0_g1_i1	22.8268	9.33185	1.32705	7.03201	2.04e-12	3.11e-10	up	8128.ENSONIP00000007357	0	1773	KOG3570@1|root,KOG3570@2759|Eukaryota,38EVU@33154|Opisthokonta,3BA3M@33208|Metazoa,3CTHU@33213|Bilateria,485TG@7711|Chordata,494WZ@7742|Vertebrata,49RGQ@7898|Actinopterygii	7898|Actinopterygii	T	DEATH&domain	madd	-	-	-	-	-	-	-	-	-	-	-	DENN,uDENN
TRINITY_DN1564_c0_g1_i2	317.166	12.0504	1.7134	7.03306	2.02e-12	3.09e-10	up	31033.ENSTRUP00000022393	3.95e-23	94.7	2CN7U@1|root,2QUDR@2759|Eukaryota,39YXU@33154|Opisthokonta,3BMYB@33208|Metazoa,3D4J2@33213|Bilateria,481NH@7711|Chordata,49AR3@7742|Vertebrata,4A5NT@7898|Actinopterygii	7898|Actinopterygii	S	ENV&polyprotein&(coat&polyprotein)	-	-	-	-	-	-	-	-	-	-	-	-	TLV_coat
TRINITY_DN344_c0_g1_i1	3.48396	5.39912	1.10563	4.88329	1.04e-06	3.07e-05	up	7994.ENSAMXP00000026761	1.77e-127	390	KOG1721@1|root,KOG1721@2759|Eukaryota,39YCD@33154|Opisthokonta,3BM6N@33208|Metazoa,3D59S@33213|Bilateria,484XV@7711|Chordata,499R1@7742|Vertebrata,49U8H@7898|Actinopterygii	7898|Actinopterygii	S	Zinc&finger&protein	-	-	-	-	-	-	-	-	-	-	-	-	zf-C2H2
TRINITY_DN9318_c0_g1_i1	939.546	7.4281	0.679244	10.9358	7.77e-28	3.04e-24	up	7994.ENSAMXP00000014441	9.49e-41	142	2D3P1@1|root,2S50R@2759|Eukaryota,3A32P@33154|Opisthokonta,3BQHZ@33208|Metazoa,3D6I4@33213|Bilateria,48E4J@7711|Chordata,49AUY@7742|Vertebrata,4A3IK@7898|Actinopterygii	7898|Actinopterygii	S	organizing&protein	-	-	-	ko:K16574	-	-	-	-	ko00000,ko03036,ko04812	-	-	-	MOZART2
TRINITY_DN7232_c0_g1_i1	222.906	2.81185	0.573515	4.90283	9.45e-07	2.84e-05	up	8081.XP_008397676.1	3.2e-56	181	28JQA@1|root,2QS3M@2759|Eukaryota,39MSU@33154|Opisthokonta,3CQ7F@33208|Metazoa,3E6CH@33213|Bilateria,48RTV@7711|Chordata,499FE@7742|Vertebrata,4A1UA@7898|Actinopterygii	7898|Actinopterygii	C	Belongs&to&the&globin&family	-	-	-	-	-	-	-	-	-	-	-	-	Globin
TRINITY_DN9304_c0_g1_i1	268.988	3.44407	0.548914	6.27433	3.51e-10	2.77e-08	up	7955.ENSDARP00000093069	5.71e-203	565	COG4286@1|root,KOG2948@2759|Eukaryota,38BVY@33154|Opisthokonta,3BA40@33208|Metazoa,3CXPS@33213|Bilateria,48A8Y@7711|Chordata,494X5@7742|Vertebrata,4A1WW@7898|Actinopterygii	33208|Metazoa	S	Chromosome&12&open&reading&frame&10	C12orf10	GO:0005575,GO:0005622,GO:0005623,GO:0005634,GO:0005654,GO:0005737,GO:0005739,GO:0007610,GO:0007626,GO:0008150,GO:0031974,GO:0031981,GO:0035640,GO:0035641,GO:0043226,GO:0043227,GO:0043229,GO:0043231,GO:0043233,GO:0044422,GO:0044424,GO:0044428,GO:0044444,GO:0044446,GO:0044464,GO:0070013	-	-	-	-	-	-	-	-	-	-	UPF0160
TRINITY_DN12836_c0_g1_i1	115.624	2.68286	0.426149	6.2956	3.06e-10	2.45e-08	up	7955.ENSDARP00000063107	8.92e-80	252	COG2124@1|root,KOG0156@2759|Eukaryota,38BSU@33154|Opisthokonta,3BC78@33208|Metazoa,3CRSA@33213|Bilateria,483G0@7711|Chordata,48WIJ@7742|Vertebrata,4A252@7898|Actinopterygii	7898|Actinopterygii	Q	cytochrome&P450	-	-	1.14.14.1	ko:K07418	ko00590,ko00591,ko01100,ko04212,ko04726,ko04750,ko04913,map00590,map00591,map01100,map04212,map04726,map04750,map04913	-	R07042,R07043,R07044,R07045,R07046,R07048,R07050,R07051,R07052,R07055,R07056	RC01184,RC01710,RC01711,RC01723,RC01725	ko00000,ko00001,ko00199,ko01000	-	-	-	p450
TRINITY_DN5430_c0_g1_i1	238.899	8.22377	1.66404	4.94204	7.73e-07	2.45e-05	up	7994.ENSAMXP00000019721	3.01e-132	397	KOG3589@1|root,KOG3589@2759|Eukaryota,39VZ8@33154|Opisthokonta,3BCAI@33208|Metazoa,3CXGM@33213|Bilateria,485R6@7711|Chordata,497B2@7742|Vertebrata,49RTW@7898|Actinopterygii	7898|Actinopterygii	T	regulator&of&G-protein&signaling	-	-	-	ko:K16449,ko:K17706	ko04015,map04015	-	-	-	ko00000,ko00001	-	-	-	RBD,RGS
TRINITY_DN13076_c0_g1_i1	64.1605	4.22353	0.853128	4.95064	7.4e-07	2.36e-05	up	7955.ENSDARP00000081395	0	1100	COG5158@1|root,KOG1299@2759|Eukaryota,38CY7@33154|Opisthokonta,3B9AS@33208|Metazoa,3CVPN@33213|Bilateria,4823P@7711|Chordata,48WZN@7742|Vertebrata,49TAY@7898|Actinopterygii	33208|Metazoa	U	Vacuolar&protein&sorting&45&homolog&(S.&cerevisiae)	VPS45	GO:0000139,GO:0000149,GO:0001505,GO:0003674,GO:0005488,GO:0005515,GO:0005575,GO:0005622,GO:0005623,GO:0005737,GO:0005768,GO:0005769,GO:0005794,GO:0006810,GO:0006836,GO:0006886,GO:0006887,GO:0006897,GO:0006898,GO:0006906,GO:0006907,GO:0006950,GO:0006996,GO:0007154,GO:0007267,GO:0007268,GO:0007269,GO:0007596,GO:0007599,GO:0008021,GO:0008104,GO:0008150,GO:0009611,GO:0009987,GO:0010008,GO:0012505,GO:…	-	ko:K12479	ko04138,ko04144,map04138,map04144	-	-	-	ko00000,ko00001,ko04131	-	-	-	Sec1
TRINITY_DN2301_c1_g1_i1	259.767	7.08967	0.845846	8.38175	5.21e-17	2.33e-14	up	8010.XP_010901655.1	1e-160	466	KOG0288@1|root,KOG0288@2759|Eukaryota,38G4W@33154|Opisthokonta,3B9XJ@33208|Metazoa,3CUU9@33213|Bilateria,481YJ@7711|Chordata,48Y2H@7742|Vertebrata,4A0G5@7898|Actinopterygii	7898|Actinopterygii	S	ATG16&autophagy&related&16-like&1&(S.&cerevisiae)	atg16l1	-	-	ko:K17890	ko04136,ko04138,ko04140,ko04621,map04136,map04138,map04140,map04621	-	-	-	ko00000,ko00001,ko03029,ko04131	-	-	-	ATG16,WD40
TRINITY_DN18690_c0_g1_i1	464.32	3.02915	0.611117	4.95674	7.17e-07	2.3e-05	up	8010.XP_010883379.1	2.49e-135	389	KOG1584@1|root,KOG1584@2759|Eukaryota,39XXS@33154|Opisthokonta,3BAJV@33208|Metazoa,3CSHX@33213|Bilateria,48878@7711|Chordata,48W0K@7742|Vertebrata,49QVQ@7898|Actinopterygii	7898|Actinopterygii	S	Sulfotransferase&family&cytosolic&2B&member&1-like	-	-	2.8.2.2	ko:K01015	ko00140,map00140	-	R00629,R03405,R08977,R08978	RC00007,RC00231,RC00341	ko00000,ko00001,ko01000	-	-	-	Sulfotransfer_1
TRINITY_DN8316_c0_g1_i1	158.753	12.1299	2.44341	4.96432	6.89e-07	2.23e-05	up	7918.ENSLOCP00000002058	3.6e-70	221	COG1087@1|root,KOG1371@2759|Eukaryota,38C46@33154|Opisthokonta,3BFFH@33208|Metazoa,3CTIM@33213|Bilateria,48976@7711|Chordata,48ZQD@7742|Vertebrata,4A07S@7898|Actinopterygii	7898|Actinopterygii	M	UDP-galactose-4-epimerase	gale	-	5.1.3.2	ko:K01784	ko00052,ko00520,ko01100,map00052,map00520,map01100	M00361,M00362,M00632	R00291,R02984	RC00289	ko00000,ko00001,ko00002,ko01000	-	-	-	GDP_Man_Dehyd
TRINITY_DN2375_c0_g1_i2	140.72	8.41945	1.42708	5.89978	3.64e-09	2.21e-07	up	8010.XP_010880423.1	0	1035	KOG0282@1|root,KOG0282@2759|Eukaryota,38XAV@33154|Opisthokonta,3BDDC@33208|Metazoa,3CXUP@33213|Bilateria,482YE@7711|Chordata,492V3@7742|Vertebrata,49W8G@7898|Actinopterygii	7898|Actinopterygii	S	Cell&division&cycle&40&homolog&(S.&cerevisiae)	cdc40	-	-	ko:K12816	ko03040,map03040	M00355	-	-	ko00000,ko00001,ko00002,ko03041	-	-	-	WD40
TRINITY_DN3611_c0_g1_i1	287.911	11.7895	1.03228	11.4208	3.29e-30	2.1e-26	up	7994.ENSAMXP00000026127	1.66e-121	364	28NGW@1|root,2R9HP@2759|Eukaryota,39ZQS@33154|Opisthokonta,3BD8D@33208|Metazoa,3D33C@33213|Bilateria,48CWZ@7711|Chordata,49AHA@7742|Vertebrata,4A0NT@7898|Actinopterygii	7898|Actinopterygii	S	One&gap&junction&consists&of&a&cluster&of&closely&packed&pairs&of&transmembrane&channels,&the&connexons,&through&which&materials&of&low&MW&diffuse&from&one&cell&to&a&neighboring&cell	gja4	-	-	ko:K07613	-	-	-	-	ko00000,ko02000	1.A.24.1.6	-	-	Connexin
TRINITY_DN1308_c0_g1_i2	150.569	10.3288	1.53498	6.72897	1.71e-11	1.98e-09	up	7955.ENSDARP00000121065	3.14e-141	424	COG0474@1|root,KOG0202@2759|Eukaryota,38B7J@33154|Opisthokonta,3BB7T@33208|Metazoa,3CXA7@33213|Bilateria,489B4@7711|Chordata,491MV@7742|Vertebrata,49UZC@7898|Actinopterygii	7898|Actinopterygii	P	This&magnesium-dependent&enzyme&catalyzes&the&hydrolysis&of&ATP&coupled&with&the&transport&of&calcium	atp2a3	-	3.6.3.8	ko:K05853	ko04020,ko04022,ko04972,ko05010,map04020,map04022,map04972,map05010	-	-	-	ko00000,ko00001,ko01000	3.A.3.2	-	-	Cation_ATPase,Cation_ATPase_C,Cation_ATPase_N,E1-E2_ATPase,Hydrolase,Hydrolase_3
TRINITY_DN380_c0_g1_i1	61.1082	9.57222	1.74373	5.4895	4.03e-08	1.88e-06	up	8010.XP_010868557.1	2.48e-228	642	COG0076@1|root,KOG0629@2759|Eukaryota,38CT3@33154|Opisthokonta,3BB5R@33208|Metazoa,3CUJ9@33213|Bilateria,48041@7711|Chordata,48W5B@7742|Vertebrata,49YIQ@7898|Actinopterygii	7898|Actinopterygii	E	Cysteine&sulfinic&acid&decarboxylase	csad	-	4.1.1.29	ko:K01594	ko00430,ko01100,map00430,map01100	-	R01682,R02466	RC00299	ko00000,ko00001,ko01000	-	-	-	Pyridoxal_deC
TRINITY_DN3850_c0_g1_i2	705.052	10.1794	1.25571	8.1065	5.21e-16	1.85e-13	up	8010.XP_010887801.1	5.91e-275	763	KOG1339@1|root,KOG1339@2759|Eukaryota,38EMZ@33154|Opisthokonta,3BF1B@33208|Metazoa,3CYBB@33213|Bilateria,47YX9@7711|Chordata,492FD@7742|Vertebrata,49UWH@7898|Actinopterygii	7898|Actinopterygii	O	Beta-site&APP-cleaving&enzyme&2	bace2	-	3.4.23.45	ko:K07747	ko05010,map05010	-	-	-	ko00000,ko00001,ko01000,ko01002	-	-	-	Asp
TRINITY_DN9929_c0_g1_i5	101.918	9.23724	1.18439	7.79915	6.23e-15	1.76e-12	up	7955.ENSDARP00000012236	0	1203	COG5185@1|root,KOG0995@2759|Eukaryota,38HGM@33154|Opisthokonta,3B9AR@33208|Metazoa,3CWEJ@33213|Bilateria,486CR@7711|Chordata,496Z6@7742|Vertebrata,49UG3@7898|Actinopterygii	33208|Metazoa	D	NDC80&homolog,&kinetochore&complex&component&(S.&cerevisiae)	NDC80	GO:0000003,GO:0000070,GO:0000132,GO:0000226,GO:0000228,GO:0000278,GO:0000280,GO:0000775,GO:0000776,GO:0000777,GO:0000778,GO:0000779,GO:0000780,GO:0000793,GO:0000794,GO:0000819,GO:0000940,GO:0000942,GO:0003006,GO:0003674,GO:0005198,GO:0005200,GO:0005488,GO:0005515,GO:0005575,GO:0005622,GO:0005623,GO:0005634,GO:0005654,GO:0005694,GO:0005737,GO:0005813,GO:0005815,GO:0005829,GO:0005856,GO:0006928,GO:…	-	ko:K11547	-	-	-	-	ko00000,ko03036	-	-	-	Ndc80_HEC
TRINITY_DN2269_c0_g1_i1	78.7524	10.3762	1.74499	5.94626	2.74e-09	1.74e-07	up	48698.ENSPFOP00000005762	1.72e-54	189	28NZI@1|root,2QVK3@2759|Eukaryota,38DEG@33154|Opisthokonta,3BIR9@33208|Metazoa,3CZUP@33213|Bilateria,486JB@7711|Chordata,492EU@7742|Vertebrata,4A1VS@7898|Actinopterygii	7898|Actinopterygii	T	Milk&fat&globule-EGF&factor&8&protein&a	-	-	-	ko:K17253	-	-	-	-	ko00000,ko04147	-	-	-	EGF,F5_F8_type_C,hEGF
TRINITY_DN12652_c0_g1_i1	205.143	3.80708	0.691485	5.50566	3.68e-08	1.73e-06	up	7955.ENSDARP00000122309	0	966	KOG4413@1|root,KOG4413@2759|Eukaryota,38D6A@33154|Opisthokonta,3BDAG@33208|Metazoa,3CYG2@33213|Bilateria,487XS@7711|Chordata,4917H@7742|Vertebrata,49WHP@7898|Actinopterygii	33208|Metazoa	O	Proteasome&(prosome,&macropain)&26S&subunit,&non-ATPase,&5	PSMD5	GO:0000502,GO:0003674,GO:0005488,GO:0005515,GO:0005575,GO:0005622,GO:0005623,GO:0005634,GO:0005654,GO:0005737,GO:0005829,GO:0005838,GO:0006464,GO:0006508,GO:0006807,GO:0008150,GO:0008152,GO:0008540,GO:0009987,GO:0016043,GO:0016579,GO:0019538,GO:0022607,GO:0022624,GO:0031974,GO:0031981,GO:0032991,GO:0034622,GO:0036211,GO:0043170,GO:0043226,GO:0043227,GO:0043229,GO:0043231,GO:0043233,GO:0043248,GO:…	-	ko:K06692	-	-	-	-	ko00000,ko03051	-	-	-	Proteasom_PSMB
TRINITY_DN8475_c0_g1_i1	144.56	3.07065	0.482406	6.36528	1.95e-10	1.69e-08	up	215358.XP_010733402.1	5.62e-96	292	KOG3551@1|root,KOG3551@2759|Eukaryota,38F0K@33154|Opisthokonta,3BA4X@33208|Metazoa,3CRWS@33213|Bilateria,483DG@7711|Chordata,4912C@7742|Vertebrata,49PVJ@7898|Actinopterygii	7898|Actinopterygii	T	Syntrophin&alpha&1	SNTA1	-	-	-	-	-	-	-	-	-	-	-	PDZ,PH
TRINITY_DN16884_c0_g1_i1	47.5182	2.11646	0.421088	5.02617	5e-07	1.68e-05	up	7955.ENSDARP00000094634	4.17e-109	333	28M3E@1|root,2QTK7@2759|Eukaryota,38HMQ@33154|Opisthokonta,3BA75@33208|Metazoa,3CT5C@33213|Bilateria,489X9@7711|Chordata,48Y7M@7742|Vertebrata,49UQI@7898|Actinopterygii	7898|Actinopterygii	M	Beta-1,4&N-acetylgalactosaminyltransferase&2-like	-	-	2.4.1.92	ko:K00725,ko:K09655	ko00604,ko01100,map00604,map01100	-	R05938,R05939,R05946,R05952,R07609	-	ko00000,ko00001,ko01000,ko01003	-	GT12	-	Glycos_transf_2
TRINITY_DN2221_c0_g1_i6	13.8031	6.98656	1.38929	5.02886	4.93e-07	1.66e-05	up	8010.XP_010881580.1	7.81e-36	132	2CM3X@1|root,2S4H8@2759|Eukaryota,3A6ZN@33154|Opisthokonta,3BTSR@33208|Metazoa,3D9MN@33213|Bilateria,48G7N@7711|Chordata,49D0J@7742|Vertebrata,4A4KR@7898|Actinopterygii	7898|Actinopterygii	S	BH3&interacting&domain&death&agonist	-	-	-	ko:K04726	ko01524,ko04071,ko04115,ko04210,ko04215,ko04217,ko04650,ko04932,ko05010,ko05014,ko05152,ko05167,ko05200,ko05416,map01524,map04071,map04115,map04210,map04215,map04217,map04650,map04932,map05010,map05014,map05152,map05167,map05200,map05416	-	-	-	ko00000,ko00001	-	-	-	BID
TRINITY_DN11021_c0_g1_i1	162.236	10.8224	1.51759	7.1313	9.94e-13	1.64e-10	up	7918.ENSLOCP00000016387	5.25e-84	287	COG5560@1|root,KOG1868@1|root,KOG1868@2759|Eukaryota,KOG1870@2759|Eukaryota,38BCQ@33154|Opisthokonta,3BENJ@33208|Metazoa,3CX63@33213|Bilateria,482UD@7711|Chordata,48VRR@7742|Vertebrata,49T0Q@7898|Actinopterygii	7898|Actinopterygii	O	Belongs&to&the&peptidase&C19&family	usp43	-	3.4.19.12	ko:K11856	-	-	-	-	ko00000,ko01000,ko01002,ko04121	-	-	-	UCH
TRINITY_DN1927_c0_g1_i2	185.349	4.00228	0.560321	7.14283	9.14e-13	1.52e-10	up	144197.XP_008302267.1	4.85e-294	809	COG0436@1|root,KOG0258@2759|Eukaryota,38H3G@33154|Opisthokonta,3B98X@33208|Metazoa,3CTZ7@33213|Bilateria,487F9@7711|Chordata,492VE@7742|Vertebrata,4A6EU@7898|Actinopterygii	7898|Actinopterygii	E	Alanine&aminotransferase	gpt	-	2.6.1.2	ko:K00814	ko00220,ko00250,ko00710,ko01100,ko01120,ko01200,ko01210,ko01230,map00220,map00250,map00710,map01100,map01120,map01200,map01210,map01230	M00171	R00258	RC00006,RC00008	ko00000,ko00001,ko00002,ko01000,ko01007	-	-	-	Aminotran_1_2
TRINITY_DN8494_c0_g1_i1	148.854	9.38496	1.47011	6.38383	1.73e-10	1.52e-08	up	7918.ENSLOCP00000005250	2.08e-161	489	COG4886@1|root,KOG0619@2759|Eukaryota,38HB2@33154|Opisthokonta,3BBIQ@33208|Metazoa,3CSAB@33213|Bilateria,483N8@7711|Chordata,48XWR@7742|Vertebrata,49Q1N@7898|Actinopterygii	7898|Actinopterygii	S	Leucine&rich&repeat&containing&8&family&member&A	-	-	-	ko:K22038	-	-	-	-	ko00000,ko02000	1.A.25.3	-	-	LRR_8,Pannexin_like
TRINITY_DN5032_c0_g1_i1	184.858	6.93561	1.02337	6.77725	1.22e-11	1.5e-09	up	7918.ENSLOCP00000014950	0	1101	COG1643@1|root,KOG0922@2759|Eukaryota,38C5G@33154|Opisthokonta,3BARI@33208|Metazoa,3CUB7@33213|Bilateria,480E1@7711|Chordata,490SW@7742|Vertebrata,49X9N@7898|Actinopterygii	7898|Actinopterygii	A	DEAH&(Asp-Glu-Ala-His)&box&polypeptide&8	dhx8	-	3.6.4.13	ko:K12818	ko03040,map03040	-	-	-	ko00000,ko00001,ko01000,ko03041	-	-	-	DEAD,HA2,Helicase_C,OB_NTP_bind,S1
TRINITY_DN648_c1_g1_i1	105.166	6.16291	1.11195	5.54244	2.98e-08	1.43e-06	up	7955.ENSDARP00000098483	0	972	2BVFF@1|root,2S27G@2759|Eukaryota,39HIC@33154|Opisthokonta,3BAQD@33208|Metazoa,3D3TX@33213|Bilateria,487IK@7711|Chordata,494JK@7742|Vertebrata,49Q1Y@7898|Actinopterygii	33208|Metazoa	D	Required&for&the&localization&of&dynein&and&dynactin&to&the&mitotic&kintochore.&Dynein&is&believed&to&control&the&initial&lateral&interaction&between&the&kinetochore&and&spindle&microtubules&and&to&facilitate&the&subsequent&formation&of&end-on&kinetochore-microtubule&attachments&mediated&by&the&NDC80&complex	SPDL1	GO:0000070,GO:0000132,GO:0000226,GO:0000278,GO:0000280,GO:0000775,GO:0000776,GO:0000777,GO:0000779,GO:0000793,GO:0000819,GO:0000922,GO:0000940,GO:0003674,GO:0005488,GO:0005515,GO:0005575,GO:0005622,GO:0005623,GO:0005634,GO:0005694,GO:0005737,GO:0005815,GO:0005819,GO:0005829,GO:0005856,GO:0006996,GO:0007010,GO:0007017,GO:0007049,GO:0007059,GO:0007080,GO:0007163,GO:0008104,GO:0008150,GO:0009987,GO:…	-	-	-	-	-	-	-	-	-	-	-
TRINITY_DN87_c7_g1_i1	790.536	7.93558	1.43094	5.54572	2.93e-08	1.41e-06	up	7955.ENSDARP00000006089	0	1284	2CN2I@1|root,2QTHX@2759|Eukaryota,38BHK@33154|Opisthokonta,3BHAH@33208|Metazoa,3D0IF@33213|Bilateria,48104@7711|Chordata,4939V@7742|Vertebrata,4A1NN@7898|Actinopterygii	33208|Metazoa	S	Synaptonemal&complex&protein	SYCP1	GO:0000003,GO:0000228,GO:0000280,GO:0000711,GO:0000731,GO:0000793,GO:0000794,GO:0000795,GO:0000800,GO:0000801,GO:0000802,GO:0001673,GO:0003006,GO:0003674,GO:0003676,GO:0003677,GO:0005488,GO:0005575,GO:0005622,GO:0005623,GO:0005634,GO:0005654,GO:0005694,GO:0006139,GO:0006259,GO:0006281,GO:0006310,GO:0006323,GO:0006325,GO:0006725,GO:0006807,GO:0006950,GO:0006974,GO:0006996,GO:0006997,GO:0007049,GO:…	-	ko:K19533	-	-	-	-	ko00000,ko03036	-	-	-	SCP-1
TRINITY_DN2762_c0_g1_i2	127.825	8.79227	1.07913	8.14755	3.71e-16	1.35e-13	up	144197.XP_008298790.1	0	3658	2CMEW@1|root,2QQ65@2759|Eukaryota,38D3A@33154|Opisthokonta,3BJKH@33208|Metazoa,3D5QC@33213|Bilateria,48C4G@7711|Chordata,499WS@7742|Vertebrata,4A1XA@7898|Actinopterygii	7898|Actinopterygii	O	Ring&finger&protein&213b	rnf213	-	-	-	-	-	-	-	-	-	-	-	zf-C3HC4,zf-C3HC4_2,zf-C3HC4_3
TRINITY_DN15759_c0_g1_i1	878.925	12.389	1.20158	10.3106	6.31e-25	1.33e-21	up	7955.ENSDARP00000110958	4.53e-159	460	KOG2664@1|root,KOG2664@2759|Eukaryota,38ETS@33154|Opisthokonta,3BCMR@33208|Metazoa,3CV8U@33213|Bilateria,481XT@7711|Chordata,491ME@7742|Vertebrata,49XTN@7898|Actinopterygii	7898|Actinopterygii	K	Small&nuclear&RNA&activating&complex,&polypeptide&3	snapc3	-	-	ko:K15210	-	-	-	-	ko00000,ko03021	-	-	-	zf-SNAP50_C
TRINITY_DN36833_c0_g1_i1	6.663	5.69428	0.726043	7.84289	4.4e-15	1.28e-12	up	8010.XP_010871862.1	1.93e-288	796	KOG1544@1|root,KOG1544@2759|Eukaryota,38EK0@33154|Opisthokonta,3B9PJ@33208|Metazoa,3CZFG@33213|Bilateria,480QT@7711|Chordata,48Z62@7742|Vertebrata,49T67@7898|Actinopterygii	7898|Actinopterygii	S	Tubulointerstitial&nephritis&antigen-like	tinagl1	-	-	-	-	-	-	-	-	-	-	-	Peptidase_C1
TRINITY_DN3999_c0_g1_i1	22.3435	9.16794	1.64238	5.58212	2.38e-08	1.16e-06	up	7955.ENSDARP00000061828	0	1240	2CMDT@1|root,2QQ2B@2759|Eukaryota,38F6T@33154|Opisthokonta,3BG7D@33208|Metazoa,3CYBD@33213|Bilateria,489TY@7711|Chordata,495YH@7742|Vertebrata,49VS3@7898|Actinopterygii	33208|Metazoa	S	dynein&regulatory&complex	DRC1	GO:0000226,GO:0001539,GO:0001578,GO:0005575,GO:0005622,GO:0005623,GO:0005737,GO:0005829,GO:0005856,GO:0005929,GO:0005930,GO:0006928,GO:0006996,GO:0007010,GO:0007017,GO:0007275,GO:0007368,GO:0007389,GO:0007507,GO:0008150,GO:0009799,GO:0009855,GO:0009987,GO:0016043,GO:0022607,GO:0030030,GO:0030031,GO:0032501,GO:0032502,GO:0032838,GO:0034622,GO:0035082,GO:0040011,GO:0042995,GO:0043226,GO:0043228,GO:…	-	ko:K19754	-	-	-	-	ko00000,ko04812	-	-	-	NYD-SP28,NYD-SP28_assoc
TRINITY_DN3117_c0_g1_i1	548.35	5.45899	0.724609	7.5337	4.93e-14	1.15e-11	up	7955.ENSDARP00000052420	1.94e-176	505	KOG3780@1|root,KOG3780@2759|Eukaryota,39VGC@33154|Opisthokonta,3BJFJ@33208|Metazoa,3CRBQ@33213|Bilateria,4831N@7711|Chordata,48ZCD@7742|Vertebrata,49PSA@7898|Actinopterygii	7898|Actinopterygii	S	Thioredoxin&interacting&protein	txnip	-	-	ko:K20910	ko04621,map04621	-	-	-	ko00000,ko00001	-	-	-	Arrestin_C,Arrestin_N
TRINITY_DN16562_c0_g1_i2	162.223	11.7848	1.09052	10.8065	3.21e-27	1.13e-23	up	7955.ENSDARP00000107046	6.16e-283	828	COG5245@1|root,KOG3595@2759|Eukaryota,38E73@33154|Opisthokonta,3BDY4@33208|Metazoa,3CTKP@33213|Bilateria,480TQ@7711|Chordata,491MU@7742|Vertebrata,49X65@7898|Actinopterygii	7898|Actinopterygii	Z	heavy&chain&5	dnah5	-	-	ko:K10408	ko05016,map05016	-	-	-	ko00000,ko00001,ko04812	-	-	-	AAA_5,AAA_6,AAA_7,AAA_8,AAA_9,DHC_N1,DHC_N2,Dynein_heavy,MT
TRINITY_DN2359_c0_g1_i2	51.5657	6.13563	2.45253	2.50175	0.012358	0.0499682	up	8010.XP_010891225.1	2.31e-121	361	KOG0297@1|root,KOG0297@2759|Eukaryota,38HQW@33154|Opisthokonta,3BHR5@33208|Metazoa,3CRQY@33213|Bilateria,4840J@7711|Chordata,495G9@7742|Vertebrata,49QSA@7898|Actinopterygii	7898|Actinopterygii	O	TNF&receptor-associated&factor&3	traf3	-	-	ko:K03174	ko04064,ko04620,ko04621,ko04622,ko04657,ko04668,ko05160,ko05165,ko05167,ko05168,ko05169,ko05200,ko05203,ko05222,map04064,map04620,map04621,map04622,map04657,map04668,map05160,map05165,map05167,map05168,map05169,map05200,map05203,map05222	-	-	-	ko00000,ko00001	-	-	-	zf-C3HC4,zf-TRAF
TRINITY_DN4177_c1_g1_i3	81.7562	8.50357	3.3685	2.52444	0.0115884	0.0478116	up	7955.ENSDARP00000101727	0	1260	COG0457@1|root,KOG2003@2759|Eukaryota,38B6J@33154|Opisthokonta,3BB9Q@33208|Metazoa,3CR5Z@33213|Bilateria,480R4@7711|Chordata,496CC@7742|Vertebrata,49WF1@7898|Actinopterygii	33208|Metazoa	S	intraflagellar&transport	IFT88	GO:0000003,GO:0000226,GO:0000902,GO:0000904,GO:0001578,GO:0001654,GO:0001655,GO:0001669,GO:0001822,GO:0001885,GO:0001886,GO:0001889,GO:0001944,GO:0002064,GO:0002080,GO:0002081,GO:0002119,GO:0002164,GO:0003002,GO:0003006,GO:0003007,GO:0003008,GO:0003158,GO:0003205,GO:0003206,GO:0003279,GO:0003382,GO:0003674,GO:0005488,GO:0005515,GO:0005575,GO:0005622,GO:0005623,GO:0005737,GO:0005794,GO:0005802,GO:…	-	ko:K16474	-	-	-	-	ko00000,ko03036	-	-	-	TPR_1,TPR_12,TPR_16,TPR_2,TPR_6,TPR_7,TPR_8
TRINITY_DN1792_c0_g1_i1	7.44123	5.48322	2.17052	2.52623	0.0115294	0.0476561	up	8010.XP_010901482.1	3.45e-103	346	KOG4456@1|root,KOG4456@2759|Eukaryota,38H00@33154|Opisthokonta,3BFK3@33208|Metazoa,3CV9X@33213|Bilateria,480KC@7711|Chordata,48X4W@7742|Vertebrata,49SV5@7898|Actinopterygii	7898|Actinopterygii	D	Inner&centromere&protein	INCENP	-	-	ko:K11515	-	-	-	-	ko00000,ko03036	-	-	-	INCENP_ARK-bind,INCENP_N
TRINITY_DN7155_c2_g1_i1	190.12	1.51095	0.597113	2.53042	0.0113927	0.04726	up	7955.ENSDARP00000113369	0	1980	COG5275@1|root,KOG1968@2759|Eukaryota,38C6S@33154|Opisthokonta,3BBFZ@33208|Metazoa,3CY2K@33213|Bilateria,486Y0@7711|Chordata,4936E@7742|Vertebrata,49ZGQ@7898|Actinopterygii	33208|Metazoa	L	Replication&factor&C	RFC1	GO:0000122,GO:0000166,GO:0000723,GO:0000731,GO:0000902,GO:0000904,GO:0003674,GO:0003676,GO:0003677,GO:0003690,GO:0005488,GO:0005515,GO:0005524,GO:0005575,GO:0005622,GO:0005623,GO:0005634,GO:0005654,GO:0005657,GO:0005663,GO:0005694,GO:0005730,GO:0005737,GO:0006139,GO:0006259,GO:0006260,GO:0006261,GO:0006278,GO:0006281,GO:0006283,GO:0006289,GO:0006296,GO:0006297,GO:0006301,GO:0006355,GO:0006357,GO:…	-	ko:K10754	ko03030,ko03420,ko03430,map03030,map03420,map03430	M00289,M00295	-	-	ko00000,ko00001,ko00002,ko03032,ko03400	-	-	-	AAA,BRCT,RFC1
TRINITY_DN5278_c1_g1_i1	48.961	2.97394	1.17492	2.53119	0.0113676	0.0471911	up	7955.ENSDARP00000056666	4.82e-265	725	28JPZ@1|root,2QS38@2759|Eukaryota,39VZF@33154|Opisthokonta,3BHRC@33208|Metazoa,3CWMA@33213|Bilateria,484FK@7711|Chordata,48X6R@7742|Vertebrata,49UDQ@7898|Actinopterygii	33208|Metazoa	S	Centromere&protein&L	CENPL	GO:0005575,GO:0005622,GO:0005623,GO:0005634,GO:0005654,GO:0005737,GO:0005829,GO:0006323,GO:0006325,GO:0006333,GO:0006334,GO:0006336,GO:0006338,GO:0006996,GO:0008150,GO:0009987,GO:0016043,GO:0022607,GO:0031055,GO:0031497,GO:0031974,GO:0031981,GO:0034080,GO:0034508,GO:0034622,GO:0034724,GO:0034728,GO:0043044,GO:0043226,GO:0043227,GO:0043229,GO:0043231,GO:0043233,GO:0043486,GO:0043933,GO:0044085,GO:…	-	ko:K11504	-	-	-	-	ko00000,ko03036	-	-	-	CENP-L
TRINITY_DN1162_c0_g1_i3	3.63558	4.23907	1.67215	2.53511	0.0112414	0.0468296	up	7955.ENSDARP00000121690	0	1424	KOG4152@1|root,KOG4152@2759|Eukaryota,38FHQ@33154|Opisthokonta,3BD4X@33208|Metazoa,3CSXJ@33213|Bilateria,47ZZY@7711|Chordata,493YS@7742|Vertebrata,49T2A@7898|Actinopterygii	7898|Actinopterygii	DK	host&cell&factor	-	-	-	ko:K14966	ko04212,ko05168,map04212,map05168	-	-	-	ko00000,ko00001,ko01009,ko03029,ko03036	-	-	-	Kelch_3,Kelch_4,Kelch_5
TRINITY_DN2380_c0_g1_i9	45.3921	1.31403	0.517766	2.53788	0.0111527	0.0465911	up	7955.ENSDARP00000038308	6.41e-234	669	COG1405@1|root,KOG1598@2759|Eukaryota,38D3H@33154|Opisthokonta,3BC1I@33208|Metazoa,3CRPK@33213|Bilateria,488QR@7711|Chordata,493UA@7742|Vertebrata,4A065@7898|Actinopterygii	7898|Actinopterygii	K	BRF1&homolog,&subunit&of&RNA&polymerase&III&transcription&initiation&factor	-	-	-	ko:K15196	-	-	-	-	ko00000,ko03021	-	-	-	BRF1,TFIIB,TF_Zn_Ribbon
TRINITY_DN8235_c0_g1_i1	16.2388	1.5108	0.595121	2.53865	0.0111282	0.0465207	up	7955.ENSDARP00000094053	4.75e-101	295	KOG3266@1|root,KOG3266@2759|Eukaryota,39WMQ@33154|Opisthokonta,3BN76@33208|Metazoa,3D1ST@33213|Bilateria,4864Y@7711|Chordata,4937F@7742|Vertebrata,49XT2@7898|Actinopterygii	7898|Actinopterygii	E	Family&with&sequence&similarity&206&member&A	fam206a	-	-	-	-	-	-	-	-	-	-	-	GCV_H
TRINITY_DN6112_c0_g1_i2	62.1856	4.13067	1.62469	2.54243	0.0110083	0.0461749	up	7955.ENSDARP00000089011	2.71e-252	704	28PF0@1|root,2QW2Y@2759|Eukaryota,39S01@33154|Opisthokonta,3BD8Z@33208|Metazoa,3D44Z@33213|Bilateria,48AKY@7711|Chordata,490XF@7742|Vertebrata,4A1UZ@7898|Actinopterygii	7898|Actinopterygii	O	finTRIM&family,&member&83	-	-	-	ko:K12006	-	-	-	-	ko00000,ko04121	-	-	-	PRY,SPRY,zf-B_box,zf-C3HC4_4
TRINITY_DN12668_c0_g1_i20	84.5031	2.94752	1.15685	2.54789	0.0108376	0.0457141	up	7955.ENSDARP00000073630	1.19e-272	752	KOG1548@1|root,KOG1548@2759|Eukaryota,39T2F@33154|Opisthokonta,3BF2B@33208|Metazoa,3CW81@33213|Bilateria,47Z1H@7711|Chordata,48US6@7742|Vertebrata,49WSI@7898|Actinopterygii	33208|Metazoa	A	HIV&TAT&specific&factor&1	HTATSF1	GO:0000375,GO:0000377,GO:0000398,GO:0003674,GO:0003676,GO:0003723,GO:0003729,GO:0005488,GO:0005575,GO:0005622,GO:0005623,GO:0005634,GO:0005654,GO:0005681,GO:0005684,GO:0005686,GO:0006139,GO:0006355,GO:0006357,GO:0006396,GO:0006397,GO:0006725,GO:0006807,GO:0007275,GO:0007399,GO:0008150,GO:0008152,GO:0008380,GO:0009889,GO:0009893,GO:0009987,GO:0010467,GO:0010468,GO:0010556,GO:0010604,GO:0010628,GO:…	-	ko:K13093	-	-	-	-	ko00000,ko03041	-	-	-	RRM_1
TRINITY_DN250_c1_g1_i1	3.64826	7.20253	2.82345	2.55096	0.0107425	0.0454252	up	144197.XP_008289297.1	1.64e-162	463	COG0428@1|root,KOG2474@2759|Eukaryota,38HMJ@33154|Opisthokonta,3BG8C@33208|Metazoa,3D0DA@33213|Bilateria,485Z9@7711|Chordata,492I7@7742|Vertebrata,49VQE@7898|Actinopterygii	7898|Actinopterygii	P	Solute&carrier&family&39&member&11	SLC39A11	-	-	ko:K14717	-	-	-	-	ko00000,ko02000	2.A.5.5.2	-	-	Zip
TRINITY_DN36845_c0_g1_i11	5.42969	5.55851	2.16995	2.56158	0.0104196	0.0444855	up	7955.ENSDARP00000023024	0	4340	2CM8F@1|root,2QPM7@2759|Eukaryota,38HFY@33154|Opisthokonta,3BECX@33208|Metazoa,3CXWU@33213|Bilateria,489PC@7711|Chordata,492AN@7742|Vertebrata,49UH0@7898|Actinopterygii	33208|Metazoa	S	Rotatin,&an&armadillo&repeat&protein,&centriole&functioning	RTTN	GO:0000226,GO:0005575,GO:0005622,GO:0005623,GO:0005737,GO:0005814,GO:0005815,GO:0005856,GO:0005929,GO:0006996,GO:0007010,GO:0007017,GO:0007049,GO:0007098,GO:0007099,GO:0007275,GO:0007368,GO:0007389,GO:0008150,GO:0009799,GO:0009855,GO:0009987,GO:0010457,GO:0015630,GO:0016020,GO:0016021,GO:0016043,GO:0022402,GO:0022607,GO:0030030,GO:0031023,GO:0031224,GO:0032053,GO:0032501,GO:0032502,GO:0036064,GO:…	-	ko:K16484	-	-	-	-	ko00000,ko03036	-	-	-	RTTN_N
TRINITY_DN35035_c0_g1_i1	8.74174	6.14141	2.39037	2.56923	0.0101926	0.0438019	up	7955.ENSDARP00000114775	2.12e-45	163	KOG4047@1|root,KOG4047@2759|Eukaryota,38BKI@33154|Opisthokonta,3BEYY@33208|Metazoa,3CZQN@33213|Bilateria,484F2@7711|Chordata,48WW4@7742|Vertebrata,4A1SY@7898|Actinopterygii	7898|Actinopterygii	T	fibroblast&growth&factor&receptor&substrate	frs2	-	-	ko:K12461	ko04714,ko04722,ko05205,map04714,map04722,map05205	-	-	-	ko00000,ko00001	-	-	-	IRS
TRINITY_DN1970_c0_g1_i2	10.2152	2.52649	0.981633	2.57376	0.0100599	0.0434059	up	7955.ENSDARP00000116547	2.88e-40	140	KOG3882@1|root,KOG3882@2759|Eukaryota,39RT3@33154|Opisthokonta,3BDRA@33208|Metazoa,3CSI2@33213|Bilateria,47ZJK@7711|Chordata,4949V@7742|Vertebrata,49XI9@7898|Actinopterygii	7898|Actinopterygii	S	CD9&antigen&(p24)&a	cd9	-	-	ko:K06460	ko04640,map04640	-	-	-	ko00000,ko00001,ko04090,ko04147	-	-	-	Tetraspannin
TRINITY_DN96868_c1_g1_i1	37.9023	2.73376	1.06118	2.57616	0.00999053	0.043176	up	7955.ENSDARP00000128879	0	4254	COG5155@1|root,KOG1849@2759|Eukaryota,39UH7@33154|Opisthokonta,3BD8K@33208|Metazoa,3CZK3@33213|Bilateria,48A2Q@7711|Chordata,4958M@7742|Vertebrata,49QA4@7898|Actinopterygii	33208|Metazoa	D	Extra&spindle&poles&like&1	ESPL1	GO:0000003,GO:0000070,GO:0000212,GO:0000226,GO:0000228,GO:0000278,GO:0000280,GO:0000281,GO:0000723,GO:0000781,GO:0000784,GO:0000793,GO:0000794,GO:0000819,GO:0000910,GO:0001775,GO:0003002,GO:0003006,GO:0003674,GO:0003824,GO:0004175,GO:0004197,GO:0005488,GO:0005515,GO:0005575,GO:0005622,GO:0005623,GO:0005634,GO:0005635,GO:0005694,GO:0005700,GO:0005705,GO:0005737,GO:0005813,GO:0005815,GO:0005819,GO:…	3.4.22.49	ko:K02365	ko04110,ko04111,ko04113,ko04114,map04110,map04111,map04113,map04114	-	-	-	ko00000,ko00001,ko01000,ko01002,ko03036	-	-	-	Peptidase_C50
TRINITY_DN4807_c0_g2_i2	46.8958	4.84962	1.87464	2.58696	0.00968278	0.0422821	up	7918.ENSLOCP00000011341	2.34e-30	124	2EN6V@1|root,2SRPU@2759|Eukaryota,39NM4@33154|Opisthokonta,3BD7G@33208|Metazoa,3D4TC@33213|Bilateria,481XN@7711|Chordata,492EA@7742|Vertebrata,4A42W@7898|Actinopterygii	7898|Actinopterygii	S	RCSD&domain&containing&1	rcsd1	-	-	ko:K18615	-	-	-	-	ko00000,ko04812	-	-	-	CAP-ZIP_m
TRINITY_DN4156_c0_g1_i1	32.9632	4.52253	1.74736	2.58821	0.00964772	0.042176	up	7994.ENSAMXP00000025432	1.15e-68	243	28IV8@1|root,2QR6X@2759|Eukaryota,38GGY@33154|Opisthokonta,3BCNK@33208|Metazoa,3D0I9@33213|Bilateria,48050@7711|Chordata,498XY@7742|Vertebrata,49ZMX@7898|Actinopterygii	7898|Actinopterygii	T	Zgc&92107	-	-	-	ko:K20649	-	-	-	-	ko00000,ko04131	-	-	-	MyTH4,RhoGAP
TRINITY_DN5421_c0_g1_i1	19.0945	2.78185	1.07226	2.59437	0.00947632	0.0416849	up	32507.XP_006800676.1	3.15e-104	335	28MRX@1|root,2QUA4@2759|Eukaryota,38FNI@33154|Opisthokonta,3BFW1@33208|Metazoa,3CYAR@33213|Bilateria,486BN@7711|Chordata,490XX@7742|Vertebrata,49UIA@7898|Actinopterygii	7898|Actinopterygii	S	absent&in&melanoma	aim1	-	-	-	-	-	-	-	-	-	-	-	Crystall,Ricin_B_lectin
TRINITY_DN23823_c0_g1_i1	3.61741	6.51959	2.50316	2.60455	0.00919958	0.0408297	up	7994.ENSAMXP00000003571	1.01e-129	398	28NK6@1|root,2QRBG@2759|Eukaryota,38BNP@33154|Opisthokonta,3BHYR@33208|Metazoa,3D1RA@33213|Bilateria,480VU@7711|Chordata,496SV@7742|Vertebrata,49W7B@7898|Actinopterygii	7898|Actinopterygii	S	C2&domain-containing&protein&2-like	c2cd2l	-	-	-	-	-	-	-	-	-	-	-	-
TRINITY_DN8307_c0_g1_i3	2.91864	3.39663	1.29683	2.61917	0.00881433	0.0396613	up	7955.ENSDARP00000060242	0	1855	COG1132@1|root,KOG0054@2759|Eukaryota,38HFZ@33154|Opisthokonta,3BF3X@33208|Metazoa,3CV89@33213|Bilateria,4812U@7711|Chordata,48WNE@7742|Vertebrata,49WQG@7898|Actinopterygii	7898|Actinopterygii	Q	Epithelial&ion&channel&that&plays&an&important&role&in&the&regulation&of&epithelial&ion&and&water&transport&and&fluid&homeostasis.&Mediates&the&transport&of&chloride&ions&across&the&cell&membrane.&Channel&activity&is&coupled&to&ATP&hydrolysis.&The&ion&channel&is&also&permeable&to&HCO(3-)	cftr	GO:0000166,GO:0002252,GO:0002376,GO:0002679,GO:0002682,GO:0002685,GO:0002688,GO:0003674,GO:0003824,GO:0005215,GO:0005216,GO:0005217,GO:0005253,GO:0005254,GO:0005260,GO:0005488,GO:0005524,GO:0005575,GO:0005622,GO:0005623,GO:0005737,GO:0005783,GO:0005789,GO:0005829,GO:0005886,GO:0005887,GO:0006810,GO:0006811,GO:0006820,GO:0006821,GO:0006833,GO:0006950,GO:0006952,GO:0007275,GO:0008144,GO:0008150,GO:…	3.6.3.49	ko:K05031	ko02010,ko04024,ko04152,ko04530,ko04971,ko04972,ko04976,ko05110,map02010,map04024,map04152,map04530,map04971,map04972,map04976,map05110	-	-	-	ko00000,ko00001,ko01000,ko02000	3.A.1.202	-	-	ABC_membrane,ABC_tran,CFTR_R
TRINITY_DN18180_c0_g1_i14	29.4657	8.72804	3.32071	2.62837	0.00857951	0.0389311	up	31033.ENSTRUP00000000304	9.48e-44	153	2E4P5@1|root,2SBIG@2759|Eukaryota,393V2@33154|Opisthokonta,3BCM1@33208|Metazoa,3D37D@33213|Bilateria,486FX@7711|Chordata,48Z7X@7742|Vertebrata,4A1EK@7898|Actinopterygii	7898|Actinopterygii	S	NACHT,&LRR&and&PYD&domains-containing&protein	-	-	-	ko:K20865	ko04621,map04621	-	-	-	ko00000,ko00001	-	-	-	FISNA,LRR_6,NACHT
TRINITY_DN45920_c0_g1_i1	8.61133	1.53198	0.582101	2.63182	0.0084929	0.0386501	up	244447.XP_008327079.1	1.41e-28	134	COG5171@1|root,KOG0864@2759|Eukaryota,39IRH@33154|Opisthokonta,3BAVH@33208|Metazoa,3D0YB@33213|Bilateria,484YM@7711|Chordata,48YFW@7742|Vertebrata,49SS1@7898|Actinopterygii	33208|Metazoa	U	GRIP&and&coiled-coil	GCC2	GO:0000138,GO:0000139,GO:0000226,GO:0003674,GO:0005488,GO:0005515,GO:0005575,GO:0005622,GO:0005623,GO:0005634,GO:0005654,GO:0005737,GO:0005794,GO:0005795,GO:0005802,GO:0005829,GO:0006605,GO:0006622,GO:0006623,GO:0006810,GO:0006886,GO:0006996,GO:0007010,GO:0007017,GO:0007030,GO:0007034,GO:0007041,GO:0008104,GO:0008150,GO:0009987,GO:0010256,GO:0012505,GO:0015031,GO:0015833,GO:0016020,GO:0016043,GO:…	-	ko:K20282	-	-	-	-	ko00000,ko04131	-	-	-	GRIP,Rab_bind
TRINITY_DN344_c8_g1_i1	8.95303	2.26583	0.859744	2.63547	0.00840205	0.0383614	up	7955.ENSDARP00000041303	3.58e-202	564	KOG2981@1|root,KOG2981@2759|Eukaryota,38DPR@33154|Opisthokonta,3BA80@33208|Metazoa,3CVIH@33213|Bilateria,47ZYQ@7711|Chordata,48Z9P@7742|Vertebrata,49TKP@7898|Actinopterygii	7898|Actinopterygii	U	APG3&autophagy&3-like	atg3	GO:0000045,GO:0000151,GO:0000153,GO:0000422,GO:0003674,GO:0003824,GO:0005575,GO:0005622,GO:0005623,GO:0005737,GO:0005829,GO:0006914,GO:0006915,GO:0006996,GO:0007005,GO:0007033,GO:0008150,GO:0008152,GO:0008219,GO:0008637,GO:0009056,GO:0009987,GO:0012501,GO:0016043,GO:0016236,GO:0016740,GO:0019776,GO:0019777,GO:0019787,GO:0022411,GO:0022607,GO:0032991,GO:0043653,GO:0044085,GO:0044237,GO:0044248,GO:…	-	ko:K08343	ko04136,ko04138,ko04140,ko05167,map04136,map04138,map04140,map05167	-	-	-	ko00000,ko00001,ko03029,ko04121,ko04131	-	-	-	Autophagy_C,Autophagy_N,Autophagy_act_C
TRINITY_DN3434_c1_g1_i1	53.6472	4.00271	1.50423	2.66097	0.00779165	0.0363403	up	7955.ENSDARP00000098518	1.55e-196	563	KOG1818@1|root,KOG1818@2759|Eukaryota,39RPY@33154|Opisthokonta,3BBIE@33208|Metazoa,3CVT7@33213|Bilateria,48DHP@7711|Chordata,49971@7742|Vertebrata,49V60@7898|Actinopterygii	7898|Actinopterygii	TU	Zinc&finger&FYVE&domain-containing&protein&1-like	-	-	-	ko:K17603	ko04140,map04140	-	-	-	ko00000,ko00001,ko01009,ko03029,ko04131	-	-	-	FYVE
TRINITY_DN792_c0_g1_i2	143.76	2.80937	1.05557	2.66147	0.00778	0.0363027	up	8010.XP_010872377.1	4.03e-191	543	KOG3098@1|root,KOG3098@2759|Eukaryota,399HA@33154|Opisthokonta,3BE02@33208|Metazoa,3CWY5@33213|Bilateria,482E4@7711|Chordata,48XPZ@7742|Vertebrata,4A2BQ@7898|Actinopterygii	7898|Actinopterygii	S	Major&facilitator&superfamily&domain&containing&11	mfsd11	-	-	-	-	-	-	-	-	-	-	-	UNC-93
TRINITY_DN19326_c0_g1_i2	128.419	2.81635	1.0551	2.66928	0.00760148	0.0357127	up	215358.XP_010749350.1	4.99e-278	771	COG0500@1|root,KOG1500@2759|Eukaryota,38CYI@33154|Opisthokonta,3B9RN@33208|Metazoa,3CVP0@33213|Bilateria,486QV@7711|Chordata,48W8Z@7742|Vertebrata,49XWZ@7898|Actinopterygii	7898|Actinopterygii	KO	Belongs&to&the&class&I-like&SAM-binding&methyltransferase&superfamily.&Protein&arginine&N-&methyltransferase&family	carm1	GO:0001067,GO:0003674,GO:0003676,GO:0003677,GO:0003712,GO:0003713,GO:0003824,GO:0005488,GO:0005515,GO:0005575,GO:0005622,GO:0005623,GO:0005634,GO:0005737,GO:0005829,GO:0006325,GO:0006355,GO:0006464,GO:0006479,GO:0006807,GO:0006996,GO:0008150,GO:0008152,GO:0008168,GO:0008170,GO:0008213,GO:0008276,GO:0008469,GO:0008757,GO:0009889,GO:0009891,GO:0009893,GO:0009966,GO:0009987,GO:0010468,GO:0010556,GO:…	2.1.1.319	ko:K05931	ko01522,map01522	-	R11216,R11217,R11219	RC00003,RC02120,RC03388,RC03390	ko00000,ko00001,ko01000,ko03036	-	-	-	CARM1,Methyltransf_25,PrmA
TRINITY_DN4537_c1_g1_i2	18.3015	4.23843	1.58782	2.66935	0.00759991	0.0357091	up	7955.ENSDARP00000116409	0	1560	COG2319@1|root,KOG1524@2759|Eukaryota,38CI4@33154|Opisthokonta,3BE6J@33208|Metazoa,3CXDG@33213|Bilateria,4888Y@7711|Chordata,494FX@7742|Vertebrata,49XHA@7898|Actinopterygii	33208|Metazoa	O	Intraflagellar&transport&80&homolog&(Chlamydomonas)	IFT80	GO:0001501,GO:0001503,GO:0001649,GO:0002062,GO:0002119,GO:0002164,GO:0003674,GO:0005198,GO:0005575,GO:0005622,GO:0005623,GO:0005737,GO:0005813,GO:0005815,GO:0005856,GO:0005929,GO:0006810,GO:0006928,GO:0006935,GO:0006996,GO:0007017,GO:0007018,GO:0007154,GO:0007165,GO:0007166,GO:0007224,GO:0007275,GO:0008150,GO:0008285,GO:0008589,GO:0009593,GO:0009605,GO:0009653,GO:0009791,GO:0009887,GO:0009888,GO:…	-	ko:K19678	-	-	-	-	ko00000,ko03036	-	-	-	WD40
TRINITY_DN855_c0_g1_i2	4.32057	5.51387	2.06534	2.66972	0.00759146	0.0356811	up	7994.ENSAMXP00000004757	0	1120	28JG2@1|root,2QRV7@2759|Eukaryota,38H1U@33154|Opisthokonta,3BC5H@33208|Metazoa,3D157@33213|Bilateria,486CW@7711|Chordata,4934X@7742|Vertebrata,49XUN@7898|Actinopterygii	7898|Actinopterygii	T	ABI&family,&member&3&(NESH)&binding&protein	-	-	-	-	-	-	-	-	-	-	-	-	fn3
TRINITY_DN4028_c2_g1_i2	6.55341	3.79078	1.39195	2.72336	0.00646222	0.0318129	up	7955.ENSDARP00000119374	4.2e-35	133	KOG3777@1|root,KOG4819@1|root,KOG3777@2759|Eukaryota,KOG4819@2759|Eukaryota,3A2V1@33154|Opisthokonta,3BREN@33208|Metazoa,3D5R8@33213|Bilateria,4845G@7711|Chordata,4971P@7742|Vertebrata,4A3QI@7898|Actinopterygii	7898|Actinopterygii	S	Coiled-coil&domain&containing&59	ccdc59	-	-	-	-	-	-	-	-	-	-	-	rRNA_processing
TRINITY_DN11017_c0_g1_i2	25.1095	2.12385	0.779765	2.72371	0.00645537	0.0317883	up	7955.ENSDARP00000102969	0	1572	KOG4757@1|root,KOG4757@2759|Eukaryota,39HIP@33154|Opisthokonta,3BAR4@33208|Metazoa,3CUM5@33213|Bilateria,4873Z@7711|Chordata,49179@7742|Vertebrata,49UR7@7898|Actinopterygii	33208|Metazoa	S	Protection&of&telomeres	POT1	GO:0000217,GO:0000228,GO:0000723,GO:0000781,GO:0000782,GO:0000783,GO:0000784,GO:0003674,GO:0003676,GO:0003677,GO:0003684,GO:0003697,GO:0004857,GO:0005488,GO:0005515,GO:0005575,GO:0005622,GO:0005623,GO:0005634,GO:0005654,GO:0005694,GO:0006139,GO:0006259,GO:0006278,GO:0006725,GO:0006807,GO:0006996,GO:0007004,GO:0008104,GO:0008150,GO:0008152,GO:0009058,GO:0009059,GO:0009889,GO:0009890,GO:0009891,GO:…	-	ko:K11109	-	M00424	-	-	ko00000,ko00002,ko03032	-	-	-	POT1,POT1PC
TRINITY_DN4567_c0_g1_i3	11.4554	3.96602	1.45305	2.72944	0.00634415	0.0314239	up	7955.ENSDARP00000120332	0	2309	COG0323@1|root,KOG1977@2759|Eukaryota,38GTC@33154|Opisthokonta,3B9Y4@33208|Metazoa,3CZB2@33213|Bilateria,4843I@7711|Chordata,48WUJ@7742|Vertebrata,4A0W0@7898|Actinopterygii	33208|Metazoa	L	mutL&homolog&3&(E.&coli)	MLH3	GO:0000003,GO:0000228,GO:0000280,GO:0000793,GO:0000794,GO:0000795,GO:0003674,GO:0003676,GO:0003677,GO:0003690,GO:0003696,GO:0003697,GO:0003824,GO:0005488,GO:0005575,GO:0005622,GO:0005623,GO:0005634,GO:0005694,GO:0005712,GO:0006139,GO:0006259,GO:0006281,GO:0006298,GO:0006310,GO:0006725,GO:0006807,GO:0006950,GO:0006974,GO:0006996,GO:0007049,GO:0007127,GO:0007131,GO:0008150,GO:0008152,GO:0009987,GO:…	-	ko:K08739	ko03430,map03430	-	-	-	ko00000,ko00001,ko03400	-	-	-	DNA_mis_repair,HATPase_c,HATPase_c_3,MutL_C
TRINITY_DN3125_c3_g1_i1	82.9564	2.01099	0.735259	2.73507	0.00623668	0.0310317	up	7955.ENSDARP00000128359	3.52e-129	405	2C4Z7@1|root,2QU6V@2759|Eukaryota,38C27@33154|Opisthokonta,3BDK6@33208|Metazoa,3CSMH@33213|Bilateria,485WS@7711|Chordata,48WGF@7742|Vertebrata,49W45@7898|Actinopterygii	7898|Actinopterygii	S	PWWP&domain&containing&2A	PWWP2A	-	-	-	-	-	-	-	-	-	-	-	PWWP
TRINITY_DN5311_c0_g1_i2	30.1789	7.02303	2.56708	2.73581	0.00622275	0.0309794	up	7994.ENSAMXP00000001068	1.48e-78	258	KOG4308@1|root,KOG4308@2759|Eukaryota,38GI7@33154|Opisthokonta,3BC62@33208|Metazoa,3CSR7@33213|Bilateria,47ZVS@7711|Chordata,48ZGI@7742|Vertebrata,4A2DH@7898|Actinopterygii	7898|Actinopterygii	S	Centrosomal&protein	cep78	-	-	ko:K16765	-	-	-	-	ko00000,ko03036	-	-	-	LRR_6
TRINITY_DN205_c1_g1_i5	92.4836	2.84493	1.03926	2.73745	0.00619172	0.0308756	up	7955.ENSDARP00000000250	0	865	KOG2601@1|root,KOG2601@2759|Eukaryota,39AJX@33154|Opisthokonta,3BAWR@33208|Metazoa,3CRU7@33213|Bilateria,480H1@7711|Chordata,48ZNF@7742|Vertebrata,49RUY@7898|Actinopterygii	7898|Actinopterygii	P	Solute&carrier&family&40	slc40a1	GO:0000041,GO:0001503,GO:0002262,GO:0002376,GO:0002520,GO:0003674,GO:0005215,GO:0005381,GO:0005575,GO:0006807,GO:0006810,GO:0006811,GO:0006812,GO:0006826,GO:0006873,GO:0006875,GO:0006879,GO:0007275,GO:0008150,GO:0008152,GO:0008324,GO:0009058,GO:0009059,GO:0009790,GO:0009888,GO:0009987,GO:0010035,GO:0010038,GO:0010039,GO:0015075,GO:0015318,GO:0016020,GO:0016021,GO:0019538,GO:0019725,GO:0020027,GO:…	-	ko:K14685	ko04216,ko04978,map04216,map04978	-	-	-	ko00000,ko00001,ko02000	2.A.100.1	-	-	FPN1
TRINITY_DN4316_c0_g1_i2	140.918	1.9098	0.695796	2.74478	0.00605519	0.0303761	up	8083.ENSXMAP00000006452	1.28e-102	315	2C77R@1|root,2QR93@2759|Eukaryota,38C3V@33154|Opisthokonta,3BB2Y@33208|Metazoa,3CSD8@33213|Bilateria,4833P@7711|Chordata,48ZSI@7742|Vertebrata,49QNS@7898|Actinopterygii	7898|Actinopterygii	S	TBC1&domain&family&member&32	tbc1d32	-	-	-	-	-	-	-	-	-	-	-	BROMI
TRINITY_DN3368_c2_g1_i3	6.96638	5.54108	2.01842	2.74525	0.00604647	0.0303509	up	7955.ENSDARP00000123820	5.37e-290	795	COG0030@1|root,KOG0820@2759|Eukaryota,39KGP@33154|Opisthokonta,3BFBG@33208|Metazoa,3D036@33213|Bilateria,483PY@7711|Chordata,491PT@7742|Vertebrata,4A294@7898|Actinopterygii	33208|Metazoa	A	Belongs&to&the&class&I-like&SAM-binding&methyltransferase&superfamily.&rRNA&adenine&N(6)-methyltransferase&family	TFB2M	GO:0000154,GO:0000179,GO:0000959,GO:0001510,GO:0003674,GO:0003712,GO:0003824,GO:0005575,GO:0005622,GO:0005623,GO:0005737,GO:0005739,GO:0005759,GO:0006139,GO:0006351,GO:0006352,GO:0006355,GO:0006364,GO:0006390,GO:0006391,GO:0006396,GO:0006725,GO:0006807,GO:0006996,GO:0007005,GO:0008150,GO:0008152,GO:0008168,GO:0008170,GO:0008173,GO:0008649,GO:0008757,GO:0009058,GO:0009059,GO:0009295,GO:0009451,GO:…	-	ko:K17653	-	-	-	-	ko00000,ko01000,ko03029	-	-	-	RrnaAD
TRINITY_DN7507_c0_g1_i1	44.8246	5.01344	1.81996	2.75469	0.00587475	0.0297215	up	7955.ENSDARP00000092910	0	1043	KOG3575@1|root,KOG3575@2759|Eukaryota,38F5Y@33154|Opisthokonta,3BM2C@33208|Metazoa,3CVND@33213|Bilateria,485Y0@7711|Chordata,48ZM5@7742|Vertebrata,49ZBH@7898|Actinopterygii	33208|Metazoa	K	Shugoshin-like&1&(S.&pombe)	SGOL1	GO:0000003,GO:0000070,GO:0000226,GO:0000228,GO:0000278,GO:0000280,GO:0000775,GO:0000776,GO:0000779,GO:0000780,GO:0000793,GO:0000794,GO:0000819,GO:0000922,GO:0003674,GO:0005488,GO:0005515,GO:0005575,GO:0005622,GO:0005623,GO:0005634,GO:0005654,GO:0005694,GO:0005737,GO:0005813,GO:0005815,GO:0005819,GO:0005829,GO:0005856,GO:0006996,GO:0007010,GO:0007017,GO:0007049,GO:0007059,GO:0007062,GO:0007064,GO:…	-	ko:K11580	ko04114,map04114	-	-	-	ko00000,ko00001,ko03036	-	-	-	Shugoshin_C,Shugoshin_N
TRINITY_DN13652_c0_g1_i4	31.9056	1.60927	0.583556	2.7577	0.00582093	0.0295121	up	7955.ENSDARP00000080946	0	1186	COG0564@1|root,KOG1919@2759|Eukaryota,38G5C@33154|Opisthokonta,3BEB2@33208|Metazoa,3CWQ3@33213|Bilateria,489YH@7711|Chordata,48YVH@7742|Vertebrata,49RAD@7898|Actinopterygii	33208|Metazoa	A	RNA&pseudouridylate&synthase	RPUSD2	GO:0000154,GO:0000455,GO:0001522,GO:0003674,GO:0003824,GO:0006139,GO:0006364,GO:0006396,GO:0006725,GO:0006807,GO:0008150,GO:0008152,GO:0009451,GO:0009982,GO:0009987,GO:0010467,GO:0016070,GO:0016072,GO:0016853,GO:0016866,GO:0022613,GO:0031118,GO:0034470,GO:0034641,GO:0034660,GO:0042254,GO:0043170,GO:0043412,GO:0044085,GO:0044237,GO:0044238,GO:0046483,GO:0071704,GO:0071840,GO:0090304,GO:1901360	-	-	-	-	-	-	-	-	-	-	PseudoU_synth_2
TRINITY_DN13529_c0_g1_i2	28.7092	4.70084	1.70102	2.76355	0.00571771	0.0291415	up	7918.ENSLOCP00000020358	1.22e-174	515	KOG3557@1|root,KOG3557@2759|Eukaryota,38HDZ@33154|Opisthokonta,3BAD9@33208|Metazoa,3CXNX@33213|Bilateria,4830T@7711|Chordata,491I5@7742|Vertebrata,49UFG@7898|Actinopterygii	7898|Actinopterygii	T	Epidermal&growth&factor&receptor&pathway&substrate&8	eps8	-	-	ko:K17277	-	-	-	-	ko00000,ko04131,ko04147	-	-	-	PTB,SH3_1,SH3_9
TRINITY_DN2978_c1_g1_i1	128.275	1.62738	0.586707	2.77375	0.0055415	0.0284811	up	7994.ENSAMXP00000015883	1.29e-139	450	28HMI@1|root,2QPZ7@2759|Eukaryota,39R3V@33154|Opisthokonta,3BJ02@33208|Metazoa,3CWUA@33213|Bilateria,489ZT@7711|Chordata,49659@7742|Vertebrata,49VJ6@7898|Actinopterygii	7898|Actinopterygii	K	Component&of&the&Mediator&complex,&a&coactivator&involved&in&the&regulated&transcription&of&nearly&all&RNA&polymerase&II-dependent&genes.&Mediator&functions&as&a&bridge&to&convey&information&from&gene-specific&regulatory&proteins&to&the&basal&RNA&polymerase&II&transcription&machinery.&Mediator&is&recruited&to&promoters&by&direct&interactions&with&regulatory&proteins&and&serves&as&a&scaffold&for&t…	med1	-	-	ko:K15144	ko01522,ko04919,map01522,map04919	-	-	-	ko00000,ko00001,ko03021	-	-	-	Med1
TRINITY_DN886_c0_g1_i1	51.6352	2.44721	0.877141	2.78999	0.00527099	0.0274641	up	7955.ENSDARP00000112519	7.15e-218	635	28P45@1|root,2QVQS@2759|Eukaryota,38E0C@33154|Opisthokonta,3BF83@33208|Metazoa,3D056@33213|Bilateria,4856R@7711|Chordata,4944D@7742|Vertebrata,49WSS@7898|Actinopterygii	7898|Actinopterygii	S	TPX2,&microtubule-associated,&homolog&(Xenopus&laevis)	tpx2	-	-	ko:K16812	-	-	-	-	ko00000,ko03036	-	-	-	Aurora-A_bind,TPX2,TPX2_importin
TRINITY_DN551_c1_g1_i1	18.3787	3.7395	1.33997	2.79074	0.0052588	0.0274217	up	7955.ENSDARP00000096636	0	1224	KOG2327@1|root,KOG2327@2759|Eukaryota,38BYP@33154|Opisthokonta,3BFEB@33208|Metazoa,3CSTF@33213|Bilateria,483K8@7711|Chordata,494JT@7742|Vertebrata,49UHC@7898|Actinopterygii	33208|Metazoa	L	X-ray&repair&complementing&defective&repair&in&Chinese&hamster&cells&6	XRCC6	GO:0000228,GO:0000723,GO:0000726,GO:0000781,GO:0000782,GO:0000783,GO:0000784,GO:0001067,GO:0001775,GO:0001817,GO:0001819,GO:0001932,GO:0001934,GO:0002200,GO:0002218,GO:0002252,GO:0002253,GO:0002263,GO:0002274,GO:0002275,GO:0002283,GO:0002366,GO:0002376,GO:0002443,GO:0002444,GO:0002446,GO:0002520,GO:0002562,GO:0002682,GO:0002684,GO:0003674,GO:0003676,GO:0003677,GO:0003678,GO:0003690,GO:0003723,GO:…	-	ko:K10884	ko03450,map03450	M00297	-	-	ko00000,ko00001,ko00002,ko03041,ko03400	-	-	-	Ku,Ku_C,Ku_N,SAP
TRINITY_DN33173_c0_g1_i1	10.9507	3.40994	1.22061	2.79364	0.0052119	0.0272404	up	69293.ENSGACP00000016500	7.93e-88	269	COG3869@1|root,KOG3581@2759|Eukaryota,38BGZ@33154|Opisthokonta,3BB2K@33208|Metazoa,3CRR7@33213|Bilateria,4801V@7711|Chordata,499RC@7742|Vertebrata,4A1MV@7898|Actinopterygii	7898|Actinopterygii	C	Creatine&kinase	ckm	-	2.7.3.2	ko:K00933	ko00330,ko01100,map00330,map01100	M00047	R01881	RC00002,RC00203	ko00000,ko00001,ko00002,ko01000,ko04147	-	-	-	ATP-gua_Ptrans,ATP-gua_PtransN
TRINITY_DN11638_c0_g1_i2	2.96366	3.89838	1.394	2.79655	0.00516517	0.0270638	up	7994.ENSAMXP00000003354	6.79e-136	392	COG5143@1|root,KOG0862@2759|Eukaryota,39CY4@33154|Opisthokonta,3BF4S@33208|Metazoa,3CSC1@33213|Bilateria,486IA@7711|Chordata,494RQ@7742|Vertebrata,49SED@7898|Actinopterygii	7898|Actinopterygii	U	SEC22&vesicle&trafficking&protein&homolog&A&(S.&cerevisiae)	sec22a	-	-	ko:K08520	-	-	-	-	ko00000,ko04131	-	-	-	Longin
TRINITY_DN12950_c2_g1_i1	3.71096	2.37904	0.847861	2.80593	0.0050172	0.0265038	up	7955.ENSDARP00000086210	1.87e-98	315	KOG2778@1|root,KOG2778@2759|Eukaryota,39TSQ@33154|Opisthokonta,3BBWD@33208|Metazoa,3CV5M@33213|Bilateria,485P3@7711|Chordata,492B1@7742|Vertebrata,49SA3@7898|Actinopterygii	7898|Actinopterygii	O	BRCA1&associated&protein-1&(ubiquitin&carboxy-terminal&hydrolase)	bap1	GO:0001558,GO:0003674,GO:0003682,GO:0003824,GO:0004843,GO:0005488,GO:0005575,GO:0005622,GO:0005623,GO:0005634,GO:0005737,GO:0006325,GO:0006464,GO:0006508,GO:0006807,GO:0006996,GO:0007154,GO:0007165,GO:0007166,GO:0007219,GO:0008150,GO:0008152,GO:0008233,GO:0008234,GO:0009987,GO:0016043,GO:0016569,GO:0016570,GO:0016578,GO:0016579,GO:0016787,GO:0019538,GO:0019783,GO:0023052,GO:0031519,GO:0032502,GO:…	3.4.19.12	ko:K08588	-	-	-	-	ko00000,ko01000,ko01002,ko04121	-	-	-	Peptidase_C12
TRINITY_DN4116_c1_g1_i2	23.4964	3.09729	1.10071	2.8139	0.00489438	0.0260443	up	7955.ENSDARP00000122564	1.53e-218	630	KOG2037@1|root,KOG2037@2759|Eukaryota,39TAK@33154|Opisthokonta,3BGZV@33208|Metazoa,3CZP1@33213|Bilateria,484HK@7711|Chordata,49A5B@7742|Vertebrata,49TK6@7898|Actinopterygii	7711|Chordata	S	Guanylate-binding&protein,&C-terminal&domain	GBP1	-	-	ko:K20899	ko04621,map04621	-	-	-	ko00000,ko00001	-	-	-	GBP,GBP_C
TRINITY_DN1150_c2_g2_i1	76.3023	2.46414	0.875239	2.81539	0.00487187	0.0259574	up	7955.ENSDARP00000054808	0	2291	KOG4386@1|root,KOG4386@2759|Eukaryota,38HF9@33154|Opisthokonta,3BJ01@33208|Metazoa,3CZ78@33213|Bilateria,483UP@7711|Chordata,4987Y@7742|Vertebrata,49QC3@7898|Actinopterygii	33208|Metazoa	S	trafficking&protein&particle&complex	TRAPPC11	GO:0001654,GO:0001889,GO:0002790,GO:0003008,GO:0003674,GO:0005085,GO:0005088,GO:0005488,GO:0005515,GO:0005575,GO:0005622,GO:0005623,GO:0005737,GO:0005794,GO:0005829,GO:0006464,GO:0006486,GO:0006487,GO:0006807,GO:0006810,GO:0006888,GO:0006996,GO:0007030,GO:0007275,GO:0007423,GO:0007610,GO:0007611,GO:0007613,GO:0007616,GO:0008104,GO:0008150,GO:0008152,GO:0009058,GO:0009059,GO:0009100,GO:0009101,GO:…	-	ko:K20308	-	-	-	-	ko00000,ko04131	-	-	-	Foie-gras_1,Gryzun,Gryzun-like
TRINITY_DN4451_c0_g1_i1	10.1429	7.05359	2.49788	2.82384	0.00474526	0.0254576	up	215358.XP_010748211.1	0	3242	KOG2243@1|root,KOG2243@2759|Eukaryota,38BST@33154|Opisthokonta,3BC6F@33208|Metazoa,3CVQC@33213|Bilateria,47Z3G@7711|Chordata,48XRN@7742|Vertebrata,49T4E@7898|Actinopterygii	7898|Actinopterygii	T	ryanodine&receptor	ryr1	-	-	ko:K04961	ko04020,ko04371,ko04713,ko04730,ko04921,map04020,map04371,map04713,map04730,map04921	-	-	-	ko00000,ko00001,ko01009,ko04040,ko04147	1.A.3.1.2	-	-	EF-hand_8,Ins145_P3_rec,Ion_trans,MIR,RIH_assoc,RR_TM4-6,RYDR_ITPR,RyR,SPRY
TRINITY_DN12782_c0_g1_i2	97.0253	2.66544	0.941496	2.83107	0.0046393	0.0250195	up	7955.ENSDARP00000062065	8.52e-52	175	2A2GR@1|root,2RY30@2759|Eukaryota,39VET@33154|Opisthokonta,3BH5B@33208|Metazoa,3D4V9@33213|Bilateria,48CPV@7711|Chordata,4991U@7742|Vertebrata,4A41J@7898|Actinopterygii	7898|Actinopterygii	S	SERTA&motif	-	-	-	-	-	-	-	-	-	-	-	-	SERTA
TRINITY_DN12687_c0_g1_i4	9.02491	5.14046	1.81246	2.83618	0.00456569	0.0247346	up	8083.ENSXMAP00000008538	7.28e-79	250	COG0474@1|root,KOG0203@2759|Eukaryota,38BIP@33154|Opisthokonta,3BAR6@33208|Metazoa,3CTGX@33213|Bilateria,47ZW7@7711|Chordata,48YME@7742|Vertebrata,49ZZI@7898|Actinopterygii	7898|Actinopterygii	P	ATPase,&Na&K&transporting,&alpha	-	-	3.6.3.9	ko:K01539	ko04022,ko04024,ko04260,ko04261,ko04911,ko04918,ko04919,ko04925,ko04960,ko04961,ko04964,ko04970,ko04971,ko04972,ko04973,ko04974,ko04976,ko04978,map04022,map04024,map04260,map04261,map04911,map04918,map04919,map04925,map04960,map04961,map04964,map04970,map04971,map04972,map04973,map04974,map04976,map04978	-	-	-	ko00000,ko00001,ko01000,ko04147	3.A.3.1	-	-	Cation_ATPase,Cation_ATPase_C,Cation_ATPase_N,E1-E2_ATPase,Hydrolase
TRINITY_DN1894_c0_g2_i1	132.97	1.36657	0.480892	2.84174	0.00448685	0.0244035	up	144197.XP_008285581.1	8.02e-113	327	28MII@1|root,2QU22@2759|Eukaryota,39V40@33154|Opisthokonta,3BMB6@33208|Metazoa,3CSGB@33213|Bilateria,482HW@7711|Chordata,49449@7742|Vertebrata,49VVY@7898|Actinopterygii	7898|Actinopterygii	S	Group&XIIA	pla2g12a	-	3.1.1.4	ko:K01047	ko00564,ko00565,ko00590,ko00591,ko00592,ko01100,ko01110,ko04014,ko04270,ko04972,ko04975,map00564,map00565,map00590,map00591,map00592,map01100,map01110,map04014,map04270,map04972,map04975	-	R01315,R01317,R02053,R07064,R07379,R07387,R07859	RC00037,RC00094	ko00000,ko00001,ko01000,ko03036	-	-	-	PLA2G12
TRINITY_DN3439_c0_g1_i2	9.47767	5.15402	1.81089	2.84613	0.00442545	0.0241466	up	7955.ENSDARP00000122164	0	1704	28JG7@1|root,2QRVC@2759|Eukaryota,39UGS@33154|Opisthokonta,3BIGI@33208|Metazoa,3CZ6T@33213|Bilateria,485SK@7711|Chordata,48ZJK@7742|Vertebrata,49T5Z@7898|Actinopterygii	33208|Metazoa	S	Centlein,&centrosomal&protein	CNTLN	GO:0000226,GO:0003674,GO:0005488,GO:0005515,GO:0005575,GO:0005622,GO:0005623,GO:0005634,GO:0005654,GO:0005737,GO:0005813,GO:0005814,GO:0005815,GO:0005829,GO:0005856,GO:0006996,GO:0007010,GO:0007017,GO:0007049,GO:0007098,GO:0008104,GO:0008150,GO:0009987,GO:0010457,GO:0015630,GO:0016043,GO:0019899,GO:0019900,GO:0019901,GO:0019904,GO:0022402,GO:0030674,GO:0031023,GO:0031974,GO:0031981,GO:0033036,GO:…	-	ko:K16467	-	-	-	-	ko00000,ko03036	-	-	-	-
TRINITY_DN684_c2_g1_i3	12.2096	8.51012	2.98082	2.85496	0.00430418	0.0236324	up	7918.ENSLOCP00000008399	4.24e-223	617	KOG3649@1|root,KOG3649@2759|Eukaryota,396M4@33154|Opisthokonta,3BJAK@33208|Metazoa,3D27A@33213|Bilateria,482GM@7711|Chordata,4952R@7742|Vertebrata,4A0HT@7898|Actinopterygii	7898|Actinopterygii	S	Follistatin	fst	GO:0000003,GO:0001501,GO:0002009,GO:0003002,GO:0003006,GO:0005575,GO:0005576,GO:0007275,GO:0007276,GO:0007281,GO:0007292,GO:0007389,GO:0007399,GO:0007417,GO:0007420,GO:0007423,GO:0008150,GO:0009653,GO:0009790,GO:0009792,GO:0009799,GO:0009855,GO:0009887,GO:0009888,GO:0009953,GO:0009987,GO:0009994,GO:0019953,GO:0022412,GO:0022414,GO:0030154,GO:0030901,GO:0030916,GO:0032501,GO:0032502,GO:0032504,GO:…	-	ko:K04661	ko04350,map04350	-	-	-	ko00000,ko00001	-	-	-	FOLN,Kazal_2
TRINITY_DN553_c3_g1_i1	128.795	2.20574	0.771018	2.86082	0.00422548	0.0233222	up	7955.ENSDARP00000097488	0	1400	COG0293@1|root,KOG1098@2759|Eukaryota,38B6C@33154|Opisthokonta,3BB4K@33208|Metazoa,3CX6N@33213|Bilateria,485P7@7711|Chordata,496ZA@7742|Vertebrata,49V4Z@7898|Actinopterygii	33208|Metazoa	A	methyltransferase&involved&in&the&processing&of&the&34S&pre-rRNA&to&18S&rRNA&and&in&40S&ribosomal&subunit&formation	FTSJ3	GO:0000154,GO:0000460,GO:0000463,GO:0000466,GO:0000470,GO:0001510,GO:0003674,GO:0003824,GO:0005575,GO:0005622,GO:0005623,GO:0005634,GO:0005730,GO:0006139,GO:0006364,GO:0006396,GO:0006725,GO:0006807,GO:0008150,GO:0008152,GO:0008168,GO:0008171,GO:0008173,GO:0008649,GO:0008650,GO:0008757,GO:0009451,GO:0009987,GO:0010467,GO:0016070,GO:0016072,GO:0016435,GO:0016436,GO:0016740,GO:0016741,GO:0022613,GO:…	-	ko:K14857	-	-	-	-	ko00000,ko01000,ko03009	-	-	-	DUF3381,FtsJ,Spb1_C
TRINITY_DN14379_c0_g1_i2	69.1247	1.56829	0.546348	2.87049	0.00409833	0.0227906	up	8083.ENSXMAP00000008538	5.15e-68	222	COG0474@1|root,KOG0203@2759|Eukaryota,38BIP@33154|Opisthokonta,3BAR6@33208|Metazoa,3CTGX@33213|Bilateria,47ZW7@7711|Chordata,48YME@7742|Vertebrata,49ZZI@7898|Actinopterygii	7898|Actinopterygii	P	ATPase,&Na&K&transporting,&alpha	-	-	3.6.3.9	ko:K01539	ko04022,ko04024,ko04260,ko04261,ko04911,ko04918,ko04919,ko04925,ko04960,ko04961,ko04964,ko04970,ko04971,ko04972,ko04973,ko04974,ko04976,ko04978,map04022,map04024,map04260,map04261,map04911,map04918,map04919,map04925,map04960,map04961,map04964,map04970,map04971,map04972,map04973,map04974,map04976,map04978	-	-	-	ko00000,ko00001,ko01000,ko04147	3.A.3.1	-	-	Cation_ATPase,Cation_ATPase_C,Cation_ATPase_N,E1-E2_ATPase,Hydrolase
TRINITY_DN9214_c0_g1_i3	15.3726	3.8244	1.33152	2.87219	0.00407631	0.0227011	up	7994.ENSAMXP00000014954	8.44e-42	149	KOG3934@1|root,KOG3934@2759|Eukaryota,3A8HS@33154|Opisthokonta,3BHMF@33208|Metazoa,3DAPD@33213|Bilateria,47YX5@7711|Chordata,48W24@7742|Vertebrata,49R2Z@7898|Actinopterygii	7898|Actinopterygii	A	Stem-loop&binding&protein	slbp	-	-	ko:K18710	-	-	-	-	ko00000,ko03019	-	-	-	SLBP_RNA_bind
TRINITY_DN4849_c1_g2_i1	51.6612	3.18239	1.10746	2.87361	0.00405815	0.0226241	up	7955.ENSDARP00000116242	0	2488	KOG4553@1|root,KOG4553@2759|Eukaryota,39REW@33154|Opisthokonta,3BIS3@33208|Metazoa,3CWGA@33213|Bilateria,482WF@7711|Chordata,48WH3@7742|Vertebrata,49ZCT@7898|Actinopterygii	33208|Metazoa	S	Fanconi&anemia,&complementation&group&I	FANCI	GO:0000075,GO:0000077,GO:0000278,GO:0003674,GO:0005488,GO:0005515,GO:0005575,GO:0005622,GO:0005623,GO:0005634,GO:0005654,GO:0005737,GO:0005829,GO:0006139,GO:0006259,GO:0006281,GO:0006725,GO:0006807,GO:0006950,GO:0006974,GO:0007049,GO:0007093,GO:0007095,GO:0007346,GO:0008150,GO:0008152,GO:0009893,GO:0009987,GO:0010389,GO:0010564,GO:0010604,GO:0010948,GO:0010972,GO:0019222,GO:0019899,GO:0022402,GO:…	-	ko:K10895	ko03460,map03460	-	-	-	ko00000,ko00001,ko03400	-	-	-	FANCI_HD1,FANCI_HD2,FANCI_S1,FANCI_S1-cap,FANCI_S2,FANCI_S3,FANCI_S4
TRINITY_DN11385_c0_g1_i1	12.9025	2.12973	0.739958	2.87818	0.00399975	0.0223739	up	7918.ENSLOCP00000008592	2.17e-102	308	COG1028@1|root,KOG1205@2759|Eukaryota,38GKD@33154|Opisthokonta,3BD72@33208|Metazoa,3CUAY@33213|Bilateria,480F1@7711|Chordata,499GG@7742|Vertebrata,4A26Q@7898|Actinopterygii	7898|Actinopterygii	Q	Retinol&dehydrogenase&8-like	-	-	-	ko:K11150	ko00830,ko01100,map00830,map01100	-	R08379	RC00649	ko00000,ko00001,ko01000	-	-	-	adh_short
TRINITY_DN8148_c0_g1_i2	2.69411	5.50772	1.90342	2.89359	0.0038086	0.0215715	up	7955.ENSDARP00000126025	1.29e-166	491	28P90@1|root,2QVW4@2759|Eukaryota,39VUC@33154|Opisthokonta,3BFRM@33208|Metazoa,3D408@33213|Bilateria,48DFA@7711|Chordata,49AAD@7742|Vertebrata,4A0SY@7898|Actinopterygii	7898|Actinopterygii	S	apolipoprotein	APOL4	-	-	ko:K14480	-	-	-	-	ko00000	-	-	-	ApoL
TRINITY_DN6821_c0_g1_i1	8.83707	3.68062	1.27036	2.89732	0.0037637	0.0213939	up	8010.XP_010877266.1	1.11e-193	542	COG0673@1|root,KOG2741@2759|Eukaryota,38I4R@33154|Opisthokonta,3BGBJ@33208|Metazoa,3D1TW@33213|Bilateria,4813A@7711|Chordata,48WIV@7742|Vertebrata,49TGT@7898|Actinopterygii	7898|Actinopterygii	GQ	Dihydrodiol&dehydrogenase&(dimeric)	DHDH	-	1.1.1.179,1.3.1.20	ko:K00078	ko00040,ko00980,map00040,map00980	-	R01430,R07015	RC00066,RC00891	ko00000,ko00001,ko01000	-	-	-	GFO_IDH_MocA,GFO_IDH_MocA_C
TRINITY_DN2199_c0_g1_i2	38.364	10.7278	3.69871	2.90041	0.00372677	0.0212296	up	8010.XP_010902489.1	0	3395	28HFQ@1|root,2QPTS@2759|Eukaryota,38QCR@33154|Opisthokonta,3BEEU@33208|Metazoa,3CW1X@33213|Bilateria,482GD@7711|Chordata,4916Z@7742|Vertebrata,49SU6@7898|Actinopterygii	7898|Actinopterygii	W	Fibronectin&1a	-	-	-	ko:K05717	ko04151,ko04510,ko04512,ko04810,ko04933,ko05100,ko05146,ko05165,ko05200,ko05205,ko05222,map04151,map04510,map04512,map04810,map04933,map05100,map05146,map05165,map05200,map05205,map05222	-	-	-	ko00000,ko00001,ko00536,ko04131,ko04147,ko04516	-	-	-	fn1,fn2,fn3
TRINITY_DN111_c0_g1_i2	7.06253	2.9787	1.02267	2.91268	0.0035834	0.0206167	up	7994.ENSAMXP00000007489	0	3252	COG5022@1|root,KOG1453@1|root,KOG1453@2759|Eukaryota,KOG4229@2759|Eukaryota,38E4W@33154|Opisthokonta,3B99N@33208|Metazoa,3CXG9@33213|Bilateria,484Y8@7711|Chordata,48YU0@7742|Vertebrata,49V7V@7898|Actinopterygii	7898|Actinopterygii	Z	Belongs&to&the&TRAFAC&class&myosin-kinesin&ATPase&superfamily.&Myosin&family	myo9a	-	-	ko:K10360	-	-	-	-	ko00000,ko04131,ko04812	-	-	-	IQ,Myosin_head,RA,RhoGAP
TRINITY_DN310898_c0_g1_i1	13.1981	3.95103	1.35539	2.91504	0.00355639	0.0205065	up	7955.ENSDARP00000121956	3.02e-297	815	28KS5@1|root,2QT8A@2759|Eukaryota,38F5D@33154|Opisthokonta,3BABS@33208|Metazoa,3CZ95@33213|Bilateria,488SQ@7711|Chordata,48W9Y@7742|Vertebrata,4A10P@7898|Actinopterygii	33208|Metazoa	S	Coiled-coil&domain&containing&77	CCDC77	GO:0005575,GO:0005622,GO:0005623,GO:0005813,GO:0005815,GO:0005856,GO:0015630,GO:0043226,GO:0043228,GO:0043229,GO:0043232,GO:0044422,GO:0044424,GO:0044430,GO:0044446,GO:0044464	-	ko:K16757	-	-	-	-	ko00000,ko03036	-	-	-	-
TRINITY_DN1652_c0_g1_i2	9.59935	6.41743	2.20051	2.91634	0.00354164	0.0204454	up	215358.XP_010739237.1	3.47e-256	787	28N65@1|root,2QURD@2759|Eukaryota,38FVR@33154|Opisthokonta,3B9SR@33208|Metazoa,3CS4F@33213|Bilateria,481I9@7711|Chordata,494GJ@7742|Vertebrata,49Q83@7898|Actinopterygii	7898|Actinopterygii	S	Methylcytosine&dioxygenase	tet2	-	-	-	-	-	-	-	-	-	-	-	Tet_JBP
TRINITY_DN2057_c0_g1_i2	67.584	2.19184	0.746878	2.93467	0.00333903	0.0195504	up	8010.XP_010872926.1	1.83e-190	536	COG0642@1|root,KOG0787@2759|Eukaryota,38BK5@33154|Opisthokonta,3BCJ1@33208|Metazoa,3CVKG@33213|Bilateria,47YTK@7711|Chordata,49E9C@7742|Vertebrata,4A5VB@7898|Actinopterygii	7898|Actinopterygii	T	Pyruvate&dehydrogenase&kinase,&isoenzyme&2	-	-	2.7.11.2	ko:K00898	-	-	-	-	ko00000,ko01000,ko01001	-	-	-	BCDHK_Adom3,HATPase_c
TRINITY_DN777_c1_g1_i1	38.6264	1.86265	0.633433	2.94056	0.00327619	0.0192946	up	7955.ENSDARP00000129145	0	1056	COG5059@1|root,KOG0241@2759|Eukaryota,3AHYF@33154|Opisthokonta,3BEFY@33208|Metazoa,3CT9N@33213|Bilateria,482YU@7711|Chordata,49247@7742|Vertebrata,49UQV@7898|Actinopterygii	7898|Actinopterygii	Z	Belongs&to&the&TRAFAC&class&myosin-kinesin&ATPase&superfamily.&Kinesin&family	kif13b	-	-	ko:K17914	-	-	-	-	ko00000,ko04812	-	-	-	CAP_GLY,DUF3694,FHA,KIF1B,Kinesin,Kinesin_assoc
TRINITY_DN68996_c0_g1_i3	94.551	2.28776	0.777883	2.94101	0.00327144	0.0192794	up	7955.ENSDARP00000070873	0	1982	COG1444@1|root,KOG2036@2759|Eukaryota,38FQJ@33154|Opisthokonta,3B9XC@33208|Metazoa,3CUWZ@33213|Bilateria,484CZ@7711|Chordata,493R5@7742|Vertebrata,49XUA@7898|Actinopterygii	33208|Metazoa	S	RNA&cytidine&acetyltransferase&with&specificity&toward&both&18S&rRNA&and&tRNAs.&Catalyzes&the&formation&of&N(4)-&acetylcytidine&(ac4C)&in&18S&rRNA.&Required&for&early&nucleolar&cleavages&of&precursor&rRNA&at&sites&A0,&A1&and&A2&during&18S&rRNA&synthesis.&Catalyzes&the&formation&of&ac4C&in&serine&and&leucine&tRNAs.&Requires&the&tRNA-binding&adapter&protein&THUMBD1&for&full&tRNA&acetyltransferase&a…	NAT10	GO:0000049,GO:0000154,GO:0002097,GO:0002101,GO:0003674,GO:0003676,GO:0003723,GO:0003824,GO:0005488,GO:0005515,GO:0005575,GO:0005622,GO:0005623,GO:0005634,GO:0005654,GO:0005697,GO:0005730,GO:0006139,GO:0006325,GO:0006364,GO:0006396,GO:0006399,GO:0006400,GO:0006464,GO:0006473,GO:0006475,GO:0006725,GO:0006807,GO:0006996,GO:0008033,GO:0008080,GO:0008150,GO:0008152,GO:0009451,GO:0009889,GO:0009890,GO:…	-	ko:K14521	ko03008,map03008	-	-	-	ko00000,ko00001,ko01000,ko03009	-	-	-	DUF1726,GNAT_acetyltr_2,Helicase_RecD,tRNA_bind_2
TRINITY_DN2988_c0_g1_i4	30.0366	10.3748	3.52637	2.94206	0.00326041	0.0192385	up	144197.XP_008289886.1	7.91e-118	343	KOG3206@1|root,KOG3206@2759|Eukaryota,38DNA@33154|Opisthokonta,3BAR5@33208|Metazoa,3D05I@33213|Bilateria,4848R@7711|Chordata,48WP3@7742|Vertebrata,49Q69@7898|Actinopterygii	7898|Actinopterygii	O	cofactor&B	tbcb	-	-	ko:K17262	-	-	-	-	ko00000,ko04147	-	-	-	CAP_GLY,Ubiquitin_2
TRINITY_DN8590_c0_g1_i9	6.42933	4.60606	1.5509	2.96991	0.00297882	0.017966	up	7955.ENSDARP00000024121	7.63e-78	238	COG0627@1|root,KOG3101@2759|Eukaryota,38RFR@33154|Opisthokonta,3BE2A@33208|Metazoa,3CSPS@33213|Bilateria,48235@7711|Chordata,48YVX@7742|Vertebrata,49ZNU@7898|Actinopterygii	7898|Actinopterygii	S	Serine&hydrolase&involved&in&the&detoxification&of&formaldehyde	esd	-	3.1.2.12	ko:K01070	ko00680,ko01120,ko01200,map00680,map01120,map01200	-	R00527	RC00167,RC00320	ko00000,ko00001,ko01000	-	CE1	-	Esterase
TRINITY_DN8999_c0_g1_i10	12.9703	2.19766	0.737883	2.97833	0.00289821	0.0176062	up	7955.ENSDARP00000004190	0	976	COG0486@1|root,KOG1191@2759|Eukaryota,38CEV@33154|Opisthokonta,3BE5G@33208|Metazoa,3CV3A@33213|Bilateria,487V9@7711|Chordata,496TW@7742|Vertebrata,49XKP@7898|Actinopterygii	33208|Metazoa	J	Belongs&to&the&TRAFAC&class&TrmE-Era-EngA-EngB-Septin-&like&GTPase&superfamily.&TrmE&GTPase&family	GTPBP3	GO:0005575,GO:0005622,GO:0005623,GO:0005634,GO:0005737,GO:0005739,GO:0007275,GO:0008150,GO:0009790,GO:0032501,GO:0032502,GO:0043226,GO:0043227,GO:0043229,GO:0043231,GO:0044424,GO:0044444,GO:0044464,GO:0048513,GO:0048568,GO:0048731,GO:0048856	-	ko:K03650,ko:K10769	-	-	R08701	RC00053,RC00209,RC00870	ko00000,ko01000,ko03016	-	-	-	MMR_HSR1,MnmE_helical,TrmE_N
TRINITY_DN2132_c0_g1_i7	175.237	5.84615	1.95978	2.98307	0.00285371	0.0173991	up	7955.ENSDARP00000015683	9.49e-142	447	KOG1396@1|root,KOG1396@2759|Eukaryota,38DPJ@33154|Opisthokonta,3BCRJ@33208|Metazoa,3CRJU@33213|Bilateria,481HX@7711|Chordata,48V9U@7742|Vertebrata,49SYQ@7898|Actinopterygii	7898|Actinopterygii	S	SUN&domain&containing&ossification&factor	suco	-	-	-	-	-	-	-	-	-	-	-	Sad1_UNC
TRINITY_DN2184_c4_g2_i1	37.9334	6.61897	2.21347	2.99031	0.00278694	0.0170845	up	7994.ENSAMXP00000015767	3.82e-53	182	KOG2710@1|root,KOG2710@2759|Eukaryota,39W3X@33154|Opisthokonta,3BG8E@33208|Metazoa,3CZ20@33213|Bilateria,487NZ@7711|Chordata,491TF@7742|Vertebrata,49R2C@7898|Actinopterygii	7898|Actinopterygii	T	Rho&GTPase&activating&protein&6	arhgap6	-	-	ko:K20631	-	-	-	-	ko00000,ko04131	-	-	-	RhoGAP
TRINITY_DN15_c17_g1_i7	3.2852	5.47992	1.82892	2.99625	0.00273319	0.0168215	up	7955.ENSDARP00000112004	1.73e-36	148	2E7ES@1|root,2SE11@2759|Eukaryota,39UJQ@33154|Opisthokonta,3BK1U@33208|Metazoa,3D4H6@33213|Bilateria,483Y6@7711|Chordata,496SR@7742|Vertebrata,4A7VH@7898|Actinopterygii	7898|Actinopterygii	S	Starch-binding&domain-containing&protein&1	stbd1	-	-	ko:K22267	-	-	-	-	ko00000,ko04131	9.B.207.1	-	-	CBM_20
TRINITY_DN1096_c2_g1_i5	4.46599	7.07146	2.35439	3.00352	0.00266876	0.0165253	up	7994.ENSAMXP00000017203	9.53e-96	309	28YNY@1|root,2R5GW@2759|Eukaryota,38I0H@33154|Opisthokonta,3BE5Y@33208|Metazoa,3D0N4@33213|Bilateria,48ADM@7711|Chordata,48YY8@7742|Vertebrata,49VE2@7898|Actinopterygii	7898|Actinopterygii	S	Nuclear&envelope&pore&membrane&protein&POM	pom121	-	-	ko:K14316	ko03013,map03013	M00427	-	-	ko00000,ko00001,ko00002,ko03019	1.I.1	-	-	POM121
TRINITY_DN4871_c1_g1_i1	42.761	2.52154	0.839035	3.00529	0.00265327	0.0164572	up	7994.ENSAMXP00000015283	6.16e-166	472	KOG2177@1|root,KOG2177@2759|Eukaryota,38IXG@33154|Opisthokonta,3BMNU@33208|Metazoa,3D4UH@33213|Bilateria,48DBE@7711|Chordata,48XW0@7742|Vertebrata,49WZH@7898|Actinopterygii	7898|Actinopterygii	O	Si&ch211-28p3.4	-	-	2.3.2.27	ko:K12015	-	-	-	-	ko00000,ko01000,ko04121	-	-	-	PRY,SPRY
TRINITY_DN10525_c0_g1_i1	6.52369	5.27083	1.75162	3.00912	0.00262002	0.016298	up	144197.XP_008275169.1	1.27e-46	161	2CMZA@1|root,2QSWN@2759|Eukaryota,38GGE@33154|Opisthokonta,3BHR4@33208|Metazoa,3D48X@33213|Bilateria,489FG@7711|Chordata,49727@7742|Vertebrata,4A1WM@7898|Actinopterygii	7898|Actinopterygii	T	Sphingosine&1-phosphate&receptor	s1pr5	-	-	ko:K04288,ko:K04295	ko04068,ko04071,ko04080,map04068,map04071,map04080	-	-	-	ko00000,ko00001,ko04030,ko04090	9.A.14.2.1	-	-	7tm_1
TRINITY_DN3456_c0_g1_i5	82.3159	9.30072	3.08907	3.01085	0.00260516	0.016226	up	7955.ENSDARP00000074839	9.56e-279	792	KOG4270@1|root,KOG4270@2759|Eukaryota,38D87@33154|Opisthokonta,3BF6D@33208|Metazoa,3CR6P@33213|Bilateria,486WJ@7711|Chordata,48ZN0@7742|Vertebrata,49RNP@7898|Actinopterygii	7898|Actinopterygii	T	Family&with&sequence&similarity&13&member&A	fam13a	-	-	-	-	-	-	-	-	-	-	-	RhoGAP
TRINITY_DN711_c3_g1_i1	24.0245	1.48824	0.493791	3.01391	0.002579	0.0160963	up	7994.ENSAMXP00000006606	2.18e-80	252	KOG0578@1|root,KOG0578@2759|Eukaryota,38BIW@33154|Opisthokonta,3BC3V@33208|Metazoa,3CT3W@33213|Bilateria,47ZR8@7711|Chordata,49337@7742|Vertebrata,49VXR@7898|Actinopterygii	7898|Actinopterygii	T	P21&(CDKN1A)-activated&kinase	-	-	2.7.11.1	ko:K04410	ko04010,ko04012,ko04014,ko04360,ko04510,ko04660,ko04810,ko05211,map04010,map04012,map04014,map04360,map04510,map04660,map04810,map05211	-	-	-	ko00000,ko00001,ko01000,ko01001	-	-	-	PBD,Pkinase
TRINITY_DN4113_c1_g1_i1	40.7228	2.69851	0.892377	3.02396	0.00249487	0.0156972	up	7955.ENSDARP00000121110	6.74e-244	669	28JDX@1|root,2QRSW@2759|Eukaryota,39UZE@33154|Opisthokonta,3BBYE@33208|Metazoa,3D30Z@33213|Bilateria,484IH@7711|Chordata,48XR4@7742|Vertebrata,4A1PE@7898|Actinopterygii	33208|Metazoa	S	Nudix&(nucleoside&diphosphate&linked&moiety&X)-type&motif&22	NUDT22	GO:0003674,GO:0003824,GO:0005488,GO:0005575,GO:0005622,GO:0005623,GO:0005634,GO:0005654,GO:0008768,GO:0016462,GO:0016787,GO:0016817,GO:0016818,GO:0031974,GO:0031981,GO:0043167,GO:0043169,GO:0043226,GO:0043227,GO:0043229,GO:0043231,GO:0043233,GO:0044422,GO:0044424,GO:0044428,GO:0044446,GO:0044464,GO:0046872,GO:0070013	-	-	-	-	-	-	-	-	-	-	-
TRINITY_DN2638_c0_g1_i6	3.91082	4.95786	1.63705	3.02853	0.00245747	0.0155143	up	7955.ENSDARP00000104730	0	1449	2CN9Q@1|root,2QUQ2@2759|Eukaryota,38YK9@33154|Opisthokonta,3BIBX@33208|Metazoa,3CSZZ@33213|Bilateria,4845B@7711|Chordata,4932D@7742|Vertebrata,49VBK@7898|Actinopterygii	33208|Metazoa	S	SHC&SH2-domain&binding&protein&1	SHCBP1	GO:0000003,GO:0000280,GO:0000910,GO:0003006,GO:0003674,GO:0005488,GO:0005515,GO:0005575,GO:0005576,GO:0005622,GO:0005623,GO:0005737,GO:0006810,GO:0006996,GO:0007010,GO:0007049,GO:0007112,GO:0007140,GO:0007154,GO:0007165,GO:0007166,GO:0007167,GO:0007169,GO:0007276,GO:0007281,GO:0007292,GO:0007300,GO:0008150,GO:0008335,GO:0008543,GO:0009719,GO:0009987,GO:0010033,GO:0016043,GO:0019904,GO:0019953,GO:…	-	-	-	-	-	-	-	-	-	-	Beta_helix
TRINITY_DN45033_c0_g1_i1	19.9986	2.06523	0.680267	3.03591	0.00239811	0.0152233	up	7955.ENSDARP00000017721	0	2591	COG0249@1|root,KOG0217@2759|Eukaryota,38DKA@33154|Opisthokonta,3BBVI@33208|Metazoa,3CV2W@33213|Bilateria,48AVR@7711|Chordata,48YNX@7742|Vertebrata,4A04D@7898|Actinopterygii	33208|Metazoa	L	Component&of&the&post-replicative&DNA&mismatch&repair&system&(MMR)	MSH6	GO:0000003,GO:0000018,GO:0000075,GO:0000077,GO:0000217,GO:0000228,GO:0000278,GO:0000400,GO:0000710,GO:0000785,GO:0000790,GO:0001775,GO:0002200,GO:0002204,GO:0002208,GO:0002250,GO:0002252,GO:0002263,GO:0002285,GO:0002312,GO:0002366,GO:0002376,GO:0002377,GO:0002381,GO:0002440,GO:0002443,GO:0002449,GO:0002460,GO:0002520,GO:0002562,GO:0002566,GO:0002637,GO:0002639,GO:0002682,GO:0002684,GO:0002694,GO:…	-	ko:K08737	ko01524,ko03430,ko05200,ko05210,map01524,map03430,map05200,map05210	M00295	-	-	ko00000,ko00001,ko00002,ko03400	-	-	-	MutS_I,MutS_II,MutS_III,MutS_IV,MutS_V,PWWP
TRINITY_DN2817_c0_g1_i1	33.0975	9.66827	3.18082	3.03955	0.00236929	0.0150837	up	7955.ENSDARP00000101769	0	966	KOG4436@1|root,KOG4436@2759|Eukaryota,3AM61@33154|Opisthokonta,3BEDT@33208|Metazoa,3CR7Q@33213|Bilateria,47ZQM@7711|Chordata,48XV4@7742|Vertebrata,49V2S@7898|Actinopterygii	7898|Actinopterygii	S	Ecotropic&viral&integration&site	evi5	-	-	ko:K20242	-	-	-	-	ko00000,ko04131	-	-	-	RabGAP-TBC
TRINITY_DN4172_c0_g1_i5	3.91364	6.52381	2.14497	3.04144	0.00235447	0.0150093	up	7994.ENSAMXP00000026744	4.39e-61	201	28JVN@1|root,2S70P@2759|Eukaryota,3A8GI@33154|Opisthokonta,3BJ7J@33208|Metazoa,3D44D@33213|Bilateria,48RUD@7711|Chordata,49N7W@7742|Vertebrata,4A8WB@7898|Actinopterygii	7898|Actinopterygii	S	Interferon-inducible&GTPase&5-like	-	-	-	-	-	-	-	-	-	-	-	-	IIGP
TRINITY_DN337_c0_g2_i2	47.2689	2.60085	0.848584	3.06493	0.00217722	0.0141362	up	7994.ENSAMXP00000010270	5.72e-200	557	KOG3951@1|root,KOG3951@2759|Eukaryota,38CD4@33154|Opisthokonta,3BAD1@33208|Metazoa,3CVQZ@33213|Bilateria,4814R@7711|Chordata,48V4G@7742|Vertebrata,4A51D@7898|Actinopterygii	7898|Actinopterygii	S	Family&with&sequence&similarity&49,&member&A	fam49a	-	-	-	-	-	-	-	-	-	-	-	DUF1394
TRINITY_DN13165_c0_g1_i1	86.998	2.57956	0.837401	3.08044	0.00206695	0.0135919	up	7955.ENSDARP00000031379	3.67e-120	343	28J9T@1|root,2QRNJ@2759|Eukaryota,3A06E@33154|Opisthokonta,3BPKM@33208|Metazoa,3CTPY@33213|Bilateria,48BE2@7711|Chordata,48XJJ@7742|Vertebrata,4A35S@7898|Actinopterygii	33208|Metazoa	K	Mediator&complex&subunit&29	MED29	GO:0000003,GO:0001654,GO:0001754,GO:0002009,GO:0002165,GO:0003006,GO:0003674,GO:0003712,GO:0005488,GO:0005515,GO:0005575,GO:0005622,GO:0005623,GO:0005634,GO:0005654,GO:0006355,GO:0006357,GO:0007275,GO:0007399,GO:0007423,GO:0007444,GO:0007483,GO:0007484,GO:0007486,GO:0007530,GO:0007548,GO:0007552,GO:0007560,GO:0008134,GO:0008150,GO:0009653,GO:0009791,GO:0009886,GO:0009887,GO:0009888,GO:0009889,GO:…	-	ko:K15142	-	-	-	-	ko00000,ko03021	-	-	-	Med29
TRINITY_DN395_c8_g1_i1	98.8378	2.72638	0.884672	3.0818	0.00205755	0.0135483	up	7955.ENSDARP00000086283	0	1386	2CMII@1|root,2QQF4@2759|Eukaryota,39SF4@33154|Opisthokonta,3B9PQ@33208|Metazoa,3CVUZ@33213|Bilateria,4827F@7711|Chordata,48V5G@7742|Vertebrata,49RW7@7898|Actinopterygii	33208|Metazoa	S	ATR&interacting&protein	ATRIP	GO:0000075,GO:0000077,GO:0001817,GO:0003674,GO:0003676,GO:0003677,GO:0003697,GO:0003824,GO:0004518,GO:0004527,GO:0004529,GO:0004536,GO:0005488,GO:0005515,GO:0005575,GO:0005622,GO:0005623,GO:0005634,GO:0005635,GO:0005654,GO:0005737,GO:0005783,GO:0005789,GO:0005829,GO:0006139,GO:0006259,GO:0006260,GO:0006281,GO:0006298,GO:0006310,GO:0006725,GO:0006807,GO:0006950,GO:0006974,GO:0008150,GO:0008152,GO:…	-	ko:K10905	ko03460,map03460	-	-	-	ko00000,ko00001,ko03400	-	-	-	-
TRINITY_DN5650_c0_g1_i1	57.6953	1.27068	0.412099	3.08343	0.0020463	0.013491	up	106582.XP_004575686.1	1.19e-25	101	COG0537@1|root,KOG3275@2759|Eukaryota,3A3J2@33154|Opisthokonta,3BRD5@33208|Metazoa,3D8AA@33213|Bilateria,48BBB@7711|Chordata,48V5F@7742|Vertebrata,4A3PG@7898|Actinopterygii	7898|Actinopterygii	T	Histidine&triad	hint2	-	-	-	-	-	-	-	-	-	-	-	HIT
TRINITY_DN5594_c0_g1_i5	21.819	2.34356	0.759358	3.08624	0.00202706	0.0133951	up	144197.XP_008291503.1	1.14e-193	549	COG5256@1|root,KOG0459@2759|Eukaryota,38F7M@33154|Opisthokonta,3BDI6@33208|Metazoa,3CVHP@33213|Bilateria,485I7@7711|Chordata,490FZ@7742|Vertebrata,49QHA@7898|Actinopterygii	7898|Actinopterygii	J	G1&to&S&phase&transition&1	-	-	-	ko:K03267	ko03015,map03015	-	-	-	ko00000,ko00001,ko03012,ko03019	-	-	-	GTP_EFTU,GTP_EFTU_D3
TRINITY_DN681_c0_g1_i1	20.4746	8.67056	2.80843	3.08733	0.00201963	0.0133573	up	7994.ENSAMXP00000001774	3.13e-63	205	COG4266@1|root,KOG4145@2759|Eukaryota,38E3W@33154|Opisthokonta,3BB87@33208|Metazoa,3D1C0@33213|Bilateria,48897@7711|Chordata,494WQ@7742|Vertebrata,4A1F0@7898|Actinopterygii	7898|Actinopterygii	F	Allantoicase	allc	-	3.5.3.4	ko:K01477	ko00230,ko01100,ko01120,map00230,map01100,map01120	M00546	R02422	RC00379,RC00712	ko00000,ko00001,ko00002,ko01000	-	-	-	Allantoicase
TRINITY_DN6342_c0_g1_i1	249.92	10.854	3.4947	3.10586	0.00189727	0.0127331	up	244447.XP_008333829.1	5.59e-63	201	COG1965@1|root,KOG3413@2759|Eukaryota,3A3XZ@33154|Opisthokonta,3BSU9@33208|Metazoa,3D9KP@33213|Bilateria,48CTF@7711|Chordata,4990C@7742|Vertebrata,4A3AV@7898|Actinopterygii	7898|Actinopterygii	P	Frataxin	fxn	-	1.16.3.1	ko:K19054	ko00860,map00860	-	R00078	RC02758	ko00000,ko00001,ko01000,ko03029	-	-	-	Frataxin_Cyay
TRINITY_DN503_c4_g1_i1	16.6196	2.93547	0.944198	3.10896	0.00187748	0.012631	up	7955.ENSDARP00000109245	0	1326	KOG4467@1|root,KOG4467@2759|Eukaryota,38E6I@33154|Opisthokonta,3BJZF@33208|Metazoa,3CSUA@33213|Bilateria,489QG@7711|Chordata,496EF@7742|Vertebrata,49QET@7898|Actinopterygii	33208|Metazoa	S	Transmembrane&protein&214	TMEM214	GO:0005575,GO:0005622,GO:0005623,GO:0005737,GO:0005783,GO:0005794,GO:0005829,GO:0005856,GO:0005874,GO:0005881,GO:0006950,GO:0008150,GO:0009628,GO:0012505,GO:0015630,GO:0036296,GO:0043226,GO:0043227,GO:0043228,GO:0043229,GO:0043231,GO:0043232,GO:0044422,GO:0044424,GO:0044430,GO:0044444,GO:0044446,GO:0044464,GO:0050896,GO:0055093,GO:0070482,GO:0099080,GO:0099081,GO:0099512,GO:0099513	-	-	-	-	-	-	-	-	-	-	TMEM214
TRINITY_DN1284_c9_g1_i1	5.84147	3.9755	1.2784	3.10976	0.0018724	0.012605	up	7955.ENSDARP00000119119	5.56e-97	299	KOG1217@1|root,KOG1217@2759|Eukaryota,3AGKF@33154|Opisthokonta,3BZEH@33208|Metazoa,3DDAR@33213|Bilateria,48I4R@7711|Chordata,49E5C@7742|Vertebrata,4A77N@7898|Actinopterygii	7898|Actinopterygii	T	Domain&abundant&in&complement&control&proteins;&SUSHI&repeat;&short&complement-like&repeat&(SCR)	-	-	-	-	-	-	-	-	-	-	-	-	Sushi
TRINITY_DN776_c2_g1_i1	5.34851	7.30483	2.34326	3.11738	0.00182469	0.0123597	up	144197.XP_008277521.1	0	928	KOG4240@1|root,KOG4240@2759|Eukaryota,38FZU@33154|Opisthokonta,3B969@33208|Metazoa,3CUZQ@33213|Bilateria,481UW@7711|Chordata,498ZR@7742|Vertebrata,49XG2@7898|Actinopterygii	7898|Actinopterygii	T	MCF.2&cell&line&derived&transforming&sequence-like&2	MCF2L2	-	-	ko:K20685	-	-	-	-	ko00000,ko04131	-	-	-	CRAL_TRIO_2,PH,RhoGEF,SH3_9
TRINITY_DN3734_c0_g1_i4	70.4331	2.1831	0.698517	3.12534	0.001776	0.0121048	up	7918.ENSLOCP00000009125	0	947	COG0420@1|root,KOG2310@2759|Eukaryota,38FSW@33154|Opisthokonta,3BBFE@33208|Metazoa,3CTF9@33213|Bilateria,4883H@7711|Chordata,4914D@7742|Vertebrata,49WH5@7898|Actinopterygii	33208|Metazoa	L	MRE11&meiotic&recombination&11&homolog&A&(S.&cerevisiae)	MRE11A	GO:0000003,GO:0000014,GO:0000018,GO:0000019,GO:0000075,GO:0000077,GO:0000228,GO:0000278,GO:0000280,GO:0000723,GO:0000724,GO:0000725,GO:0000726,GO:0000729,GO:0000781,GO:0000784,GO:0000785,GO:0000790,GO:0000793,GO:0000794,GO:0000819,GO:0001817,GO:0001819,GO:0001932,GO:0001934,GO:0003674,GO:0003676,GO:0003677,GO:0003690,GO:0003824,GO:0004518,GO:0004519,GO:0004520,GO:0004527,GO:0004536,GO:0005488,GO:…	-	ko:K10865	ko03440,ko03450,ko04218,map03440,map03450,map04218	M00291,M00292,M00295	-	-	ko00000,ko00001,ko00002,ko03032,ko03400	-	-	-	Metallophos,Mre11_DNA_bind
TRINITY_DN11685_c0_g1_i4	37.4305	6.10911	1.95449	3.12567	0.001774	0.0120946	up	7955.ENSDARP00000120140	1.88e-75	238	2929X@1|root,2R96B@2759|Eukaryota,39UIB@33154|Opisthokonta,3BMES@33208|Metazoa,3D63C@33213|Bilateria,481XD@7711|Chordata,49A5K@7742|Vertebrata,49XK8@7898|Actinopterygii	7898|Actinopterygii	S	Mitochondrial&fission&factor&homolog	-	GO:0000266,GO:0003674,GO:0005488,GO:0005515,GO:0005575,GO:0005622,GO:0005623,GO:0005737,GO:0005777,GO:0006996,GO:0007005,GO:0008150,GO:0009987,GO:0010638,GO:0010821,GO:0010822,GO:0016043,GO:0022603,GO:0032386,GO:0032388,GO:0032879,GO:0032880,GO:0033043,GO:0033157,GO:0042579,GO:0042802,GO:0042803,GO:0043226,GO:0043227,GO:0043229,GO:0043231,GO:0044424,GO:0044444,GO:0044464,GO:0046983,GO:0048285,GO:…	-	ko:K22076	-	-	-	-	ko00000,ko03029	-	-	-	Miff
TRINITY_DN4295_c0_g1_i10	239.73	6.23871	1.98462	3.14352	0.00166929	0.011535	up	7955.ENSDARP00000082397	0	2361	KOG2353@1|root,KOG2353@2759|Eukaryota,38H8K@33154|Opisthokonta,3BGB5@33208|Metazoa,3CREZ@33213|Bilateria,481Q7@7711|Chordata,490N7@7742|Vertebrata,49U5V@7898|Actinopterygii	7898|Actinopterygii	PT	Cache&domain&containing&1	cachd1	-	-	-	-	-	-	-	-	-	-	-	VWA,VWA_2,VWA_N
TRINITY_DN188_c0_g1_i2	9.32662	4.81276	1.53084	3.14387	0.00166731	0.0115245	up	7994.ENSAMXP00000020497	0	1080	KOG1878@1|root,KOG1878@2759|Eukaryota,38GZ3@33154|Opisthokonta,3BCU2@33208|Metazoa,3D0MF@33213|Bilateria,47Z95@7711|Chordata,48YXF@7742|Vertebrata,49U4E@7898|Actinopterygii	7898|Actinopterygii	K	nuclear&receptor&corepressor&2	ncor2	-	-	ko:K06065	ko04330,ko05169,map04330,map05169	-	-	-	ko00000,ko00001	-	-	-	GPS2_interact,Myb_DNA-binding
TRINITY_DN4873_c0_g1_i1	188.651	1.55862	0.49576	3.14389	0.00166716	0.011524	up	7994.ENSAMXP00000021967	2.41e-155	464	KOG1829@1|root,KOG1829@2759|Eukaryota,38HIA@33154|Opisthokonta,3BHNG@33208|Metazoa,3CSPH@33213|Bilateria,481T1@7711|Chordata,497EK@7742|Vertebrata,49WH3@7898|Actinopterygii	7898|Actinopterygii	T	Pleckstrin&homology&domain&containing,&family&M&(with&RUN&domain)&member&1	plekhm1	-	-	-	-	-	-	-	-	-	-	-	PH,RUN,zf-RING_9
TRINITY_DN68723_c0_g1_i1	15.4832	4.78372	1.52112	3.14486	0.00166166	0.0114961	up	7955.ENSDARP00000116064	1.99e-240	669	28KPW@1|root,2QT5V@2759|Eukaryota,39UC7@33154|Opisthokonta,3BE8K@33208|Metazoa,3CYMF@33213|Bilateria,481KV@7711|Chordata,48XNY@7742|Vertebrata,49W7Q@7898|Actinopterygii	33208|Metazoa	S	Spermatogenesis-associated&protein	SPATA1	-	-	-	-	-	-	-	-	-	-	-	SPATA1_C
TRINITY_DN7246_c0_g1_i2	47.01	11.021	3.50274	3.14639	0.00165298	0.0114448	up	7994.ENSAMXP00000008750	4.09e-184	542	COG0308@1|root,KOG1046@2759|Eukaryota,38CFG@33154|Opisthokonta,3BD0T@33208|Metazoa,3CUKR@33213|Bilateria,48A55@7711|Chordata,49441@7742|Vertebrata,49TFA@7898|Actinopterygii	7898|Actinopterygii	O	Endoplasmic&reticulum&aminopeptidase&2	erap2	-	-	ko:K13723	-	-	-	-	ko00000,ko01000,ko01002	-	-	-	ERAP1_C,Peptidase_M1
TRINITY_DN8182_c0_g1_i1	176.836	7.87421	2.48929	3.16324	0.00156025	0.0109462	up	8010.XP_010878564.1	2.02e-211	598	28N19@1|root,2QQQP@2759|Eukaryota,39STI@33154|Opisthokonta,3BK97@33208|Metazoa,3CUI6@33213|Bilateria,485FQ@7711|Chordata,48V9W@7742|Vertebrata,49SPJ@7898|Actinopterygii	7898|Actinopterygii	T	Phospholipase&A1&member	PLA1A	-	-	ko:K13618	ko04014,map04014	-	-	-	ko00000,ko00001,ko01000	-	-	-	Lipase
TRINITY_DN20_c2_g1_i13	29.8265	9.06269	2.83958	3.19156	0.00141506	0.0101302	up	144197.XP_008282328.1	3.15e-90	280	COG0814@1|root,KOG1305@2759|Eukaryota,38FSH@33154|Opisthokonta,3B9TT@33208|Metazoa,3CU6U@33213|Bilateria,48160@7711|Chordata,48YFQ@7742|Vertebrata,49TJA@7898|Actinopterygii	7898|Actinopterygii	E	Solute&carrier&family&38,&member&4	slc38a4	-	-	ko:K14991	-	-	-	-	ko00000,ko02000	2.A.18.6.7	-	-	Aa_trans
TRINITY_DN16972_c0_g1_i2	74.1922	3.2204	1.00731	3.19704	0.00138847	0.00997333	up	7955.ENSDARP00000002618	0	1198	COG5214@1|root,KOG1625@2759|Eukaryota,38GQH@33154|Opisthokonta,3B9MD@33208|Metazoa,3CY5Q@33213|Bilateria,480VE@7711|Chordata,48X8C@7742|Vertebrata,49YIW@7898|Actinopterygii	33208|Metazoa	L	May&play&an&essential&role&at&the&early&stage&of&chromosomal&DNA&replication&by&coupling&the&polymerase&alpha&primase&complex&to&the&cellular&replication&machinery	POLA2	GO:0000060,GO:0000082,GO:0000228,GO:0000278,GO:0000428,GO:0000723,GO:0003674,GO:0003824,GO:0003887,GO:0005488,GO:0005515,GO:0005575,GO:0005622,GO:0005623,GO:0005634,GO:0005635,GO:0005654,GO:0005657,GO:0005658,GO:0005694,GO:0005737,GO:0005829,GO:0006139,GO:0006259,GO:0006260,GO:0006261,GO:0006270,GO:0006606,GO:0006725,GO:0006807,GO:0006810,GO:0006886,GO:0006913,GO:0006996,GO:0007049,GO:0008104,GO:…	-	ko:K02321	ko00230,ko00240,ko01100,ko03030,map00230,map00240,map01100,map03030	M00261	R00375,R00376,R00377,R00378	RC02795	ko00000,ko00001,ko00002,ko03032	-	-	-	DNA_pol_E_B,Pol_alpha_B_N
TRINITY_DN5609_c0_g1_i2	13.3535	7.7637	2.42208	3.20538	0.00134884	0.00975184	up	8010.XP_010875690.1	4.81e-59	207	29APN@1|root,2RHSF@2759|Eukaryota,39R6P@33154|Opisthokonta,3BJ4K@33208|Metazoa,3D33N@33213|Bilateria,488S1@7711|Chordata,49417@7742|Vertebrata,49S60@7898|Actinopterygii	7898|Actinopterygii	S	Huntingtin&interacting&protein&1&related&a	ccdc62	-	-	-	-	-	-	-	-	-	-	-	-
TRINITY_DN6563_c1_g1_i1	12.4849	2.69567	0.83983	3.20978	0.00132837	0.00963994	up	144197.XP_008291933.1	1.05e-16	81.3	KOG4338@1|root,KOG4338@2759|Eukaryota,39S77@33154|Opisthokonta,3B95J@33208|Metazoa,3CX6J@33213|Bilateria,486VX@7711|Chordata,49874@7742|Vertebrata,49RBI@7898|Actinopterygii	7898|Actinopterygii	I	Vitellogenin	-	-	-	-	-	-	-	-	-	-	-	-	DUF1943,DUF1944,VWD,Vitellogenin_N
TRINITY_DN9838_c0_g1_i1	3.79989	5.68224	1.7675	3.21485	0.00130515	0.00951378	up	8128.ENSONIP00000015665	4.86e-247	704	COG0513@1|root,KOG4284@2759|Eukaryota,38E1M@33154|Opisthokonta,3BE44@33208|Metazoa,3CRK0@33213|Bilateria,4821S@7711|Chordata,491Y6@7742|Vertebrata,49ZSR@7898|Actinopterygii	7898|Actinopterygii	A	Belongs&to&the&DEAD&box&helicase&family	ddx20	GO:0000375,GO:0000377,GO:0000387,GO:0000398,GO:0003674,GO:0003724,GO:0003824,GO:0004004,GO:0004386,GO:0005575,GO:0005622,GO:0005623,GO:0005634,GO:0005730,GO:0005737,GO:0005829,GO:0006139,GO:0006396,GO:0006397,GO:0006725,GO:0006807,GO:0008026,GO:0008150,GO:0008152,GO:0008186,GO:0008380,GO:0009987,GO:0010467,GO:0010501,GO:0016043,GO:0016070,GO:0016071,GO:0016462,GO:0016787,GO:0016817,GO:0016818,GO:…	3.6.4.13	ko:K13131	ko03013,map03013	M00426	-	-	ko00000,ko00001,ko00002,ko01000,ko03041	-	-	-	DEAD,Helicase_C
TRINITY_DN12320_c0_g1_i1	39.9606	3.68277	1.14533	3.21547	0.00130233	0.00949807	up	7918.ENSLOCP00000015030	7.74e-116	352	COG0515@1|root,KOG4250@2759|Eukaryota,38HXK@33154|Opisthokonta,3BD7S@33208|Metazoa,3CU69@33213|Bilateria,480T3@7711|Chordata,48XW8@7742|Vertebrata,49UIM@7898|Actinopterygii	7898|Actinopterygii	T	Inhibitor&of&kappa&light&polypeptide&gene&enhancer&in&B-cells,&kinase&epsilon	ikbke	-	2.7.11.10	ko:K07211	ko04620,ko04621,ko04622,ko04623,ko04657,ko05160,ko05161,ko05162,ko05164,ko05165,ko05167,ko05168,map04620,map04621,map04622,map04623,map04657,map05160,map05161,map05162,map05164,map05165,map05167,map05168	-	-	-	ko00000,ko00001,ko01000,ko01001	-	-	-	Pkinase
TRINITY_DN64176_c1_g1_i1	4.72947	2.14021	0.662637	3.22983	0.00123862	0.00912156	up	7955.ENSDARP00000102144	0	1492	28M7R@1|root,2QTQW@2759|Eukaryota,38FJI@33154|Opisthokonta,3BJ9M@33208|Metazoa,3CSS8@33213|Bilateria,486WN@7711|Chordata,490X6@7742|Vertebrata,49V5Z@7898|Actinopterygii	33208|Metazoa	S	Vezatin,&adherens&junctions&transmembrane&protein	VEZT	GO:0001669,GO:0002139,GO:0002141,GO:0002142,GO:0005575,GO:0005622,GO:0005623,GO:0005634,GO:0005654,GO:0005737,GO:0005829,GO:0005886,GO:0005912,GO:0007155,GO:0007275,GO:0008150,GO:0009790,GO:0009792,GO:0012505,GO:0016020,GO:0022610,GO:0030054,GO:0030141,GO:0031410,GO:0031974,GO:0031981,GO:0031982,GO:0032421,GO:0032501,GO:0032502,GO:0032991,GO:0043009,GO:0043226,GO:0043227,GO:0043229,GO:0043231,GO:…	-	-	-	-	-	-	-	-	-	-	Vezatin
TRINITY_DN925_c21_g1_i6	13.6215	3.91813	1.20763	3.24449	0.00117662	0.00876298	up	7994.ENSAMXP00000000208	1.38e-101	312	KOG2812@1|root,KOG2812@2759|Eukaryota,38BNU@33154|Opisthokonta,3BABR@33208|Metazoa,3CR4U@33213|Bilateria,489KX@7711|Chordata,493CA@7742|Vertebrata,49TQQ@7898|Actinopterygii	7898|Actinopterygii	S	NFKB&activating&protein	nkap	-	-	-	-	-	-	-	-	-	-	-	NKAP,SynMuv_product
TRINITY_DN5399_c0_g1_i5	150.987	5.81448	1.78903	3.25008	0.00115373	0.00862549	up	7994.ENSAMXP00000003968	1.08e-232	663	COG5599@1|root,2QR81@2759|Eukaryota,38V9A@33154|Opisthokonta,3BEVC@33208|Metazoa,3CSG4@33213|Bilateria,48D1Q@7711|Chordata,496VC@7742|Vertebrata,4A02U@7898|Actinopterygii	7898|Actinopterygii	T	Protein&tyrosine&phosphatase,&non-receptor&type&9,&b	-	-	3.1.3.48	ko:K18038	-	-	-	-	ko00000,ko01000,ko01009	-	-	-	CRAL_TRIO,Y_phosphatase
TRINITY_DN2308_c2_g1_i1	16.9186	3.28903	1.01143	3.25186	0.00114653	0.00857942	up	7955.ENSDARP00000104870	0	891	COG0457@1|root,KOG1124@2759|Eukaryota,38D6F@33154|Opisthokonta,3BACP@33208|Metazoa,3CSW4@33213|Bilateria,48BCH@7711|Chordata,496UH@7742|Vertebrata,49W1J@7898|Actinopterygii	33208|Metazoa	S	Bardet-Biedl&syndrome&4	BBS4	GO:0000003,GO:0000226,GO:0000242,GO:0000278,GO:0000281,GO:0000910,GO:0001085,GO:0001103,GO:0001654,GO:0001750,GO:0001754,GO:0001764,GO:0001838,GO:0001841,GO:0001843,GO:0001894,GO:0001895,GO:0001917,GO:0001947,GO:0002009,GO:0003006,GO:0003007,GO:0003008,GO:0003013,GO:0003073,GO:0003085,GO:0003143,GO:0003352,GO:0003356,GO:0003674,GO:0003774,GO:0003777,GO:0003824,GO:0005488,GO:0005515,GO:0005575,GO:…	-	ko:K16531	-	-	-	-	ko00000,ko03036	-	-	-	TPR_16,TPR_2,TPR_8
TRINITY_DN1174_c0_g1_i1	193.956	9.35631	2.87097	3.25893	0.00111832	0.00841036	up	7994.ENSAMXP00000009302	0	1400	COG1199@1|root,KOG1131@2759|Eukaryota,38EIZ@33154|Opisthokonta,3BBBF@33208|Metazoa,3CTEQ@33213|Bilateria,483X0@7711|Chordata,49129@7742|Vertebrata,4A29A@7898|Actinopterygii	7898|Actinopterygii	KL	Excision&repair&cross-complementing&rodent&repair&deficiency,&complementation&group&2	ercc2	-	3.6.4.12	ko:K10844	ko03022,ko03420,map03022,map03420	M00290	-	-	ko00000,ko00001,ko00002,ko01000,ko03021,ko03400	-	-	-	DEAD_2,HBB,Helicase_C_2
TRINITY_DN1899_c0_g1_i1	2.91663	5.57902	1.69854	3.28461	0.00102125	0.00782341	up	244447.XP_008328297.1	1.24e-76	237	KOG0533@1|root,KOG0533@2759|Eukaryota,38CX0@33154|Opisthokonta,3BCRA@33208|Metazoa,3CT6I@33213|Bilateria,481A3@7711|Chordata,48XNT@7742|Vertebrata,49U1I@7898|Actinopterygii	7898|Actinopterygii	A	Aly&REF&export&factor	alyref	-	-	ko:K12881	ko03013,ko03015,ko03040,ko05168,map03013,map03015,map03040,map05168	M00406,M00430	-	-	ko00000,ko00001,ko00002,ko03019,ko03041	-	-	-	FoP_duplication,RRM_1
TRINITY_DN27600_c1_g1_i5	103.873	2.97917	0.905723	3.28927	0.00100446	0.00772407	up	7955.ENSDARP00000040264	7.65e-220	605	2CM5X@1|root,2QPZD@2759|Eukaryota,38G2H@33154|Opisthokonta,3BFH3@33208|Metazoa,3CT7G@33213|Bilateria,488R1@7711|Chordata,48YFA@7742|Vertebrata,49RN0@7898|Actinopterygii	33208|Metazoa	S	TBC1&domain&family,&member&7	TBC1D7	GO:0003674,GO:0005096,GO:0005488,GO:0005515,GO:0005575,GO:0005622,GO:0005623,GO:0005737,GO:0005815,GO:0005829,GO:0005856,GO:0005929,GO:0008047,GO:0008150,GO:0009893,GO:0009966,GO:0009968,GO:0010033,GO:0010604,GO:0010639,GO:0010646,GO:0010648,GO:0015630,GO:0017016,GO:0017137,GO:0019222,GO:0019899,GO:0023051,GO:0023057,GO:0030234,GO:0030695,GO:0031267,GO:0031323,GO:0031325,GO:0031344,GO:0031345,GO:…	-	ko:K20396	ko04150,map04150	-	-	-	ko00000,ko00001,ko04131	-	-	-	RabGAP-TBC
TRINITY_DN55018_c0_g1_i1	213.038	2.28371	0.692938	3.29569	0.000981819	0.00758508	up	7955.ENSDARP00000061405	0	998	KOG2026@1|root,KOG2026@2759|Eukaryota,38CQK@33154|Opisthokonta,3BDYW@33208|Metazoa,3CZKE@33213|Bilateria,4896R@7711|Chordata,48X71@7742|Vertebrata,49V84@7898|Actinopterygii	33208|Metazoa	O	Ubiquitin&specific&peptidase&39	USP39	GO:0000245,GO:0000375,GO:0000377,GO:0000398,GO:0003674,GO:0003824,GO:0004843,GO:0005575,GO:0005622,GO:0005623,GO:0005634,GO:0005654,GO:0006139,GO:0006396,GO:0006397,GO:0006464,GO:0006508,GO:0006725,GO:0006807,GO:0008150,GO:0008152,GO:0008233,GO:0008234,GO:0008380,GO:0009987,GO:0010467,GO:0016043,GO:0016070,GO:0016071,GO:0016579,GO:0016787,GO:0019538,GO:0019783,GO:0022607,GO:0022613,GO:0022618,GO:…	-	ko:K12847	ko03040,map03040	M00354	-	-	ko00000,ko00001,ko00002,ko03041	-	-	-	UCH,zf-UBP
TRINITY_DN11995_c0_g1_i13	32.6484	5.98655	1.81557	3.29735	0.000976033	0.00755099	up	8010.XP_010867669.1	1.82e-52	183	2E4P5@1|root,2SBIG@2759|Eukaryota,393V2@33154|Opisthokonta,3BCM1@33208|Metazoa,3D37D@33213|Bilateria,486FX@7711|Chordata,48Z7X@7742|Vertebrata,4A6NU@7898|Actinopterygii	7898|Actinopterygii	S	Fish-specific&NACHT&associated&domain	-	-	-	-	-	-	-	-	-	-	-	-	FISNA,LRR_6,NACHT
TRINITY_DN2340_c0_g1_i10	7.30366	7.27581	2.20114	3.30547	0.000948164	0.00738175	up	7994.ENSAMXP00000002375	3.51e-199	557	COG2301@1|root,2QQPK@2759|Eukaryota,38GJH@33154|Opisthokonta,3BAH3@33208|Metazoa,3CUC8@33213|Bilateria,482FQ@7711|Chordata,48Z08@7742|Vertebrata,49RTX@7898|Actinopterygii	7898|Actinopterygii	F	Citrate&lyase	clybl	-	-	ko:K11390	-	-	-	-	ko00000,ko01000	-	-	-	HpcH_HpaI
TRINITY_DN4756_c0_g1_i1	76.2861	11.7194	3.53403	3.31617	0.000912607	0.00715881	up	215358.XP_010742766.1	1.16e-90	286	KOG2893@1|root,KOG2893@2759|Eukaryota,38FKN@33154|Opisthokonta,3BARP@33208|Metazoa,3CYEN@33213|Bilateria,47Z93@7711|Chordata,48YAT@7742|Vertebrata,4A1YQ@7898|Actinopterygii	7898|Actinopterygii	S	Zinc&finger&protein&207	znf207	-	-	-	-	-	-	-	-	-	-	-	-
TRINITY_DN4603_c0_g1_i1	46.5718	3.15966	0.949915	3.32626	0.000880209	0.00695301	up	7994.ENSAMXP00000025574	5.5e-92	301	COG4886@1|root,KOG0619@2759|Eukaryota,39RND@33154|Opisthokonta,3BDU6@33208|Metazoa,3D2CF@33213|Bilateria,4898X@7711|Chordata,490XP@7742|Vertebrata,49WMY@7898|Actinopterygii	7898|Actinopterygii	T	Vasorin&a	-	-	-	-	-	-	-	-	-	-	-	-	LRR_8
TRINITY_DN29815_c4_g1_i1	6.56367	1.72769	0.519061	3.32849	0.000873168	0.00691135	up	7955.ENSDARP00000103186	0	938	COG5202@1|root,KOG2705@2759|Eukaryota,39RB5@33154|Opisthokonta,3B9ZH@33208|Metazoa,3CUNA@33213|Bilateria,4857T@7711|Chordata,495DE@7742|Vertebrata,49USA@7898|Actinopterygii	33208|Metazoa	S	Belongs&to&the&membrane-bound&acyltransferase&family	LPCAT3	GO:0000003,GO:0002119,GO:0002164,GO:0003006,GO:0003674,GO:0003824,GO:0003841,GO:0005575,GO:0005622,GO:0005623,GO:0005737,GO:0005783,GO:0005789,GO:0006575,GO:0006629,GO:0006644,GO:0006646,GO:0006650,GO:0006656,GO:0006658,GO:0006659,GO:0006793,GO:0006796,GO:0006807,GO:0006928,GO:0007009,GO:0007275,GO:0007276,GO:0007281,GO:0007283,GO:0007286,GO:0007291,GO:0007349,GO:0008150,GO:0008152,GO:0008354,GO:…	2.3.1.23	ko:K13515	ko00564,ko04216,map00564,map04216	-	R01318,R04480,R09035	RC00004,RC00037	ko00000,ko00001,ko01000,ko01004	-	-	-	MBOAT
TRINITY_DN798_c0_g1_i1	3.25312	6.0817	1.82653	3.32966	0.000869529	0.00688879	up	7955.ENSDARP00000124972	0	1863	28HFX@1|root,2QPTZ@2759|Eukaryota,39RTH@33154|Opisthokonta,3BEKE@33208|Metazoa,3CRIT@33213|Bilateria,484F5@7711|Chordata,4988C@7742|Vertebrata,49RK5@7898|Actinopterygii	7898|Actinopterygii	S	Centrosomal&protein	cep290	GO:0001654,GO:0001655,GO:0001754,GO:0001822,GO:0002009,GO:0005575,GO:0005622,GO:0005623,GO:0005634,GO:0005737,GO:0005813,GO:0005815,GO:0005856,GO:0006810,GO:0006950,GO:0006974,GO:0007275,GO:0007369,GO:0007399,GO:0007417,GO:0007420,GO:0007423,GO:0008104,GO:0008150,GO:0009653,GO:0009790,GO:0009887,GO:0009888,GO:0009987,GO:0015031,GO:0015630,GO:0015833,GO:0021549,GO:0022008,GO:0022037,GO:0030154,GO:…	-	ko:K16533	-	-	-	-	ko00000,ko03036	-	-	-	CEP209_CC5
TRINITY_DN10579_c1_g1_i1	14.0354	4.63999	1.38151	3.35863	0.000783294	0.00632763	up	7955.ENSDARP00000089336	1.3e-194	572	KOG0078@1|root,KOG0078@2759|Eukaryota,39SCU@33154|Opisthokonta,3BGYG@33208|Metazoa,3CV9J@33213|Bilateria,48991@7711|Chordata,48ZPB@7742|Vertebrata,49YRS@7898|Actinopterygii	7898|Actinopterygii	U	Calcium&release&activated&channel&regulator	cracr2a	-	-	ko:K17199	-	-	-	-	ko00000,ko04031	-	-	-	EF-hand_7,EF-hand_8,Ras
TRINITY_DN1293_c0_g1_i1	5.24451	7.06389	2.09591	3.37033	0.000750786	0.00610684	up	7955.ENSDARP00000014351	1.1e-105	348	28IRZ@1|root,2QR38@2759|Eukaryota,38C1W@33154|Opisthokonta,3BH1T@33208|Metazoa,3CZJ9@33213|Bilateria,4818W@7711|Chordata,495ZE@7742|Vertebrata,4A0IJ@7898|Actinopterygii	7898|Actinopterygii	S	Thyroid&hormone&receptor&associated&protein&3b	thrap3	-	-	ko:K13112	-	-	-	-	ko00000,ko03041	-	-	-	THRAP3_BCLAF1
TRINITY_DN2534_c1_g1_i9	58.0724	4.06307	1.20456	3.37307	0.00074336	0.00605959	up	144197.XP_008274421.1	1.14e-174	495	KOG2692@1|root,KOG2692@2759|Eukaryota,397WI@33154|Opisthokonta,3BGAX@33208|Metazoa,3CV98@33213|Bilateria,4804N@7711|Chordata,490Y6@7742|Vertebrata,49WCI@7898|Actinopterygii	7898|Actinopterygii	G	Belongs&to&the&glycosyltransferase&29&family	st3gal3	-	2.4.99.6	ko:K00781	ko00513,ko00514,ko00515,ko00533,ko00601,ko01100,map00513,map00514,map00515,map00533,map00601,map01100	-	R06153,R09297	-	ko00000,ko00001,ko01000,ko01003	-	GT29	-	Glyco_transf_29
TRINITY_DN6958_c0_g1_i1	18.2946	2.75063	0.811201	3.39082	0.000696848	0.00575454	up	144197.XP_008299298.1	1.14e-198	559	2CNDH@1|root,2QVEJ@2759|Eukaryota,38I49@33154|Opisthokonta,3BJ4Q@33208|Metazoa,3D19N@33213|Bilateria,4881T@7711|Chordata,4965K@7742|Vertebrata,49R26@7898|Actinopterygii	7898|Actinopterygii	S	MSS51&mitochondrial&translational&activator	-	-	-	ko:K17656	-	-	-	-	ko00000,ko03029	-	-	-	zf-MYND
TRINITY_DN1991_c3_g1_i1	74.9933	1.61724	0.476747	3.39225	0.000693207	0.0057308	up	7955.ENSDARP00000096299	0	1036	KOG2561@1|root,KOG2561@2759|Eukaryota,38DAZ@33154|Opisthokonta,3BC7S@33208|Metazoa,3CY24@33213|Bilateria,4813M@7711|Chordata,493ND@7742|Vertebrata,49VJ7@7898|Actinopterygii	33208|Metazoa	OT	Negative&regulator&of&ubiquitin-like&proteins&1	NUB1	GO:0002376,GO:0005575,GO:0005622,GO:0005623,GO:0005634,GO:0005730,GO:0005737,GO:0005829,GO:0006464,GO:0006508,GO:0006511,GO:0006807,GO:0006950,GO:0006952,GO:0006955,GO:0008150,GO:0008152,GO:0009056,GO:0009057,GO:0009893,GO:0009894,GO:0009896,GO:0009987,GO:0010033,GO:0010604,GO:0016567,GO:0019222,GO:0019538,GO:0019941,GO:0030162,GO:0030163,GO:0031323,GO:0031325,GO:0031329,GO:0031331,GO:0031974,GO:…	-	-	-	-	-	-	-	-	-	-	UBA,ubiquitin
TRINITY_DN12548_c2_g1_i1	86.4387	11.8997	3.50688	3.39324	0.000690706	0.00571506	up	7955.ENSDARP00000098027	1.58e-58	206	KOG3806@1|root,KOG3806@2759|Eukaryota,38BBD@33154|Opisthokonta,3BDPS@33208|Metazoa,3D2Y4@33213|Bilateria,4814E@7711|Chordata,4968X@7742|Vertebrata,49QQV@7898|Actinopterygii	7898|Actinopterygii	K	ELK1,&member&of&ETS&oncogene&family	elk1	-	-	ko:K04375	ko04010,ko04012,ko04014,ko04510,ko04910,ko04912,ko04921,ko05020,ko05140,ko05161,ko05166,ko05200,ko05205,ko05213,ko05225,map04010,map04012,map04014,map04510,map04910,map04912,map04921,map05020,map05140,map05161,map05166,map05200,map05205,map05213,map05225	-	-	-	ko00000,ko00001,ko03000	-	-	-	Ets
TRINITY_DN2393_c0_g1_i2	43.1978	3.9643	1.16376	3.40646	0.000658108	0.0054991	up	7955.ENSDARP00000055307	6.9e-199	551	KOG4356@1|root,KOG4356@2759|Eukaryota,39XAN@33154|Opisthokonta,3B959@33208|Metazoa,3D46F@33213|Bilateria,481RS@7711|Chordata,498V3@7742|Vertebrata,49VDQ@7898|Actinopterygii	33208|Metazoa	S	PIH1&domain&containing&1	PIH1D1	GO:0000491,GO:0000492,GO:0000976,GO:0001013,GO:0001046,GO:0001047,GO:0001067,GO:0001163,GO:0001164,GO:0001188,GO:0001932,GO:0001934,GO:0003674,GO:0003676,GO:0003677,GO:0003690,GO:0005488,GO:0005515,GO:0005575,GO:0005622,GO:0005623,GO:0005634,GO:0005730,GO:0005737,GO:0006139,GO:0006325,GO:0006338,GO:0006351,GO:0006352,GO:0006355,GO:0006356,GO:0006360,GO:0006361,GO:0006364,GO:0006396,GO:0006403,GO:…	-	ko:K12302	ko04721,ko04723,ko04724,ko05033,map04721,map04723,map04724,map05033	-	-	-	ko00000,ko00001,ko02000	2.A.1.14	-	-	PIH1
TRINITY_DN7942_c0_g1_i2	3.38593	2.04597	0.600157	3.40906	0.000651872	0.00545743	up	8010.XP_010867334.1	0	1113	KOG2408@1|root,KOG2408@2759|Eukaryota,39TE7@33154|Opisthokonta,3BD2Z@33208|Metazoa,3CRDJ@33213|Bilateria,47Z4Y@7711|Chordata,48VVQ@7742|Vertebrata,49TTU@7898|Actinopterygii	7898|Actinopterygii	S	Animal&haem&peroxidase	-	-	1.11.1.7	ko:K10788	ko05310,map05310	-	-	-	ko00000,ko00001,ko01000	-	-	-	An_peroxidase,C1q
TRINITY_DN2178_c0_g1_i1	4.97241	7.48983	2.19548	3.41148	0.00064611	0.00541816	up	144197.XP_008291226.1	8.57e-297	820	COG1274@1|root,KOG3749@2759|Eukaryota,38G8I@33154|Opisthokonta,3B9P0@33208|Metazoa,3CV3P@33213|Bilateria,4835Z@7711|Chordata,492RF@7742|Vertebrata,49PYI@7898|Actinopterygii	7898|Actinopterygii	C	Phosphoenolpyruvate&carboxykinase	pck1	-	4.1.1.32	ko:K01596	ko00010,ko00020,ko00620,ko01100,ko01110,ko01120,ko01130,ko03320,ko04068,ko04151,ko04152,ko04910,ko04920,ko04922,ko04931,ko04964,map00010,map00020,map00620,map01100,map01110,map01120,map01130,map03320,map04068,map04151,map04152,map04910,map04920,map04922,map04931,map04964	M00003	R00431,R00726	RC00002,RC02741	ko00000,ko00001,ko00002,ko01000	-	-	-	PEPCK_C,PEPCK_N
TRINITY_DN3258_c0_g1_i2	11.5557	4.32911	1.26869	3.41227	0.000644251	0.00540521	up	7955.ENSDARP00000027703	0	869	KOG2592@1|root,KOG2592@2759|Eukaryota,38BDN@33154|Opisthokonta,3BBGA@33208|Metazoa,3CW0B@33213|Bilateria,47ZKH@7711|Chordata,48VSH@7742|Vertebrata,49Q66@7898|Actinopterygii	7898|Actinopterygii	S	Serine&incorporator	serinc1	-	-	-	-	-	-	-	-	-	-	-	Serinc
TRINITY_DN2097_c0_g2_i1	52.7699	3.32443	0.972074	3.41993	0.000626363	0.00528033	up	7994.ENSAMXP00000018029	7.3e-148	418	KOG1415@1|root,KOG1415@2759|Eukaryota,397B7@33154|Opisthokonta,3BBQ6@33208|Metazoa,3CRCG@33213|Bilateria,487PQ@7711|Chordata,48ZWS@7742|Vertebrata,49QHJ@7898|Actinopterygii	7898|Actinopterygii	O	Ubiquitin&carboxyl-terminal&esterase&L3&(ubiquitin&thiolesterase)	uchl3	-	3.4.19.12	ko:K05609	-	-	-	-	ko00000,ko01000,ko01002,ko04121	-	-	-	Peptidase_C12
TRINITY_DN1495_c0_g1_i6	21.861	9.64789	2.81408	3.42843	0.000607081	0.00515411	up	144197.XP_008277356.1	0	1873	KOG3681@1|root,KOG3681@2759|Eukaryota,394QH@33154|Opisthokonta,3B9H4@33208|Metazoa,3CUFR@33213|Bilateria,47Z6W@7711|Chordata,490AW@7742|Vertebrata,49U56@7898|Actinopterygii	7898|Actinopterygii	W	Vinculin	vcl	-	-	ko:K05700	ko04510,ko04520,ko04670,ko04810,ko05100,ko05131,ko05146,map04510,map04520,map04670,map04810,map05100,map05131,map05146	-	-	-	ko00000,ko00001,ko04147,ko04812	-	-	-	Vinculin
TRINITY_DN3709_c0_g1_i4	119.125	4.53146	1.31778	3.4387	0.000584519	0.00499606	up	215358.XP_010727664.1	4.75e-79	241	COG1143@1|root,KOG3256@2759|Eukaryota,38HK4@33154|Opisthokonta,3BBQ9@33208|Metazoa,3CU2A@33213|Bilateria,481V3@7711|Chordata,48ZAF@7742|Vertebrata,49ZS2@7898|Actinopterygii	7898|Actinopterygii	C	NADH&dehydrogenase&ubiquinone	ndufs8	-	1.6.5.3,1.6.99.3	ko:K03941	ko00190,ko01100,ko04714,ko04723,ko04932,ko05010,ko05012,ko05016,map00190,map01100,map04714,map04723,map04932,map05010,map05012,map05016	M00143	R11945	RC00061	ko00000,ko00001,ko00002,ko01000	3.D.1.6	-	-	Fer4
TRINITY_DN10_c0_g1_i2	20.3611	1.7734	0.514194	3.44888	0.000562909	0.00485151	up	215358.XP_010739716.1	4.22e-117	349	KOG1853@1|root,KOG1853@2759|Eukaryota,38DN4@33154|Opisthokonta,3BD6A@33208|Metazoa,3CRJH@33213|Bilateria,489J1@7711|Chordata,491NM@7742|Vertebrata,49QRD@7898|Actinopterygii	7898|Actinopterygii	Z	nudE&nuclear&distribution&gene&E&homolog&1&(A.&nidulans)	nde1	-	-	ko:K16738	-	-	-	-	ko00000,ko03036	-	-	-	NUDE_C
TRINITY_DN357_c4_g1_i3	16.3799	8.41016	2.43305	3.45663	0.000546975	0.00473913	up	8128.ENSONIP00000014868	5.02e-62	221	KOG1721@1|root,KOG1721@2759|Eukaryota,38ZR8@33154|Opisthokonta,3BMEZ@33208|Metazoa,3CYS6@33213|Bilateria,4841V@7711|Chordata,48XRE@7742|Vertebrata,49V5D@7898|Actinopterygii	7898|Actinopterygii	K	zinc&finger&protein	ZNF335	-	-	-	-	-	-	-	-	-	-	-	zf-C2H2,zf-H2C2_5
TRINITY_DN3183_c0_g1_i2	21.7658	3.93605	1.13631	3.46389	0.000532428	0.00463548	up	7918.ENSLOCP00000004305	1.51e-19	92.4	2CGZK@1|root,2RNNP@2759|Eukaryota,39S1E@33154|Opisthokonta,3BQ88@33208|Metazoa,3CUI5@33213|Bilateria,489XG@7711|Chordata,4909F@7742|Vertebrata,4A384@7898|Actinopterygii	7898|Actinopterygii	S	Spermatogenesis-associated&protein	spata22	-	-	ko:K22421	-	-	-	-	ko00000,ko03400	-	-	-	-
TRINITY_DN1325_c0_g2_i1	22.6338	2.76783	0.796108	3.4767	0.000507619	0.00445867	up	144197.XP_008283955.1	1.47e-232	643	KOG1164@1|root,KOG1164@2759|Eukaryota,38BQ1@33154|Opisthokonta,3BCGN@33208|Metazoa,3CSUR@33213|Bilateria,480AF@7711|Chordata,493K4@7742|Vertebrata,4A6Y0@7898|Actinopterygii	7898|Actinopterygii	T	casein&kinase	csnk1d	GO:0003674,GO:0003824,GO:0004672,GO:0004674,GO:0005575,GO:0005622,GO:0005623,GO:0005634,GO:0005737,GO:0006464,GO:0006468,GO:0006793,GO:0006796,GO:0006807,GO:0006810,GO:0006897,GO:0007154,GO:0007165,GO:0007166,GO:0007267,GO:0008150,GO:0008152,GO:0008360,GO:0009987,GO:0016055,GO:0016192,GO:0016301,GO:0016310,GO:0016740,GO:0016772,GO:0016773,GO:0018105,GO:0018193,GO:0018209,GO:0019538,GO:0022603,GO:…	2.7.11.1	ko:K08959	ko04340,ko04390,ko04540,ko04710,map04340,map04390,map04540,map04710	-	-	-	ko00000,ko00001,ko01000,ko01001,ko03036	-	-	-	Pkinase
TRINITY_DN1394_c0_g1_i4	10.5692	7.82716	2.25023	3.47838	0.000504458	0.00443546	up	7955.ENSDARP00000060730	0	927	28HRX@1|root,2QQ37@2759|Eukaryota,38F3I@33154|Opisthokonta,3BGU7@33208|Metazoa,3CS0X@33213|Bilateria,489FF@7711|Chordata,48Z8T@7742|Vertebrata,49V62@7898|Actinopterygii	7898|Actinopterygii	S	Von&Willebrand&factor&A	vwa9	-	-	-	-	-	-	-	-	-	-	-	VWA_2
TRINITY_DN38971_c0_g1_i1	8.77601	6.33884	1.81356	3.49526	0.000473607	0.0042102	up	7994.ENSAMXP00000010373	1.84e-67	213	COG1409@1|root,KOG2679@2759|Eukaryota,39T6Y@33154|Opisthokonta,3BF3E@33208|Metazoa,3CRTN@33213|Bilateria,488VV@7711|Chordata,48ZYD@7742|Vertebrata,49QUR@7898|Actinopterygii	7898|Actinopterygii	O	Acid&phosphatase	acp5	-	3.1.3.2	ko:K14379	ko00740,ko01100,ko04142,ko04380,ko05323,map00740,map01100,map04142,map04380,map05323	-	R00548	RC00017	ko00000,ko00001,ko01000	-	-	-	Metallophos
TRINITY_DN5577_c0_g1_i2	63.8315	4.02725	1.14932	3.50402	0.00045829	0.00409538	up	7955.ENSDARP00000101598	0	1411	KOG4364@1|root,KOG4364@2759|Eukaryota,38HXQ@33154|Opisthokonta,3BEZ3@33208|Metazoa,3CVU3@33213|Bilateria,4856B@7711|Chordata,4922U@7742|Vertebrata,49VC6@7898|Actinopterygii	33208|Metazoa	B	Chromatin&assembly&factor&1&subunit	CHAF1A	GO:0000228,GO:0000724,GO:0000725,GO:0000785,GO:0000790,GO:0003674,GO:0003682,GO:0005488,GO:0005515,GO:0005575,GO:0005622,GO:0005623,GO:0005634,GO:0005694,GO:0006139,GO:0006259,GO:0006260,GO:0006261,GO:0006281,GO:0006302,GO:0006310,GO:0006323,GO:0006325,GO:0006333,GO:0006334,GO:0006335,GO:0006725,GO:0006807,GO:0006950,GO:0006974,GO:0006996,GO:0007049,GO:0007275,GO:0007444,GO:0008150,GO:0008152,GO:…	-	ko:K10750	-	-	-	-	ko00000,ko03036	-	-	-	CAF-1_p150,CAF1-p150_C2,CAF1-p150_N,CAF1A
TRINITY_DN23845_c0_g1_i2	8.09667	2.9915	0.852767	3.50799	0.0004515	0.00404562	up	32507.XP_006807243.1	9.27e-42	155	2D4KB@1|root,2SVGE@2759|Eukaryota,3A6FD@33154|Opisthokonta,3BTDY@33208|Metazoa,3D2Q6@33213|Bilateria,48BXC@7711|Chordata,49DH6@7742|Vertebrata,4A643@7898|Actinopterygii	7898|Actinopterygii	T	Immunoglobulin&V-set&domain	-	-	-	-	-	-	-	-	-	-	-	-	V-set
TRINITY_DN6391_c0_g1_i2	13.0249	6.47786	1.83884	3.5228	0.00042701	0.00386336	up	8010.XP_010901675.1	3.89e-300	843	KOG4501@1|root,KOG4501@2759|Eukaryota,38GXB@33154|Opisthokonta,3BF9G@33208|Metazoa,3D1AF@33213|Bilateria,487A7@7711|Chordata,48YTG@7742|Vertebrata,49YVY@7898|Actinopterygii	7898|Actinopterygii	K	Activating&signal&cointegrator&1&complex&subunit	ascc2	-	-	ko:K18667	-	-	-	-	ko00000	-	-	-	CUE
TRINITY_DN1079_c0_g1_i2	26.8833	9.71012	2.7469	3.53494	0.000407869	0.00372167	up	8010.XP_010896626.1	0	1051	KOG2101@1|root,KOG2101@2759|Eukaryota,38C6X@33154|Opisthokonta,3BGUG@33208|Metazoa,3CT1G@33213|Bilateria,4871I@7711|Chordata,494NG@7742|Vertebrata,49RAM@7898|Actinopterygii	7898|Actinopterygii	DUZ	Sorting&nexin&25	snx25	-	-	ko:K17887	-	-	-	-	ko00000,ko03029	-	-	-	Nexin_C,PX,PXA,RGS
TRINITY_DN724_c0_g1_i19	7.13455	8.01509	2.26478	3.53901	0.000401634	0.00367494	up	8010.XP_010902966.1	1.63e-198	565	28KT2@1|root,2QT97@2759|Eukaryota,39SH3@33154|Opisthokonta,3BC76@33208|Metazoa,3CSUC@33213|Bilateria,481TR@7711|Chordata,48Z9T@7742|Vertebrata,49R97@7898|Actinopterygii	7898|Actinopterygii	S	assembly&factor&3	dnaaf3	GO:0000226,GO:0001578,GO:0003341,GO:0006928,GO:0006996,GO:0007010,GO:0007017,GO:0007018,GO:0008150,GO:0009987,GO:0016043,GO:0022607,GO:0030030,GO:0030031,GO:0034622,GO:0035082,GO:0043933,GO:0044085,GO:0044458,GO:0044782,GO:0060271,GO:0065003,GO:0070286,GO:0070925,GO:0071840,GO:0120031,GO:0120036	-	ko:K19752	-	-	-	-	ko00000,ko04812	-	-	-	DUF4470,DUF4471
TRINITY_DN9623_c0_g1_i1	421.675	2.35013	0.662833	3.54558	0.000391746	0.00360107	up	7994.ENSAMXP00000001872	3.1e-61	199	KOG2157@1|root,KOG2157@2759|Eukaryota,39TBC@33154|Opisthokonta,3BGBF@33208|Metazoa,3CWBD@33213|Bilateria,47ZQV@7711|Chordata,496BZ@7742|Vertebrata,49TFR@7898|Actinopterygii	7898|Actinopterygii	O	Tubulin&tyrosine&ligase	ttl	-	6.3.2.25	ko:K06047	-	-	-	-	ko00000,ko01000,ko04812	-	-	-	TTL
TRINITY_DN2411_c0_g1_i5	36.2377	10.2383	2.87848	3.55683	0.000375355	0.00347488	up	7955.ENSDARP00000075658	7.75e-227	642	28N6C@1|root,2QURK@2759|Eukaryota,38S72@33154|Opisthokonta,3BCC1@33208|Metazoa,3CVM8@33213|Bilateria,48479@7711|Chordata,48UT2@7742|Vertebrata,49VBY@7898|Actinopterygii	7898|Actinopterygii	S	Belongs&to&the&intermediate&filament&family	krt8	GO:0005575,GO:0005622,GO:0005623,GO:0005737,GO:0044424,GO:0044464	-	ko:K07605	-	-	-	-	ko00000,ko04147,ko04812	-	-	-	Filament,Keratin_2_head
TRINITY_DN9010_c0_g1_i11	19.4024	3.51005	0.984818	3.56416	0.000365027	0.00339643	up	7955.ENSDARP00000063522	4.97e-138	390	COG0350@1|root,KOG4062@2759|Eukaryota,3A29E@33154|Opisthokonta,3BPUX@33208|Metazoa,3D0M7@33213|Bilateria,47Z3U@7711|Chordata,498MH@7742|Vertebrata,4A3DF@7898|Actinopterygii	33208|Metazoa	L	O-6-methylguanine-DNA&methyltransferase	MGMT	GO:0001101,GO:0003674,GO:0003676,GO:0003677,GO:0003684,GO:0003824,GO:0003908,GO:0005488,GO:0005509,GO:0005575,GO:0005622,GO:0005623,GO:0005634,GO:0005654,GO:0006139,GO:0006259,GO:0006266,GO:0006281,GO:0006282,GO:0006304,GO:0006305,GO:0006306,GO:0006307,GO:0006725,GO:0006807,GO:0006950,GO:0006974,GO:0006979,GO:0007275,GO:0007584,GO:0008150,GO:0008152,GO:0008168,GO:0008172,GO:0009008,GO:0009314,GO:…	2.1.1.63	ko:K00567	-	-	-	-	ko00000,ko01000,ko03400	-	-	-	DNA_binding_1,Methyltransf_1N
TRINITY_DN5780_c0_g1_i5	201.424	1.72405	0.483443	3.56619	0.000362214	0.00337737	up	7955.ENSDARP00000103787	6.05e-95	283	28PQY@1|root,2QWDA@2759|Eukaryota,39NUG@33154|Opisthokonta,3BJQ5@33208|Metazoa,3D04J@33213|Bilateria,480BQ@7711|Chordata,48XI5@7742|Vertebrata,49R0V@7898|Actinopterygii	7898|Actinopterygii	S	OAF&homolog&a&(Drosophila)	oaf	-	-	-	-	-	-	-	-	-	-	-	OAF
TRINITY_DN5078_c0_g1_i1	9.38375	3.73393	1.0446	3.57452	0.000350877	0.00329139	up	7955.ENSDARP00000074854	0	1230	COG0666@1|root,KOG1911@1|root,KOG0504@2759|Eukaryota,KOG1911@2759|Eukaryota,39RXZ@33154|Opisthokonta,3BH9T@33208|Metazoa,3D2WB@33213|Bilateria,48BAD@7711|Chordata,492US@7742|Vertebrata,4A0P7@7898|Actinopterygii	33208|Metazoa	B	M-phase&phosphoprotein&8	MPHOSPH8	GO:0000151,GO:0000228,GO:0000785,GO:0000786,GO:0000788,GO:0000790,GO:0000792,GO:0003674,GO:0003824,GO:0004842,GO:0005488,GO:0005515,GO:0005575,GO:0005622,GO:0005623,GO:0005634,GO:0005694,GO:0005720,GO:0005730,GO:0005737,GO:0005829,GO:0005886,GO:0006355,GO:0006464,GO:0006807,GO:0008150,GO:0008152,GO:0009889,GO:0009890,GO:0009892,GO:0009987,GO:0010468,GO:0010556,GO:0010558,GO:0010605,GO:0010629,GO:…	-	ko:K21871	-	-	-	-	ko00000,ko03036	-	-	-	Ank_2,Ank_5,Chromo
TRINITY_DN10258_c0_g1_i8	7.71958	2.15136	0.600852	3.58052	0.000342909	0.00322671	up	7955.ENSDARP00000113946	2.14e-302	830	KOG0274@1|root,KOG0274@2759|Eukaryota,38GPP@33154|Opisthokonta,3BH8E@33208|Metazoa,3CZGF@33213|Bilateria,488FI@7711|Chordata,491M5@7742|Vertebrata,49QVU@7898|Actinopterygii	33208|Metazoa	S	F-box&and&WD&repeat&domain&containing&9	FBXW9	GO:0000209,GO:0001505,GO:0003008,GO:0003674,GO:0003824,GO:0004842,GO:0005575,GO:0005622,GO:0005623,GO:0005737,GO:0005829,GO:0006464,GO:0006807,GO:0006810,GO:0006836,GO:0006887,GO:0006903,GO:0006937,GO:0007154,GO:0007267,GO:0007268,GO:0007269,GO:0007275,GO:0007399,GO:0007600,GO:0007610,GO:0007638,GO:0008150,GO:0008152,GO:0009581,GO:0009582,GO:0009605,GO:0009612,GO:0009628,GO:0009966,GO:0009967,GO:…	-	ko:K10265	-	-	-	-	ko00000,ko04121	-	-	-	F-box,F-box-like,WD40
TRINITY_DN1345_c0_g1_i4	78.7017	3.7908	1.05438	3.59527	0.00032405	0.00308362	up	144197.XP_008289932.1	2.13e-136	409	COG5347@1|root,KOG0521@2759|Eukaryota,38GBR@33154|Opisthokonta,3BDH8@33208|Metazoa,3CV4J@33213|Bilateria,47ZXF@7711|Chordata,48XBF@7742|Vertebrata,4A0QJ@7898|Actinopterygii	7898|Actinopterygii	T	ArfGAP&with&coiled-coil,&ankyrin&repeat&and&PH&domains&2	acap2	-	-	ko:K12489	ko04144,map04144	-	-	-	ko00000,ko00001,ko04131,ko04147	-	-	-	Ank,Ank_2,Ank_4,ArfGap,BAR_3,PH
TRINITY_DN6164_c0_g1_i2	46.4392	8.85254	2.45282	3.60912	0.000307234	0.00295116	up	32507.XP_006807139.1	3.01e-60	186	2C21P@1|root,2S2QS@2759|Eukaryota,3A4KK@33154|Opisthokonta,3BS5P@33208|Metazoa,3D7CY@33213|Bilateria,48EMY@7711|Chordata,49BEY@7742|Vertebrata,4A3BQ@7898|Actinopterygii	7898|Actinopterygii	S	UPF0693&protein&C10orf32&homolog	C10orf32	GO:0005575,GO:0005622,GO:0005623,GO:0005737,GO:0005829,GO:0032991,GO:0044424,GO:0044444,GO:0044445,GO:0044464,GO:0099078	-	ko:K20821	-	-	-	-	ko00000,ko04131	-	-	-	BORCS7
TRINITY_DN4661_c1_g1_i1	150.232	3.74332	1.02426	3.65467	0.000257516	0.00255201	up	7955.ENSDARP00000104975	0	2625	COG1643@1|root,KOG0920@2759|Eukaryota,38ETH@33154|Opisthokonta,3BAM8@33208|Metazoa,3CVBU@33213|Bilateria,483C1@7711|Chordata,491C1@7742|Vertebrata,49R11@7898|Actinopterygii	33208|Metazoa	A	Tudor&domain&containing&9	TDRD9	GO:0000003,GO:0000018,GO:0000070,GO:0000278,GO:0000280,GO:0000335,GO:0000337,GO:0000578,GO:0000819,GO:0001556,GO:0001709,GO:0002064,GO:0002065,GO:0002066,GO:0003002,GO:0003006,GO:0003674,GO:0003676,GO:0003723,GO:0003724,GO:0003824,GO:0004004,GO:0004386,GO:0005488,GO:0005575,GO:0005622,GO:0005623,GO:0005634,GO:0005654,GO:0005737,GO:0005739,GO:0005829,GO:0006139,GO:0006259,GO:0006304,GO:0006305,GO:…	3.6.4.13	ko:K18408	-	-	-	-	ko00000,ko01000,ko03036	-	-	-	DEAD,HA2,Helicase_C,TUDOR
TRINITY_DN5084_c0_g1_i1	3.3098	6.2762	1.71488	3.65985	0.000252367	0.0025111	up	8010.XP_010866191.1	5.14e-18	89	KOG4797@1|root,KOG4797@2759|Eukaryota,39Y9U@33154|Opisthokonta,3BN6F@33208|Metazoa,3D3YF@33213|Bilateria,48B0X@7711|Chordata,48WH4@7742|Vertebrata,4A56H@7898|Actinopterygii	7898|Actinopterygii	K	TSC22&domain&family	tsc22d4	-	-	-	-	-	-	-	-	-	-	-	TSC22
TRINITY_DN5093_c0_g1_i2	228.757	1.77458	0.481464	3.6858	0.000227989	0.00230773	up	7955.ENSDARP00000054234	5e-256	715	KOG0285@1|root,KOG0285@2759|Eukaryota,38DW7@33154|Opisthokonta,3BE61@33208|Metazoa,3CT2A@33213|Bilateria,48AQY@7711|Chordata,494MX@7742|Vertebrata,49Q0Z@7898|Actinopterygii	33208|Metazoa	A	Pleiotropic&regulator	PLRG1	GO:0000151,GO:0000375,GO:0000377,GO:0000398,GO:0000974,GO:0001650,GO:0002790,GO:0005575,GO:0005622,GO:0005623,GO:0005634,GO:0005635,GO:0005654,GO:0005681,GO:0005684,GO:0005730,GO:0005737,GO:0005829,GO:0006139,GO:0006396,GO:0006397,GO:0006725,GO:0006807,GO:0006810,GO:0006996,GO:0007030,GO:0007346,GO:0008104,GO:0008150,GO:0008152,GO:0008380,GO:0009306,GO:0009987,GO:0010256,GO:0010467,GO:0010564,GO:…	-	ko:K12862	ko03040,map03040	M00353,M00355	-	-	ko00000,ko00001,ko00002,ko03041,ko03400	-	-	-	WD40
TRINITY_DN4969_c0_g1_i4	3.1575	3.8579	1.04516	3.69121	0.000223185	0.00226617	up	144197.XP_008291916.1	3.57e-262	732	KOG3733@1|root,KOG3733@2759|Eukaryota,38P58@33154|Opisthokonta,3BA25@33208|Metazoa,3CSPQ@33213|Bilateria,480BW@7711|Chordata,490SG@7742|Vertebrata,49S7F@7898|Actinopterygii	7898|Actinopterygii	P	Mucolipin&2	MCOLN2	-	-	ko:K04993	-	-	-	-	ko00000,ko04040	1.A.5.3.3	-	-	PKD_channel
TRINITY_DN3909_c2_g1_i1	11.5179	8.5564	2.31169	3.70136	0.000214446	0.00218918	up	7994.ENSAMXP00000005532	1.55e-195	556	KOG3817@1|root,KOG3817@2759|Eukaryota,38HZA@33154|Opisthokonta,3BI5Q@33208|Metazoa,3CVI2@33213|Bilateria,4840P@7711|Chordata,495JV@7742|Vertebrata,49T9K@7898|Actinopterygii	7898|Actinopterygii	S	Transmembrane&protein&194A	tmem194a	-	-	-	-	-	-	-	-	-	-	-	NEMP
TRINITY_DN634_c23_g1_i1	2.49037	2.71117	0.730187	3.71298	0.000204834	0.00210641	up	7955.ENSDARP00000105810	0	2266	KOG4155@1|root,KOG4658@1|root,KOG4155@2759|Eukaryota,KOG4658@2759|Eukaryota,3AG0Y@33154|Opisthokonta,3BE0Y@33208|Metazoa,3CS8Z@33213|Bilateria,48BRQ@7711|Chordata,496D5@7742|Vertebrata,49UZ7@7898|Actinopterygii	33208|Metazoa	T	Oligomeric&Apaf-1&mediates&the&cytochrome&c-dependent&autocatalytic&activation&of&pro-caspase-9&(Apaf-3),&leading&to&the&activation&of&caspase-3&and&apoptosis.&This&activation&requires&ATP	APAF1	GO:0000166,GO:0001666,GO:0001775,GO:0001838,GO:0001841,GO:0001843,GO:0002009,GO:0002252,GO:0002263,GO:0002274,GO:0002275,GO:0002283,GO:0002366,GO:0002376,GO:0002443,GO:0002444,GO:0002446,GO:0003674,GO:0005488,GO:0005515,GO:0005575,GO:0005576,GO:0005622,GO:0005623,GO:0005634,GO:0005737,GO:0005829,GO:0006810,GO:0006887,GO:0006915,GO:0006919,GO:0006950,GO:0006955,GO:0007154,GO:0007165,GO:0007275,GO:…	-	ko:K02084	ko01524,ko04115,ko04210,ko04214,ko04215,ko05010,ko05012,ko05014,ko05016,ko05134,ko05152,ko05161,ko05200,ko05222,map01524,map04115,map04210,map04214,map04215,map05010,map05012,map05014,map05016,map05134,map05152,map05161,map05200,map05222	M00685	-	-	ko00000,ko00001,ko00002	-	-	-	CARD,NB-ARC,WD40
TRINITY_DN1373_c1_g1_i1	29.6172	2.02442	0.541188	3.74068	0.00018352	0.00192048	up	48698.ENSPFOP00000003426	3.07e-100	305	2CD2M@1|root,2QWT9@2759|Eukaryota,39M52@33154|Opisthokonta,3BHU8@33208|Metazoa,3D34P@33213|Bilateria,48BFT@7711|Chordata,48XYW@7742|Vertebrata,49ZAF@7898|Actinopterygii	7898|Actinopterygii	T	receptor&family&C&group&5&member	gprc5b	-	-	ko:K04619	-	-	-	-	ko00000,ko04030,ko04147	-	-	-	7tm_3
TRINITY_DN6603_c0_g1_i8	724.065	5.13164	1.36918	3.74796	0.000178282	0.00187432	up	69293.ENSGACP00000025936	1.13e-14	75.5	2EXCH@1|root,2SZ21@2759|Eukaryota,3ATY9@33154|Opisthokonta,3C5AT@33208|Metazoa,3DKV1@33213|Bilateria,48M9I@7711|Chordata,49HYC@7742|Vertebrata,4A8H1@7898|Actinopterygii	7898|Actinopterygii	-	-	-	-	-	-	-	-	-	-	-	-	-	-	-
TRINITY_DN716_c0_g1_i2	79.425	6.1291	1.63108	3.7577	0.000171484	0.00181259	up	7955.ENSDARP00000023281	0	923	KOG0306@1|root,KOG0306@2759|Eukaryota,38HWQ@33154|Opisthokonta,3B941@33208|Metazoa,3CZ3S@33213|Bilateria,48817@7711|Chordata,495F4@7742|Vertebrata,49TVV@7898|Actinopterygii	7898|Actinopterygii	A	WD&repeat&domain&3	wdr3	-	-	ko:K14556	ko03008,map03008	-	-	-	ko00000,ko00001,ko03009	-	-	-	Utp12,WD40
TRINITY_DN4721_c0_g1_i2	69.8287	9.52663	2.52881	3.76724	0.000165064	0.00175364	up	7994.ENSAMXP00000004905	3.05e-57	183	COG5040@1|root,KOG0841@2759|Eukaryota,38CKG@33154|Opisthokonta,3BCFK@33208|Metazoa,3E478@33213|Bilateria,48QVV@7711|Chordata,49MFU@7742|Vertebrata,4A2KZ@7898|Actinopterygii	7898|Actinopterygii	O	Tyrosine&3-monooxygenase&tryptophan&5-monooxygenase&activation&protein,&theta&polypeptide&a	-	-	-	ko:K16197	ko04013,ko04110,ko04114,ko04151,ko04212,ko04390,ko04391,ko05161,ko05169,ko05203,map04013,map04110,map04114,map04151,map04212,map04390,map04391,map05161,map05169,map05203	-	-	-	ko00000,ko00001,ko03400,ko04147	-	-	-	2003-03-14
TRINITY_DN9109_c0_g1_i4	4.79038	5.17888	1.36883	3.78345	0.000154668	0.00165949	up	7994.ENSAMXP00000004625	6.02e-152	428	COG1100@1|root,KOG0393@2759|Eukaryota,38GCR@33154|Opisthokonta,3BD6N@33208|Metazoa,3CXC1@33213|Bilateria,47YZ7@7711|Chordata,491PW@7742|Vertebrata,49V6R@7898|Actinopterygii	7898|Actinopterygii	S	Belongs&to&the&small&GTPase&superfamily.&Rho&family	-	-	-	ko:K07531	ko04360,map04360	-	-	-	ko00000,ko00001,ko04031	-	-	-	Ras
TRINITY_DN1592_c0_g1_i3	130.007	9.15641	2.40223	3.81163	0.000138053	0.00150772	up	7994.ENSAMXP00000019071	5.88e-67	229	KOG3594@1|root,KOG3594@2759|Eukaryota,38FBC@33154|Opisthokonta,3BDY5@33208|Metazoa,3CV83@33213|Bilateria,47ZPX@7711|Chordata,48W9D@7742|Vertebrata,49SCM@7898|Actinopterygii	7898|Actinopterygii	S	Cadherins&are&calcium-dependent&cell&adhesion&proteins	-	-	-	ko:K05689	ko04015,ko04371,ko04390,ko04514,ko04520,ko05100,ko05130,ko05200,ko05213,ko05216,ko05218,ko05219,ko05226,map04015,map04371,map04390,map04514,map04520,map05100,map05130,map05200,map05213,map05216,map05218,map05219,map05226	-	-	-	ko00000,ko00001,ko03036,ko04090,ko04516	-	-	-	Cadherin,Cadherin_C,Cadherin_pro
TRINITY_DN7691_c0_g1_i8	29.1074	9.55962	2.49861	3.82597	0.000130256	0.0014339	up	7955.ENSDARP00000072361	6.73e-82	241	COG5194@1|root,KOG2930@2759|Eukaryota,3A1ZC@33154|Opisthokonta,3BQIS@33208|Metazoa,3D77V@33213|Bilateria,48EKM@7711|Chordata,49BJI@7742|Vertebrata,4A3CH@7898|Actinopterygii	7898|Actinopterygii	O	Ring&finger&protein&7	rnf7	-	2.3.2.32	ko:K10611	ko04120,map04120	M00388	-	-	ko00000,ko00001,ko00002,ko01000,ko04121	-	-	-	zf-rbx1
TRINITY_DN4031_c0_g1_i3	13.0975	2.25479	0.58907	3.82772	0.000129336	0.00142515	up	7955.ENSDARP00000105431	7.18e-184	514	KOG2689@1|root,KOG2689@2759|Eukaryota,39TES@33154|Opisthokonta,3BINH@33208|Metazoa,3CXHG@33213|Bilateria,48BHG@7711|Chordata,491H6@7742|Vertebrata,49S4P@7898|Actinopterygii	33208|Metazoa	O	UBX&domain-containing&protein	UBXN1	GO:0003674,GO:0005488,GO:0005515,GO:0005575,GO:0005622,GO:0005623,GO:0005634,GO:0005737,GO:0005783,GO:0005789,GO:0005829,GO:0006457,GO:0006508,GO:0006511,GO:0006807,GO:0008150,GO:0008152,GO:0009056,GO:0009057,GO:0009892,GO:0009894,GO:0009895,GO:0009987,GO:0010466,GO:0010498,GO:0010605,GO:0012505,GO:0016020,GO:0019222,GO:0019538,GO:0019899,GO:0019941,GO:0030162,GO:0030163,GO:0030425,GO:0031323,GO:…	-	-	-	-	-	-	-	-	-	-	UBA,UBX
TRINITY_DN4858_c1_g1_i6	2.80935	6.15089	1.60429	3.83404	0.000126057	0.00139506	up	8010.XP_010887141.1	0	855	COG1100@1|root,KOG1707@2759|Eukaryota,38DXT@33154|Opisthokonta,3BA7C@33208|Metazoa,3CR7S@33213|Bilateria,4859N@7711|Chordata,4977P@7742|Vertebrata,49ZBC@7898|Actinopterygii	7898|Actinopterygii	V	Ras&homolog&gene&family,&member&T2	rhot2	GO:0005575,GO:0005622,GO:0005623,GO:0005737,GO:0005739,GO:0005740,GO:0005741,GO:0006810,GO:0006839,GO:0006915,GO:0006928,GO:0006996,GO:0007005,GO:0007006,GO:0007017,GO:0007018,GO:0007154,GO:0007165,GO:0008150,GO:0008219,GO:0008637,GO:0009987,GO:0010970,GO:0012501,GO:0016020,GO:0016021,GO:0016043,GO:0019725,GO:0019867,GO:0023052,GO:0030705,GO:0031090,GO:0031224,GO:0031300,GO:0031301,GO:0031306,GO:…	-	ko:K07871	ko04137,map04137	-	-	-	ko00000,ko00001,ko01000,ko04031	-	-	-	EF_assoc_1,EF_assoc_2,Ras
TRINITY_DN2490_c1_g1_i2	6.44876	7.42869	1.93266	3.84377	0.000121158	0.0013492	up	7918.ENSLOCP00000000102	1.31e-26	109	2CIP7@1|root,2R472@2759|Eukaryota,397SE@33154|Opisthokonta,3BDAC@33208|Metazoa,3D5KD@33213|Bilateria,48C8P@7711|Chordata,49AB4@7742|Vertebrata,4A1AM@7898|Actinopterygii	7898|Actinopterygii	S	Perforin&1&(pore&forming&protein)	-	-	-	ko:K07818	ko04210,ko04650,ko04940,ko05320,ko05330,ko05332,ko05416,map04210,map04650,map04940,map05320,map05330,map05332,map05416	-	-	-	ko00000,ko00001	-	-	-	C2,MACPF
TRINITY_DN141776_c0_g1_i1	64.1757	1.56521	0.404282	3.87158	0.000108132	0.00122378	up	7955.ENSDARP00000016196	2.5e-124	355	COG0080@1|root,KOG3257@2759|Eukaryota,3A3F4@33154|Opisthokonta,3BJD5@33208|Metazoa,3D5ZB@33213|Bilateria,48BRK@7711|Chordata,48XQ6@7742|Vertebrata,4A0EV@7898|Actinopterygii	33208|Metazoa	J	ribosomal&protein&L11	MRPL11	GO:0000027,GO:0000313,GO:0000315,GO:0003674,GO:0003676,GO:0003723,GO:0003735,GO:0005198,GO:0005488,GO:0005575,GO:0005622,GO:0005623,GO:0005737,GO:0005739,GO:0005740,GO:0005743,GO:0005759,GO:0005761,GO:0005762,GO:0005840,GO:0006412,GO:0006414,GO:0006415,GO:0006518,GO:0006807,GO:0006996,GO:0008150,GO:0008152,GO:0009058,GO:0009059,GO:0009987,GO:0010467,GO:0015934,GO:0016020,GO:0016043,GO:0019538,GO:…	-	ko:K02867	ko03010,map03010	M00178,M00179	-	-	br01610,ko00000,ko00001,ko00002,ko03011	-	-	-	Ribosomal_L11,Ribosomal_L11_N
TRINITY_DN4301_c0_g1_i4	9.58017	8.4447	2.17767	3.87785	0.000105382	0.00119729	up	7955.ENSDARP00000104965	3.1e-286	815	KOG1075@1|root,KOG1075@2759|Eukaryota,3A7X5@33154|Opisthokonta,3BTPZ@33208|Metazoa,3D9N3@33213|Bilateria,48H7G@7711|Chordata,49FFY@7742|Vertebrata,4A6MA@7898|Actinopterygii	7898|Actinopterygii	S	Reverse&transcriptase&(RNA-dependent&DNA&polymerase)	-	-	-	-	-	-	-	-	-	-	-	-	DUF1891,RVT_1
TRINITY_DN28758_c0_g1_i3	3.60871	4.82953	1.24427	3.88141	0.000103853	0.00118289	up	7955.ENSDARP00000122368	7.38e-112	348	COG2126@1|root,KOG1419@2759|Eukaryota,38BBJ@33154|Opisthokonta,3BA2P@33208|Metazoa,3CR7B@33213|Bilateria,4812D@7711|Chordata,492Q6@7742|Vertebrata,49YS2@7898|Actinopterygii	7898|Actinopterygii	P	Potassium&voltage-gated&channel,&KQT-like&subfamily,&member&2a	-	-	-	ko:K04927	ko04725,map04725	-	-	-	ko00000,ko00001,ko04040	1.A.1.15.2	-	-	Ion_trans,KCNQ2_u3,KCNQC3-Ank-G_bd,KCNQ_channel
TRINITY_DN23209_c1_g1_i1	121.355	2.62543	0.675605	3.88604	0.000101891	0.00116354	up	7955.ENSDARP00000090491	0	1359	KOG2326@1|root,KOG2326@2759|Eukaryota,38H1Y@33154|Opisthokonta,3BAAS@33208|Metazoa,3CV59@33213|Bilateria,483WH@7711|Chordata,48YV6@7742|Vertebrata,49VMP@7898|Actinopterygii	33208|Metazoa	L	X-ray&repair&complementing&defective&repair&in&Chinese&hamster&cells&5	XRCC5	GO:0000228,GO:0000723,GO:0000726,GO:0000781,GO:0000782,GO:0000783,GO:0000784,GO:0001067,GO:0001775,GO:0001817,GO:0001819,GO:0001932,GO:0001934,GO:0002218,GO:0002244,GO:0002252,GO:0002253,GO:0002263,GO:0002274,GO:0002275,GO:0002283,GO:0002366,GO:0002376,GO:0002443,GO:0002444,GO:0002446,GO:0002520,GO:0002682,GO:0002684,GO:0003674,GO:0003676,GO:0003677,GO:0003678,GO:0003690,GO:0003723,GO:0003824,GO:…	-	ko:K10885	ko03450,map03450	M00297	-	-	ko00000,ko00001,ko00002,ko03400	-	-	-	Ku,Ku_C,Ku_N,Ku_PK_bind
TRINITY_DN13389_c0_g1_i1	132.812	2.53746	0.651074	3.89735	9.73e-05	0.00111716	up	106582.XP_004565408.1	4.47e-60	196	2B4IN@1|root,2S0H1@2759|Eukaryota,3A198@33154|Opisthokonta,3BQ3Y@33208|Metazoa,3D72F@33213|Bilateria,48DYP@7711|Chordata,49A4V@7742|Vertebrata,4A1A1@7898|Actinopterygii	7898|Actinopterygii	S	Si&ch211-14a17.7	-	-	-	ko:K19928	-	-	-	-	ko00000,ko04131	-	-	-	Zona_pellucida
TRINITY_DN2299_c1_g1_i1	11.7559	3.31486	0.848634	3.90611	9.38e-05	0.00108392	up	7994.ENSAMXP00000016601	2.5e-84	268	COG5640@1|root,2QS4N@2759|Eukaryota,38M69@33154|Opisthokonta,3BJTW@33208|Metazoa,3CWTI@33213|Bilateria,489Y3@7711|Chordata,48ZQX@7742|Vertebrata,49Y2P@7898|Actinopterygii	7898|Actinopterygii	O	coagulation&factor	f10	-	3.4.21.6	ko:K01314	ko04610,map04610	-	-	-	ko00000,ko00001,ko00536,ko01000,ko01002,ko04516	-	-	-	EGF,FXa_inhibition,Gla,Trypsin
TRINITY_DN1979_c0_g1_i1	20.5962	6.55959	1.67491	3.91639	8.99e-05	0.00104409	up	7955.ENSDARP00000109926	7.24e-204	582	28JVC@1|root,2QS9D@2759|Eukaryota,38FZJ@33154|Opisthokonta,3BFCE@33208|Metazoa,3D1VF@33213|Bilateria,48BBS@7711|Chordata,48X3Y@7742|Vertebrata,4A27C@7898|Actinopterygii	33208|Metazoa	S	Meiosis-specific&nuclear&structural	MNS1	GO:0000003,GO:0003002,GO:0003674,GO:0005488,GO:0005515,GO:0005575,GO:0005622,GO:0005623,GO:0005634,GO:0005635,GO:0005737,GO:0005856,GO:0005882,GO:0005929,GO:0005930,GO:0006996,GO:0007275,GO:0007276,GO:0007283,GO:0007389,GO:0008150,GO:0009798,GO:0009987,GO:0010638,GO:0012505,GO:0016043,GO:0019953,GO:0022414,GO:0030030,GO:0031344,GO:0031346,GO:0031514,GO:0031967,GO:0031975,GO:0032501,GO:0032502,GO:…	-	-	-	-	-	-	-	-	-	-	TPH
TRINITY_DN4480_c0_g1_i3	11.1555	5.86263	1.49636	3.91792	8.93e-05	0.00103834	up	7994.ENSAMXP00000017048	4.5e-38	138	COG0477@1|root,KOG0569@2759|Eukaryota,38DNJ@33154|Opisthokonta,3BAAV@33208|Metazoa,3CS42@33213|Bilateria,489FI@7711|Chordata,48YW6@7742|Vertebrata,49T9C@7898|Actinopterygii	7898|Actinopterygii	G	Solute&carrier&family&2&(facilitated&glucose&transporter),&member	-	-	-	ko:K07299	ko04066,ko04911,ko04919,ko04920,ko04922,ko04931,ko04976,ko05166,ko05200,ko05211,ko05230,map04066,map04911,map04919,map04920,map04922,map04931,map04976,map05166,map05200,map05211,map05230	-	-	-	ko00000,ko00001,ko02000	2.A.1.1.28	-	-	Sugar_tr
TRINITY_DN4037_c0_g1_i7	494.172	5.2284	1.32912	3.93373	8.36e-05	0.000980653	up	7955.ENSDARP00000093291	1.57e-103	302	KOG4357@1|root,KOG4357@2759|Eukaryota,38FUM@33154|Opisthokonta,3BKBY@33208|Metazoa,3D306@33213|Bilateria,4888V@7711|Chordata,495GX@7742|Vertebrata,49T24@7898|Actinopterygii	33208|Metazoa	S	Mesoderm&development&candidate&2	MESDC2	GO:0003674,GO:0005102,GO:0005488,GO:0005515,GO:0005575,GO:0005622,GO:0005623,GO:0005737,GO:0005783,GO:0005788,GO:0005886,GO:0006457,GO:0006605,GO:0006612,GO:0006810,GO:0006886,GO:0006888,GO:0006897,GO:0006909,GO:0007498,GO:0008104,GO:0008150,GO:0009888,GO:0009987,GO:0012505,GO:0015031,GO:0015833,GO:0016020,GO:0016192,GO:0031974,GO:0032502,GO:0032879,GO:0032880,GO:0033036,GO:0034394,GO:0034613,GO:…	-	-	-	-	-	-	-	-	-	-	Mesd
TRINITY_DN285_c0_g1_i4	47.6784	10.9134	2.77206	3.93694	8.2528e-05	0.000969486	up	7955.ENSDARP00000115658	0	1214	KOG1825@1|root,KOG1825@2759|Eukaryota,38CJU@33154|Opisthokonta,3BCR6@33208|Metazoa,3CVEJ@33213|Bilateria,47Z69@7711|Chordata,4918R@7742|Vertebrata,4A1PU@7898|Actinopterygii	7898|Actinopterygii	S	Furry&homolog-like	fryl	-	-	-	-	-	-	-	-	-	-	-	MOR2-PAG1_C,MOR2-PAG1_N,MOR2-PAG1_mid
TRINITY_DN6708_c0_g1_i1	16.5536	5.67391	1.43935	3.94199	8.08e-05	0.000952156	up	7955.ENSDARP00000044056	6.64e-164	467	COG5019@1|root,KOG1547@2759|Eukaryota,38CPR@33154|Opisthokonta,3BCZS@33208|Metazoa,3CX5U@33213|Bilateria,4818T@7711|Chordata,48X6F@7742|Vertebrata,49YKG@7898|Actinopterygii	7898|Actinopterygii	DTZ	Belongs&to&the&TRAFAC&class&TrmE-Era-EngA-EngB-Septin-&like&GTPase&superfamily.&Septin&GTPase&family	sept3	-	-	ko:K16938	ko05100,map05100	-	-	-	ko00000,ko00001,ko04147,ko04812	-	-	-	Septin
TRINITY_DN8593_c0_g1_i6	345.828	1.90732	0.480086	3.97288	7.101e-05	0.000851724	up	144197.XP_008285779.1	0	1011	COG0474@1|root,KOG0208@2759|Eukaryota,38CWV@33154|Opisthokonta,3BDNI@33208|Metazoa,3CRXC@33213|Bilateria,486TH@7711|Chordata,493WQ@7742|Vertebrata,49S8S@7898|Actinopterygii	7898|Actinopterygii	P	ATPase&type&13A3	atp13a3	-	-	ko:K14951	-	-	-	-	ko00000,ko01000	3.A.3.10	-	-	Cation_ATPase_N,E1-E2_ATPase,Hydrolase,P5-ATPase
TRINITY_DN2790_c0_g1_i4	126.893	9.5357	2.39845	3.97578	7.0149e-05	0.00084263	up	8010.XP_010862149.1	1.17e-106	350	COG5076@1|root,KOG1474@2759|Eukaryota,38EH8@33154|Opisthokonta,3BBK4@33208|Metazoa,3CSGG@33213|Bilateria,48IXD@7711|Chordata,49FH3@7742|Vertebrata,4A6VD@7898|Actinopterygii	7898|Actinopterygii	K	Bromodomain-containing&protein&4-like&isoform&X1	-	-	-	ko:K11722	-	-	-	-	ko00000,ko01001,ko03021,ko03036	-	-	-	BET,BRD4_CDT,Bromodomain
TRINITY_DN6495_c0_g1_i1	162.833	7.56562	1.89378	3.99499	6.47e-05	0.000785901	up	7955.ENSDARP00000099529	2.08e-71	236	28IF2@1|root,2QQRU@2759|Eukaryota,39XP4@33154|Opisthokonta,3BDM2@33208|Metazoa,3CYC8@33213|Bilateria,4864V@7711|Chordata,48W4I@7742|Vertebrata,4A1MT@7898|Actinopterygii	7898|Actinopterygii	S	TRAF-type&zinc&finger&domain&containing&1	TRAFD1	-	-	-	-	-	-	-	-	-	-	-	-
TRINITY_DN1137_c0_g1_i1	5.26982	5.8896	1.46092	4.03144	5.54e-05	0.000688476	up	7918.ENSLOCP00000009279	6.48e-233	702	COG5599@1|root,KOG4228@2759|Eukaryota,38HNT@33154|Opisthokonta,3BFHK@33208|Metazoa,3CWEZ@33213|Bilateria,484PG@7711|Chordata,490MQ@7742|Vertebrata,49WKM@7898|Actinopterygii	7898|Actinopterygii	T	Protein&tyrosine&phosphatase,&receptor&type,&C	ptprc	-	3.1.3.48	ko:K06478	ko04514,ko04660,ko04666,ko05340,map04514,map04660,map04666,map05340	-	-	-	ko00000,ko00001,ko01000,ko01009,ko04090,ko04516	-	-	-	Y_phosphatase,fn3
TRINITY_DN1531_c0_g1_i2	9.71581	5.98123	1.48241	4.03481	5.46e-05	0.000680218	up	7955.ENSDARP00000122328	4.72e-151	443	KOG4796@1|root,KOG4796@2759|Eukaryota,39UZX@33154|Opisthokonta,3BIFN@33208|Metazoa,3D1JR@33213|Bilateria,48BFU@7711|Chordata,48YAH@7742|Vertebrata,49ZBW@7898|Actinopterygii	7898|Actinopterygii	K	MARVEL&domain&containing&2b	marveld2	-	-	ko:K17291	ko04530,map04530	-	-	-	ko00000,ko00001,ko02000,ko04147	9.B.41.2	-	-	MARVEL,Occludin_ELL
TRINITY_DN2639_c0_g1_i11	192.907	2.33178	0.575514	4.05164	5.086e-05	0.000638775	up	7955.ENSDARP00000011642	0	1198	COG1245@1|root,KOG0063@2759|Eukaryota,38BGA@33154|Opisthokonta,3BCRT@33208|Metazoa,3CVEM@33213|Bilateria,47Z6M@7711|Chordata,48Z8Z@7742|Vertebrata,49UQ7@7898|Actinopterygii	33208|Metazoa	A	ATP-binding&cassette,&sub-family&E	ABCE1	GO:0000054,GO:0000166,GO:0000956,GO:0001558,GO:0001959,GO:0002682,GO:0003674,GO:0004857,GO:0005488,GO:0005506,GO:0005515,GO:0005524,GO:0005575,GO:0005622,GO:0005623,GO:0005737,GO:0005739,GO:0005759,GO:0005829,GO:0006139,GO:0006401,GO:0006402,GO:0006403,GO:0006405,GO:0006412,GO:0006413,GO:0006415,GO:0006518,GO:0006611,GO:0006725,GO:0006807,GO:0006810,GO:0006886,GO:0006913,GO:0006996,GO:0008104,GO:…	-	ko:K06174	-	-	-	-	ko00000,ko03009	-	-	-	ABC_tran,Fer4,RLI
TRINITY_DN9899_c0_g1_i3	53.8635	8.69959	2.13051	4.08333	4.44e-05	0.00056742	up	7918.ENSLOCP00000015062	5.1e-68	218	KOG0604@1|root,KOG0604@2759|Eukaryota,38E9E@33154|Opisthokonta,3B9RC@33208|Metazoa,3CYFB@33213|Bilateria,482UG@7711|Chordata,48XYX@7742|Vertebrata,49VSE@7898|Actinopterygii	7898|Actinopterygii	T	kinase-activated&protein&kinase	mapkapk2	-	2.7.11.1	ko:K04443	ko04010,ko04218,ko04370,ko04722,ko05167,ko05203,map04010,map04218,map04370,map04722,map05167,map05203	-	-	-	ko00000,ko00001,ko01000,ko01001	-	-	-	Pkinase
TRINITY_DN3638_c5_g1_i1	182.807	2.54541	0.620475	4.10235	4.09e-05	0.000528451	up	7955.ENSDARP00000086448	0	998	28IW7@1|root,2QR7U@2759|Eukaryota,38EPJ@33154|Opisthokonta,3B9N8@33208|Metazoa,3CRJ9@33213|Bilateria,48AEI@7711|Chordata,48WYH@7742|Vertebrata,49SUJ@7898|Actinopterygii	33208|Metazoa	S	DDB1&and&CUL4&associated&factor&12	DCAF12	GO:0000151,GO:0002165,GO:0005575,GO:0005622,GO:0005623,GO:0005737,GO:0005813,GO:0005815,GO:0005856,GO:0007275,GO:0007431,GO:0007435,GO:0007552,GO:0008150,GO:0008219,GO:0009653,GO:0009791,GO:0009886,GO:0009887,GO:0009987,GO:0010623,GO:0010941,GO:0012501,GO:0015630,GO:0022612,GO:0030154,GO:0031461,GO:0032501,GO:0032502,GO:0032991,GO:0035070,GO:0035071,GO:0035272,GO:0043067,GO:0043226,GO:0043228,GO:…	-	ko:K11803	-	-	-	-	ko00000,ko04121	-	-	-	-
TRINITY_DN7546_c1_g1_i15	80.5616	6.95202	1.69261	4.10727	4e-05	0.000518841	up	7955.ENSDARP00000022481	0	1600	2C9BM@1|root,2QQ1G@2759|Eukaryota,39V0X@33154|Opisthokonta,3BI43@33208|Metazoa,3CTIW@33213|Bilateria,48A1M@7711|Chordata,492R7@7742|Vertebrata,49PWC@7898|Actinopterygii	33208|Metazoa	S	Transforming&acidic&coiled-coil&containing&protein&3	TACC3	GO:0000226,GO:0000278,GO:0001666,GO:0002376,GO:0002520,GO:0003674,GO:0005488,GO:0005515,GO:0005575,GO:0005622,GO:0005623,GO:0005737,GO:0005813,GO:0005815,GO:0005819,GO:0005829,GO:0005856,GO:0006355,GO:0006810,GO:0006950,GO:0006996,GO:0007010,GO:0007017,GO:0007049,GO:0007051,GO:0007088,GO:0007091,GO:0007097,GO:0007275,GO:0007346,GO:0007399,GO:0007417,GO:0007420,GO:0008104,GO:0008150,GO:0008283,GO:…	-	ko:K14283	ko03013,map03013	-	-	-	ko00000,ko00001,ko03019,ko03036	-	-	-	TACC
TRINITY_DN1363_c0_g1_i1	84.0098	3.91112	0.943152	4.14686	3.37e-05	0.000446103	up	8049.ENSGMOP00000006893	1.33e-240	732	2CJMS@1|root,2QPP5@2759|Eukaryota,38D79@33154|Opisthokonta,3BAYV@33208|Metazoa,3CXKV@33213|Bilateria,489S9@7711|Chordata,48X7H@7742|Vertebrata,49WBR@7898|Actinopterygii	7898|Actinopterygii	T	Alpha-kinase&3a	alpk3	-	-	ko:K08868	-	-	-	-	ko00000,ko01001	-	-	-	Alpha_kinase,I-set
TRINITY_DN1420_c0_g1_i2	373.05	5.1019	1.22565	4.16261	3.15e-05	0.000419769	up	7955.ENSDARP00000109206	8.15e-210	580	KOG3934@1|root,KOG3934@2759|Eukaryota,3A8HS@33154|Opisthokonta,3BHMF@33208|Metazoa,3DAPD@33213|Bilateria,47YX5@7711|Chordata,48W24@7742|Vertebrata,49R2Z@7898|Actinopterygii	33208|Metazoa	A	Stem-loop&binding&protein	SLBP	GO:0000070,GO:0000278,GO:0000280,GO:0000819,GO:0003674,GO:0003676,GO:0003723,GO:0003729,GO:0003730,GO:0005488,GO:0005515,GO:0005575,GO:0005622,GO:0005623,GO:0005634,GO:0005654,GO:0005730,GO:0005737,GO:0005829,GO:0006139,GO:0006259,GO:0006260,GO:0006261,GO:0006323,GO:0006351,GO:0006353,GO:0006366,GO:0006369,GO:0006396,GO:0006397,GO:0006398,GO:0006403,GO:0006405,GO:0006406,GO:0006611,GO:0006725,GO:…	-	ko:K18710	-	-	-	-	ko00000,ko03019	-	-	-	SLBP_RNA_bind
TRINITY_DN2940_c0_g1_i2	257.514	8.35888	2.00172	4.17585	2.97e-05	0.000398989	up	7994.ENSAMXP00000017500	3.33e-176	498	COG4870@1|root,KOG1543@2759|Eukaryota,39HF6@33154|Opisthokonta,3BB41@33208|Metazoa,3CSDM@33213|Bilateria,485FP@7711|Chordata,48YPP@7742|Vertebrata,49RC2@7898|Actinopterygii	7898|Actinopterygii	O	Belongs&to&the&peptidase&C1&family	ctsh	-	3.4.22.16	ko:K01366	ko04142,ko04210,map04142,map04210	-	-	-	ko00000,ko00001,ko01000,ko01002	-	-	-	Inhibitor_I29,Peptidase_C1
TRINITY_DN9731_c0_g2_i1	8.73868	6.67098	1.59147	4.19171	2.77e-05	0.000375198	up	7955.ENSDARP00000052513	0	1212	COG0215@1|root,COG2092@1|root,KOG1668@2759|Eukaryota,KOG2007@2759|Eukaryota,38C5C@33154|Opisthokonta,3BEYB@33208|Metazoa,3CWH4@33213|Bilateria,48858@7711|Chordata,490T0@7742|Vertebrata,49YSQ@7898|Actinopterygii	7898|Actinopterygii	J	cysteinyl-tRNA&synthetase	cars	-	6.1.1.16	ko:K01883	ko00970,map00970	M00359,M00360	R03650	RC00055,RC00523	ko00000,ko00001,ko00002,ko01000,ko01007,ko03016	-	-	-	tRNA-synt_1e
TRINITY_DN4570_c0_g1_i1	122.35	10.3291	2.45548	4.20655	2.59e-05	0.000353958	up	7918.ENSLOCP00000014268	8.13e-84	269	KOG0118@1|root,KOG0118@2759|Eukaryota,38D6I@33154|Opisthokonta,3BHGC@33208|Metazoa,3D1KP@33213|Bilateria,48BB5@7711|Chordata,495KM@7742|Vertebrata,49WJT@7898|Actinopterygii	7898|Actinopterygii	A	La&ribonucleoprotein&domain&family&member&7	larp7	GO:0006950,GO:0008150,GO:0009611,GO:0009888,GO:0016202,GO:0031099,GO:0032502,GO:0040007,GO:0040008,GO:0042060,GO:0042127,GO:0042246,GO:0046620,GO:0048589,GO:0048634,GO:0048638,GO:0048856,GO:0050789,GO:0050793,GO:0050794,GO:0050896,GO:0051239,GO:0055021,GO:0055024,GO:0060043,GO:0060420,GO:0061026,GO:0065007,GO:1901861,GO:2000026	-	ko:K15191	-	-	-	-	ko00000,ko03021	-	-	-	La,RRM_1,RRM_3
TRINITY_DN9904_c0_g1_i1	206.172	10.3292	2.45066	4.21488	2.4991e-05	0.000342632	up	8090.ENSORLP00000019015	3.97e-63	210	COG4886@1|root,KOG0619@2759|Eukaryota,38G8S@33154|Opisthokonta,3B9TQ@33208|Metazoa,3D062@33213|Bilateria,4801D@7711|Chordata,48XED@7742|Vertebrata,49T9Q@7898|Actinopterygii	33208|Metazoa	S	repeat&protein&1	LRR1	GO:0005575,GO:0005576,GO:0005622,GO:0005623,GO:0005634,GO:0005737,GO:0005829,GO:0005886,GO:0006464,GO:0006807,GO:0007154,GO:0007165,GO:0007264,GO:0007265,GO:0008150,GO:0008152,GO:0009987,GO:0016020,GO:0019538,GO:0019898,GO:0023052,GO:0035556,GO:0036211,GO:0043170,GO:0043226,GO:0043227,GO:0043229,GO:0043231,GO:0043412,GO:0043687,GO:0044237,GO:0044238,GO:0044260,GO:0044267,GO:0044424,GO:0044425,GO:…	-	ko:K10348	-	-	-	-	ko00000,ko04121	-	-	-	LRR_1,LRR_4,LRR_6,LRR_8
TRINITY_DN35393_c0_g1_i6	41.744	4.76427	1.12758	4.22523	2.39e-05	0.000328986	up	7955.ENSDARP00000125701	0	843	KOG2228@1|root,KOG2228@2759|Eukaryota,38CGR@33154|Opisthokonta,3BAIP@33208|Metazoa,3CU5A@33213|Bilateria,485HZ@7711|Chordata,48W0B@7742|Vertebrata,49U7B@7898|Actinopterygii	33208|Metazoa	L	Component&of&the&origin&recognition&complex&(ORC)&that&binds&origins&of&replication	ORC4	GO:0000082,GO:0000166,GO:0000228,GO:0000278,GO:0000808,GO:0003674,GO:0003676,GO:0003677,GO:0003688,GO:0003690,GO:0005488,GO:0005575,GO:0005622,GO:0005623,GO:0005634,GO:0005654,GO:0005664,GO:0005694,GO:0005730,GO:0005737,GO:0005829,GO:0006139,GO:0006259,GO:0006260,GO:0006261,GO:0006270,GO:0006725,GO:0006807,GO:0007049,GO:0008150,GO:0008152,GO:0009058,GO:0009059,GO:0009987,GO:0022402,GO:0031974,GO:…	-	ko:K02606	ko04110,ko04111,ko04113,map04110,map04111,map04113	M00284	-	-	ko00000,ko00001,ko00002,ko03032	-	-	-	AAA,AAA_16,ORC4_C
TRINITY_DN24_c0_g1_i1	97.8364	4.76562	1.12655	4.2303	2.33e-05	0.000322647	up	8049.ENSGMOP00000012028	4.56e-97	332	COG5022@1|root,KOG0161@2759|Eukaryota,38CVC@33154|Opisthokonta,3BBPR@33208|Metazoa,3CSM1@33213|Bilateria,47ZWQ@7711|Chordata,48X1J@7742|Vertebrata,49R1E@7898|Actinopterygii	7898|Actinopterygii	Z	Belongs&to&the&TRAFAC&class&myosin-kinesin&ATPase&superfamily.&Myosin&family	myh9	-	-	ko:K10352	ko04530,map04530	-	-	-	ko00000,ko00001,ko04147,ko04812	-	-	-	IQ,Myosin_N,Myosin_head,Myosin_tail_1
TRINITY_DN20560_c0_g1_i3	52.4943	6.45629	1.52345	4.23795	2.26e-05	0.000313256	up	7955.ENSDARP00000051711	1.05e-79	241	2CNB2@1|root,2QUY5@2759|Eukaryota,38RXZ@33154|Opisthokonta,3BH6B@33208|Metazoa,3CVQX@33213|Bilateria,484AZ@7711|Chordata,48XUZ@7742|Vertebrata,49WP6@7898|Actinopterygii	7898|Actinopterygii	S	GATA&zinc&finger	gatad1	GO:0005575,GO:0005622,GO:0005623,GO:0005634,GO:0043226,GO:0043227,GO:0043229,GO:0043231,GO:0044424,GO:0044464	-	-	-	-	-	-	-	-	-	-	-
TRINITY_DN4507_c0_g1_i3	35.4347	7.12493	1.67117	4.26343	2.01e-05	0.000283406	up	7994.ENSAMXP00000004038	1.31e-48	176	28M59@1|root,2QTN6@2759|Eukaryota,38F8E@33154|Opisthokonta,3BAEC@33208|Metazoa,3CRKB@33213|Bilateria,47ZRC@7711|Chordata,48ZE9@7742|Vertebrata,49X6V@7898|Actinopterygii	7898|Actinopterygii	S	Involved&in&the&maturation&of&specific&proteins&in&the&endoplasmic&reticulum	lmf2	-	-	-	-	-	-	-	-	-	-	-	LMF1
TRINITY_DN78509_c0_g1_i4	68.6342	7.32113	1.69186	4.32726	1.51e-05	0.000220845	up	7955.ENSDARP00000087079	1.4e-261	716	COG5058@1|root,KOG1607@2759|Eukaryota,38D4K@33154|Opisthokonta,3BI80@33208|Metazoa,3CRZH@33213|Bilateria,48406@7711|Chordata,493Q1@7742|Vertebrata,49YNT@7898|Actinopterygii	33208|Metazoa	U	Ceramide&synthase&1	CERS1	GO:0001701,GO:0001932,GO:0001934,GO:0003674,GO:0003824,GO:0005102,GO:0005125,GO:0005126,GO:0005160,GO:0005488,GO:0005515,GO:0005575,GO:0005576,GO:0005615,GO:0005622,GO:0005623,GO:0005737,GO:0005783,GO:0006355,GO:0006357,GO:0006629,GO:0006643,GO:0006665,GO:0006672,GO:0006807,GO:0007154,GO:0007165,GO:0007166,GO:0007167,GO:0007178,GO:0007275,GO:0007399,GO:0007417,GO:0007420,GO:0007492,GO:0007498,GO:…	2.3.1.24	ko:K04710	ko00600,ko01100,ko04071,map00600,map01100,map04071	M00094,M00099	R01496,R06517	RC00004,RC00064	ko00000,ko00001,ko00002,ko01000	-	-	-	TRAM_LAG1_CLN8
TRINITY_DN7949_c0_g1_i10	21.0601	4.84123	1.1164	4.33647	1.45e-05	0.000212621	up	7994.ENSAMXP00000015795	1.78e-86	274	KOG2177@1|root,KOG2177@2759|Eukaryota,38FN7@33154|Opisthokonta,3BCEH@33208|Metazoa,3CYDD@33213|Bilateria,4833Z@7711|Chordata,49ARB@7742|Vertebrata,49XPV@7898|Actinopterygii	7898|Actinopterygii	O	Midline&1	mid1	-	2.3.2.27	ko:K08285	ko04120,map04120	-	-	-	ko00000,ko00001,ko01000,ko04121	-	-	-	PRY,SPRY,fn3,zf-B_box,zf-RING_UBOX
TRINITY_DN5921_c0_g1_i1	104.113	2.13266	0.488661	4.36428	1.28e-05	0.000190578	up	7955.ENSDARP00000122503	4.2e-304	828	COG0101@1|root,KOG2553@2759|Eukaryota,38F38@33154|Opisthokonta,3BAFB@33208|Metazoa,3CSMI@33213|Bilateria,48A74@7711|Chordata,48UVH@7742|Vertebrata,4A176@7898|Actinopterygii	33208|Metazoa	J	Pseudouridine&synthase	PUS1	GO:0000049,GO:0000959,GO:0000963,GO:0001522,GO:0002153,GO:0003674,GO:0003676,GO:0003712,GO:0003713,GO:0003723,GO:0003727,GO:0003824,GO:0005488,GO:0005575,GO:0005622,GO:0005623,GO:0005634,GO:0005667,GO:0005730,GO:0005737,GO:0005739,GO:0005759,GO:0006139,GO:0006355,GO:0006357,GO:0006396,GO:0006399,GO:0006400,GO:0006725,GO:0006807,GO:0008033,GO:0008150,GO:0008152,GO:0009451,GO:0009889,GO:0009891,GO:…	5.4.99.12	ko:K06173,ko:K20674	ko04624,map04624	-	-	-	ko00000,ko00001,ko01000,ko01002,ko03016	-	-	-	PseudoU_synth_1
TRINITY_DN6348_c0_g1_i3	40.5803	3.70022	0.83895	4.41054	1.03e-05	0.000158677	up	7955.ENSDARP00000028958	4.37e-233	659	KOG1981@1|root,KOG1981@2759|Eukaryota,38C0Q@33154|Opisthokonta,3BCNB@33208|Metazoa,3CTGE@33213|Bilateria,48AT5@7711|Chordata,48XSW@7742|Vertebrata,4A05A@7898|Actinopterygii	7898|Actinopterygii	T	T-complex&11&(mouse)-like&2	tcp11l2	-	-	-	-	-	-	-	-	-	-	-	Tcp11
TRINITY_DN1748_c6_g1_i1	414.33	2.30223	0.521542	4.41428	1.01e-05	0.000156291	up	7955.ENSDARP00000100272	3.97e-149	424	KOG0118@1|root,KOG0118@2759|Eukaryota,38THR@33154|Opisthokonta,3BCZ7@33208|Metazoa,3CY97@33213|Bilateria,483JQ@7711|Chordata,492KS@7742|Vertebrata,4A046@7898|Actinopterygii	33208|Metazoa	A	Eukaryotic&translation&initiation&factor&4h	EIF4H	GO:0000003,GO:0001731,GO:0002181,GO:0002183,GO:0003674,GO:0003676,GO:0003723,GO:0003725,GO:0003727,GO:0003729,GO:0003743,GO:0003824,GO:0004386,GO:0005488,GO:0005575,GO:0005622,GO:0005623,GO:0005737,GO:0005829,GO:0005844,GO:0006412,GO:0006413,GO:0006417,GO:0006446,GO:0006518,GO:0006807,GO:0008135,GO:0008150,GO:0008152,GO:0009058,GO:0009059,GO:0009889,GO:0009987,GO:0010467,GO:0010468,GO:0010556,GO:…	-	-	-	-	-	-	-	-	-	-	RRM_1
TRINITY_DN4432_c0_g1_i1	13.2751	6.02969	1.35346	4.45501	8.39e-06	0.000135822	up	7955.ENSDARP00000073110	1.14e-201	585	COG1132@1|root,KOG0058@2759|Eukaryota,38F7P@33154|Opisthokonta,3BCBZ@33208|Metazoa,3CREB@33213|Bilateria,489V8@7711|Chordata,4942Z@7742|Vertebrata,49V73@7898|Actinopterygii	7898|Actinopterygii	U	ATP-binding&cassette&sub-family&B	abcb9	-	-	ko:K05656	ko02010,ko04142,map02010,map04142	-	-	-	ko00000,ko00001,ko02000	3.A.1.209	-	-	ABC_membrane,ABC_tran
TRINITY_DN12756_c0_g1_i1	141.471	1.01713	0.228299	4.45526	8.38e-06	0.000135795	up	7994.ENSAMXP00000019417	1.44e-121	351	COG0637@1|root,KOG2914@2759|Eukaryota,38XCG@33154|Opisthokonta,3BH1Y@33208|Metazoa,3CZHT@33213|Bilateria,4831F@7711|Chordata,498YB@7742|Vertebrata,4A23X@7898|Actinopterygii	7898|Actinopterygii	S	Haloacid&dehalogenase-like&hydrolase&domain&containing&1	hdhd1	-	3.1.3.96	ko:K17623	-	-	R11180	RC00017	ko00000,ko01000,ko01009	-	-	-	HAD_2
TRINITY_DN17469_c0_g1_i1	2.97219	4.74829	1.06331	4.46556	7.99e-06	0.000133675	up	144197.XP_008301289.1	3.02e-155	439	KOG2976@1|root,KOG2976@2759|Eukaryota,38FYV@33154|Opisthokonta,3BA4Q@33208|Metazoa,3CXKH@33213|Bilateria,484RW@7711|Chordata,497WH@7742|Vertebrata,49UIY@7898|Actinopterygii	7898|Actinopterygii	O	ATG5&autophagy&related&5&homolog&(S.&cerevisiae)	atg5	-	-	ko:K08339	ko04136,ko04137,ko04138,ko04140,ko04211,ko04213,ko04216,ko04621,ko04622,ko05131,map04136,map04137,map04138,map04140,map04211,map04213,map04216,map04621,map04622,map05131	-	-	-	ko00000,ko00001,ko03029,ko04131	-	-	-	APG5
TRINITY_DN13376_c4_g1_i1	102.862	2.48402	0.554293	4.48142	7.41e-06	0.000128655	up	7955.ENSDARP00000024623	0	928	KOG0267@1|root,KOG0267@2759|Eukaryota,38GF8@33154|Opisthokonta,3B9Q6@33208|Metazoa,3CU0X@33213|Bilateria,480DW@7711|Chordata,494G7@7742|Vertebrata,49XE2@7898|Actinopterygii	33208|Metazoa	D	Participates&in&a&complex&which&severs&microtubules&in&an&ATP-dependent&manner.&May&act&to&target&the&enzymatic&subunit&of&this&complex&to&sites&of&action&such&as&the&centrosome.&Microtubule&severing&may&promote&rapid&reorganization&of&cellular&microtubule&arrays&and&the&release&of&microtubules&from&the&centrosome&following&nucleation	KATNB1	GO:0000003,GO:0000226,GO:0000922,GO:0002064,GO:0002065,GO:0002066,GO:0003006,GO:0003674,GO:0005488,GO:0005515,GO:0005575,GO:0005622,GO:0005623,GO:0005737,GO:0005813,GO:0005815,GO:0005819,GO:0005829,GO:0005856,GO:0005874,GO:0005875,GO:0005886,GO:0006605,GO:0006810,GO:0006886,GO:0006996,GO:0007010,GO:0007017,GO:0007019,GO:0007026,GO:0007275,GO:0007276,GO:0007281,GO:0007292,GO:0007304,GO:0007306,GO:…	-	ko:K18643	-	-	-	-	ko00000,ko04812	-	-	-	Katanin_con80,WD40
TRINITY_DN775_c0_g1_i1	171.016	11.9427	2.66177	4.48675	7.23e-06	0.000127078	up	8153.XP_005925650.1	8.44e-11	68.2	KOG4475@1|root,KOG4475@2759|Eukaryota,39XGT@33154|Opisthokonta,3BMIG@33208|Metazoa,3CYBX@33213|Bilateria,48D5J@7711|Chordata,495II@7742|Vertebrata,49SP1@7898|Actinopterygii	7898|Actinopterygii	T	B-cell&receptor&CD22-like	-	-	-	ko:K17341	-	-	-	-	ko00000	-	-	-	C2-set_2,Ig_2
TRINITY_DN7402_c1_g1_i1	51.4169	2.75356	0.61082	4.50797	6.55e-06	0.000120579	up	8010.XP_010890440.1	2.73e-227	668	KOG4360@1|root,KOG4360@2759|Eukaryota,38DHX@33154|Opisthokonta,3BCT3@33208|Metazoa,3CWF3@33213|Bilateria,47ZAN@7711|Chordata,492RU@7742|Vertebrata,49T9I@7898|Actinopterygii	7898|Actinopterygii	S	Trafficking&protein,&kinesin&binding&2	trak2	-	-	ko:K15374	ko01100,ko04727,map01100,map04727	-	-	-	ko00000,ko00001	-	-	-	HAP1_N,Milton
TRINITY_DN751_c0_g1_i2	1169.65	8.65424	1.9156	4.51777	6.25e-06	0.000117552	up	7955.ENSDARP00000103082	2.83e-80	289	2CTH7@1|root,2RGAW@2759|Eukaryota,39U1W@33154|Opisthokonta,3BFHR@33208|Metazoa,3CSFB@33213|Bilateria,482DV@7711|Chordata,495PE@7742|Vertebrata,4A2JA@7898|Actinopterygii	7898|Actinopterygii	O	Deltex&3&like,&E3&ubiquitin&ligase	-	-	2.3.2.27	ko:K06058	ko04330,map04330	-	-	-	ko00000,ko00001,ko01000,ko04121	-	-	-	zf-C3HC4,zf-C3HC4_2,zf-RING_2,zf-RING_UBOX
TRINITY_DN10282_c0_g1_i1	37.5413	-21.1371	4.11254	-5.13967	2.75e-07	9.99e-06	down	8010.XP_010867387.1	4.14e-17	81.6	KOG2177@1|root,KOG2177@2759|Eukaryota,393H3@33154|Opisthokonta,3BC3M@33208|Metazoa,3CY4H@33213|Bilateria,482R5@7711|Chordata,499DI@7742|Vertebrata,4A55Y@7898|Actinopterygii	7898|Actinopterygii	O	Tripartite&motif&containing&47	-	-	2.3.2.27	ko:K10652,ko:K12006	ko04064,ko04622,ko05164,map04064,map04622,map05164	-	-	-	ko00000,ko00001,ko01000,ko04121	-	-	-	PRY,SPRY,zf-B_box,zf-C3HC4_4
TRINITY_DN1234_c0_g1_i2	20.7505	-21.0664	3.48182	-6.0504	1.44e-09	9.83e-08	down	7955.ENSDARP00000104660	0	2572	COG5076@1|root,KOG1245@2759|Eukaryota,38CWU@33154|Opisthokonta,3BB9F@33208|Metazoa,3CUUU@33213|Bilateria,47ZWJ@7711|Chordata,48VP3@7742|Vertebrata,49TZN@7898|Actinopterygii	33208|Metazoa	B	Bromodomain&adjacent&to&zinc&finger&domain&1B	BAZ1B	GO:0000775,GO:0000785,GO:0000792,GO:0000793,GO:0003674,GO:0003824,GO:0004672,GO:0004713,GO:0005488,GO:0005515,GO:0005575,GO:0005622,GO:0005623,GO:0005634,GO:0005654,GO:0005694,GO:0005721,GO:0006325,GO:0006333,GO:0006338,GO:0006355,GO:0006357,GO:0006464,GO:0006468,GO:0006793,GO:0006796,GO:0006807,GO:0006950,GO:0006974,GO:0006996,GO:0008150,GO:0008152,GO:0008270,GO:0009889,GO:0009893,GO:0009987,GO:…	-	ko:K11658	-	-	-	-	ko00000,ko03036	-	-	-	Bromodomain,PHD,WAC_Acf1_DNA_bd,WHIM1,WSD
TRINITY_DN9345_c0_g1_i1	208.324	-6.54239	1.42923	-4.57757	4.7e-06	9.82e-05	down	7918.ENSLOCP00000001555	0	929	COG2319@1|root,KOG0305@2759|Eukaryota,38D8U@33154|Opisthokonta,3BHJ1@33208|Metazoa,3D02A@33213|Bilateria,483K1@7711|Chordata,48XG5@7742|Vertebrata,49W13@7898|Actinopterygii	7898|Actinopterygii	DO	Fizzy&cell&division&cycle&20&related&1&(Drosophila)	fzr1	-	-	ko:K03364	ko04110,ko04111,ko04120,ko04914,map04110,map04111,map04120,map04914	M00389	-	-	ko00000,ko00001,ko00002,ko04121	-	-	-	WD40
TRINITY_DN29473_c0_g1_i1	62.2784	-9.34195	2.04016	-4.57902	4.67e-06	9.78e-05	down	7955.ENSDARP00000122697	1.01e-49	160	2A9XV@1|root,2RYJP@2759|Eukaryota,39ZXD@33154|Opisthokonta,3BPKX@33208|Metazoa,3D6CR@33213|Bilateria,48E5P@7711|Chordata,49ATJ@7742|Vertebrata,4A4XF@7898|Actinopterygii	7898|Actinopterygii	S	Chromosome&1&open&reading&frame&21	C1orf21	-	-	-	-	-	-	-	-	-	-	-	DUF4612
TRINITY_DN6254_c1_g1_i4	25.8887	-21.3833	4.667	-4.58182	4.61e-06	9.69e-05	down	144197.XP_008304612.1	8.15e-24	107	KOG1218@1|root,KOG1218@2759|Eukaryota,39NIZ@33154|Opisthokonta,3BA3C@33208|Metazoa,3CZB3@33213|Bilateria,480XW@7711|Chordata,48VCH@7742|Vertebrata,49WRV@7898|Actinopterygii	7898|Actinopterygii	T	Scavenger&receptor&class&F&member&1	scarf1	-	-	-	-	-	-	-	-	-	-	-	Laminin_EGF
TRINITY_DN3923_c0_g1_i1	26.7739	-21.4039	4.66699	-4.58624	4.51e-06	9.55e-05	down	8010.XP_010868594.1	8.77e-123	376	KOG3698@1|root,KOG3698@2759|Eukaryota,38D91@33154|Opisthokonta,3BC69@33208|Metazoa,3CUMB@33213|Bilateria,482A4@7711|Chordata,48XU8@7742|Vertebrata,49W9Q@7898|Actinopterygii	7898|Actinopterygii	O	Meningioma&expressed&antigen&5&(hyaluronidase)	mgea5	-	2.3.1.48,3.2.1.169	ko:K15719	ko04931,map04931	-	R09672,R09673	RC00059,RC00397,RC00451,RC00746	ko00000,ko00001,ko01000	-	GH84	-	NAGidase
TRINITY_DN7327_c0_g1_i8	26.7493	-21.4158	4.66699	-4.58878	4.46e-06	9.47e-05	down	7955.ENSDARP00000013849	9.14e-156	448	KOG0297@1|root,KOG0297@2759|Eukaryota,38D7Q@33154|Opisthokonta,3BFRP@33208|Metazoa,3CXR9@33213|Bilateria,48A1A@7711|Chordata,49220@7742|Vertebrata,4A126@7898|Actinopterygii	7898|Actinopterygii	O	TNF&receptor-associated&factor	traf4	-	-	ko:K09848	ko04214,ko04657,ko05200,ko05222,map04214,map04657,map05200,map05222	-	-	-	ko00000,ko00001	-	-	-	MATH,zf-C3HC4,zf-C3HC4_2,zf-TRAF
TRINITY_DN4080_c0_g1_i4	110.6	-23.3269	3.40175	-6.85731	7.02e-12	9.32e-10	down	144197.XP_008289894.1	5.75e-158	488	KOG1908@1|root,KOG1908@2759|Eukaryota,38WGW@33154|Opisthokonta,3BFV5@33208|Metazoa,3CWDU@33213|Bilateria,483JM@7711|Chordata,494H0@7742|Vertebrata,49YM4@7898|Actinopterygii	7898|Actinopterygii	A	Protein&phosphatase&1,&regulatory&subunit	ppp1r37	GO:0008150,GO:0009892,GO:0010563,GO:0010921,GO:0010923,GO:0019220,GO:0019222,GO:0031323,GO:0031324,GO:0035303,GO:0035305,GO:0043086,GO:0044092,GO:0045936,GO:0048519,GO:0048523,GO:0050789,GO:0050790,GO:0050794,GO:0051174,GO:0051336,GO:0051346,GO:0065007,GO:0065009	-	ko:K17576	-	-	-	-	ko00000,ko01009	-	-	-	LRR_6
TRINITY_DN5313_c0_g1_i1	27.7731	-21.4551	4.66697	-4.59721	4.28e-06	9.2e-05	down	69293.ENSGACP00000015810	6.28e-69	227	COG0306@1|root,KOG2493@2759|Eukaryota,38HXZ@33154|Opisthokonta,3BAM9@33208|Metazoa,3CRGE@33213|Bilateria,48D8A@7711|Chordata,49A3C@7742|Vertebrata,49XQC@7898|Actinopterygii	7898|Actinopterygii	P	Sodium-phosphate&symporter&which&plays&a&fundamental&housekeeping&role&in&phosphate&transport	-	GO:0003674,GO:0005215,GO:0005315,GO:0005436,GO:0005575,GO:0005623,GO:0005886,GO:0005887,GO:0006810,GO:0006811,GO:0006812,GO:0006814,GO:0008150,GO:0008324,GO:0015075,GO:0015077,GO:0015081,GO:0015291,GO:0015293,GO:0015294,GO:0015318,GO:0015319,GO:0015370,GO:0015672,GO:0016020,GO:0016021,GO:0022804,GO:0022857,GO:0022890,GO:0030001,GO:0031224,GO:0031226,GO:0034220,GO:0035725,GO:0044425,GO:0044459,GO:…	-	ko:K14640	-	-	-	-	ko00000,ko02000	2.A.20.2	-	-	PHO4
TRINITY_DN358_c0_g1_i1	1728.69	-27.1709	3.96027	-6.86085	6.85e-12	9.11e-10	down	8010.XP_010885921.1	4.94e-157	443	KOG0440@1|root,KOG1903@2759|Eukaryota,38CJ9@33154|Opisthokonta,3BFKJ@33208|Metazoa,3CWJ0@33213|Bilateria,481GC@7711|Chordata,48WJC@7742|Vertebrata,49WM0@7898|Actinopterygii	7898|Actinopterygii	D	MOB&kinase&activator	MOB3B	-	-	-	-	-	-	-	-	-	-	-	Mob1_phocein
TRINITY_DN10445_c0_g1_i2	27.7979	-21.4723	4.66697	-4.6009	4.21e-06	9.08e-05	down	8128.ENSONIP00000025318	3.18e-209	591	KOG1621@1|root,KOG1621@2759|Eukaryota,38V9M@33154|Opisthokonta,3BAWE@33208|Metazoa,3CU4K@33213|Bilateria,480H5@7711|Chordata,48VFQ@7742|Vertebrata,49RVS@7898|Actinopterygii	7898|Actinopterygii	I	Belongs&to&the&inositol&phosphokinase&(IPK)&family	itpka	-	2.7.1.127	ko:K00911	ko00562,ko01100,ko04020,ko04070,map00562,map01100,map04020,map04070	M00130	R03433	RC00002,RC00078	ko00000,ko00001,ko00002,ko01000	-	-	-	IPK
TRINITY_DN1524_c0_g1_i2	41.1821	-21.4761	4.66686	-4.60184	4.19e-06	9.05e-05	down	7955.ENSDARP00000115806	2.42e-79	236	2CYVI@1|root,2S6Q1@2759|Eukaryota,3A761@33154|Opisthokonta,3BTSJ@33208|Metazoa,3DAGG@33213|Bilateria,48GGH@7711|Chordata,49DCA@7742|Vertebrata,4A7K7@7898|Actinopterygii	7898|Actinopterygii	S	Plac8&onzin&related&protein	-	-	-	-	-	-	-	-	-	-	-	-	PLAC8
TRINITY_DN343_c0_g1_i2	368.719	-8.71126	1.54671	-5.63214	1.78e-08	8.96e-07	down	144197.XP_008295663.1	1.58e-80	258	KOG1073@1|root,KOG1073@2759|Eukaryota,38HND@33154|Opisthokonta,3BFD4@33208|Metazoa,3CYJ9@33213|Bilateria,48IA4@7711|Chordata,49KU5@7742|Vertebrata,4A56Y@7898|Actinopterygii	7898|Actinopterygii	U	LSM14&homolog	lsm14a	-	-	ko:K18749	-	-	-	-	ko00000,ko03019	-	-	-	FDF,LSM14
TRINITY_DN8153_c0_g1_i1	193.914	-9.12069	1.98057	-4.60508	4.12e-06	8.95e-05	down	48698.ENSPFOP00000000438	1.03e-207	601	2C05M@1|root,2QTFX@2759|Eukaryota,38F78@33154|Opisthokonta,3BG30@33208|Metazoa,3CYUT@33213|Bilateria,48AA9@7711|Chordata,48XQE@7742|Vertebrata,4A2K7@7898|Actinopterygii	7898|Actinopterygii	S	FAM111A-like	-	-	-	-	-	-	-	-	-	-	-	-	Trypsin_2
TRINITY_DN3440_c0_g1_i2	32.9734	-8.42609	1.63181	-5.16364	2.42e-07	8.9e-06	down	7955.ENSDARP00000118761	3.48e-110	327	KOG3986@1|root,KOG3986@2759|Eukaryota,38HZG@33154|Opisthokonta,3BFRD@33208|Metazoa,3CVZE@33213|Bilateria,482NQ@7711|Chordata,48YJ0@7742|Vertebrata,49XVD@7898|Actinopterygii	7898|Actinopterygii	OT	Protein&phosphatase&1&regulatory	ppp1r3d	-	-	ko:K07189	ko04910,ko04931,map04910,map04931	-	-	-	ko00000,ko00001,ko01009	-	-	-	CBM_21
TRINITY_DN4951_c0_g1_i1	28.2804	-21.5023	4.66697	-4.60734	4.08e-06	8.88e-05	down	7918.ENSLOCP00000009055	5.54e-96	311	2CMSZ@1|root,2QRT8@2759|Eukaryota,38G21@33154|Opisthokonta,3BDSZ@33208|Metazoa,3CRBD@33213|Bilateria,48KKQ@7711|Chordata,49HJ0@7742|Vertebrata,49ZGA@7898|Actinopterygii	7742|Vertebrata	S	fibronectin&type&III	FNDC3B	-	-	-	-	-	-	-	-	-	-	-	fn3
TRINITY_DN18855_c0_g1_i1	17.9161	-20.8635	3.70243	-5.63509	1.75e-08	8.82e-07	down	7955.ENSDARP00000074178	0	1153	COG1502@1|root,KOG1329@2759|Eukaryota,38G6H@33154|Opisthokonta,3BAV7@33208|Metazoa,3CSA1@33213|Bilateria,480E8@7711|Chordata,4959Y@7742|Vertebrata,49WNX@7898|Actinopterygii	7898|Actinopterygii	I	phospholipase	-	-	3.1.4.4	ko:K01115	ko00564,ko00565,ko01100,ko01110,ko04014,ko04024,ko04071,ko04072,ko04144,ko04666,ko04724,ko04912,ko05231,map00564,map00565,map01100,map01110,map04014,map04024,map04071,map04072,map04144,map04666,map04724,map04912,map05231	-	R01310,R02051,R07385	RC00017,RC00425	ko00000,ko00001,ko01000,ko04131	-	-	-	PH,PLDc,PLDc_2,PX
TRINITY_DN266_c0_g1_i24	38.2378	-8.63586	1.8736	-4.60924	4.04e-06	8.82e-05	down	8010.XP_010899294.1	1.79e-36	141	2CMI7@1|root,2QQE9@2759|Eukaryota,39Q8R@33154|Opisthokonta,3BJW1@33208|Metazoa,3CTEZ@33213|Bilateria,48AAX@7711|Chordata,48UV1@7742|Vertebrata,4A8W7@7898|Actinopterygii	7898|Actinopterygii	S	methyl-CpG&binding&domain&protein&1	mbd1	-	-	ko:K11589	-	-	-	-	ko00000,ko03036	-	-	-	MBD,zf-CXXC
TRINITY_DN8032_c0_g1_i1	30.5894	-21.5282	4.66694	-4.61291	3.97e-06	8.72e-05	down	7994.ENSAMXP00000006590	2.81e-202	575	KOG3941@1|root,KOG3941@2759|Eukaryota,38FVZ@33154|Opisthokonta,3BI1N@33208|Metazoa,3CSE1@33213|Bilateria,485TP@7711|Chordata,494QA@7742|Vertebrata,4A14C@7898|Actinopterygii	7898|Actinopterygii	T	Evolutionarily&conserved&signaling&intermediate&in&Toll&pathway	ecsit	GO:0003674,GO:0003824,GO:0005575,GO:0005622,GO:0005623,GO:0005634,GO:0005737,GO:0005739,GO:0008150,GO:0008152,GO:0016491,GO:0016651,GO:0019222,GO:0043226,GO:0043227,GO:0043229,GO:0043231,GO:0044424,GO:0044444,GO:0044464,GO:0050789,GO:0050790,GO:0051341,GO:0055114,GO:0065007,GO:0065009	-	ko:K04405	ko04010,map04010	-	-	-	ko00000,ko00001,ko03029	-	-	-	ECSIT,ECSIT_C
TRINITY_DN18563_c0_g1_i1	28.9312	-21.5318	4.66696	-4.61366	3.96e-06	8.69e-05	down	7994.ENSAMXP00000010956	5.17e-76	239	29WM8@1|root,2RXPT@2759|Eukaryota,39Y2R@33154|Opisthokonta,3BI6Z@33208|Metazoa,3CUQU@33213|Bilateria,484KN@7711|Chordata,4990I@7742|Vertebrata,4A2XP@7898|Actinopterygii	7898|Actinopterygii	S	Chromosome&16&open&reading&frame&93	C16orf93	-	-	-	-	-	-	-	-	-	-	-	CLAMP
TRINITY_DN2566_c0_g1_i4	866.386	-2.97086	0.643185	-4.61898	3.86e-06	8.52e-05	down	7955.ENSDARP00000045068	0	1035	KOG1340@1|root,KOG1340@2759|Eukaryota,39RZX@33154|Opisthokonta,3BK3N@33208|Metazoa,3CVHR@33213|Bilateria,4868R@7711|Chordata,48X3N@7742|Vertebrata,49SJ0@7898|Actinopterygii	33208|Metazoa	GI	Prosaposin	PSAP	GO:0000003,GO:0000323,GO:0001655,GO:0001664,GO:0001775,GO:0001932,GO:0001934,GO:0002252,GO:0002263,GO:0002274,GO:0002275,GO:0002283,GO:0002366,GO:0002376,GO:0002443,GO:0002444,GO:0002446,GO:0002576,GO:0003006,GO:0003674,GO:0003824,GO:0004553,GO:0004565,GO:0005102,GO:0005488,GO:0005515,GO:0005543,GO:0005575,GO:0005576,GO:0005615,GO:0005622,GO:0005623,GO:0005737,GO:0005764,GO:0005765,GO:0005766,GO:…	-	ko:K12382	ko04142,map04142	-	-	-	ko00000,ko00001,ko04147	-	-	-	SapA,SapB_1,SapB_2
TRINITY_DN2240_c0_g1_i1	28.7219	-5.77825	1.25023	-4.62175	3.81e-06	8.44e-05	down	7918.ENSLOCP00000004874	1.07e-62	196	2CI6V@1|root,2RZP5@2759|Eukaryota,39ZVB@33154|Opisthokonta,3BPKH@33208|Metazoa,3CV6U@33213|Bilateria,489RK@7711|Chordata,48W7Q@7742|Vertebrata,4A3TJ@7898|Actinopterygii	7898|Actinopterygii	K	Inhibitor&of&DNA&binding&1	-	-	-	ko:K04680	ko04015,ko04350,ko04390,ko04550,map04015,map04350,map04390,map04550	-	-	-	ko00000,ko00001,ko03000	-	-	-	HLH
TRINITY_DN8323_c0_g1_i2	30.3214	-21.5962	4.66694	-4.62748	3.7e-06	8.27e-05	down	244447.XP_008306753.1	3.85e-41	154	28MMD@1|root,2SP9B@2759|Eukaryota,3AM90@33154|Opisthokonta,3C0VT@33208|Metazoa,3DGGP@33213|Bilateria,48JPI@7711|Chordata,49GSM@7742|Vertebrata,4A7MD@7898|Actinopterygii	7898|Actinopterygii	S	Zona&pellucida&(ZP)&domain	-	-	-	-	-	-	-	-	-	-	-	-	Zona_pellucida
TRINITY_DN5584_c0_g1_i1	30.7386	-21.6097	4.66694	-4.63038	3.65e-06	8.19e-05	down	8128.ENSONIP00000013606	0	1790	KOG3694@1|root,KOG3694@2759|Eukaryota,38EJZ@33154|Opisthokonta,3BA9C@33208|Metazoa,3CRRJ@33213|Bilateria,483PS@7711|Chordata,494SI@7742|Vertebrata,49SX0@7898|Actinopterygii	7898|Actinopterygii	D	Rapamycin-insensitive&companion&of	rictor	-	-	ko:K08267	ko04150,map04150	-	-	-	ko00000,ko00001	-	-	-	RICTOR_M,RICTOR_N,RICTOR_V,RICTOR_phospho,RasGEF_N_2
TRINITY_DN4216_c0_g1_i4	31.1984	-21.6333	4.66693	-4.63545	3.56e-06	8.04e-05	down	7994.ENSAMXP00000001556	6.71e-58	207	KOG1703@1|root,KOG1703@2759|Eukaryota,39RI1@33154|Opisthokonta,3BA23@33208|Metazoa,3CXPU@33213|Bilateria,48AKM@7711|Chordata,4935A@7742|Vertebrata,49U11@7898|Actinopterygii	7898|Actinopterygii	TZ	Synaptopodin&2-like	-	-	-	-	-	-	-	-	-	-	-	-	PDZ
TRINITY_DN35533_c0_g1_i2	31.1676	-21.6349	4.66693	-4.63578	3.56e-06	8.03e-05	down	303518.XP_005735163.1	2.12e-100	322	28K3E@1|root,2QSHW@2759|Eukaryota,38DJG@33154|Opisthokonta,3BB2E@33208|Metazoa,3CXJW@33213|Bilateria,47ZPD@7711|Chordata,493DY@7742|Vertebrata,4A17A@7898|Actinopterygii	7898|Actinopterygii	T	Kinase&non-catalytic&C-lobe&domain&(KIND)&containing&1	KNDC1	-	-	-	-	-	-	-	-	-	-	-	KIND,RasGEF,RasGEF_N
TRINITY_DN3210_c0_g1_i2	31.501	-21.6357	4.66693	-4.63595	3.55e-06	8.02e-05	down	8010.XP_010873078.1	7.15e-77	234	COG2030@1|root,KOG1206@2759|Eukaryota,3A1K8@33154|Opisthokonta,3BQUF@33208|Metazoa,3D5NN@33213|Bilateria,488TZ@7711|Chordata,499EP@7742|Vertebrata,4A3IE@7898|Actinopterygii	7898|Actinopterygii	I	Hydroxyacyl-thioester&dehydratase&type&2	HTD2	-	-	-	-	-	-	-	-	-	-	-	MaoC_dehydratas
TRINITY_DN3381_c1_g1_i1	31.7404	-21.6453	4.66693	-4.63801	3.52e-06	7.96e-05	down	8010.XP_010882388.1	2.84e-148	433	299AF@1|root,2QQMD@2759|Eukaryota,38RXN@33154|Opisthokonta,3BBS1@33208|Metazoa,3CT40@33213|Bilateria,47YTP@7711|Chordata,48Z0X@7742|Vertebrata,49TRN@7898|Actinopterygii	7898|Actinopterygii	G	Carbohydrate&sulfotransferase&6-like	CHST5	-	-	ko:K09671	ko00533,map00533	-	-	-	ko00000,ko00001,ko01000,ko01003	-	-	-	Sulfotransfer_1
TRINITY_DN9289_c0_g1_i1	31.7249	-21.6614	4.66693	-4.64148	3.46e-06	7.87e-05	down	7994.ENSAMXP00000013363	2.19e-69	231	KOG1213@1|root,KOG1213@2759|Eukaryota,38H3N@33154|Opisthokonta,3BM71@33208|Metazoa,3D11K@33213|Bilateria,489AV@7711|Chordata,499Z4@7742|Vertebrata,49XHS@7898|Actinopterygii	7898|Actinopterygii	D	RAD21-like&1&(S.&pombe)	-	-	-	ko:K06670	ko04110,ko04111,map04110,map04111	-	-	-	ko00000,ko00001,ko03036	-	-	-	Rad21_Rec8,Rad21_Rec8_N
TRINITY_DN1701_c0_g1_i2	173.755	-24.0293	3.31485	-7.24901	4.2e-13	7.79e-11	down	144197.XP_008275048.1	4.23e-165	473	KOG1815@1|root,KOG1815@2759|Eukaryota,38DN7@33154|Opisthokonta,3BBSA@33208|Metazoa,3CWAP@33213|Bilateria,48A2H@7711|Chordata,496JP@7742|Vertebrata,49V37@7898|Actinopterygii	7898|Actinopterygii	O	Ariadne&ubiquitin-conjugating&enzyme&E2&binding&protein&homolog&1&(Drosophila)	arih1	-	2.3.2.31	ko:K11968	-	-	-	-	ko00000,ko01000,ko04121	-	-	-	IBR
TRINITY_DN19756_c0_g1_i1	32.8062	-21.6734	4.66692	-4.64405	3.42e-06	7.79e-05	down	32507.XP_006793222.1	1.23e-96	316	COG1643@1|root,KOG0922@2759|Eukaryota,38C5G@33154|Opisthokonta,3BARI@33208|Metazoa,3CUB7@33213|Bilateria,480E1@7711|Chordata,490SW@7742|Vertebrata,49X9N@7898|Actinopterygii	7898|Actinopterygii	A	DEAH&(Asp-Glu-Ala-His)&box&polypeptide&8	dhx8	-	3.6.4.13	ko:K12818	ko03040,map03040	-	-	-	ko00000,ko00001,ko01000,ko03041	-	-	-	DEAD,HA2,Helicase_C,OB_NTP_bind,S1
TRINITY_DN1092_c0_g1_i6	38.9339	-8.66328	1.86515	-4.64483	3.4e-06	7.77e-05	down	215358.XP_010752242.1	8.22e-135	414	28N9M@1|root,2QUV0@2759|Eukaryota,38CR0@33154|Opisthokonta,3BDTR@33208|Metazoa,3D1UD@33213|Bilateria,47Z68@7711|Chordata,4946B@7742|Vertebrata,49W8M@7898|Actinopterygii	7898|Actinopterygii	S	PNN-interacting&serine&arginine-rich&protein	pnisr	-	-	ko:K13170	-	-	-	-	ko00000,ko03041	-	-	-	PNISR
TRINITY_DN152_c1_g1_i1	170.504	-23.0071	3.77635	-6.0924	1.11e-09	7.76e-08	down	8081.XP_008406100.1	0	1043	KOG1363@1|root,KOG1363@2759|Eukaryota,39RQQ@33154|Opisthokonta,3BA6D@33208|Metazoa,3CXI3@33213|Bilateria,47ZSJ@7711|Chordata,492EV@7742|Vertebrata,49XMS@7898|Actinopterygii	7898|Actinopterygii	T	Fas&associated&factor&1	faf1	-	-	ko:K20703	ko04217,ko04624,map04217,map04624	-	-	-	ko00000,ko00001	-	-	-	UBA_4,UBX
TRINITY_DN7698_c0_g1_i4	32.7032	-21.6961	4.66692	-4.64892	3.34e-06	7.66e-05	down	8049.ENSGMOP00000018446	5.01e-28	111	COG0484@1|root,KOG0714@2759|Eukaryota,38BKG@33154|Opisthokonta,3B9HN@33208|Metazoa,3CSF5@33213|Bilateria,486XG@7711|Chordata,492DJ@7742|Vertebrata,49V3I@7898|Actinopterygii	7898|Actinopterygii	O	homolog,&subfamily&B,&member&14	dnajb14	-	-	ko:K09520	-	-	-	-	ko00000,ko03110	-	-	-	DUF1977,DnaJ
TRINITY_DN879_c1_g1_i1	669.031	-12.7681	2.45794	-5.19465	2.05e-07	7.65e-06	down	7994.ENSAMXP00000012656	1.65e-128	374	KOG1318@1|root,KOG1318@2759|Eukaryota,39DAW@33154|Opisthokonta,3BHHB@33208|Metazoa,3CTKQ@33213|Bilateria,483YF@7711|Chordata,48VIX@7742|Vertebrata,49RA4@7898|Actinopterygii	7898|Actinopterygii	K	Upstream&transcription&factor&1	-	-	-	ko:K09106	-	-	-	-	ko00000,ko03000	-	-	-	HLH
TRINITY_DN28907_c0_g1_i1	33.6418	-21.6975	4.66691	-4.64922	3.33e-06	7.65e-05	down	31033.ENSTRUP00000028738	4.45e-61	209	KOG1721@1|root,KOG1721@2759|Eukaryota,38HV6@33154|Opisthokonta,3BEET@33208|Metazoa,3CR97@33213|Bilateria,483P9@7711|Chordata,491Q8@7742|Vertebrata,49ZBG@7898|Actinopterygii	7898|Actinopterygii	S	Zinc&finger&protein	znf341	-	-	-	-	-	-	-	-	-	-	-	zf-C2H2,zf-C2H2_6,zf-met
TRINITY_DN346_c6_g1_i2	144.548	-10.5571	1.86442	-5.66241	1.49e-08	7.63e-07	down	7955.ENSDARP00000102755	0	2770	COG0666@1|root,KOG2319@2759|Eukaryota,38C7P@33154|Opisthokonta,3BF69@33208|Metazoa,3CVA5@33213|Bilateria,487SM@7711|Chordata,492QC@7742|Vertebrata,49Z22@7898|Actinopterygii	33208|Metazoa	U	protein&and&VPS9	GAPVD1	GO:0003674,GO:0005085,GO:0005088,GO:0005488,GO:0005515,GO:0005575,GO:0005622,GO:0005623,GO:0005737,GO:0005768,GO:0005769,GO:0005829,GO:0005886,GO:0006810,GO:0006897,GO:0008150,GO:0009966,GO:0009987,GO:0010646,GO:0012505,GO:0016020,GO:0016043,GO:0016192,GO:0017016,GO:0017112,GO:0017137,GO:0018996,GO:0019899,GO:0023051,GO:0030100,GO:0030135,GO:0030136,GO:0030139,GO:0031267,GO:0031410,GO:0031982,GO:…	-	-	-	-	-	-	-	-	-	-	RasGAP,VPS9
TRINITY_DN10409_c0_g1_i1	1937.18	-7.25289	1.05259	-6.89053	5.56e-12	7.59e-10	down	7994.ENSAMXP00000000036	9.16e-200	576	COG1112@1|root,KOG1804@2759|Eukaryota,38EBX@33154|Opisthokonta,3BCJJ@33208|Metazoa,3CUUD@33213|Bilateria,480X6@7711|Chordata,497XG@7742|Vertebrata,49YRA@7898|Actinopterygii	7898|Actinopterygii	L	Moloney&leukemia&virus&10,&homolog	-	GO:0000932,GO:0005575,GO:0005622,GO:0005623,GO:0005737,GO:0006139,GO:0006379,GO:0006725,GO:0006807,GO:0008150,GO:0008152,GO:0009892,GO:0009987,GO:0010468,GO:0010605,GO:0010608,GO:0010629,GO:0016070,GO:0016071,GO:0016441,GO:0016458,GO:0019222,GO:0031047,GO:0032991,GO:0034641,GO:0035194,GO:0035195,GO:0035279,GO:0035770,GO:0036464,GO:0040029,GO:0043170,GO:0043226,GO:0043228,GO:0043229,GO:0043232,GO:…	3.6.4.13	ko:K18422	-	-	-	-	ko00000,ko01000,ko03019,ko03036	-	-	-	AAA_11,AAA_12
TRINITY_DN1281_c0_g1_i4	23.6389	-7.94039	1.70713	-4.65132	3.3e-06	7.59e-05	down	8049.ENSGMOP00000019731	1.69e-269	758	COG0457@1|root,KOG1840@2759|Eukaryota,38CFM@33154|Opisthokonta,3BC82@33208|Metazoa,3CWNT@33213|Bilateria,483PC@7711|Chordata,48V59@7742|Vertebrata,49WWC@7898|Actinopterygii	7898|Actinopterygii	Z	Kinesin&light&chain	klc4	-	-	ko:K10407	ko05132,map05132	-	-	-	ko00000,ko00001,ko03019,ko04812	-	-	-	TPR_10,TPR_12,TPR_7,TPR_8
TRINITY_DN91_c1_g1_i12	89.385	-22.9918	3.16957	-7.25393	4.05e-13	7.58e-11	down	7994.ENSAMXP00000006006	1.52e-241	664	28IRP@1|root,2QR2Z@2759|Eukaryota,38DP5@33154|Opisthokonta,3BBZ1@33208|Metazoa,3CVAC@33213|Bilateria,48RKY@7711|Chordata,49N98@7742|Vertebrata,49RSK@7898|Actinopterygii	7898|Actinopterygii	S	Bardet-Biedl&syndrome&5	bbs5	GO:0001654,GO:0001655,GO:0001745,GO:0001751,GO:0001754,GO:0001822,GO:0001947,GO:0002009,GO:0003007,GO:0003143,GO:0003674,GO:0005488,GO:0005543,GO:0005575,GO:0005622,GO:0005623,GO:0005815,GO:0005856,GO:0005929,GO:0006810,GO:0006996,GO:0007275,GO:0007368,GO:0007369,GO:0007389,GO:0007399,GO:0007423,GO:0007507,GO:0008150,GO:0008289,GO:0009653,GO:0009790,GO:0009799,GO:0009855,GO:0009887,GO:0009888,GO:…	-	ko:K16748	-	-	-	-	ko00000,ko03036	-	-	-	BBL5
TRINITY_DN10580_c0_g1_i1	33.2268	-21.7182	4.66691	-4.65365	3.26e-06	7.52e-05	down	7994.ENSAMXP00000021907	2.51e-85	267	KOG2816@1|root,KOG2816@2759|Eukaryota,39RDD@33154|Opisthokonta,3BGM7@33208|Metazoa,3D0PX@33213|Bilateria,48284@7711|Chordata,48XGX@7742|Vertebrata,49U2H@7898|Actinopterygii	7898|Actinopterygii	S	Solute&carrier&family&46&member&2	SLC46A2	-	-	ko:K14614	-	-	-	-	ko00000,ko02000	2.A.1.50.2	-	-	MFS_1
TRINITY_DN10973_c0_g1_i1	33.1921	-21.723	4.66691	-4.65469	3.24e-06	7.49e-05	down	7994.ENSAMXP00000014499	0	3260	COG0417@1|root,KOG0968@2759|Eukaryota,3A01E@33154|Opisthokonta,3B9KR@33208|Metazoa,3CSUJ@33213|Bilateria,480SS@7711|Chordata,48WK0@7742|Vertebrata,49SU3@7898|Actinopterygii	7898|Actinopterygii	L	REV3-like,&catalytic&subunit&of&DNA&polymerase&zeta&(yeast)	rev3l	-	2.7.7.7	ko:K02350	ko01100,ko01524,ko03460,map01100,map01524,map03460	M00293	-	-	ko00000,ko00001,ko00002,ko01000,ko03400	-	-	-	DNA_pol_B,DNA_pol_B_exo1,DUF4683,zf-C4pol
TRINITY_DN4479_c0_g1_i13	251.303	-6.31236	1.355	-4.65858	3.18e-06	7.39e-05	down	7955.ENSDARP00000118079	0	5905	KOG1388@1|root,KOG1388@2759|Eukaryota,38EMH@33154|Opisthokonta,3BDHS@33208|Metazoa,3CRM9@33213|Bilateria,489WW@7711|Chordata,4907V@7742|Vertebrata,49UFJ@7898|Actinopterygii	33208|Metazoa	T	Multiple&epidermal&growth&factor-like&domains&protein	MEGF8	GO:0001501,GO:0001558,GO:0001568,GO:0001667,GO:0001702,GO:0001944,GO:0002009,GO:0002011,GO:0003002,GO:0003007,GO:0003143,GO:0005575,GO:0005622,GO:0005623,GO:0005634,GO:0006355,GO:0006357,GO:0006928,GO:0007154,GO:0007165,GO:0007166,GO:0007167,GO:0007178,GO:0007275,GO:0007368,GO:0007369,GO:0007389,GO:0007399,GO:0007413,GO:0007507,GO:0008037,GO:0008038,GO:0008150,GO:0008361,GO:0008589,GO:0009653,GO:…	-	-	-	-	-	-	-	-	-	-	CUB,EGF_3,EGF_CA,Kelch_1,Kelch_3,Kelch_4,Laminin_EGF,PSI
TRINITY_DN2597_c5_g1_i4	86.1401	-23.0465	3.53759	-6.51475	7.28e-11	7.36e-09	down	7955.ENSDARP00000002061	0	1222	COG1084@1|root,KOG1490@2759|Eukaryota,39M2V@33154|Opisthokonta,3BDD6@33208|Metazoa,3CX4G@33213|Bilateria,487DR@7711|Chordata,492Y9@7742|Vertebrata,49PZ6@7898|Actinopterygii	33208|Metazoa	S	Nucleolar&GTP-binding&protein&1	GTPBP4	GO:0000079,GO:0000166,GO:0000226,GO:0000278,GO:0000280,GO:0000463,GO:0000470,GO:0001882,GO:0001883,GO:0001932,GO:0003674,GO:0003824,GO:0003924,GO:0005488,GO:0005525,GO:0005575,GO:0005622,GO:0005623,GO:0005634,GO:0005635,GO:0005730,GO:0005737,GO:0005794,GO:0005829,GO:0006139,GO:0006275,GO:0006364,GO:0006396,GO:0006725,GO:0006807,GO:0006996,GO:0007010,GO:0007017,GO:0007049,GO:0007051,GO:0007052,GO:…	-	ko:K06943	ko03008,map03008	-	-	-	ko00000,ko00001,ko03009	-	-	-	NOG1,NOGCT
TRINITY_DN2990_c3_g1_i1	102.087	-4.42194	0.948599	-4.66155	3.14e-06	7.31e-05	down	7955.ENSDARP00000079159	2.85e-305	832	COG1562@1|root,KOG1459@2759|Eukaryota,38FSE@33154|Opisthokonta,3BE4Z@33208|Metazoa,3CRK2@33213|Bilateria,4897F@7711|Chordata,4910Z@7742|Vertebrata,49Y0U@7898|Actinopterygii	33208|Metazoa	I	Farnesyl-diphosphate&farnesyltransferase&1	FDFT1	GO:0003674,GO:0003824,GO:0004310,GO:0004311,GO:0004659,GO:0005575,GO:0005622,GO:0005623,GO:0005737,GO:0005783,GO:0005789,GO:0006066,GO:0006629,GO:0006644,GO:0006694,GO:0006695,GO:0006720,GO:0006721,GO:0006793,GO:0006796,GO:0008150,GO:0008152,GO:0008202,GO:0008203,GO:0008610,GO:0009058,GO:0009889,GO:0009987,GO:0012505,GO:0016020,GO:0016021,GO:0016125,GO:0016126,GO:0016740,GO:0016765,GO:0019216,GO:…	2.5.1.21	ko:K00801	ko00100,ko00909,ko01100,ko01110,ko01130,map00100,map00909,map01100,map01110,map01130	-	R00702,R02872,R06223	RC00362,RC00796,RC02839	ko00000,ko00001,ko01000,ko01006	-	-	-	SQS_PSY
TRINITY_DN2619_c0_g1_i1	34.468	-21.7703	4.6669	-4.66483	3.09e-06	7.22e-05	down	31033.ENSTRUP00000014327	4.68e-126	362	KOG4451@1|root,KOG4451@2759|Eukaryota,38TDI@33154|Opisthokonta,3BFHA@33208|Metazoa,3CVIV@33213|Bilateria,482FA@7711|Chordata,490V9@7742|Vertebrata,49QDU@7898|Actinopterygii	7898|Actinopterygii	S	Zinc&finger&C4H2	zc4h2	GO:0001708,GO:0005575,GO:0005622,GO:0005623,GO:0005634,GO:0005737,GO:0005886,GO:0007275,GO:0007399,GO:0007417,GO:0007528,GO:0008150,GO:0009987,GO:0010720,GO:0016020,GO:0016043,GO:0021510,GO:0021515,GO:0021517,GO:0021522,GO:0021953,GO:0022008,GO:0030154,GO:0030182,GO:0032501,GO:0032502,GO:0043226,GO:0043227,GO:0043229,GO:0043231,GO:0044424,GO:0044425,GO:0044456,GO:0044459,GO:0044464,GO:0045165,GO:…	-	-	-	-	-	-	-	-	-	-	zf-C4H2
TRINITY_DN803_c7_g1_i1	106.076	-10.1106	2.16597	-4.66794	3.04e-06	7.13e-05	down	7955.ENSDARP00000127487	0	4387	KOG1910@1|root,KOG1910@2759|Eukaryota,3950X@33154|Opisthokonta,3BFHM@33208|Metazoa,3CYPG@33213|Bilateria,47YTW@7711|Chordata,48XE9@7742|Vertebrata,49RKK@7898|Actinopterygii	33208|Metazoa	S	Si&ch211-259g3.4	KIAA0100	-	-	-	-	-	-	-	-	-	-	-	Apt1,DUF2405,Fmp27,Fmp27_GFWDK
TRINITY_DN1087_c0_g1_i3	103.246	-10.0719	1.93308	-5.21032	1.89e-07	7.11e-06	down	106582.XP_004565031.1	0	1419	COG5069@1|root,KOG0518@2759|Eukaryota,38DME@33154|Opisthokonta,3B9WI@33208|Metazoa,3CS2N@33213|Bilateria,480F7@7711|Chordata,48XFK@7742|Vertebrata,49TTI@7898|Actinopterygii	7898|Actinopterygii	Z	Filamin&C,&gamma&b&(actin&binding&protein&280)	flnc	-	2.4.2.30	ko:K04437,ko:K15259	ko04010,ko04510,ko05132,ko05205,map04010,map04510,map05132,map05205	-	-	-	ko00000,ko00001,ko01000,ko04147,ko04812	-	-	-	CH,Filamin
TRINITY_DN13248_c0_g1_i1	35.538	-21.8233	4.66689	-4.6762	2.92e-06	6.93e-05	down	7955.ENSDARP00000104791	0	1459	COG2319@1|root,KOG2106@2759|Eukaryota,38B67@33154|Opisthokonta,3BAU9@33208|Metazoa,3CRT7@33213|Bilateria,48167@7711|Chordata,48WAN@7742|Vertebrata,4A277@7898|Actinopterygii	7898|Actinopterygii	S	Echinoderm&microtubule&associated&protein&like&1	eml1	-	-	ko:K18595	-	-	-	-	ko00000,ko04812	-	-	-	HELP,WD40
TRINITY_DN3783_c0_g1_i1	30.2699	-21.544	3.52473	-6.11223	9.82e-10	6.92e-08	down	7994.ENSAMXP00000017996	1.87e-159	473	28I93@1|root,2QQJF@2759|Eukaryota,38GCU@33154|Opisthokonta,3BF0N@33208|Metazoa,3CZ2W@33213|Bilateria,4847E@7711|Chordata,490QS@7742|Vertebrata,49QXD@7898|Actinopterygii	7898|Actinopterygii	S	Synovial&sarcoma,&X&breakpoint&2&interacting&protein	ssx2ip	-	-	ko:K06085	ko04520,map04520	-	-	-	ko00000,ko00001	-	-	-	ADIP
TRINITY_DN16206_c0_g1_i1	23.8173	-21.257	4.54155	-4.68057	2.86e-06	6.81e-05	down	7955.ENSDARP00000101682	9.92e-97	285	KOG4187@1|root,KOG4187@2759|Eukaryota,38G2M@33154|Opisthokonta,3BEH1@33208|Metazoa,3CRYZ@33213|Bilateria,481HZ@7711|Chordata,48W6W@7742|Vertebrata,49WD8@7898|Actinopterygii	7898|Actinopterygii	OU	Secretogranin&V	scg5	-	-	-	-	-	-	-	-	-	-	-	Secretogranin_V
TRINITY_DN4075_c1_g1_i6	19.9776	-7.69558	1.64411	-4.68071	2.86e-06	6.81e-05	down	303518.XP_005734114.1	5.74e-82	263	28P84@1|root,2RZYN@2759|Eukaryota,3A1HF@33154|Opisthokonta,3BK6Q@33208|Metazoa,3D40T@33213|Bilateria,48CWF@7711|Chordata,498G3@7742|Vertebrata,4A3UY@7898|Actinopterygii	7898|Actinopterygii	T	Hematopoietic&SH2	hsh2d	-	-	-	-	-	-	-	-	-	-	-	SH2
TRINITY_DN20171_c0_g1_i3	53.3746	-21.8607	4.6668	-4.6843	2.81e-06	6.72e-05	down	7955.ENSDARP00000058628	7.05e-83	254	COG5277@1|root,KOG0676@2759|Eukaryota,38C0D@33154|Opisthokonta,3BBGP@33208|Metazoa,3CRBJ@33213|Bilateria,485B3@7711|Chordata,4906G@7742|Vertebrata,49XXA@7898|Actinopterygii	7898|Actinopterygii	Z	Actin,&alpha	-	-	-	ko:K10354,ko:K12314	ko04260,ko04261,ko05410,ko05414,map04260,map04261,map05410,map05414	-	-	-	ko00000,ko00001,ko04147,ko04812	-	-	-	Actin
TRINITY_DN84117_c0_g1_i11	16.0179	-4.50203	0.960685	-4.68627	2.78e-06	6.67e-05	down	7955.ENSDARP00000067823	1.39e-298	815	KOG2287@1|root,KOG2287@2759|Eukaryota,38HMR@33154|Opisthokonta,3BICC@33208|Metazoa,3CV2A@33213|Bilateria,48683@7711|Chordata,4931Z@7742|Vertebrata,49YBB@7898|Actinopterygii	33208|Metazoa	G	beta-1,3-N-acetylgalactosaminyltransferase&2	B3GALNT2	GO:0003674,GO:0003824,GO:0005575,GO:0005622,GO:0005623,GO:0005737,GO:0005783,GO:0005789,GO:0006040,GO:0006139,GO:0006464,GO:0006486,GO:0006493,GO:0006725,GO:0006793,GO:0006807,GO:0008150,GO:0008152,GO:0008194,GO:0008375,GO:0008376,GO:0009058,GO:0009059,GO:0009100,GO:0009101,GO:0009225,GO:0009987,GO:0012505,GO:0016020,GO:0016740,GO:0016757,GO:0016758,GO:0019276,GO:0019538,GO:0030154,GO:0031984,GO:…	2.4.1.313	ko:K09654	ko00515,ko01100,map00515,map01100	-	R07614,R10620	RC00005,RC00049	ko00000,ko00001,ko01000,ko01003	-	GT31	-	Galactosyl_T
TRINITY_DN6406_c0_g1_i5	37.4492	-21.8718	4.66688	-4.6866	2.78e-06	6.66e-05	down	7994.ENSAMXP00000007148	7.66e-70	242	KOG4798@1|root,KOG4798@2759|Eukaryota,38HP2@33154|Opisthokonta,3BJ0G@33208|Metazoa,3D398@33213|Bilateria,484ZQ@7711|Chordata,4962U@7742|Vertebrata,4A3QS@7898|Actinopterygii	7898|Actinopterygii	S	Component&of&the&MICOS&complex,&a&large&protein&complex&of&the&mitochondrial&inner&membrane&that&plays&crucial&roles&in&the&maintenance&of&crista&junctions,&inner&membrane&architecture,&and&formation&of&contact&sites&to&the&outer&membrane	APOOL	-	-	-	-	-	-	-	-	-	-	-	ApoO
TRINITY_DN6973_c0_g1_i1	25.4403	-21.3528	4.55591	-4.68683	2.77e-06	6.65e-05	down	7994.ENSAMXP00000013222	2.39e-106	345	KOG2953@1|root,KOG2953@2759|Eukaryota,38CA1@33154|Opisthokonta,3B9T2@33208|Metazoa,3CXYB@33213|Bilateria,484DA@7711|Chordata,48VGU@7742|Vertebrata,49V4V@7898|Actinopterygii	7898|Actinopterygii	A	R3H&domain&containing&1	-	-	-	-	-	-	-	-	-	-	-	-	R3H,SUZ
TRINITY_DN5923_c0_g1_i3	32.5017	-21.6938	4.15151	-5.22551	1.74e-07	6.62e-06	down	8010.XP_010877834.1	1.18e-149	436	KOG0282@1|root,KOG0282@2759|Eukaryota,39KRT@33154|Opisthokonta,3BIDV@33208|Metazoa,3CSED@33213|Bilateria,488H8@7711|Chordata,491IT@7742|Vertebrata,49T6X@7898|Actinopterygii	7898|Actinopterygii	S	WD&repeat&domain&25	wdr25	-	-	-	-	-	-	-	-	-	-	-	WD40
TRINITY_DN5836_c0_g1_i3	17.6258	-20.8416	3.9877	-5.22647	1.73e-07	6.59e-06	down	144197.XP_008282587.1	2.53e-119	365	KOG3575@1|root,KOG3575@2759|Eukaryota,39T2Q@33154|Opisthokonta,3B9WP@33208|Metazoa,3CY8N@33213|Bilateria,489WT@7711|Chordata,4914E@7742|Vertebrata,4A1GM@7898|Actinopterygii	7898|Actinopterygii	K	Nuclear&receptor&subfamily&3,&group&C,&member&1&(glucocorticoid&receptor)	-	-	-	ko:K05771	ko04080,map04080	-	-	-	ko00000,ko00001,ko03000,ko03310	-	-	-	GCR,Hormone_recep,zf-C4
TRINITY_DN4020_c0_g1_i1	79.9599	-22.0725	4.22185	-5.22815	1.71e-07	6.54e-06	down	7955.ENSDARP00000121195	3.15e-135	385	COG0526@1|root,KOG1672@2759|Eukaryota,39ZXY@33154|Opisthokonta,3BKC2@33208|Metazoa,3CUX1@33213|Bilateria,481NC@7711|Chordata,48ZRM@7742|Vertebrata,49QFG@7898|Actinopterygii	7898|Actinopterygii	CO	Thioredoxin&domain&containing&9	txndc9	-	-	-	-	-	-	-	-	-	-	-	Thioredoxin
TRINITY_DN4218_c0_g1_i10	319.383	-11.7012	2.49335	-4.69297	2.69e-06	6.51e-05	down	7955.ENSDARP00000119801	5.21e-93	295	28KB6@1|root,2QSS1@2759|Eukaryota,39XKI@33154|Opisthokonta,3BJUI@33208|Metazoa,3D5IR@33213|Bilateria,48D78@7711|Chordata,492UX@7742|Vertebrata,4A6X8@7898|Actinopterygii	7898|Actinopterygii	-	-	-	-	-	-	-	-	-	-	-	-	-	-	THAP
TRINITY_DN966_c0_g1_i5	46.4198	-21.0655	3.70033	-5.69288	1.25e-08	6.5e-07	down	69293.ENSGACP00000014792	5.99e-114	340	KOG1584@1|root,KOG1584@2759|Eukaryota,39U98@33154|Opisthokonta,3BDM8@33208|Metazoa,3CWPN@33213|Bilateria,483VS@7711|Chordata,48V6S@7742|Vertebrata,49VYT@7898|Actinopterygii	7898|Actinopterygii	S	Sulfotransferase&family,&cytosolic,&6b,&member&1	sult6b1	GO:0003674,GO:0003824,GO:0008146,GO:0008150,GO:0009410,GO:0009987,GO:0016740,GO:0016782,GO:0042221,GO:0050896,GO:0051716,GO:0070887,GO:0071466	-	-	-	-	-	-	-	-	-	-	Sulfotransfer_1
TRINITY_DN1168_c0_g1_i1	632.15	-25.8246	4.53593	-5.69333	1.25e-08	6.48e-07	down	7955.ENSDARP00000089381	1.58e-82	256	28NSB@1|root,2R0TD@2759|Eukaryota,38G06@33154|Opisthokonta,3BH0J@33208|Metazoa,3CZBX@33213|Bilateria,4861F@7711|Chordata,48V7F@7742|Vertebrata,4A1HY@7898|Actinopterygii	7898|Actinopterygii	S	RELT-like	RELL1	-	-	-	-	-	-	-	-	-	-	-	RELT
TRINITY_DN9925_c0_g1_i7	507.008	-25.5139	3.21343	-7.93977	2.03e-15	6.42e-13	down	7955.ENSDARP00000048822	2.43e-151	425	2B6BE@1|root,2S0KX@2759|Eukaryota,38JZM@33154|Opisthokonta,3BP4W@33208|Metazoa,3D52V@33213|Bilateria,487PK@7711|Chordata,497HG@7742|Vertebrata,4A466@7898|Actinopterygii	33208|Metazoa	S	Complement&component&8,&gamma&polypeptide	C8G	GO:0001848,GO:0002673,GO:0002682,GO:0002697,GO:0002920,GO:0003674,GO:0005488,GO:0005515,GO:0005575,GO:0005576,GO:0005615,GO:0008150,GO:0009987,GO:0010468,GO:0019222,GO:0019835,GO:0030162,GO:0030449,GO:0031347,GO:0032101,GO:0044421,GO:0044877,GO:0048583,GO:0050727,GO:0050776,GO:0050789,GO:0051171,GO:0051246,GO:0060255,GO:0065007,GO:0070613,GO:0080090,GO:0080134,GO:1903317,GO:2000257	2.3.2.27	ko:K03173,ko:K03999	ko04010,ko04064,ko04071,ko04141,ko04210,ko04217,ko04380,ko04610,ko04621,ko04622,ko04657,ko04668,ko04920,ko04932,ko05020,ko05146,ko05160,ko05167,ko05168,ko05169,ko05200,ko05203,ko05222,ko05322,map04010,map04064,map04071,map04141,map04210,map04217,map04380,map04610,map04621,map04622,map04657,map04668,map04920,map04932,map05020,map05146,map05160,map05167,map05168,map05169,map05200,map05203,map05222,…	-	-	-	ko00000,ko00001,ko01000,ko03019,ko04121	-	-	-	Lipocalin
TRINITY_DN4191_c0_g1_i1	774.522	-7.73057	1.64523	-4.69876	2.62e-06	6.36e-05	down	215358.XP_010746274.1	6.59e-154	477	KOG0032@1|root,KOG0032@2759|Eukaryota,38GFU@33154|Opisthokonta,3BAQ1@33208|Metazoa,3CY7G@33213|Bilateria,47ZRF@7711|Chordata,496EP@7742|Vertebrata,49UIN@7898|Actinopterygii	7898|Actinopterygii	T	death-associated&protein&kinase	dapk1	-	2.7.11.1	ko:K08803	ko04140,ko05200,ko05219,map04140,map05200,map05219	-	-	-	ko00000,ko00001,ko01000,ko01001	-	-	-	Ank_2,Ank_3,Ank_4,Ank_5,Death,Pkinase
TRINITY_DN2_c0_g1_i14	593.42	-25.7435	3.72088	-6.91865	4.56e-12	6.33e-10	down	7955.ENSDARP00000105066	6.94e-38	153	KOG2418@1|root,KOG2418@2759|Eukaryota,39R96@33154|Opisthokonta,3BHHX@33208|Metazoa,3CXPN@33213|Bilateria,484QB@7711|Chordata,492UU@7742|Vertebrata,49YI6@7898|Actinopterygii	7898|Actinopterygii	Z	Microtubule-associated&protein	mapt	-	-	ko:K04380	ko04010,ko05010,map04010,map05010	-	-	-	ko00000,ko00001,ko01009,ko04131,ko04812	-	-	-	Tubulin-binding
TRINITY_DN9423_c0_g1_i1	30.126	-20.732	4.40857	-4.70266	2.57e-06	6.26e-05	down	7955.ENSDARP00000114595	0	1602	KOG4436@1|root,KOG4436@2759|Eukaryota,38CX3@33154|Opisthokonta,3B9N2@33208|Metazoa,3CWFB@33213|Bilateria,485GQ@7711|Chordata,48Y2V@7742|Vertebrata,49SP8@7898|Actinopterygii	7898|Actinopterygii	S	TBC1&domain&family,&member&4	TBC1D4	-	-	ko:K17902	ko04919,ko04931,map04919,map04931	-	-	-	ko00000,ko00001,ko04131	-	-	-	DUF3350,PID,RabGAP-TBC
TRINITY_DN7396_c0_g1_i3	39.511	-21.9574	4.66687	-4.70496	2.54e-06	6.21e-05	down	8010.XP_010880042.1	0	899	28I6J@1|root,2QQGQ@2759|Eukaryota,38G8Z@33154|Opisthokonta,3BBJJ@33208|Metazoa,3CW2K@33213|Bilateria,484HS@7711|Chordata,49A81@7742|Vertebrata,49Q8S@7898|Actinopterygii	7898|Actinopterygii	S	homeodomain&transcription&factor	PHTF1	-	-	-	-	-	-	-	-	-	-	-	Phtf-FEM1B_bdg
TRINITY_DN1723_c2_g1_i12	253.723	-11.3694	1.85424	-6.13153	8.7e-10	6.2e-08	down	7955.ENSDARP00000105444	0	4987	COG3321@1|root,KOG1202@2759|Eukaryota,38D6P@33154|Opisthokonta,3BJ45@33208|Metazoa,3D2W0@33213|Bilateria,47Z9P@7711|Chordata,4962D@7742|Vertebrata,49UB9@7898|Actinopterygii	33208|Metazoa	I	fatty&acid&synthase	FASN	GO:0000166,GO:0001885,GO:0002064,GO:0002376,GO:0002520,GO:0002521,GO:0002573,GO:0003158,GO:0003674,GO:0003676,GO:0003677,GO:0003697,GO:0003824,GO:0004312,GO:0005488,GO:0005515,GO:0005575,GO:0005622,GO:0005623,GO:0005737,GO:0005794,GO:0005829,GO:0005886,GO:0005975,GO:0005976,GO:0005977,GO:0006073,GO:0006082,GO:0006084,GO:0006089,GO:0006091,GO:0006112,GO:0006139,GO:0006163,GO:0006164,GO:0006629,GO:…	2.3.1.85	ko:K00665	ko00061,ko01100,ko01212,ko04152,ko04910,map00061,map01100,map01212,map04152,map04910	M00082,M00083	R01404,R01624,R01626,R01706,R04355,R04428,R04430,R04533,R04534,R04535,R04536,R04537,R04543,R04544,R04566,R04568,R04725,R04726,R04952,R04953,R04954,R04956,R04957,R04959,R04960,R04962,R04963,R04965,R04967,R04968,R04970,R08159	RC00004,RC00014,RC00029,RC00039,RC00052,RC00076,RC00117,RC00120,RC00831,RC01095,RC02727,RC02728,RC02729,RC02857,RC02888	ko00000,ko00001,ko00002,ko01000,ko01004,ko04147	-	-	-	ADH_zinc_N,Acyl_transf_1,KAsynt_C_assoc,KR,Ketoacyl-synt_C,Methyltransf_12,PP-binding,PS-DH,Thioesterase,ketoacyl-synt
TRINITY_DN2662_c0_g1_i14	17.2844	-7.49019	1.5918	-4.70548	2.53e-06	6.2e-05	down	8090.ENSORLP00000025072	4.6e-76	233	COG5181@1|root,KOG0213@2759|Eukaryota,38D0T@33154|Opisthokonta,3BDRI@33208|Metazoa,3CS7G@33213|Bilateria,485QU@7711|Chordata,490W1@7742|Vertebrata,49RUA@7898|Actinopterygii	7898|Actinopterygii	A	Splicing&factor&3B&subunit&1	sf3b1	-	-	ko:K12828	ko03040,map03040	M00352	-	-	ko00000,ko00001,ko00002,ko03036,ko03041	-	-	-	SF3b1
TRINITY_DN3537_c0_g1_i10	24.1488	-21.2795	3.46929	-6.13368	8.59e-10	6.13e-08	down	144197.XP_008298881.1	1.21e-132	392	KOG2897@1|root,KOG2897@2759|Eukaryota,38DRG@33154|Opisthokonta,3BCI2@33208|Metazoa,3CY5P@33213|Bilateria,480AR@7711|Chordata,48ZRZ@7742|Vertebrata,49WTD@7898|Actinopterygii	7898|Actinopterygii	S	Vacuolar&protein&sorting&72&homolog&(S.&cerevisiae)	vps72	-	-	ko:K11664	-	-	-	-	ko00000,ko03036	-	-	-	YL1,YL1_C
TRINITY_DN8191_c0_g1_i1	39.8245	-21.977	4.66686	-4.70916	2.49e-06	6.12e-05	down	7955.ENSDARP00000069614	1.03e-196	569	COG0072@1|root,KOG2472@2759|Eukaryota,38EJU@33154|Opisthokonta,3BDEK@33208|Metazoa,3CRGI@33213|Bilateria,4852X@7711|Chordata,48XYE@7742|Vertebrata,49ZYY@7898|Actinopterygii	7898|Actinopterygii	J	Leucine&rich&repeat&containing&47	lrrc47	-	-	-	-	-	-	-	-	-	-	-	B3_4,LRR_8
TRINITY_DN5469_c0_g1_i2	27.8984	-8.18095	1.73671	-4.71061	2.47e-06	6.08e-05	down	7955.ENSDARP00000099395	3.43e-162	461	KOG2849@1|root,KOG2849@2759|Eukaryota,38KX3@33154|Opisthokonta,3BBGN@33208|Metazoa,3CUVF@33213|Bilateria,48806@7711|Chordata,4995Y@7742|Vertebrata,49QB6@7898|Actinopterygii	7898|Actinopterygii	S	Poly(U)-specific	-	GO:0003674,GO:0003676,GO:0003723,GO:0003824,GO:0004518,GO:0004519,GO:0004521,GO:0004540,GO:0005488,GO:0006139,GO:0006725,GO:0006807,GO:0008150,GO:0008152,GO:0009987,GO:0016070,GO:0016787,GO:0016788,GO:0034641,GO:0043170,GO:0044237,GO:0044238,GO:0046483,GO:0071704,GO:0090304,GO:0090305,GO:0090501,GO:0090502,GO:0097159,GO:0140098,GO:1901360,GO:1901363	-	-	-	-	-	-	-	-	-	-	XendoU
TRINITY_DN2230_c0_g1_i1	99.2292	-10.0146	2.12559	-4.71142	2.46e-06	6.07e-05	down	7918.ENSLOCP00000004045	2.36e-134	382	KOG4025@1|root,KOG4025@2759|Eukaryota,38C8U@33154|Opisthokonta,3B9B9@33208|Metazoa,3CXIY@33213|Bilateria,47YUQ@7711|Chordata,494KJ@7742|Vertebrata,4A2M0@7898|Actinopterygii	7898|Actinopterygii	S	programmed&cell&death	-	GO:0001568,GO:0001944,GO:0003007,GO:0007275,GO:0007507,GO:0008150,GO:0009653,GO:0009790,GO:0009792,GO:0009887,GO:0032501,GO:0032502,GO:0035239,GO:0035295,GO:0043009,GO:0048513,GO:0048514,GO:0048731,GO:0048856,GO:0072358,GO:0072359	-	ko:K18269	-	-	-	-	ko00000,ko04147	-	-	-	DUF1241
TRINITY_DN225_c1_g1_i9	235.741	-11.263	1.83494	-6.13809	8.35e-10	5.99e-08	down	7994.ENSAMXP00000007469	4.46e-111	354	KOG3558@1|root,KOG3558@2759|Eukaryota,38BJP@33154|Opisthokonta,3BZ1M@33208|Metazoa,3DFSD@33213|Bilateria,48HEG@7711|Chordata,49FSW@7742|Vertebrata,4A5MC@7898|Actinopterygii	7898|Actinopterygii	K	Hypoxia-inducible&factor&1,&alpha&subunit,&like&2	-	-	-	ko:K08268	ko04066,ko04137,ko04140,ko04212,ko04659,ko04919,ko05167,ko05200,ko05205,ko05211,ko05230,ko05231,map04066,map04137,map04140,map04212,map04659,map04919,map05167,map05200,map05205,map05211,map05230,map05231	-	-	-	ko00000,ko00001,ko03000	-	-	-	HIF-1,PAS,PAS_11
TRINITY_DN6759_c0_g1_i1	39.3975	-22.0089	4.66687	-4.716	2.41e-06	5.96e-05	down	8010.XP_010895687.1	1.14e-275	798	28HZK@1|root,2QQAE@2759|Eukaryota,39SSR@33154|Opisthokonta,3BHI7@33208|Metazoa,3CW8H@33213|Bilateria,481GZ@7711|Chordata,496RP@7742|Vertebrata,49VAS@7898|Actinopterygii	7898|Actinopterygii	S	Centrosomal&protein	cep112	-	-	ko:K16767	-	-	-	-	ko00000,ko03036	-	-	-	DUF4485
TRINITY_DN10563_c0_g1_i1	58.0789	-22.4387	3.65459	-6.13986	8.26e-10	5.93e-08	down	48698.ENSPFOP00000006195	6.97e-60	204	KOG2177@1|root,KOG2177@2759|Eukaryota,39W2I@33154|Opisthokonta,3BNFF@33208|Metazoa,3D4RP@33213|Bilateria,485ZD@7711|Chordata,4964S@7742|Vertebrata,4A0M2@7898|Actinopterygii	7898|Actinopterygii	O	Nuclear&body&protein	-	-	-	-	-	-	-	-	-	-	-	-	Bromodomain,HSR,PHD,SAND
TRINITY_DN1337_c0_g1_i2	241.09	-23.5002	2.74679	-8.55554	1.17e-17	5.91e-15	down	7955.ENSDARP00000019894	1.63e-68	232	KOG3544@1|root,KOG3544@2759|Eukaryota,38VI7@33154|Opisthokonta,3BGWK@33208|Metazoa,3CYC6@33213|Bilateria,480X0@7711|Chordata,496HI@7742|Vertebrata,49YB6@7898|Actinopterygii	7898|Actinopterygii	W	Collagen-like&tail&subunit&(single&strand&of&homotrimer)&of&asymmetric&acetylcholinesterase	colq	-	-	-	-	-	-	-	-	-	-	-	Collagen,DUF4215
TRINITY_DN24482_c0_g1_i1	43.4363	-22.0262	4.66684	-4.71972	2.36e-06	5.87e-05	down	215358.XP_010733977.1	3.88e-56	189	COG2124@1|root,KOG0156@2759|Eukaryota,38DBM@33154|Opisthokonta,3BG24@33208|Metazoa,3D171@33213|Bilateria,483TS@7711|Chordata,48YUM@7742|Vertebrata,49Y79@7898|Actinopterygii	7898|Actinopterygii	Q	Cytochrome&P450,&family&21,&subfamily&A,&polypeptide&2	-	-	1.14.14.16	ko:K00513	ko00140,ko01100,ko04925,ko04927,ko04934,map00140,map01100,map04925,map04927,map04934	M00108,M00109	R02213,R02838,R03326,R03784,R03849,R04675	RC00157	ko00000,ko00001,ko00002,ko00199,ko01000	-	-	-	p450
TRINITY_DN7954_c0_g1_i1	41.6242	-22.0295	4.66685	-4.72042	2.35e-06	5.86e-05	down	144197.XP_008285812.1	0	1677	COG5215@1|root,KOG1241@2759|Eukaryota,38HCJ@33154|Opisthokonta,3BA50@33208|Metazoa,3CUGE@33213|Bilateria,483E8@7711|Chordata,493P4@7742|Vertebrata,4A0Q5@7898|Actinopterygii	7898|Actinopterygii	UY	Karyopherin&(importin)&beta&1	kpnb1	-	-	ko:K14293	ko03013,map03013	-	-	-	ko00000,ko00001,ko03009,ko03036	1.I.1	-	-	HEAT,IBN_N
TRINITY_DN2498_c0_g1_i1	159.544	-23.9	3.891	-6.14238	8.13e-10	5.85e-08	down	8010.XP_010899368.1	1.6e-65	213	2E362@1|root,2SAAU@2759|Eukaryota,3A9EK@33154|Opisthokonta,3BTJV@33208|Metazoa,3DAA0@33213|Bilateria,48GGF@7711|Chordata,49DA2@7742|Vertebrata,4A4IN@7898|Actinopterygii	7898|Actinopterygii	-	-	-	-	-	-	-	-	-	-	-	-	-	-	-
TRINITY_DN9400_c0_g1_i1	89.2202	-9.86057	2.08847	-4.72143	2.34e-06	5.84e-05	down	7994.ENSAMXP00000009079	7.96e-214	603	KOG3806@1|root,KOG3806@2759|Eukaryota,38EII@33154|Opisthokonta,3BBGE@33208|Metazoa,3CSSW@33213|Bilateria,485JT@7711|Chordata,48WC3@7742|Vertebrata,49ZG6@7898|Actinopterygii	7898|Actinopterygii	K	V-ets&erythroblastosis&virus&E26&oncogene&homolog&2&(avian)	ets2	-	-	ko:K21932	ko04014,ko05166,map04014,map05166	-	-	-	ko00000,ko00001,ko03000	-	-	-	Ets,SAM_PNT
TRINITY_DN769_c0_g1_i11	75.588	-6.43051	1.36164	-4.72263	2.33e-06	5.81e-05	down	31033.ENSTRUP00000004968	8.62e-187	575	KOG0613@1|root,KOG0613@2759|Eukaryota,38BY9@33154|Opisthokonta,3BDBV@33208|Metazoa,3CYKX@33213|Bilateria,483C0@7711|Chordata,4928T@7742|Vertebrata,49RXA@7898|Actinopterygii	7898|Actinopterygii	T	Immunoglobulin&like	obscn	-	2.7.11.1	ko:K17531	-	-	-	-	ko00000,ko01000,ko01001,ko04131	-	-	-	I-set,IQ,Ig_3,PH,RhoGEF,fn3
TRINITY_DN4059_c0_g1_i1	21.632	-21.1268	4.02007	-5.25533	1.48e-07	5.74e-06	down	7994.ENSAMXP00000010363	1.44e-163	515	COG2110@1|root,KOG2633@2759|Eukaryota,39CUN@33154|Opisthokonta,3BE16@33208|Metazoa,3CTKM@33213|Bilateria,48463@7711|Chordata,491RP@7742|Vertebrata,4A2CV@7898|Actinopterygii	7898|Actinopterygii	BK	Poly&(ADP-ribose)&polymerase	-	-	2.4.2.30	ko:K15261	-	-	-	-	ko00000,ko01000	-	-	-	Macro,PARP
TRINITY_DN1196_c0_g1_i1	346.411	-24.9918	3.80988	-6.55972	5.39e-11	5.61e-09	down	7955.ENSDARP00000098662	0	1238	KOG3629@1|root,KOG2378@2759|Eukaryota,38E8Y@33154|Opisthokonta,3BJJK@33208|Metazoa,3CY9D@33213|Bilateria,4869C@7711|Chordata,48ZZN@7742|Vertebrata,49UN1@7898|Actinopterygii	7898|Actinopterygii	T	Rap&guanine&nucleotide&exchange&factor	rapgef3	-	-	ko:K08014	ko04015,ko04024,ko04072,ko04261,ko04670,ko04720,ko04726,map04015,map04024,map04072,map04261,map04670,map04720,map04726	-	-	-	ko00000,ko00001	-	-	-	DEP,RasGEF,RasGEF_N,cNMP_binding
TRINITY_DN545_c2_g1_i3	140.288	-8.6447	1.82667	-4.73249	2.22e-06	5.59e-05	down	215358.XP_010753916.1	0	1526	COG0666@1|root,KOG4177@2759|Eukaryota,38EUY@33154|Opisthokonta,3BAA9@33208|Metazoa,3CRYK@33213|Bilateria,486YB@7711|Chordata,49440@7742|Vertebrata,49VPJ@7898|Actinopterygii	7898|Actinopterygii	M	Tankyrase,&TRF1-interacting&ankyrin-related&ADP-ribose&polymerase	-	-	2.4.2.30	ko:K10799	-	-	-	-	ko00000,ko01000,ko03032,ko03036	-	-	-	Ank,Ank_2,Ank_3,PARP,SAM_2
TRINITY_DN7242_c0_g1_i4	84.5915	-7.92245	1.6735	-4.73405	2.2e-06	5.55e-05	down	144197.XP_008279060.1	1.76e-99	297	2CGX8@1|root,2QTCB@2759|Eukaryota,39Y5I@33154|Opisthokonta,3BKGS@33208|Metazoa,3D2HT@33213|Bilateria,48DW8@7711|Chordata,49568@7742|Vertebrata,49WD2@7898|Actinopterygii	7898|Actinopterygii	S	BCL2&adenovirus&E1B&interacting&protein&3-like&a	-	-	-	ko:K15465	ko04137,map04137	-	-	-	ko00000,ko00001,ko02000,ko03029,ko04131	1.A.20.1.2	-	-	BNIP3
TRINITY_DN3399_c0_g1_i2	1407.96	-26.9531	3.88299	-6.94134	3.88e-12	5.52e-10	down	7994.ENSAMXP00000009553	1.45e-183	518	COG3000@1|root,KOG0873@2759|Eukaryota,38ERS@33154|Opisthokonta,3BFHV@33208|Metazoa,3CZJP@33213|Bilateria,484K6@7711|Chordata,491GZ@7742|Vertebrata,49TYY@7898|Actinopterygii	7898|Actinopterygii	I	Fatty&acid&hydroxylase&domain&containing&2	faxdc2	-	-	ko:K22282	-	-	-	-	ko00000	-	-	-	FA_hydroxylase
TRINITY_DN349_c2_g1_i5	137.524	-9.52297	1.66376	-5.72377	1.04e-08	5.52e-07	down	215358.XP_010753384.1	4.28e-39	141	COG0666@1|root,KOG4412@2759|Eukaryota,39VDP@33154|Opisthokonta,3BG93@33208|Metazoa,3D2BE@33213|Bilateria,486ZE@7711|Chordata,48VQY@7742|Vertebrata,4A0PJ@7898|Actinopterygii	7898|Actinopterygii	O	Proteasome&(prosome,&macropain)&26S&subunit,&non-ATPase,&10	psmd10	-	-	ko:K06694	-	-	-	-	ko00000,ko03051	-	-	-	Ank_2,Ank_4,Ank_5
TRINITY_DN5163_c0_g1_i1	57.4123	-22.1015	4.66679	-4.73592	2.18e-06	5.51e-05	down	7918.ENSLOCP00000012996	1.15e-20	105	COG4886@1|root,KOG0617@2759|Eukaryota,KOG0619@2759|Eukaryota,38C70@33154|Opisthokonta,3BCK5@33208|Metazoa,3CTCV@33213|Bilateria,4832H@7711|Chordata,495GY@7742|Vertebrata,49RAJ@7898|Actinopterygii	7711|Chordata	S	Soc-2&suppressor&of&clear&homolog&(C.&elegans)	-	-	-	ko:K19613	ko04014,map04014	-	-	-	ko00000,ko00001	-	-	-	LRR_8
TRINITY_DN23677_c2_g1_i1	17.9189	-20.7917	3.9489	-5.26519	1.4e-07	5.49e-06	down	7955.ENSDARP00000119262	1.03e-155	436	COG0197@1|root,KOG0857@2759|Eukaryota,38CBG@33154|Opisthokonta,3B9AY@33208|Metazoa,3CSX1@33213|Bilateria,480F2@7711|Chordata,48ZG9@7742|Vertebrata,49PT2@7898|Actinopterygii	33208|Metazoa	J	Ribosomal&protein&L10	rpl10	GO:0000027,GO:0000122,GO:0000184,GO:0000956,GO:0002181,GO:0003674,GO:0003676,GO:0003723,GO:0003735,GO:0005198,GO:0005488,GO:0005575,GO:0005622,GO:0005623,GO:0005634,GO:0005737,GO:0005783,GO:0005829,GO:0005840,GO:0006139,GO:0006355,GO:0006357,GO:0006401,GO:0006402,GO:0006412,GO:0006413,GO:0006417,GO:0006518,GO:0006605,GO:0006612,GO:0006613,GO:0006614,GO:0006725,GO:0006807,GO:0006810,GO:0006886,GO:…	-	ko:K02866	ko03010,map03010	M00177,M00179	-	-	br01610,ko00000,ko00001,ko00002,ko03011	-	-	-	Ribosomal_L16
TRINITY_DN10332_c0_g1_i6	54.9602	-6.28709	1.1939	-5.26603	1.39e-07	5.47e-06	down	8010.XP_010876499.1	0	2535	COG5022@1|root,KOG0161@2759|Eukaryota,38B7G@33154|Opisthokonta,3BA4F@33208|Metazoa,3CRJ1@33213|Bilateria,487JS@7711|Chordata,48Z9F@7742|Vertebrata,49WEG@7898|Actinopterygii	7898|Actinopterygii	Z	Belongs&to&the&TRAFAC&class&myosin-kinesin&ATPase&superfamily.&Myosin&family	myo18b	-	-	ko:K10362	-	-	-	-	ko00000,ko04131,ko04812	-	-	-	Myosin_head,Myosin_tail_1
TRINITY_DN6860_c0_g1_i1	44.572	-22.1268	4.66684	-4.74129	2.12e-06	5.4e-05	down	8010.XP_010869141.1	0	1389	COG1793@1|root,KOG4437@2759|Eukaryota,398WS@33154|Opisthokonta,3BH62@33208|Metazoa,3CZ7J@33213|Bilateria,47YVA@7711|Chordata,493CJ@7742|Vertebrata,49VF4@7898|Actinopterygii	7898|Actinopterygii	L	Ligase&III,&DNA,&ATP-dependent	lig3	-	6.5.1.1	ko:K10776	ko03410,map03410	M00296	R00381	RC00005	ko00000,ko00001,ko00002,ko01000,ko03400	-	-	-	DNA_ligase_A_C,DNA_ligase_A_M,DNA_ligase_A_N,LIG3_BRCT,zf-PARP
TRINITY_DN2053_c0_g1_i1	330.226	-11.7494	2.05073	-5.72938	1.01e-08	5.35e-07	down	8010.XP_010864663.1	1.47e-102	313	KOG1947@1|root,KOG1947@2759|Eukaryota,38HEN@33154|Opisthokonta,3BFN0@33208|Metazoa,3CUIM@33213|Bilateria,48QMP@7711|Chordata,49M7Q@7742|Vertebrata,49UMU@7898|Actinopterygii	7898|Actinopterygii	S	F-box&and&leucine-rich&repeat&protein&12	fbxl12	-	-	ko:K10278	-	-	-	-	ko00000,ko04121	-	-	-	F-box-like
TRINITY_DN3733_c0_g2_i1	22.035	-6.87603	1.44867	-4.74643	2.07e-06	5.3e-05	down	8010.XP_010880735.1	1.02e-95	294	KOG2075@1|root,KOG2075@2759|Eukaryota,38DDF@33154|Opisthokonta,3BAEU@33208|Metazoa,3CRYB@33213|Bilateria,485YP@7711|Chordata,48V20@7742|Vertebrata,4A0X7@7898|Actinopterygii	7898|Actinopterygii	S	BTB&(POZ)&domain&containing&6b	btbd6	GO:0000151,GO:0003674,GO:0005488,GO:0005515,GO:0005575,GO:0005622,GO:0005623,GO:0005737,GO:0005829,GO:0006508,GO:0006511,GO:0006807,GO:0007275,GO:0007399,GO:0008150,GO:0008152,GO:0009056,GO:0009057,GO:0009987,GO:0010498,GO:0019005,GO:0019222,GO:0019538,GO:0019899,GO:0019941,GO:0022008,GO:0030154,GO:0030162,GO:0030163,GO:0031461,GO:0031625,GO:0032501,GO:0032502,GO:0032991,GO:0043161,GO:0043170,GO:…	-	ko:K10478	-	-	-	-	ko00000,ko04121	-	-	-	BACK,BTB,PHR
TRINITY_DN7407_c2_g1_i1	45.6402	-22.1649	4.66683	-4.74946	2.04e-06	5.24e-05	down	7955.ENSDARP00000000087	1.42e-285	851	COG5422@1|root,KOG1029@1|root,KOG1029@2759|Eukaryota,KOG4305@2759|Eukaryota,38FEJ@33154|Opisthokonta,3B9FS@33208|Metazoa,3CVRA@33213|Bilateria,481F8@7711|Chordata,48UWB@7742|Vertebrata,49RD8@7898|Actinopterygii	7898|Actinopterygii	T	Intersectin&1&(SH3&domain&protein)	itsn1	-	-	ko:K20045	-	-	-	-	ko00000,ko04131	-	-	-	C2,EF-hand_4,INTAP,PH_13,RhoGEF,SH3_9
TRINITY_DN8882_c1_g1_i3	3248.92	-5.17285	1.08917	-4.74937	2.04e-06	5.24e-05	down	7955.ENSDARP00000060362	1.79e-268	735	COG0088@1|root,KOG1475@2759|Eukaryota,38NDR@33154|Opisthokonta,3B9X9@33208|Metazoa,3CRNG@33213|Bilateria,484ZC@7711|Chordata,495JZ@7742|Vertebrata,49WPF@7898|Actinopterygii	33208|Metazoa	J	ribosomal&protein	RPL4	GO:0000184,GO:0000956,GO:0001558,GO:0002181,GO:0003360,GO:0003674,GO:0003676,GO:0003723,GO:0003735,GO:0005198,GO:0005488,GO:0005575,GO:0005622,GO:0005623,GO:0005634,GO:0005737,GO:0005783,GO:0005791,GO:0005829,GO:0005840,GO:0006139,GO:0006401,GO:0006402,GO:0006412,GO:0006413,GO:0006518,GO:0006605,GO:0006612,GO:0006613,GO:0006614,GO:0006725,GO:0006807,GO:0006810,GO:0006886,GO:0007275,GO:0007399,GO:…	-	ko:K02930	ko03010,map03010	M00177,M00179	-	-	br01610,ko00000,ko00001,ko00002,ko03011	-	-	-	Ribos_L4_asso_C,Ribosomal_L4
TRINITY_DN21172_c0_g1_i1	46.1331	-22.1777	4.66683	-4.75219	2.01e-06	5.19e-05	down	7955.ENSDARP00000086172	9.49e-186	541	COG5307@1|root,KOG0932@2759|Eukaryota,38HIY@33154|Opisthokonta,3BDCP@33208|Metazoa,3CX3V@33213|Bilateria,486RF@7711|Chordata,492H5@7742|Vertebrata,49WU8@7898|Actinopterygii	7898|Actinopterygii	U	Pleckstrin&and&Sec7&domain&containing&2	PSD2	-	-	ko:K12494	ko04144,map04144	-	-	-	ko00000,ko00001,ko04131	-	-	-	PH_9,Sec7
TRINITY_DN4907_c0_g1_i5	345.625	-11.8151	2.48602	-4.75264	2.01e-06	5.18e-05	down	7955.ENSDARP00000046612	0	7749	COG5043@1|root,KOG1796@1|root,KOG1796@2759|Eukaryota,KOG1809@2759|Eukaryota,38B64@33154|Opisthokonta,3BCV8@33208|Metazoa,3CRN8@33213|Bilateria,488IP@7711|Chordata,496DF@7742|Vertebrata,49UUB@7898|Actinopterygii	33208|Metazoa	U	Vacuolar&protein	VPS13D	-	-	ko:K19527	-	-	-	-	ko00000	-	-	-	Chorein_N,SHR-BD,UBA,VPS13,VPS13_C,VPS13_mid_rpt
TRINITY_DN3931_c0_g1_i3	174.416	-8.40177	1.59185	-5.278	1.31e-07	5.16e-06	down	7994.ENSAMXP00000017682	3.74e-31	116	COG3703@1|root,KOG3182@2759|Eukaryota,39TX6@33154|Opisthokonta,3BMIK@33208|Metazoa,3D1S1@33213|Bilateria,483R9@7711|Chordata,493VG@7742|Vertebrata,49TQD@7898|Actinopterygii	7898|Actinopterygii	P	Catalyzes&the&cleavage&of&glutathione&into&5-oxo-L-&proline&and&a&Cys-Gly&dipeptide.&Acts&specifically&on&glutathione,&but&not&on&other&gamma-glutamyl&peptides	chac1	GO:0003674,GO:0003824,GO:0003839,GO:0005102,GO:0005112,GO:0005488,GO:0005515,GO:0005575,GO:0005622,GO:0005623,GO:0005737,GO:0005794,GO:0005802,GO:0006518,GO:0006575,GO:0006749,GO:0006751,GO:0006790,GO:0006807,GO:0007275,GO:0007399,GO:0008150,GO:0008152,GO:0008593,GO:0009056,GO:0009892,GO:0009966,GO:0009968,GO:0009987,GO:0010468,GO:0010605,GO:0010629,GO:0010646,GO:0010648,GO:0010955,GO:0012505,GO:…	-	ko:K07232	-	-	-	-	ko00000	-	-	-	ChaC
TRINITY_DN8201_c0_g1_i4	46.835	-22.1879	4.66683	-4.75438	1.99e-06	5.15e-05	down	144197.XP_008295189.1	4.19e-68	234	KOG0078@1|root,KOG0078@2759|Eukaryota,39U48@33154|Opisthokonta,3BB9X@33208|Metazoa,3D2RU@33213|Bilateria,48BZY@7711|Chordata,498IM@7742|Vertebrata,49Z5N@7898|Actinopterygii	7898|Actinopterygii	TU	Ras&and&EF-hand&domain-containing	-	-	-	ko:K17199	-	-	-	-	ko00000,ko04031	-	-	-	EF-hand_7,Ras
TRINITY_DN10773_c0_g1_i6	108.127	-5.1942	0.627433	-8.2785	1.25e-16	5.08e-14	down	7955.ENSDARP00000127267	0	2350	COG1525@1|root,KOG2039@2759|Eukaryota,38V0T@33154|Opisthokonta,3BEFW@33208|Metazoa,3D03Y@33213|Bilateria,47Z0B@7711|Chordata,494BE@7742|Vertebrata,49QA0@7898|Actinopterygii	33208|Metazoa	K	Tudor&domain&containing&1	TDRD1	GO:0000003,GO:0000578,GO:0003002,GO:0003006,GO:0003674,GO:0003676,GO:0003723,GO:0005488,GO:0005575,GO:0005622,GO:0005623,GO:0005737,GO:0005829,GO:0006139,GO:0006259,GO:0006304,GO:0006305,GO:0006306,GO:0006725,GO:0006807,GO:0006996,GO:0007028,GO:0007275,GO:0007276,GO:0007281,GO:0007283,GO:0007292,GO:0007308,GO:0007309,GO:0007314,GO:0007315,GO:0007350,GO:0007351,GO:0007389,GO:0008150,GO:0008152,GO:…	-	ko:K18405	-	-	-	-	ko00000,ko03036	-	-	-	TUDOR,zf-MYND
TRINITY_DN156341_c0_g1_i1	15.8325	-20.034	4.21057	-4.75801	1.96e-06	5.08e-05	down	7994.ENSAMXP00000002538	9.25e-59	184	KOG1110@1|root,KOG1110@2759|Eukaryota,3A5SG@33154|Opisthokonta,3BQED@33208|Metazoa,3D78B@33213|Bilateria,48EVI@7711|Chordata,49BQ6@7742|Vertebrata,4A3K3@7898|Actinopterygii	7898|Actinopterygii	S	Belongs&to&the&cytochrome&b5&family	nenf	-	-	-	-	-	-	-	-	-	-	-	Cyt-b5
TRINITY_DN1290_c2_g1_i11	424.399	-12.1116	1.46273	-8.28012	1.23e-16	5.03e-14	down	7955.ENSDARP00000074570	0	1204	KOG1854@1|root,KOG1854@2759|Eukaryota,38GXM@33154|Opisthokonta,3BCJF@33208|Metazoa,3CWTH@33213|Bilateria,4866D@7711|Chordata,490ZG@7742|Vertebrata,4A2IU@7898|Actinopterygii	33208|Metazoa	M	Component&of&the&MICOS&complex,&a&large&protein&complex&of&the&mitochondrial&inner&membrane&that&plays&crucial&roles&in&the&maintenance&of&crista&junctions,&inner&membrane&architecture,&and&formation&of&contact&sites&to&the&outer&membrane	IMMT	GO:0000302,GO:0005575,GO:0005622,GO:0005623,GO:0005737,GO:0005739,GO:0005740,GO:0005743,GO:0005753,GO:0006873,GO:0006874,GO:0006875,GO:0006950,GO:0006979,GO:0006996,GO:0007005,GO:0007006,GO:0007007,GO:0008150,GO:0009266,GO:0009409,GO:0009628,GO:0009653,GO:0009987,GO:0016020,GO:0016021,GO:0016043,GO:0016469,GO:0019725,GO:0019866,GO:0030003,GO:0031090,GO:0031224,GO:0031300,GO:0031301,GO:0031304,GO:…	-	ko:K17785	-	-	-	-	ko00000,ko03029	-	-	-	Mitofilin
TRINITY_DN7123_c0_g1_i1	47.4514	-22.218	4.66682	-4.76084	1.93e-06	5.03e-05	down	8010.XP_010875166.1	1.53e-181	512	KOG0819@1|root,KOG0819@2759|Eukaryota,398XR@33154|Opisthokonta,3BET6@33208|Metazoa,3D27F@33213|Bilateria,4841T@7711|Chordata,48XS6@7742|Vertebrata,49VUK@7898|Actinopterygii	7898|Actinopterygii	U	Annexin&A1a	anxa1	-	-	ko:K17091	-	-	-	-	ko00000,ko04131,ko04147	1.A.31.1.3	-	-	Annexin
TRINITY_DN19240_c0_g1_i12	21.013	-20.4128	4.28719	-4.76134	1.92e-06	5.02e-05	down	8153.XP_005950084.1	1.4e-24	105	2E4P5@1|root,2SBIG@2759|Eukaryota,393V2@33154|Opisthokonta,3BCM1@33208|Metazoa,3D37D@33213|Bilateria,486FX@7711|Chordata,48Z7X@7742|Vertebrata,4A1EK@7898|Actinopterygii	7898|Actinopterygii	S	NACHT,&LRR&and&PYD&domains-containing&protein	-	-	-	ko:K20865	ko04621,map04621	-	-	-	ko00000,ko00001	-	-	-	FISNA,LRR_6,NACHT
TRINITY_DN5010_c0_g1_i3	70.7228	-22.2202	4.66675	-4.76138	1.92e-06	5.02e-05	down	7918.ENSLOCP00000018866	5.67e-67	207	COG1100@1|root,KOG0395@2759|Eukaryota,38C7W@33154|Opisthokonta,3BBJG@33208|Metazoa,3CR5N@33213|Bilateria,4845I@7711|Chordata,49387@7742|Vertebrata,49Q3F@7898|Actinopterygii	7898|Actinopterygii	S	v-Ki-ras2&Kirsten&rat&sarcoma&viral&oncogene&homolog	kras	GO:0005575,GO:0005622,GO:0005623,GO:0005737,GO:0005886,GO:0008150,GO:0008284,GO:0009898,GO:0016020,GO:0019897,GO:0019898,GO:0031234,GO:0042127,GO:0044424,GO:0044425,GO:0044459,GO:0044464,GO:0048518,GO:0048522,GO:0050789,GO:0050794,GO:0065007,GO:0071944,GO:0098552,GO:0098562	-	ko:K07827	ko01521,ko01522,ko04010,ko04012,ko04013,ko04014,ko04015,ko04062,ko04068,ko04071,ko04072,ko04137,ko04138,ko04140,ko04150,ko04151,ko04210,ko04211,ko04213,ko04214,ko04218,ko04320,ko04360,ko04370,ko04371,ko04540,ko04550,ko04650,ko04660,ko04662,ko04664,ko04714,ko04720,ko04722,ko04725,ko04726,ko04730,ko04810,ko04910,ko04912,ko04914,ko04915,ko04916,ko04917,ko04919,ko04921,ko04926,ko04933,ko04960,ko05034…	-	-	-	ko00000,ko00001,ko04031,ko04131	-	-	-	Ras
TRINITY_DN3416_c0_g1_i1	47.9539	-22.2283	4.66682	-4.76304	1.91e-06	4.99e-05	down	7994.ENSAMXP00000003741	2.91e-46	162	2BP39@1|root,2S1QX@2759|Eukaryota,3A24I@33154|Opisthokonta,3BQGK@33208|Metazoa,3CXXU@33213|Bilateria,48BFB@7711|Chordata,4981U@7742|Vertebrata,4A47H@7898|Actinopterygii	7898|Actinopterygii	K	SWI5-dependent&recombination&repair&1	sfr1	GO:0000228,GO:0000724,GO:0000725,GO:0000785,GO:0000790,GO:0005575,GO:0005622,GO:0005623,GO:0005634,GO:0005694,GO:0006139,GO:0006259,GO:0006281,GO:0006302,GO:0006310,GO:0006725,GO:0006807,GO:0006950,GO:0006974,GO:0008150,GO:0008152,GO:0009987,GO:0031974,GO:0031981,GO:0032798,GO:0032991,GO:0033061,GO:0033554,GO:0034641,GO:0043170,GO:0043226,GO:0043227,GO:0043228,GO:0043229,GO:0043231,GO:0043232,GO:…	-	-	-	-	-	-	-	-	-	-	Mei5
TRINITY_DN1144_c0_g1_i1	137.921	-23.6758	3.83697	-6.17045	6.81e-10	4.98e-08	down	8010.XP_010903869.1	4.93e-127	377	KOG4652@1|root,KOG4652@2759|Eukaryota,38CUJ@33154|Opisthokonta,3BKW8@33208|Metazoa,3D0PC@33213|Bilateria,483W7@7711|Chordata,48WZZ@7742|Vertebrata,49ZKS@7898|Actinopterygii	7898|Actinopterygii	B	HORMA&domain&containing&1	hormad1	GO:0000003,GO:0000075,GO:0000280,GO:0000819,GO:0003006,GO:0005575,GO:0005622,GO:0005623,GO:0005634,GO:0005694,GO:0006139,GO:0006725,GO:0006807,GO:0006996,GO:0007049,GO:0007059,GO:0007062,GO:0007127,GO:0007129,GO:0007130,GO:0007135,GO:0007276,GO:0007281,GO:0007283,GO:0007292,GO:0008150,GO:0008152,GO:0009987,GO:0010564,GO:0010639,GO:0010948,GO:0016043,GO:0019953,GO:0022402,GO:0022412,GO:0022414,GO:…	-	-	-	-	-	-	-	-	-	-	HORMA
TRINITY_DN12325_c0_g1_i2	27.4336	-21.426	3.47197	-6.17113	6.78e-10	4.96e-08	down	32507.XP_006780981.1	3.39e-301	849	KOG3766@1|root,KOG3766@2759|Eukaryota,38CM5@33154|Opisthokonta,3BDDT@33208|Metazoa,3CW9X@33213|Bilateria,480SV@7711|Chordata,48WCF@7742|Vertebrata,4A2NF@7898|Actinopterygii	7898|Actinopterygii	K	Scm-like&with&four&mbt&domains	sfmbt2	-	-	-	-	-	-	-	-	-	-	-	MBT,SAM_1,SLED
TRINITY_DN5366_c0_g1_i1	44.1953	-22.1107	4.18219	-5.28687	1.24e-07	4.94e-06	down	48698.ENSPFOP00000028659	1.12e-38	140	2CYE7@1|root,2S3U2@2759|Eukaryota,3A8RX@33154|Opisthokonta,3BSHJ@33208|Metazoa,3D9WK@33213|Bilateria,48G8K@7711|Chordata,49D6V@7742|Vertebrata,4A7M5@7898|Actinopterygii	7898|Actinopterygii	S	Retrotransposon&gag&protein	-	-	-	-	-	-	-	-	-	-	-	-	DUF4939,Retrotrans_gag
TRINITY_DN1309_c0_g1_i7	48.4568	-22.2392	4.66682	-4.7654	1.88e-06	4.94e-05	down	7994.ENSAMXP00000011694	2.56e-118	365	28NRY@1|root,2QVBZ@2759|Eukaryota,38DK9@33154|Opisthokonta,3B9SB@33208|Metazoa,3CYRF@33213|Bilateria,485J2@7711|Chordata,49170@7742|Vertebrata,4A0N6@7898|Actinopterygii	7898|Actinopterygii	S	PC-esterase&domain-containing&protein&1A-like	-	-	-	-	-	-	-	-	-	-	-	-	Lipase_GDSL
TRINITY_DN749_c0_g1_i4	60.8713	-22.5213	3.42069	-6.58383	4.58e-11	4.84e-09	down	8153.XP_005926169.1	3.64e-123	361	COG0665@1|root,KOG3923@2759|Eukaryota,39SQP@33154|Opisthokonta,3BI8C@33208|Metazoa,3D0HB@33213|Bilateria,4861V@7711|Chordata,49851@7742|Vertebrata,49VJP@7898|Actinopterygii	7898|Actinopterygii	E	D-aspartate&oxidase	DDO	-	1.4.3.1,1.4.3.3	ko:K00272,ko:K00273	ko00250,ko00260,ko00311,ko00330,ko00472,ko01100,ko01130,ko04146,map00250,map00260,map00311,map00330,map00472,map01100,map01130,map04146	-	R00359,R00366,R02457,R02894,R02923,R04221,R07400	RC00006,RC00018,RC00135	ko00000,ko00001,ko01000	-	-	-	DAO
TRINITY_DN5935_c1_g1_i3	101.179	-7.18844	1.35799	-5.29346	1.2e-07	4.78e-06	down	7994.ENSAMXP00000025503	0	1002	KOG3522@1|root,KOG3522@2759|Eukaryota,38VJ5@33154|Opisthokonta,3BCXI@33208|Metazoa,3CU9B@33213|Bilateria,480TS@7711|Chordata,48UXZ@7742|Vertebrata,49SRU@7898|Actinopterygii	7898|Actinopterygii	T	Rho&guanine&nucleotide&exchange&factor	-	-	-	ko:K16727	-	-	-	-	ko00000,ko03036,ko04131	-	-	-	RhoGEF
TRINITY_DN104519_c0_g1_i1	16.7336	-20.1696	4.22519	-4.77366	1.81e-06	4.78e-05	down	7955.ENSDARP00000099156	2.14e-77	234	29SWE@1|root,2RXEW@2759|Eukaryota,38P9X@33154|Opisthokonta,3BKCI@33208|Metazoa,3CSCJ@33213|Bilateria,48AVA@7711|Chordata,48XRW@7742|Vertebrata,49REQ@7898|Actinopterygii	7898|Actinopterygii	S	Retinol&binding&protein&4,&plasma	rbp4	-	-	ko:K18271	-	-	-	-	ko00000,ko04147	-	-	-	Lipocalin
TRINITY_DN2103_c0_g1_i5	169.309	-10.7855	1.63764	-6.58601	4.52e-11	4.77e-09	down	8010.XP_010891699.1	0	894	COG2453@1|root,KOG1930@2759|Eukaryota,KOG2283@2759|Eukaryota,38FTZ@33154|Opisthokonta,3BA31@33208|Metazoa,3CU3I@33213|Bilateria,481KI@7711|Chordata,4908Q@7742|Vertebrata,4A285@7898|Actinopterygii	7898|Actinopterygii	T	Tensin&like&C1&domain&containing&phosphatase	tns2	-	-	ko:K18080	-	-	-	-	ko00000,ko01009	-	-	-	C1_1,PTB,PTEN_C2,SH2
TRINITY_DN6187_c0_g1_i1	317.129	-24.7211	3.75337	-6.58639	4.51e-11	4.77e-09	down	31033.ENSTRUP00000002728	4.14e-156	441	COG5640@1|root,KOG3627@2759|Eukaryota,3AMEJ@33154|Opisthokonta,3BIMB@33208|Metazoa,3DGMG@33213|Bilateria,484WT@7711|Chordata,49ANN@7742|Vertebrata,49QDE@7898|Actinopterygii	7898|Actinopterygii	E	Belongs&to&the&peptidase&S1&family	-	-	3.4.21.4	ko:K01312	ko04080,ko04972,ko04974,ko05164,map04080,map04972,map04974,map05164	-	-	-	ko00000,ko00001,ko01000,ko01002,ko04147	-	-	-	Trypsin
TRINITY_DN1498_c0_g1_i1	188.789	-6.63484	1.25334	-5.29372	1.2e-07	4.77e-06	down	8010.XP_010865279.1	5.83e-120	384	2CMVY@1|root,2QS9E@2759|Eukaryota,39UR8@33154|Opisthokonta,3BP7R@33208|Metazoa,3D1X6@33213|Bilateria,48B5V@7711|Chordata,49N69@7742|Vertebrata,4A8UY@7898|Actinopterygii	7898|Actinopterygii	S	NACHT,&LRR&and&PYD&domains-containing&protein	-	-	-	ko:K12006,ko:K20865	ko04621,map04621	-	-	-	ko00000,ko00001,ko04121	-	-	-	FISNA,LRR_6,NACHT,PRY,PYRIN,SPRY
TRINITY_DN5184_c0_g1_i1	49.7822	-22.2849	4.66681	-4.77518	1.8e-06	4.75e-05	down	144197.XP_008295770.1	4.17e-156	440	KOG4002@1|root,KOG4002@2759|Eukaryota,38VVY@33154|Opisthokonta,3BBDV@33208|Metazoa,3CUZ4@33213|Bilateria,48AF7@7711|Chordata,48VHD@7742|Vertebrata,49WNM@7898|Actinopterygii	7898|Actinopterygii	S	Transmembrane&protein&33	tmem33	-	-	ko:K20724	-	-	-	-	ko00000,ko03036,ko04131	-	-	-	UPF0121
TRINITY_DN9986_c0_g2_i1	192.356	-6.1053	1.27818	-4.77655	1.78e-06	4.73e-05	down	7994.ENSAMXP00000012640	0	1413	COG0699@1|root,KOG0447@2759|Eukaryota,38BPI@33154|Opisthokonta,3BB37@33208|Metazoa,3CRZD@33213|Bilateria,47ZN9@7711|Chordata,48YQA@7742|Vertebrata,49TF0@7898|Actinopterygii	7898|Actinopterygii	S	Belongs&to&the&TRAFAC&class&dynamin-like&GTPase&superfamily.&Dynamin&Fzo&YdjA&family	opa1	GO:0000266,GO:0003373,GO:0003374,GO:0003674,GO:0003824,GO:0003924,GO:0005488,GO:0005515,GO:0005543,GO:0005575,GO:0005622,GO:0005623,GO:0005737,GO:0005739,GO:0005740,GO:0006139,GO:0006163,GO:0006725,GO:0006753,GO:0006793,GO:0006796,GO:0006807,GO:0006996,GO:0007005,GO:0007275,GO:0007507,GO:0008017,GO:0008053,GO:0008092,GO:0008150,GO:0008152,GO:0008289,GO:0009116,GO:0009117,GO:0009119,GO:0009141,GO:…	3.6.5.5	ko:K17079	-	-	-	-	ko00000,ko01000,ko03029	9.B.25.2	-	-	Dynamin_N
TRINITY_DN3704_c0_g1_i3	778.642	-8.98835	1.5611	-5.75769	8.53e-09	4.61e-07	down	7955.ENSDARP00000049650	3.45e-53	181	COG5069@1|root,KOG0517@2759|Eukaryota,3AH5E@33154|Opisthokonta,3BGKT@33208|Metazoa,3CTK3@33213|Bilateria,486FD@7711|Chordata,497HC@7742|Vertebrata,49TUC@7898|Actinopterygii	7898|Actinopterygii	Z	Spectrin&beta	-	-	-	ko:K06115	-	-	-	-	ko00000,ko04812	-	-	-	Spectrin
TRINITY_DN6137_c0_g1_i1	31.2366	-8.34238	1.74386	-4.78386	1.72e-06	4.6e-05	down	7955.ENSDARP00000089411	3.62e-154	438	COG1052@1|root,KOG0069@2759|Eukaryota,38CKW@33154|Opisthokonta,3BDXZ@33208|Metazoa,3CRGV@33213|Bilateria,4861X@7711|Chordata,48YYK@7742|Vertebrata,4A1EU@7898|Actinopterygii	7898|Actinopterygii	C	glyoxylate&reductase&hydroxypyruvate	-	-	1.1.1.79,1.1.1.81	ko:K00049	ko00260,ko00620,ko00630,ko01100,ko01110,ko01120,map00260,map00620,map00630,map01100,map01110,map01120	-	R00465,R01388,R01392,R02527	RC00031,RC00042,RC00670	ko00000,ko00001,ko01000	-	-	-	2-Hacid_dh,2-Hacid_dh_C
TRINITY_DN3514_c0_g2_i4	17.4633	-20.8292	4.35193	-4.7862	1.7e-06	4.55e-05	down	7994.ENSAMXP00000006419	7.98e-160	459	KOG0800@1|root,KOG0800@2759|Eukaryota,39SE1@33154|Opisthokonta,3BBW1@33208|Metazoa,3CXUH@33213|Bilateria,481EJ@7711|Chordata,492MJ@7742|Vertebrata,49UI6@7898|Actinopterygii	7898|Actinopterygii	O	Ring&finger&protein	-	-	-	ko:K17821	-	-	-	-	ko00000,ko04121	-	-	-	zf-RING_2
TRINITY_DN247_c0_g1_i2	21.4632	-21.111	3.66482	-5.76046	8.39e-09	4.54e-07	down	7918.ENSLOCP00000000167	2.51e-69	223	COG0554@1|root,KOG0738@2759|Eukaryota,38EF3@33154|Opisthokonta,3BA82@33208|Metazoa,3CSKU@33213|Bilateria,47YUY@7711|Chordata,490PH@7742|Vertebrata,49ZGM@7898|Actinopterygii	7898|Actinopterygii	O	Catalytic&subunit&of&a&complex&which&severs&microtubules&in&an&ATP-dependent&manner.&Microtubule&severing&may&promote&rapid&reorganization&of&cellular&microtubule&arrays&and&the&release&of&microtubules&from&the&centrosome&following&nucleation	KATNAL1	GO:0000922,GO:0005575,GO:0005622,GO:0005623,GO:0005634,GO:0005737,GO:0005819,GO:0005856,GO:0005874,GO:0015630,GO:0043226,GO:0043227,GO:0043228,GO:0043229,GO:0043231,GO:0043232,GO:0044422,GO:0044424,GO:0044430,GO:0044446,GO:0044464,GO:0099080,GO:0099081,GO:0099512,GO:0099513	3.6.4.3	ko:K07767	-	-	-	-	ko00000,ko01000,ko04812	-	-	-	AAA,Vps4_C
TRINITY_DN1735_c1_g2_i1	59.0949	-4.47963	0.935138	-4.79035	1.66e-06	4.48e-05	down	144197.XP_008291638.1	5.21e-241	696	KOG3637@1|root,KOG3637@2759|Eukaryota,38CFX@33154|Opisthokonta,3B96W@33208|Metazoa,3CUDX@33213|Bilateria,486UU@7711|Chordata,495EQ@7742|Vertebrata,49SWT@7898|Actinopterygii	7898|Actinopterygii	W	Integrin,&alpha&5&(fibronectin&receptor,&alpha&polypeptide)	-	-	-	ko:K06484	ko04145,ko04151,ko04510,ko04512,ko04640,ko04810,ko05100,ko05131,ko05133,ko05165,ko05205,ko05206,ko05410,ko05412,ko05414,map04145,map04151,map04510,map04512,map04640,map04810,map05100,map05131,map05133,map05165,map05205,map05206,map05410,map05412,map05414	-	-	-	ko00000,ko00001,ko04090,ko04147,ko04516	-	-	-	FG-GAP,Integrin_alpha2
TRINITY_DN17934_c0_g1_i2	23.0343	-21.212	4.42785	-4.79058	1.66e-06	4.47e-05	down	215358.XP_010739956.1	1e-93	287	2BX46@1|root,2S0AE@2759|Eukaryota,39UGV@33154|Opisthokonta,3BEHA@33208|Metazoa,3CSU0@33213|Bilateria,48BUR@7711|Chordata,494YQ@7742|Vertebrata,49Q5B@7898|Actinopterygii	7898|Actinopterygii	S	HCLS1&associated&protein&X-1	hax1	-	-	ko:K16220	-	-	-	-	ko00000,ko03019	-	-	-	-
TRINITY_DN3239_c0_g1_i1	17.3506	-20.8202	3.61222	-5.76382	8.22e-09	4.46e-07	down	8010.XP_010887618.1	2.18e-240	689	KOG2177@1|root,KOG2177@2759|Eukaryota,39MUQ@33154|Opisthokonta,3BJBY@33208|Metazoa,3CXQM@33213|Bilateria,47Z7X@7711|Chordata,48ZYJ@7742|Vertebrata,49QYF@7898|Actinopterygii	7898|Actinopterygii	O	E3&ubiquitin&ISG15&ligase	trim25	-	2.3.2.27	ko:K10652	ko04064,ko04622,ko05164,map04064,map04622,map05164	-	-	-	ko00000,ko00001,ko01000,ko04121	-	-	-	PRY,SPRY,zf-B_box,zf-C3HC4,zf-C3HC4_2,zf-C3HC4_4,zf-RING_UBOX
TRINITY_DN2028_c0_g1_i5	140.691	-22.2844	3.03758	-7.33622	2.2e-13	4.45e-11	down	215358.XP_010753125.1	5.12e-89	269	KOG3714@1|root,KOG3714@2759|Eukaryota,38H9H@33154|Opisthokonta,3BZ4V@33208|Metazoa,3DFJW@33213|Bilateria,48IS8@7711|Chordata,49FD9@7742|Vertebrata,4A700@7898|Actinopterygii	7898|Actinopterygii	O	High&choriolytic&enzyme&1-like	-	-	-	-	-	-	-	-	-	-	-	-	Astacin
TRINITY_DN14874_c0_g1_i4	62.1925	-9.33993	1.94909	-4.79194	1.65e-06	4.45e-05	down	7955.ENSDARP00000100846	7.81e-283	773	KOG0307@1|root,KOG0307@2759|Eukaryota,38HXA@33154|Opisthokonta,3BC35@33208|Metazoa,3CWAB@33213|Bilateria,481EW@7711|Chordata,48UZ7@7742|Vertebrata,49Y3V@7898|Actinopterygii	33208|Metazoa	U	ankyrin&repeat	ANKRD40	-	-	-	-	-	-	-	-	-	-	-	Ank,Ank_2,Ank_4
TRINITY_DN29177_c0_g1_i1	19.1163	-20.4594	4.26947	-4.79202	1.65e-06	4.45e-05	down	7994.ENSAMXP00000015306	5.51e-72	233	KOG1179@1|root,KOG1179@2759|Eukaryota,38B7F@33154|Opisthokonta,3BA3X@33208|Metazoa,3CRF3@33213|Bilateria,483GM@7711|Chordata,48US4@7742|Vertebrata,4A10R@7898|Actinopterygii	7898|Actinopterygii	I	Solute&carrier&family&27&(fatty&acid&transporter),&member&3	SLC27A3	-	-	ko:K08749	ko03320,ko04931,map03320,map04931	-	-	-	ko00000,ko00001,ko02000	4.C.1.1	-	-	AMP-binding
TRINITY_DN8447_c0_g1_i1	214.005	-24.2973	3.92403	-6.19191	5.94e-10	4.42e-08	down	8128.ENSONIP00000003502	1.38e-202	578	KOG1565@1|root,KOG1565@2759|Eukaryota,39SZF@33154|Opisthokonta,3BATB@33208|Metazoa,3D2NQ@33213|Bilateria,4896U@7711|Chordata,4945F@7742|Vertebrata,49QJR@7898|Actinopterygii	7898|Actinopterygii	OW	Belongs&to&the&peptidase&M10A&family	mmp2	-	3.4.24.24	ko:K01398	ko01522,ko04670,ko04912,ko04915,ko04926,ko04933,ko05200,ko05205,ko05219,ko05418,map01522,map04670,map04912,map04915,map04926,map04933,map05200,map05205,map05219,map05418	-	-	-	ko00000,ko00001,ko01000,ko01002,ko04516	-	-	-	Hemopexin,PG_binding_1,Peptidase_M10,fn2
TRINITY_DN828_c0_g1_i2	112.642	-22.5435	2.93765	-7.67402	1.67e-14	4.32e-12	down	7994.ENSAMXP00000019392	2.45e-136	388	KOG1388@1|root,KOG1388@2759|Eukaryota,38HYA@33154|Opisthokonta,3BIC4@33208|Metazoa,3CUE9@33213|Bilateria,47ZZ3@7711|Chordata,48W5J@7742|Vertebrata,49SD2@7898|Actinopterygii	7898|Actinopterygii	TV	Platelet-activating&factor&acetylhydrolase,&isoform&Ib,&gamma&subunit	pafah1b3	-	3.1.1.47	ko:K16795	ko00565,ko01100,map00565,map01100	-	R04452	RC00037,RC00094	ko00000,ko00001,ko01000	-	-	-	Lipase_GDSL_2
TRINITY_DN456_c0_g1_i11	50.3918	-9.03623	1.6999	-5.31573	1.06e-07	4.29e-06	down	7918.ENSLOCP00000009993	1.97e-264	738	KOG1190@1|root,KOG1190@2759|Eukaryota,38H7H@33154|Opisthokonta,3B9RH@33208|Metazoa,3CRKU@33213|Bilateria,47ZS5@7711|Chordata,48VC9@7742|Vertebrata,49YER@7898|Actinopterygii	7898|Actinopterygii	A	polypyrimidine&tract&binding&protein	-	-	-	ko:K14948	-	-	-	-	ko00000,ko03041	-	-	-	RRM_5
TRINITY_DN3216_c0_g1_i7	54.5732	-9.15258	1.90625	-4.80136	1.58e-06	4.29e-05	down	7955.ENSDARP00000101805	0	998	COG1690@1|root,KOG3833@2759|Eukaryota,38CK6@33154|Opisthokonta,3BD7J@33208|Metazoa,3CV3F@33213|Bilateria,48A0A@7711|Chordata,4958A@7742|Vertebrata,49S9P@7898|Actinopterygii	7898|Actinopterygii	J	Catalytic&subunit&of&the&tRNA-splicing&ligase&complex&that&acts&by&directly&joining&spliced&tRNA&halves&to&mature-sized&tRNAs&by&incorporating&the&precursor-derived&splice&junction&phosphate&into&the&mature&tRNA&as&a&canonical&3',5'-&phosphodiester.&May&act&as&a&RNA&ligase&with&broad&substrate&specificity,&and&may&function&toward&other&RNAs	rtcb	GO:0000394,GO:0003674,GO:0003824,GO:0003972,GO:0005575,GO:0005622,GO:0005623,GO:0005634,GO:0005737,GO:0006139,GO:0006388,GO:0006396,GO:0006399,GO:0006725,GO:0006807,GO:0008033,GO:0008150,GO:0008152,GO:0008380,GO:0008452,GO:0009987,GO:0010467,GO:0016070,GO:0016874,GO:0016886,GO:0032991,GO:0034470,GO:0034641,GO:0034660,GO:0043170,GO:0043226,GO:0043227,GO:0043229,GO:0043231,GO:0044237,GO:0044238,GO:…	6.5.1.3	ko:K14415	-	-	-	-	ko00000,ko01000,ko03016	-	-	-	RtcB
TRINITY_DN77_c1_g1_i1	360.022	-11.8741	2.47235	-4.80276	1.56e-06	4.26e-05	down	7955.ENSDARP00000081872	0	1184	KOG4182@1|root,KOG4182@2759|Eukaryota,38HMN@33154|Opisthokonta,3BBZ6@33208|Metazoa,3CZDC@33213|Bilateria,47Z3J@7711|Chordata,48YIV@7742|Vertebrata,49W8I@7898|Actinopterygii	7898|Actinopterygii	S	oligomeric&golgi&complex	cog7	-	-	ko:K20294	-	-	-	-	ko00000,ko04131	-	-	-	COG7
TRINITY_DN225_c0_g1_i14	91.2435	-23.1309	3.31139	-6.98527	2.84e-12	4.21e-10	down	7918.ENSLOCP00000016216	1.88e-29	114	2CP6Y@1|root,2S42D@2759|Eukaryota,3A7WP@33154|Opisthokonta,3BSN9@33208|Metazoa,3D9XW@33213|Bilateria,48FYP@7711|Chordata,49D4S@7742|Vertebrata,4A4DA@7898|Actinopterygii	7898|Actinopterygii	O	E3&ubiquitin-protein&ligase	-	-	-	-	-	-	-	-	-	-	-	-	zf-RING_2
TRINITY_DN2256_c0_g1_i4	55.6577	-22.4429	4.66679	-4.80906	1.52e-06	4.15e-05	down	7955.ENSDARP00000072406	1.25e-222	668	KOG1072@1|root,KOG1072@2759|Eukaryota,38D8T@33154|Opisthokonta,3BCZ3@33208|Metazoa,3CTKC@33213|Bilateria,48AJJ@7711|Chordata,494H2@7742|Vertebrata,49VXY@7898|Actinopterygii	7898|Actinopterygii	S	BTB&And&C-terminal&Kelch	-	-	-	ko:K13957	-	-	-	-	ko00000,ko04121	-	-	-	BACK,BTB,Kelch_1
TRINITY_DN117_c2_g1_i1	448.286	-4.90192	0.920843	-5.3233	1.02e-07	4.14e-06	down	7955.ENSDARP00000042673	0	3593	COG1112@1|root,KOG1804@2759|Eukaryota,38C6B@33154|Opisthokonta,3BI18@33208|Metazoa,3CTT2@33213|Bilateria,4870Z@7711|Chordata,494P0@7742|Vertebrata,49W2G@7898|Actinopterygii	33208|Metazoa	A	Helicase&with&zinc&finger	HELZ	-	-	-	-	-	-	-	-	-	-	-	AAA_11,AAA_12,zf-CCCH
TRINITY_DN5825_c0_g1_i4	56.2758	-22.4579	4.66679	-4.81228	1.49e-06	4.1e-05	down	144197.XP_008304076.1	1.23e-34	134	COG5253@1|root,KOG0229@2759|Eukaryota,38FR1@33154|Opisthokonta,3BETP@33208|Metazoa,3CTD7@33213|Bilateria,47Z91@7711|Chordata,491QJ@7742|Vertebrata,49QVX@7898|Actinopterygii	7898|Actinopterygii	T	Phosphatidylinositol-5-phosphate&4-kinase,&type&II,&beta	PIP4K2B	-	2.7.1.149	ko:K00920	ko00562,ko04070,ko04810,map00562,map04070,map04810	-	R05803	RC00002,RC00078	ko00000,ko00001,ko01000	-	-	-	PIP5K
TRINITY_DN9550_c0_g1_i1	23.7393	-21.2186	4.40899	-4.81259	1.49e-06	4.09e-05	down	8083.ENSXMAP00000013180	6.05e-74	261	KOG1869@1|root,KOG1869@2759|Eukaryota,39VWU@33154|Opisthokonta,3BIMT@33208|Metazoa,3CYR3@33213|Bilateria,487DD@7711|Chordata,48YUF@7742|Vertebrata,4A0K3@7898|Actinopterygii	7898|Actinopterygii	A	Serine&arginine&repetitive&matrix	srrm2	-	-	ko:K13172	-	-	-	-	ko00000,ko03041	-	-	-	cwf21
TRINITY_DN3991_c0_g1_i3	135.037	-10.459	1.96257	-5.32924	9.86e-08	4.03e-06	down	7955.ENSDARP00000053130	1.05e-179	508	COG2453@1|root,KOG1716@2759|Eukaryota,38BXJ@33154|Opisthokonta,3BFIB@33208|Metazoa,3D3DW@33213|Bilateria,47YW6@7711|Chordata,494KZ@7742|Vertebrata,49PY4@7898|Actinopterygii	7898|Actinopterygii	V	dual&specificity	dusp2	-	3.1.3.16,3.1.3.48	ko:K04459	ko04010,map04010	-	-	-	ko00000,ko00001,ko01000,ko01009	-	-	-	DSPc,Rhodanese
TRINITY_DN6488_c0_g1_i18	35.3005	-8.522	1.7693	-4.81661	1.46e-06	4.03e-05	down	106582.XP_004574110.1	2.08e-22	99	KOG4308@1|root,KOG4308@2759|Eukaryota,3AHKD@33154|Opisthokonta,3BXDP@33208|Metazoa,3DFPI@33213|Bilateria,48I3S@7711|Chordata,49EUV@7742|Vertebrata,4A70I@7898|Actinopterygii	7898|Actinopterygii	S	interleukin-8&biosynthetic&process	-	-	-	-	-	-	-	-	-	-	-	-	CARD,LRR_6,NACHT
TRINITY_DN2650_c3_g1_i1	140.707	-8.63755	1.62002	-5.33175	9.73e-08	3.98e-06	down	69293.ENSGACP00000014399	8.67e-131	407	2CMYE@1|root,2QSRI@2759|Eukaryota,39MU5@33154|Opisthokonta,3CPDR@33208|Metazoa,3E5IE@33213|Bilateria,48RVM@7711|Chordata,49N9Q@7742|Vertebrata,49QR4@7898|Actinopterygii	7898|Actinopterygii	T	Apoptosis-associated&tyrosine&kinase&a	-	-	2.7.10.1	ko:K17480	-	-	-	-	ko00000,ko01000,ko01001,ko01009	-	-	-	Pkinase_Tyr
TRINITY_DN1480_c2_g1_i1	22.2945	-21.1678	3.96933	-5.33284	9.67e-08	3.97e-06	down	7918.ENSLOCP00000011965	3.33e-130	375	COG5069@1|root,KOG1700@2759|Eukaryota,38DY3@33154|Opisthokonta,3B9E8@33208|Metazoa,3CUCI@33213|Bilateria,47ZQ2@7711|Chordata,48ZFH@7742|Vertebrata,49QQH@7898|Actinopterygii	7898|Actinopterygii	TZ	Cysteine&and&glycine-rich&protein	csrp1	-	-	ko:K09377	-	-	-	-	ko00000,ko03000	-	-	-	LIM
TRINITY_DN3441_c0_g1_i3	37.3614	-21.7945	3.50874	-6.21148	5.25e-10	3.95e-08	down	106582.XP_004538604.1	2.53e-161	466	KOG0379@1|root,KOG0379@2759|Eukaryota,38C0C@33154|Opisthokonta,3BK44@33208|Metazoa,3CT1D@33213|Bilateria,48CIR@7711|Chordata,49AGA@7742|Vertebrata,4A1X1@7898|Actinopterygii	7898|Actinopterygii	S	Galactose&oxidase,&central&domain	-	-	-	-	-	-	-	-	-	-	-	-	Kelch_3,Kelch_4
TRINITY_DN6312_c2_g1_i3	20.8139	-21.0634	4.36833	-4.82183	1.42e-06	3.95e-05	down	8128.ENSONIP00000025987	1.24e-48	161	KOG1075@1|root,KOG1075@2759|Eukaryota,39N4Q@33154|Opisthokonta,3C0YC@33208|Metazoa,3DH14@33213|Bilateria,48RUJ@7711|Chordata,49N81@7742|Vertebrata,4A97P@7898|Actinopterygii	7898|Actinopterygii	S	RNA-directed&DNA&polymerase&from&mobile&element&jockey-like	-	-	-	-	-	-	-	-	-	-	-	-	RVT_1
TRINITY_DN8023_c0_g1_i1	97.3965	-23.2203	4.01099	-5.78916	7.07e-09	3.93e-07	down	7994.ENSAMXP00000015363	5.28e-83	245	COG0537@1|root,KOG3275@2759|Eukaryota,3A3J2@33154|Opisthokonta,3BRD5@33208|Metazoa,3D8AA@33213|Bilateria,48E92@7711|Chordata,49AVN@7742|Vertebrata,4A3ME@7898|Actinopterygii	7898|Actinopterygii	T	Histidine&triad&nucleotide&binding&protein&1	hint1	-	-	ko:K02503	-	-	-	-	ko00000,ko04147	-	-	-	HIT
TRINITY_DN9467_c0_g1_i1	68.9451	-22.7326	3.92162	-5.79673	6.76e-09	3.78e-07	down	8010.XP_010897919.1	4.95e-62	223	2E0GJ@1|root,2S7WZ@2759|Eukaryota,39Z13@33154|Opisthokonta,3BMG6@33208|Metazoa,3CV3J@33213|Bilateria,489ET@7711|Chordata,49AMV@7742|Vertebrata,4A5CI@7898|Actinopterygii	7898|Actinopterygii	S	Serine&arginine&repetitive&matrix&protein&1-like	-	-	-	-	-	-	-	-	-	-	-	-	-
TRINITY_DN8_c1_g1_i9	292.532	-9.74014	2.0149	-4.83406	1.34e-06	3.77e-05	down	8010.XP_010873005.1	9.66e-249	697	KOG2055@1|root,KOG2055@2759|Eukaryota,38E4F@33154|Opisthokonta,3BHQI@33208|Metazoa,3CV6C@33213|Bilateria,48AQH@7711|Chordata,4967S@7742|Vertebrata,49S3E@7898|Actinopterygii	7898|Actinopterygii	S	UTP18&small&subunit&(SSU)&processome&component&homolog&(yeast)	utp18	-	-	ko:K14553	ko03008,map03008	-	-	-	ko00000,ko00001,ko03009	-	-	-	WD40
TRINITY_DN1778_c0_g1_i18	400.137	-25.1914	2.92391	-8.61566	6.95e-18	3.72e-15	down	7955.ENSDARP00000090016	0	1365	KOG3594@1|root,KOG3594@2759|Eukaryota,38DZF@33154|Opisthokonta,3BDCH@33208|Metazoa,3CX94@33213|Bilateria,485UB@7711|Chordata,496AG@7742|Vertebrata,49T6R@7898|Actinopterygii	33208|Metazoa	S	Cadherin-related&family&member	CDHR2	GO:0001558,GO:0003674,GO:0005488,GO:0005515,GO:0005575,GO:0005623,GO:0005886,GO:0005887,GO:0005902,GO:0005903,GO:0007155,GO:0008150,GO:0009888,GO:0009987,GO:0016020,GO:0016021,GO:0016043,GO:0016324,GO:0022607,GO:0022610,GO:0030154,GO:0030308,GO:0030855,GO:0031224,GO:0031226,GO:0031253,GO:0031344,GO:0031526,GO:0031528,GO:0032502,GO:0032530,GO:0032532,GO:0032535,GO:0032536,GO:0040008,GO:0042995,GO:…	-	ko:K16502	-	-	-	-	ko00000,ko04516	-	-	-	Cadherin
TRINITY_DN710_c0_g1_i16	42.1141	-21.8533	3.5124	-6.22175	4.92e-10	3.72e-08	down	8090.ENSORLP00000012400	5.19e-174	508	KOG3813@1|root,KOG3813@2759|Eukaryota,39MMR@33154|Opisthokonta,3BECG@33208|Metazoa,3CXQI@33213|Bilateria,48A2I@7711|Chordata,492WN@7742|Vertebrata,49RJH@7898|Actinopterygii	7898|Actinopterygii	S	nuclear&protein	csrnp1	-	-	ko:K17494	-	-	-	-	ko00000,ko01009,ko03021	-	-	-	CSRNP_N
TRINITY_DN2406_c0_g1_i5	263.317	-23.9493	4.47904	-5.34697	8.94e-08	3.71e-06	down	144197.XP_008276036.1	8.82e-84	248	COG1717@1|root,KOG0878@2759|Eukaryota,3A0DJ@33154|Opisthokonta,3BPE5@33208|Metazoa,3D6EA@33213|Bilateria,48E1J@7711|Chordata,49ASQ@7742|Vertebrata,4A2RB@7898|Actinopterygii	7898|Actinopterygii	J	Ribosomal&protein&L32	rpl32	-	-	ko:K02912	ko03010,map03010	M00177,M00179	-	-	br01610,ko00000,ko00001,ko00002,ko03011	-	-	-	Ribosomal_L32e
TRINITY_DN7084_c0_g1_i1	24.9954	-21.328	3.988	-5.34806	8.89e-08	3.69e-06	down	7955.ENSDARP00000074553	2.16e-102	300	KOG2483@1|root,KOG2483@2759|Eukaryota,39TD8@33154|Opisthokonta,3BIHS@33208|Metazoa,3D29B@33213|Bilateria,485FB@7711|Chordata,48Y55@7742|Vertebrata,4A31X@7898|Actinopterygii	7898|Actinopterygii	K	Max&dimerization&protein	mxd3	-	-	ko:K09114	-	-	-	-	ko00000,ko03000	-	-	-	HLH
TRINITY_DN1794_c0_g1_i4	469.853	-6.19155	1.06692	-5.80318	6.51e-09	3.66e-07	down	8081.XP_008401611.1	5.24e-39	134	COG0394@1|root,KOG3217@2759|Eukaryota,3A3GB@33154|Opisthokonta,3BRIS@33208|Metazoa,3D4KK@33213|Bilateria,48805@7711|Chordata,48V9H@7742|Vertebrata,4A2VF@7898|Actinopterygii	7898|Actinopterygii	T	Acid&phosphatase&1,&soluble	acp1	-	3.1.3.2,3.1.3.48	ko:K14394	ko00730,ko00740,ko01100,map00730,map00740,map01100	-	R00548,R02135	RC00017	ko00000,ko00001,ko01000,ko01009	-	-	-	LMWPc
TRINITY_DN3346_c0_g1_i5	32.8579	-21.6761	3.26917	-6.63045	3.35e-11	3.62e-09	down	8081.XP_008427693.1	1e-221	677	COG0194@1|root,KOG3528@1|root,KOG0708@2759|Eukaryota,KOG3528@2759|Eukaryota,38MWZ@33154|Opisthokonta,3BHXY@33208|Metazoa,3CW3K@33213|Bilateria,47YVY@7711|Chordata,48VNC@7742|Vertebrata,49UCU@7898|Actinopterygii	7898|Actinopterygii	T	Discs,&large&homolog&5a&(Drosophila)	dlg5	-	-	-	-	-	-	-	-	-	-	-	CARD,Guanylate_kin,PDZ,Takusan,dbPDZ_assoc
TRINITY_DN365_c0_g1_i5	434.691	-25.3058	2.67897	-9.44611	3.52e-21	3.61e-18	down	31033.ENSTRUP00000007994	2.22e-43	155	COG3119@1|root,KOG3867@2759|Eukaryota,38DVH@33154|Opisthokonta,3BAP3@33208|Metazoa,3CRD5@33213|Bilateria,481HM@7711|Chordata,48X4C@7742|Vertebrata,4A16U@7898|Actinopterygii	7898|Actinopterygii	P	Arylsulfatase	ARSB	-	3.1.6.12	ko:K01135	ko00531,ko01100,ko04142,map00531,map01100,map04142	M00076,M00077	R07823	-	ko00000,ko00001,ko00002,ko01000	-	-	-	Sulfatase
TRINITY_DN8054_c0_g1_i1	19.8964	-20.9997	3.9207	-5.3561	8.5e-08	3.56e-06	down	32507.XP_006796816.1	5.04e-56	182	2CFVJ@1|root,2S3JJ@2759|Eukaryota,3A7I6@33154|Opisthokonta,3BTA3@33208|Metazoa,3D9SD@33213|Bilateria,48FZQ@7711|Chordata,49D7F@7742|Vertebrata,4A4G9@7898|Actinopterygii	7898|Actinopterygii	S	Poly-adenylate&binding&protein,&unique&domain	-	-	-	-	-	-	-	-	-	-	-	-	PABP
TRINITY_DN921_c1_g1_i1	44.9872	-2.904	0.598921	-4.84871	1.24e-06	3.56e-05	down	7955.ENSDARP00000129871	0	945	KOG1450@1|root,KOG1450@2759|Eukaryota,38G3F@33154|Opisthokonta,3B9DF@33208|Metazoa,3CRSX@33213|Bilateria,48828@7711|Chordata,492TC@7742|Vertebrata,49QPU@7898|Actinopterygii	7898|Actinopterygii	T	Rho&GTPase&activating&protein&27	-	-	-	ko:K20636	-	-	-	-	ko00000,ko04131	-	-	-	PH,PH_9,RhoGAP,WW
TRINITY_DN5021_c0_g1_i1	287.573	-24.721	3.96782	-6.23036	4.65e-10	3.55e-08	down	8010.XP_010878274.1	1.98e-269	753	KOG2863@1|root,KOG2863@2759|Eukaryota,38B4T@33154|Opisthokonta,3BA79@33208|Metazoa,3CU1D@33213|Bilateria,47Z8A@7711|Chordata,48Y57@7742|Vertebrata,49SNU@7898|Actinopterygii	7898|Actinopterygii	A	Debranching&enzyme&homolog&1&(S.&cerevisiae)	dbr1	GO:0000375,GO:0000377,GO:0000398,GO:0003674,GO:0003824,GO:0004518,GO:0004519,GO:0004521,GO:0004540,GO:0005575,GO:0005622,GO:0005623,GO:0005634,GO:0006139,GO:0006396,GO:0006397,GO:0006725,GO:0006807,GO:0008150,GO:0008152,GO:0008380,GO:0008419,GO:0009987,GO:0010467,GO:0016070,GO:0016071,GO:0016787,GO:0016788,GO:0016891,GO:0016893,GO:0034641,GO:0043170,GO:0043226,GO:0043227,GO:0043229,GO:0043231,GO:…	-	ko:K18328	-	-	-	-	ko00000,ko01000,ko03009	-	-	-	DBR1,Metallophos
TRINITY_DN247_c1_g1_i4	85.1086	-9.79277	2.01908	-4.85012	1.23e-06	3.54e-05	down	8010.XP_010881195.1	7.35e-115	344	29PHC@1|root,2RWUZ@2759|Eukaryota,398TC@33154|Opisthokonta,3BM32@33208|Metazoa,3CUPB@33213|Bilateria,487GD@7711|Chordata,494QF@7742|Vertebrata,49S01@7898|Actinopterygii	7898|Actinopterygii	S	Glycoprotein&integral&membrane	ginm1	-	-	-	-	-	-	-	-	-	-	-	-
TRINITY_DN3917_c0_g1_i1	65.0109	-22.6563	4.66677	-4.85482	1.2e-06	3.46e-05	down	7955.ENSDARP00000019103	0	1175	KOG0613@1|root,KOG0613@2759|Eukaryota,38BAS@33154|Opisthokonta,3B9IR@33208|Metazoa,3CRJW@33213|Bilateria,488H9@7711|Chordata,4900H@7742|Vertebrata,49QU9@7898|Actinopterygii	7898|Actinopterygii	T	myosin&light&chain&kinase	mylk	-	2.7.11.18	ko:K00907	ko04020,ko04022,ko04270,ko04371,ko04510,ko04611,ko04810,ko04921,ko04971,map04020,map04022,map04270,map04371,map04510,map04611,map04810,map04921,map04971	-	-	-	ko00000,ko00001,ko01000,ko01001	-	-	-	I-set,Pkinase,fn3
TRINITY_DN8130_c0_g1_i5	57.433	-5.53444	0.951619	-5.81581	6.03e-09	3.43e-07	down	215358.XP_010730636.1	4.25e-159	447	COG0638@1|root,KOG0179@2759|Eukaryota,38EK6@33154|Opisthokonta,3BGIT@33208|Metazoa,3CV39@33213|Bilateria,488R3@7711|Chordata,497SJ@7742|Vertebrata,49WFD@7898|Actinopterygii	7898|Actinopterygii	O	Proteasome&(prosome,&macropain)&subunit,&beta&type,&1	psmb1	-	3.4.25.1	ko:K02732	ko03050,map03050	M00337,M00340	-	-	ko00000,ko00001,ko00002,ko01000,ko01002,ko03051	-	-	-	Proteasome
TRINITY_DN12345_c0_g1_i2	115.365	-10.2316	2.10493	-4.86079	1.17e-06	3.38e-05	down	7955.ENSDARP00000085176	0	1332	COG1131@1|root,KOG0059@2759|Eukaryota,38BPG@33154|Opisthokonta,3BBB4@33208|Metazoa,3CSBI@33213|Bilateria,487H8@7711|Chordata,491TS@7742|Vertebrata,49SKU@7898|Actinopterygii	7898|Actinopterygii	I	ATP-binding&cassette&sub-family&A	abca2	-	-	ko:K05642	ko02010,ko04142,map02010,map04142	-	-	-	ko00000,ko00001,ko02000	3.A.1.211	-	-	ABC2_membrane_3,ABC_tran
TRINITY_DN94406_c0_g1_i6	29.0074	-8.23689	1.53453	-5.36768	7.98e-08	3.37e-06	down	7955.ENSDARP00000105016	2.58e-298	825	KOG0118@1|root,KOG0845@1|root,KOG0118@2759|Eukaryota,KOG0845@2759|Eukaryota,38HSF@33154|Opisthokonta,3BGEG@33208|Metazoa,3CY6V@33213|Bilateria,48343@7711|Chordata,48X72@7742|Vertebrata,49VIW@7898|Actinopterygii	33208|Metazoa	A	Nuclear&receptor&coactivator	NCOA5	GO:0000375,GO:0000377,GO:0000398,GO:0003674,GO:0003682,GO:0005488,GO:0005575,GO:0005622,GO:0005623,GO:0005634,GO:0005856,GO:0006139,GO:0006396,GO:0006397,GO:0006725,GO:0006807,GO:0008150,GO:0008152,GO:0008380,GO:0009966,GO:0009968,GO:0009987,GO:0010467,GO:0010646,GO:0010648,GO:0015629,GO:0016070,GO:0016071,GO:0023051,GO:0023057,GO:0033500,GO:0034641,GO:0042592,GO:0042593,GO:0043170,GO:0043226,GO:…	-	-	-	-	-	-	-	-	-	-	HGTP_anticodon,RRM_1
TRINITY_DN2664_c0_g1_i2	94.8623	-9.94996	2.04642	-4.86214	1.16e-06	3.36e-05	down	7918.ENSLOCP00000018083	0	3033	KOG1820@1|root,KOG1820@2759|Eukaryota,38BXV@33154|Opisthokonta,3B9GF@33208|Metazoa,3CX5Z@33213|Bilateria,480AP@7711|Chordata,48WH9@7742|Vertebrata,49SVQ@7898|Actinopterygii	33208|Metazoa	Z	Cytoskeleton&associated&protein&5	-	GO:0000003,GO:0000212,GO:0000226,GO:0000775,GO:0000776,GO:0000922,GO:0003674,GO:0005488,GO:0005515,GO:0005575,GO:0005622,GO:0005623,GO:0005694,GO:0005737,GO:0005813,GO:0005815,GO:0005819,GO:0005856,GO:0006996,GO:0007010,GO:0007017,GO:0007049,GO:0007051,GO:0007059,GO:0007275,GO:0008017,GO:0008092,GO:0008150,GO:0009790,GO:0009792,GO:0009987,GO:0015630,GO:0015631,GO:0016043,GO:0022402,GO:0022414,GO:…	-	ko:K16803	-	-	-	-	ko00000,ko03036,ko04812	-	-	-	CLASP_N,HEAT
TRINITY_DN274_c1_g1_i1	30.4256	-21.4919	3.6916	-5.82184	5.82e-09	3.32e-07	down	215358.XP_010750910.1	2.35e-86	301	KOG1721@1|root,KOG1721@2759|Eukaryota,39T0U@33154|Opisthokonta,3BEAV@33208|Metazoa,3D240@33213|Bilateria,487Z3@7711|Chordata,496XU@7742|Vertebrata,49VC2@7898|Actinopterygii	7898|Actinopterygii	S	Zinc&finger&protein	znf106	-	-	-	-	-	-	-	-	-	-	-	WD40,zf-met
TRINITY_DN9347_c0_g1_i1	67.352	-22.7086	4.66676	-4.86604	1.14e-06	3.3e-05	down	7994.ENSAMXP00000005533	8.95e-32	131	2CD1S@1|root,2SQT3@2759|Eukaryota,3A5X9@33154|Opisthokonta,3BTFZ@33208|Metazoa,3D9BT@33213|Bilateria,48EAS@7711|Chordata,49C4J@7742|Vertebrata,4A8S0@7898|Actinopterygii	7742|Vertebrata	S	Immunoglobulin&V-Type	-	-	-	ko:K05700	ko04510,ko04520,ko04670,ko04810,ko05100,ko05131,ko05146,map04510,map04520,map04670,map04810,map05100,map05131,map05146	-	-	-	ko00000,ko00001,ko04147,ko04812	-	-	-	V-set
TRINITY_DN7703_c1_g1_i2	51.3942	-22.3255	3.57545	-6.24411	4.26e-10	3.27e-08	down	7955.ENSDARP00000079730	0	1429	COG5647@1|root,KOG2167@2759|Eukaryota,38BUF@33154|Opisthokonta,3B94U@33208|Metazoa,3CRK5@33213|Bilateria,48302@7711|Chordata,496W6@7742|Vertebrata,4A223@7898|Actinopterygii	7898|Actinopterygii	D	Belongs&to&the&cullin&family	cul4b	-	-	ko:K10609	ko03420,ko04120,map03420,map04120	M00385,M00386	-	-	ko00000,ko00001,ko00002,ko03400,ko04121,ko04147	-	-	-	Cullin,Cullin_Nedd8
TRINITY_DN5209_c0_g1_i7	2098.06	-27.5056	3.9155	-7.02481	2.14e-12	3.26e-10	down	7955.ENSDARP00000121478	6.96e-165	484	298YY@1|root,2RG07@2759|Eukaryota,39PUE@33154|Opisthokonta,3B97Z@33208|Metazoa,3D3WY@33213|Bilateria,489DQ@7711|Chordata,491S5@7742|Vertebrata,49U4A@7898|Actinopterygii	7898|Actinopterygii	S	Domain&of&unknown&function&(DUF4657)	-	-	-	-	-	-	-	-	-	-	-	-	DUF4657
TRINITY_DN10394_c0_g1_i1	57.0912	-22.4602	4.17752	-5.37644	7.6e-08	3.23e-06	down	7994.ENSAMXP00000015798	7.99e-39	134	COG2092@1|root,KOG1668@2759|Eukaryota,38BNW@33154|Opisthokonta,3BGBS@33208|Metazoa,3CXWZ@33213|Bilateria,480S8@7711|Chordata,48XBK@7742|Vertebrata,49YR5@7898|Actinopterygii	7898|Actinopterygii	J	Eukaryotic&translation&elongation&factor&1&beta&2	eef1b2	-	-	ko:K03232	-	-	-	-	ko00000,ko03012	-	-	-	EF-1_beta_acid,EF1_GNE
TRINITY_DN4313_c2_g1_i1	1781.77	-6.23825	1.06994	-5.83049	5.53e-09	3.17e-07	down	8010.XP_010872859.1	3.11e-237	689	KOG1923@1|root,KOG1923@2759|Eukaryota,3AFUU@33154|Opisthokonta,3BAEJ@33208|Metazoa,3CTJD@33213|Bilateria,48A0F@7711|Chordata,48WWH@7742|Vertebrata,49V6S@7898|Actinopterygii	7898|Actinopterygii	TZ	Formin-like	-	-	-	-	-	-	-	-	-	-	-	-	Drf_FH3,Drf_GBD,FH2
TRINITY_DN1357_c0_g1_i5	33.389	-21.7143	3.26417	-6.65234	2.88e-11	3.16e-09	down	7994.ENSAMXP00000015641	6.2e-263	734	KOG1037@1|root,KOG1037@2759|Eukaryota,38E97@33154|Opisthokonta,3BJ20@33208|Metazoa,3CUAT@33213|Bilateria,48AUU@7711|Chordata,490DS@7742|Vertebrata,4A20Z@7898|Actinopterygii	7898|Actinopterygii	KLO	Poly&(ADP-ribose)&polymerase	parp3	-	2.4.2.30	ko:K10798	ko03410,ko04210,ko04212,ko04214,ko04217,map03410,map04210,map04212,map04214,map04217	M00296	-	-	ko00000,ko00001,ko00002,ko01000,ko03032,ko03036,ko03400	-	-	-	PARP,PARP_reg,WGR
TRINITY_DN15475_c0_g1_i1	70.3829	-22.7612	4.66675	-4.87732	1.08e-06	3.15e-05	down	7994.ENSAMXP00000000850	8.53e-130	399	2CMWA@1|root,2QSC4@2759|Eukaryota,39RUG@33154|Opisthokonta,3BB2D@33208|Metazoa,3CXH2@33213|Bilateria,47ZMA@7711|Chordata,49NDN@7742|Vertebrata,4A9HG@7898|Actinopterygii	7898|Actinopterygii	S	WWE&domain	-	-	2.4.2.30	ko:K15259	-	-	-	-	ko00000,ko01000	-	-	-	PARP,WWE
TRINITY_DN5878_c0_g1_i2	108.494	-5.19417	0.890252	-5.8345	5.4e-09	3.11e-07	down	48698.ENSPFOP00000013936	3.46e-54	177	COG0200@1|root,KOG0846@2759|Eukaryota,38I02@33154|Opisthokonta,3BC2K@33208|Metazoa,3CTK6@33213|Bilateria,47ZAS@7711|Chordata,4930U@7742|Vertebrata,49VK8@7898|Actinopterygii	7898|Actinopterygii	J	Ribosomal&protein&L15	mrpl15	GO:0000313,GO:0000315,GO:0003674,GO:0003735,GO:0005198,GO:0005575,GO:0005622,GO:0005623,GO:0005737,GO:0005739,GO:0005759,GO:0005761,GO:0005762,GO:0005840,GO:0015934,GO:0031974,GO:0032991,GO:0043226,GO:0043227,GO:0043228,GO:0043229,GO:0043231,GO:0043232,GO:0043233,GO:0044391,GO:0044422,GO:0044424,GO:0044429,GO:0044444,GO:0044446,GO:0044464,GO:0070013,GO:0098798,GO:1990904	-	ko:K02876	ko03010,map03010	M00178,M00179	-	-	br01610,ko00000,ko00001,ko00002,ko03011	-	-	-	Ribosomal_L27A
TRINITY_DN8451_c0_g1_i2	67.916	-3.77137	0.772495	-4.88206	1.05e-06	3.09e-05	down	7994.ENSAMXP00000005092	0	1556	28KU4@1|root,2QTAC@2759|Eukaryota,38HZM@33154|Opisthokonta,3CQ89@33208|Metazoa,3E6DI@33213|Bilateria,48RVA@7711|Chordata,49N99@7742|Vertebrata,4A8XG@7898|Actinopterygii	7898|Actinopterygii	Z	Xin&repeat	-	-	-	-	-	-	-	-	-	-	-	-	Xin
TRINITY_DN813_c0_g1_i13	29.0067	-21.5325	3.99497	-5.38991	7.05e-08	3.04e-06	down	7955.ENSDARP00000052350	2.24e-88	259	KOG4606@1|root,KOG4606@2759|Eukaryota,3A073@33154|Opisthokonta,3BRFS@33208|Metazoa,3D6A0@33213|Bilateria,48DYJ@7711|Chordata,49AWP@7742|Vertebrata,4A2RN@7898|Actinopterygii	7898|Actinopterygii	S	CTD&nuclear&envelope&phosphatase&1&regulatory&subunit&1	cnep1r1	GO:0005575,GO:0005622,GO:0005623,GO:0005634,GO:0005635,GO:0005737,GO:0008150,GO:0008287,GO:0009889,GO:0009891,GO:0009893,GO:0010562,GO:0010604,GO:0010866,GO:0010867,GO:0012505,GO:0016020,GO:0019216,GO:0019220,GO:0019222,GO:0031090,GO:0031323,GO:0031325,GO:0031326,GO:0031328,GO:0031399,GO:0031401,GO:0031965,GO:0031967,GO:0031975,GO:0032268,GO:0032270,GO:0032991,GO:0035303,GO:0035304,GO:0035306,GO:…	-	-	-	-	-	-	-	-	-	-	Tmemb_18A
TRINITY_DN887_c7_g1_i1	368.731	-11.9085	2.03952	-5.83885	5.26e-09	3.03e-07	down	7994.ENSAMXP00000010052	9.89e-126	376	28JFI@1|root,2QRUQ@2759|Eukaryota,38DVN@33154|Opisthokonta,3BEBM@33208|Metazoa,3CUYN@33213|Bilateria,48169@7711|Chordata,497IP@7742|Vertebrata,49WPH@7898|Actinopterygii	7898|Actinopterygii	S	Oxidative&stress&induced&growth&inhibitor&1	-	-	-	-	-	-	-	-	-	-	-	-	K_oxygenase
TRINITY_DN1554_c1_g1_i1	187.334	-24.1026	2.99713	-8.04188	8.85e-16	3.02e-13	down	244447.XP_008329263.1	2.77e-154	462	COG0025@1|root,KOG1966@2759|Eukaryota,38BXC@33154|Opisthokonta,3BBBN@33208|Metazoa,3CW43@33213|Bilateria,48CX8@7711|Chordata,499DC@7742|Vertebrata,49VJC@7898|Actinopterygii	7898|Actinopterygii	P	Solute&carrier&family&9,&subfamily&A&(NHE1,&cation&proton&antiporter&1),&member&1	-	-	-	ko:K05742	ko04024,ko04260,ko04261,ko04371,ko04810,ko04919,ko04970,ko04971,ko04972,ko04976,ko05205,map04024,map04260,map04261,map04371,map04810,map04919,map04970,map04971,map04972,map04976,map05205	-	-	-	ko00000,ko00001,ko01009,ko02000	2.A.36.1.1,2.A.36.1.4	-	-	NEXCaM_BD,Na_H_Exchanger
TRINITY_DN4155_c0_g1_i1	118.585	-23.3263	3.31424	-7.0382	1.95e-12	2.99e-10	down	8010.XP_010887244.1	4.01e-72	216	KOG1590@1|root,KOG1590@2759|Eukaryota,3A5JS@33154|Opisthokonta,3BSV6@33208|Metazoa,3D9BE@33213|Bilateria,48EJ0@7711|Chordata,49BH8@7742|Vertebrata,4A4N2@7898|Actinopterygii	7898|Actinopterygii	C	Mitochondrial&pyruvate&carrier	mpc1	-	-	ko:K22138	-	-	-	-	ko00000,ko02000,ko03029	2.A.105.1	-	-	MPC
TRINITY_DN2346_c0_g1_i1	77.399	-22.8202	4.66674	-4.88996	1.01e-06	2.99e-05	down	215358.XP_010745064.1	2.13e-183	517	COG5035@1|root,KOG2952@2759|Eukaryota,39V0S@33154|Opisthokonta,3BJ7R@33208|Metazoa,3E44T@33213|Bilateria,482TS@7711|Chordata,48WIZ@7742|Vertebrata,4A205@7898|Actinopterygii	7898|Actinopterygii	DKT	Transmembrane&protein&30B	TMEM30B	-	-	-	-	-	-	-	-	-	-	-	CDC50
TRINITY_DN3621_c0_g1_i15	23.6185	-21.2488	3.63417	-5.84693	5.01e-09	2.91e-07	down	7955.ENSDARP00000117105	0	1592	28I4T@1|root,2RME8@2759|Eukaryota,39XNC@33154|Opisthokonta,3BP9I@33208|Metazoa,3D5S5@33213|Bilateria,48DWH@7711|Chordata,499CU@7742|Vertebrata,4A0BM@7898|Actinopterygii	33208|Metazoa	T	Oncostatin&M&receptor	-	-	-	ko:K05057,ko:K05058	ko04060,ko04151,ko04550,ko04630,map04060,map04151,map04550,map04630	-	-	-	ko00000,ko00001,ko04050,ko04090	-	-	-	fn3
TRINITY_DN16994_c0_g1_i7	25.0408	-21.3233	4.35304	-4.89849	9.66e-07	2.89e-05	down	7994.ENSAMXP00000011660	6.55e-148	462	KOG0200@1|root,KOG0200@2759|Eukaryota,38BHB@33154|Opisthokonta,3B9P7@33208|Metazoa,3CSP2@33213|Bilateria,4833C@7711|Chordata,4964J@7742|Vertebrata,49S3T@7898|Actinopterygii	7898|Actinopterygii	T	Endothelium-specific&receptor&tyrosine&kinase&1	tie1	GO:0001568,GO:0001944,GO:0007155,GO:0007275,GO:0007507,GO:0008150,GO:0022610,GO:0032501,GO:0032502,GO:0048513,GO:0048731,GO:0048856,GO:0071603,GO:0072358,GO:0072359,GO:0090136,GO:0098609	2.7.10.1	ko:K05120	-	-	-	-	ko00000,ko01000,ko01001,ko01020,ko04050	-	-	-	I-set,Pkinase_Tyr,fn3
TRINITY_DN2752_c1_g1_i5	44.8608	-8.86809	1.81001	-4.89946	9.61e-07	2.88e-05	down	7994.ENSAMXP00000020677	1.39e-206	578	KOG1507@1|root,KOG1507@2759|Eukaryota,38C77@33154|Opisthokonta,3BBEF@33208|Metazoa,3CYGU@33213|Bilateria,47ZD6@7711|Chordata,494YI@7742|Vertebrata,49WAR@7898|Actinopterygii	7898|Actinopterygii	BD	Nucleosome&assembly&protein&1-like	nap1l4	-	-	ko:K11282	-	-	-	-	ko00000,ko03036	-	-	-	NAP
TRINITY_DN1571_c0_g1_i1	749.427	-26.0694	3.90957	-6.66809	2.59e-11	2.86e-09	down	215358.XP_010747229.1	1.04e-42	146	29XYG@1|root,2QQHM@2759|Eukaryota,39FUY@33154|Opisthokonta,3BGKE@33208|Metazoa,3D0C8@33213|Bilateria,482ER@7711|Chordata,49264@7742|Vertebrata,49TG4@7898|Actinopterygii	7898|Actinopterygii	S	Family&with&sequence&similarity&101,&member&A	fam101a	-	-	-	-	-	-	-	-	-	-	-	FAM101
TRINITY_DN1657_c0_g1_i1	45.4135	-8.88469	1.6443	-5.40334	6.54e-08	2.86e-06	down	7955.ENSDARP00000109139	0	4980	KOG3594@1|root,KOG3594@2759|Eukaryota,38CZH@33154|Opisthokonta,3B9B2@33208|Metazoa,3CZDU@33213|Bilateria,4823D@7711|Chordata,48YDS@7742|Vertebrata,4A23B@7898|Actinopterygii	7898|Actinopterygii	S	Dachsous&1b&(Drosophila)	-	-	-	ko:K16507	ko04391,ko04392,map04391,map04392	-	-	-	ko00000,ko00001,ko04516	-	-	-	Cadherin
TRINITY_DN4498_c0_g1_i1	21.4831	-21.1171	4.30596	-4.90416	9.38e-07	2.83e-05	down	244447.XP_008331700.1	9.05e-103	307	COG1949@1|root,KOG3242@2759|Eukaryota,39R06@33154|Opisthokonta,3BBVK@33208|Metazoa,3D00N@33213|Bilateria,4835W@7711|Chordata,490FR@7742|Vertebrata,4A1AC@7898|Actinopterygii	7898|Actinopterygii	A	Small&fragment&nuclease	rexo2	-	-	ko:K13288	ko03008,map03008	-	-	-	ko00000,ko00001,ko01000,ko03009,ko03019	-	-	-	RNase_T
TRINITY_DN636_c2_g1_i1	430.09	-9.26047	1.47657	-6.27162	3.57e-10	2.81e-08	down	144197.XP_008281065.1	3.86e-202	612	28N3R@1|root,2QUNU@2759|Eukaryota,39V0G@33154|Opisthokonta,3BJN4@33208|Metazoa,3CYT4@33213|Bilateria,4882H@7711|Chordata,49AR1@7742|Vertebrata,4A1TW@7898|Actinopterygii	7898|Actinopterygii	T	Insulin&receptor&substrate	-	-	-	ko:K16172	ko04022,ko04068,ko04140,ko04150,ko04151,ko04152,ko04211,ko04212,ko04213,ko04722,ko04910,ko04920,ko04923,ko04930,ko04931,ko04932,ko04960,ko05206,map04022,map04068,map04140,map04150,map04151,map04152,map04211,map04212,map04213,map04722,map04910,map04920,map04923,map04930,map04931,map04932,map04960,map05206	M00676	-	-	ko00000,ko00001,ko00002	-	-	-	IRS,PH
TRINITY_DN5104_c0_g1_i3	84.0835	-23.0179	4.25501	-5.4096	6.32e-08	2.77e-06	down	7955.ENSDARP00000129294	3.79e-115	379	KOG0584@1|root,KOG0584@2759|Eukaryota,38GRT@33154|Opisthokonta,3BGQS@33208|Metazoa,3CWKF@33213|Bilateria,47ZII@7711|Chordata,48X4H@7742|Vertebrata,4A06U@7898|Actinopterygii	7898|Actinopterygii	T	WNK&lysine&deficient&protein&kinase&4	-	-	2.7.11.1	ko:K08867	-	-	-	-	ko00000,ko01000,ko01001,ko01009	-	-	-	OSR1_C,Pkinase
TRINITY_DN2836_c0_g1_i1	79.2408	-22.9264	4.66674	-4.91273	8.98e-07	2.76e-05	down	7994.ENSAMXP00000001689	7.06e-28	110	2E4GC@1|root,2S9CC@2759|Eukaryota,3A8X2@33154|Opisthokonta,3BTWG@33208|Metazoa,3DAXG@33213|Bilateria,48GX6@7711|Chordata,49DT1@7742|Vertebrata,4A83I@7898|Actinopterygii	7898|Actinopterygii	S	Immunoglobulin	-	-	-	-	-	-	-	-	-	-	-	-	-
TRINITY_DN31_c0_g1_i9	35.3536	-20.376	3.47814	-5.8583	4.68e-09	2.74e-07	down	8049.ENSGMOP00000004222	6.18e-111	339	COG0055@1|root,COG0457@1|root,KOG1124@2759|Eukaryota,KOG1246@2759|Eukaryota,39XV9@33154|Opisthokonta,3BHYQ@33208|Metazoa,3D08E@33213|Bilateria,488AX@7711|Chordata,490H3@7742|Vertebrata,49WP4@7898|Actinopterygii	7898|Actinopterygii	C	demethylase&6B	KDM6B	-	-	ko:K11448	-	-	-	-	ko00000,ko01000,ko03036	-	-	-	JmjC
TRINITY_DN1366_c0_g1_i2	101.164	-10.0425	1.85502	-5.41368	6.17e-08	2.72e-06	down	7955.ENSDARP00000099073	0	2520	28NFK@1|root,2QV16@2759|Eukaryota,38CZ7@33154|Opisthokonta,3BA7R@33208|Metazoa,3CRR4@33213|Bilateria,488JU@7711|Chordata,48YUE@7742|Vertebrata,49QSN@7898|Actinopterygii	33208|Metazoa	S	anchor&protein	AKAP9	GO:0000003,GO:0000086,GO:0000165,GO:0000226,GO:0000242,GO:0000278,GO:0001539,GO:0001932,GO:0001934,GO:0002027,GO:0002064,GO:0003006,GO:0003008,GO:0003674,GO:0005085,GO:0005088,GO:0005102,GO:0005198,GO:0005488,GO:0005515,GO:0005575,GO:0005622,GO:0005623,GO:0005737,GO:0005794,GO:0005795,GO:0005801,GO:0005813,GO:0005814,GO:0005815,GO:0005829,GO:0005856,GO:0005886,GO:0005887,GO:0005929,GO:0006464,GO:…	-	ko:K16481,ko:K16551,ko:K20478	-	-	-	-	ko00000,ko01009,ko03036,ko04131	-	-	-	PACT_coil_coil
TRINITY_DN8741_c0_g1_i1	26.8046	-19.905	3.39616	-5.86105	4.6e-09	2.7e-07	down	48698.ENSPFOP00000007147	1.95e-59	194	COG3869@1|root,KOG3581@2759|Eukaryota,38BGZ@33154|Opisthokonta,3BB2K@33208|Metazoa,3CRR7@33213|Bilateria,4801V@7711|Chordata,4904T@7742|Vertebrata,4A0Q8@7898|Actinopterygii	7898|Actinopterygii	C	Creatine&kinase	ckb	-	2.7.3.2	ko:K00933	ko00330,ko01100,map00330,map01100	M00047	R01881	RC00002,RC00203	ko00000,ko00001,ko00002,ko01000,ko04147	-	-	-	ATP-gua_Ptrans,ATP-gua_PtransN
TRINITY_DN4989_c1_g1_i3	22.1718	-21.16	3.36893	-6.28093	3.37e-10	2.66e-08	down	7955.ENSDARP00000020485	1.15e-283	774	KOG3927@1|root,KOG3927@2759|Eukaryota,39VH0@33154|Opisthokonta,3BHUT@33208|Metazoa,3CUFF@33213|Bilateria,483V5@7711|Chordata,4908E@7742|Vertebrata,49TAI@7898|Actinopterygii	33208|Metazoa	T	Sex&hormone&binding&globulin	SHBG	GO:0000003,GO:0003006,GO:0003674,GO:0005488,GO:0005497,GO:0005575,GO:0005576,GO:0005615,GO:0007276,GO:0007283,GO:0007285,GO:0008150,GO:0009987,GO:0016049,GO:0019953,GO:0022412,GO:0022414,GO:0030154,GO:0032501,GO:0032502,GO:0032504,GO:0040007,GO:0042562,GO:0044421,GO:0044703,GO:0048232,GO:0048468,GO:0048588,GO:0048589,GO:0048609,GO:0048856,GO:0048869,GO:0051704	-	-	-	-	-	-	-	-	-	-	Laminin_G_1
TRINITY_DN7851_c0_g1_i3	48.6503	-20.8219	3.31394	-6.28311	3.32e-10	2.63e-08	down	7918.ENSLOCP00000004644	6.19e-69	222	KOG3575@1|root,KOG3575@2759|Eukaryota,39RVM@33154|Opisthokonta,3BB3T@33208|Metazoa,3CXJE@33213|Bilateria,482BA@7711|Chordata,4960S@7742|Vertebrata,49SUK@7898|Actinopterygii	7898|Actinopterygii	K	Nuclear&receptor&subfamily&0&group&B&member	nr0b2	-	-	ko:K08563	ko04976,map04976	-	-	-	ko00000,ko00001,ko03000,ko03310	-	-	-	Hormone_recep
TRINITY_DN216_c0_g1_i3	159.73	-5.94157	0.889001	-6.68343	2.33e-11	2.6e-09	down	7994.ENSAMXP00000002625	0	1571	KOG1825@1|root,KOG1825@2759|Eukaryota,38CJU@33154|Opisthokonta,3BCR6@33208|Metazoa,3CVEJ@33213|Bilateria,47Z69@7711|Chordata,4918R@7742|Vertebrata,4A1PU@7898|Actinopterygii	7898|Actinopterygii	S	Furry&homolog-like	fryl	-	-	-	-	-	-	-	-	-	-	-	MOR2-PAG1_C,MOR2-PAG1_N,MOR2-PAG1_mid
TRINITY_DN4079_c1_g1_i1	339.407	-24.9454	3.96775	-6.28705	3.24e-10	2.58e-08	down	303518.XP_005730066.1	3.74e-176	501	COG0484@1|root,KOG0712@2759|Eukaryota,38CPQ@33154|Opisthokonta,3BCGW@33208|Metazoa,3CS84@33213|Bilateria,481JQ@7711|Chordata,48X92@7742|Vertebrata,49TKX@7898|Actinopterygii	7898|Actinopterygii	O	homolog&subfamily&A&member	DNAJA4	-	-	ko:K09502,ko:K09505	ko04141,map04141	-	-	-	ko00000,ko00001,ko03110,ko04131	-	-	-	DnaJ,DnaJ_C,DnaJ_CXXCXGXG
TRINITY_DN639_c0_g1_i5	98.5401	-5.34044	0.909706	-5.87051	4.34e-09	2.57e-07	down	144197.XP_008303221.1	2.29e-24	97.8	KOG3858@1|root,KOG3858@2759|Eukaryota,3A78U@33154|Opisthokonta,3BT3F@33208|Metazoa,3DACG@33213|Bilateria,48GBR@7711|Chordata,49D6B@7742|Vertebrata,4A4MU@7898|Actinopterygii	7898|Actinopterygii	S	Chromosome&19&open&reading&frame&24	C19orf24	-	-	-	-	-	-	-	-	-	-	-	DUF1180
TRINITY_DN283_c0_g1_i11	36.3644	-8.56463	1.73626	-4.9328	8.11e-07	2.54e-05	down	7955.ENSDARP00000032784	0	891	KOG1632@1|root,KOG1632@2759|Eukaryota,38F18@33154|Opisthokonta,3BFPJ@33208|Metazoa,3CZT4@33213|Bilateria,4854Q@7711|Chordata,48ZCU@7742|Vertebrata,49VV3@7898|Actinopterygii	7898|Actinopterygii	S	CXXC&finger&1&(PHD&domain)	cxxc1	-	-	ko:K14960	-	-	-	-	ko00000,ko03000,ko03036	-	-	-	PHD,zf-CXXC,zf-CpG_bind_C
TRINITY_DN219_c1_g1_i2	21.3714	-21.019	3.87087	-5.43003	5.63e-08	2.51e-06	down	7955.ENSDARP00000067189	5.95e-126	363	KOG3882@1|root,KOG3882@2759|Eukaryota,38D9R@33154|Opisthokonta,3BGS9@33208|Metazoa,3CSCF@33213|Bilateria,487TJ@7711|Chordata,490HI@7742|Vertebrata,49U2U@7898|Actinopterygii	7898|Actinopterygii	S	Tetraspanin&9a	-	GO:0005575,GO:0005623,GO:0005886,GO:0005887,GO:0007154,GO:0007165,GO:0007166,GO:0008150,GO:0009987,GO:0016020,GO:0016021,GO:0023052,GO:0031224,GO:0031226,GO:0044425,GO:0044459,GO:0044464,GO:0050789,GO:0050794,GO:0050896,GO:0051716,GO:0065007,GO:0071944	-	ko:K17350	-	-	-	-	ko00000	-	-	-	Tetraspannin
TRINITY_DN323_c0_g1_i1	25.8441	-21.2095	3.60851	-5.87765	4.16e-09	2.47e-07	down	7955.ENSDARP00000115743	0	1719	COG2373@1|root,KOG1366@2759|Eukaryota,38EBJ@33154|Opisthokonta,3BBY3@33208|Metazoa,3CYVE@33213|Bilateria,480FU@7711|Chordata,48US7@7742|Vertebrata,49XER@7898|Actinopterygii	7898|Actinopterygii	O	Si&dkey-8k3.2	-	-	-	ko:K03989	ko04610,ko05133,ko05150,ko05322,map04610,map05133,map05150,map05322	-	-	-	ko00000,ko00001,ko04147	-	-	-	A2M,A2M_N,A2M_N_2,A2M_comp,A2M_recep,ANATO,NTR,Thiol-ester_cl
TRINITY_DN5419_c0_g1_i2	43.2254	-22.0927	4.46968	-4.94278	7.7e-07	2.44e-05	down	7955.ENSDARP00000066330	0	1142	KOG0445@1|root,KOG0445@2759|Eukaryota,38D8G@33154|Opisthokonta,3BCUN@33208|Metazoa,3CV9H@33213|Bilateria,4833N@7711|Chordata,48ZPK@7742|Vertebrata,49WGS@7898|Actinopterygii	7898|Actinopterygii	Z	Supervillin	-	-	-	ko:K10369	-	-	-	-	ko00000,ko04812	-	-	-	Gelsolin,VHP
TRINITY_DN1135_c1_g1_i1	72.8147	-9.56947	1.93577	-4.94349	7.67e-07	2.43e-05	down	7955.ENSDARP00000023867	8e-278	758	COG0407@1|root,KOG2872@2759|Eukaryota,38DMD@33154|Opisthokonta,3B9C6@33208|Metazoa,3CRC2@33213|Bilateria,48AJK@7711|Chordata,495Z5@7742|Vertebrata,49XV8@7898|Actinopterygii	33208|Metazoa	H	Uroporphyrinogen&decarboxylase	UROD	GO:0001889,GO:0003674,GO:0003824,GO:0004853,GO:0005488,GO:0005506,GO:0005575,GO:0005622,GO:0005623,GO:0005634,GO:0005654,GO:0005737,GO:0005829,GO:0006082,GO:0006725,GO:0006778,GO:0006779,GO:0006783,GO:0006807,GO:0007275,GO:0008150,GO:0008152,GO:0008198,GO:0009058,GO:0009636,GO:0009719,GO:0009725,GO:0009987,GO:0010033,GO:0010035,GO:0010038,GO:0010039,GO:0010243,GO:0014070,GO:0014075,GO:0016829,GO:…	4.1.1.37	ko:K01599	ko00860,ko01100,ko01110,map00860,map01100,map01110	M00121	R03197,R04972	RC00872	ko00000,ko00001,ko00002,ko01000	-	-	-	URO-D
TRINITY_DN212_c2_g1_i1	351.998	-25.0113	3.97146	-6.29777	3.02e-10	2.42e-08	down	106582.XP_004549651.1	1.14e-60	189	COG1813@1|root,KOG3398@2759|Eukaryota,3A1NN@33154|Opisthokonta,3BPD8@33208|Metazoa,3CWT3@33213|Bilateria,48E59@7711|Chordata,49AY8@7742|Vertebrata,4A36X@7898|Actinopterygii	7898|Actinopterygii	K	Endothelial&differentiation-related&factor&1	edf1	-	-	ko:K03627	-	-	-	-	ko00000	-	-	-	HTH_3,MBF1
TRINITY_DN1877_c2_g1_i2	59.6834	-22.4673	3.8185	-5.8838	4.01e-09	2.4e-07	down	7994.ENSAMXP00000000384	0	1000	KOG0595@1|root,KOG0595@2759|Eukaryota,38DJF@33154|Opisthokonta,3BG3W@33208|Metazoa,3CXCA@33213|Bilateria,48CG6@7711|Chordata,4934Q@7742|Vertebrata,4A0S6@7898|Actinopterygii	7898|Actinopterygii	T	Unc-51-like&kinase&1a&(C.&elegans)	-	-	2.7.11.1	ko:K21357	ko04137,ko04140,ko04150,ko04152,ko04211,map04137,map04140,map04150,map04152,map04211	-	-	-	ko00000,ko00001,ko01000,ko01001,ko03029,ko04131	-	-	-	DUF3543,Pkinase
TRINITY_DN15248_c0_g1_i6	17.1294	-20.8002	4.20282	-4.9491	7.46e-07	2.38e-05	down	244447.XP_008317800.1	1.11e-65	242	COG0515@1|root,KOG0192@2759|Eukaryota,38EJD@33154|Opisthokonta,3BAGP@33208|Metazoa,3CRMT@33213|Bilateria,480QS@7711|Chordata,495GE@7742|Vertebrata,49SU7@7898|Actinopterygii	7898|Actinopterygii	T	Mitogen-activated&protein&kinase&kinase&kinase	MAP3K11	-	2.7.11.25	ko:K04419	ko04010,ko04932,map04010,map04932	M00688,M00689	-	-	ko00000,ko00001,ko00002,ko01000,ko01001	-	-	-	Pkinase,Pkinase_Tyr,SH3_2
TRINITY_DN907_c0_g1_i10	123.603	-23.5163	3.99485	-5.88665	3.94e-09	2.37e-07	down	215358.XP_010735879.1	4.28e-84	300	28IAX@1|root,2QQME@2759|Eukaryota,39SCN@33154|Opisthokonta,3BCVW@33208|Metazoa,3CW86@33213|Bilateria,48165@7711|Chordata,49890@7742|Vertebrata,49SFW@7898|Actinopterygii	7898|Actinopterygii	A	Peroxisome&proliferator-activated&receptor&gamma,&coactivator-related	pprc1	-	-	ko:K17963	-	-	-	-	ko00000,ko03029	-	-	-	RRM_1
TRINITY_DN3956_c0_g1_i12	24.6509	-21.1906	3.59932	-5.88739	3.92e-09	2.36e-07	down	303518.XP_005753088.1	0	1531	KOG1229@1|root,KOG1229@2759|Eukaryota,391BJ@33154|Opisthokonta,3BAIT@33208|Metazoa,3CT0Z@33213|Bilateria,48019@7711|Chordata,490ZH@7742|Vertebrata,49ZTJ@7898|Actinopterygii	7898|Actinopterygii	T	High&affinity&cAMP-specific&and&IBMX-insensitive&3',5'-cyclic&phosphodiesterase	pde8a	-	3.1.4.53	ko:K18437	ko00230,ko04927,ko04934,ko05032,map00230,map04927,map04934,map05032	-	R00191	RC00296	ko00000,ko00001,ko01000	-	-	-	PAS,PAS_9,PDE8,PDEase_I
TRINITY_DN251_c0_g1_i5	863.066	-25.9875	3.49732	-7.43069	1.08e-13	2.32e-11	down	69293.ENSGACP00000005718	3.5e-155	449	KOG3579@1|root,KOG3579@2759|Eukaryota,38HR8@33154|Opisthokonta,3BBE5@33208|Metazoa,3CSA4@33213|Bilateria,4834E@7711|Chordata,491M6@7742|Vertebrata,49WNF@7898|Actinopterygii	7898|Actinopterygii	K	Interferon&regulatory&factor	irf2bp2	-	-	ko:K22383	-	-	-	-	ko00000	-	-	-	IRF-2BP1_2
TRINITY_DN1650_c0_g1_i1	56.9536	-9.2117	1.69052	-5.44905	5.06e-08	2.29e-06	down	7955.ENSDARP00000127909	1.86e-24	109	2EFQC@1|root,2SKVA@2759|Eukaryota,3AGM6@33154|Opisthokonta,3BYJR@33208|Metazoa,3DF9S@33213|Bilateria,48J5S@7711|Chordata,49EZI@7742|Vertebrata,4A632@7898|Actinopterygii	7898|Actinopterygii	-	-	-	-	-	-	-	-	-	-	-	-	-	-	-
TRINITY_DN9489_c0_g1_i2	65.6884	-9.41875	1.72813	-5.45025	5.03e-08	2.28e-06	down	7955.ENSDARP00000114735	0	1158	KOG1028@1|root,KOG1028@2759|Eukaryota,39RUD@33154|Opisthokonta,3BDJZ@33208|Metazoa,3CU6N@33213|Bilateria,488XK@7711|Chordata,48VRP@7742|Vertebrata,49XYQ@7898|Actinopterygii	33208|Metazoa	TU	Synaptotagmin-like	SYTL3	GO:0000149,GO:0001505,GO:0003674,GO:0005102,GO:0005488,GO:0005509,GO:0005515,GO:0005543,GO:0005544,GO:0005575,GO:0005622,GO:0005623,GO:0005737,GO:0005886,GO:0006810,GO:0006836,GO:0006887,GO:0006906,GO:0006996,GO:0007154,GO:0007267,GO:0007268,GO:0007269,GO:0008150,GO:0008270,GO:0008289,GO:0009987,GO:0012505,GO:0016020,GO:0016043,GO:0016050,GO:0016079,GO:0016192,GO:0017156,GO:0017157,GO:0017158,GO:…	-	ko:K17598	-	-	-	-	ko00000,ko01009,ko04131	-	-	-	C2,FYVE_2
TRINITY_DN16374_c0_g1_i1	92.1786	-23.1429	4.66672	-4.95914	7.08e-07	2.28e-05	down	215358.XP_010754884.1	6.33e-80	275	COG5052@1|root,KOG1725@2759|Eukaryota,39TRY@33154|Opisthokonta,3BIFQ@33208|Metazoa,3CV8C@33213|Bilateria,48AHX@7711|Chordata,491U5@7742|Vertebrata,49UPJ@7898|Actinopterygii	7898|Actinopterygii	U	Receptor&accessory&protein&5	reep5	-	-	ko:K17279	-	-	-	-	ko00000,ko04147	-	-	-	TB2_DP1_HVA22
TRINITY_DN2392_c5_g1_i1	60.4691	-22.5462	2.90369	-7.76468	8.19e-15	2.27e-12	down	215358.XP_010753462.1	0	979	KOG4512@1|root,KOG4512@2759|Eukaryota,38C92@33154|Opisthokonta,3BDAI@33208|Metazoa,3CZJY@33213|Bilateria,486KT@7711|Chordata,48UWQ@7742|Vertebrata,49PXN@7898|Actinopterygii	7898|Actinopterygii	K	mediator&of&RNA&polymerase&II&transcription&subunit	MED17	-	-	ko:K15133	ko04919,map04919	-	-	-	ko00000,ko00001,ko03021	-	-	-	Med17
TRINITY_DN20602_c0_g1_i12	22.5349	-21.177	3.59164	-5.89618	3.72e-09	2.25e-07	down	7955.ENSDARP00000049169	1.06e-235	656	28NSP@1|root,2QVCP@2759|Eukaryota,39AG5@33154|Opisthokonta,3BJSK@33208|Metazoa,3CU5F@33213|Bilateria,47ZZD@7711|Chordata,48YKC@7742|Vertebrata,49Q0T@7898|Actinopterygii	33208|Metazoa	S	Cytoskeleton-associated&protein&4	CKAP4	GO:0000323,GO:0001775,GO:0002252,GO:0002263,GO:0002274,GO:0002275,GO:0002283,GO:0002366,GO:0002376,GO:0002443,GO:0002444,GO:0002446,GO:0005575,GO:0005622,GO:0005623,GO:0005634,GO:0005654,GO:0005737,GO:0005764,GO:0005765,GO:0005766,GO:0005773,GO:0005774,GO:0005783,GO:0005788,GO:0005789,GO:0005791,GO:0005811,GO:0005829,GO:0005856,GO:0005886,GO:0006464,GO:0006807,GO:0006810,GO:0006887,GO:0006955,GO:…	-	ko:K13999	ko04141,map04141	-	-	-	ko00000,ko00001	-	-	-	-
TRINITY_DN505_c0_g1_i7	24333.1	-17.0693	2.41013	-7.08229	1.42e-12	2.24e-10	down	144197.XP_008284557.1	3.47e-75	231	KOG4106@1|root,KOG4106@2759|Eukaryota,39T58@33154|Opisthokonta,3BDMC@33208|Metazoa,3D1FB@33213|Bilateria,48BDB@7711|Chordata,496GH@7742|Vertebrata,4A3I4@7898|Actinopterygii	7898|Actinopterygii	S	Chromosome&15&open&reading&frame&57	C15orf57	-	-	-	-	-	-	-	-	-	-	-	CCDC32
TRINITY_DN987_c0_g1_i11	81.4284	-22.9744	4.629	-4.96314	6.94e-07	2.24e-05	down	7955.ENSDARP00000057688	0	897	COG5021@1|root,KOG4361@1|root,KOG0940@2759|Eukaryota,KOG4361@2759|Eukaryota,38HU1@33154|Opisthokonta,3B975@33208|Metazoa,3CZ4B@33213|Bilateria,486Z7@7711|Chordata,48YD1@7742|Vertebrata,49QWB@7898|Actinopterygii	33208|Metazoa	OT	BCL2-associated&athanogene&3	BAG3	GO:0000122,GO:0000166,GO:0000774,GO:0003674,GO:0005488,GO:0005575,GO:0005622,GO:0005623,GO:0005634,GO:0005737,GO:0005829,GO:0005886,GO:0006355,GO:0006357,GO:0006457,GO:0006915,GO:0006950,GO:0007154,GO:0007165,GO:0007166,GO:0008150,GO:0008219,GO:0008625,GO:0009266,GO:0009408,GO:0009605,GO:0009612,GO:0009628,GO:0009889,GO:0009890,GO:0009892,GO:0009987,GO:0010468,GO:0010556,GO:0010558,GO:0010605,GO:…	-	ko:K09557	-	-	-	-	ko00000,ko03110,ko04131	-	-	-	BAG,WW
TRINITY_DN3152_c0_g1_i4	180.797	-24.0669	3.58664	-6.71016	1.94e-11	2.22e-09	down	215358.XP_010734264.1	3.15e-244	719	COG5260@1|root,KOG2277@2759|Eukaryota,38EW5@33154|Opisthokonta,3BCDW@33208|Metazoa,3CSW2@33213|Bilateria,483KK@7711|Chordata,48YJE@7742|Vertebrata,49QDW@7898|Actinopterygii	7898|Actinopterygii	D	Zinc&finger,&CCHC&domain&containing&6	ZCCHC6	-	2.7.7.52	ko:K13291	-	-	-	-	ko00000,ko01000	-	-	-	NTP_transf_2,PAP_assoc,zf-CCHC
TRINITY_DN2712_c0_g1_i1	33.2543	-20.121	3.18545	-6.31651	2.68e-10	2.19e-08	down	7955.ENSDARP00000118624	1.16e-101	305	COG3145@1|root,2QTDK@2759|Eukaryota,38G6U@33154|Opisthokonta,3BJMD@33208|Metazoa,3CVAQ@33213|Bilateria,488HB@7711|Chordata,48ZIF@7742|Vertebrata,49VI7@7898|Actinopterygii	7898|Actinopterygii	L	alkB,&alkylation&repair&homolog&2&(E.&coli)	alkbh2	-	1.14.11.33	ko:K10859	-	-	-	-	ko00000,ko01000,ko03400	-	-	-	2OG-FeII_Oxy_2
TRINITY_DN7128_c1_g1_i1	103.59	-23.2974	3.94753	-5.90176	3.6e-09	2.19e-07	down	144197.XP_008292702.1	2.58e-115	339	28PSI@1|root,2QWF0@2759|Eukaryota,39EPH@33154|Opisthokonta,3BNGD@33208|Metazoa,3D4T8@33213|Bilateria,48DJW@7711|Chordata,49AB0@7742|Vertebrata,4A4HP@7898|Actinopterygii	7898|Actinopterygii	S	Grass&carp&reovirus&(GCRV)-induced&gene	-	-	-	-	-	-	-	-	-	-	-	-	PARP
TRINITY_DN3302_c0_g1_i11	16.2246	-20.7077	4.16442	-4.97254	6.61e-07	2.15e-05	down	7955.ENSDARP00000127116	0	1575	KOG3544@1|root,KOG3544@2759|Eukaryota,39QPM@33154|Opisthokonta,3BJ7G@33208|Metazoa,3D121@33213|Bilateria,4889C@7711|Chordata,4935Y@7742|Vertebrata,49RGU@7898|Actinopterygii	33208|Metazoa	T	Von&Willebrand&factor&A	VWA2	GO:0003674,GO:0005488,GO:0005515,GO:0005575,GO:0005576,GO:0005604,GO:0005615,GO:0007155,GO:0007160,GO:0007161,GO:0008150,GO:0009966,GO:0009987,GO:0010646,GO:0016043,GO:0022607,GO:0022610,GO:0023051,GO:0031012,GO:0031589,GO:0042802,GO:0043933,GO:0044085,GO:0044421,GO:0046626,GO:0048583,GO:0050789,GO:0050794,GO:0051259,GO:0051260,GO:0062023,GO:0065003,GO:0065007,GO:0071840,GO:1900076	-	-	-	-	-	-	-	-	-	-	EGF,VWA,hEGF
TRINITY_DN2075_c0_g1_i5	36.6088	-21.8435	3.45594	-6.32057	2.61e-10	2.14e-08	down	7994.ENSAMXP00000006328	4.49e-102	297	COG0319@1|root,2R6QZ@2759|Eukaryota,39SQ4@33154|Opisthokonta,3BNIH@33208|Metazoa,3D1BN@33213|Bilateria,481IS@7711|Chordata,497IB@7742|Vertebrata,49U80@7898|Actinopterygii	7898|Actinopterygii	S	ybeY&metallopeptidase	ybey	-	-	-	-	-	-	-	-	-	-	-	UPF0054
TRINITY_DN1662_c0_g1_i11	69.8787	-22.6808	3.58743	-6.3223	2.58e-10	2.12e-08	down	244447.XP_008307129.1	2.98e-135	390	KOG1681@1|root,KOG1681@2759|Eukaryota,38TRP@33154|Opisthokonta,3BCWE@33208|Metazoa,3CZK6@33213|Bilateria,481G7@7711|Chordata,490Y7@7742|Vertebrata,49TI0@7898|Actinopterygii	7898|Actinopterygii	I	Enoyl&CoA&hydratase&1,&peroxisomal	ech1	-	-	ko:K12663	ko04146,map04146	-	-	-	ko00000,ko00001,ko01000	-	-	-	ECH_1
TRINITY_DN5948_c0_g1_i2	97.5397	-23.2239	4.66671	-4.9765	6.47e-07	2.11e-05	down	7994.ENSAMXP00000001540	1.25e-265	804	KOG2993@1|root,KOG2993@2759|Eukaryota,38BHV@33154|Opisthokonta,3BCCB@33208|Metazoa,3CSFT@33213|Bilateria,48525@7711|Chordata,498KF@7742|Vertebrata,49THR@7898|Actinopterygii	7898|Actinopterygii	U	Autophagy&related&2B	ATG2B	-	-	ko:K17906	ko04136,ko04138,ko04140,map04136,map04138,map04140	-	-	-	ko00000,ko00001,ko02000,ko03029,ko04131	9.A.15.1	-	-	ATG2_CAD,ATG_C,Chorein_N
TRINITY_DN2276_c0_g1_i3	180.865	-22.9871	3.88771	-5.91277	3.36e-09	2.07e-07	down	8010.XP_010862624.1	1.65e-228	649	COG0591@1|root,KOG3761@2759|Eukaryota,3AGEC@33154|Opisthokonta,3BZMN@33208|Metazoa,3DD8I@33213|Bilateria,48HCG@7711|Chordata,49EUZ@7742|Vertebrata,4A6DB@7898|Actinopterygii	7898|Actinopterygii	I	High-affinity&choline&transporter&1-like	-	-	-	ko:K14387	ko04725,ko05231,map04725,map05231	-	-	-	ko00000,ko00001,ko02000	2.A.21.8	-	-	SSF
TRINITY_DN174_c0_g1_i5	1180.22	-26.694	2.88667	-9.24735	2.3e-20	2e-17	down	8010.XP_010871878.1	6.59e-105	333	28M9Q@1|root,2QTT1@2759|Eukaryota,38DKQ@33154|Opisthokonta,3BI68@33208|Metazoa,3D1IQ@33213|Bilateria,480XP@7711|Chordata,48V9G@7742|Vertebrata,4A4NP@7898|Actinopterygii	7898|Actinopterygii	S	Putative&DNA-binding&domain	SLFNL1	-	-	-	-	-	-	-	-	-	-	-	AlbA_2
TRINITY_DN7045_c0_g1_i1	75.9273	-6.18137	1.23903	-4.98887	6.07e-07	2e-05	down	244447.XP_008317392.1	7.8e-58	200	2CXZ4@1|root,2S0VE@2759|Eukaryota,39XCD@33154|Opisthokonta,3BNPN@33208|Metazoa,3CZ09@33213|Bilateria,48DUM@7711|Chordata,49846@7742|Vertebrata,4A1P3@7898|Actinopterygii	7898|Actinopterygii	T	Domain&abundant&in&complement&control&proteins;&SUSHI&repeat;&short&complement-like&repeat&(SCR)	SELE	-	-	-	-	-	-	-	-	-	-	-	Sushi
TRINITY_DN170_c4_g1_i2	117.473	-23.4815	3.30706	-7.10041	1.24e-12	1.99e-10	down	7994.ENSAMXP00000016512	0	975	COG2453@1|root,KOG1716@2759|Eukaryota,38I3S@33154|Opisthokonta,3BAJK@33208|Metazoa,3D193@33213|Bilateria,4831J@7711|Chordata,494SW@7742|Vertebrata,49T3X@7898|Actinopterygii	7898|Actinopterygii	V	Dual&specificity&phosphatase	DUSP27	GO:0006996,GO:0007010,GO:0008150,GO:0009653,GO:0009987,GO:0010927,GO:0014866,GO:0016043,GO:0022607,GO:0030029,GO:0030036,GO:0030154,GO:0030239,GO:0031032,GO:0032502,GO:0032989,GO:0042692,GO:0044085,GO:0048468,GO:0048646,GO:0048856,GO:0048869,GO:0051146,GO:0055001,GO:0055002,GO:0061061,GO:0070925,GO:0071840,GO:0097435	3.1.3.16,3.1.3.48	ko:K14165	-	-	-	-	ko00000,ko01000,ko01009	-	-	-	DSPc
TRINITY_DN4314_c0_g2_i1	89.2823	-8.89922	1.7836	-4.98947	6.05e-07	1.99e-05	down	144197.XP_008283704.1	1.04e-132	392	COG5068@1|root,KOG0014@2759|Eukaryota,38EKQ@33154|Opisthokonta,3BCPA@33208|Metazoa,3CRCH@33213|Bilateria,483I7@7711|Chordata,48YS5@7742|Vertebrata,49R0N@7898|Actinopterygii	7898|Actinopterygii	K	enhancer&factor	mef2c	-	-	ko:K04454	ko04010,ko04022,ko04371,ko04921,ko05202,ko05418,map04010,map04022,map04371,map04921,map05202,map05418	-	-	-	ko00000,ko00001,ko03000	-	-	-	HJURP_C,SRF-TF
TRINITY_DN2607_c1_g1_i13	32.3778	-21.5638	3.6389	-5.92593	3.11e-09	1.93e-07	down	7955.ENSDARP00000077698	0	2188	COG4886@1|root,KOG0444@2759|Eukaryota,38CS8@33154|Opisthokonta,3B9UA@33208|Metazoa,3D1BF@33213|Bilateria,4834Q@7711|Chordata,495QW@7742|Vertebrata,49WFC@7898|Actinopterygii	33208|Metazoa	Z	Flightless&I&homolog&(Drosophila)	FLII	GO:0001703,GO:0003674,GO:0003779,GO:0005488,GO:0005509,GO:0005515,GO:0005575,GO:0005622,GO:0005623,GO:0005634,GO:0005654,GO:0005737,GO:0005815,GO:0005829,GO:0005856,GO:0005903,GO:0005912,GO:0005924,GO:0005925,GO:0006996,GO:0007010,GO:0007275,GO:0007369,GO:0007525,GO:0007527,GO:0008092,GO:0008150,GO:0009653,GO:0009790,GO:0009987,GO:0010004,GO:0010927,GO:0015630,GO:0016043,GO:0022607,GO:0030029,GO:…	-	-	-	-	-	-	-	-	-	-	Gelsolin,LRR_4,LRR_8
TRINITY_DN1597_c3_g1_i1	171.556	-24.0086	3.5621	-6.74	1.58e-11	1.86e-09	down	8010.XP_010894396.1	0	1033	COG0363@1|root,COG0364@1|root,KOG0563@2759|Eukaryota,KOG3147@2759|Eukaryota,38V5I@33154|Opisthokonta,3BIH2@33208|Metazoa,3CT4G@33213|Bilateria,48530@7711|Chordata,492ZD@7742|Vertebrata,49RMH@7898|Actinopterygii	7898|Actinopterygii	G	Hexose-6-phosphate&dehydrogenase&(glucose&1-dehydrogenase)	h6pd	-	1.1.1.47,3.1.1.31	ko:K13937	ko00030,ko01100,ko01110,ko01200,map00030,map01100,map01110,map01200	M00004,M00006	R02035,R02736	RC00001,RC00066,RC00537	ko00000,ko00001,ko00002,ko01000	-	-	-	G6PD_C,G6PD_N,Glucosamine_iso
TRINITY_DN77_c0_g1_i1	12971.4	-12.6001	1.98442	-6.34952	2.16e-10	1.83e-08	down	7918.ENSLOCP00000013546	1.1e-230	653	KOG3766@1|root,KOG3766@2759|Eukaryota,38EBR@33154|Opisthokonta,3BA62@33208|Metazoa,3CS6Y@33213|Bilateria,483I3@7711|Chordata,49580@7742|Vertebrata,4A1W0@7898|Actinopterygii	7898|Actinopterygii	K	Mbt&domain&containing&1	-	-	-	-	-	-	-	-	-	-	-	-	MBT
TRINITY_DN1247_c0_g1_i12	18.5633	-7.59696	1.51696	-5.008	5.5e-07	1.83e-05	down	7918.ENSLOCP00000004386	0	1346	KOG1216@1|root,KOG1216@2759|Eukaryota,38BA2@33154|Opisthokonta,3BHBM@33208|Metazoa,3CSSV@33213|Bilateria,4802J@7711|Chordata,48VKX@7742|Vertebrata,49WZ6@7898|Actinopterygii	7742|Vertebrata	VW	Fc&fragment&of&IgG&binding&protein	-	-	-	-	-	-	-	-	-	-	-	-	C8,TIL,TILa,VWD
TRINITY_DN929_c0_g1_i1	131.391	-23.6397	3.97984	-5.93988	2.85e-09	1.8e-07	down	32507.XP_006800701.1	3.01e-131	376	28NGW@1|root,2R3YE@2759|Eukaryota,39R9Q@33154|Opisthokonta,3BKH4@33208|Metazoa,3CVRZ@33213|Bilateria,48852@7711|Chordata,48ZNG@7742|Vertebrata,49Z0M@7898|Actinopterygii	7898|Actinopterygii	S	One&gap&junction&consists&of&a&cluster&of&closely&packed&pairs&of&transmembrane&channels,&the&connexons,&through&which&materials&of&low&MW&diffuse&from&one&cell&to&a&neighboring&cell	-	-	-	ko:K07623	-	-	-	-	ko00000	-	-	-	Connexin
TRINITY_DN1036_c3_g1_i1	134.106	-7.60976	1.51851	-5.01132	5.41e-07	1.8e-05	down	7955.ENSDARP00000129614	0	5113	KOG1886@1|root,KOG1886@2759|Eukaryota,38EGC@33154|Opisthokonta,3BE5M@33208|Metazoa,3CRIW@33213|Bilateria,484YY@7711|Chordata,48VBV@7742|Vertebrata,4A2E5@7898|Actinopterygii	33208|Metazoa	K	Trinucleotide&repeat&containing&18	TNRC18	GO:0000785,GO:0000976,GO:0001067,GO:0002009,GO:0002165,GO:0003674,GO:0003676,GO:0003677,GO:0003682,GO:0003690,GO:0005488,GO:0005575,GO:0005622,GO:0005623,GO:0005634,GO:0005635,GO:0005654,GO:0005677,GO:0005694,GO:0005737,GO:0005739,GO:0005829,GO:0006323,GO:0006325,GO:0006333,GO:0006338,GO:0006342,GO:0006355,GO:0006996,GO:0007275,GO:0007444,GO:0007552,GO:0007560,GO:0008150,GO:0009653,GO:0009791,GO:…	-	-	-	-	-	-	-	-	-	-	BAH
TRINITY_DN2322_c15_g1_i20	28.5024	-21.5087	3.61972	-5.94208	2.81e-09	1.78e-07	down	7955.ENSDARP00000028107	1.87e-281	771	COG0402@1|root,KOG3968@2759|Eukaryota,38M4C@33154|Opisthokonta,3BB9H@33208|Metazoa,3CXCD@33213|Bilateria,484E4@7711|Chordata,49967@7742|Vertebrata,49QP5@7898|Actinopterygii	33208|Metazoa	FQ	Amidohydrolase&domain&containing&1	AMDHD1	GO:0003674,GO:0003824,GO:0005575,GO:0005622,GO:0005623,GO:0005737,GO:0005829,GO:0006082,GO:0006520,GO:0006547,GO:0006548,GO:0006725,GO:0006807,GO:0008150,GO:0008152,GO:0009056,GO:0009063,GO:0009987,GO:0016054,GO:0016787,GO:0016810,GO:0016812,GO:0019439,GO:0019752,GO:0034641,GO:0043436,GO:0044237,GO:0044238,GO:0044248,GO:0044270,GO:0044281,GO:0044282,GO:0044424,GO:0044444,GO:0044464,GO:0046395,GO:…	3.5.2.7	ko:K01468	ko00340,ko01100,map00340,map01100	M00045	R02288	RC00683	ko00000,ko00001,ko00002,ko01000	-	-	-	Amidohydro_1,Amidohydro_3
TRINITY_DN150_c0_g1_i11	19.2554	-20.9645	3.81137	-5.50052	3.79e-08	1.78e-06	down	8010.XP_010903511.1	2.34e-150	456	KOG4193@1|root,KOG4193@2759|Eukaryota,38G8Q@33154|Opisthokonta,3BIG8@33208|Metazoa,3CRYG@33213|Bilateria,486R1@7711|Chordata,492JV@7742|Vertebrata,49T1I@7898|Actinopterygii	7898|Actinopterygii	T	G-protein&coupled&receptor	-	-	-	ko:K08453,ko:K08458	-	-	-	-	ko00000,ko04030	-	-	-	7tm_2,GPS,SEA
TRINITY_DN3267_c0_g1_i1	215.913	-11.1359	1.65004	-6.74888	1.49e-11	1.77e-09	down	7955.ENSDARP00000100377	0	2672	28M43@1|root,2QTM0@2759|Eukaryota,39R11@33154|Opisthokonta,3BBTA@33208|Metazoa,3CZDB@33213|Bilateria,480I5@7711|Chordata,495WX@7742|Vertebrata,4A2I6@7898|Actinopterygii	33208|Metazoa	S	Golgin&subfamily&A&member	GOLGA4	GO:0000138,GO:0001558,GO:0003674,GO:0005488,GO:0005515,GO:0005575,GO:0005622,GO:0005623,GO:0005737,GO:0005794,GO:0005795,GO:0005802,GO:0005829,GO:0006810,GO:0006892,GO:0006893,GO:0007275,GO:0007399,GO:0008104,GO:0008150,GO:0008361,GO:0009987,GO:0010720,GO:0010769,GO:0010770,GO:0010975,GO:0010976,GO:0012505,GO:0015031,GO:0015833,GO:0016043,GO:0016192,GO:0017016,GO:0017137,GO:0019899,GO:0022008,GO:…	-	ko:K20283	-	-	-	-	ko00000,ko04131	-	-	-	GRIP
TRINITY_DN1781_c4_g1_i7	126.287	-10.3621	1.6283	-6.36374	1.97e-10	1.7e-08	down	7955.ENSDARP00000104216	0	2812	2CMQH@1|root,2QREN@2759|Eukaryota,38HFA@33154|Opisthokonta,3BEV3@33208|Metazoa,3CXE0@33213|Bilateria,48ATV@7711|Chordata,48ZH2@7742|Vertebrata,49QEH@7898|Actinopterygii	33208|Metazoa	S	B-cell&CLL&lymphoma&9	BCL9	GO:0003674,GO:0005488,GO:0005515,GO:0005575,GO:0005622,GO:0005623,GO:0005634,GO:0005654,GO:0005667,GO:0005737,GO:0005794,GO:0005801,GO:0006355,GO:0006357,GO:0006950,GO:0007154,GO:0007165,GO:0007166,GO:0007267,GO:0007275,GO:0007517,GO:0007519,GO:0008013,GO:0008150,GO:0009611,GO:0009888,GO:0009889,GO:0009891,GO:0009893,GO:0009987,GO:0010468,GO:0010556,GO:0010557,GO:0010604,GO:0010628,GO:0012505,GO:…	-	-	-	-	-	-	-	-	-	-	BCL9
TRINITY_DN6660_c0_g1_i2	114.766	-23.4495	4.6667	-5.02487	5.04e-07	1.69e-05	down	7994.ENSAMXP00000017686	2.49e-66	243	KOG1721@1|root,KOG1721@2759|Eukaryota,38HHR@33154|Opisthokonta,3BX3X@33208|Metazoa,3DE07@33213|Bilateria,48HZ4@7711|Chordata,49E5G@7742|Vertebrata,4A5V2@7898|Actinopterygii	7898|Actinopterygii	S	Zgc&171422	-	-	-	ko:K09228	-	-	-	-	ko00000,ko03000	-	-	-	TINF2_N,zf-C2H2,zf-C2H2_6
TRINITY_DN2029_c1_g1_i2	46.4508	-5.7448	1.14252	-5.02819	4.95e-07	1.66e-05	down	7994.ENSAMXP00000014139	4.7e-289	797	KOG4578@1|root,KOG4578@2759|Eukaryota,39SIX@33154|Opisthokonta,3BCPZ@33208|Metazoa,3D0I3@33213|Bilateria,483PR@7711|Chordata,48WTF@7742|Vertebrata,49ZJV@7898|Actinopterygii	7898|Actinopterygii	S	SPARC&related&modular&calcium&binding&1	smoc1	-	-	-	-	-	-	-	-	-	-	-	Kazal_2,SPARC_Ca_bdg,Thyroglob_assoc,Thyroglobulin_1
TRINITY_DN1949_c1_g1_i5	145.928	-8.68826	1.72387	-5.03998	4.66e-07	1.58e-05	down	7955.ENSDARP00000098809	1.57e-276	798	KOG1452@1|root,KOG1452@2759|Eukaryota,38IYE@33154|Opisthokonta,3BM1B@33208|Metazoa,3E40F@33213|Bilateria,4861A@7711|Chordata,496B8@7742|Vertebrata,49YP9@7898|Actinopterygii	7898|Actinopterygii	T	Synapse&defective&1,&Rho&GTPase,&homolog&1&(C.&elegans)	SYDE1	-	-	ko:K20655	-	-	-	-	ko00000,ko04131	-	-	-	RhoGAP
TRINITY_DN8547_c1_g1_i2	109.264	-23.2327	3.10163	-7.49048	6.86e-14	1.55e-11	down	8010.XP_010890412.1	3.87e-67	224	KOG0118@1|root,KOG0118@2759|Eukaryota,39UM8@33154|Opisthokonta,3BEMJ@33208|Metazoa,3CZ6F@33213|Bilateria,4812X@7711|Chordata,498CB@7742|Vertebrata,4A41Y@7898|Actinopterygii	7898|Actinopterygii	A	Boule-like	BOLL	-	-	-	-	-	-	-	-	-	-	-	RRM_1
TRINITY_DN6720_c0_g1_i1	38.2939	-21.9191	4.34256	-5.04751	4.48e-07	1.52e-05	down	7994.ENSAMXP00000003852	1.2e-285	799	COG5210@1|root,KOG2197@2759|Eukaryota,38DX3@33154|Opisthokonta,3B9PK@33208|Metazoa,3CRU9@33213|Bilateria,4807P@7711|Chordata,4929E@7742|Vertebrata,49QK0@7898|Actinopterygii	7898|Actinopterygii	T	TBC1&domain&family&member	tbc1d15	-	-	ko:K20168	ko04137,map04137	-	-	-	ko00000,ko00001,ko04131	-	-	-	DUF3548,RabGAP-TBC
TRINITY_DN6505_c0_g1_i2	112.447	-23.324	3.65053	-6.38921	1.67e-10	1.48e-08	down	8010.XP_010895072.1	4.77e-215	674	COG5076@1|root,KOG1778@2759|Eukaryota,38G23@33154|Opisthokonta,3BAGN@33208|Metazoa,3CRQD@33213|Bilateria,483FJ@7711|Chordata,497ZY@7742|Vertebrata,4A2FD@7898|Actinopterygii	7898|Actinopterygii	K	E1A&binding&protein&p300	ep300	-	2.3.1.48	ko:K04498	ko04024,ko04066,ko04068,ko04110,ko04310,ko04330,ko04350,ko04520,ko04630,ko04720,ko04916,ko04919,ko04922,ko05016,ko05152,ko05161,ko05164,ko05165,ko05166,ko05167,ko05168,ko05169,ko05200,ko05203,ko05206,ko05211,ko05215,map04024,map04066,map04068,map04110,map04310,map04330,map04350,map04520,map04630,map04720,map04916,map04919,map04922,map05016,map05152,map05161,map05164,map05165,map05166,map05167,map…	-	-	-	ko00000,ko00001,ko01000,ko03000,ko03029,ko03036	-	-	-	Bromodomain,Creb_binding,DUF902,HAT_KAT11,KIX,ZZ,zf-TAZ
TRINITY_DN10808_c0_g1_i2	114.988	-10.2276	1.84735	-5.53637	3.09e-08	1.48e-06	down	8128.ENSONIP00000018388	7.6e-164	484	COG0733@1|root,KOG3660@2759|Eukaryota,38G22@33154|Opisthokonta,3BB0B@33208|Metazoa,3CTJJ@33213|Bilateria,483R4@7711|Chordata,48XII@7742|Vertebrata,49S0G@7898|Actinopterygii	7898|Actinopterygii	T	Solute&carrier&family&6&(neurotransmitter&transporter,&creatine),&member&8	slc6a8	-	-	ko:K05039	-	-	-	-	ko00000,ko02000	2.A.22.3	-	-	SNF
TRINITY_DN7980_c0_g1_i1	91.6125	-23.0894	4.56632	-5.05646	4.27e-07	1.46e-05	down	7994.ENSAMXP00000008919	3.03e-155	445	2CKW9@1|root,2QT7H@2759|Eukaryota,38D4V@33154|Opisthokonta,3BDVA@33208|Metazoa,3CYK6@33213|Bilateria,486CD@7711|Chordata,492B6@7742|Vertebrata,49W61@7898|Actinopterygii	7898|Actinopterygii	S	acid&amidase	NAAA	-	-	ko:K13720	-	-	-	-	ko00000,ko01000,ko01002	-	-	-	CBAH,NAAA-beta
TRINITY_DN1709_c1_g1_i6	261.853	-24.5939	2.57478	-9.55186	1.27e-21	1.43e-18	down	7994.ENSAMXP00000011517	0	1900	2CNB8@1|root,2QUYZ@2759|Eukaryota,38NI4@33154|Opisthokonta,3BDTQ@33208|Metazoa,3CX7E@33213|Bilateria,485U5@7711|Chordata,497GF@7742|Vertebrata,49WS5@7898|Actinopterygii	7898|Actinopterygii	A	Meiosis&regulator&and&mRNA&stability&factor&1	KIAA0430	-	-	ko:K17573	-	-	-	-	ko00000,ko01009	-	-	-	Limkain-b1,NYN,OST-HTH
TRINITY_DN5950_c0_g1_i1	20.8516	-20.0617	3.61973	-5.54232	2.98e-08	1.43e-06	down	7955.ENSDARP00000022307	6.35e-26	103	2937C@1|root,2RA48@2759|Eukaryota,38H8Q@33154|Opisthokonta,3BIWF@33208|Metazoa,3D2MU@33213|Bilateria,485DT@7711|Chordata,4941W@7742|Vertebrata,4A5V8@7898|Actinopterygii	7898|Actinopterygii	S	Second&Mitochondria-derived&Activator&of&Caspases	-	-	-	ko:K10522	ko04210,ko04215,map04210,map04215	-	-	-	ko00000,ko00001,ko03029,ko04121	-	-	-	Smac_DIABLO
TRINITY_DN2814_c0_g1_i17	31.5931	-8.36546	1.65151	-5.06534	4.08e-07	1.41e-05	down	7955.ENSDARP00000060943	9.67e-229	632	COG0441@1|root,KOG1637@2759|Eukaryota,39R5M@33154|Opisthokonta,3BHBI@33208|Metazoa,3D0N0@33213|Bilateria,48608@7711|Chordata,49039@7742|Vertebrata,49Q9R@7898|Actinopterygii	33208|Metazoa	J	ribosomal&protein&L39	MRPL39	GO:0000002,GO:0000313,GO:0000315,GO:0003674,GO:0003735,GO:0005198,GO:0005575,GO:0005622,GO:0005623,GO:0005737,GO:0005739,GO:0005740,GO:0005743,GO:0005759,GO:0005761,GO:0005762,GO:0005840,GO:0006412,GO:0006414,GO:0006415,GO:0006518,GO:0006807,GO:0006996,GO:0007005,GO:0008150,GO:0008152,GO:0009058,GO:0009059,GO:0009987,GO:0010467,GO:0015934,GO:0016020,GO:0016043,GO:0019538,GO:0019866,GO:0022411,GO:…	-	ko:K17420	-	-	-	-	br01610,ko00000,ko03011	-	-	-	TGS
TRINITY_DN505_c2_g1_i4	104.385	-7.65937	1.51235	-5.06454	4.09e-07	1.41e-05	down	7918.ENSLOCP00000022254	2.1e-88	275	KOG3656@1|root,KOG3656@2759|Eukaryota,39SZ8@33154|Opisthokonta,3BACD@33208|Metazoa,3D3KE@33213|Bilateria,489A9@7711|Chordata,495HY@7742|Vertebrata,4A5ZS@7898|Actinopterygii	7898|Actinopterygii	T	7&transmembrane&receptor&(rhodopsin&family)	-	-	-	-	-	-	-	-	-	-	-	-	7tm_1
TRINITY_DN8583_c0_g1_i21	94.827	-23.1643	3.0856	-7.50722	6.04e-14	1.39e-11	down	7955.ENSDARP00000112783	0	1477	28HR7@1|root,2QQ2I@2759|Eukaryota,38E9Q@33154|Opisthokonta,3BFPK@33208|Metazoa,3CXPF@33213|Bilateria,4852K@7711|Chordata,497DN@7742|Vertebrata,49UM7@7898|Actinopterygii	33208|Metazoa	K	phosphatase&1&regulatory&subunit	PPP1R10	GO:0000228,GO:0000785,GO:0000790,GO:0003674,GO:0004857,GO:0004864,GO:0005488,GO:0005515,GO:0005575,GO:0005622,GO:0005623,GO:0005634,GO:0005654,GO:0005694,GO:0006606,GO:0006810,GO:0006886,GO:0006913,GO:0007346,GO:0008104,GO:0008150,GO:0008152,GO:0008157,GO:0008287,GO:0009892,GO:0009893,GO:0010467,GO:0010563,GO:0010564,GO:0010604,GO:0010605,GO:0010638,GO:0010656,GO:0010660,GO:0010662,GO:0010664,GO:…	-	ko:K17552	-	-	-	-	ko00000,ko01009	-	-	-	Med26,zf-CCCH
TRINITY_DN624_c0_g1_i1	69.0386	-22.7426	3.55302	-6.40092	1.54e-10	1.39e-08	down	7994.ENSAMXP00000010489	1.55e-205	604	COG4886@1|root,KOG0444@2759|Eukaryota,38CS8@33154|Opisthokonta,3B9UA@33208|Metazoa,3D1BF@33213|Bilateria,4834Q@7711|Chordata,495QW@7742|Vertebrata,49WFC@7898|Actinopterygii	7898|Actinopterygii	Z	Flightless&I&homolog&(Drosophila)	flii	-	-	-	-	-	-	-	-	-	-	-	Gelsolin,LRR_1,LRR_4,LRR_8
TRINITY_DN10658_c0_g1_i1	84.4187	-23.0131	4.54121	-5.06761	4.03e-07	1.39e-05	down	7994.ENSAMXP00000020206	5.61e-68	228	2E1UH@1|root,2S94F@2759|Eukaryota,3AHMH@33154|Opisthokonta,3BXSG@33208|Metazoa,3DE8V@33213|Bilateria,48HQ6@7711|Chordata,49E2U@7742|Vertebrata,4A5JJ@7898|Actinopterygii	7898|Actinopterygii	S	Septin	-	-	-	-	-	-	-	-	-	-	-	-	AIG1,Septin
TRINITY_DN10054_c0_g1_i10	39.7573	-21.9779	4.33349	-5.07163	3.94e-07	1.37e-05	down	7955.ENSDARP00000064379	8.94e-187	530	KOG1836@1|root,KOG1836@2759|Eukaryota,38CQ0@33154|Opisthokonta,3B9B6@33208|Metazoa,3CTWN@33213|Bilateria,488ER@7711|Chordata,490XJ@7742|Vertebrata,49XJE@7898|Actinopterygii	7898|Actinopterygii	W	Laminin,&alpha&2	lama2	-	-	ko:K05637	ko04151,ko04510,ko04512,ko05145,ko05146,ko05165,ko05200,ko05222,map04151,map04510,map04512,map05145,map05146,map05165,map05200,map05222	-	-	-	ko00000,ko00001	-	-	-	Laminin_B,Laminin_EGF,Laminin_G_1,Laminin_I,Laminin_II,Laminin_N
TRINITY_DN10391_c0_g1_i5	17.509	-19.9942	3.94097	-5.07342	3.91e-07	1.36e-05	down	7994.ENSAMXP00000010315	4.18e-35	125	2EVU7@1|root,2SXRK@2759|Eukaryota,3ARYB@33154|Opisthokonta,3C3MD@33208|Metazoa,3DJF4@33213|Bilateria,48M3Y@7711|Chordata,49I10@7742|Vertebrata,4A8D2@7898|Actinopterygii	7898|Actinopterygii	S	Si&ch211-81a5.8	-	-	-	-	-	-	-	-	-	-	-	-	Synaphin
TRINITY_DN2613_c0_g1_i5	700.296	-12.8341	2.14097	-5.99451	2.04e-09	1.35e-07	down	7994.ENSAMXP00000021432	0	987	KOG0117@1|root,KOG0117@2759|Eukaryota,38B4M@33154|Opisthokonta,3BBMN@33208|Metazoa,3CR8H@33213|Bilateria,4871Q@7711|Chordata,48ZU2@7742|Vertebrata,49QM4@7898|Actinopterygii	7898|Actinopterygii	A	Heterogeneous&nuclear&ribonucleoprotein	HNRNPR	-	-	ko:K13161	-	-	-	-	ko00000,ko03041	-	-	-	RRM_1
TRINITY_DN1052_c0_g1_i2	153.825	-10.6471	2.09793	-5.07504	3.87e-07	1.35e-05	down	7955.ENSDARP00000023322	2.93e-54	180	COG0181@1|root,KOG2892@2759|Eukaryota,38D6W@33154|Opisthokonta,3BE6S@33208|Metazoa,3CVDH@33213|Bilateria,480NV@7711|Chordata,48YXR@7742|Vertebrata,49R6M@7898|Actinopterygii	7898|Actinopterygii	H	Hydroxymethylbilane&synthase	-	-	2.5.1.61	ko:K01749	ko00860,ko01100,ko01110,ko01120,map00860,map01100,map01110,map01120	M00121	R00084	RC02317	ko00000,ko00001,ko00002,ko01000	-	-	-	Porphobil_deam
TRINITY_DN338_c0_g1_i14	81.4633	-21.1904	2.95866	-7.16216	7.94e-13	1.34e-10	down	7955.ENSDARP00000081152	2.78e-211	674	KOG3544@1|root,KOG3544@2759|Eukaryota,38FGZ@33154|Opisthokonta,3BEJH@33208|Metazoa,3CW9K@33213|Bilateria,481QM@7711|Chordata,48XVC@7742|Vertebrata,49PWW@7898|Actinopterygii	33208|Metazoa	W	Collagen,&type&XVI,&alpha&1	COL16A1	GO:0000003,GO:0001101,GO:0001952,GO:0001954,GO:0003674,GO:0005102,GO:0005178,GO:0005488,GO:0005515,GO:0005575,GO:0005576,GO:0005581,GO:0005593,GO:0005597,GO:0005622,GO:0005623,GO:0005737,GO:0005783,GO:0005788,GO:0007154,GO:0007155,GO:0007165,GO:0007166,GO:0007229,GO:0007565,GO:0008150,GO:0009719,GO:0009987,GO:0010033,GO:0010243,GO:0010810,GO:0010811,GO:0012505,GO:0016043,GO:0022414,GO:0022607,GO:…	-	-	-	-	-	-	-	-	-	-	Collagen
TRINITY_DN4_c2_g1_i2	1388.81	-26.9237	3.96194	-6.79559	1.08e-11	1.34e-09	down	106582.XP_004566171.1	1.81e-124	362	KOG4838@1|root,KOG4838@2759|Eukaryota,38ETR@33154|Opisthokonta,3BE3T@33208|Metazoa,3CWMM@33213|Bilateria,486VJ@7711|Chordata,48V8K@7742|Vertebrata,49TQK@7898|Actinopterygii	7898|Actinopterygii	S	Transmembrane&protein&231	tmem231	GO:0005575,GO:0005623,GO:0005886,GO:0005929,GO:0006996,GO:0007154,GO:0007165,GO:0007166,GO:0007224,GO:0008150,GO:0009987,GO:0016020,GO:0016043,GO:0022607,GO:0023052,GO:0030030,GO:0030031,GO:0031090,GO:0031253,GO:0032879,GO:0032880,GO:0032991,GO:0035869,GO:0036038,GO:0042995,GO:0043226,GO:0043227,GO:0044085,GO:0044422,GO:0044425,GO:0044441,GO:0044459,GO:0044463,GO:0044464,GO:0044782,GO:0050789,GO:…	-	ko:K19362	-	-	-	-	ko00000,ko03036	-	-	-	TM231
TRINITY_DN2417_c6_g1_i1	16.1754	-7.38797	1.45539	-5.07629	3.85e-07	1.34e-05	down	244447.XP_008306419.1	0	1109	KOG0132@1|root,KOG0132@2759|Eukaryota,38GNN@33154|Opisthokonta,3BAXH@33208|Metazoa,3CV66@33213|Bilateria,487XX@7711|Chordata,48YZH@7742|Vertebrata,49RZH@7898|Actinopterygii	33208|Metazoa	A	SR-related&CTD-associated&factor&8	SCAF8	GO:0003674,GO:0005488,GO:0005515,GO:0005575,GO:0005622,GO:0005623,GO:0005634,GO:0005654,GO:0006139,GO:0006351,GO:0006366,GO:0006396,GO:0006397,GO:0006725,GO:0006807,GO:0008150,GO:0008152,GO:0009058,GO:0009059,GO:0009987,GO:0010467,GO:0016070,GO:0016071,GO:0016363,GO:0018130,GO:0019438,GO:0019899,GO:0019904,GO:0031974,GO:0031981,GO:0032774,GO:0034399,GO:0034641,GO:0034645,GO:0034654,GO:0043170,GO:…	-	ko:K13167,ko:K13191	-	-	-	-	ko00000,ko03021,ko03041	-	-	-	CTD_bind,RRM_1
TRINITY_DN10078_c0_g1_i1	47.2243	-20.8143	3.2477	-6.40895	1.47e-10	1.33e-08	down	7955.ENSDARP00000093563	8.75e-302	851	COG0515@1|root,KOG0196@2759|Eukaryota,38CUQ@33154|Opisthokonta,3BBD9@33208|Metazoa,3CSNG@33213|Bilateria,4824Y@7711|Chordata,48W0N@7742|Vertebrata,49U4Y@7898|Actinopterygii	7898|Actinopterygii	T	receptor	epha7	-	2.7.10.1	ko:K05108	ko04360,map04360	-	-	-	ko00000,ko00001,ko01000,ko01001,ko01020,ko04050,ko04516	-	-	-	EphA2_TM,Ephrin_lbd,Ephrin_rec_like,Pkinase_Tyr,SAM_1,fn3
TRINITY_DN2537_c2_g1_i4	45.8106	-8.90485	1.30955	-6.79995	1.05e-11	1.31e-09	down	7994.ENSAMXP00000020918	6.4e-261	716	KOG3887@1|root,KOG3887@2759|Eukaryota,38C0P@33154|Opisthokonta,3B9ER@33208|Metazoa,3CR5W@33213|Bilateria,482DR@7711|Chordata,48VSA@7742|Vertebrata,49YMX@7898|Actinopterygii	7898|Actinopterygii	U	Ras-related&GTP&binding	-	-	-	ko:K16186	ko04140,ko04150,map04140,map04150	-	-	-	ko00000,ko00001	-	-	-	Gtr1_RagA
TRINITY_DN5386_c0_g1_i1	446.436	-24.1157	3.36317	-7.17052	7.47e-13	1.29e-10	down	8010.XP_010863369.1	2.07e-80	249	2C4EN@1|root,2S2F4@2759|Eukaryota,3A2XK@33154|Opisthokonta,3BQC4@33208|Metazoa,3D181@33213|Bilateria,486Z9@7711|Chordata,48WNF@7742|Vertebrata,4A3MM@7898|Actinopterygii	7898|Actinopterygii	S	Coiled-coil&domain&containing&137	ccdc137	-	-	-	-	-	-	-	-	-	-	-	-
TRINITY_DN479_c0_g1_i4	270.355	-6.61558	0.972516	-6.80254	1.03e-11	1.29e-09	down	144197.XP_008279552.1	1.32e-69	221	COG2453@1|root,KOG1716@2759|Eukaryota,38ET0@33154|Opisthokonta,3BBHN@33208|Metazoa,3CW6B@33213|Bilateria,482I0@7711|Chordata,48Y73@7742|Vertebrata,4A1RN@7898|Actinopterygii	7898|Actinopterygii	V	Belongs&to&the&protein-tyrosine&phosphatase&family.&Non-receptor&class&dual&specificity&subfamily	dusp1	-	3.1.3.16,3.1.3.48	ko:K21278	ko04010,ko04726,ko05418,map04010,map04726,map05418	-	-	-	ko00000,ko00001,ko01000,ko01009	-	-	-	DSPc,Rhodanese
TRINITY_DN6413_c0_g1_i2	62.9675	-22.6142	3.52221	-6.42046	1.36e-10	1.25e-08	down	8083.ENSXMAP00000015069	1.41e-156	504	COG2940@1|root,KOG1084@2759|Eukaryota,39JBG@33154|Opisthokonta,3B98I@33208|Metazoa,3CX7Z@33213|Bilateria,484ZB@7711|Chordata,498N9@7742|Vertebrata,4A6J6@7898|Actinopterygii	7898|Actinopterygii	K	Lysine&(K)-specific&methyltransferase&2Ba	-	-	-	-	-	-	-	-	-	-	-	-	FYRC,FYRN,PHD,SET,zf-CXXC,zf-HC5HC2H
TRINITY_DN2774_c0_g1_i2	180.169	-24.0684	4.00507	-6.00947	1.86e-09	1.24e-07	down	8010.XP_010891208.1	2.37e-124	402	290MY@1|root,2R7H4@2759|Eukaryota,38KAB@33154|Opisthokonta,3BKUN@33208|Metazoa,3D35P@33213|Bilateria,48D9C@7711|Chordata,499WJ@7742|Vertebrata,49XJ9@7898|Actinopterygii	7898|Actinopterygii	S	Zinc&finger&MYM-type&protein&4-like	-	-	-	-	-	-	-	-	-	-	-	-	DUF3504,zf-FCS
TRINITY_DN2573_c0_g1_i7	276.327	-24.668	4.41736	-5.58433	2.35e-08	1.15e-06	down	7994.ENSAMXP00000014570	3.59e-226	634	28IP9@1|root,2QR0A@2759|Eukaryota,38H1S@33154|Opisthokonta,3BJ8I@33208|Metazoa,3D0S3@33213|Bilateria,48B23@7711|Chordata,494B6@7742|Vertebrata,49ZVQ@7898|Actinopterygii	7898|Actinopterygii	T	TAP&binding&protein&(tapasin)	tapbp	-	-	ko:K08058	ko04612,map04612	-	-	-	ko00000,ko00001	-	-	-	V-set,ig
TRINITY_DN4409_c0_g1_i1	89.2793	-22.2617	3.98577	-5.5853	2.33e-08	1.15e-06	down	144197.XP_008285006.1	1.63e-277	773	COG0064@1|root,KOG2438@2759|Eukaryota,38FEW@33154|Opisthokonta,3BBYP@33208|Metazoa,3CVHW@33213|Bilateria,4854B@7711|Chordata,49212@7742|Vertebrata,49UAU@7898|Actinopterygii	7898|Actinopterygii	J	Allows&the&formation&of&correctly&charged&Gln-tRNA(Gln)&through&the&transamidation&of&misacylated&Glu-tRNA(Gln)&in&the&mitochondria.&The&reaction&takes&place&in&the&presence&of&glutamine&and&ATP&through&an&activated&gamma-phospho-Glu-&tRNA(Gln)	GATB	GO:0003674,GO:0003824,GO:0005575,GO:0005622,GO:0005623,GO:0005737,GO:0005739,GO:0006082,GO:0006139,GO:0006399,GO:0006412,GO:0006518,GO:0006520,GO:0006725,GO:0006807,GO:0008150,GO:0008152,GO:0009058,GO:0009059,GO:0009987,GO:0010467,GO:0016070,GO:0016874,GO:0016879,GO:0016884,GO:0019538,GO:0019752,GO:0030956,GO:0032543,GO:0032991,GO:0034641,GO:0034645,GO:0034660,GO:0043038,GO:0043039,GO:0043043,GO:…	6.3.5.6,6.3.5.7	ko:K02434	ko00970,ko01100,map00970,map01100	-	R03905,R04212	RC00010	ko00000,ko00001,ko01000,ko03029	-	-	-	GatB_N,GatB_Yqey
TRINITY_DN1453_c2_g1_i1	23.6232	-3.73685	0.731241	-5.11029	3.22e-07	1.15e-05	down	144197.XP_008282980.1	4.34e-63	193	KOG4816@1|root,KOG4816@2759|Eukaryota,3A6VH@33154|Opisthokonta,3BST3@33208|Metazoa,3D76Y@33213|Bilateria,48EJS@7711|Chordata,49BN1@7742|Vertebrata,4A3EG@7898|Actinopterygii	7898|Actinopterygii	S	DET1-&and	dda1	-	-	ko:K11792	-	-	-	-	ko00000,ko04121	-	-	-	DDA1
TRINITY_DN1401_c1_g1_i1	226.072	-24.3784	2.69667	-9.04016	1.56e-19	1.14e-16	down	7994.ENSAMXP00000003587	3.2e-280	775	KOG3645@1|root,KOG3645@2759|Eukaryota,38HP0@33154|Opisthokonta,3BEC7@33208|Metazoa,3CVT6@33213|Bilateria,4825T@7711|Chordata,48Y91@7742|Vertebrata,4A050@7898|Actinopterygii	7898|Actinopterygii	T	Cholinergic&receptor,&nicotinic,&beta&1&(muscle)	chrnb1	-	-	ko:K04812	ko04080,map04080	-	-	-	ko00000,ko00001,ko04040	1.A.9.1	-	-	Neur_chan_LBD,Neur_chan_memb
TRINITY_DN34042_c0_g1_i1	357.573	-25.0319	3.48137	-7.19024	6.47e-13	1.13e-10	down	7994.ENSAMXP00000021653	6.16e-78	252	KOG3827@1|root,KOG3827@2759|Eukaryota,39DCG@33154|Opisthokonta,3BD0N@33208|Metazoa,3CWDB@33213|Bilateria,47ZIT@7711|Chordata,48W4P@7742|Vertebrata,4A1SJ@7898|Actinopterygii	7898|Actinopterygii	P	Inward&rectifier&potassium&channel	kcnj13	-	-	ko:K05006	ko04974,map04974	-	-	-	ko00000,ko00001,ko04040	1.A.2.1.8	-	-	IRK
TRINITY_DN536_c5_g1_i1	111.631	-23.3962	2.8627	-8.17278	3.01e-16	1.12e-13	down	8081.XP_008397433.1	4.7e-302	853	COG1502@1|root,KOG1329@2759|Eukaryota,38G6H@33154|Opisthokonta,3BAV7@33208|Metazoa,3CSA1@33213|Bilateria,480E8@7711|Chordata,4959Y@7742|Vertebrata,49QMI@7898|Actinopterygii	7898|Actinopterygii	I	phospholipase	pld1	-	3.1.4.4	ko:K01115	ko00564,ko00565,ko01100,ko01110,ko04014,ko04024,ko04071,ko04072,ko04144,ko04666,ko04724,ko04912,ko05231,map00564,map00565,map01100,map01110,map04014,map04024,map04071,map04072,map04144,map04666,map04724,map04912,map05231	-	R01310,R02051,R07385	RC00017,RC00425	ko00000,ko00001,ko01000,ko04131	-	-	-	PH,PLDc,PLDc_2,PX
TRINITY_DN96_c0_g2_i2	57.4495	-21.8882	3.39702	-6.44337	1.17e-10	1.12e-08	down	8010.XP_010896848.1	0	893	KOG0045@1|root,KOG0045@2759|Eukaryota,39YEB@33154|Opisthokonta,3BKUC@33208|Metazoa,3D2CJ@33213|Bilateria,48BD0@7711|Chordata,493TY@7742|Vertebrata,49ZSD@7898|Actinopterygii	7898|Actinopterygii	OT	Belongs&to&the&peptidase&C2&family	capn12	-	-	ko:K08578	-	-	-	-	ko00000,ko01000,ko01002	-	-	-	Calpain_III,Peptidase_C2
TRINITY_DN4273_c0_g1_i2	40.1169	-21.9621	3.40758	-6.44507	1.16e-10	1.11e-08	down	7994.ENSAMXP00000020304	1.23e-147	433	KOG0667@1|root,KOG0667@2759|Eukaryota,38D9D@33154|Opisthokonta,3BCTZ@33208|Metazoa,3CRMD@33213|Bilateria,480RI@7711|Chordata,48UUS@7742|Vertebrata,49T4B@7898|Actinopterygii	7898|Actinopterygii	T	Dual-specificity&tyrosine-(Y)-phosphorylation&regulated&kinase&2	dyrk2	-	2.7.12.1	ko:K18669	ko04111,map04111	-	-	-	ko00000,ko00001,ko01000,ko01001	-	-	-	Pkinase
TRINITY_DN17108_c0_g1_i2	361.219	-25.0502	3.48121	-7.19584	6.21e-13	1.1e-10	down	144197.XP_008304861.1	1.77e-127	364	KOG3284@1|root,KOG3284@2759|Eukaryota,38D26@33154|Opisthokonta,3BC2W@33208|Metazoa,3D18V@33213|Bilateria,480WT@7711|Chordata,48WFW@7742|Vertebrata,4A0TK@7898|Actinopterygii	7898|Actinopterygii	U	Vacuolar&protein&sorting-associated&protein&28&homolog	vps28	-	-	ko:K12184	ko04144,map04144	M00409	-	-	ko00000,ko00001,ko00002,ko04131,ko04147	-	-	-	VPS28
TRINITY_DN9172_c0_g1_i3	41.3377	-8.74969	1.70558	-5.13004	2.9e-07	1.04e-05	down	8010.XP_010889879.1	1.09e-137	430	COG5021@1|root,KOG0941@2759|Eukaryota,39Y9A@33154|Opisthokonta,3BJ55@33208|Metazoa,3D1VU@33213|Bilateria,48DJZ@7711|Chordata,49APU@7742|Vertebrata,49S3B@7898|Actinopterygii	7898|Actinopterygii	O	E3&ubiquitin-protein&ligase	-	-	2.3.2.26	ko:K10614	ko04120,map04120	-	-	-	ko00000,ko00001,ko01000,ko04121	-	-	-	HECT,RCC1
TRINITY_DN2516_c4_g1_i4	90.6059	-9.88322	1.92486	-5.13451	2.83e-07	1.02e-05	down	7955.ENSDARP00000087723	0	2868	COG5307@1|root,KOG1848@1|root,KOG0929@2759|Eukaryota,KOG1848@2759|Eukaryota,38EK8@33154|Opisthokonta,3BCYV@33208|Metazoa,3CZR1@33213|Bilateria,47Z7G@7711|Chordata,48W1M@7742|Vertebrata,4A1C9@7898|Actinopterygii	33208|Metazoa	U	MON2&homolog	MON2	GO:0000003,GO:0000578,GO:0003002,GO:0003006,GO:0003674,GO:0005488,GO:0005515,GO:0005519,GO:0005575,GO:0005622,GO:0005623,GO:0005737,GO:0005768,GO:0005794,GO:0006810,GO:0006892,GO:0006895,GO:0006996,GO:0007010,GO:0007028,GO:0007275,GO:0007276,GO:0007281,GO:0007292,GO:0007308,GO:0007309,GO:0007314,GO:0007315,GO:0007318,GO:0007350,GO:0007351,GO:0007389,GO:0008092,GO:0008104,GO:0008150,GO:0008358,GO:…	-	ko:K18466	ko04144,map04144	-	-	-	ko00000,ko00001,ko04131	-	-	-	DCB,DUF1981,Mon2_C,Sec7_N
TRINITY_DN1934_c2_g1_i3	101.418	-10.0455	1.9549	-5.13862	2.77e-07	1e-05	down	7955.ENSDARP00000092923	8.95e-191	539	28U6T@1|root,2R0XG@2759|Eukaryota,39T3U@33154|Opisthokonta,3BE91@33208|Metazoa,3D34J@33213|Bilateria,481B8@7711|Chordata,497U1@7742|Vertebrata,49Q0A@7898|Actinopterygii	7898|Actinopterygii	S	Popeye&domain&containing&2	popdc2	GO:0001947,GO:0002009,GO:0003007,GO:0003143,GO:0007275,GO:0007368,GO:0007389,GO:0007507,GO:0008016,GO:0008150,GO:0009653,GO:0009790,GO:0009799,GO:0009855,GO:0009887,GO:0009888,GO:0009987,GO:0023052,GO:0030154,GO:0032501,GO:0032502,GO:0035050,GO:0035239,GO:0035295,GO:0035637,GO:0042692,GO:0044057,GO:0048513,GO:0048562,GO:0048568,GO:0048598,GO:0048729,GO:0048731,GO:0048856,GO:0048869,GO:0050789,GO:…	-	-	-	-	-	-	-	-	-	-	Popeye
TRINITY_DN17554_c0_g1_i10	4.68239	-5.59243	2.23546	-2.50169	0.0123602	0.049971	down	7994.ENSAMXP00000025523	4.56e-209	591	KOG3656@1|root,KOG3656@2759|Eukaryota,39V9B@33154|Opisthokonta,3BF15@33208|Metazoa,3D0JZ@33213|Bilateria,48CU0@7711|Chordata,4955A@7742|Vertebrata,49Q98@7898|Actinopterygii	7898|Actinopterygii	T	G-protein&coupled&receptor	-	GO:0005575,GO:0005623,GO:0005886,GO:0016020,GO:0044464,GO:0071944	-	ko:K08414	-	-	-	-	ko00000,ko04030	-	-	-	7tm_1
TRINITY_DN25849_c0_g1_i3	4.93208	-5.68372	2.26946	-2.50443	0.0122647	0.0497137	down	8010.XP_010881479.1	1.17e-70	233	290TZ@1|root,2RB0C@2759|Eukaryota,39XIN@33154|Opisthokonta,3BBZ7@33208|Metazoa,3D0BM@33213|Bilateria,484UB@7711|Chordata,490VN@7742|Vertebrata,49W9Y@7898|Actinopterygii	7898|Actinopterygii	S	GTPase&IMAP&family&member	-	-	-	-	-	-	-	-	-	-	-	-	AIG1
TRINITY_DN31572_c6_g1_i1	2.93178	-4.89686	1.95423	-2.50577	0.0122184	0.0495828	down	7955.ENSDARP00000097404	0	2735	KOG1874@1|root,KOG1874@2759|Eukaryota,38GXV@33154|Opisthokonta,3BE65@33208|Metazoa,3CZEE@33213|Bilateria,47ZJB@7711|Chordata,490HB@7742|Vertebrata,49RJ4@7898|Actinopterygii	33208|Metazoa	K	THO&complex	THOC2	GO:0000003,GO:0000346,GO:0000347,GO:0000445,GO:0000902,GO:0001701,GO:0001824,GO:0003006,GO:0003674,GO:0003676,GO:0003723,GO:0003729,GO:0005488,GO:0005575,GO:0005622,GO:0005623,GO:0005634,GO:0005654,GO:0006139,GO:0006396,GO:0006397,GO:0006403,GO:0006405,GO:0006406,GO:0006611,GO:0006725,GO:0006807,GO:0006810,GO:0006886,GO:0006913,GO:0006950,GO:0007275,GO:0007276,GO:0007281,GO:0007292,GO:0007399,GO:…	-	ko:K12879	ko03013,ko03040,map03013,map03040	M00405,M00406	-	-	ko00000,ko00001,ko00002,ko03019,ko03041	-	-	-	THOC2_N,Tho2,Thoc2
TRINITY_DN3521_c0_g1_i8	30.5256	-8.31347	3.31586	-2.50718	0.0121697	0.0494483	down	7955.ENSDARP00000117664	8.66e-88	293	COG0666@1|root,KOG0504@2759|Eukaryota,39U4P@33154|Opisthokonta,3BD2M@33208|Metazoa,3D08P@33213|Bilateria,480SY@7711|Chordata,48XS3@7742|Vertebrata,49ZCD@7898|Actinopterygii	7898|Actinopterygii	S	Ankyrin&repeat&and&SOCS&box-containing&2a,&tandem&duplicate&1	-	-	-	ko:K10324	-	-	-	-	ko00000,ko04121	-	-	-	Ank_2,Ank_3,Ank_4,SOCS_box
TRINITY_DN6557_c0_g1_i2	69.0605	-3.66184	1.45991	-2.50826	0.0121326	0.0493405	down	8128.ENSONIP00000003490	1.06e-99	320	KOG1396@1|root,KOG1396@2759|Eukaryota,38DPJ@33154|Opisthokonta,3BCRJ@33208|Metazoa,3CRJU@33213|Bilateria,481HX@7711|Chordata,48V9U@7742|Vertebrata,49SYQ@7898|Actinopterygii	7898|Actinopterygii	S	SUN&domain&containing&ossification&factor	suco	-	-	-	-	-	-	-	-	-	-	-	Sad1_UNC
TRINITY_DN21594_c0_g1_i3	23.1665	-7.91573	3.15532	-2.50869	0.0121178	0.049298	down	7955.ENSDARP00000020340	4.89e-291	821	KOG3691@1|root,KOG3691@2759|Eukaryota,38DB8@33154|Opisthokonta,3BD32@33208|Metazoa,3CVXK@33213|Bilateria,48136@7711|Chordata,494P2@7742|Vertebrata,49TXV@7898|Actinopterygii	7898|Actinopterygii	U	Exocyst&complex&component&4	exoc4	-	-	ko:K06111	-	-	-	-	ko00000,ko04131	-	-	-	Sec8_exocyst
TRINITY_DN3497_c2_g1_i1	10.684	-6.79735	2.70631	-2.51167	0.0120162	0.048999	down	7955.ENSDARP00000002468	2.04e-26	106	2CF8S@1|root,2S7HA@2759|Eukaryota,3A03W@33154|Opisthokonta,3BSHM@33208|Metazoa,3D704@33213|Bilateria,48E78@7711|Chordata,49AXI@7742|Vertebrata,4A4NB@7898|Actinopterygii	7898|Actinopterygii	S	Sialomucin&core&protein	cd164	-	-	ko:K06546	ko04142,map04142	-	-	-	ko00000,ko00001,ko04090	-	-	-	MGC-24
TRINITY_DN2036_c0_g1_i3	62.0902	-3.159	1.25759	-2.51196	0.0120063	0.0489726	down	8010.XP_010887888.1	7.51e-108	327	28P84@1|root,2QVV5@2759|Eukaryota,38I62@33154|Opisthokonta,3BD0U@33208|Metazoa,3D1U7@33213|Bilateria,48B5Z@7711|Chordata,495QE@7742|Vertebrata,49RHH@7898|Actinopterygii	7898|Actinopterygii	T	SH2&domain&containing&4A	-	-	-	ko:K17577	-	-	-	-	ko00000,ko01009	-	-	-	SH2
TRINITY_DN324_c0_g1_i14	15.9171	-7.37478	2.93564	-2.51215	0.0119998	0.0489611	down	7994.ENSAMXP00000002742	9.02e-222	622	KOG2736@1|root,KOG2736@2759|Eukaryota,38HQN@33154|Opisthokonta,3BE5S@33208|Metazoa,3CRWI@33213|Bilateria,4844B@7711|Chordata,491QF@7742|Vertebrata,49XPD@7898|Actinopterygii	7898|Actinopterygii	T	subunit&of&the&gamma-secretase&complex,&an&endoprotease&complex&that&catalyzes&the&intramembrane&cleavage&of&integral&membrane&proteins&such&as&Notch&receptors	psen2	GO:0000323,GO:0003674,GO:0003824,GO:0004175,GO:0005575,GO:0005622,GO:0005623,GO:0005634,GO:0005737,GO:0005739,GO:0005740,GO:0005743,GO:0005764,GO:0005765,GO:0005773,GO:0005774,GO:0005856,GO:0005886,GO:0005887,GO:0005929,GO:0005938,GO:0006508,GO:0006509,GO:0006518,GO:0006807,GO:0006810,GO:0006811,GO:0006812,GO:0006816,GO:0007154,GO:0007165,GO:0007166,GO:0007219,GO:0007220,GO:0007275,GO:0007399,GO:…	-	ko:K04522	ko04330,ko04722,ko05010,map04330,map04722,map05010	M00682	-	-	ko00000,ko00001,ko00002,ko01000,ko01002	-	-	-	Presenilin
TRINITY_DN1158_c0_g1_i5	41.9776	-4.75458	1.89045	-2.51506	0.0119013	0.0486756	down	7994.ENSAMXP00000010791	0	1177	KOG1243@1|root,KOG1243@2759|Eukaryota,38BPK@33154|Opisthokonta,3BJ3X@33208|Metazoa,3D2CX@33213|Bilateria,489EF@7711|Chordata,49272@7742|Vertebrata,49R6U@7898|Actinopterygii	7898|Actinopterygii	T	SCY1-like&1&(S.&cerevisiae)	SCYL1	-	-	ko:K08876	-	-	-	-	ko00000,ko01001,ko03016	-	-	-	Pkinase
TRINITY_DN46035_c0_g1_i9	6.67107	-6.11973	2.43307	-2.51523	0.0118955	0.0486577	down	7955.ENSDARP00000094034	0	923	COG0438@1|root,KOG0853@2759|Eukaryota,38TSM@33154|Opisthokonta,3BCV6@33208|Metazoa,3CUT2@33213|Bilateria,489EW@7711|Chordata,495SZ@7742|Vertebrata,49SHQ@7898|Actinopterygii	33208|Metazoa	M	Asparagine-linked&glycosylation&2&homolog&(S.&cerevisiae,&alpha-1,3-mannosyltransferase)	ALG2	GO:0000030,GO:0000033,GO:0003674,GO:0003824,GO:0005488,GO:0005515,GO:0005575,GO:0005622,GO:0005623,GO:0005634,GO:0005737,GO:0005783,GO:0005789,GO:0005829,GO:0005856,GO:0006464,GO:0006486,GO:0006487,GO:0006488,GO:0006490,GO:0006629,GO:0006807,GO:0008150,GO:0008152,GO:0009058,GO:0009059,GO:0009100,GO:0009101,GO:0009987,GO:0010035,GO:0010038,GO:0012505,GO:0015629,GO:0016020,GO:0016740,GO:0016757,GO:…	2.4.1.132,2.4.1.257	ko:K03843	ko00510,ko00513,ko01100,map00510,map00513,map01100	M00055	R05973,R06238	-	ko00000,ko00001,ko00002,ko01000,ko01003	-	GT4	-	Glyco_transf_4,Glycos_transf_1
TRINITY_DN181_c1_g1_i3	16.471	-7.42445	2.94463	-2.52136	0.0116904	0.0480797	down	8049.ENSGMOP00000011439	7.38e-122	364	2CMTE@1|root,2QRVY@2759|Eukaryota,38DD9@33154|Opisthokonta,3BDFP@33208|Metazoa,3D0QY@33213|Bilateria,48RW1@7711|Chordata,49NA8@7742|Vertebrata,49UKC@7898|Actinopterygii	7898|Actinopterygii	S	Tripartite&motif-containing	trim16	-	-	ko:K12006	-	-	-	-	ko00000,ko04121	-	-	-	PRY,SPRY,zf-B_box
TRINITY_DN2488_c4_g2_i3	3.11853	-5.01203	1.98663	-2.52289	0.0116396	0.0479494	down	7955.ENSDARP00000093469	6.55e-161	465	KOG2085@1|root,KOG2085@2759|Eukaryota,38CH2@33154|Opisthokonta,3BAF3@33208|Metazoa,3CTCU@33213|Bilateria,4811P@7711|Chordata,490DB@7742|Vertebrata,49YT1@7898|Actinopterygii	7898|Actinopterygii	T	Serine&threonine-protein&phosphatase&2A&56&kDa&regulatory&subunit&delta	ppp2r5d	-	-	ko:K11584	ko03015,ko04071,ko04113,ko04114,ko04151,ko04152,ko04261,ko04728,ko05165,map03015,map04071,map04113,map04114,map04151,map04152,map04261,map04728,map05165	-	-	-	ko00000,ko00001,ko01009,ko03036	-	-	-	B56
TRINITY_DN1150_c2_g1_i2	8.9822	-6.54875	2.59545	-2.52317	0.0116302	0.0479211	down	7955.ENSDARP00000050331	4.83e-101	303	KOG0082@1|root,KOG0082@2759|Eukaryota,38E4Q@33154|Opisthokonta,3B9RI@33208|Metazoa,3CU70@33213|Bilateria,480B8@7711|Chordata,494J8@7742|Vertebrata,49T2R@7898|Actinopterygii	7898|Actinopterygii	DT	Guanine&nucleotide&binding&protein&(G&protein)&alpha	gna12	-	-	ko:K04346	ko04010,ko04022,ko04071,ko04072,ko04270,ko04730,ko04810,ko05200,map04010,map04022,map04071,map04072,map04270,map04730,map04810,map05200	-	-	-	ko00000,ko00001,ko04031,ko04147	-	-	-	G-alpha
TRINITY_DN1243_c0_g1_i7	24.3196	-4.51949	1.78917	-2.52603	0.0115361	0.0476734	down	144197.XP_008274773.1	6.53e-147	433	KOG0982@1|root,KOG0982@2759|Eukaryota,38CX7@33154|Opisthokonta,3BH20@33208|Metazoa,3CYNF@33213|Bilateria,488YV@7711|Chordata,48W63@7742|Vertebrata,49QFV@7898|Actinopterygii	7898|Actinopterygii	DZ	RAB11&family&interacting&protein&4&(class&II)	rab11fip4	GO:0003674,GO:0005488,GO:0005515,GO:0005575,GO:0005622,GO:0005623,GO:0005737,GO:0005768,GO:0005886,GO:0008150,GO:0010008,GO:0010564,GO:0012505,GO:0016020,GO:0017016,GO:0017137,GO:0019899,GO:0030139,GO:0030306,GO:0030496,GO:0031090,GO:0031267,GO:0031410,GO:0031982,GO:0032153,GO:0032154,GO:0032155,GO:0032465,GO:0042802,GO:0042803,GO:0043226,GO:0043227,GO:0043229,GO:0044422,GO:0044424,GO:0044425,GO:…	-	ko:K12485	ko04144,map04144	-	-	-	ko00000,ko00001,ko04131	-	-	-	RBD-FIP
TRINITY_DN26187_c0_g1_i9	9.94245	-4.24112	1.67886	-2.52619	0.0115306	0.0476598	down	144197.XP_008282300.1	3.1e-61	225	2CCFZ@1|root,2QRR8@2759|Eukaryota,39S7K@33154|Opisthokonta,3BK2W@33208|Metazoa,3CY7Q@33213|Bilateria,483SP@7711|Chordata,48VE3@7742|Vertebrata,49QZJ@7898|Actinopterygii	7898|Actinopterygii	S	Centrosomal&protein	cep128	-	-	ko:K16460	-	-	-	-	ko00000,ko03036	-	-	-	-
TRINITY_DN86530_c0_g1_i7	6.53425	-5.08342	2.01162	-2.52703	0.0115031	0.0475805	down	7994.ENSAMXP00000009860	2.19e-14	74.7	2CCIA@1|root,2S3W7@2759|Eukaryota,3A7F5@33154|Opisthokonta,3BT7R@33208|Metazoa,3DA0S@33213|Bilateria,48G99@7711|Chordata,49D08@7742|Vertebrata,4A4E8@7898|Actinopterygii	7898|Actinopterygii	T	Zgc&174863	-	-	-	ko:K05412,ko:K06746	ko04514,ko04620,ko04672,ko04940,ko05320,ko05322,ko05323,ko05330,ko05332,ko05416,map04514,map04620,map04672,map04940,map05320,map05322,map05323,map05330,map05332,map05416	-	-	-	ko00000,ko00001,ko04090,ko04516	-	-	-	C1-set,C2-set_2,I-set,V-set
TRINITY_DN68_c1_g1_i2	17.4285	-7.50442	2.9644	-2.53152	0.0113571	0.0471599	down	8010.XP_010899912.1	0	5006	KOG3509@1|root,KOG3514@1|root,KOG3509@2759|Eukaryota,KOG3514@2759|Eukaryota,38X54@33154|Opisthokonta,3B9Y9@33208|Metazoa,3CYVU@33213|Bilateria,486VS@7711|Chordata,4900I@7742|Vertebrata,49S24@7898|Actinopterygii	7898|Actinopterygii	T	heparan&sulfate&proteoglycan	hspg2	-	-	ko:K06255	ko04512,ko05161,ko05205,map04512,map05161,map05205	-	-	-	ko00000,ko00001,ko00535,ko04147,ko04516	-	-	-	EGF,I-set,Laminin_B,Laminin_EGF,Laminin_G_1,Ldl_recept_a
TRINITY_DN1746_c0_g1_i6	8.1228	-5.43495	2.14151	-2.53791	0.0111518	0.0465883	down	7994.ENSAMXP00000007306	6.3e-42	149	28K69@1|root,2S604@2759|Eukaryota,3A69T@33154|Opisthokonta,3BT1R@33208|Metazoa,3D9P6@33213|Bilateria,48GBU@7711|Chordata,49D7K@7742|Vertebrata,4A4HZ@7898|Actinopterygii	7898|Actinopterygii	S	Complement&component&C1q&domain.	-	-	-	-	-	-	-	-	-	-	-	-	C1q
TRINITY_DN62311_c0_g1_i2	2.88725	-4.86897	1.91841	-2.53802	0.0111481	0.0465786	down	32507.XP_006787169.1	3.24e-89	286	KOG1217@1|root,KOG1217@2759|Eukaryota,38E09@33154|Opisthokonta,3BE3U@33208|Metazoa,3CT2R@33213|Bilateria,482HM@7711|Chordata,48WYY@7742|Vertebrata,49Z28@7898|Actinopterygii	7898|Actinopterygii	T	Nephronectin	npnt	-	-	ko:K06824	-	-	-	-	ko00000,ko04516	-	-	-	EGF_CA,MAM
TRINITY_DN191_c2_g1_i1	6.95877	-6.18245	2.43483	-2.53917	0.0111115	0.0464675	down	7955.ENSDARP00000087115	5.72e-115	351	2CMRF@1|root,2QRK8@2759|Eukaryota,38BZ6@33154|Opisthokonta,3BC6D@33208|Metazoa,3CRA6@33213|Bilateria,4834K@7711|Chordata,48UZ9@7742|Vertebrata,49W7A@7898|Actinopterygii	7898|Actinopterygii	W	Thrombospondin&1b	thbs1	-	-	ko:K16857	ko04015,ko04115,ko04145,ko04151,ko04350,ko04510,ko04512,ko05144,ko05165,ko05205,ko05206,ko05219,map04015,map04115,map04145,map04151,map04350,map04510,map04512,map05144,map05165,map05205,map05206,map05219	-	-	-	ko00000,ko00001,ko00536,ko04131,ko04516	-	-	-	EGF_3,TSP_1,TSP_3,TSP_C,VWC
TRINITY_DN79392_c0_g1_i1	3.0515	-4.93384	1.94256	-2.53987	0.0110894	0.0464034	down	7918.ENSLOCP00000014160	4.7e-90	266	KOG0324@1|root,KOG0324@2759|Eukaryota,38YMV@33154|Opisthokonta,3BI97@33208|Metazoa,3CWM6@33213|Bilateria,48906@7711|Chordata,48YPD@7742|Vertebrata,49SKF@7898|Actinopterygii	7898|Actinopterygii	S	Desumoylating&isopeptidase	desi1	-	-	-	-	-	-	-	-	-	-	-	Peptidase_C97
TRINITY_DN2748_c0_g1_i21	55.1348	-8.31412	3.27176	-2.54118	0.011048	0.0462848	down	7994.ENSAMXP00000018251	0	1337	COG5059@1|root,KOG0244@2759|Eukaryota,38CGP@33154|Opisthokonta,3BCNH@33208|Metazoa,3CUUQ@33213|Bilateria,47Z3Z@7711|Chordata,48WES@7742|Vertebrata,49UEE@7898|Actinopterygii	7898|Actinopterygii	Z	Belongs&to&the&TRAFAC&class&myosin-kinesin&ATPase&superfamily.&Kinesin&family	kif21a	-	-	ko:K10395	-	-	-	-	ko00000,ko04812	-	-	-	Kinesin,WD40
TRINITY_DN794_c1_g1_i1	20.1672	-4.29117	1.68791	-2.54231	0.0110124	0.0461864	down	8128.ENSONIP00000001208	7.04e-134	387	COG5069@1|root,KOG1700@2759|Eukaryota,39R0S@33154|Opisthokonta,3BINN@33208|Metazoa,3D03D@33213|Bilateria,484HR@7711|Chordata,48Z10@7742|Vertebrata,49SMI@7898|Actinopterygii	7898|Actinopterygii	TZ	Cysteine-rich&protein	crip2	-	-	-	-	-	-	-	-	-	-	-	LIM
TRINITY_DN19802_c0_g1_i6	13.5369	-3.6996	1.45442	-2.54369	0.0109687	0.0460773	down	7918.ENSLOCP00000003923	2e-106	322	COG5333@1|root,KOG0835@2759|Eukaryota,38BYW@33154|Opisthokonta,3BF28@33208|Metazoa,3CV11@33213|Bilateria,481KZ@7711|Chordata,496NX@7742|Vertebrata,49TWU@7898|Actinopterygii	7898|Actinopterygii	D	Belongs&to&the&cyclin&family	ccnl1	-	-	-	-	-	-	-	-	-	-	-	Cyclin_C,Cyclin_N
TRINITY_DN16698_c0_g1_i5	9.61756	-6.64545	2.61238	-2.54383	0.0109645	0.046064	down	144197.XP_008298657.1	3.64e-164	474	KOG3812@1|root,KOG3812@2759|Eukaryota,38D0P@33154|Opisthokonta,3BC85@33208|Metazoa,3CXPJ@33213|Bilateria,47ZFV@7711|Chordata,495WS@7742|Vertebrata,49TVS@7898|Actinopterygii	7898|Actinopterygii	T	Calcium&channel,&voltage-dependent,&beta&1&subunit	cacnb1	-	-	ko:K04862	ko04010,ko04260,ko04261,ko04921,ko05410,ko05412,ko05414,map04010,map04260,map04261,map04921,map05410,map05412,map05414	-	-	-	ko00000,ko00001,ko04040	8.A.22.1.1	-	-	Guanylate_kin,VGCC_beta4Aa_N
TRINITY_DN3059_c1_g1_i4	8.28848	-6.42684	2.526	-2.54427	0.0109505	0.0460298	down	7955.ENSDARP00000101913	7.96e-110	335	28P7A@1|root,2QVUB@2759|Eukaryota,39RSI@33154|Opisthokonta,3BH2X@33208|Metazoa,3D0UP@33213|Bilateria,47ZGS@7711|Chordata,494WR@7742|Vertebrata,49X4H@7898|Actinopterygii	7898|Actinopterygii	S	Transmembrane&protein&79b	tmem79	-	-	-	-	-	-	-	-	-	-	-	-
TRINITY_DN382_c1_g1_i8	14.5641	-7.24661	2.8462	-2.54607	0.0108944	0.0458781	down	7994.ENSAMXP00000021087	7.73e-107	332	KOG1721@1|root,KOG1721@2759|Eukaryota,38G5S@33154|Opisthokonta,3BEXW@33208|Metazoa,3D3CX@33213|Bilateria,484ZA@7711|Chordata,4966Y@7742|Vertebrata,49YKJ@7898|Actinopterygii	7898|Actinopterygii	K	Zinc&finger&protein&410	znf410	-	-	-	-	-	-	-	-	-	-	-	zf-C2H2
TRINITY_DN2229_c0_g1_i3	12.9454	-2.59246	1.01802	-2.54656	0.010879	0.0458412	down	144197.XP_008282918.1	1.98e-147	421	COG1272@1|root,KOG0748@2759|Eukaryota,38C8H@33154|Opisthokonta,3BCS0@33208|Metazoa,3CTE5@33213|Bilateria,480T9@7711|Chordata,48VWT@7742|Vertebrata,49T7B@7898|Actinopterygii	7898|Actinopterygii	T	Adiponectin&receptor	adipor1	-	-	ko:K07297	ko04152,ko04211,ko04920,ko04932,map04152,map04211,map04920,map04932	-	-	-	ko00000,ko00001	-	-	-	HlyIII
TRINITY_DN2623_c0_g1_i2	11.8605	-6.94787	2.72772	-2.54713	0.0108612	0.0457821	down	8090.ENSORLP00000017769	4.4e-265	731	KOG0938@1|root,KOG0938@2759|Eukaryota,38C4Q@33154|Opisthokonta,3BFU4@33208|Metazoa,3CZEY@33213|Bilateria,486M4@7711|Chordata,49792@7742|Vertebrata,4A5W4@7898|Actinopterygii	7898|Actinopterygii	U	Adaptor-related&protein&complex&2,&mu&1&subunit	ap2m1	-	-	ko:K11826	ko04144,ko04721,ko04961,ko05016,map04144,map04721,map04961,map05016	-	-	-	ko00000,ko00001,ko04131	-	-	-	Adap_comp_sub,Clat_adaptor_s
TRINITY_DN21504_c0_g1_i2	2.6124	-4.7373	1.85957	-2.54753	0.0108489	0.0457502	down	7955.ENSDARP00000108705	4.1e-81	267	COG5059@1|root,KOG4280@2759|Eukaryota,39M8E@33154|Opisthokonta,3BFWS@33208|Metazoa,3CTMZ@33213|Bilateria,48RN2@7711|Chordata,49NA6@7742|Vertebrata,49RRJ@7898|Actinopterygii	7898|Actinopterygii	Z	Belongs&to&the&TRAFAC&class&myosin-kinesin&ATPase&superfamily.&Kinesin&family	kif17	-	-	ko:K20198	-	-	-	-	ko00000,ko04812	-	-	-	Kinesin
TRINITY_DN9211_c0_g1_i1	7.87096	-6.35431	2.49385	-2.54799	0.0108346	0.0457056	down	8083.ENSXMAP00000012903	1.2e-83	298	KOG1922@1|root,KOG1922@2759|Eukaryota,38C7D@33154|Opisthokonta,3BDNK@33208|Metazoa,3CX9J@33213|Bilateria,484E3@7711|Chordata,48XDI@7742|Vertebrata,49TM7@7898|Actinopterygii	7898|Actinopterygii	TZ	Formin&homology&domain&containing&1	fhdc1	-	-	-	-	-	-	-	-	-	-	-	FH2
TRINITY_DN14571_c0_g1_i1	11.8382	-1.63976	0.642186	-2.5534	0.0106677	0.0452197	down	7994.ENSAMXP00000000804	0	975	COG5599@1|root,KOG0791@2759|Eukaryota,39RPC@33154|Opisthokonta,3BG7E@33208|Metazoa,3D2WJ@33213|Bilateria,487A0@7711|Chordata,49790@7742|Vertebrata,4A22I@7898|Actinopterygii	7898|Actinopterygii	T	Protein&tyrosine&phosphatase,&receptor&type,&O	ptpro	-	3.1.3.48	ko:K18035	-	-	-	-	ko00000,ko01000,ko01009	-	-	-	Y_phosphatase,fn3
TRINITY_DN14108_c0_g1_i1	107.636	-3.1269	1.22439	-2.55384	0.0106543	0.0451863	down	7955.ENSDARP00000009194	3.88e-205	571	COG0584@1|root,KOG2258@2759|Eukaryota,38CP3@33154|Opisthokonta,3BF2P@33208|Metazoa,3CTQT@33213|Bilateria,48877@7711|Chordata,490HH@7742|Vertebrata,49TI8@7898|Actinopterygii	7898|Actinopterygii	C	Glycerophosphodiester&phosphodiesterase	gde1	-	3.1.4.44	ko:K19179	-	-	-	-	ko00000,ko01000	-	-	-	GDPD
TRINITY_DN16426_c0_g1_i3	36.7927	-1.56362	0.612255	-2.55386	0.0106535	0.0451863	down	7955.ENSDARP00000048920	4.36e-286	780	KOG4469@1|root,KOG4469@2759|Eukaryota,38GF1@33154|Opisthokonta,3BCEV@33208|Metazoa,3CZA6@33213|Bilateria,483MR@7711|Chordata,48ZNJ@7742|Vertebrata,49XEZ@7898|Actinopterygii	33208|Metazoa	S	RGP1&retrograde&golgi&transport&homolog&(S.&cerevisiae)	RGP1	GO:0000139,GO:0003674,GO:0005085,GO:0005088,GO:0005488,GO:0005515,GO:0005575,GO:0005622,GO:0005623,GO:0005737,GO:0005794,GO:0005802,GO:0005829,GO:0005886,GO:0006810,GO:0008150,GO:0009892,GO:0009894,GO:0009895,GO:0010605,GO:0012505,GO:0016020,GO:0016192,GO:0016197,GO:0016482,GO:0017016,GO:0017112,GO:0017137,GO:0019222,GO:0019899,GO:0031090,GO:0031267,GO:0031323,GO:0031324,GO:0031329,GO:0031330,GO:…	-	ko:K20477	-	-	-	-	ko00000,ko04131	-	-	-	Rgp1
TRINITY_DN1215_c3_g1_i2	3.21342	-5.05186	1.97715	-2.55512	0.0106152	0.0450772	down	7955.ENSDARP00000047833	0	1642	KOG1797@1|root,KOG1797@2759|Eukaryota,38ERE@33154|Opisthokonta,3BCXC@33208|Metazoa,3CZ7R@33213|Bilateria,485G1@7711|Chordata,48W87@7742|Vertebrata,4A1K1@7898|Actinopterygii	7898|Actinopterygii	S	Neuroblastoma&amplified&sequence	nbas	GO:0000184,GO:0000956,GO:0006139,GO:0006401,GO:0006402,GO:0006725,GO:0006807,GO:0007275,GO:0008150,GO:0008152,GO:0009056,GO:0009057,GO:0009790,GO:0009792,GO:0009892,GO:0009893,GO:0009894,GO:0009895,GO:0009987,GO:0010468,GO:0010604,GO:0010605,GO:0010628,GO:0010629,GO:0016070,GO:0016071,GO:0019219,GO:0019222,GO:0019439,GO:0031323,GO:0031324,GO:0031329,GO:0031330,GO:0032501,GO:0032502,GO:0034641,GO:…	-	ko:K20473	-	-	-	-	ko00000,ko04131	-	-	-	Nbas_N,Sec39
TRINITY_DN5396_c0_g1_i2	5.37605	-5.81196	2.27341	-2.5565	0.0105732	0.0449486	down	8010.XP_010883536.1	0	1333	KOG1094@1|root,KOG1094@2759|Eukaryota,38E80@33154|Opisthokonta,3BB69@33208|Metazoa,3CYAH@33213|Bilateria,47Z0J@7711|Chordata,48VDV@7742|Vertebrata,49ZCX@7898|Actinopterygii	7898|Actinopterygii	T	Discoidin&domain&receptor&family,&member&1	ddr1	-	2.7.10.1	ko:K05124	-	-	-	-	ko00000,ko01000,ko01001,ko01020,ko04050,ko04090	-	-	-	F5_F8_type_C,Pkinase_Tyr
TRINITY_DN3331_c0_g1_i5	10.9568	-6.83424	2.67282	-2.55694	0.0105597	0.0449057	down	8010.XP_010899755.1	1.31e-172	506	28Q44@1|root,2QR9Z@2759|Eukaryota,38UV7@33154|Opisthokonta,3BNUC@33208|Metazoa,3D0QK@33213|Bilateria,48DTW@7711|Chordata,49AKW@7742|Vertebrata,49XZV@7898|Actinopterygii	7898|Actinopterygii	T	Poliovirus&receptor-related	-	-	-	ko:K06531	ko04514,ko04520,ko05168,map04514,map04520,map05168	-	-	-	ko00000,ko00001,ko04090,ko04516	-	-	-	C2-set_2,Ig_3,V-set
TRINITY_DN21348_c1_g1_i7	22.7375	-7.88822	3.07775	-2.56298	0.0103777	0.0443551	down	215358.XP_010737014.1	1.09e-92	286	2CMX4@1|root,2QSH1@2759|Eukaryota,39YFH@33154|Opisthokonta,3BNXJ@33208|Metazoa,3D4ZB@33213|Bilateria,48DCG@7711|Chordata,499VU@7742|Vertebrata,4A2MX@7898|Actinopterygii	7898|Actinopterygii	S	C1q&domain	-	-	-	-	-	-	-	-	-	-	-	-	C1q
TRINITY_DN6278_c0_g1_i5	10.3435	-6.75242	2.63161	-2.56589	0.0102913	0.0440906	down	7955.ENSDARP00000117939	6.68e-203	577	KOG2579@1|root,KOG2579@2759|Eukaryota,39H06@33154|Opisthokonta,3BBWH@33208|Metazoa,3CWUQ@33213|Bilateria,481T2@7711|Chordata,48VB9@7742|Vertebrata,49ZU2@7898|Actinopterygii	7898|Actinopterygii	S	Angiopoietin-like&3	angptl3	-	-	ko:K22288	ko04979,map04979	-	-	-	ko00000,ko00001	-	-	-	Fibrinogen_C
TRINITY_DN2650_c0_g1_i1	12.6006	-4.16819	1.62196	-2.56985	0.0101742	0.0437482	down	8010.XP_010898781.1	0	1274	COG1524@1|root,KOG2645@2759|Eukaryota,3AEKV@33154|Opisthokonta,3BXB1@33208|Metazoa,3DDBN@33213|Bilateria,48DR5@7711|Chordata,49AP4@7742|Vertebrata,4A59H@7898|Actinopterygii	7898|Actinopterygii	S	Ectonucleotide&pyrophosphatase&phosphodiesterase	-	-	3.1.4.39	ko:K01122	ko00565,map00565	-	R07388	RC00017,RC00425	ko00000,ko00001,ko01000	-	-	-	Endonuclease_NS,Phosphodiest,Somatomedin_B
TRINITY_DN7412_c1_g1_i1	9.31026	-4.75385	1.84917	-2.5708	0.0101464	0.0436513	down	8081.XP_008406371.1	6.03e-129	427	KOG3594@1|root,KOG3594@2759|Eukaryota,38FY5@33154|Opisthokonta,3BEQA@33208|Metazoa,3CZX9@33213|Bilateria,47ZGR@7711|Chordata,48YA6@7742|Vertebrata,4A58Z@7898|Actinopterygii	7898|Actinopterygii	S	Component&of&intercellular&desmosome&junctions.&Involved&in&the&interaction&of&plaque&proteins&and&intermediate&filaments&mediating&cell-cell&adhesion	-	-	-	ko:K07597	ko05412,map05412	-	-	-	ko00000,ko00001	-	-	-	Cadherin,Cadherin_C
TRINITY_DN601_c0_g1_i8	8.76527	-4.03677	1.57006	-2.57109	0.0101379	0.0436223	down	8010.XP_010896431.1	1.78e-79	237	2CI6V@1|root,2RZP5@2759|Eukaryota,39ZVB@33154|Opisthokonta,3BPKH@33208|Metazoa,3D6AS@33213|Bilateria,48DXX@7711|Chordata,49AZ6@7742|Vertebrata,4A3JR@7898|Actinopterygii	7898|Actinopterygii	K	Inhibitor&of&DNA&binding&2,&dominant&negative&helix-loop-helix&protein	id2	-	-	ko:K17693	ko04350,ko04390,ko04550,ko05202,map04350,map04390,map04550,map05202	-	-	-	ko00000,ko00001,ko03000	-	-	-	HLH
TRINITY_DN59416_c0_g1_i1	5.98626	-5.95589	2.31371	-2.57417	0.010048	0.0433701	down	7955.ENSDARP00000104725	2.3e-50	168	KOG4718@1|root,KOG4718@2759|Eukaryota,38YRA@33154|Opisthokonta,3BCK2@33208|Metazoa,3CSZU@33213|Bilateria,48ANV@7711|Chordata,4916F@7742|Vertebrata,49UYF@7898|Actinopterygii	7898|Actinopterygii	B	element&1&homolog	nsmce1	-	-	-	-	-	-	-	-	-	-	-	SMC_Nse1,zf-RING-like
TRINITY_DN12741_c0_g1_i1	3.86975	-2.93353	1.13908	-2.57535	0.0100139	0.0432509	down	144197.XP_008298436.1	3.68e-162	461	KOG2931@1|root,KOG2931@2759|Eukaryota,39RFU@33154|Opisthokonta,3BH9F@33208|Metazoa,3CYQN@33213|Bilateria,484GA@7711|Chordata,48V1K@7742|Vertebrata,4A1CM@7898|Actinopterygii	7898|Actinopterygii	S	N-myc&downstream&regulated&gene	ndrg1	-	-	ko:K18266	-	-	-	-	ko00000,ko04147	-	-	-	Ndr
TRINITY_DN1783_c0_g2_i1	4.02903	-5.37444	2.08475	-2.57798	0.00993798	0.0430247	down	7955.ENSDARP00000109033	0	1306	COG2801@1|root,KOG0017@2759|Eukaryota,38F42@33154|Opisthokonta,3BA5H@33208|Metazoa,3E5BZ@33213|Bilateria,48QR2@7711|Chordata,49MAS@7742|Vertebrata,4A2QN@7898|Actinopterygii	7898|Actinopterygii	L	K02A2.6-like	-	-	-	-	-	-	-	-	-	-	-	-	Chromo,RVP_2,RVT_1,Retrotrans_gag,rve
TRINITY_DN2046_c0_g1_i8	6.25994	-6.01962	2.33289	-2.58033	0.0098706	0.0428307	down	8049.ENSGMOP00000014172	1.48e-167	484	COG0552@1|root,KOG0781@2759|Eukaryota,38EXV@33154|Opisthokonta,3BCXQ@33208|Metazoa,3CVWD@33213|Bilateria,488PH@7711|Chordata,496KZ@7742|Vertebrata,49RVG@7898|Actinopterygii	7898|Actinopterygii	U	Signal&recognition&particle&receptor	srpr	-	-	ko:K13431	ko03060,map03060	-	-	-	ko00000,ko00001,ko02044	3.A.5.8	-	-	SRP-alpha_N,SRP54,SRP54_N
TRINITY_DN3998_c1_g1_i4	213.551	-9.29251	3.60066	-2.58078	0.00985782	0.0427947	down	7955.ENSDARP00000051548	1.58e-138	406	28PAR@1|root,2QVY3@2759|Eukaryota,39CPM@33154|Opisthokonta,3BIKW@33208|Metazoa,3CSMA@33213|Bilateria,482AQ@7711|Chordata,494TU@7742|Vertebrata,49TUD@7898|Actinopterygii	7898|Actinopterygii	K	induces&growth&arrest&or&apoptosis&depending&on&the&physiological&circumstances&and&cell&type.&Involved&in&cell&cycle&regulation&as&a&trans-activator&that&acts&to&negatively&regulate&cell&division&by&controlling&a&set&of&genes&required&for&this&process.&One&of&the&activated&genes&is&an&inhibitor&of&cyclin-dependent&kinases.&Apoptosis&induction&seems&to&be&mediated&either&by&stimulation&of&bax&and…	-	GO:0000003,GO:0000075,GO:0000077,GO:0000122,GO:0000278,GO:0000785,GO:0001568,GO:0001666,GO:0001894,GO:0001944,GO:0002009,GO:0002039,GO:0002262,GO:0002376,GO:0002520,GO:0003008,GO:0003674,GO:0003676,GO:0003677,GO:0003682,GO:0003684,GO:0003690,GO:0003700,GO:0005488,GO:0005515,GO:0005575,GO:0005622,GO:0005623,GO:0005657,GO:0005667,GO:0005694,GO:0005737,GO:0005739,GO:0005829,GO:0006282,GO:0006355,GO:…	-	ko:K04451	ko01522,ko01524,ko04010,ko04071,ko04110,ko04115,ko04137,ko04151,ko04210,ko04211,ko04216,ko04218,ko04310,ko04722,ko04919,ko05014,ko05016,ko05160,ko05161,ko05162,ko05165,ko05166,ko05167,ko05168,ko05169,ko05200,ko05202,ko05203,ko05205,ko05206,ko05210,ko05212,ko05213,ko05214,ko05215,ko05216,ko05217,ko05218,ko05219,ko05220,ko05222,ko05223,ko05224,ko05225,ko05226,ko05230,ko05418,map01522,map01524,map04…	-	-	-	ko00000,ko00001,ko03000,ko03036,ko03400	-	-	-	P53,P53_TAD,P53_tetramer
TRINITY_DN17616_c0_g2_i2	88.2358	-4.23377	1.63953	-2.58231	0.00981403	0.042668	down	7955.ENSDARP00000051678	0	8094	COG5032@1|root,KOG0891@2759|Eukaryota,39P1Q@33154|Opisthokonta,3BBCQ@33208|Metazoa,3CY0U@33213|Bilateria,4832X@7711|Chordata,492HY@7742|Vertebrata,49VHF@7898|Actinopterygii	33208|Metazoa	T	Protein&kinase,&DNA-activated,&catalytic&polypeptide	PRKDC	GO:0000003,GO:0000075,GO:0000077,GO:0000278,GO:0000723,GO:0000724,GO:0000725,GO:0000726,GO:0001756,GO:0001775,GO:0001817,GO:0001819,GO:0001932,GO:0001933,GO:0002200,GO:0002218,GO:0002244,GO:0002253,GO:0002320,GO:0002326,GO:0002328,GO:0002360,GO:0002376,GO:0002377,GO:0002440,GO:0002520,GO:0002521,GO:0002562,GO:0002568,GO:0002637,GO:0002638,GO:0002681,GO:0002682,GO:0002683,GO:0002684,GO:0002697,GO:…	2.7.11.1	ko:K06642	ko03450,ko04110,map03450,map04110	M00297	-	-	ko00000,ko00001,ko00002,ko01000,ko01001,ko03032,ko03400	-	-	-	FAT,FATC,NUC194,PI3_PI4_kinase
TRINITY_DN1535_c0_g1_i11	45.1502	-4.65449	1.80018	-2.58557	0.0097218	0.0423965	down	7955.ENSDARP00000077520	0	1267	28HYX@1|root,2QQ9R@2759|Eukaryota,38F63@33154|Opisthokonta,3B94Z@33208|Metazoa,3CXM1@33213|Bilateria,482GI@7711|Chordata,4963Y@7742|Vertebrata,49RJR@7898|Actinopterygii	33208|Metazoa	S	Myotubularin&related&protein&14	MTMR14	GO:0000003,GO:0001726,GO:0003006,GO:0003674,GO:0003824,GO:0004438,GO:0004721,GO:0004722,GO:0005575,GO:0005622,GO:0005623,GO:0005737,GO:0005829,GO:0006464,GO:0006470,GO:0006629,GO:0006644,GO:0006650,GO:0006661,GO:0006793,GO:0006796,GO:0006807,GO:0006914,GO:0007276,GO:0007281,GO:0007292,GO:0008150,GO:0008152,GO:0008610,GO:0008654,GO:0009056,GO:0009058,GO:0009987,GO:0016236,GO:0016311,GO:0016787,GO:…	3.1.3.64,3.1.3.95	ko:K18086	ko00562,ko01100,ko04070,ko04140,map00562,map01100,map04070,map04140	-	-	-	ko00000,ko00001,ko01000,ko01009	-	-	-	Myotub-related,Y_phosphatase3
TRINITY_DN2753_c1_g1_i19	53.5815	-3.98626	1.54041	-2.58779	0.00965932	0.0422053	down	7955.ENSDARP00000026447	1.88e-196	549	KOG3990@1|root,KOG3990@2759|Eukaryota,38CIP@33154|Opisthokonta,3BCJQ@33208|Metazoa,3CWZH@33213|Bilateria,480UD@7711|Chordata,48YPB@7742|Vertebrata,49XBP@7898|Actinopterygii	33208|Metazoa	S	Family&with&sequence&similarity&76&member&B	FAM76B	GO:0005575,GO:0005622,GO:0005623,GO:0005634,GO:0005654,GO:0016604,GO:0016607,GO:0031974,GO:0031981,GO:0043226,GO:0043227,GO:0043229,GO:0043231,GO:0043233,GO:0044422,GO:0044424,GO:0044428,GO:0044446,GO:0044451,GO:0044464,GO:0070013	-	-	-	-	-	-	-	-	-	-	FAM76
TRINITY_DN3750_c0_g1_i10	21.2125	-3.9259	1.51551	-2.59048	0.00958415	0.0419903	down	7955.ENSDARP00000117212	0	1233	COG4770@1|root,KOG0238@2759|Eukaryota,38B7N@33154|Opisthokonta,3B9PR@33208|Metazoa,3D08X@33213|Bilateria,489UZ@7711|Chordata,48UVS@7742|Vertebrata,4A1GF@7898|Actinopterygii	7898|Actinopterygii	EI	carboxylase,&alpha	pcca	-	6.4.1.3	ko:K01965,ko:K06235	ko00280,ko00630,ko00640,ko01100,ko01120,ko01130,ko01200,map00280,map00630,map00640,map01100,map01120,map01130,map01200	M00373,M00741	R01859	RC00097,RC00609	ko00000,ko00001,ko00002,ko01000,ko03000	-	-	-	Biotin_carb_C,Biotin_carb_N,Biotin_lipoyl,CPSase_L_D2
TRINITY_DN4680_c2_g1_i3	25.2252	-8.03794	3.10257	-2.59074	0.00957704	0.0419682	down	215358.XP_010747194.1	1.15e-35	132	28NVE@1|root,2QSSU@2759|Eukaryota,39TFX@33154|Opisthokonta,3BDCQ@33208|Metazoa,3D1DA@33213|Bilateria,488BX@7711|Chordata,48UYV@7742|Vertebrata,49WIH@7898|Actinopterygii	7898|Actinopterygii	T	Src&kinase&associated&phosphoprotein&1	skap1	GO:0002253,GO:0002376,GO:0002682,GO:0002684,GO:0002757,GO:0002764,GO:0003674,GO:0005070,GO:0005488,GO:0005515,GO:0005575,GO:0005622,GO:0005623,GO:0005737,GO:0005886,GO:0007154,GO:0007165,GO:0008150,GO:0009966,GO:0009967,GO:0009987,GO:0010646,GO:0010647,GO:0016020,GO:0023051,GO:0023052,GO:0023056,GO:0030674,GO:0035591,GO:0044424,GO:0044464,GO:0048518,GO:0048522,GO:0048583,GO:0048584,GO:0050776,GO:…	-	ko:K17699	ko04015,map04015	-	-	-	ko00000,ko00001	-	-	-	PH,SH3_1,SH3_2
TRINITY_DN2695_c0_g1_i10	283.405	-2.60461	1.0047	-2.59243	0.00953003	0.0418359	down	7994.ENSAMXP00000002753	5.39e-255	702	COG1678@1|root,KOG1567@2759|Eukaryota,38B80@33154|Opisthokonta,3B9U0@33208|Metazoa,3CT3A@33213|Bilateria,484EH@7711|Chordata,48X4B@7742|Vertebrata,49QHM@7898|Actinopterygii	7898|Actinopterygii	F	Ribonucleotide&reductase&M2	rrm2	GO:0003674,GO:0003824,GO:0004748,GO:0005575,GO:0005622,GO:0005623,GO:0005737,GO:0005829,GO:0005971,GO:0006139,GO:0006725,GO:0006753,GO:0006793,GO:0006796,GO:0006807,GO:0008150,GO:0008152,GO:0009058,GO:0009117,GO:0009165,GO:0009262,GO:0009263,GO:0009987,GO:0016491,GO:0016725,GO:0016728,GO:0018130,GO:0019438,GO:0019637,GO:0032991,GO:0034641,GO:0034654,GO:0044237,GO:0044238,GO:0044249,GO:0044271,GO:…	1.17.4.1	ko:K10808	ko00230,ko00240,ko00480,ko00983,ko01100,ko04115,map00230,map00240,map00480,map00983,map01100,map04115	M00053	R02017,R02019,R02024,R08363,R08364,R11893	RC00613,RC01003	ko00000,ko00001,ko00002,ko01000,ko03400	-	-	-	Ribonuc_red_sm
TRINITY_DN11042_c1_g1_i14	6.22648	-6.02483	2.32376	-2.59271	0.00952235	0.0418179	down	303518.XP_005744141.1	2.15e-114	342	KOG4323@1|root,KOG4323@2759|Eukaryota,38C1P@33154|Opisthokonta,3BFR4@33208|Metazoa,3CZ0F@33213|Bilateria,4830C@7711|Chordata,48XRD@7742|Vertebrata,49VJX@7898|Actinopterygii	7898|Actinopterygii	S	PHD&finger&protein&1	PHF1	-	-	ko:K11467	-	-	-	-	ko00000,ko03000,ko03036	-	-	-	Mtf2_C,PHD
TRINITY_DN3454_c0_g1_i2	11.0274	-4.42194	1.70435	-2.59451	0.0094726	0.0416785	down	244447.XP_008334492.1	0	936	KOG0033@1|root,KOG0033@2759|Eukaryota,38FV7@33154|Opisthokonta,3BF3D@33208|Metazoa,3CSTU@33213|Bilateria,47ZUT@7711|Chordata,48WDH@7742|Vertebrata,4A5B8@7898|Actinopterygii	7898|Actinopterygii	T	Calcium&calmodulin-dependent&protein&kinase	-	-	2.7.11.17	ko:K04515	ko04012,ko04020,ko04024,ko04066,ko04114,ko04217,ko04261,ko04310,ko04360,ko04713,ko04720,ko04722,ko04725,ko04728,ko04740,ko04745,ko04750,ko04911,ko04912,ko04916,ko04921,ko04922,ko04925,ko04934,ko04971,ko05031,ko05152,ko05200,ko05205,ko05214,map04012,map04020,map04024,map04066,map04114,map04217,map04261,map04310,map04360,map04713,map04720,map04722,map04725,map04728,map04740,map04745,map04750,map049…	-	-	-	ko00000,ko00001,ko01000,ko01001	-	-	-	CaMKII_AD,Pkinase
TRINITY_DN5397_c0_g1_i5	49.5855	-3.41687	1.31654	-2.59535	0.00944951	0.0416126	down	7994.ENSAMXP00000009428	7.75e-85	257	COG1097@1|root,KOG3013@2759|Eukaryota,38E1V@33154|Opisthokonta,3BAN1@33208|Metazoa,3CTV9@33213|Bilateria,4803A@7711|Chordata,49164@7742|Vertebrata,49V6T@7898|Actinopterygii	7898|Actinopterygii	A	Exosome&complex&component	exosc2	-	-	ko:K03679	ko03018,map03018	M00390,M00391	-	-	ko00000,ko00001,ko00002,ko03019	-	-	-	ECR1_N,KH_6
TRINITY_DN12543_c0_g1_i1	10.9663	-6.83624	2.63304	-2.59632	0.00942271	0.0415316	down	215358.XP_010729334.1	0	1277	KOG1737@1|root,KOG2209@2759|Eukaryota,39M84@33154|Opisthokonta,3BI7M@33208|Metazoa,3CSXD@33213|Bilateria,4814Y@7711|Chordata,48W1C@7742|Vertebrata,49XMH@7898|Actinopterygii	7898|Actinopterygii	T	Oxysterol&binding&protein-like&1A	osbpl1a	-	-	ko:K20174	-	-	-	-	ko00000,ko04131	-	-	-	Ank_2,Ank_4,Ank_5,Oxysterol_BP
TRINITY_DN1306_c0_g1_i3	8.34155	-5.46545	2.10466	-2.59684	0.00940867	0.0414922	down	215358.XP_010730442.1	0	1147	KOG2177@1|root,KOG2177@2759|Eukaryota,38FN7@33154|Opisthokonta,3BCEH@33208|Metazoa,3CYDD@33213|Bilateria,4833Z@7711|Chordata,48Z29@7742|Vertebrata,4A5XY@7898|Actinopterygii	7898|Actinopterygii	O	Midline&2	mid2	-	2.3.2.27	ko:K10647	-	-	-	-	ko00000,ko01000,ko04121	-	-	-	PRY,SPRY,fn3,zf-B_box,zf-RING_UBOX
TRINITY_DN4441_c1_g1_i8	15.2224	-5.45667	2.1003	-2.59804	0.00937587	0.0413846	down	8081.XP_008406668.1	7.67e-201	579	COG0666@1|root,KOG0505@2759|Eukaryota,38DQ9@33154|Opisthokonta,3B989@33208|Metazoa,3CTQH@33213|Bilateria,489QY@7711|Chordata,4901I@7742|Vertebrata,49TWC@7898|Actinopterygii	7898|Actinopterygii	OT	Protein&phosphatase&1&regulatory	ppp1r16b	-	-	ko:K17459	-	-	-	-	ko00000,ko01009	-	-	-	Ank_2
TRINITY_DN105303_c1_g1_i1	2.43236	-4.62229	1.77707	-2.60107	0.00929332	0.0411299	down	7955.ENSDARP00000059666	0	1635	KOG1963@1|root,KOG1963@2759|Eukaryota,38HQ2@33154|Opisthokonta,3BG6X@33208|Metazoa,3D209@33213|Bilateria,485XB@7711|Chordata,492PV@7742|Vertebrata,49WCJ@7898|Actinopterygii	33208|Metazoa	S	WD&repeat&domain&75	WDR75	GO:0000775,GO:0000776,GO:0003674,GO:0005488,GO:0005515,GO:0005575,GO:0005622,GO:0005623,GO:0005634,GO:0005654,GO:0005694,GO:0005730,GO:0005737,GO:0005813,GO:0005815,GO:0005856,GO:0005874,GO:0005875,GO:0005938,GO:0006139,GO:0006355,GO:0006356,GO:0006364,GO:0006396,GO:0006725,GO:0006807,GO:0008017,GO:0008092,GO:0008150,GO:0008152,GO:0009889,GO:0009891,GO:0009893,GO:0009987,GO:0010467,GO:0010468,GO:…	-	ko:K14552	ko03008,map03008	-	-	-	ko00000,ko00001,ko03009	-	-	-	WD40
TRINITY_DN4942_c1_g1_i2	120.343	-1.12722	0.43279	-2.60454	0.00919965	0.0408297	down	7955.ENSDARP00000046430	0	1441	COG2030@1|root,2QPX4@2759|Eukaryota,39K2N@33154|Opisthokonta,3BD1Y@33208|Metazoa,3CX6W@33213|Bilateria,4895R@7711|Chordata,494M6@7742|Vertebrata,4A048@7898|Actinopterygii	33208|Metazoa	Q	Hydroxysteroid&(17-beta)&dehydrogenase&4	HSD17B4	GO:0000003,GO:0000038,GO:0002064,GO:0002119,GO:0002164,GO:0003006,GO:0003674,GO:0003824,GO:0003857,GO:0004303,GO:0005102,GO:0005488,GO:0005515,GO:0005575,GO:0005622,GO:0005623,GO:0005737,GO:0005777,GO:0005782,GO:0006066,GO:0006082,GO:0006139,GO:0006163,GO:0006629,GO:0006631,GO:0006635,GO:0006637,GO:0006725,GO:0006732,GO:0006753,GO:0006790,GO:0006793,GO:0006796,GO:0006807,GO:0007275,GO:0007548,GO:…	1.1.1.35,4.2.1.107,4.2.1.119	ko:K12405	ko00120,ko01100,ko04146,map00120,map01100,map04146	M00104	R04809,R04810,R04812,R04813,R09698	RC00089,RC00770,RC01217	ko00000,ko00001,ko00002,ko01000	-	-	-	MaoC_dehydrat_N,MaoC_dehydratas,SCP2,adh_short
TRINITY_DN2734_c1_g1_i1	6.60834	-6.1	2.34171	-2.60494	0.00918908	0.0408059	down	7994.ENSAMXP00000005932	2.63e-94	295	KOG2059@1|root,KOG2059@2759|Eukaryota,38CMR@33154|Opisthokonta,3BBKY@33208|Metazoa,3E460@33213|Bilateria,483IU@7711|Chordata,48XIU@7742|Vertebrata,49UF0@7898|Actinopterygii	7898|Actinopterygii	T	RAS&protein&activator&like&1&(GAP1&like)	RASAL1	-	-	ko:K17632	ko04014,map04014	-	-	-	ko00000,ko00001	-	-	-	BTK,C2,PH,RasGAP
TRINITY_DN6338_c0_g1_i13	74.8207	-3.81364	1.46278	-2.60711	0.00913101	0.0406161	down	48698.ENSPFOP00000012897	0	1720	KOG1953@1|root,KOG1953@2759|Eukaryota,38DAT@33154|Opisthokonta,3BATY@33208|Metazoa,3D04P@33213|Bilateria,4875G@7711|Chordata,497NW@7742|Vertebrata,49TEW@7898|Actinopterygii	33208|Metazoa	U	trafficking&protein&particle&complex	TRAPPC9	GO:0000003,GO:0000212,GO:0000226,GO:0000280,GO:0000910,GO:0000916,GO:0003674,GO:0005085,GO:0005088,GO:0005488,GO:0005515,GO:0005575,GO:0005622,GO:0005623,GO:0005737,GO:0005794,GO:0005802,GO:0005829,GO:0006355,GO:0006810,GO:0006888,GO:0006891,GO:0006900,GO:0006901,GO:0006903,GO:0006996,GO:0007010,GO:0007017,GO:0007049,GO:0007051,GO:0007110,GO:0007111,GO:0007112,GO:0007140,GO:0007275,GO:0007276,GO:…	-	ko:K20306	-	-	-	-	ko00000,ko04131	-	-	-	TRAPPC9-Trs120
TRINITY_DN47563_c1_g1_i17	23.224	-7.91839	3.03696	-2.60734	0.00912486	0.0405991	down	7955.ENSDARP00000088774	5.27e-144	407	28RKT@1|root,2QY9Y@2759|Eukaryota,392E2@33154|Opisthokonta,3BIAH@33208|Metazoa,3D1DQ@33213|Bilateria,48364@7711|Chordata,490J2@7742|Vertebrata,49XIG@7898|Actinopterygii	33208|Metazoa	S	Spermatogenesis&associated,&serine-rich&2	SPATS2	GO:0005575,GO:0005622,GO:0005623,GO:0005737,GO:0005829,GO:0044424,GO:0044444,GO:0044464	-	-	-	-	-	-	-	-	-	-	DUF1387
TRINITY_DN7325_c1_g1_i2	3.36801	-4.12169	1.58017	-2.60838	0.0090972	0.0405243	down	7994.ENSAMXP00000003157	1.96e-76	231	2AWJE@1|root,2RZJB@2759|Eukaryota,39RFY@33154|Opisthokonta,3BJ77@33208|Metazoa,3CWEA@33213|Bilateria,483EC@7711|Chordata,491QQ@7742|Vertebrata,4A3AE@7898|Actinopterygii	7898|Actinopterygii	S	Arachidonate&5-lipoxygenase-activating&protein	alox5ap	-	-	ko:K20735	ko04664,map04664	-	-	-	ko00000,ko00001	-	-	-	MAPEG
TRINITY_DN51404_c0_g1_i11	5.83992	-3.48667	1.33655	-2.6087	0.00908857	0.0405023	down	7994.ENSAMXP00000013010	2.51e-151	455	KOG2891@1|root,KOG2891@2759|Eukaryota,38FRH@33154|Opisthokonta,3BCB3@33208|Metazoa,3CXJP@33213|Bilateria,483SC@7711|Chordata,48VCU@7742|Vertebrata,4A0QR@7898|Actinopterygii	33208|Metazoa	S	anchor&protein&17A	AKAP17A	GO:0000902,GO:0000904,GO:0001775,GO:0002376,GO:0003674,GO:0005488,GO:0005515,GO:0005575,GO:0005622,GO:0005623,GO:0005634,GO:0005654,GO:0005737,GO:0005829,GO:0006355,GO:0006928,GO:0006935,GO:0007154,GO:0007165,GO:0007275,GO:0007399,GO:0007409,GO:0007411,GO:0008150,GO:0009605,GO:0009653,GO:0009889,GO:0009987,GO:0010468,GO:0010556,GO:0016043,GO:0016604,GO:0016607,GO:0019219,GO:0019222,GO:0022008,GO:…	-	ko:K13169	-	-	-	-	ko00000,ko03041	-	-	-	-
TRINITY_DN8623_c0_g1_i3	26.8315	-8.12662	3.11187	-2.61149	0.00901496	0.0402799	down	7994.ENSAMXP00000017178	1.36e-62	205	COG0144@1|root,KOG2360@2759|Eukaryota,38FAE@33154|Opisthokonta,3B9UB@33208|Metazoa,3CWXH@33213|Bilateria,482J8@7711|Chordata,495VV@7742|Vertebrata,4A1QA@7898|Actinopterygii	7898|Actinopterygii	D	Belongs&to&the&class&I-like&SAM-binding&methyltransferase&superfamily.&RsmB&NOP&family	nsun5	-	2.1.1.311	ko:K15264	-	-	-	-	ko00000,ko01000,ko03009	-	-	-	Methyltr_RsmB-F
TRINITY_DN105730_c0_g1_i2	2.93248	-4.91713	1.8822	-2.61243	0.00899007	0.0402106	down	32507.XP_006796033.1	7.5e-115	362	KOG3322@1|root,KOG3322@2759|Eukaryota,38HEX@33154|Opisthokonta,3BAKK@33208|Metazoa,3CZRN@33213|Bilateria,48792@7711|Chordata,48ZHA@7742|Vertebrata,49UJ3@7898|Actinopterygii	7898|Actinopterygii	A	Processing&of&precursor&1,&ribonuclease&P&MRP&subunit&(S.&cerevisiae)	pop1	-	3.1.26.5	ko:K01164	ko03008,ko03013,map03008,map03013	-	-	-	ko00000,ko00001,ko01000,ko03009,ko03016,ko03029	-	-	-	POP1,POPLD
TRINITY_DN16758_c0_g1_i3	10.366	-4.26716	1.6334	-2.61243	0.00899012	0.0402106	down	7955.ENSDARP00000054593	7.63e-250	687	2C1V1@1|root,2S2QA@2759|Eukaryota,39XFK@33154|Opisthokonta,3BN18@33208|Metazoa,3D3CP@33213|Bilateria,48BGR@7711|Chordata,48V9C@7742|Vertebrata,4A31V@7898|Actinopterygii	33208|Metazoa	T	Cytokine&receptor&family&member&b5	IL10RB	GO:0002376,GO:0003674,GO:0004888,GO:0004896,GO:0004920,GO:0005575,GO:0005623,GO:0005886,GO:0005887,GO:0006950,GO:0006952,GO:0006954,GO:0006955,GO:0007154,GO:0007165,GO:0007166,GO:0008150,GO:0009987,GO:0010033,GO:0016020,GO:0016021,GO:0019221,GO:0023052,GO:0031224,GO:0031226,GO:0032002,GO:0032991,GO:0034097,GO:0038023,GO:0042221,GO:0043235,GO:0044425,GO:0044459,GO:0044464,GO:0050789,GO:0050794,GO:…	-	ko:K05130,ko:K05135	ko04060,ko04151,ko04217,ko04380,ko04620,ko04621,ko04630,ko04650,ko05145,ko05152,ko05160,ko05161,ko05162,ko05164,ko05165,ko05167,ko05168,ko05169,ko05200,map04060,map04151,map04217,map04380,map04620,map04621,map04630,map04650,map05145,map05152,map05160,map05161,map05162,map05164,map05165,map05167,map05168,map05169,map05200	-	-	-	ko00000,ko00001,ko04050,ko04090	-	-	-	Interfer-bind,Tissue_fac
TRINITY_DN7487_c0_g1_i3	55.8397	-3.40301	1.30223	-2.61322	0.00896941	0.0401559	down	215358.XP_010732160.1	1.93e-21	93.6	2D0IN@1|root,2SEC5@2759|Eukaryota,3AK5M@33154|Opisthokonta,3C05G@33208|Metazoa,3DC0W@33213|Bilateria,48N0R@7711|Chordata,49IZK@7742|Vertebrata,4A7VI@7898|Actinopterygii	7898|Actinopterygii	S	C8orf89&homolog	-	-	-	-	-	-	-	-	-	-	-	-	-
TRINITY_DN9443_c0_g1_i1	3.14038	-5.03215	1.92372	-2.61584	0.00890085	0.0399452	down	8010.XP_010898317.1	0	1113	KOG3629@1|root,KOG3542@2759|Eukaryota,38F50@33154|Opisthokonta,3B985@33208|Metazoa,3CV99@33213|Bilateria,487BU@7711|Chordata,48ZQW@7742|Vertebrata,49ZAI@7898|Actinopterygii	7898|Actinopterygii	T	Rap&guanine&nucleotide&exchange&factor	rapgef2	-	-	ko:K08018	ko04010,ko04015,ko04530,map04010,map04015,map04530	-	-	-	ko00000,ko00001	-	-	-	PDZ,RA,RasGEF,RasGEF_N
TRINITY_DN9646_c0_g1_i5	7.77967	-6.33651	2.42133	-2.61696	0.00887169	0.0398442	down	7918.ENSLOCP00000022137	3.87e-137	411	28MPJ@1|root,2QS75@2759|Eukaryota,39NRX@33154|Opisthokonta,3BFAI@33208|Metazoa,3CWHM@33213|Bilateria,47ZUJ@7711|Chordata,497N2@7742|Vertebrata,4A1C0@7898|Actinopterygii	7898|Actinopterygii	S	coiled-coil&domain-containing&protein	ccdc96	-	-	-	-	-	-	-	-	-	-	-	DUF4201
TRINITY_DN4583_c2_g1_i2	6.57015	-5.12033	1.95647	-2.61713	0.00886727	0.0398298	down	7918.ENSLOCP00000015567	5.45e-133	412	KOG0613@1|root,KOG3509@1|root,KOG0613@2759|Eukaryota,KOG3509@2759|Eukaryota,38GWR@33154|Opisthokonta,3BDA1@33208|Metazoa,3CYUY@33213|Bilateria,4800M@7711|Chordata,490FU@7742|Vertebrata,4A19K@7898|Actinopterygii	7898|Actinopterygii	T	fibronectin&type&III&and&laminin&G&domains	-	-	-	-	-	-	-	-	-	-	-	-	Laminin_G_2
TRINITY_DN1148_c0_g1_i11	27.33	-8.15377	3.11535	-2.61729	0.00886307	0.0398171	down	7955.ENSDARP00000068459	0	868	COG4284@1|root,KOG2388@2759|Eukaryota,38G4Q@33154|Opisthokonta,3BAGJ@33208|Metazoa,3CS37@33213|Bilateria,4857W@7711|Chordata,493IP@7742|Vertebrata,4A25M@7898|Actinopterygii	7898|Actinopterygii	M	UDP-N-acteylglucosamine&pyrophosphorylase&1	uap1	-	2.7.7.23,2.7.7.83	ko:K00972	ko00520,ko01100,ko01130,map00520,map01100,map01130	M00361,M00362	R00416	RC00002	ko00000,ko00001,ko00002,ko01000	-	-	-	UDPGP
TRINITY_DN2565_c0_g1_i10	15.96	-6.41286	2.44879	-2.61878	0.00882447	0.0396956	down	106582.XP_004561256.1	4.71e-232	639	KOG1036@1|root,KOG1036@2759|Eukaryota,38HXP@33154|Opisthokonta,3BBVG@33208|Metazoa,3D0BV@33213|Bilateria,486EF@7711|Chordata,4971U@7742|Vertebrata,49R1R@7898|Actinopterygii	7898|Actinopterygii	D	BUB3&budding&uninhibited&by&benzimidazoles&3&homolog&(yeast)	bub3	-	-	ko:K02180	ko04110,ko04111,ko05166,map04110,map04111,map05166	-	-	-	ko00000,ko00001,ko03036,ko03041	-	-	-	WD40
TRINITY_DN6094_c0_g1_i1	7.49356	-6.28551	2.39933	-2.6197	0.00880077	0.039621	down	7955.ENSDARP00000091193	5.28e-136	391	KOG4186@1|root,KOG4186@2759|Eukaryota,39RIQ@33154|Opisthokonta,3BHKR@33208|Metazoa,3D27D@33213|Bilateria,48BM0@7711|Chordata,490QV@7742|Vertebrata,49ZX6@7898|Actinopterygii	7898|Actinopterygii	U	Peroxisomal&biogenesis&factor&11&beta	pex11b	-	-	ko:K13352	ko04146,map04146	-	-	-	ko00000,ko00001,ko02000	1.A.101.1,3.A.20.1.1	-	-	PEX11
TRINITY_DN4075_c0_g2_i1	6.63923	-4.21837	1.61008	-2.61998	0.00879351	0.0396027	down	7955.ENSDARP00000116998	0	1261	COG2114@1|root,KOG1023@2759|Eukaryota,38E22@33154|Opisthokonta,3B9DY@33208|Metazoa,3CT6K@33213|Bilateria,47YWR@7711|Chordata,48V3H@7742|Vertebrata,49SS0@7898|Actinopterygii	7898|Actinopterygii	T	Natriuretic&peptide&receptor	npr1	-	4.6.1.2	ko:K12323	ko00230,ko04022,ko04024,ko04270,ko04714,ko04921,ko04923,ko04924,ko04925,map00230,map04022,map04024,map04270,map04714,map04921,map04923,map04924,map04925	M00694	R00434	RC00295	ko00000,ko00001,ko00002,ko01000,ko01001	-	-	-	ANF_receptor,Guanylate_cyc,HNOBA,Pkinase_Tyr
TRINITY_DN1015_c0_g1_i8	8.67321	-6.49444	2.47716	-2.62173	0.00874856	0.0394716	down	7994.ENSAMXP00000022074	1.16e-182	527	KOG2177@1|root,KOG2177@2759|Eukaryota,38TK0@33154|Opisthokonta,3BH28@33208|Metazoa,3D0RT@33213|Bilateria,48AT3@7711|Chordata,49ABG@7742|Vertebrata,49REJ@7898|Actinopterygii	7898|Actinopterygii	O	PRY	-	-	2.3.2.27	ko:K12012,ko:K12015	-	-	-	-	ko00000,ko01000,ko04121	-	-	-	PRY,SPRY,zf-B_box
TRINITY_DN3576_c1_g1_i4	10.8217	-6.81644	2.59712	-2.62461	0.00867472	0.0392247	down	8010.XP_010885556.1	1.36e-40	168	KOG1721@1|root,KOG1721@2759|Eukaryota,3AGE5@33154|Opisthokonta,3BX5H@33208|Metazoa,3DEEK@33213|Bilateria,48HFP@7711|Chordata,49E1T@7742|Vertebrata,4A5PC@7898|Actinopterygii	7898|Actinopterygii	S	TERF1-interacting&nuclear&factor&2&N-terminus	-	-	-	ko:K09228	-	-	-	-	ko00000,ko03000	-	-	-	TINF2_N,zf-C2H2,zf-C2H2_6
TRINITY_DN5113_c2_g1_i5	6.1488	-5.9909	2.27964	-2.628	0.00858892	0.0389625	down	7955.ENSDARP00000121240	0	2012	KOG3567@1|root,KOG3567@2759|Eukaryota,38D77@33154|Opisthokonta,3BCSZ@33208|Metazoa,3D20Z@33213|Bilateria,482WR@7711|Chordata,493QU@7742|Vertebrata,49Y1X@7898|Actinopterygii	33208|Metazoa	O	Peptidylglycine&alpha-amidating&monooxygenase	PAM	GO:0000003,GO:0001519,GO:0001666,GO:0001676,GO:0002791,GO:0003674,GO:0003824,GO:0004497,GO:0004504,GO:0004598,GO:0005488,GO:0005507,GO:0005509,GO:0005515,GO:0005575,GO:0005576,GO:0005615,GO:0005622,GO:0005623,GO:0005737,GO:0005794,GO:0005802,GO:0005829,GO:0005886,GO:0005887,GO:0006082,GO:0006355,GO:0006357,GO:0006464,GO:0006518,GO:0006629,GO:0006631,GO:0006807,GO:0006810,GO:0006950,GO:0007275,GO:…	1.14.17.3,4.3.2.5	ko:K00504,ko:K18200	-	-	-	-	ko00000,ko01000	-	-	-	Cu2_monoox_C,Cu2_monooxygen,NHL
TRINITY_DN9902_c0_g1_i3	4.79758	-5.63591	2.14388	-2.62883	0.00856787	0.0388937	down	7994.ENSAMXP00000000617	4.6e-106	320	COG5077@1|root,KOG1863@2759|Eukaryota,39UV1@33154|Opisthokonta,3BG0D@33208|Metazoa,3D2QC@33213|Bilateria,47ZEY@7711|Chordata,490GH@7742|Vertebrata,49XHG@7898|Actinopterygii	7898|Actinopterygii	O	Belongs&to&the&peptidase&C19&family	USP41	-	3.4.19.12	ko:K11846	-	-	-	-	ko00000,ko01000,ko01002,ko04121	-	-	-	UCH
TRINITY_DN10349_c0_g1_i1	22.8828	-7.89753	3.00328	-2.62964	0.00854762	0.0388264	down	7955.ENSDARP00000013392	0	3458	COG5219@1|root,KOG0803@2759|Eukaryota,38G7I@33154|Opisthokonta,3BHYT@33208|Metazoa,3CTZW@33213|Bilateria,48ASE@7711|Chordata,48X8X@7742|Vertebrata,49T0R@7898|Actinopterygii	33208|Metazoa	O	Listerin&E3&ubiquitin&protein&ligase&1	LTN1	GO:0003674,GO:0003824,GO:0004842,GO:0005488,GO:0006464,GO:0006508,GO:0006511,GO:0006807,GO:0008150,GO:0008152,GO:0008270,GO:0009056,GO:0009057,GO:0009987,GO:0010498,GO:0016567,GO:0016740,GO:0019538,GO:0019787,GO:0019941,GO:0030163,GO:0032446,GO:0036211,GO:0043161,GO:0043167,GO:0043169,GO:0043170,GO:0043412,GO:0043632,GO:0044237,GO:0044238,GO:0044248,GO:0044257,GO:0044260,GO:0044265,GO:0044267,GO:…	2.3.2.27	ko:K22377	-	-	-	-	ko00000,ko01000,ko04121	-	-	-	zf-RING_2
TRINITY_DN3026_c0_g1_i3	8.30292	-5.46133	2.07473	-2.63231	0.00848062	0.038611	down	8010.XP_010887941.1	2.14e-47	154	2E5F2@1|root,2S4BD@2759|Eukaryota,3A3GR@33154|Opisthokonta,3BRE0@33208|Metazoa,3D7CW@33213|Bilateria,48ETC@7711|Chordata,49BNG@7742|Vertebrata,4A4NJ@7898|Actinopterygii	7898|Actinopterygii	C	Chromosome&5&open&reading&frame&63	C5orf63	-	-	-	-	-	-	-	-	-	-	-	DUF836
TRINITY_DN362_c0_g1_i2	73.5622	-6.753	2.56464	-2.63312	0.00846051	0.0385496	down	8010.XP_010867063.1	9.02e-89	289	KOG2177@1|root,KOG2177@2759|Eukaryota,393H3@33154|Opisthokonta,3BC3M@33208|Metazoa,3CY4H@33213|Bilateria,482R5@7711|Chordata,499DI@7742|Vertebrata,4A55Y@7898|Actinopterygii	7898|Actinopterygii	O	Tripartite&motif&containing&47	-	-	2.3.2.27	ko:K10652,ko:K12006	ko04064,ko04622,ko05164,map04064,map04622,map05164	-	-	-	ko00000,ko00001,ko01000,ko04121	-	-	-	PRY,SPRY,zf-B_box,zf-C3HC4_4
TRINITY_DN3704_c1_g1_i3	25.1522	-8.03402	3.05098	-2.63326	0.00845705	0.0385379	down	7955.ENSDARP00000049650	1.03e-110	333	COG5069@1|root,KOG0517@2759|Eukaryota,3AH5E@33154|Opisthokonta,3BGKT@33208|Metazoa,3CTK3@33213|Bilateria,486FD@7711|Chordata,497HC@7742|Vertebrata,49TUC@7898|Actinopterygii	7898|Actinopterygii	Z	Spectrin&beta	-	-	-	ko:K06115	-	-	-	-	ko00000,ko04812	-	-	-	Spectrin
TRINITY_DN14406_c0_g1_i4	27.16	-4.47495	1.69764	-2.63599	0.00838915	0.0383218	down	7994.ENSAMXP00000013876	6.37e-184	530	KOG0603@1|root,KOG0603@2759|Eukaryota,3AMZM@33154|Opisthokonta,3BAGS@33208|Metazoa,3CRGH@33213|Bilateria,481WS@7711|Chordata,48YHY@7742|Vertebrata,49WT6@7898|Actinopterygii	7898|Actinopterygii	T	Ribosomal&protein&S6&kinase	RPS6KA6	-	2.7.11.1	ko:K04373	ko04010,ko04114,ko04150,ko04714,ko04720,ko04722,ko04914,ko04931,map04010,map04114,map04150,map04714,map04720,map04722,map04914,map04931	-	-	-	ko00000,ko00001,ko01000,ko01001,ko03019	-	-	-	Pkinase,Pkinase_C
TRINITY_DN2240_c2_g1_i1	17.5761	-7.51754	2.85029	-2.63746	0.00835282	0.0381984	down	144197.XP_008285912.1	1.96e-94	319	KOG1721@1|root,KOG1721@2759|Eukaryota,38YD1@33154|Opisthokonta,3BCKE@33208|Metazoa,3CV72@33213|Bilateria,4897P@7711|Chordata,48W69@7742|Vertebrata,49XII@7898|Actinopterygii	7898|Actinopterygii	S	Zinc&finger&protein&64	zfp64	-	-	-	-	-	-	-	-	-	-	-	zf-C2H2,zf-C2H2_6,zf-H2C2_5
TRINITY_DN93_c1_g1_i2	14.6697	-7.25397	2.7462	-2.64146	0.00825505	0.0378851	down	7994.ENSAMXP00000010717	1.1e-146	420	KOG0917@1|root,KOG0917@2759|Eukaryota,39RB9@33154|Opisthokonta,3BE1F@33208|Metazoa,3CWNC@33213|Bilateria,47YY0@7711|Chordata,48XGM@7742|Vertebrata,49Q4M@7898|Actinopterygii	7898|Actinopterygii	S	Vps20-associated&1&homolog&(S.&cerevisiae)	vta1	-	-	ko:K12199	ko04144,map04144	-	-	-	ko00000,ko00001,ko04131	-	-	-	Vta1
TRINITY_DN10447_c0_g1_i1	13.9081	-4.01976	1.52167	-2.64167	0.00824996	0.0378686	down	7994.ENSAMXP00000007258	5.4e-91	276	COG5640@1|root,KOG3627@2759|Eukaryota,39SXB@33154|Opisthokonta,3BM5D@33208|Metazoa,3D4QE@33213|Bilateria,48CYM@7711|Chordata,4976J@7742|Vertebrata,49XFW@7898|Actinopterygii	7898|Actinopterygii	E	Haptoglobin	-	-	-	ko:K16142	-	-	-	-	ko00000,ko01002,ko04147	-	-	-	Trypsin
TRINITY_DN8926_c0_g1_i2	3.26258	-5.01481	1.89774	-2.64252	0.00822928	0.0378	down	8010.XP_010874453.1	2.01e-80	243	2C263@1|root,2S21I@2759|Eukaryota,3A03C@33154|Opisthokonta,3BQ5K@33208|Metazoa,3D938@33213|Bilateria,48QZC@7711|Chordata,49MJ9@7742|Vertebrata,4A95V@7898|Actinopterygii	7898|Actinopterygii	S	NADH&dehydrogenase&(ubiquinone)&1&alpha&subcomplex,&assembly&factor&2	ndufaf2	-	-	ko:K18160	ko04714,map04714	-	-	-	ko00000,ko00001,ko03029	-	-	-	NDUFA12
TRINITY_DN563_c0_g1_i9	18.1081	-7.56047	2.86068	-2.64289	0.00822009	0.0377679	down	7955.ENSDARP00000117918	1.99e-86	266	298IM@1|root,2RFJB@2759|Eukaryota,38DU7@33154|Opisthokonta,3BAWI@33208|Metazoa,3CVD7@33213|Bilateria,483SZ@7711|Chordata,4951P@7742|Vertebrata,49QKM@7898|Actinopterygii	7898|Actinopterygii	S	G&protein&pathway&suppressor&2	-	-	-	ko:K15307	ko05166,map05166	-	-	-	ko00000,ko00001	-	-	-	G_path_suppress
TRINITY_DN2407_c0_g1_i2	17.84	-5.08506	1.9232	-2.64406	0.00819186	0.0376633	down	7994.ENSAMXP00000010597	8.22e-150	451	28ID7@1|root,2QQPV@2759|Eukaryota,38J4T@33154|Opisthokonta,3BEC8@33208|Metazoa,3CRPQ@33213|Bilateria,487MT@7711|Chordata,495VQ@7742|Vertebrata,49XQ4@7898|Actinopterygii	7898|Actinopterygii	S	Chromosome&1&open&reading&frame&112	C1orf112	-	-	-	-	-	-	-	-	-	-	-	DUF4487
TRINITY_DN1930_c1_g1_i1	53.7936	-2.34639	0.887208	-2.64469	0.00817665	0.0376145	down	69293.ENSGACP00000023793	1.44e-122	363	KOG0819@1|root,KOG0819@2759|Eukaryota,3AHNS@33154|Opisthokonta,3BXRM@33208|Metazoa,3DENQ@33213|Bilateria,48IPS@7711|Chordata,49FQ5@7742|Vertebrata,4A6YR@7898|Actinopterygii	7898|Actinopterygii	U	Annexin&A1c	-	-	-	ko:K17091	-	-	-	-	ko00000,ko04131,ko04147	1.A.31.1.3	-	-	Annexin
TRINITY_DN42864_c0_g1_i8	10.5853	-6.79327	2.56815	-2.6452	0.00816418	0.0375702	down	7955.ENSDARP00000039912	0	939	KOG2132@1|root,KOG2132@2759|Eukaryota,39FCN@33154|Opisthokonta,3B9P1@33208|Metazoa,3CW37@33213|Bilateria,4858F@7711|Chordata,492P0@7742|Vertebrata,49Y9S@7898|Actinopterygii	33208|Metazoa	BT	Hspb&associated&protein&1	HSPBAP1	GO:0005575,GO:0005622,GO:0005623,GO:0005737,GO:0044424,GO:0044464	-	ko:K19375	-	-	-	-	ko00000,ko03110	-	-	-	Cupin_8
TRINITY_DN3208_c0_g1_i1	6.45156	-6.06711	2.29073	-2.64855	0.00808386	0.0373062	down	7955.ENSDARP00000088108	1.69e-171	483	KOG1586@1|root,KOG1586@2759|Eukaryota,38GSG@33154|Opisthokonta,3BECS@33208|Metazoa,3CX5B@33213|Bilateria,482D4@7711|Chordata,490BR@7742|Vertebrata,49UN2@7898|Actinopterygii	7898|Actinopterygii	U	N-ethylmaleimide&sensitive&fusion&protein&attachment&protein&alpha	-	-	-	ko:K15296	ko04138,ko04721,map04138,map04721	-	-	-	ko00000,ko00001,ko04131	-	-	-	SNAP
TRINITY_DN822_c3_g1_i2	67.2902	-4.59317	1.73417	-2.64862	0.00808205	0.0373048	down	7994.ENSAMXP00000008503	1.73e-171	495	KOG2816@1|root,KOG2816@2759|Eukaryota,39ACC@33154|Opisthokonta,3BHD4@33208|Metazoa,3D2F7@33213|Bilateria,485US@7711|Chordata,48ZY3@7742|Vertebrata,49XNA@7898|Actinopterygii	7898|Actinopterygii	S	Solute&carrier&family&46&member	SLC46A3	-	-	ko:K20840	-	-	-	-	ko00000,ko02000	2.A.1.50.3	-	-	MFS_1
TRINITY_DN1413_c0_g1_i1	20.6366	-4.09799	1.54695	-2.64908	0.00807124	0.0372739	down	7994.ENSAMXP00000018840	1.38e-260	746	KOG3726@1|root,KOG3726@2759|Eukaryota,38BGV@33154|Opisthokonta,3B9YG@33208|Metazoa,3CS1G@33213|Bilateria,48516@7711|Chordata,49407@7742|Vertebrata,4A1HT@7898|Actinopterygii	7898|Actinopterygii	S	DC-STAMP&domain&containing&2	dcst2	-	-	-	-	-	-	-	-	-	-	-	DC_STAMP
TRINITY_DN7008_c0_g1_i5	45.1098	-2.32397	0.877207	-2.64928	0.00806633	0.0372592	down	7955.ENSDARP00000035079	0	2045	KOG4722@1|root,KOG4722@2759|Eukaryota,38EJ5@33154|Opisthokonta,3BF45@33208|Metazoa,3CY01@33213|Bilateria,4854A@7711|Chordata,4957Y@7742|Vertebrata,49TFI@7898|Actinopterygii	33208|Metazoa	A	S&phase&cyclin&A-associated&protein&in&the	SCAPER	GO:0005575,GO:0005622,GO:0005623,GO:0005634,GO:0005737,GO:0005819,GO:0005829,GO:0005856,GO:0015630,GO:0043226,GO:0043227,GO:0043228,GO:0043229,GO:0043231,GO:0043232,GO:0044422,GO:0044424,GO:0044430,GO:0044444,GO:0044446,GO:0044464	-	-	-	-	-	-	-	-	-	-	SCAPER_N,zf-met
TRINITY_DN13060_c0_g1_i2	7.81668	-6.34428	2.3941	-2.64997	0.00804999	0.0372023	down	7955.ENSDARP00000108523	0	937	KOG1089@1|root,KOG1089@2759|Eukaryota,38D7K@33154|Opisthokonta,3BAE3@33208|Metazoa,3CT67@33213|Bilateria,48B03@7711|Chordata,48W9P@7742|Vertebrata,49WSU@7898|Actinopterygii	7898|Actinopterygii	S	Belongs&to&the&protein-tyrosine&phosphatase&family.&Non-receptor&class&myotubularin&subfamily	-	-	3.1.3.64,3.1.3.95	ko:K18083	ko00562,ko01100,ko04070,ko04138,map00562,map01100,map04070,map04138	-	-	-	ko00000,ko00001,ko01000,ko01009	-	-	-	Myotub-related
TRINITY_DN11261_c0_g1_i1	7.71659	-2.8641	1.07968	-2.65272	0.00798454	0.0369866	down	7994.ENSAMXP00000013717	3.32e-166	474	COG1088@1|root,KOG0747@2759|Eukaryota,39ADA@33154|Opisthokonta,3BF2W@33208|Metazoa,3CWS2@33213|Bilateria,484W4@7711|Chordata,4926F@7742|Vertebrata,49RH3@7898|Actinopterygii	7898|Actinopterygii	G	4,6-dehydratase	TGDS	-	4.2.1.46	ko:K01710	ko00521,ko00523,ko00525,ko01055,ko01130,map00521,map00523,map00525,map01055,map01130	M00793	R06513	RC00402	ko00000,ko00001,ko00002,ko01000	-	-	-	GDP_Man_Dehyd
TRINITY_DN5827_c1_g1_i6	19.6931	-3.34734	1.26159	-2.65326	0.00797181	0.0369491	down	7994.ENSAMXP00000018215	7.34e-256	715	COG0042@1|root,KOG2334@2759|Eukaryota,39RD0@33154|Opisthokonta,3BFUV@33208|Metazoa,3CT3J@33213|Bilateria,4880Q@7711|Chordata,49285@7742|Vertebrata,49UD6@7898|Actinopterygii	7898|Actinopterygii	J	synthase	dus2	-	1.3.1.91	ko:K05543	-	-	-	-	ko00000,ko01000,ko03016	-	-	-	Dus,dsrm
TRINITY_DN7262_c2_g1_i5	14.6711	-7.25621	2.73195	-2.65605	0.00790609	0.0367328	down	8010.XP_010885941.1	2.25e-83	275	28U4M@1|root,2R0V9@2759|Eukaryota,38R2X@33154|Opisthokonta,3BFUS@33208|Metazoa,3D3FS@33213|Bilateria,47ZGT@7711|Chordata,49AP8@7742|Vertebrata,49Z59@7898|Actinopterygii	7898|Actinopterygii	S	Myosin&tail	-	-	-	ko:K21110	ko04530,map04530	-	-	-	ko00000,ko00001	-	-	-	Myosin_tail_1
TRINITY_DN4989_c0_g1_i3	25.1205	-8.03255	3.02329	-2.6569	0.0078864	0.03667	down	215358.XP_010752619.1	4.49e-205	587	COG5105@1|root,KOG3772@2759|Eukaryota,38GCJ@33154|Opisthokonta,3BIJY@33208|Metazoa,3CSHR@33213|Bilateria,48AGW@7711|Chordata,493AP@7742|Vertebrata,49X0J@7898|Actinopterygii	7898|Actinopterygii	D	Cell&division&cycle&25&homolog	cdc25b	-	3.1.3.48	ko:K05866	ko04010,ko04110,ko04914,ko05206,map04010,map04110,map04914,map05206	M00691	-	-	ko00000,ko00001,ko00002,ko01000,ko01009,ko03400	-	-	-	M-inducer_phosp,Rhodanese
TRINITY_DN1844_c0_g1_i1	8.08452	-3.94537	1.48405	-2.65852	0.00784858	0.0365371	down	8128.ENSONIP00000013540	4.98e-117	351	COG1249@1|root,KOG1335@2759|Eukaryota,38CSR@33154|Opisthokonta,3BHTK@33208|Metazoa,3CS51@33213|Bilateria,480T0@7711|Chordata,48WVC@7742|Vertebrata,4A0AF@7898|Actinopterygii	7898|Actinopterygii	C	Dihydrolipoamide&dehydrogenase	dld	-	1.8.1.4	ko:K00382	ko00010,ko00020,ko00260,ko00280,ko00620,ko00630,ko00640,ko01100,ko01110,ko01120,ko01130,ko01200,map00010,map00020,map00260,map00280,map00620,map00630,map00640,map01100,map01110,map01120,map01130,map01200	M00009,M00011,M00036,M00307,M00532	R00209,R01221,R01698,R03815,R07618,R08549	RC00004,RC00022,RC00583,RC02742,RC02833,RC02834	br01601,ko00000,ko00001,ko00002,ko01000,ko04147	-	-	-	Pyr_redox_2,Pyr_redox_dim
TRINITY_DN4512_c0_g1_i5	75.0337	-4.28081	1.60984	-2.65915	0.00783387	0.0364839	down	8010.XP_010888978.1	1.75e-142	410	COG0457@1|root,COG5091@1|root,KOG0548@2759|Eukaryota,KOG1309@2759|Eukaryota,38TPS@33154|Opisthokonta,3BJXA@33208|Metazoa,3CZTP@33213|Bilateria,485EW@7711|Chordata,497BD@7742|Vertebrata,49RJZ@7898|Actinopterygii	7898|Actinopterygii	OT	SGT1,&suppressor&of&G2&allele&of&SKP1&(S.&cerevisiae)	sugt1	-	-	ko:K12795	ko04621,ko04626,map04621,map04626	-	-	-	ko00000,ko00001	-	-	-	CS,SGS
TRINITY_DN13950_c0_g1_i5	8.98033	-6.54424	2.45962	-2.66067	0.0077986	0.036364	down	31033.ENSTRUP00000031834	4.06e-75	227	COG0652@1|root,KOG0865@2759|Eukaryota,39XG5@33154|Opisthokonta,3BITG@33208|Metazoa,3CT7Z@33213|Bilateria,47ZDR@7711|Chordata,495W9@7742|Vertebrata,4A377@7898|Actinopterygii	7898|Actinopterygii	O	PPIases&accelerate&the&folding&of&proteins.&It&catalyzes&the&cis-trans&isomerization&of&proline&imidic&peptide&bonds&in&oligopeptides	ppia	-	5.2.1.8	ko:K03767,ko:K09565	ko01503,ko04020,ko04022,ko04217,ko05012,ko05016,ko05145,map01503,map04020,map04022,map04217,map05012,map05016,map05145	-	-	-	ko00000,ko00001,ko01000,ko03110,ko04147	-	-	-	Pro_isomerase
TRINITY_DN4430_c2_g1_i1	10.8998	-6.82451	2.56167	-2.66408	0.0077199	0.0361005	down	7955.ENSDARP00000002460	1.01e-212	609	KOG3815@1|root,KOG3815@2759|Eukaryota,38B90@33154|Opisthokonta,3BAZX@33208|Metazoa,3CXRB@33213|Bilateria,485J6@7711|Chordata,497JR@7742|Vertebrata,49SXM@7898|Actinopterygii	7898|Actinopterygii	K	doublesex&and&mab-3&related&transcription&factor	dmrt2	-	-	ko:K19489	-	-	-	-	ko00000,ko03000	-	-	-	DM
TRINITY_DN25406_c0_g1_i1	35.9347	-3.8599	1.44848	-2.66479	0.00770365	0.0360441	down	7955.ENSDARP00000116818	0	1935	KOG1819@1|root,KOG1819@2759|Eukaryota,38GFK@33154|Opisthokonta,3BAKD@33208|Metazoa,3CS3Q@33213|Bilateria,4898C@7711|Chordata,48Z0G@7742|Vertebrata,49XDN@7898|Actinopterygii	33208|Metazoa	S	Zinc&finger,&FYVE&domain&containing&28	ZFYVE28	GO:0001932,GO:0001933,GO:0003674,GO:0005488,GO:0005543,GO:0005575,GO:0005622,GO:0005623,GO:0005737,GO:0005768,GO:0005769,GO:0005829,GO:0006469,GO:0007175,GO:0007176,GO:0008150,GO:0008289,GO:0009892,GO:0009966,GO:0009968,GO:0010008,GO:0010469,GO:0010563,GO:0010605,GO:0010646,GO:0010648,GO:0012505,GO:0016020,GO:0019220,GO:0019222,GO:0023051,GO:0023057,GO:0031090,GO:0031323,GO:0031324,GO:0031399,GO:…	-	ko:K17603	ko04140,map04140	-	-	-	ko00000,ko00001,ko01009,ko03029,ko04131	-	-	-	FYVE
TRINITY_DN6836_c0_g1_i7	5.71998	-5.90008	2.21371	-2.66525	0.00769315	0.0360175	down	8010.XP_010875542.1	9.46e-39	149	28I4T@1|root,2SJS7@2759|Eukaryota,3AISX@33154|Opisthokonta,3BX19@33208|Metazoa,3DEPY@33213|Bilateria,48HIA@7711|Chordata,49E3T@7742|Vertebrata,4A5AR@7898|Actinopterygii	7898|Actinopterygii	T	Leukemia&inhibitory&factor&receptor-like	-	-	-	ko:K05058	ko04060,ko04550,ko04630,map04060,map04550,map04630	-	-	-	ko00000,ko00001,ko04050,ko04090	-	-	-	-
TRINITY_DN33075_c0_g1_i3	24.8203	-8.01586	3.0036	-2.66876	0.00761329	0.0357535	down	7955.ENSDARP00000064802	0	1962	COG0060@1|root,KOG0433@2759|Eukaryota,38E68@33154|Opisthokonta,3BC9W@33208|Metazoa,3CS4T@33213|Bilateria,480PI@7711|Chordata,48YIU@7742|Vertebrata,4A0RW@7898|Actinopterygii	33208|Metazoa	J	isoleucine-tRNA&synthetase&2,&mitochondrial	IARS2	GO:0003674,GO:0003824,GO:0004812,GO:0004822,GO:0005575,GO:0005622,GO:0005623,GO:0005737,GO:0005739,GO:0005759,GO:0005829,GO:0006082,GO:0006139,GO:0006399,GO:0006412,GO:0006418,GO:0006428,GO:0006518,GO:0006520,GO:0006725,GO:0006807,GO:0008150,GO:0008152,GO:0009058,GO:0009059,GO:0009987,GO:0010467,GO:0016070,GO:0016874,GO:0016875,GO:0019538,GO:0019752,GO:0031974,GO:0034641,GO:0034645,GO:0034660,GO:…	6.1.1.5	ko:K01870	ko00970,map00970	M00359,M00360	R03656	RC00055,RC00523	ko00000,ko00001,ko00002,ko01000,ko01007,ko03016	-	-	-	Anticodon_1,tRNA-synt_1,zf-FPG_IleRS
TRINITY_DN7546_c0_g2_i1	676.498	-4.13558	1.54926	-2.66939	0.00759903	0.0357059	down	144197.XP_008303168.1	3.41e-237	654	28J7X@1|root,2QRKB@2759|Eukaryota,39M9Q@33154|Opisthokonta,3CNWU@33208|Metazoa,3E51S@33213|Bilateria,48RM8@7711|Chordata,49NDK@7742|Vertebrata,4A8VW@7898|Actinopterygii	7898|Actinopterygii	S	WD&repeat-containing&protein	wdr92	GO:0003674,GO:0005488,GO:0005515,GO:0032182,GO:0043130	-	-	-	-	-	-	-	-	-	-	WD40
TRINITY_DN51631_c0_g1_i3	5.39134	-4.82282	1.80622	-2.67011	0.00758266	0.0356527	down	8010.XP_010890158.1	1.89e-150	434	COG1409@1|root,2QUQW@2759|Eukaryota,38ERF@33154|Opisthokonta,3BCAT@33208|Metazoa,3CT1U@33213|Bilateria,489MR@7711|Chordata,493GR@7742|Vertebrata,4A232@7898|Actinopterygii	7898|Actinopterygii	S	ADP-ribose&CDP-alcohol&diphosphatase	adprm	GO:0003674,GO:0003824,GO:0004112,GO:0005488,GO:0008081,GO:0008663,GO:0016462,GO:0016787,GO:0016788,GO:0016817,GO:0016818,GO:0030145,GO:0042578,GO:0043167,GO:0043169,GO:0046872,GO:0046914,GO:0047631,GO:0047734	3.6.1.13,3.6.1.16,3.6.1.53	ko:K01517	ko00230,ko00564,map00230,map00564	-	R00855,R01054	RC00002	ko00000,ko00001,ko01000	-	-	-	Metallophos
TRINITY_DN3394_c0_g2_i2	14.9382	-7.28123	2.72513	-2.67189	0.00754258	0.0355176	down	7994.ENSAMXP00000002893	1.81e-147	425	KOG1853@1|root,KOG1853@2759|Eukaryota,38DN4@33154|Opisthokonta,3BD6A@33208|Metazoa,3CRJH@33213|Bilateria,489J1@7711|Chordata,491NM@7742|Vertebrata,49QRD@7898|Actinopterygii	7898|Actinopterygii	Z	nudE&nuclear&distribution&gene&E&homolog&1&(A.&nidulans)	nde1	-	-	ko:K16738	-	-	-	-	ko00000,ko03036	-	-	-	NUDE_C
TRINITY_DN1221_c0_g1_i1	7.03964	-5.22824	1.95589	-2.67308	0.0075159	0.0354197	down	7918.ENSLOCP00000008704	1.79e-214	617	KOG4815@1|root,KOG4458@2759|Eukaryota,KOG4815@2759|Eukaryota,38CCY@33154|Opisthokonta,3BA10@33208|Metazoa,3CS8T@33213|Bilateria,482J1@7711|Chordata,4924Y@7742|Vertebrata,49Z2A@7898|Actinopterygii	7898|Actinopterygii	T	Nitric&oxide&synthase&1&(neuronal)&adaptor&protein	nos1ap	-	-	ko:K16513	ko04713,map04713	-	-	-	ko00000,ko00001,ko04131	-	-	-	DUF4628,PID
TRINITY_DN10418_c0_g1_i1	4.89486	-5.66206	2.11814	-2.67313	0.00751464	0.0354157	down	215358.XP_010731147.1	9.34e-292	822	KOG3524@1|root,KOG3524@2759|Eukaryota,38C1C@33154|Opisthokonta,3BDRH@33208|Metazoa,3D1GW@33213|Bilateria,481AR@7711|Chordata,491FW@7742|Vertebrata,4A19G@7898|Actinopterygii	7898|Actinopterygii	T	Epithelial&cell&transforming&sequence&2&oncogene	ect2	-	-	ko:K20704	-	-	-	-	ko00000,ko04131	-	-	-	BRCT,PTCB-BRCT,RhoGEF
TRINITY_DN3832_c1_g1_i1	4.4402	-4.55919	1.70394	-2.67567	0.00745796	0.0352171	down	8010.XP_010870134.1	6.77e-176	521	COG5022@1|root,KOG0162@2759|Eukaryota,39J88@33154|Opisthokonta,3CNUX@33208|Metazoa,3E57C@33213|Bilateria,47ZME@7711|Chordata,490AS@7742|Vertebrata,49WV5@7898|Actinopterygii	7898|Actinopterygii	Z	Belongs&to&the&TRAFAC&class&myosin-kinesin&ATPase&superfamily.&Myosin&family	myo1f	-	-	ko:K10356	-	-	-	-	ko00000,ko01009,ko03036,ko04131,ko04147,ko04812	-	-	-	Myosin_TH1,Myosin_head,SH3_1,SH3_9
TRINITY_DN2226_c5_g2_i4	14.1372	-4.76291	1.77967	-2.67628	0.00744437	0.0351712	down	7955.ENSDARP00000129713	4.07e-23	100	28MUX@1|root,2QUD6@2759|Eukaryota,39BS7@33154|Opisthokonta,3BD34@33208|Metazoa,3D4CI@33213|Bilateria,48BBV@7711|Chordata,48YGT@7742|Vertebrata,4A2EB@7898|Actinopterygii	7898|Actinopterygii	S	Neurexophilin	-	-	-	-	-	-	-	-	-	-	-	-	Neurexophilin
TRINITY_DN3537_c2_g1_i1	6.29319	-6.0278	2.25096	-2.67789	0.00740881	0.0350522	down	215358.XP_010728482.1	1.54e-190	577	2C9BM@1|root,2QUT1@2759|Eukaryota,38S1R@33154|Opisthokonta,3BGTY@33208|Metazoa,3CWEP@33213|Bilateria,482Q7@7711|Chordata,492PA@7742|Vertebrata,49S56@7898|Actinopterygii	7898|Actinopterygii	S	Transforming,&acidic&coiled-coil&containing&protein&2	TACC2	-	-	ko:K14282	-	-	-	-	ko00000,ko03036	-	-	-	TACC
TRINITY_DN441_c2_g1_i1	403.933	-2.63614	0.983913	-2.67924	0.00737896	0.0349397	down	7955.ENSDARP00000099057	3.32e-179	521	2CAKQ@1|root,2QPYT@2759|Eukaryota,39APP@33154|Opisthokonta,3BBB8@33208|Metazoa,3D2BM@33213|Bilateria,4895U@7711|Chordata,48WN0@7742|Vertebrata,49SKB@7898|Actinopterygii	7898|Actinopterygii	S	TNFAIP3&interacting&protein&1	tnip1	-	-	-	-	-	-	-	-	-	-	-	CC2-LZ
TRINITY_DN2848_c0_g2_i1	6.98905	-6.17927	2.30564	-2.68006	0.00736083	0.0348798	down	303518.XP_005734217.1	2.01e-239	665	KOG4406@1|root,KOG4406@2759|Eukaryota,38DDC@33154|Opisthokonta,3BCGA@33208|Metazoa,3CRHD@33213|Bilateria,482MN@7711|Chordata,48W7A@7742|Vertebrata,4A0UH@7898|Actinopterygii	7898|Actinopterygii	T	rho&GTPase-activating&protein	arhgap8	-	-	ko:K20633	-	-	-	-	ko00000,ko04131	-	-	-	CRAL_TRIO_2,RhoGAP
TRINITY_DN22474_c0_g1_i1	36.4518	-1.95002	0.727243	-2.68139	0.00733172	0.0347753	down	215358.XP_010753872.1	3.49e-108	317	KOG4552@1|root,KOG4552@2759|Eukaryota,38G5E@33154|Opisthokonta,3BGVP@33208|Metazoa,3CR9R@33213|Bilateria,482A6@7711|Chordata,48W3J@7742|Vertebrata,49WJ8@7898|Actinopterygii	7898|Actinopterygii	K	mediator&of&RNA&polymerase&II&transcription&subunit	med4	GO:0000428,GO:0005575,GO:0005622,GO:0005623,GO:0005634,GO:0005654,GO:0005667,GO:0006355,GO:0006357,GO:0008150,GO:0009889,GO:0010468,GO:0010556,GO:0016591,GO:0019219,GO:0019222,GO:0030880,GO:0031323,GO:0031326,GO:0031974,GO:0031981,GO:0032991,GO:0043226,GO:0043227,GO:0043229,GO:0043231,GO:0043233,GO:0044422,GO:0044424,GO:0044428,GO:0044446,GO:0044451,GO:0044464,GO:0044798,GO:0050789,GO:0050794,GO:…	-	ko:K15146	ko04919,map04919	-	-	-	ko00000,ko00001,ko03021	-	-	-	Med4
TRINITY_DN40_c0_g1_i1	3.38799	-5.11477	1.90712	-2.68193	0.0073198	0.0347357	down	7955.ENSDARP00000075771	6.11e-157	454	COG2124@1|root,KOG0156@2759|Eukaryota,38BSU@33154|Opisthokonta,3BC78@33208|Metazoa,3CRSA@33213|Bilateria,489AB@7711|Chordata,48YCB@7742|Vertebrata,49Z4K@7898|Actinopterygii	7898|Actinopterygii	Q	cytochrome&P450	-	-	-	ko:K17854	-	-	-	-	ko00000,ko00199	-	-	-	p450
TRINITY_DN1342_c1_g1_i5	21.9194	-5.98099	2.22997	-2.68209	0.00731638	0.0347265	down	7955.ENSDARP00000022188	0	1151	COG4725@1|root,KOG2098@2759|Eukaryota,38GMY@33154|Opisthokonta,3BBEJ@33208|Metazoa,3CWHK@33213|Bilateria,489BX@7711|Chordata,493P9@7742|Vertebrata,4A098@7898|Actinopterygii	33208|Metazoa	A	Belongs&to&the&MT-A70-like&family	METTL3	GO:0000003,GO:0000375,GO:0000377,GO:0000381,GO:0000398,GO:0000902,GO:0000904,GO:0001510,GO:0001568,GO:0001734,GO:0001944,GO:0002009,GO:0002064,GO:0002065,GO:0002066,GO:0002682,GO:0002694,GO:0003006,GO:0003158,GO:0003674,GO:0003676,GO:0003723,GO:0003729,GO:0003824,GO:0005488,GO:0005515,GO:0005575,GO:0005622,GO:0005623,GO:0005634,GO:0005654,GO:0006139,GO:0006382,GO:0006396,GO:0006397,GO:0006401,GO:…	2.1.1.62	ko:K05925	-	-	-	-	ko00000,ko01000,ko03019	-	-	-	MT-A70
TRINITY_DN3271_c3_g1_i1	37.6846	-2.6917	1.00275	-2.68432	0.00726768	0.0345744	down	7955.ENSDARP00000079877	0	1488	COG1884@1|root,2QQ7X@2759|Eukaryota,38HNY@33154|Opisthokonta,3BABU@33208|Metazoa,3CTUG@33213|Bilateria,482MI@7711|Chordata,4904P@7742|Vertebrata,49R6W@7898|Actinopterygii	33208|Metazoa	I	Methylmalonyl&Coenzyme&A&mutase	MUT	GO:0000096,GO:0003674,GO:0003824,GO:0003924,GO:0004494,GO:0005488,GO:0005515,GO:0005575,GO:0005622,GO:0005623,GO:0005737,GO:0005739,GO:0005759,GO:0006082,GO:0006520,GO:0006725,GO:0006766,GO:0006767,GO:0006790,GO:0006807,GO:0007275,GO:0008144,GO:0008150,GO:0008152,GO:0009235,GO:0009791,GO:0009987,GO:0016462,GO:0016787,GO:0016817,GO:0016818,GO:0016853,GO:0016866,GO:0017111,GO:0017144,GO:0019752,GO:…	5.4.99.2	ko:K01847	ko00280,ko00630,ko00640,ko00720,ko01100,ko01120,ko01200,map00280,map00630,map00640,map00720,map01100,map01120,map01200	M00373,M00376,M00741	R00833	RC00395	ko00000,ko00001,ko00002,ko01000	-	-	-	B12-binding,MM_CoA_mutase
TRINITY_DN1287_c0_g1_i3	11.1994	-6.86423	2.55694	-2.68455	0.00726281	0.034556	down	7994.ENSAMXP00000018819	2.86e-138	431	COG5593@1|root,KOG2038@2759|Eukaryota,38CDC@33154|Opisthokonta,3BH9K@33208|Metazoa,3CTII@33213|Bilateria,48411@7711|Chordata,4900M@7742|Vertebrata,49VVW@7898|Actinopterygii	7898|Actinopterygii	JK	CCAAT&enhancer&binding&protein&(C&EBP),&zeta	cebpz	-	-	ko:K14832	-	-	-	-	ko00000,ko03009	-	-	-	CBF
TRINITY_DN429630_c0_g1_i1	2.4131	-4.6734	1.74062	-2.68491	0.00725501	0.0345338	down	7955.ENSDARP00000013243	0	2982	COG0270@1|root,2QPKK@2759|Eukaryota,38HV9@33154|Opisthokonta,3BE4F@33208|Metazoa,3CY1B@33213|Bilateria,4880M@7711|Chordata,49615@7742|Vertebrata,49WHM@7898|Actinopterygii	33208|Metazoa	K	Belongs&to&the&class&I-like&SAM-binding&methyltransferase&superfamily.&C5-methyltransferase&family	DNMT1	GO:0000122,GO:0000166,GO:0000775,GO:0000785,GO:0000792,GO:0000981,GO:0001101,GO:0002237,GO:0003674,GO:0003676,GO:0003677,GO:0003682,GO:0003700,GO:0003723,GO:0003824,GO:0003886,GO:0005102,GO:0005488,GO:0005515,GO:0005575,GO:0005622,GO:0005623,GO:0005634,GO:0005654,GO:0005657,GO:0005694,GO:0005721,GO:0005737,GO:0006139,GO:0006259,GO:0006304,GO:0006305,GO:0006306,GO:0006355,GO:0006357,GO:0006725,GO:…	2.1.1.37	ko:K00558	ko00270,ko01100,ko05206,map00270,map01100,map05206	M00035	R04858	RC00003,RC00332	ko00000,ko00001,ko00002,ko01000,ko02048,ko03032,ko03036	-	-	-	BAH,DMAP_binding,DNA_methylase,DNMT1-RFD,zf-CXXC
TRINITY_DN24766_c0_g1_i2	8.05363	-6.38624	2.37708	-2.68659	0.0072186	0.0344074	down	7955.ENSDARP00000076116	3.31e-174	490	28M2N@1|root,2QTJC@2759|Eukaryota,38GH7@33154|Opisthokonta,3BDPH@33208|Metazoa,3CT5I@33213|Bilateria,4823X@7711|Chordata,48Z79@7742|Vertebrata,49YVD@7898|Actinopterygii	33208|Metazoa	S	Ubiquitin&associated&protein&1	UBAP1	GO:0000813,GO:0003674,GO:0005488,GO:0005515,GO:0005575,GO:0005622,GO:0005623,GO:0005737,GO:0005768,GO:0005794,GO:0005829,GO:0005886,GO:0006508,GO:0006511,GO:0006807,GO:0006810,GO:0008150,GO:0008152,GO:0009056,GO:0009057,GO:0009987,GO:0010008,GO:0012505,GO:0016020,GO:0016032,GO:0016192,GO:0016197,GO:0019058,GO:0019538,GO:0019941,GO:0030163,GO:0031090,GO:0031410,GO:0031982,GO:0032182,GO:0032991,GO:…	-	-	-	-	-	-	-	-	-	-	UBA
TRINITY_DN27467_c1_g1_i3	5.35857	-5.79627	2.15679	-2.68745	0.00719995	0.0343376	down	7955.ENSDARP00000089757	1.64e-171	477	KOG4621@1|root,KOG4621@2759|Eukaryota,38FP7@33154|Opisthokonta,3B9U9@33208|Metazoa,3CUKY@33213|Bilateria,482DJ@7711|Chordata,48W5W@7742|Vertebrata,49V9P@7898|Actinopterygii	33208|Metazoa	S	Guanylyl&cyclase&domain&containing&1	GUCD1	-	-	-	-	-	-	-	-	-	-	-	Guanylate_cyc_2
TRINITY_DN11198_c0_g1_i40	9.97598	-6.69629	2.49073	-2.68849	0.00717762	0.0342539	down	7994.ENSAMXP00000016600	0	1041	COG5022@1|root,KOG0160@2759|Eukaryota,39P64@33154|Opisthokonta,3BF3S@33208|Metazoa,3D136@33213|Bilateria,47YY7@7711|Chordata,48UVM@7742|Vertebrata,49U0V@7898|Actinopterygii	33208|Metazoa	Z	Belongs&to&the&TRAFAC&class&myosin-kinesin&ATPase&superfamily.&Myosin&family	MYO19	GO:0000146,GO:0003674,GO:0003774,GO:0003779,GO:0003824,GO:0005488,GO:0005515,GO:0005575,GO:0005622,GO:0005623,GO:0005737,GO:0005739,GO:0005740,GO:0005741,GO:0005829,GO:0006810,GO:0006928,GO:0008092,GO:0008150,GO:0009987,GO:0010564,GO:0010821,GO:0016020,GO:0016462,GO:0016787,GO:0016817,GO:0016818,GO:0016887,GO:0017022,GO:0017111,GO:0019867,GO:0022603,GO:0030029,GO:0030048,GO:0030705,GO:0031090,GO:…	-	-	-	-	-	-	-	-	-	-	IQ,Myosin_head
TRINITY_DN9832_c0_g1_i2	3.53573	-5.17834	1.92578	-2.68897	0.00716738	0.0342202	down	7955.ENSDARP00000028398	4.51e-41	140	KOG3407@1|root,KOG3407@2759|Eukaryota,3A96G@33154|Opisthokonta,3BQ1C@33208|Metazoa,3D84W@33213|Bilateria,482QT@7711|Chordata,496GA@7742|Vertebrata,4A2ZZ@7898|Actinopterygii	7898|Actinopterygii	S	Coiled-coil&domain&containing&12	ccdc12	-	-	ko:K12871	ko03040,map03040	M00355	-	-	ko00000,ko00001,ko00002,ko03041	-	-	-	cwf18
TRINITY_DN289_c5_g1_i6	14.8363	-3.79444	1.41094	-2.6893	0.00716013	0.0341912	down	7955.ENSDARP00000112333	0	3505	COG0539@1|root,KOG1070@2759|Eukaryota,38CAS@33154|Opisthokonta,3BFBR@33208|Metazoa,3CU53@33213|Bilateria,482FV@7711|Chordata,497G1@7742|Vertebrata,49Q8B@7898|Actinopterygii	33208|Metazoa	A	Programmed&cell&death&11	PDCD11	GO:0000460,GO:0000462,GO:0000466,GO:0003674,GO:0003676,GO:0003723,GO:0005488,GO:0005515,GO:0005575,GO:0005622,GO:0005623,GO:0005634,GO:0005654,GO:0005730,GO:0005737,GO:0005829,GO:0006139,GO:0006364,GO:0006396,GO:0006725,GO:0006807,GO:0008134,GO:0008150,GO:0008152,GO:0009987,GO:0010467,GO:0016070,GO:0016072,GO:0022613,GO:0030490,GO:0030684,GO:0031974,GO:0031981,GO:0032040,GO:0032991,GO:0034470,GO:…	-	ko:K14792	-	-	-	-	ko00000,ko03009	-	-	-	S1,Suf
TRINITY_DN2937_c0_g1_i1	15.7954	-2.45129	0.910818	-2.69131	0.00711717	0.0340374	down	7955.ENSDARP00000111975	4.49e-59	199	KOG1892@1|root,KOG1892@2759|Eukaryota,3976T@33154|Opisthokonta,3BCJ6@33208|Metazoa,3CTWW@33213|Bilateria,480V0@7711|Chordata,48UYG@7742|Vertebrata,49X51@7898|Actinopterygii	7898|Actinopterygii	Z	Myeloid&lymphoid&or&mixed-lineage&leukemia&(trithorax&homolog,&Drosophila)	-	-	-	ko:K05702	ko04014,ko04015,ko04024,ko04520,ko04530,ko04670,map04014,map04015,map04024,map04520,map04530,map04670	-	-	-	ko00000,ko00001	-	-	-	DIL,FHA,PDZ,RA
TRINITY_DN8779_c0_g1_i1	10.184	-3.01473	1.11981	-2.69218	0.00709875	0.0339763	down	106582.XP_004563007.1	0	892	2CMK1@1|root,2QQM8@2759|Eukaryota,38C80@33154|Opisthokonta,3BDQA@33208|Metazoa,3CR82@33213|Bilateria,48450@7711|Chordata,49G60@7742|Vertebrata,4A8SQ@7898|Actinopterygii	7898|Actinopterygii	S	Hook&homolog&2	hook2	-	-	ko:K16611	-	-	-	-	ko00000,ko03036,ko04812	-	-	-	HOOK
TRINITY_DN1566_c10_g1_i1	17.4229	-2.94837	1.09494	-2.69271	0.00708741	0.0339381	down	7994.ENSAMXP00000020311	9.67e-115	338	KOG1118@1|root,KOG1118@2759|Eukaryota,38BW6@33154|Opisthokonta,3BDN2@33208|Metazoa,3CX6Q@33213|Bilateria,482ZA@7711|Chordata,492R8@7742|Vertebrata,49W5C@7898|Actinopterygii	7898|Actinopterygii	T	SH3-domain&GRB2-like	sh3gl3	-	-	ko:K11247	ko04144,map04144	-	-	-	ko00000,ko00001,ko04131	-	-	-	BAR,SH3_1
TRINITY_DN1220_c0_g1_i1	37.7574	-2.17271	0.806875	-2.69274	0.00708668	0.0339361	down	7918.ENSLOCP00000005133	0	1324	2CMDE@1|root,2QQ1C@2759|Eukaryota,38G2Y@33154|Opisthokonta,3BB3R@33208|Metazoa,3CU2F@33213|Bilateria,483J2@7711|Chordata,4970U@7742|Vertebrata,49WGE@7898|Actinopterygii	7898|Actinopterygii	S	Transient&receptor&potential&cation&channel&subfamily&C&member&4&associated&protein	trpc4ap	-	-	ko:K11796	-	-	-	-	ko00000,ko01009,ko04121	-	-	-	DUF3689
TRINITY_DN1026_c15_g1_i1	22.9995	-7.90434	2.93505	-2.69308	0.00707947	0.0339135	down	7918.ENSLOCP00000019911	1.15e-42	145	KOG4710@1|root,KOG4710@2759|Eukaryota,39ZXZ@33154|Opisthokonta,3BPR3@33208|Metazoa,3DAY0@33213|Bilateria,48FRT@7711|Chordata,49CG2@7742|Vertebrata,4A480@7898|Actinopterygii	7898|Actinopterygii	O	Von&Hippel-Lindau&tumor&suppressor&like	-	-	-	ko:K03871	ko04066,ko04120,ko04212,ko05200,ko05211,map04066,map04120,map04212,map05200,map05211	M00383	-	-	ko00000,ko00001,ko00002,ko04121	-	-	-	VHL,VHL_C
TRINITY_DN440_c1_g1_i8	11.4553	-6.89776	2.56129	-2.69308	0.00707945	0.0339135	down	7994.ENSAMXP00000025913	2.41e-24	101	KOG1075@1|root,KOG1075@2759|Eukaryota,39N4Q@33154|Opisthokonta,3B9WN@33208|Metazoa,3D1S8@33213|Bilateria,48C1W@7711|Chordata,49N8J@7742|Vertebrata,4A5PS@7898|Actinopterygii	7898|Actinopterygii	S	Reverse&transcriptase&(RNA-dependent&DNA&polymerase)	-	-	-	-	-	-	-	-	-	-	-	-	RVT_1
TRINITY_DN269_c0_g1_i1	6.02996	-5.96245	2.21292	-2.69438	0.00705199	0.0338258	down	144197.XP_008299748.1	2.53e-239	672	COG0515@1|root,KOG0192@2759|Eukaryota,38GTX@33154|Opisthokonta,3BCCX@33208|Metazoa,3CT2Z@33213|Bilateria,485HN@7711|Chordata,4941Z@7742|Vertebrata,49YDE@7898|Actinopterygii	7898|Actinopterygii	T	protein&kinase&kinase&kinase	map3k7	-	2.7.11.25	ko:K04427	ko04010,ko04013,ko04064,ko04140,ko04152,ko04214,ko04310,ko04380,ko04520,ko04620,ko04621,ko04622,ko04624,ko04657,ko04660,ko04668,ko05140,ko05145,ko05162,ko05168,ko05169,ko05418,map04010,map04013,map04064,map04140,map04152,map04214,map04310,map04380,map04520,map04620,map04621,map04622,map04624,map04657,map04660,map04668,map05140,map05145,map05162,map05168,map05169,map05418	M00686,M00688,M00689	-	-	ko00000,ko00001,ko00002,ko01000,ko01001	-	-	-	Pkinase_Tyr
TRINITY_DN4996_c0_g1_i10	14.2228	-7.21151	2.67531	-2.69558	0.00702665	0.0337428	down	7994.ENSAMXP00000016034	4.08e-300	845	KOG2157@1|root,KOG2157@2759|Eukaryota,38EAN@33154|Opisthokonta,3B9RM@33208|Metazoa,3CVG8@33213|Bilateria,4873H@7711|Chordata,48WEE@7742|Vertebrata,49ZN2@7898|Actinopterygii	7898|Actinopterygii	O	Tubulin&tyrosine&ligase-like&family,&member&3	-	-	-	ko:K16608	-	-	-	-	ko00000,ko01000,ko04812	-	-	-	TTL
TRINITY_DN9964_c0_g1_i2	6.64699	-6.10783	2.26547	-2.69606	0.00701648	0.0337107	down	7955.ENSDARP00000106897	1.41e-97	287	2DRIU@1|root,2SHEU@2759|Eukaryota,39J0K@33154|Opisthokonta,3CNTG@33208|Metazoa,3E4ZT@33213|Bilateria,48RJ2@7711|Chordata,49N4X@7742|Vertebrata,4A79M@7898|Actinopterygii	7898|Actinopterygii	S	Actinoporin-like&protein	-	-	-	-	-	-	-	-	-	-	-	-	Anemone_cytotox
TRINITY_DN5952_c0_g1_i3	7.6033	-5.33686	1.97943	-2.69616	0.00701444	0.033703	down	7955.ENSDARP00000110248	4.17e-235	662	KOG2546@1|root,KOG2546@2759|Eukaryota,39RBS@33154|Opisthokonta,3BB23@33208|Metazoa,3CR6M@33213|Bilateria,4869J@7711|Chordata,48WER@7742|Vertebrata,49Y1C@7898|Actinopterygii	7898|Actinopterygii	T	Abl-interactor	-	-	-	-	-	-	-	-	-	-	-	-	Abi_HHR,SH3_9
TRINITY_DN4453_c0_g3_i1	142.847	-3.25073	1.20525	-2.69715	0.00699357	0.0336365	down	7955.ENSDARP00000128295	8.7e-222	615	2A418@1|root,2RY6G@2759|Eukaryota,39W9D@33154|Opisthokonta,3BMPW@33208|Metazoa,3CY0E@33213|Bilateria,48382@7711|Chordata,49033@7742|Vertebrata,49WEE@7898|Actinopterygii	33208|Metazoa	S	AKT1&substrate&1	AKT1S1	GO:0001932,GO:0001933,GO:0005575,GO:0005622,GO:0005623,GO:0005634,GO:0005654,GO:0005737,GO:0005829,GO:0006469,GO:0007154,GO:0007165,GO:0007166,GO:0007219,GO:0008150,GO:0008361,GO:0009892,GO:0009966,GO:0009968,GO:0009987,GO:0010563,GO:0010605,GO:0010646,GO:0010648,GO:0010941,GO:0016043,GO:0019220,GO:0019222,GO:0023051,GO:0023052,GO:0023057,GO:0031323,GO:0031324,GO:0031399,GO:0031400,GO:0031929,GO:…	-	ko:K16184	ko04140,ko04150,ko04152,ko04211,ko04213,ko04714,map04140,map04150,map04152,map04211,map04213,map04714	-	-	-	ko00000,ko00001,ko04131	-	-	-	PRAS
TRINITY_DN894_c0_g1_i2	10.6972	-5.8328	2.16124	-2.69883	0.00695847	0.0335144	down	8010.XP_010877863.1	5.5e-186	536	KOG4091@1|root,KOG4091@2759|Eukaryota,38G3U@33154|Opisthokonta,3BJ2U@33208|Metazoa,3CUW7@33213|Bilateria,485U6@7711|Chordata,48W7G@7742|Vertebrata,49WF8@7898|Actinopterygii	7898|Actinopterygii	K	Grainyhead-like&3	grhl3	-	-	ko:K09275	-	-	-	-	ko00000,ko03000	-	-	-	CP2
TRINITY_DN1324_c0_g3_i4	10.7862	-6.81122	2.52164	-2.7011	0.00691099	0.0333576	down	7955.ENSDARP00000125624	2.69e-242	724	28PT5@1|root,2QWFQ@2759|Eukaryota,38FZR@33154|Opisthokonta,3BDAE@33208|Metazoa,3CTD9@33213|Bilateria,48387@7711|Chordata,48Y3Y@7742|Vertebrata,49T9F@7898|Actinopterygii	7898|Actinopterygii	A	Trinucleotide&repeat&containing&6C	tnrc6c	-	-	ko:K18412	-	-	-	-	ko00000,ko03019,ko03036	-	-	-	Ago_hook,M_domain,RRM_1,TNRC6-PABC_bdg,UBA
TRINITY_DN226_c2_g1_i1	6.49079	-4.21265	1.55906	-2.70205	0.00689128	0.0332849	down	8010.XP_010898629.1	0	1438	KOG1539@1|root,KOG1539@2759|Eukaryota,38CGQ@33154|Opisthokonta,3BD2P@33208|Metazoa,3CYJD@33213|Bilateria,47ZJG@7711|Chordata,496J8@7742|Vertebrata,49XVP@7898|Actinopterygii	7898|Actinopterygii	S	WD&repeat&domain&36	wdr36	-	-	ko:K14554	ko03008,map03008	-	-	-	ko00000,ko00001,ko03009	-	-	-	Utp21,WD40
TRINITY_DN900_c9_g1_i1	8.1171	-6.39655	2.36623	-2.70327	0.00686616	0.0332018	down	244447.XP_008319097.1	2.69e-37	129	COG2058@1|root,KOG3449@2759|Eukaryota,3A5KC@33154|Opisthokonta,3BRFB@33208|Metazoa,3D8BP@33213|Bilateria,48EIP@7711|Chordata,49BJB@7742|Vertebrata,4A3ZG@7898|Actinopterygii	7898|Actinopterygii	J	Belongs&to&the&eukaryotic&ribosomal&protein&P1&P2&family	rplp2	-	-	ko:K02943	ko03010,map03010	M00177	-	-	br01610,ko00000,ko00001,ko00002,ko03011	-	-	-	Ribosomal_60s
TRINITY_DN1353_c0_g1_i5	24.2271	-2.36927	0.876419	-2.70335	0.00686448	0.0331954	down	144197.XP_008295928.1	0	998	COG0516@1|root,KOG2550@2759|Eukaryota,38FT7@33154|Opisthokonta,3BAKM@33208|Metazoa,3CZ6R@33213|Bilateria,47ZBY@7711|Chordata,48YPE@7742|Vertebrata,49WC9@7898|Actinopterygii	7898|Actinopterygii	F	Catalyzes&the&conversion&of&inosine&5'-phosphate&(IMP)&to&xanthosine&5'-phosphate&(XMP),&the&first&committed&and&rate-&limiting&step&in&the&de&novo&synthesis&of&guanine&nucleotides,&and&therefore&plays&an&important&role&in&the&regulation&of&cell&growth	impdh2	GO:0003674,GO:0003824,GO:0003938,GO:0005575,GO:0005622,GO:0005623,GO:0005737,GO:0006139,GO:0006163,GO:0006164,GO:0006183,GO:0006725,GO:0006753,GO:0006793,GO:0006796,GO:0006807,GO:0007623,GO:0008150,GO:0008152,GO:0009058,GO:0009116,GO:0009117,GO:0009119,GO:0009141,GO:0009142,GO:0009144,GO:0009145,GO:0009150,GO:0009152,GO:0009163,GO:0009165,GO:0009199,GO:0009201,GO:0009205,GO:0009206,GO:0009259,GO:…	1.1.1.205	ko:K00088	ko00230,ko00983,ko01100,ko01110,map00230,map00983,map01100,map01110	M00050	R01130,R08240	RC00143,RC02207	ko00000,ko00001,ko00002,ko01000,ko04147	-	-	-	CBS,IMPDH
TRINITY_DN10543_c0_g1_i1	17.3436	-7.49696	2.77255	-2.704	0.00685109	0.033153	down	7955.ENSDARP00000074052	9.32e-191	546	KOG1382@1|root,KOG1382@2759|Eukaryota,38GUJ@33154|Opisthokonta,3BC3S@33208|Metazoa,3CVYV@33213|Bilateria,4833A@7711|Chordata,48XAA@7742|Vertebrata,4A29T@7898|Actinopterygii	7898|Actinopterygii	S	Multiple&inositol&polyphosphate	-	-	3.1.3.62,3.1.3.80	ko:K03103	ko00010,ko00562,ko01100,map00010,map00562,map01100	-	R03434,R09532	RC00017,RC00078	ko00000,ko00001,ko01000	-	-	-	His_Phos_2
TRINITY_DN6001_c0_g1_i1	4.25251	-5.45886	2.01534	-2.70865	0.00675573	0.0328315	down	7955.ENSDARP00000115089	3.67e-255	699	KOG2800@1|root,KOG2800@2759|Eukaryota,38HHH@33154|Opisthokonta,3B987@33208|Metazoa,3CU1E@33213|Bilateria,485D5@7711|Chordata,48XHX@7742|Vertebrata,49X48@7898|Actinopterygii	33208|Metazoa	S	Chromosome&2&open&reading&frame&69	C2orf69	GO:0007154,GO:0007267,GO:0008150,GO:0009987,GO:0023052,GO:0030154,GO:0032502,GO:0045165,GO:0045168,GO:0046331,GO:0048869	-	-	-	-	-	-	-	-	-	-	UPF0565
TRINITY_DN6947_c0_g1_i2	64.9207	-6.9715	2.57266	-2.70985	0.00673143	0.0327507	down	7994.ENSAMXP00000017042	3.77e-92	310	KOG1216@1|root,KOG1216@2759|Eukaryota,38BA2@33154|Opisthokonta,3BHBM@33208|Metazoa,3CSSV@33213|Bilateria,4802J@7711|Chordata,48VKX@7742|Vertebrata,49WZ6@7898|Actinopterygii	7898|Actinopterygii	VW	Fc&fragment&of&IgG&binding&protein	-	-	-	-	-	-	-	-	-	-	-	-	C8,IgGFc_binding,TIL,TILa,VWD
TRINITY_DN11923_c1_g1_i5	16.9822	-7.46682	2.75484	-2.71044	0.00671945	0.0327174	down	7955.ENSDARP00000069816	0	2893	KOG4645@1|root,KOG4645@2759|Eukaryota,38BG6@33154|Opisthokonta,3BGEU@33208|Metazoa,3CY9G@33213|Bilateria,484G9@7711|Chordata,48XKH@7742|Vertebrata,49RZS@7898|Actinopterygii	33208|Metazoa	T	protein&kinase&kinase&kinase&4	MAP3K4	GO:0000003,GO:0000165,GO:0000186,GO:0001672,GO:0001890,GO:0001932,GO:0001934,GO:0002251,GO:0002376,GO:0002385,GO:0003002,GO:0003006,GO:0003674,GO:0003824,GO:0004672,GO:0004674,GO:0004709,GO:0005488,GO:0005515,GO:0005575,GO:0005622,GO:0005623,GO:0005737,GO:0006464,GO:0006468,GO:0006793,GO:0006796,GO:0006807,GO:0006810,GO:0006897,GO:0006909,GO:0006911,GO:0006915,GO:0006950,GO:0006955,GO:0006970,GO:…	2.7.11.25	ko:K04428	ko04010,ko04013,ko04624,ko04912,map04010,map04013,map04624,map04912	M00688,M00689	-	-	ko00000,ko00001,ko00002,ko01000,ko01001	-	-	-	Pkinase
TRINITY_DN9027_c2_g1_i2	34.2378	-1.79403	0.661741	-2.71107	0.0067066	0.0326677	down	7994.ENSAMXP00000003071	1.2e-230	649	2CTU1@1|root,2RHN5@2759|Eukaryota,39W3V@33154|Opisthokonta,3BF3V@33208|Metazoa,3D4F5@33213|Bilateria,484DV@7711|Chordata,49AKI@7742|Vertebrata,49ZUQ@7898|Actinopterygii	7898|Actinopterygii	S	finTRIM&family,&member&14-like	-	-	-	ko:K12006	-	-	-	-	ko00000,ko04121	-	-	-	PRY,SPRY,zf-B_box
TRINITY_DN9066_c0_g1_i12	8.33091	-6.43621	2.37132	-2.71419	0.0066438	0.0324425	down	7994.ENSAMXP00000002696	5.75e-50	166	COG1028@1|root,KOG1208@2759|Eukaryota,38EC5@33154|Opisthokonta,3BEU8@33208|Metazoa,3CR99@33213|Bilateria,483DZ@7711|Chordata,49FUN@7742|Vertebrata,4A78P@7898|Actinopterygii	7898|Actinopterygii	Q	Carbonyl&reductase	-	-	1.1.1.184,1.1.1.189,1.1.1.197	ko:K00079	ko00590,ko00790,ko00980,ko01100,ko05204,map00590,map00790,map00980,map01100,map05204	-	R02581,R02975,R04285,R09420	RC00154,RC00205,RC00823,RC01491	ko00000,ko00001,ko01000	-	-	-	adh_short
TRINITY_DN414_c3_g1_i1	20.9346	-4.59702	1.69295	-2.71539	0.00661985	0.0323549	down	7994.ENSAMXP00000014953	2.57e-90	284	28PUT@1|root,2QWHD@2759|Eukaryota,38EA4@33154|Opisthokonta,3BMU4@33208|Metazoa,3CZSB@33213|Bilateria,48FQU@7711|Chordata,49C6U@7742|Vertebrata,49Y3X@7898|Actinopterygii	7898|Actinopterygii	S	PiggyBac&transposable	-	-	-	-	-	-	-	-	-	-	-	-	DDE_Tnp_1_7
TRINITY_DN13061_c0_g1_i11	5.71755	-5.8889	2.16704	-2.71748	0.00657803	0.0322164	down	7955.ENSDARP00000099781	0	3066	COG0566@1|root,KOG0839@2759|Eukaryota,38BTF@33154|Opisthokonta,3BAJP@33208|Metazoa,3CT1I@33213|Bilateria,48652@7711|Chordata,48Z95@7742|Vertebrata,49SAG@7898|Actinopterygii	33208|Metazoa	A	TAR&(HIV-1)&RNA&binding&protein&1	TARBP1	GO:0000154,GO:0000451,GO:0000453,GO:0001510,GO:0003674,GO:0003676,GO:0003723,GO:0003824,GO:0005488,GO:0005575,GO:0005622,GO:0005623,GO:0005634,GO:0006139,GO:0006355,GO:0006357,GO:0006364,GO:0006396,GO:0006399,GO:0006400,GO:0006725,GO:0006807,GO:0008033,GO:0008150,GO:0008152,GO:0008168,GO:0008171,GO:0008173,GO:0008175,GO:0008649,GO:0008757,GO:0009451,GO:0009889,GO:0009987,GO:0010467,GO:0010468,GO:…	2.1.1.34	ko:K15333	-	-	-	-	ko00000,ko01000,ko03016,ko03036	-	-	-	SpoU_methylase
TRINITY_DN855_c1_g1_i2	16.9344	-4.56916	1.68112	-2.71792	0.0065693	0.0321834	down	7994.ENSAMXP00000004569	0	1847	KOG2127@1|root,KOG2127@2759|Eukaryota,38SRV@33154|Opisthokonta,3BCWS@33208|Metazoa,3D1VE@33213|Bilateria,47Z2R@7711|Chordata,490T1@7742|Vertebrata,49U9W@7898|Actinopterygii	7898|Actinopterygii	T	DENN&MADD&domain&containing	dennd3	-	-	ko:K20162	-	-	-	-	ko00000,ko04131	-	-	-	DENN,WD40
TRINITY_DN8928_c0_g1_i2	7.81705	-2.12175	0.780576	-2.71818	0.0065642	0.0321651	down	7994.ENSAMXP00000006561	0	1388	COG1287@1|root,KOG2292@2759|Eukaryota,38D8E@33154|Opisthokonta,3BGVU@33208|Metazoa,3CSAS@33213|Bilateria,485NJ@7711|Chordata,48ZW8@7742|Vertebrata,49S9C@7898|Actinopterygii	7898|Actinopterygii	O	STT3A,&subunit&of&the&oligosaccharyltransferase&complex&(catalytic)	stt3a	-	2.4.99.18	ko:K07151	ko00510,ko00513,ko01100,ko04141,map00510,map00513,map01100,map04141	M00072	R04216,R05976	RC00005,RC00482	ko00000,ko00001,ko00002,ko01000,ko01003	-	GT66	-	STT3
TRINITY_DN276_c0_g1_i2	23.3059	-7.92404	2.91383	-2.71946	0.00653894	0.0320787	down	215358.XP_010740116.1	0	1087	KOG0667@1|root,KOG0667@2759|Eukaryota,38D9D@33154|Opisthokonta,3BCXE@33208|Metazoa,3CUY3@33213|Bilateria,48C63@7711|Chordata,4969Z@7742|Vertebrata,49XJ4@7898|Actinopterygii	7898|Actinopterygii	T	Homeodomain&interacting&protein&kinase&3b	hipk3	-	2.7.11.1	ko:K08826	ko04218,map04218	-	-	-	ko00000,ko00001,ko01000,ko01001	-	-	-	Pkinase
TRINITY_DN944_c0_g1_i3	20.2605	-7.72144	2.83908	-2.7197	0.00653419	0.0320618	down	7994.ENSAMXP00000001789	4.73e-114	330	COG5199@1|root,KOG2046@2759|Eukaryota,39600@33154|Opisthokonta,3B9QW@33208|Metazoa,3CXZ3@33213|Bilateria,47ZHK@7711|Chordata,48WVJ@7742|Vertebrata,4A1ED@7898|Actinopterygii	7898|Actinopterygii	Z	Belongs&to&the&calponin&family	-	-	-	ko:K20526	-	-	-	-	ko00000,ko04131	-	-	-	CH,Calponin
TRINITY_DN4123_c0_g1_i1	5.25899	-4.80213	1.7644	-2.72167	0.00649524	0.0319198	down	7994.ENSAMXP00000016251	2.17e-123	375	KOG1044@1|root,KOG1044@2759|Eukaryota,38END@33154|Opisthokonta,3BDZB@33208|Metazoa,3CVC4@33213|Bilateria,485QM@7711|Chordata,48V7A@7742|Vertebrata,49TSV@7898|Actinopterygii	7898|Actinopterygii	TZ	LIM&protein	-	-	-	ko:K07520	ko04360,map04360	-	-	-	ko00000,ko00001	-	-	-	AbLIM_anchor,LIM,VHP
TRINITY_DN1078_c0_g1_i4	34.2126	-8.4781	3.11424	-2.72237	0.00648159	0.0318666	down	244447.XP_008329323.1	0	1769	COG5069@1|root,KOG0516@2759|Eukaryota,38EE9@33154|Opisthokonta,3BA4T@33208|Metazoa,3CRBY@33213|Bilateria,486GF@7711|Chordata,48YP9@7742|Vertebrata,4A07K@7898|Actinopterygii	7898|Actinopterygii	Z	Plectin&a	-	-	-	ko:K10388	-	-	-	-	ko00000,ko04812	-	-	-	CH,Plectin
TRINITY_DN28399_c0_g1_i1	5.29762	-4.80781	1.766	-2.72243	0.00648032	0.0318638	down	7955.ENSDARP00000116874	1.03e-24	100	KOG4724@1|root,KOG4724@2759|Eukaryota,38GPD@33154|Opisthokonta,3BE3F@33208|Metazoa,3CZXX@33213|Bilateria,482KC@7711|Chordata,491VN@7742|Vertebrata,49TKJ@7898|Actinopterygii	7898|Actinopterygii	T	Rho&GTPase&activating&protein	-	-	-	ko:K20641	-	-	-	-	ko00000,ko04131	-	-	-	RhoGAP
TRINITY_DN4564_c1_g2_i1	10.4762	-5.80089	2.12962	-2.72391	0.00645148	0.0317773	down	7955.ENSDARP00000125735	3.05e-23	105	KOG1290@1|root,KOG1290@2759|Eukaryota,38CNN@33154|Opisthokonta,3B9NI@33208|Metazoa,3CSMR@33213|Bilateria,483PA@7711|Chordata,48VHC@7742|Vertebrata,49TQ4@7898|Actinopterygii	7898|Actinopterygii	T	Serine&arginine-rich&protein&specific&kinase&3	srpk3	-	2.7.11.1	ko:K08832	-	-	-	-	ko00000,ko01000,ko01001	-	-	-	Pkinase
TRINITY_DN1700_c0_g1_i1	5.67902	-5.87969	2.15583	-2.72734	0.00638464	0.0315537	down	8010.XP_010877109.1	1.68e-300	826	KOG2085@1|root,KOG2085@2759|Eukaryota,38CH2@33154|Opisthokonta,3BAF3@33208|Metazoa,3CTCU@33213|Bilateria,4852B@7711|Chordata,490MC@7742|Vertebrata,4A0NE@7898|Actinopterygii	7898|Actinopterygii	T	Protein&phosphatase&2,&regulatory&subunit&B',&epsilon&isoform	-	-	-	ko:K11584	ko03015,ko04071,ko04113,ko04114,ko04151,ko04152,ko04261,ko04728,ko05165,map03015,map04071,map04113,map04114,map04151,map04152,map04261,map04728,map05165	-	-	-	ko00000,ko00001,ko01009,ko03036	-	-	-	B56
[truncated: 640 more rows]
