# Supplementary material for: Global expression pattern of genes containing positively selected sites in European anchovy (Engraulis encrasicolus L.) may shed light on teleost reproduction
Source: PLoS One. 2023 Aug 11;18(8):e0289940. doi: 10.1371/journal.pone.0289940 (PMC10420382; doi:10.1371/journal.pone.0289940)
Supplement: S6 Table — (XLSX) [file pone.0289940.s006.xlsx]

## Sheet: Table S6
Table S6. The list of positively selected genes with altered expression in E. encrasicolus ovary.
OVARY UP-REGULATED PSGs									OVARY DOWN-REGULATED PSGs
Trinity Gene ID	E. encrasicolus PSG Gene ID	D. rerio Orthologous Gene	baseMean	log2FoldChange	lfcSE	stat	pvalue	padj	Trinity Gene ID	E. encrasicolus PSG Gene ID	D. rerio Orthologous Gene	baseMean	log2FoldChange	lfcSE	stat	pvalue	padj
TRINITY_DN6149_c0_g1_i1	anchovy.41358	ids	64.5624	4.64536	0.340874	13.6278	2.73842e-42	1.62602e-37	TRINITY_DN9925_c0_g1_i7	anchovy.32008	c8g	507.008	-25.9191	3.20267	-8.09299	5.82185e-16	2.23386e-13
TRINITY_DN3219_c0_g1_i1	anchovy.38629	rnmt	149.744	3.3596	0.506068	6.63864	3.16589e-11	3.82859e-09	TRINITY_DN11233_c1_g1_i1	anchovy.8022	shbg	151.962	-24.2124	3.00376	-8.06069	7.58643e-16	2.84206e-13
TRINITY_DN20964_c0_g1_i1	anchovy.5758	zgc	87.9568	2.29836	0.379796	6.05157	1.43442e-09	1.09336e-07	TRINITY_DN2894_c0_g1_i4	anchovy.25884	gcn1	118.132	-23.88	2.98103	-8.01065	1.14105e-15	4.11248e-13
TRINITY_DN10066_c0_g1_i1	anchovy.55082	incenp	22.6469	4.4225	0.79186	5.58495	2.33762e-08	1.30582e-06	TRINITY_DN6962_c0_g1_i3	anchovy.56169	riok2	102.578	-23.6784	3.00929	-7.86843	3.59111e-15	1.15573e-12
TRINITY_DN13652_c0_g1_i4	anchovy.39859	rpusd2	77.2511	3.71807	0.705089	5.27319	1.34074e-07	5.92448e-06	TRINITY_DN8583_c0_g1_i21	anchovy.8409	ppp1r10	94.827	-23.512	3.07208	-7.65345	1.95658e-14	5.42888e-12
TRINITY_DN5921_c0_g1_i1	anchovy.39311	pus1	228.058	3.47331	0.706613	4.91543	8.85864e-07	2.88468e-05	TRINITY_DN338_c0_g1_i14	anchovy.23824	col16a1	81.4633	-21.6196	2.9451	-7.34088	2.12199e-13	4.47999e-11
TRINITY_DN648_c1_g1_i1	anchovy.40399	spdl1	63.2886	5.32595	1.10852	4.80458	1.55077e-06	4.53213e-05	TRINITY_DN11388_c0_g1_i5	anchovy.41003	heatr1	57.2677	-22.8704	3.17651	-7.19985	6.02795e-13	1.13899e-10
TRINITY_DN5668_c0_g1_i3	anchovy.15199	dnmt1	504.197	3.8152	0.811756	4.69993	2.60251e-06	6.78591e-05	TRINITY_DN4549_c3_g1_i1	anchovy.17531	fasn	1997.14	-9.70784	1.44202	-6.73211	1.67225e-11	2.14575e-09
TRINITY_DN114045_c0_g1_i1	anchovy.41735	neil3	15.1023	3.86343	0.822716	4.69594	2.65382e-06	6.88042e-05	TRINITY_DN1474_c21_g1_i1	anchovy.25602	osmr	60.1916	-5.24167	0.796243	-6.583	4.61042e-11	5.34422e-09
TRINITY_DN14276_c0_g1_i1	anchovy.2203	zcchc4	26.1868	1.94238	0.41618	4.66717	3.05383e-06	7.62534e-05	TRINITY_DN3486_c0_g1_i4	anchovy.55275	eif4h	45.524	-22.3683	3.39943	-6.58002	4.70373e-11	5.4259e-09
TRINITY_DN7155_c2_g1_i1	anchovy.39779	rfc1	269.56	2.69058	0.58111	4.63008	3.65525e-06	8.65483e-05	TRINITY_DN7992_c4_g1_i6	anchovy.39808	hexim1	28.845	-21.9252	3.34109	-6.56229	5.29868e-11	6.03308e-09
TRINITY_DN4102_c2_g1_i1	anchovy.23151	si	55.2497	1.82923	0.42018	4.35344	1.34021e-05	0.000226333	TRINITY_DN27341_c1_g1_i1	anchovy.46751	supt20	31.6598	-8.78883	1.40717	-6.24575	4.21774e-10	3.66812e-08
TRINITY_DN1852_c2_g1_i1	anchovy.23843	tcf25	10.3601	2.92134	0.682734	4.27888	1.87833e-05	0.000302828	TRINITY_DN1290_c2_g1_i3	anchovy.24306	immt	488.846	-12.7412	2.06506	-6.16989	6.83371e-10	5.71711e-08
TRINITY_DN12652_c0_g1_i1	anchovy.53625	psmd5	81.4656	2.0217	0.480741	4.20539	2.6063e-05	0.000402343	TRINITY_DN5300_c0_g1_i1	anchovy.51184	aimp2	28.2088	-21.8686	3.55772	-6.14679	7.90652e-10	6.51594e-08
TRINITY_DN1215_c32_g1_i1	anchovy.66074	adck2	9.00713	1.49616	0.369163	4.05285	5.05982e-05	0.000712454	TRINITY_DN2597_c5_g1_i8	anchovy.40281	gtpbp4	104.66	-23.7211	3.88606	-6.10416	1.03343e-09	8.28114e-08
TRINITY_DN10262_c0_g1_i1	anchovy.54455	exosc10	335.59	2.79474	0.697582	4.00632	6.1671e-05	0.000844875	TRINITY_DN2322_c15_g1_i20	anchovy.17274	amdhd1	28.5024	-21.8984	3.60819	-6.06909	1.28636e-09	9.94228e-08
TRINITY_DN7546_c1_g1_i12	anchovy.39551	tacc3	214.033	4.83424	1.2104	3.99393	6.49883e-05	0.000883696	TRINITY_DN2607_c1_g1_i13	anchovy.23358	flii	32.3778	-22.0134	3.62766	-6.06821	1.29345e-09	9.9842e-08
TRINITY_DN4532_c1_g1_i1	anchovy.41523	gtf3c4	61.7929	2.27846	0.572839	3.97748	6.96497e-05	0.000936517	TRINITY_DN20602_c0_g1_i12	anchovy.35100	CKAP4	22.5349	-21.5704	3.57965	-6.02583	1.68247e-09	1.25054e-07
TRINITY_DN110936_c0_g1_i9	anchovy.55448	trmt5	93.9491	5.03389	1.29451	3.88866	0.000100801	0.00127919	TRINITY_DN357_c3_g1_i4	anchovy.23925	abtb1	72.5473	-6.03534	1.0035	-6.01432	1.80649e-09	1.32846e-07
TRINITY_DN173844_c0_g1_i1	anchovy.38701	zcchc17	84.3252	2.50937	0.665567	3.77027	0.000163071	0.00191398	TRINITY_DN7694_c0_g1_i4	anchovy.6591	RB1CC1	141.921	-8.14272	1.37246	-5.93294	2.97565e-09	2.05751e-07
TRINITY_DN104765_c0_g1_i3	anchovy.48434	rpl18a	17.8356	6.52641	1.73618	3.75907	0.000170548	0.00198662	TRINITY_DN6562_c1_g1_i5	anchovy.23738	btaf1	30.4641	-20.8726	3.61713	-5.77048	7.9048e-09	4.94335e-07
TRINITY_DN45411_c0_g1_i1	anchovy.44249	msh3	31.5574	2.7852	0.745419	3.73642	0.000186662	0.00214259	TRINITY_DN9864_c0_g2_i1	anchovy.52091	fbxl4	38.5235	-4.28464	0.782093	-5.47842	4.29133e-08	2.19475e-06
TRINITY_DN5099_c0_g1_i9	anchovy.17168	rnf8	32.2672	3.80572	1.02063	3.72879	0.000192404	0.00219652	TRINITY_DN84350_c0_g1_i1	anchovy.54490	itgbl1	130.654	-7.88496	1.46225	-5.39235	6.95406e-08	3.34347e-06
TRINITY_DN29195_c0_g1_i1	anchovy.3526	zbtb11	137.357	2.96371	0.805028	3.6815	0.000231861	0.00255877	TRINITY_DN23677_c2_g1_i1	anchovy.47258	rpl10	17.9189	-21.1802	3.94024	-5.37536	7.64287e-08	3.63055e-06
TRINITY_DN4037_c0_g1_i7	anchovy.40968	mesdc2	92.2396	3.54665	0.973974	3.64142	0.000271139	0.00290726	TRINITY_DN78509_c0_g1_i2	anchovy.54503	cers1	61.3399	-6.28114	1.1743	-5.34884	8.85205e-08	4.10719e-06
TRINITY_DN10489_c1_g1_i1	anchovy.49992	tbl3	3.0738	3.32198	0.917451	3.62088	0.000293598	0.00310021	TRINITY_DN987_c0_g1_i4	anchovy.23330	bag3	88.5914	-10.2768	1.95131	-5.26661	1.38966e-07	6.11601e-06
TRINITY_DN1230_c0_g1_i1	anchovy.24042	tsr1	126.823	1.67701	0.47592	3.52371	0.000425546	0.004189	TRINITY_DN7892_c6_g1_i1	anchovy.7767	gba2	102.045	-2.55834	0.486136	-5.26261	1.42026e-07	6.23989e-06
TRINITY_DN7819_c0_g1_i1	anchovy.39700	mterf3	74.0038	3.32041	0.949074	3.49858	0.000467748	0.00452087	TRINITY_DN502_c1_g1_i2	anchovy.5882	gmds	26.6426	-8.5385	1.62638	-5.25	1.52098e-07	6.6224e-06
TRINITY_DN1975_c2_g1_i1	anchovy.42545	nol6	124.161	1.88598	0.550773	3.42424	0.000616511	0.00563231	TRINITY_DN747_c0_g2_i1	anchovy.6430	lpcat3	50.1724	-1.76109	0.34028	-5.17541	2.27409e-07	9.44769e-06
TRINITY_DN3734_c0_g1_i4	anchovy.42740	mre11a	104.262	2.69231	0.811877	3.31615	0.000912653	0.00765687	TRINITY_DN3302_c0_g1_i11	anchovy.20273	vwa2	16.2246	-21.1177	4.1579	-5.07894	3.79537e-07	1.46768e-05
TRINITY_DN16972_c0_g1_i2	anchovy.57954	pola2	44.8394	2.71967	0.873548	3.11336	0.00184971	0.0131198	TRINITY_DN14874_c0_g1_i4	anchovy.41549	ankrd40	62.1925	-9.7657	1.93007	-5.05976	4.19794e-07	1.59683e-05
TRINITY_DN2393_c0_g1_i1	anchovy.54264	pih1d1	44.2921	3.13497	1.01769	3.08046	0.00206678	0.0142471	TRINITY_DN1671_c6_g2_i6	anchovy.2822	edc4	129.315	-10.8223	2.14285	-5.05041	4.40874e-07	1.66158e-05
TRINITY_DN14419_c0_g1_i1	anchovy.40798	eef1g	3.05284	2.62455	0.855126	3.0692	0.00214635	0.0146507	TRINITY_DN4479_c0_g1_i13	anchovy.11905	megf8	251.303	-6.72808	1.3383	-5.02734	4.97339e-07	1.82685e-05
TRINITY_DN6735_c0_g1_i1	anchovy.6920	rrs1	170.836	4.38826	1.45762	3.01055	0.00260771	0.0169313	TRINITY_DN4907_c0_g1_i5	anchovy.14736	vps13d	345.625	-12.2408	2.47233	-4.95112	7.37872e-07	2.4841e-05
TRINITY_DN847_c4_g1_i2	anchovy.10428	cdc6	73.9996	3.45206	1.17552	2.93664	0.00331791	0.0201835	TRINITY_DN25478_c0_g1_i2	anchovy.30480	rrp12	45.2311	-9.30652	1.89999	-4.89821	9.67147e-07	3.09873e-05
TRINITY_DN14260_c0_g1_i1	anchovy.43417	ccdc77	37.5546	2.85326	0.978442	2.91612	0.00354411	0.0211742	TRINITY_DN1036_c3_g1_i1	anchovy.13638	tnrc18	134.106	-6.98589	1.44018	-4.85069	1.23032e-06	3.75839e-05
TRINITY_DN6377_c1_g1_i7	anchovy.57733	mtif2	136.671	3.19331	1.11841	2.85522	0.00430069	0.0243079	TRINITY_DN11596_c0_g1_i4	anchovy.15834	eepd1	55.0915	-5.35628	1.11654	-4.79722	1.60885e-06	4.67598e-05
TRINITY_DN339_c0_g1_i5	anchovy.39061	prcc	58.7057	1.02519	0.360647	2.84263	0.00447424	0.025005	TRINITY_DN1124_c0_g1_i2	anchovy.6288	il6st	23.1895	-5.48555	1.14609	-4.7863	1.69882e-06	4.86954e-05
TRINITY_DN14200_c0_g1_i8	anchovy.41704	ttc33	81.8759	1.76536	0.632085	2.79292	0.00522339	0.0279079	TRINITY_DN8087_c3_g1_i4	anchovy.24873	sspn	68.6741	-9.90948	2.07275	-4.78085	1.74559e-06	4.97293e-05
TRINITY_DN503_c4_g1_i1	anchovy.23066	tmem214	9.84309	2.06616	0.742494	2.78273	0.00539043	0.0285139	TRINITY_DN2459_c2_g1_i4	anchovy.3518	zfyve26	17.2614	-7.91223	1.6662	-4.74868	2.04748e-06	5.63501e-05
TRINITY_DN11499_c0_g1_i3	anchovy.57904	trit1	2.10386	3.63946	1.30899	2.78036	0.00542987	0.028661	TRINITY_DN94406_c0_g1_i6	anchovy.6808	ncoa5	29.0074	-6.83887	1.44043	-4.74781	2.05628e-06	5.65649e-05
TRINITY_DN42673_c0_g1_i1	anchovy.59148	WBP11	39.8407	1.56708	0.565326	2.772	0.00557133	0.0291833	TRINITY_DN4910_c0_g1_i22	anchovy.47520	wdr90	91.6474	-3.21928	0.678338	-4.74583	2.0765e-06	5.69837e-05
TRINITY_DN5577_c0_g1_i3	anchovy.42777	chaf1a	67.5801	4.90742	1.77328	2.76743	0.00565007	0.0294758	TRINITY_DN1976_c0_g1_i24	anchovy.24260	mut	124.538	-10.7688	2.3029	-4.67618	2.92269e-06	7.38483e-05
TRINITY_DN395_c8_g1_i1	anchovy.934	atrip	68.0632	2.20604	0.80068	2.75521	0.00586538	0.0302387	TRINITY_DN2272_c0_g1_i3	anchovy.3349	itgb4	148.267	-11.0196	2.35785	-4.6736	2.9597e-06	7.46167e-05
TRINITY_DN5481_c0_g1_i4	anchovy.39346	msh6	173.834	2.85839	1.04035	2.74753	0.00600452	0.0307465	TRINITY_DN2990_c3_g1_i1	anchovy.30689	fdft1	102.087	-4.35865	0.935846	-4.65745	3.20152e-06	7.8896e-05
TRINITY_DN425_c5_g2_i1	anchovy.12129	cdv3	119.512	1.34178	0.48888	2.7446	0.00605844	0.0309372	TRINITY_DN2219_c1_g1_i10	anchovy.18310	asxl2	60.7385	-6.23673	1.34107	-4.65055	3.31058e-06	8.0862e-05
TRINITY_DN4599_c1_g1_i1	anchovy.28992	nthl1	8.13477	2.45926	0.904306	2.7195	0.00653811	0.032618	TRINITY_DN9131_c0_g1_i2	anchovy.16941	med12	109.332	-3.63659	0.794029	-4.57992	4.65148e-06	0.000100071
TRINITY_DN768_c0_g1_i4	anchovy.47621	sart3	141.079	1.41319	0.521274	2.71103	0.0067075	0.0331912	TRINITY_DN34566_c1_g1_i2	anchovy.49534	plekhm2	70.3053	-4.17461	0.911501	-4.57993	4.65135e-06	0.000100071
TRINITY_DN11637_c0_g1_i1	anchovy.626	alg2	12.7355	1.76546	0.652787	2.7045	0.00684078	0.0336527	TRINITY_DN5155_c0_g1_i7	anchovy.4159	snapc3	18.5158	-21.3063	4.66716	-4.56514	4.99157e-06	0.000104124
TRINITY_DN2739_c10_g1_i2	anchovy.42256	dph6	2.39974	3.07045	1.13783	2.69851	0.00696509	0.0340719	TRINITY_DN883_c1_g1_i4	anchovy.7305	glyctk	13.3581	-20.8542	4.58357	-4.54977	5.37055e-06	0.000108375
TRINITY_DN1603_c1_g1_i2	anchovy.56224	rangrf	22.8792	1.63915	0.617348	2.65515	0.00792726	0.0371937	TRINITY_DN15130_c0_g1_i22	anchovy.22434	c2cd5	38.4243	-9.07077	2.00498	-4.52412	6.06483e-06	0.00011598
TRINITY_DN7148_c0_g1_i6	anchovy.8278	dpp3	47.6709	2.99574	1.12975	2.65168	0.00800913	0.037461	TRINITY_DN1778_c0_g1_i13	anchovy.8601	CDHR2	262.386	-7.71843	1.71518	-4.50008	6.79268e-06	0.000126775
TRINITY_DN3439_c0_g1_i1	anchovy.29212	cntln	18.4458	3.18569	1.20734	2.6386	0.00832491	0.0384398	TRINITY_DN89379_c1_g1_i9	anchovy.33866	vetz	7.35362	-6.67114	1.4929	-4.46859	7.8738e-06	0.000143833
TRINITY_DN31303_c2_g1_i1	anchovy.41729	b3galnt2	21.3059	1.71752	0.659593	2.60391	0.00921673	0.0411716	TRINITY_DN7094_c14_g1_i7	anchovy.48787	pdcd6ip	47.4405	-9.37415	2.10408	-4.45522	8.38062e-06	0.000151669
TRINITY_DN166564_c0_g1_i4	anchovy.11601	wdr6	1.70589	3.29308	1.26963	2.59373	0.00949419	0.0419827	TRINITY_DN13657_c0_g2_i6	anchovy.4328	lrrk2	177.767	-7.46825	1.68523	-4.43159	9.35412e-06	0.000166783
TRINITY_DN3438_c1_g1_i6	anchovy.5377	deaf1	24.7653	4.71528	1.83581	2.5685	0.0102139	0.0441317	TRINITY_DN3103_c4_g1_i2	anchovy.22663	podn	791.063	-6.72766	1.52988	-4.3975	1.09505e-05	0.000190053
TRINITY_DN133_c1_g2_i1	anchovy.42759	leng1	14.4841	2.21323	0.863534	2.563	0.0103773	0.0445953	TRINITY_DN17237_c0_g1_i10	anchovy.25171	nlrx1	19.7108	-4.07028	0.92731	-4.38934	1.13697e-05	0.000196238
TRINITY_DN13165_c0_g1_i1	anchovy.2350	med29	124.279	2.52934	0.98703	2.56258	0.0103899	0.0446292	TRINITY_DN2881_c0_g1_i18	anchovy.25043	si	29.9225	-8.70962	1.98493	-4.38788	1.1446e-05	0.000197355
									TRINITY_DN2282_c10_g1_i2	anchovy.22332	leng8	266.504	-4.59045	1.04734	-4.38294	1.17088e-05	0.000201168
									TRINITY_DN26364_c0_g1_i11	anchovy.42822	fancd2	17.7955	-7.95731	1.81863	-4.37545	1.21181e-05	0.000207169
									TRINITY_DN6244_c0_g1_i4	anchovy.51819	vwa8	196.461	-1.75355	0.403959	-4.34091	1.41896e-05	0.000237673
									TRINITY_DN259_c10_g1_i22	anchovy.22566	casz1	58.1356	-9.66805	2.24949	-4.29789	1.72434e-05	0.000281417
									TRINITY_DN2814_c0_g1_i7	anchovy.66188	mrpl39	35.0523	-8.9414	2.11245	-4.23272	2.30887e-05	0.000362976
									TRINITY_DN6494_c2_g1_i7	anchovy.23993	rab3gap2	63.035	-7.24597	1.7162	-4.2221	2.42041e-05	0.000378158
									TRINITY_DN274_c0_g1_i23	anchovy.8237	scrib	31.2047	-8.77001	2.08027	-4.21581	2.48882e-05	0.000387115
									TRINITY_DN14917_c0_g1_i2	anchovy.23055	opa1	26.3568	-8.52796	2.0256	-4.21009	2.55268e-05	0.000395416
									TRINITY_DN1683_c1_g2_i3	anchovy.5475	smc5	10.779	-19.5907	4.66756	-4.19721	2.70228e-05	0.000414983
									TRINITY_DN301742_c0_g1_i1	anchovy.24208	gapvd1	16.0111	-7.81175	1.87609	-4.16384	3.12935e-05	0.000471102
									TRINITY_DN2452_c0_g1_i2	anchovy.26422	lrsam1	71.7835	-3.9649	0.961134	-4.12522	3.70373e-05	0.00054466
									TRINITY_DN1008_c1_g1_i1	anchovy.23569	gtf2ird1	12.2387	-7.41405	1.79914	-4.12088	3.77425e-05	0.000553488
									TRINITY_DN9845_c0_g1_i2	anchovy.1494	slc38a10	39.3331	-9.10461	2.21098	-4.11791	3.82317e-05	0.000559764
									TRINITY_DN8882_c1_g1_i3	anchovy.41160	rpl4	3248.92	-4.55913	1.11204	-4.0998	4.13514e-05	0.000599272
									TRINITY_DN29724_c1_g2_i1	anchovy.47725	rmnd1	16.1958	-7.82842	1.9127	-4.09286	4.26089e-05	0.000614795
									TRINITY_DN13329_c2_g1_i10	anchovy.26782	ripk1l	22.8028	-6.49617	1.59598	-4.07033	4.69472e-05	0.000668737
									TRINITY_DN110964_c0_g1_i3	anchovy.54406	ccnf	16.3972	-7.84821	1.93745	-4.0508	5.10438e-05	0.000718004
									TRINITY_DN117_c2_g1_i1	anchovy.24408	helz	448.286	-3.8705	0.964372	-4.01349	5.98276e-05	0.000823022
									TRINITY_DN6792_c1_g1_i5	anchovy.55315	mms19	60.3386	-3.46251	0.866312	-3.99684	6.4194e-05	0.000874296
									TRINITY_DN2503_c7_g1_i17	anchovy.2553	snx13	94.8743	-10.3755	2.6008	-3.98934	6.62576e-05	0.000898486
									TRINITY_DN1623_c9_g1_i9	anchovy.2705	nufip2	18.7713	-6.20288	1.55574	-3.98709	6.68874e-05	0.000905578
									TRINITY_DN5182_c0_g1_i2	anchovy.14898	TRAPPC8	68.4345	-9.90403	2.49983	-3.96188	7.43622e-05	0.000990795
									TRINITY_DN424_c1_g1_i4	anchovy.49111	pikfyve	107.371	-10.5538	2.66726	-3.95679	7.5963e-05	0.00100873
									TRINITY_DN2606_c6_g1_i1	anchovy.5347	lepr	11.4242	-5.39891	1.36869	-3.94459	7.99369e-05	0.00105191
									TRINITY_DN5499_c1_g1_i7	anchovy.8919	mars	49.0584	-9.42458	2.3981	-3.93002	8.49373e-05	0.00110666
									TRINITY_DN8_c5_g1_i4	anchovy.7266	mtp	103.22	-10.4969	2.688	-3.90511	9.4182e-05	0.00120772
									TRINITY_DN58220_c1_g1_i14	anchovy.19939	trappc12	8.67667	-6.92125	1.77539	-3.89845	9.68113e-05	0.00123649
									TRINITY_DN6650_c5_g1_i3	anchovy.40626	pom121	8.06132	-6.8102	1.74922	-3.89327	9.89005e-05	0.00125905
									TRINITY_DN3009_c3_g1_i2	anchovy.47666	pidd1	7.75725	-6.76069	1.73709	-3.89196	9.94377e-05	0.00126469
									TRINITY_DN6001_c0_g1_i13	anchovy.18234	C9H2orf69	7.65563	-6.73336	1.73305	-3.88526	0.000102219	0.00129464
									TRINITY_DN5067_c2_g1_i12	anchovy.17935	zc3h13	22.3875	-5.75707	1.48785	-3.86939	0.00010911	0.00136776
									TRINITY_DN9615_c0_g1_i4	anchovy.4139	otulinb	89.7415	-10.2958	2.66175	-3.86804	0.000109714	0.00137396
									TRINITY_DN8028_c1_g1_i2	anchovy.12386	cwc22	32.5997	-8.83403	2.29429	-3.85044	0.000117906	0.00146053
									TRINITY_DN1937_c1_g1_i2	anchovy.18321	usp36	11.0002	-7.26307	1.89173	-3.83937	0.000123349	0.00151632
									TRINITY_DN5581_c0_g1_i2	anchovy.15720	abat	66.833	-8.90867	2.3234	-3.83433	0.000125905	0.00154232
									TRINITY_DN16704_c0_g1_i3	anchovy.53367	synrg	48.3982	-3.79476	0.997186	-3.80546	0.000141539	0.0017005
									TRINITY_DN12569_c0_g1_i2	anchovy.3100	paxip1	7.94326	-4.3666	1.16964	-3.73329	0.000188992	0.00216504
									TRINITY_DN8457_c3_g1_i3	anchovy.42934	PRRC2B	30.2369	-8.72451	2.34791	-3.71586	0.000202511	0.00229205
									TRINITY_DN22111_c0_g1_i1	anchovy.63676	hnrnpa0l	4.46133	-5.94511	1.61622	-3.67841	0.000234688	0.00258325
									TRINITY_DN40_c4_g1_i1	anchovy.6899	kng1	39.4443	-5.44634	1.49618	-3.64017	0.000272459	0.00291935
									TRINITY_DN4942_c0_g1_i8	anchovy.42492	mrpl3	15.8169	-7.78962	2.14504	-3.63146	0.000281818	0.0029989
									TRINITY_DN4567_c0_g1_i1	anchovy.30367	mlh3	8.61615	-6.912	1.90791	-3.62282	0.000291408	0.0030817
									TRINITY_DN2110_c18_g1_i1	anchovy.44428	pcm1	113.816	-3.58622	0.990912	-3.61911	0.000295621	0.00311833
									TRINITY_DN719_c1_g1_i1	anchovy.18987	atm	77.6256	-5.522	1.5281	-3.61363	0.000301939	0.00317333
									TRINITY_DN3924_c0_g1_i2	anchovy.8358	ggcx	79.7276	-3.28638	0.911772	-3.60438	0.000312894	0.00326532
									TRINITY_DN675_c0_g1_i7	anchovy.23445	golga2	23.9313	-8.38715	2.32878	-3.60152	0.000316366	0.00329333
									TRINITY_DN3577_c7_g2_i2	anchovy.31182	cyp51	42.7869	-4.59856	1.28236	-3.58601	0.000335778	0.00346158
									TRINITY_DN6338_c0_g1_i13	anchovy.46772	TRAPPC9	74.8207	-5.12868	1.43069	-3.58476	0.000337386	0.00347619
									TRINITY_DN22529_c0_g1_i1	anchovy.21601	scaf8	10.6426	-6.24913	1.74729	-3.57647	0.00034826	0.00356719
									TRINITY_DN5900_c1_g1_i14	anchovy.8402	AIFM2	22.5358	-8.29732	2.32075	-3.57527	0.000349865	0.00357931
									TRINITY_DN6803_c9_g1_i1	anchovy.46057	golgb1	272.38	-3.52677	0.99618	-3.5403	0.000399675	0.00398437
									TRINITY_DN165174_c1_g1_i1	anchovy.66008	blnk	5.43639	-6.24896	1.76737	-3.53575	0.000406627	0.00403934
									TRINITY_DN2271_c6_g1_i2	anchovy.57553	cep104	17.0909	-5.02187	1.42311	-3.52881	0.00041743	0.00412587
									TRINITY_DN52674_c0_g1_i12	anchovy.46116	xpot	27.2069	-8.57299	2.44136	-3.51156	0.000445479	0.00434971
									TRINITY_DN28243_c0_g1_i1	anchovy.22050	C3H16orf89	40.7551	-7.2035	2.05211	-3.51029	0.000447621	0.00436614
									TRINITY_DN6556_c0_g2_i1	anchovy.34555	map7d3	22.477	-8.2976	2.36857	-3.50321	0.000459679	0.00445884
									TRINITY_DN3208_c3_g1_i4	anchovy.3902	rab3gap1	73.4947	-3.09323	0.900489	-3.43506	0.000592425	0.00545768
									TRINITY_DN39385_c0_g2_i1	anchovy.16863	aldh16a1	4.9786	-6.0761	1.7711	-3.43069	0.000602057	0.0055264
									TRINITY_DN3035_c0_g2_i2	anchovy.22413	dgcr2	56.2537	-5.35553	1.56241	-3.42773	0.000608645	0.00557589
									TRINITY_DN14877_c4_g1_i1	anchovy.2916	duox	8.63967	-6.92342	2.02521	-3.41862	0.000629407	0.00572414
									TRINITY_DN5905_c0_g1_i1	anchovy.40440	srrd	2.62173	-5.08902	1.49115	-3.41283	0.000642924	0.00582011
									TRINITY_DN30006_c1_g1_i1	anchovy.10605	edrf1	32.6498	-3.55866	1.04333	-3.41088	0.00064754	0.00585186
									TRINITY_DN12294_c0_g1_i1	anchovy.29762	qrsl1	2.24367	-4.95463	1.47143	-3.36721	0.000759325	0.00663682
									TRINITY_DN6974_c6_g1_i1	anchovy.1565	sugp1	4.24661	-4.9054	1.46826	-3.34096	0.0008349	0.00714359
									TRINITY_DN23227_c0_g1_i5	anchovy.22014	eea1	14.32	-7.64793	2.30205	-3.32222	0.000893033	0.00753164
									TRINITY_DN23665_c0_g1_i6	anchovy.35102	mboat7	6.02946	-6.39024	1.92821	-3.31407	0.000919482	0.00770201
									TRINITY_DN1322_c3_g1_i1	anchovy.56601	prkdc	11.7372	-7.36834	2.23102	-3.30268	0.000957648	0.00793847
									TRINITY_DN22011_c0_g2_i1	anchovy.39647	ndufa13	10.8747	-7.25427	2.21603	-3.27354	0.00106208	0.00858982
									TRINITY_DN2245_c8_g1_i16	anchovy.4875	TCERG1	3.87587	-5.7229	1.74913	-3.27185	0.00106847	0.00862853
									TRINITY_DN15837_c0_g1_i14	anchovy.11343	akap7	7.11258	-6.63343	2.02777	-3.2713	0.00107056	0.0086407
									TRINITY_DN7074_c0_g1_i1	anchovy.41889	bbs4	19.7785	-5.15829	1.58286	-3.25885	0.00111867	0.00894391
									TRINITY_DN14035_c2_g1_i1	anchovy.24031	hibch	10.4514	-6.2238	1.91175	-3.25554	0.00113175	0.00902304
									TRINITY_DN967_c8_g1_i4	anchovy.18827	arhgap31	6.38786	-5.509	1.69943	-3.24167	0.00118831	0.00935768
									TRINITY_DN2516_c4_g1_i4	anchovy.6775	mon2	90.6059	-5.5185	1.71556	-3.21674	0.00129657	0.0100029
									TRINITY_DN1781_c4_g1_i4	anchovy.25335	bcl9	34.6453	-8.92153	2.7741	-3.21601	0.00129988	0.0100207
									TRINITY_DN1514_c1_g1_i12	anchovy.14301	ubr4	753.106	-4.13413	1.28678	-3.21277	0.0013146	0.010106
									TRINITY_DN42039_c5_g1_i1	anchovy.43697	tdrd1	17.3005	-4.95707	1.54365	-3.21126	0.00132153	0.0101471
									TRINITY_DN12137_c0_g1_i2	anchovy.14953	rabep1	17.8255	-7.96265	2.51167	-3.17026	0.00152303	0.011308
									TRINITY_DN301553_c1_g1_i1	anchovy.16779	fga	499.718	-9.93034	3.14477	-3.15773	0.00159003	0.0116989
									TRINITY_DN19966_c13_g1_i2	anchovy.35892	ppcs	5.8855	-6.33875	2.02851	-3.12482	0.00177912	0.0127528
									TRINITY_DN3384_c2_g1_i4	anchovy.7019	capn7	8.43711	-6.88202	2.20709	-3.11815	0.00181991	0.0129678
									TRINITY_DN311367_c0_g1_i1	anchovy.62973	ippk	6.86151	-6.57754	2.13267	-3.08418	0.00204116	0.0141127
									TRINITY_DN3738_c0_g1_i1	anchovy.55532	rad18	8.60332	-6.90684	2.23957	-3.084	0.00204236	0.0141194
									TRINITY_DN6267_c0_g1_i16	anchovy.31511	vps16	15.5794	-5.81758	1.9127	-3.04155	0.00235361	0.0156872
									TRINITY_DN1535_c0_g1_i4	anchovy.15683	mtmr14	8.52917	-4.39879	1.44977	-3.03412	0.00241238	0.0159811
									TRINITY_DN112677_c0_g1_i2	anchovy.15086	setd7	1.87957	-4.63386	1.54027	-3.00846	0.00262573	0.0170171
									TRINITY_DN74727_c0_g1_i4	anchovy.53635	nup98	18.6706	-8.03116	2.67031	-3.00757	0.00263342	0.017052
									TRINITY_DN27679_c3_g1_i1	anchovy.47786	enosf1	30.479	-1.85623	0.61824	-3.00245	0.00267817	0.0172557
									TRINITY_DN9505_c1_g1_i13	anchovy.4743	avl9	27.1637	-7.60741	2.53889	-2.99635	0.00273235	0.017524
									TRINITY_DN8652_c1_g1_i2	anchovy.65917	dicer1	135.984	-3.84194	1.28804	-2.98278	0.00285647	0.0181037
									TRINITY_DN13663_c1_g1_i13	anchovy.26634	ercc5	5.30119	-6.20812	2.08279	-2.98068	0.00287612	0.0181989
									TRINITY_DN12592_c3_g1_i2	anchovy.12871	FASTKD5	5.20961	-6.20739	2.0866	-2.97488	0.00293102	0.0184509
									TRINITY_DN13015_c1_g1_i2	anchovy.5864	ibtk	48.0963	-4.34697	1.46196	-2.97339	0.00294533	0.0185121
									TRINITY_DN11323_c0_g1_i10	anchovy.28076	epg5	124.967	-6.96187	2.34506	-2.96874	0.00299026	0.0187206
									TRINITY_DN649_c1_g1_i6	anchovy.4793	parn	6.31554	-6.46664	2.18369	-2.96134	0.00306308	0.0190699
									TRINITY_DN19263_c0_g1_i9	anchovy.15575	ccdc186	27.3492	-8.58094	2.8996	-2.95935	0.00308285	0.0191563
									TRINITY_DN180_c4_g2_i1	anchovy.42228	ggps1	9.37696	-7.03266	2.3791	-2.95601	0.00311644	0.0192995
									TRINITY_DN11923_c1_g1_i21	anchovy.18951	map3k4	3.86774	-5.7364	1.94871	-2.9437	0.00324319	0.0198576
									TRINITY_DN1396_c4_g1_i6	anchovy.15036	trip11	41.159	-9.17057	3.1251	-2.93449	0.00334095	0.020281
									TRINITY_DN43161_c1_g3_i1	anchovy.40451	dtd1	2.71055	-5.21617	1.78281	-2.92582	0.00343547	0.0206956
									TRINITY_DN18425_c0_g2_i1	anchovy.65355	SCYL2	2.91524	-4.31913	1.47672	-2.92482	0.0034466	0.0207458
									TRINITY_DN27467_c1_g1_i3	anchovy.53450	gucd1	5.35857	-6.22286	2.13342	-2.91684	0.00353595	0.0211385
									TRINITY_DN2272_c4_g1_i4	anchovy.46098	thoc2	275.693	-3.49749	1.2014	-2.91118	0.00360067	0.021409
									TRINITY_DN26467_c0_g1_i1	anchovy.25520	ckap5	2.68521	-4.25418	1.46567	-2.90255	0.00370139	0.0218378
									TRINITY_DN29815_c0_g1_i1	anchovy.2303	gpkow	13.7664	-7.59046	2.61808	-2.89924	0.00374063	0.0220029
									TRINITY_DN46672_c0_g1_i16	anchovy.36746	pxylp1	18.2389	-4.58469	1.58154	-2.89888	0.003745	0.022019
									TRINITY_DN24766_c0_g1_i2	anchovy.49121	ubap1	8.05363	-6.81236	2.35626	-2.89118	0.00383803	0.0224146
									TRINITY_DN11198_c0_g1_i40	anchovy.39157	MYO19	9.97598	-7.12227	2.4699	-2.88363	0.00393125	0.0227764
									TRINITY_DN48735_c0_g1_i11	anchovy.37712	ddb2	18.1615	-5.17672	1.80675	-2.86521	0.00416733	0.0237685
									TRINITY_DN3393_c4_g1_i1	anchovy.37751	usp38	21.3787	-3.36081	1.17408	-2.8625	0.00420307	0.0239143
									TRINITY_DN12359_c0_g1_i10	anchovy.42876	usp1	19.0691	-8.05965	2.82783	-2.85012	0.00437031	0.0245917
									TRINITY_DN5113_c2_g1_i5	anchovy.7798	pam	6.1488	-6.41711	2.25646	-2.84389	0.00445669	0.0249391
									TRINITY_DN42978_c0_g1_i5	anchovy.34026	rbm18	2.18564	-4.88424	1.7187	-2.84182	0.00448567	0.025047
									TRINITY_DN13061_c0_g1_i14	anchovy.7888	TARBP1	5.53008	-6.2739	2.20959	-2.83939	0.00451999	0.0251924
									TRINITY_DN87_c7_g1_i1	anchovy.4465	sycp1	26.2615	-3.95446	1.39322	-2.83835	0.00453476	0.0252505
									TRINITY_DN2753_c1_g1_i53	anchovy.36659	fam76b	10.0845	-7.1415	2.51713	-2.83716	0.00455164	0.0253201
									TRINITY_DN433_c13_g1_i2	anchovy.56465	gbf1	108.717	-5.44775	1.92025	-2.83701	0.00455385	0.0253259
									TRINITY_DN28565_c0_g1_i1	anchovy.8845	pitrm1	9.23148	-4.07924	1.43996	-2.83289	0.00461294	0.0255457
									TRINITY_DN33075_c0_g1_i3	anchovy.8044	iars2	24.8203	-8.44163	2.98682	-2.8263	0.00470897	0.0259372
									TRINITY_DN52546_c2_g1_i5	anchovy.1569	POLRMT	59.4444	-2.27734	0.80758	-2.81995	0.00480307	0.0263078
									TRINITY_DN1991_c3_g1_i1	anchovy.30501	nub1	74.9933	-1.55013	0.551125	-2.81267	0.00491324	0.0267217
									TRINITY_DN10349_c0_g1_i1	anchovy.42829	LTN1	22.8828	-8.32329	2.98649	-2.78698	0.00532014	0.0282661
									TRINITY_DN47563_c1_g1_i17	anchovy.2099	SPATS2	23.224	-8.34414	3.02082	-2.76221	0.00574109	0.0298037
									TRINITY_DN2730_c0_g1_i19	anchovy.37818	TUBGCP6	21.5588	-8.23678	2.99119	-2.75368	0.005893	0.0303344
									TRINITY_DN5061_c0_g1_i1	anchovy.33052	med14	12.4382	-7.44149	2.70717	-2.74881	0.00598125	0.0306599
									TRINITY_DN552_c4_g1_i5	anchovy.3436	znf280d	17.9467	-3.54565	1.29428	-2.73947	0.00615387	0.0312681
									TRINITY_DN2111_c4_g1_i1	anchovy.5068	MYOCD	12.0868	-5.58036	2.04988	-2.72229	0.00648321	0.0324157
									TRINITY_DN7804_c0_g1_i4	anchovy.24390	lig3	4.32863	-5.91592	2.17997	-2.71376	0.00665242	0.0329993
									TRINITY_DN2067_c0_g1_i3	anchovy.6670	nudt22	8.70921	-6.93176	2.55476	-2.71327	0.00666231	0.0330337
									TRINITY_DN3029_c0_g1_i5	anchovy.53009	paf1	6.13617	-6.42938	2.39484	-2.68468	0.00725989	0.0350377
									TRINITY_DN20981_c0_g1_i17	anchovy.41649	trappc11	7.29542	-6.67673	2.49467	-2.67639	0.00744189	0.0356244
									TRINITY_DN50650_c0_g2_i2	anchovy.7988	mia3	2.06502	-3.86204	1.44412	-2.67433	0.00748792	0.0357755
									TRINITY_DN34924_c1_g1_i1	anchovy.58617	nfkbil1	1.85633	-4.67207	1.74722	-2.674	0.00749526	0.0357969
									TRINITY_DN7008_c0_g1_i4	anchovy.40206	scaper	3.44645	-3.70726	1.39268	-2.66195	0.00776892	0.0366783
									TRINITY_DN40017_c2_g1_i1	anchovy.42456	C18H19orf47	1.54725	-4.40854	1.66289	-2.65113	0.00802221	0.0374992
									TRINITY_DN22595_c1_g1_i2	anchovy.19054	uvrag	28.7513	-3.14915	1.19814	-2.62836	0.00857982	0.0392392
									TRINITY_DN35710_c0_g1_i3	anchovy.5316	fggy	6.7606	-6.54458	2.49376	-2.62439	0.00868053	0.0395404
									TRINITY_DN1366_c0_g1_i10	anchovy.41630	akap9	23.1605	-5.78525	2.21744	-2.60897	0.00908142	0.0407586
									TRINITY_DN32372_c3_g1_i1	anchovy.27443	tnfrsf1b	3.00872	-5.37228	2.07566	-2.58823	0.00964703	0.0424472
									TRINITY_DN1387_c1_g1_i11	anchovy.11298	smc2	24.8125	-8.44144	3.26642	-2.58431	0.00975746	0.0427728
									TRINITY_DN29732_c1_g3_i1	anchovy.2356	dcaf12	3.53351	-4.64018	1.8115	-2.56151	0.0104219	0.0447173
									TRINITY_DN3433_c7_g1_i1	anchovy.38330	bms1	4.03778	-5.81111	2.2713	-2.55849	0.0105127	0.0449891
									TRINITY_DN15191_c2_g1_i2	anchovy.40094	exoc2	66.7028	-2.51534	0.990512	-2.53943	0.0111033	0.0466202
									TRINITY_DN7451_c1_g1_i1	anchovy.31405	anks3	4.16253	-5.81917	2.29604	-2.53444	0.0112628	0.047062
									TRINITY_DN51404_c0_g1_i8	anchovy.26647	akap17a	1.91929	-4.78342	1.89176	-2.52855	0.0114534	0.0475814
									TRINITY_DN6000_c0_g1_i1	anchovy.63236	aasdhppt	4.25169	-5.89724	2.34032	-2.51984	0.0117407	0.0483771
