# Supplementary material for: Global expression pattern of genes containing positively selected sites in European anchovy (Engraulis encrasicolus L.) may shed light on teleost reproduction
Source: PLoS One. 2023 Aug 11;18(8):e0289940. doi: 10.1371/journal.pone.0289940 (PMC10420382; doi:10.1371/journal.pone.0289940)
Supplement: S7 Table — (XLSX) [file pone.0289940.s007.xlsx]

## Sheet: Table S7
Table S7. The list of positively selected genes with altered expression in E. encrasicolus testis.
TESTIS UP-REGULATED PSGs									TESTIS DOWN-REGULATED PSGs
Trinity Gene ID	E. encrasicolus PSG Gene ID	D. rerio Orthologous Gene	baseMean	log2FoldChange	lfcSE	stat	pvalue	padj	Trinity Gene ID	E. encrasicolus PSG Gene ID	D. rerio Orthologous Gene	baseMean	log2FoldChange	lfcSE	stat	pvalue	padj
TRINITY_DN330_c5_g1_i2	anchovy.35664	traf3ip1	294.122	6.92728	0.669553	10.3461	4.35736e-25	9.62128e-22	TRINITY_DN1778_c0_g1_i18	anchovy.8601	cdhr2	400.137	-25.1914	2.92391	-8.61566	6.95378e-18	3.71936e-15
TRINITY_DN9929_c0_g1_i5	anchovy.55401	ndc80	101.918	9.23724	1.18439	7.79915	6.23246e-15	1.75968e-12	TRINITY_DN1290_c2_g1_i11	anchovy.24306	immt	424.399	-12.1116	1.46273	-8.28012	1.23051e-16	5.03392e-14
TRINITY_DN7564_c0_g1_i2	anchovy.55082	incenp	195.136	5.86289	0.769643	7.61768	2.58285e-14	6.37305e-12	TRINITY_DN10773_c0_g1_i6	anchovy.43697	tdrd1	108.127	-5.1942	0.627433	-8.2785	1.24742e-16	5.07896e-14
TRINITY_DN9304_c0_g1_i1	anchovy.39524	C11H12orf10	268.988	3.44407	0.548914	6.27433	3.51148e-10	2.76785e-08	TRINITY_DN9925_c0_g1_i7	anchovy.32008	c8g	507.008	-25.5139	3.21343	-7.93977	2.02561e-15	6.42306e-13
TRINITY_DN3999_c0_g1_i1	anchovy.58511	drc1	22.3435	9.16794	1.64238	5.58212	2.3761e-08	1.16424e-06	TRINITY_DN8583_c0_g1_i21	anchovy.8409	ppp1r10	94.827	-23.1643	3.0856	-7.50722	6.03953e-14	1.3869e-11
TRINITY_DN87_c7_g1_i1	anchovy.4465	sycp1	790.536	7.93558	1.43094	5.54572	2.92752e-08	1.40602e-06	TRINITY_DN338_c0_g1_i14	anchovy.23824	col16a1	81.4633	-21.1904	2.95866	-7.16216	7.94129e-13	1.34485e-10
TRINITY_DN648_c1_g1_i1	anchovy.40399	spdl1	105.166	6.16291	1.11195	5.54244	2.98293e-08	1.42945e-06	TRINITY_DN3267_c0_g1_i1	anchovy.8321	golga4	215.913	-11.1359	1.65004	-6.74888	1.48992e-11	1.76726e-09
TRINITY_DN12652_c0_g1_i1	anchovy.53625	psmd5	205.143	3.80708	0.691485	5.50566	3.67786e-08	1.73353e-06	TRINITY_DN2597_c5_g1_i4	anchovy.40281	gtpbp4	86.1401	-23.0465	3.53759	-6.51475	7.28126e-11	7.35937e-09
TRINITY_DN13076_c0_g1_i1	anchovy.13511	vps45	64.1605	4.22353	0.853128	4.95064	7.39691e-07	2.36268e-05	TRINITY_DN1781_c4_g1_i7	anchovy.25335	bcl9	126.287	-10.3621	1.6283	-6.36374	1.96901e-10	1.69984e-08
TRINITY_DN5113_c5_g2_i1	anchovy.57632	ift140	106.358	3.32777	0.69015	4.82181	1.42264e-06	3.94745e-05	TRINITY_DN4989_c1_g1_i3	anchovy.8022	shbg	22.1718	-21.16	3.36893	-6.28093	3.36559e-10	2.66383e-08
TRINITY_DN271_c1_g1_i3	anchovy.57358	cep89	11.3559	4.45925	0.946938	4.70913	2.48779e-06	6.11979e-05	TRINITY_DN1723_c2_g1_i12	anchovy.17531	fasn	253.723	-11.3694	1.85424	-6.13153	8.70388e-10	6.20468e-08
TRINITY_DN13376_c4_g1_i1	anchovy.47830	katnb1	102.862	2.48402	0.554293	4.48142	7.41489e-06	0.000128655	TRINITY_DN1234_c0_g1_i2	anchovy.58449	baz1b	20.7505	-21.0664	3.48182	-6.0504	1.44488e-09	9.832e-08
TRINITY_DN1748_c6_g1_i1	anchovy.55275	eif4h	414.33	2.30223	0.521542	4.41428	1.01346e-05	0.000156291	TRINITY_DN2322_c15_g1_i20	anchovy.17274	amdhd1	28.5024	-21.5087	3.61972	-5.94208	2.81423e-09	1.77542e-07
TRINITY_DN5921_c0_g1_i1	anchovy.39311	pus1	104.113	2.13266	0.488661	4.36428	1.27541e-05	0.000190578	TRINITY_DN2607_c1_g1_i13	anchovy.23358	flii	32.3778	-21.5638	3.6389	-5.92593	3.10544e-09	1.93364e-07
TRINITY_DN78509_c0_g1_i4	anchovy.54503	cers1	68.6342	7.32113	1.69186	4.32726	1.50976e-05	0.000220845	TRINITY_DN20602_c0_g1_i12	anchovy.35100	ckap4	22.5349	-21.177	3.59164	-5.89618	3.72003e-09	2.24884e-07
TRINITY_DN35393_c0_g1_i6	anchovy.5117	orc4	41.744	4.76427	1.12758	4.22523	2.38696e-05	0.000328986	TRINITY_DN3621_c0_g1_i15	anchovy.25602	osmr	23.6185	-21.2488	3.63417	-5.84693	5.00726e-09	2.91151e-07
TRINITY_DN9904_c0_g1_i1	anchovy.58758	LRR1	206.172	10.3292	2.45066	4.21488	2.4991e-05	0.000342632	TRINITY_DN346_c6_g1_i2	anchovy.24208	gapvd1	144.548	-10.5571	1.86442	-5.66241	1.49265e-08	7.62838e-07
TRINITY_DN1420_c0_g1_i2	anchovy.30034	slbp	373.05	5.1019	1.22565	4.16261	3.14629e-05	0.000419769	TRINITY_DN9489_c0_g1_i2	anchovy.7808	sytl3	65.6884	-9.41875	1.72813	-5.45025	5.02999e-08	2.28035e-06
TRINITY_DN7546_c1_g1_i15	anchovy.39551	tacc3	80.5616	6.95202	1.69261	4.10727	4.00364e-05	0.000518841	TRINITY_DN1366_c0_g1_i2	anchovy.41630	akap9	101.164	-10.0425	1.85502	-5.41368	6.1743e-08	2.71688e-06
TRINITY_DN3638_c5_g1_i1	anchovy.2356	dcaf12	182.807	2.54541	0.620475	4.10235	4.08976e-05	0.000528451	TRINITY_DN94406_c0_g1_i6	anchovy.6808	ncoa5	29.0074	-8.23689	1.53453	-5.36768	7.97548e-08	3.36749e-06
TRINITY_DN2639_c0_g1_i11	anchovy.25460	abce1	192.907	2.33178	0.575514	4.05164	5.086e-05	0.000638775	TRINITY_DN117_c2_g1_i1	anchovy.24408	helz	448.286	-4.90192	0.920843	-5.3233	1.01904e-07	4.13932e-06
TRINITY_DN4037_c0_g1_i7	anchovy.40968	mesdc2	494.172	5.2284	1.32912	3.93373	8.36381e-05	0.000980653	TRINITY_DN23677_c2_g1_i1	anchovy.47258	rpl10	17.9189	-20.7917	3.9489	-5.26519	1.40048e-07	5.48666e-06
TRINITY_DN1979_c0_g1_i1	anchovy.31127	mns1	20.5962	6.55959	1.67491	3.91639	8.98852e-05	0.00104409	TRINITY_DN2516_c4_g1_i4	anchovy.6775	mon2	90.6059	-9.88322	1.92486	-5.13451	2.82885e-07	1.02247e-05
TRINITY_DN23209_c1_g1_i1	anchovy.4519	xrcc5	121.355	2.62543	0.675605	3.88604	0.000101891	0.00116354	TRINITY_DN2417_c6_g1_i1	anchovy.21601	scaf8	16.1754	-7.38797	1.45539	-5.07629	3.84872e-07	1.34046e-05
TRINITY_DN141776_c0_g1_i1	anchovy.22596	mrpl11	64.1757	1.56521	0.404282	3.87158	0.000108132	0.00122378	TRINITY_DN2814_c0_g1_i17	anchovy.66188	mrpl39	31.5931	-8.36546	1.65151	-5.06534	4.07674e-07	1.40622e-05
TRINITY_DN4031_c0_g1_i3	anchovy.39933	ubxn1	13.0975	2.25479	0.58907	3.82772	0.000129336	0.00142515	TRINITY_DN1036_c3_g1_i1	anchovy.13638	tnrc18	134.106	-7.60976	1.51851	-5.01132	5.40571e-07	1.8008e-05
TRINITY_DN634_c23_g1_i1	anchovy.59718	apaf1	2.49037	2.71117	0.730187	3.71298	0.000204834	0.00210641	TRINITY_DN3302_c0_g1_i11	anchovy.20273	vwa2	16.2246	-20.7077	4.16442	-4.97254	6.60825e-07	2.147e-05
TRINITY_DN5093_c0_g1_i2	anchovy.41025	plrg1	228.757	1.77458	0.481464	3.6858	0.000227989	0.00230773	TRINITY_DN987_c0_g1_i11	anchovy.23330	bag3	81.4284	-22.9744	4.629	-4.96314	6.9362e-07	2.23751e-05
TRINITY_DN4661_c1_g1_i1	anchovy.31482	tdrd9	150.232	3.74332	1.02426	3.65467	0.000257516	0.00255201	TRINITY_DN1135_c1_g1_i1	anchovy.40466	urod	72.8147	-9.56947	1.93577	-4.94349	7.67369e-07	2.43169e-05
TRINITY_DN10258_c0_g1_i8	anchovy.266	fbxw9	7.71958	2.15136	0.600852	3.58052	0.000342909	0.00322671	TRINITY_DN2664_c0_g1_i2	anchovy.25520	ckap5	94.8623	-9.94996	2.04642	-4.86214	1.16124e-06	3.3568e-05
TRINITY_DN5078_c0_g1_i1	anchovy.37103	mphosph8	9.38375	3.73393	1.0446	3.57452	0.000350877	0.00329139	TRINITY_DN14874_c0_g1_i4	anchovy.41549	ankrd40	62.1925	-9.33993	1.94909	-4.79194	1.65175e-06	4.44845e-05
TRINITY_DN9010_c0_g1_i11	anchovy.13056	mgmt	19.4024	3.51005	0.984818	3.56416	0.000365027	0.00339643	TRINITY_DN4907_c0_g1_i5	anchovy.14736	vps13d	345.625	-11.8151	2.48602	-4.75264	2.0078e-06	5.17742e-05
TRINITY_DN5577_c0_g1_i2	anchovy.42777	chaf1a	63.8315	4.02725	1.14932	3.50402	0.00045829	0.00409538	TRINITY_DN8882_c1_g1_i3	anchovy.41160	rpl4	3248.92	-5.17285	1.08917	-4.74937	2.04053e-06	5.24024e-05
TRINITY_DN2393_c0_g1_i2	anchovy.54264	pih1d1	43.1978	3.9643	1.16376	3.40646	0.000658108	0.0054991	TRINITY_DN84117_c0_g1_i11	anchovy.41729	b3galnt2	16.0179	-4.50203	0.960685	-4.68627	2.78235e-06	6.66602e-05
TRINITY_DN1991_c3_g1_i1	anchovy.30501	nub1	74.9933	1.61724	0.476747	3.39225	0.000693207	0.0057308	TRINITY_DN2990_c3_g1_i1	anchovy.30689	fdft1	102.087	-4.42194	0.948599	-4.66155	3.13838e-06	7.31022e-05
TRINITY_DN29815_c4_g1_i1	anchovy.6430	lpcat3	6.56367	1.72769	0.519061	3.32849	0.000873168	0.00691135	TRINITY_DN4479_c0_g1_i13	anchovy.11905	megf8	251.303	-6.31236	1.355	-4.65858	3.18395e-06	7.39036e-05
TRINITY_DN55018_c0_g1_i1	anchovy.4396	usp39	213.038	2.28371	0.692938	3.29569	0.000981819	0.00758508	TRINITY_DN2566_c0_g1_i4	anchovy.42733	psap	866.386	-2.97086	0.643185	-4.61898	3.85622e-06	8.51692e-05
TRINITY_DN27600_c1_g1_i5	anchovy.31295	tbc1d7	103.873	2.97917	0.905723	3.28927	0.00100446	0.00772407	TRINITY_DN8087_c3_g1_i4	anchovy.24873	sspn	68.6741	-9.48373	2.09073	-4.53608	5.73099e-06	0.000111845
TRINITY_DN2308_c2_g1_i1	anchovy.41889	bbs4	16.9186	3.28903	1.01143	3.25186	0.00114653	0.00857942	TRINITY_DN6792_c1_g1_i5	anchovy.55315	mms19	60.3386	-3.90474	0.869348	-4.49158	7.06975e-06	0.000125669
TRINITY_DN64176_c1_g1_i1	anchovy.33866	vetz	4.72947	2.14021	0.662637	3.22983	0.00123862	0.00912156	TRINITY_DN5155_c0_g1_i7	anchovy.4159	snapc3	18.5158	-20.9009	4.66715	-4.4783	7.52414e-06	0.000129431
TRINITY_DN16972_c0_g1_i2	anchovy.57954	pola2	74.1922	3.2204	1.00731	3.19704	0.00138847	0.00997333	TRINITY_DN3924_c0_g1_i2	anchovy.8358	ggcx	79.7276	-3.99536	0.895586	-4.46117	8.15149e-06	0.00013507
TRINITY_DN68723_c0_g1_i1	anchovy.52731	si	15.4832	4.78372	1.52112	3.14486	0.00166166	0.0114961	TRINITY_DN9505_c1_g1_i3	anchovy.4743	avl9	15.8394	-20.6783	4.66725	-4.43051	9.40101e-06	0.000146606
TRINITY_DN3734_c0_g1_i4	anchovy.42740	mre11a	70.4331	2.1831	0.698517	3.12534	0.001776	0.0121048	TRINITY_DN23227_c0_g1_i6	anchovy.22014	eea1	97.3244	-3.55883	0.805553	-4.41788	9.96749e-06	0.000154032
TRINITY_DN503_c4_g1_i1	anchovy.23066	tmem214	16.6196	2.93547	0.944198	3.10896	0.00187748	0.012631	TRINITY_DN7094_c14_g1_i4	anchovy.48787	pdcd6ip	32.1585	-8.3883	1.90336	-4.4071	1.04765e-05	0.000160973
TRINITY_DN395_c8_g1_i1	anchovy.934	atrip	98.8378	2.72638	0.884672	3.0818	0.00205755	0.0135483	TRINITY_DN1937_c1_g1_i5	anchovy.18321	usp36	58.3478	-4.12482	0.942524	-4.37636	1.20678e-05	0.000181743
TRINITY_DN13165_c0_g1_i1	anchovy.2350	med29	86.998	2.57956	0.837401	3.08044	0.00206695	0.0135919	TRINITY_DN883_c1_g1_i4	anchovy.7305	glyctk	13.3581	-20.0428	4.58352	-4.3728	1.22662e-05	0.000184328
TRINITY_DN45033_c0_g1_i1	anchovy.39346	msh6	19.9986	2.06523	0.680267	3.03591	0.00239811	0.0152233	TRINITY_DN34499_c0_g1_i2	anchovy.12736	spty2d1	37.8082	-1.77313	0.406694	-4.35986	1.30146e-05	0.000193871
TRINITY_DN2638_c0_g1_i6	anchovy.34135	shcbp1	3.91082	4.95786	1.63705	3.02853	0.00245747	0.0155143	TRINITY_DN11596_c0_g1_i4	anchovy.15834	eepd1	55.0915	-4.96494	1.14344	-4.34211	1.41119e-05	0.000207998
TRINITY_DN4113_c1_g1_i1	anchovy.6670	nudt22	40.7228	2.69851	0.892377	3.02396	0.00249487	0.0156972	TRINITY_DN40_c4_g1_i1	anchovy.6899	kng1	39.4443	-7.71665	1.7773	-4.34178	1.41334e-05	0.00020828
TRINITY_DN8999_c0_g1_i10	anchovy.43358	gtpbp3	12.9703	2.19766	0.737883	2.97833	0.00289821	0.0176062	TRINITY_DN8709_c0_g1_i4	anchovy.6611	lars2	39.4044	-8.68347	2.03259	-4.27212	1.93625e-05	0.000274173
TRINITY_DN68996_c0_g1_i3	anchovy.45328	nat10	94.551	2.28776	0.777883	2.94101	0.00327144	0.0192794	TRINITY_DN40331_c0_g1_i1	anchovy.49180	kif1bp	45.2497	-2.56575	0.606603	-4.22969	2.3401e-05	0.00032346
TRINITY_DN310898_c0_g1_i1	anchovy.43417	ccdc77	13.1981	3.95103	1.35539	2.91504	0.00355639	0.0205065	TRINITY_DN30651_c1_g1_i13	anchovy.7914	zgc	9.7055	-6.65514	1.57964	-4.21307	2.51924e-05	0.000345091
TRINITY_DN4849_c1_g2_i1	anchovy.35961	fanci	51.6612	3.18239	1.10746	2.87361	0.00405815	0.0226241	TRINITY_DN7427_c0_g1_i2	anchovy.7956	chmp7	22.898	-7.90369	1.87621	-4.21259	2.5246e-05	0.00034577
TRINITY_DN553_c3_g1_i1	anchovy.30871	ftsj3	128.795	2.20574	0.771018	2.86082	0.00422548	0.0233222	TRINITY_DN15130_c0_g1_i8	anchovy.22434	c2cd5	21.4605	-7.79902	1.86501	-4.18176	2.89267e-05	0.000389827
TRINITY_DN3439_c0_g1_i2	anchovy.29212	cntln	9.47767	5.15402	1.81089	2.84613	0.00442545	0.0241466	TRINITY_DN2894_c0_g1_i3	anchovy.25884	gcn1	148.211	-10.5936	2.53632	-4.17675	2.95705e-05	0.000397539
TRINITY_DN1150_c2_g2_i1	anchovy.41649	trappc11	76.3023	2.46414	0.875239	2.81539	0.00487187	0.0259574	TRINITY_DN3103_c4_g1_i2	anchovy.22663	podn	791.063	-6.4074	1.54168	-4.15612	3.237e-05	0.000430603
TRINITY_DN551_c1_g1_i1	anchovy.22224	xrcc6	18.3787	3.7395	1.33997	2.79074	0.0052588	0.0274217	TRINITY_DN1201_c0_g1_i4	anchovy.41942	epcam	354.318	-5.25072	1.26361	-4.15533	3.24819e-05	0.000431758
TRINITY_DN13652_c0_g1_i4	anchovy.39859	rpusd2	31.9056	1.60927	0.583556	2.7577	0.00582093	0.0295121	TRINITY_DN9225_c0_g1_i1	anchovy.22023	C17H14orf166	50.3188	-1.72061	0.414545	-4.15059	3.31619e-05	0.000439609
TRINITY_DN7507_c0_g1_i1	anchovy.41051	sgol1	44.8246	5.01344	1.81996	2.75469	0.00587475	0.0297215	TRINITY_DN25875_c1_g1_i3	anchovy.48434	rpl18a	89.3966	-6.69017	1.62564	-4.11541	3.86484e-05	0.000502896
TRINITY_DN3368_c2_g1_i3	anchovy.25199	tfb2m	6.96638	5.54108	2.01842	2.74525	0.00604647	0.0303509	TRINITY_DN13015_c1_g1_i3	anchovy.5864	ibtk	11.1857	-6.85813	1.67257	-4.10035	4.12528e-05	0.000532641
TRINITY_DN4567_c0_g1_i3	anchovy.30367	mlh3	11.4554	3.96602	1.45305	2.72944	0.00634415	0.0314239	TRINITY_DN149884_c0_g1_i10	anchovy.41763	asun	47.2641	-8.94746	2.18664	-4.09187	4.27907e-05	0.000549777
TRINITY_DN11017_c0_g1_i2	anchovy.55728	pot1	25.1095	2.12385	0.779765	2.72371	0.00645537	0.0317883	TRINITY_DN180_c0_g2_i11	anchovy.42759	leng1	9.67256	-5.7002	1.39579	-4.08385	4.42957e-05	0.000566367
TRINITY_DN4537_c1_g1_i2	anchovy.45045	ift80	18.3015	4.23843	1.58782	2.66935	0.00759991	0.0357091	TRINITY_DN3035_c0_g2_i2	anchovy.22413	dgcr2	56.2537	-6.77452	1.67312	-4.04904	5.14281e-05	0.000644641
TRINITY_DN45920_c0_g1_i1	anchovy.58767	GCC2	8.61133	1.53198	0.582101	2.63182	0.0084929	0.0386501	TRINITY_DN52546_c2_g1_i5	anchovy.1569	polrmt	59.4444	-3.13595	0.779679	-4.02211	5.76802e-05	0.00071238
TRINITY_DN96868_c1_g1_i1	anchovy.43626	espl1	37.9023	2.73376	1.06118	2.57616	0.00999053	0.043176	TRINITY_DN4435_c2_g3_i1	anchovy.5427	farsa	19.719	-5.83564	1.45468	-4.01162	6.03041e-05	0.000740531
TRINITY_DN36845_c0_g1_i11	anchovy.56864	rttn	5.42969	5.55851	2.16995	2.56158	0.0104196	0.0444855	TRINITY_DN2452_c0_g1_i2	anchovy.26422	lrsam1	71.7835	-3.90619	0.977076	-3.99784	6.39243e-05	0.0007783
TRINITY_DN12668_c0_g1_i20	anchovy.24454	htatsf1	84.5031	2.94752	1.15685	2.54789	0.0108376	0.0457141	TRINITY_DN1008_c1_g1_i5	anchovy.23569	gtf2ird1	65.5271	-2.88875	0.729228	-3.96139	7.45159e-05	0.00088789
TRINITY_DN5278_c1_g1_i1	anchovy.37126	cenpl	48.961	2.97394	1.17492	2.53119	0.0113676	0.0471911	TRINITY_DN4255_c4_g1_i1	anchovy.14953	rabep1	30.76	-2.97907	0.760436	-3.91759	8.94402e-05	0.00103969
TRINITY_DN7155_c2_g1_i1	anchovy.39779	rfc1	190.12	1.51095	0.597113	2.53042	0.0113927	0.04726	TRINITY_DN9845_c0_g1_i2	anchovy.1494	slc38a10	39.3331	-8.67883	2.22688	-3.89729	9.72734e-05	0.00111733
TRINITY_DN4177_c1_g1_i3	anchovy.53101	ift88	81.7562	8.50357	3.3685	2.52444	0.0115884	0.0478116	TRINITY_DN6803_c9_g1_i1	anchovy.46057	golgb1	272.38	-3.82543	0.988773	-3.86887	0.000109341	0.00123502
									TRINITY_DN2527_c0_g1_i13	anchovy.43757	orc2	20.0745	-7.71505	1.99779	-3.86179	0.00011256	0.00126755
									TRINITY_DN9131_c0_g1_i2	anchovy.16941	med12	109.332	-3.18829	0.826065	-3.85961	0.00011357	0.00127737
									TRINITY_DN14917_c0_g1_i9	anchovy.23055	opa1	18.9702	-7.62258	1.97985	-3.85009	0.000118077	0.00131933
									TRINITY_DN2272_c0_g1_i2	anchovy.3349	itgb4	337.822	-7.13092	1.867	-3.81946	0.000133746	0.00146709
									TRINITY_DN3208_c3_g1_i4	anchovy.3902	rab3gap1	73.4947	-3.41662	0.899094	-3.80007	0.000144658	0.0015683
									TRINITY_DN180_c4_g1_i2	anchovy.42228	ggps1	63.0588	-9.36015	2.47172	-3.7869	0.000152541	0.00164056
									TRINITY_DN1853_c11_g1_i1	anchovy.41628	cfdp1	47.1851	-3.42008	0.903618	-3.78488	0.000153786	0.00165157
									TRINITY_DN442_c5_g1_i2	anchovy.12871	fastkd5	33.3501	-4.58681	1.21722	-3.76827	0.000164383	0.00174815
									TRINITY_DN13329_c2_g1_i4	anchovy.26782	ripk1l	37.6297	-8.61486	2.29076	-3.76071	0.000169434	0.00179357
									TRINITY_DN37136_c0_g1_i4	anchovy.51327	setd4	6.31345	-6.04622	1.61107	-3.75293	0.000174777	0.00184265
									TRINITY_DN2282_c10_g1_i2	anchovy.22332	leng8	266.504	-4.02403	1.07705	-3.73616	0.000186854	0.00195063
									TRINITY_DN2101_c3_g1_i11	anchovy.16201	golga3	151.195	-4.45861	1.19519	-3.73045	0.000191136	0.00198798
									TRINITY_DN5499_c1_g1_i7	anchovy.8919	mars	49.0584	-8.99883	2.41578	-3.72503	0.000195295	0.00202488
									TRINITY_DN5067_c2_g1_i12	anchovy.17935	zc3h13	22.3875	-6.01986	1.61668	-3.72359	0.00019641	0.00203424
									TRINITY_DN104573_c0_g1_i1	anchovy.5068	myocd	8.61328	-6.47715	1.74823	-3.70498	0.000211406	0.00216379
									TRINITY_DN22595_c1_g1_i2	anchovy.19054	uvrag	28.7513	-4.56001	1.23369	-3.69625	0.000218807	0.00222683
									TRINITY_DN9615_c0_g1_i4	anchovy.4139	otulinb	89.7415	-9.87007	2.67734	-3.68652	0.000227345	0.00230222
									TRINITY_DN111609_c0_g1_i1	anchovy.40798	eef1g	98.0906	-9.99847	2.75207	-3.63307	0.000280067	0.00273551
									TRINITY_DN5182_c0_g1_i1	anchovy.14898	trappc8	76.8446	-5.16125	1.42526	-3.62127	0.000293158	0.00283732
									TRINITY_DN18516_c0_g1_i2	anchovy.52748	polr3c	24.325	-7.98613	2.20685	-3.6188	0.000295974	0.00286007
									TRINITY_DN17766_c1_g1_i1	anchovy.45448	nup210	95.2956	-4.71565	1.30426	-3.61557	0.000299688	0.0028906
									TRINITY_DN58220_c1_g1_i14	anchovy.19939	trappc12	8.67667	-6.49455	1.80126	-3.60556	0.000311481	0.0029833
									TRINITY_DN89123_c0_g1_i1	anchovy.41879	ptk7a	18.9831	-7.62811	2.12509	-3.58955	0.000331253	0.00313622
									TRINITY_DN6267_c0_g1_i11	anchovy.31511	vps16	6.7206	-6.11953	1.71406	-3.57019	0.000356717	0.00333423
									TRINITY_DN649_c1_g1_i4	anchovy.4793	parn	17.7981	-7.53776	2.13113	-3.53697	0.000404745	0.00369806
									TRINITY_DN2514_c0_g1_i1	anchovy.48276	e4f1	14.6488	-7.25034	2.05741	-3.52401	0.000425072	0.00384745
									TRINITY_DN27679_c3_g1_i1	anchovy.47786	enosf1	30.479	-2.16212	0.619055	-3.49262	0.000478307	0.0042454
									TRINITY_DN6936_c0_g1_i4	anchovy.15827	gldc	8.4816	-6.4585	1.8504	-3.49033	0.000482425	0.00427468
									TRINITY_DN25478_c0_g1_i1	anchovy.30480	rrp12	41.9808	-8.77391	2.52767	-3.47114	0.000518255	0.00453592
									TRINITY_DN357_c3_g1_i4	anchovy.23925	abtb1	72.5473	-3.64274	1.05075	-3.46681	0.000526671	0.00459519
									TRINITY_DN3384_c2_g1_i6	anchovy.7019	capn7	41.5659	-5.33794	1.5463	-3.45208	0.000556287	0.00480579
									TRINITY_DN5581_c0_g1_i1	anchovy.15720	abat	78.7018	-9.68062	2.80609	-3.44986	0.000560877	0.00483865
									TRINITY_DN25334_c0_g1_i9	anchovy.65355	scyl2	34.5922	-8.49463	2.47549	-3.43149	0.000600269	0.00510736
									TRINITY_DN1704_c2_g1_i7	anchovy.6683	tnfrsf19	32.7225	-8.41354	2.45475	-3.42746	0.000609259	0.0051686
									TRINITY_DN7264_c1_g1_i5	anchovy.22749	cetp	28.3524	-8.20756	2.39501	-3.42694	0.000610426	0.00517689
									TRINITY_DN2459_c2_g1_i1	anchovy.3518	zfyve26	4.13637	-5.42026	1.59325	-3.40201	0.000668921	0.00557174
									TRINITY_DN2819_c2_g4_i1	anchovy.37943	si	164.326	-3.41734	1.0062	-3.39629	0.000683069	0.00566711
									TRINITY_DN274_c0_g1_i17	anchovy.8237	scrib	12.3555	-7.0063	2.06357	-3.39523	0.000685714	0.00568276
									TRINITY_DN35710_c0_g1_i7	anchovy.5316	fggy	13.3474	-7.12192	2.11121	-3.37338	0.000742522	0.0060545
									TRINITY_DN22111_c0_g1_i1	anchovy.63676	hnrnpa0l	4.46133	-5.51704	1.64347	-3.35695	0.000788075	0.00636178
									TRINITY_DN26364_c0_g1_i13	anchovy.42822	fancd2	12.6027	-7.03337	2.1055	-3.34048	0.00083635	0.00667452
									TRINITY_DN1514_c1_g1_i11	anchovy.14301	ubr4	899.223	-5.17373	1.54974	-3.33846	0.000842452	0.00671389
									TRINITY_DN259_c10_g1_i8	anchovy.22566	casz1	31.421	-8.355	2.50563	-3.33449	0.000854569	0.00679098
									TRINITY_DN5698_c0_g2_i11	anchovy.25272	dnajc21	25.2211	-8.0371	2.41621	-3.32632	0.00088001	0.00695241
									TRINITY_DN2503_c7_g1_i19	anchovy.2553	snx13	30.7633	-8.32416	2.50422	-3.32405	0.000887209	0.00699868
									TRINITY_DN967_c8_g2_i1	anchovy.18827	arhgap31	14.2072	-7.20713	2.16841	-3.32369	0.000888354	0.00700675
									TRINITY_DN8652_c1_g1_i2	anchovy.65917	dicer1	135.984	-4.24677	1.28588	-3.30261	0.000957908	0.00744052
									TRINITY_DN2930_c2_g1_i2	anchovy.3682	tmem104	12.1687	-6.98347	2.11468	-3.30238	0.000958668	0.0074444
									TRINITY_DN1953_c0_g1_i4	anchovy.1160	orc1	9.75965	-2.16911	0.657864	-3.29719	0.000976559	0.0075537
									TRINITY_DN3393_c4_g2_i13	anchovy.37751	usp38	15.5963	-7.34026	2.23196	-3.2887	0.00100652	0.00773614
									TRINITY_DN3481_c0_g1_i11	anchovy.43821	noc3l	18.3011	-7.57708	2.31741	-3.26963	0.00107687	0.00816351
									TRINITY_DN46672_c0_g1_i12	anchovy.36746	pxylp1	6.95805	-5.21518	1.63622	-3.18734	0.00143587	0.0102468
									TRINITY_DN675_c0_g1_i11	anchovy.23445	golga2	15.1999	-7.30503	2.29909	-3.17735	0.00148626	0.010527
									TRINITY_DN2219_c1_g1_i11	anchovy.18310	asxl2	11.5738	-6.91026	2.23714	-3.08888	0.00200913	0.0133069
									TRINITY_DN1428_c8_g2_i10	anchovy.36136	dot1l	35.3592	-5.63944	1.82834	-3.08447	0.00203918	0.0134563
									TRINITY_DN22438_c0_g1_i8	anchovy.6460	lrrc20	14.6101	-7.25111	2.36411	-3.06716	0.00216103	0.0140566
									TRINITY_DN433_c13_g1_i1	anchovy.56465	gbf1	31.4846	-3.6478	1.18954	-3.06656	0.00216537	0.0140773
									TRINITY_DN5905_c0_g1_i1	anchovy.40440	srrd	2.62173	-4.66306	1.52724	-3.05326	0.00226366	0.0145603
									TRINITY_DN14035_c2_g1_i1	anchovy.24031	hibch	10.4514	-5.79698	1.93189	-3.00067	0.00269386	0.016643
									TRINITY_DN55561_c0_g1_i1	anchovy.35289	ikbkap	91.8272	-1.74858	0.584914	-2.98946	0.00279472	0.0171218
									TRINITY_DN2730_c0_g1_i44	anchovy.37818	tubgcp6	6.03897	-5.96717	2.00524	-2.97579	0.00292236	0.0177129
									TRINITY_DN10745_c5_g1_i12	anchovy.40376	gemin5	15.9863	-3.6654	1.23931	-2.95762	0.00310026	0.018513
									TRINITY_DN14563_c0_g1_i4	anchovy.14788	smc4	4.85134	-5.64685	1.91981	-2.94137	0.00326767	0.0192682
									TRINITY_DN28243_c0_g1_i1	anchovy.22050	C3H16orf89	40.7551	-5.83543	1.98474	-2.94015	0.00328056	0.0193115
									TRINITY_DN52840_c0_g4_i1	anchovy.59148	wbp11	6.12146	-5.98736	2.05922	-2.90758	0.00364231	0.0208692
									TRINITY_DN301553_c1_g1_i1	anchovy.16779	fga	499.718	-9.12929	3.14404	-2.90368	0.0036881	0.0210692
									TRINITY_DN13657_c0_g2_i8	anchovy.4328	lrrk2	42.326	-7.82234	2.69632	-2.90112	0.00371828	0.0211973
									TRINITY_DN19263_c0_g1_i13	anchovy.15575	ccdc186	32.5051	-5.22452	1.80947	-2.88733	0.00388531	0.0219032
									TRINITY_DN22480_c1_g3_i4	anchovy.27297	eogt	12.7864	-7.05714	2.4451	-2.88624	0.00389878	0.0219554
									TRINITY_DN6562_c1_g1_i6	anchovy.23738	btaf1	157.37	-3.28552	1.13998	-2.88209	0.00395048	0.0221709
									TRINITY_DN3738_c0_g1_i1	anchovy.55532	rad18	8.60332	-6.48071	2.26041	-2.86705	0.00414311	0.0229751
									TRINITY_DN2110_c18_g1_i1	anchovy.44428	pcm1	113.816	-2.91579	1.02232	-2.85214	0.0043426	0.0237993
									TRINITY_DN1478_c2_g1_i11	anchovy.7404	hdhd3	13.6144	-7.14746	2.51177	-2.84558	0.00443304	0.0241742
									TRINITY_DN5276_c0_g1_i8	anchovy.43640	aamp	18.6361	-7.60397	2.67916	-2.83819	0.00453703	0.0246166
									TRINITY_DN5186_c3_g1_i3	anchovy.6540	gps2	76.9875	-1.23225	0.43505	-2.83244	0.00461945	0.0249466
									TRINITY_DN74727_c0_g1_i4	anchovy.53635	nup98	18.6706	-7.60531	2.68986	-2.8274	0.00469282	0.0252407
									TRINITY_DN48485_c0_g1_i10	anchovy.5347	lepr	14.9574	-7.28273	2.57858	-2.82432	0.0047381	0.0254264
									TRINITY_DN1478_c1_g1_i4	anchovy.6288	il6st	5.99614	-5.96128	2.13559	-2.7914	0.00524813	0.0273827
									TRINITY_DN1396_c4_g1_i6	anchovy.15036	trip11	41.159	-8.74486	3.13966	-2.78529	0.00534799	0.0277447
									TRINITY_DN2728_c11_g4_i1	anchovy.39061	prcc	33.3479	-1.13362	0.407993	-2.77854	0.00546041	0.0281661
									TRINITY_DN161592_c1_g1_i1	anchovy.43374	sac3d1	3.43885	-5.14638	1.8546	-2.77493	0.00552133	0.0283973
									TRINITY_DN28655_c0_g1_i1	anchovy.58944	pdf	4.89287	-5.66507	2.04307	-2.77282	0.00555734	0.0285433
									TRINITY_DN552_c4_g1_i5	anchovy.3436	znf280d	17.9467	-3.65973	1.32525	-2.76155	0.00575286	0.029273
									TRINITY_DN723_c4_g1_i3	anchovy.20103	rest	18.9637	-3.97042	1.43811	-2.76086	0.00576487	0.0293168
									TRINITY_DN8457_c3_g1_i3	anchovy.42934	prrc2b	30.2369	-6.44409	2.33924	-2.75478	0.00587312	0.0297158
									TRINITY_DN1623_c9_g1_i9	anchovy.2705	nufip2	18.7713	-3.74484	1.36536	-2.74276	0.00609252	0.0305145
									TRINITY_DN28565_c0_g1_i1	anchovy.8845	pitrm1	9.23148	-4.14662	1.51424	-2.73842	0.00617351	0.0308082
									TRINITY_DN13061_c0_g1_i11	anchovy.7888	tarbp1	5.71755	-5.8889	2.16704	-2.71748	0.00657803	0.0322164
									TRINITY_DN11923_c1_g1_i5	anchovy.18951	map3k4	16.9822	-7.46682	2.75484	-2.71044	0.00671945	0.0327174
									TRINITY_DN6001_c0_g1_i1	anchovy.18234	C9H2orf69	4.25251	-5.45886	2.01534	-2.70865	0.00675573	0.0328315
									TRINITY_DN4453_c0_g3_i1	anchovy.52129	akt1s1	142.847	-3.25073	1.20525	-2.69715	0.00699357	0.0336365
									TRINITY_DN289_c5_g1_i6	anchovy.30904	pdcd11	14.8363	-3.79444	1.41094	-2.6893	0.00716013	0.0341912
									TRINITY_DN11198_c0_g1_i40	anchovy.39157	myo19	9.97598	-6.69629	2.49073	-2.68849	0.00717762	0.0342539
									TRINITY_DN27467_c1_g1_i3	anchovy.53450	gucd1	5.35857	-5.79627	2.15679	-2.68745	0.00719995	0.0343376
									TRINITY_DN24766_c0_g1_i2	anchovy.49121	ubap1	8.05363	-6.38624	2.37708	-2.68659	0.0072186	0.0344074
									TRINITY_DN429630_c0_g1_i1	anchovy.15199	dnmt1	2.4131	-4.6734	1.74062	-2.68491	0.00725501	0.0345338
									TRINITY_DN3271_c3_g1_i1	anchovy.24260	mut	37.6846	-2.6917	1.00275	-2.68432	0.00726768	0.0345744
									TRINITY_DN1342_c1_g1_i5	anchovy.41852	mettl3	21.9194	-5.98099	2.22997	-2.68209	0.00731638	0.0347265
									TRINITY_DN33075_c0_g1_i3	anchovy.8044	iars2	24.8203	-8.01586	3.0036	-2.66876	0.00761329	0.0357535
									TRINITY_DN25406_c0_g1_i1	anchovy.18284	zfyve28	35.9347	-3.8599	1.44848	-2.66479	0.00770365	0.0360441
									TRINITY_DN7008_c0_g1_i5	anchovy.40206	scaper	45.1098	-2.32397	0.877207	-2.64928	0.00806633	0.0372592
									TRINITY_DN42864_c0_g1_i8	anchovy.41319	hspbap1	10.5853	-6.79327	2.56815	-2.6452	0.00816418	0.0375702
									TRINITY_DN10349_c0_g1_i1	anchovy.42829	ltn1	22.8828	-7.89753	3.00328	-2.62964	0.00854762	0.0388264
									TRINITY_DN5113_c2_g1_i5	anchovy.7798	pam	6.1488	-5.9909	2.27964	-2.628	0.00858892	0.0389625
									TRINITY_DN16758_c0_g1_i3	anchovy.14073	il10rb	10.366	-4.26716	1.6334	-2.61243	0.00899012	0.0402106
									TRINITY_DN51404_c0_g1_i11	anchovy.26647	akap17a	5.83992	-3.48667	1.33655	-2.6087	0.00908857	0.0405023
									TRINITY_DN47563_c1_g1_i17	anchovy.2099	spats2	23.224	-7.91839	3.03696	-2.60734	0.00912486	0.0405991
									TRINITY_DN6338_c0_g1_i13	anchovy.46772	trappc9	74.8207	-3.81364	1.46278	-2.60711	0.00913101	0.0406161
									TRINITY_DN4942_c1_g1_i2	anchovy.23831	hsd17b4	120.343	-1.12722	0.43279	-2.60454	0.00919965	0.0408297
									TRINITY_DN105303_c1_g1_i1	anchovy.57483	wdr75	2.43236	-4.62229	1.77707	-2.60107	0.00929332	0.0411299
									TRINITY_DN2753_c1_g1_i19	anchovy.36659	fam76b	53.5815	-3.98626	1.54041	-2.58779	0.00965932	0.0422053
									TRINITY_DN1535_c0_g1_i11	anchovy.15683	mtmr14	45.1502	-4.65449	1.80018	-2.58557	0.0097218	0.0423965
									TRINITY_DN17616_c0_g2_i2	anchovy.56601	prkdc	88.2358	-4.23377	1.63953	-2.58231	0.00981403	0.042668
									TRINITY_DN16426_c0_g1_i3	anchovy.39241	rgp1	36.7927	-1.56362	0.612255	-2.55386	0.0106535	0.0451863
									TRINITY_DN46035_c0_g1_i9	anchovy.626	alg2	6.67107	-6.11973	2.43307	-2.51523	0.0118955	0.0486577
									TRINITY_DN31572_c6_g1_i1	anchovy.46098	thoc2	2.93178	-4.89686	1.95423	-2.50577	0.0122184	0.0495828
