# Supplementary material for: Global expression pattern of genes containing positively selected sites in European anchovy (Engraulis encrasicolus L.) may shed light on teleost reproduction
Source: PLoS One. 2023 Aug 11;18(8):e0289940. doi: 10.1371/journal.pone.0289940 (PMC10420382; doi:10.1371/journal.pone.0289940)
Supplement: S1 File — (ZIP) [file pone.0289940.s008.zip]

Archive with 1,075 entries (1,072 files):
- alignments/
- alignments/.DS_Store
- __MACOSX/
- __MACOSX/alignments/
- __MACOSX/alignments/._.DS_Store
- alignments/anchovy.10146_ANCH.fas
- __MACOSX/alignments/._anchovy.10146_ANCH.fas
- alignments/anchovy.10200_ANCH.fas
- __MACOSX/alignments/._anchovy.10200_ANCH.fas
- alignments/anchovy.10428_ANCH.fas
- __MACOSX/alignments/._anchovy.10428_ANCH.fas
- alignments/anchovy.10605_ANCH.fas
- __MACOSX/alignments/._anchovy.10605_ANCH.fas
- alignments/anchovy.1076_ANCH.fas
- __MACOSX/alignments/._anchovy.1076_ANCH.fas
- alignments/anchovy.11298_ANCH.fas
- __MACOSX/alignments/._anchovy.11298_ANCH.fas
- alignments/anchovy.11343_ANCH.fas
- __MACOSX/alignments/._anchovy.11343_ANCH.fas
- alignments/anchovy.11528_ANCH.fas
- __MACOSX/alignments/._anchovy.11528_ANCH.fas
- alignments/anchovy.11601_ANCH.fas
- __MACOSX/alignments/._anchovy.11601_ANCH.fas
- alignments/anchovy.1160_ANCH.fas
- __MACOSX/alignments/._anchovy.1160_ANCH.fas
- alignments/anchovy.11905_ANCH.fas
- __MACOSX/alignments/._anchovy.11905_ANCH.fas
- alignments/anchovy.12129_ANCH.fas
- __MACOSX/alignments/._anchovy.12129_ANCH.fas
- alignments/anchovy.12386_ANCH.fas
- __MACOSX/alignments/._anchovy.12386_ANCH.fas
- alignments/anchovy.12736_ANCH.fas
- __MACOSX/alignments/._anchovy.12736_ANCH.fas
- alignments/anchovy.12871_ANCH.fas
- __MACOSX/alignments/._anchovy.12871_ANCH.fas
- alignments/anchovy.13056_ANCH.fas
- __MACOSX/alignments/._anchovy.13056_ANCH.fas
- alignments/anchovy.13511_ANCH.fas
- __MACOSX/alignments/._anchovy.13511_ANCH.fas
- alignments/anchovy.13638_ANCH.fas
- __MACOSX/alignments/._anchovy.13638_ANCH.fas
- alignments/anchovy.14001_ANCH.fas
- __MACOSX/alignments/._anchovy.14001_ANCH.fas
- alignments/anchovy.14073_ANCH.fas
- __MACOSX/alignments/._anchovy.14073_ANCH.fas
- alignments/anchovy.14301_ANCH.fas
- __MACOSX/alignments/._anchovy.14301_ANCH.fas
- alignments/anchovy.14497_ANCH.fas
- __MACOSX/alignments/._anchovy.14497_ANCH.fas
- alignments/anchovy.14694_ANCH.fas
- __MACOSX/alignments/._anchovy.14694_ANCH.fas
- alignments/anchovy.14736_ANCH.fas
- __MACOSX/alignments/._anchovy.14736_ANCH.fas
- alignments/anchovy.14788_ANCH.fas
- __MACOSX/alignments/._anchovy.14788_ANCH.fas
- alignments/anchovy.14898_ANCH.fas
- __MACOSX/alignments/._anchovy.14898_ANCH.fas
- alignments/anchovy.1494_ANCH.fas
- __MACOSX/alignments/._anchovy.1494_ANCH.fas
- alignments/anchovy.14953_ANCH.fas
- __MACOSX/alignments/._anchovy.14953_ANCH.fas
- alignments/anchovy.15036_ANCH.fas
- __MACOSX/alignments/._anchovy.15036_ANCH.fas
- alignments/anchovy.15086_ANCH.fas
- __MACOSX/alignments/._anchovy.15086_ANCH.fas
- alignments/anchovy.15199_ANCH.fas
- __MACOSX/alignments/._anchovy.15199_ANCH.fas
- alignments/anchovy.15575_ANCH.fas
- __MACOSX/alignments/._anchovy.15575_ANCH.fas
- alignments/anchovy.1565_ANCH.fas
- __MACOSX/alignments/._anchovy.1565_ANCH.fas
- alignments/anchovy.15683_ANCH.fas
- __MACOSX/alignments/._anchovy.15683_ANCH.fas
- alignments/anchovy.1569_ANCH.fas
- __MACOSX/alignments/._anchovy.1569_ANCH.fas
- alignments/anchovy.15720_ANCH.fas
- __MACOSX/alignments/._anchovy.15720_ANCH.fas
- alignments/anchovy.15729_ANCH.fas
- __MACOSX/alignments/._anchovy.15729_ANCH.fas
- alignments/anchovy.15827_ANCH.fas
- __MACOSX/alignments/._anchovy.15827_ANCH.fas
- alignments/anchovy.15834_ANCH.fas
- __MACOSX/alignments/._anchovy.15834_ANCH.fas
- alignments/anchovy.15940_ANCH.fas
- __MACOSX/alignments/._anchovy.15940_ANCH.fas
- alignments/anchovy.16061_ANCH.fas
- __MACOSX/alignments/._anchovy.16061_ANCH.fas
- alignments/anchovy.1611_ANCH.fas
- __MACOSX/alignments/._anchovy.1611_ANCH.fas
- alignments/anchovy.16201_ANCH.fas
- __MACOSX/alignments/._anchovy.16201_ANCH.fas
- alignments/anchovy.16344_ANCH.fas
- __MACOSX/alignments/._anchovy.16344_ANCH.fas
- alignments/anchovy.16770_ANCH.fas
- __MACOSX/alignments/._anchovy.16770_ANCH.fas
- alignments/anchovy.16779_ANCH.fas
- __MACOSX/alignments/._anchovy.16779_ANCH.fas
- alignments/anchovy.16863_ANCH.fas
- __MACOSX/alignments/._anchovy.16863_ANCH.fas
- alignments/anchovy.16941_ANCH.fas
- __MACOSX/alignments/._anchovy.16941_ANCH.fas
- alignments/anchovy.17142_ANCH.fas
- __MACOSX/alignments/._anchovy.17142_ANCH.fas
- alignments/anchovy.17168_ANCH.fas
- __MACOSX/alignments/._anchovy.17168_ANCH.fas
- alignments/anchovy.17274_ANCH.fas
- __MACOSX/alignments/._anchovy.17274_ANCH.fas
- alignments/anchovy.17479_ANCH.fas
- __MACOSX/alignments/._anchovy.17479_ANCH.fas
- alignments/anchovy.17531_ANCH.fas
- __MACOSX/alignments/._anchovy.17531_ANCH.fas
- alignments/anchovy.17574_ANCH.fas
- __MACOSX/alignments/._anchovy.17574_ANCH.fas
- alignments/anchovy.17717_ANCH.fas
- __MACOSX/alignments/._anchovy.17717_ANCH.fas
- alignments/anchovy.17935_ANCH.fas
- __MACOSX/alignments/._anchovy.17935_ANCH.fas
- alignments/anchovy.18234_ANCH.fas
- __MACOSX/alignments/._anchovy.18234_ANCH.fas
- alignments/anchovy.18284_ANCH.fas
- __MACOSX/alignments/._anchovy.18284_ANCH.fas
- alignments/anchovy.18310_ANCH.fas
- __MACOSX/alignments/._anchovy.18310_ANCH.fas
- alignments/anchovy.18321_ANCH.fas
- __MACOSX/alignments/._anchovy.18321_ANCH.fas
- alignments/anchovy.18355_ANCH.fas
- __MACOSX/alignments/._anchovy.18355_ANCH.fas
- alignments/anchovy.18750_ANCH.fas
- __MACOSX/alignments/._anchovy.18750_ANCH.fas
- alignments/anchovy.18827_ANCH.fas
- __MACOSX/alignments/._anchovy.18827_ANCH.fas
- alignments/anchovy.18951_ANCH.fas
- __MACOSX/alignments/._anchovy.18951_ANCH.fas
- alignments/anchovy.18987_ANCH.fas
- __MACOSX/alignments/._anchovy.18987_ANCH.fas
- alignments/anchovy.19054_ANCH.fas
- __MACOSX/alignments/._anchovy.19054_ANCH.fas
- alignments/anchovy.19845_ANCH.fas
- __MACOSX/alignments/._anchovy.19845_ANCH.fas
- alignments/anchovy.19939_ANCH.fas
- __MACOSX/alignments/._anchovy.19939_ANCH.fas
- alignments/anchovy.20103_ANCH.fas
- __MACOSX/alignments/._anchovy.20103_ANCH.fas
- alignments/anchovy.20273_ANCH.fas
- __MACOSX/alignments/._anchovy.20273_ANCH.fas
- alignments/anchovy.20946_ANCH.fas
- __MACOSX/alignments/._anchovy.20946_ANCH.fas
- alignments/anchovy.2099_ANCH.fas
- __MACOSX/alignments/._anchovy.2099_ANCH.fas
- alignments/anchovy.21065_ANCH.fas
- __MACOSX/alignments/._anchovy.21065_ANCH.fas
- alignments/anchovy.21601_ANCH.fas
- __MACOSX/alignments/._anchovy.21601_ANCH.fas
- alignments/anchovy.21801_ANCH.fas
- __MACOSX/alignments/._anchovy.21801_ANCH.fas
- alignments/anchovy.22014_ANCH.fas
- __MACOSX/alignments/._anchovy.22014_ANCH.fas
- alignments/anchovy.22023_ANCH.fas
- __MACOSX/alignments/._anchovy.22023_ANCH.fas
- alignments/anchovy.2203_ANCH.fas
- __MACOSX/alignments/._anchovy.2203_ANCH.fas
- alignments/anchovy.22050_ANCH.fas
- __MACOSX/alignments/._anchovy.22050_ANCH.fas
- alignments/anchovy.22117_ANCH.fas
- __MACOSX/alignments/._anchovy.22117_ANCH.fas
- alignments/anchovy.22224_ANCH.fas
- __MACOSX/alignments/._anchovy.22224_ANCH.fas
- alignments/anchovy.22332_ANCH.fas
- __MACOSX/alignments/._anchovy.22332_ANCH.fas
- alignments/anchovy.22413_ANCH.fas
- __MACOSX/alignments/._anchovy.22413_ANCH.fas
- alignments/anchovy.22434_ANCH.fas
- __MACOSX/alignments/._anchovy.22434_ANCH.fas
- alignments/anchovy.22566_ANCH.fas
- __MACOSX/alignments/._anchovy.22566_ANCH.fas
- alignments/anchovy.22596_ANCH.fas
- __MACOSX/alignments/._anchovy.22596_ANCH.fas
- alignments/anchovy.22663_ANCH.fas
- __MACOSX/alignments/._anchovy.22663_ANCH.fas
- alignments/anchovy.22749_ANCH.fas
- __MACOSX/alignments/._anchovy.22749_ANCH.fas
- alignments/anchovy.22860_ANCH.fas
- __MACOSX/alignments/._anchovy.22860_ANCH.fas
- alignments/anchovy.22976_ANCH.fas
- __MACOSX/alignments/._anchovy.22976_ANCH.fas
- alignments/anchovy.2303_ANCH.fas
- __MACOSX/alignments/._anchovy.2303_ANCH.fas
- alignments/anchovy.23055_ANCH.fas
- __MACOSX/alignments/._anchovy.23055_ANCH.fas
- alignments/anchovy.23066_ANCH.fas
- __MACOSX/alignments/._anchovy.23066_ANCH.fas
- alignments/anchovy.23069_ANCH.fas
- __MACOSX/alignments/._anchovy.23069_ANCH.fas
- alignments/anchovy.23151_ANCH.fas
- __MACOSX/alignments/._anchovy.23151_ANCH.fas
- alignments/anchovy.23195_ANCH.fas
- __MACOSX/alignments/._anchovy.23195_ANCH.fas
- alignments/anchovy.23330_ANCH.fas
- __MACOSX/alignments/._anchovy.23330_ANCH.fas
- alignments/anchovy.23358_ANCH.fas
- __MACOSX/alignments/._anchovy.23358_ANCH.fas
- alignments/anchovy.23445_ANCH.fas
- __MACOSX/alignments/._anchovy.23445_ANCH.fas
- alignments/anchovy.2350_ANCH.fas
- __MACOSX/alignments/._anchovy.2350_ANCH.fas
- alignments/anchovy.23569_ANCH.fas
- __MACOSX/alignments/._anchovy.23569_ANCH.fas
- alignments/anchovy.2356_ANCH.fas
- __MACOSX/alignments/._anchovy.2356_ANCH.fas
- alignments/anchovy.23738_ANCH.fas
- __MACOSX/alignments/._anchovy.23738_ANCH.fas
- alignments/anchovy.23824_ANCH.fas
- __MACOSX/alignments/._anchovy.23824_ANCH.fas
- alignments/anchovy.23831_ANCH.fas
- __MACOSX/alignments/._anchovy.23831_ANCH.fas
- alignments/anchovy.23843_ANCH.fas
- __MACOSX/alignments/._anchovy.23843_ANCH.fas
- alignments/anchovy.23925_ANCH.fas
- __MACOSX/alignments/._anchovy.23925_ANCH.fas
- alignments/anchovy.23993_ANCH.fas
- __MACOSX/alignments/._anchovy.23993_ANCH.fas
- alignments/anchovy.24031_ANCH.fas
- __MACOSX/alignments/._anchovy.24031_ANCH.fas
- alignments/anchovy.24034_ANCH.fas
- __MACOSX/alignments/._anchovy.24034_ANCH.fas
- alignments/anchovy.24042_ANCH.fas
- __MACOSX/alignments/._anchovy.24042_ANCH.fas
- alignments/anchovy.2416_ANCH.fas
- __MACOSX/alignments/._anchovy.2416_ANCH.fas
- alignments/anchovy.24175_ANCH.fas
- __MACOSX/alignments/._anchovy.24175_ANCH.fas
- alignments/anchovy.24208_ANCH.fas
- __MACOSX/alignments/._anchovy.24208_ANCH.fas
- alignments/anchovy.24227_ANCH.fas
- __MACOSX/alignments/._anchovy.24227_ANCH.fas
- alignments/anchovy.24234_ANCH.fas
- __MACOSX/alignments/._anchovy.24234_ANCH.fas
- alignments/anchovy.24260_ANCH.fas
- __MACOSX/alignments/._anchovy.24260_ANCH.fas
- alignments/anchovy.24306_ANCH.fas
- __MACOSX/alignments/._anchovy.24306_ANCH.fas
- alignments/anchovy.24390_ANCH.fas
- __MACOSX/alignments/._anchovy.24390_ANCH.fas
- alignments/anchovy.24408_ANCH.fas
- __MACOSX/alignments/._anchovy.24408_ANCH.fas
- alignments/anchovy.24454_ANCH.fas
- __MACOSX/alignments/._anchovy.24454_ANCH.fas
- alignments/anchovy.24499_ANCH.fas
- __MACOSX/alignments/._anchovy.24499_ANCH.fas
- alignments/anchovy.24873_ANCH.fas
- __MACOSX/alignments/._anchovy.24873_ANCH.fas
- alignments/anchovy.25027_ANCH.fas
- __MACOSX/alignments/._anchovy.25027_ANCH.fas
- alignments/anchovy.25043_ANCH.fas
- __MACOSX/alignments/._anchovy.25043_ANCH.fas
- alignments/anchovy.25154_ANCH.fas
- __MACOSX/alignments/._anchovy.25154_ANCH.fas
- alignments/anchovy.25171_ANCH.fas
- __MACOSX/alignments/._anchovy.25171_ANCH.fas
- alignments/anchovy.25199_ANCH.fas
- __MACOSX/alignments/._anchovy.25199_ANCH.fas
- alignments/anchovy.25272_ANCH.fas
- __MACOSX/alignments/._anchovy.25272_ANCH.fas
- alignments/anchovy.25333_ANCH.fas
- __MACOSX/alignments/._anchovy.25333_ANCH.fas
- alignments/anchovy.25335_ANCH.fas
- __MACOSX/alignments/._anchovy.25335_ANCH.fas
- alignments/anchovy.25460_ANCH.fas
- __MACOSX/alignments/._anchovy.25460_ANCH.fas
- alignments/anchovy.25520_ANCH.fas
- __MACOSX/alignments/._anchovy.25520_ANCH.fas
- alignments/anchovy.2553_ANCH.fas
- __MACOSX/alignments/._anchovy.2553_ANCH.fas
- alignments/anchovy.25576_ANCH.fas
- __MACOSX/alignments/._anchovy.25576_ANCH.fas
- alignments/anchovy.25602_ANCH.fas
- __MACOSX/alignments/._anchovy.25602_ANCH.fas
- alignments/anchovy.25754_ANCH.fas
- __MACOSX/alignments/._anchovy.25754_ANCH.fas
- alignments/anchovy.25884_ANCH.fas
- __MACOSX/alignments/._anchovy.25884_ANCH.fas
- alignments/anchovy.26091_ANCH.fas
- __MACOSX/alignments/._anchovy.26091_ANCH.fas
- alignments/anchovy.26422_ANCH.fas
- __MACOSX/alignments/._anchovy.26422_ANCH.fas
- alignments/anchovy.26634_ANCH.fas
- __MACOSX/alignments/._anchovy.26634_ANCH.fas
- alignments/anchovy.26647_ANCH.fas
- __MACOSX/alignments/._anchovy.26647_ANCH.fas
- alignments/anchovy.266_ANCH.fas
- alignments/anchovy.26748_ANCH.fas
- __MACOSX/alignments/._anchovy.26748_ANCH.fas
- alignments/anchovy.26782_ANCH.fas
- __MACOSX/alignments/._anchovy.26782_ANCH.fas
- alignments/anchovy.2678_ANCH.fas
- __MACOSX/alignments/._anchovy.2678_ANCH.fas
- alignments/anchovy.26815_ANCH.fas
- __MACOSX/alignments/._anchovy.26815_ANCH.fas
- alignments/anchovy.26817_ANCH.fas
- __MACOSX/alignments/._anchovy.26817_ANCH.fas
[truncated: 775 more entries]
