# Supplementary material for: Global expression pattern of genes containing positively selected sites in European anchovy (Engraulis encrasicolus L.) may shed light on teleost reproduction
Source: PLoS One. 2023 Aug 11;18(8):e0289940. doi: 10.1371/journal.pone.0289940 (PMC10420382; doi:10.1371/journal.pone.0289940)
Supplement: S1 File — (ZIP) [file pone.0289940.s008.zip › alignments/anchovy.10146_ANCH.fas]

>ENSONIP00000012994_ONIL
---------------ATGGCGGCGCAGATGGCGGTAAATTCGGGAGCCAGTCTGTGGGGGCCGCTGAAAGAGCTCTGGGAGACAGTGGACGGAGCTGTGTTAAGGAGACAGCCCGAGAGTGTTCACCTCCTAGACCTACAGCTGAAGAAACACAAACCTCACTTTCTGTCACTTTTTAAG
AACCCGCCAAAAAGTGCAGAGCAAAGAGAGAAAGTGCGTAAAGCCAGCACAGAAGGCATCGCCATCCAAGGTCAGCAGGGGTCACGGCTCCTTCCAGAACAGCTTCTGACAGAGGCTTTCATCCTCAGTGATCTCTTTGACATTGGAGAGTTGGCAGCTTTGGAGCTTCTCTTGGCAGGT
------GAACAGCAGCAGCCCTATTTTCCAGGACTGACACGAGGCCTAGTGGCCGTGTTACTTTACTGGGATGGAAAACTTTGTATGGCCAACTCTCTGCGCACGCTCATTCAGTCACGACAGGGAAAGACCTTCACCCTGGATCTTAGTGGAGAGCTGGTGGCTCTGACAACACGATTT
ACAGATGAGCTCATGAGCCAAGGTCTGACCAAACGCATCCTAACTTTGGTGTCAGAGATAAGCGTGACGCGTGAGTTTGAACGACTGCAGAAAGAACGCGGATTGGGCAACGAAAAGCACAGGAAGGAGGTTGCAGACCTCATCAAGGAATGCCGACAGGCGCTTGCAGACAGCCTGTTT
TCATGGACCTGCCAATCACCCCTGTCAAAAGATGACACTCTGGCACTCATTGGCCACCTGGAGACAGTTACAGCTCAGGCTGATGGCTCACTGGACAGTGTTAGCCTGGCTCTGGTTATGGCACTGCTCTACTGCTTGGATGTCAGTTTTATAGAGCAGGGGACTGAAGATAGAGATGAT
TTGCTCCAGGCACTTCCATTGCTGACAGAAAGGCAGTATGTGTCTGCAGTGCACAGTCGCCTGATGGACAGCCAACCATGGAAGCTTCCGGGGCTGCAGGCCGTGTGTCGACTGGCGTGGGCTCTGTCGCTGAGAGTCCTTTCCCAGCTGCCACAGGGCTCTGCACTGGTTGAGTTCACT
GAGGCAGATGAGGCTCTGGCTGATCAGGCTCTCCTGGGCGATGTCTTCTTGTTTATGAAAGAGGGCATGCTGGGATGTGAGAGTTTTTCCCAGGAAGAGTTTTACATCCGCCGCGTCCATTCACTCATCACAGACTTTCTGGCTCTTATGCCAATGAAGGTGAAGCAGCTTCGTAACCGT
GCCGATGAGGATGCCCGCCTCGTGCACATGTCCTTACAGATGGACAGCGAGCTTCCATCGTCATTGCGAAAGGACTTGGACCACCTCATGATCCTGATAGGGGAGTTTTACAGCAAGGACCCATTTGGATTAGAGCTGGGTTTGGAGTTCTGGTGTCCGACGGAGTCTCTTCAACACACC
TCCCTGCAGGGTTCTTATCTGGGAATGGCCCTGCAAAGACCTCCACATAAACAGGTGGTTTTGTCCAAGTTTGTACGTCAGATGGGAGACCTTCTGCCATCCACCCTATACATCTCCTATCTCCGTATGTTAAAAGGACTTGCCAATGGCCCTCAGTGTGCTCATTACTGCTTCAGCCTG
CTTAAGACCAATGGGGCGGCACACAGTGACAACATCCAG---GGAGTTTCAGGCAGCCCGGTGTCCTGGGAACATTTTTTTCACTCGCTCATGCTCTACCATGAAAACCTGCGACGAGACCTCCCAAATCCAGATTCGGCTCACTACCGCCACCCGCCACTCAGGGGCATCACCCAAAGA
GAGATGGAAGGACTTACCTCGTTTTTGCAGTTGCTCACCACCATCATCACATGGAGTGAAAATGCTCGACTGGCCTTGTGCGAGCATCCCCAGTGGACCCCAGTTGTCGTGATGTTGGGATTGCTTCAGTGCAGCGTTCCTCCTGTCCTGAAAGCTGAGCTCCTGCACTGCCTGGCAGCG
TTTGGAAAGTCACCAGAGATCGCTGCTTCACTCTGGCAGTCGCTGGAGTACACGCAGATCCTTCAGACAGTGCGAGCCCCTGGGCAGAGACAAGCAGCAGGGATAGAGGTGGAGCTGAATGAGATCGAGTCGAGCTGTGAGGAGTACCCACTGACACGATCTTTCTGCCACCTGATCAGC
ACGCTGGTGGAGGGAAGCCTGCCCGTTAATTTAGGAGCAGGGTTGCGTGTGCCCGGCTTTCAGCCCTACTTGAACTTCTTGCGTGACTCTGTGTTCCTCCCCTTCCCCACCAGAGCATATCGTCGCCCTGCTGAGAAGTGGGAGGTAGCTGACTCTGTCCTCGAGGTGTTCCACAAGCTG
CTGCGGGACTACGAGCCCCAGCCATCTGACTTTGTCCAGGAGATTGTGGAACTGCAGGGTGAGCAGGTCCCGGCCCATAAGCCTCCGGGCCACAGCATCATGTTCCACCTGCTCAATGACTCGCCCATGCTGGCACTCTGCCTCAGCCTGCTGGAGGAGGGGGTCCGCCAGCTGGACACC
TATGCACCTTTCCCT---GGTAAAAAGCACTTGGAGTCAGCAGTGTTGCACTGCTTGTGCCTTTTGGACTTGGCTCTGCAGAAGGAAGCAGTGTTCATGGATCTTCTTAGGGAGAGCCAGGCCTCTCTGCTGGTTTCTCCCCTGGAGCAGCTCCTCCAAGGCGTCAGCCCTCAAACCAGA
AGGGCTGATCACATTGTCAACATTGCGAGGTATCTTTACCACAGCAGCTCAAACCCAGAGGCCGCCTTCCAGAGCGCCAAGATTCTGCGTCGCATCGCCAACTACCCAAACATTCAGATTAGG---------------------------CTGGTGGGAGACTTCACACATGACCAGGCT
GTAAGTCACAAGCTCATGGCAGGCTTTGTGGAGTGTCTGGACAATGAAGACGCAGAGGAGGGCACAGAGAAA---------GATGACATAGACTCACAAAAGAAGGTGGCAAGGATCCGACATGAAACCCAGATTCATATTTTGAACCTGCTCATCACGTCTTTGGAGTTGAAGGCACCA
AATCTGGCCCTTTATCTTTTGGGCTATGAAGTCAAGAAGCCTGTGTCATCAACCAATCTCCAGGACCCGGGTGTGTTAGGGTGCCCACGTAGCTGCCTGCACGCCATCCTGAGTCGGCTGCAGAGAGGCACAGAGAAAAGATCGGGACCTGCGCTCACACAGCAGGCCCCGCACCTGGCT
GAGCTCTGCTACCAGGTGATCTACCAGCTGTGTGCTTGTCCAGACACATCTGGACCCACAATGCGCTATTTGAGGACCAGTCAGGATTTCCTGTTCTCACACTTGCAACATCTACCCTTCAACCTGCCAAGTAACCAGATTGCTGCCCTCTCCCAGATGTCTTGGCTCATGAAAACAGCT
GCAATTGAGCTGAGAGTGACCTCACTCAATCGCCAGCGTTCCCATACACAGCGCCTTGTCAGCCTCCTGCTGGATGACCAGCCACACGCTCAGCAT---GCAGATGGGGAATCTGGCATGGAAGATGAGACTAGATCAGTCAGCGGTTTTCTGCATTTTGACACAGTTTCTAAA---GTG
CGCAGGAAGTTACTGAGCGTGCTGGATGCCATTGATTTCAGCCAGGATATGCCTGAGCTGCTGCAGCTGGACTTCTTTGAACGCACTCAGATAGAGCAGGTGATCTCCAACTGTGAGCATGTCAATGAGCAGGGACATACTGTGTGCAACGTTAAGTTGCTTCACAGAGTGCTGGTCGCT
GAGGTGAACGCGCTGCAAGGAATGGCAGCGATTGGACAGAGGCCTCTGTTAATGGAAGAGGTGAACTCAATCCTGCAGCAAGTGGTGGAACGTAACCGTGTCCGTCGGAGCCTGAGTGCAAAGCGGCATGCGCTGCAGTCCTGGAGGAGTCTGGTGGAGACGCTGCTGACTGCCTGCCCA
GCTGATCTGATACCTGCTGATGAGCGGCAGCTAATCATCAGGGATCTGCTGCTGGACCTGCACGATAAGGTGTTATCAGAGGATGCAGCAGGAGAGTTGATGCCCATTGTTGCCGGAGCGGTCTTCACACTGACAGCTCACCTCAGCCAATCAGTGCTGTCTGAGCAGCAGCAGGGGGTG
GGATTAGAAGCA---------TCCTCTGGCTTTGCGTCAATCGCCAACTCTGCCCTGCACCTGATCCTGCGCAAGCTGCTGGACTTTATACTTTCTACT---GGAGGCGGATATCAGCGTCTGCGTGCTCACCTGTATGGCTCTCTGCTGTATTATCTACAAATTGCCCAGAAACCTGAA
GAACCGGACACTCTGCAGACAGCAGGCAAAGCAATGTGGGAACGTCTCACAGCTCCTGAAGATGGTTTCTCTAAACTGCAGAGGGAGAACCTTGCGATCATCGAGAGTTACGGCAAGGCTCTCATGGAGGTTGTGTGCCGAGATGCCTGTGACGGCCATGAAATTAGCAGGATGCTGGCC
ATGGCCGTGCTGGACCGTATCCTGTCAATTGACCGTCAGAATCAGTGGCTGCTGTATATTTGCAACAGTGGCTACCTGCGGTCGTTGGTGGAGAGCTTGAGGCAGGATGATGTGGCGCTACAGAGCCTGCTCACACCCCAGCCACCCCTCCTCAAACCACTCTACATCTTTGAAAGCAAG
ATGGCTCTGCTGACTCGTGTGGCTAAGACGGGGCAGGGAGCCGTGGAGCTGTTGCGCTGTGGGCTGGTGGCACAGCTGATGGAGTGTCAGGTGTTTGACATGGTGCCCGACAGCGACGCACACAGGGTG---------------ATGAGGGACCCATCAGGCTTCATCCCCAGCCCTATG
GACCGTTACAGACAGATTCTTTTACCAACCTTAAGGCTCTTTCAAGTGATTCTGACTTCCACCTCCATAAATCACCAGCAGGGGGCAGCACAA------------------------------------------GTT------------------CTCCAGTGGCTGATAGTCCATGCA
GACACCATTCAGTCCCTGCTGCGCTGCCAGGAGCTCAGTATGGGAGCTTTGCAGGAACTTTCTCTGCTTACTGGCATCATCAGTAAAACAGCTCTGCCAGGTGCCCTTGAGATGGGTGGAGAAGTCAACAGCGCTGCGCTCATGGAGTTCCAAGGTCACATTAACAGATTCCAGCGCCTA
TGTCTGTCTCTGCTCGGCCGTCTGGCAGGAAGTGAGCGGGACAGGTTGCTAAAACAGGCTGAGATCTCT---GCACCTGGAGACTCAGCAGAACGACGAGAAGAGATGGAGGTGGCCATGCAACAGGTTTGTGCTAACATCATGGAGTACTGCCAGGCCCTCCTGCTGCAGAGCTCAGCC
CAGGCTCAGTTCAGCATCTGCCTCTTCAGCCCGTCAGGCAGCGAGCCAGCTGGCAGGGACGGAGCACGTACTGACCTTTCATCCACTGTGCCATCGATGGCTTACTCACGGGTCCCTAGTCTTGGTTTGGTCTTGTACCTGCTCAAGAATAGTGCTGCTGATTTCTTCCGGTTCCACCAA
AGTCACAGGCAGAGCTTGGGAAAGCTTCAGAGCCTGGATCAGCTCCCACCTGAGGAGCTCAAGGAGTTGTGCCAAGGCCTGGTTTCAGGCCCAGGAGGAGTGGAGAAAATCTCATCAGTCCAGAGGAGCTTGCTGGCCAAGAGACGACTGGTCCAGCTCATCAACAACAGAGCCAAGCTG
CTGGCTTTGTGCTCCTATGTGATTGAGACATGCTTATTCGTGTTGTGGCGTCACCTGGAGTACTACTTGTTGCATTGTATTCCCACTGACCCCAAAGACTCGCTGCTGCCTGGATCCACTTTATACAGATCA------------------------------------------------
---------------------------------CGCCTCGCAGATGACTCATTCGGCGGGCTGCAGGCCAGCGGAGGCAGAGGACTAAGCCTATCCAGAGTCAGCCAACAAGATCTAGATCTGCTGAAAAGCGACATGGCTGCAGGATTTGGGGAGGCGCTGCAGAGGAAGCTGCTGGAG
GTGGAGGGCTTGTACAGCCAGGTCCGCTCTCGCTATACTTTTATCCAGGCTCTGGTCCGCAGGATCCGCGGCCTGCTGCGGCAGCCCAAAAGC
>ENSTNIP00000011640_TNIG
---------------ATGGCGGCCCAGATGGCGGTAAACTCGGGAGCCAGTTTGTGGGGGCCATTGAAGGAGCTGTGGGAGACGGTGGATGGTGCGGTGACAAAGAGACAGCCAGAAAGTGTTCATCTTTTAGACTTGCAGTTAAAGAAGAACAAAGCACAGTTTCTCTCACTTTTTAGG
AACCCGCCAAAGAGTGCAGAGCAACGTGACACGGTGCGTAAAGCCAGCACAGAAGGCATCGCCATCCAAGGTCAGCAGGGTGCGCGACTTCTGCCACAGCACCTTTTGAAAGAGGCCTTCATCCTCAGTGATTTGTTTGATATTGGAGAGCTCACAGCCTTGGAACTCCTGTTGGCAGGA
AAAGGGGAGCAGCAGCAGCCCCATTTTCCAGGTTTAACACGAGGGCTAGTGGCTGTGCTTCTCTACTGGGATGGAAAGCTCTGTGTTGCCAACTCCCTGCGTTCACTCATGCAGTCACGTCATGGAAAAACATTTACTCTGGATCTGAGTGAGGAGCTAGTTGCTCTGACGACACGTTTT
ACAGACGAACTGATGAATCAAGGTCTGACGAAACGAATCCTAACCCTAGCGTCAGAGATAAATGTGACACGAGAGTTTGAAAAGCTGCAGAAGGAACGTGGCCTGGGCAATGAAAAACACAGGAAAGAGGTTTCTGAGCTCATTAAAGAATCCCGACAAGCGCTGGCGGACAGCCTGTTT
TCATGGACCTGCCAGTCGCCTTTGACTAAAGATGACACCCTCGCTCTCATTGGACACTTGGAAACGGTGACGGCTCAAGCTGATGGCTCTTTGGACAGTGTGAATCTGGCTCTTGTCATGGCGCTGCTCTATTGCTTGGATGCCAGTTTCCTAGAGCAAGGAACAGAGGATAGAGAAGAT
CTGCTCCAGGTGCTGCCGTTGTTGACGGAAAGGCAGTACGTGTCTGCAGTGCACGGTCGCCTGATGGACAGTCAGTCATGGAAGCTCCCAGGGCTGCAGGCCACATGCCGACTGGCCTGGGCTTTGTCTTTGAGGGTTCTCTCTCAGCTACCTCAGGGATGCGCCCTGGTTGAGTTCACT
GAGGCAGATGAGGCTCTGGCTGACCAGGCCATTCTGGGAGATGTTTTCCTGTTTATAAAAGAGGGCATACTGGGATGCGAGGGCTTCGGCTTGGAGGAGTTTTATATACGCCGCCTCCATTCACTCATCACGGACTTCCTGGCACTCATGCCCATGAAAGTGAAACAGCTTCGTAACCGT
GCTGATGAGGATGCCCGCCTGGTGCACATGTCATTACAGATGGACAGTGAGCTTCCATCTTCATTGCGCAAAGACTTAGACCATCTTATGATCCTTATAGGAGAGTTCTACAGTAAGGACACATTTGGGTTGGAGTTGGGTCTGGAGTTCTGGTGTCCCACAGAGTCTCTCCAGCACGCC
TCCCTGCAAGGTTCCTACCTGGGAATGGCGCTGCAAAGGCCTCCACATAAACAGGTGGTCCTGTCCAAGTTTGTACGTCAGATGGGGGATCTTCTGCCTTCTACCCTCTATATCTCCTACCTCCGCATGCTAAAAGGCCTCGCTAATGGTCCTCAGTGTGCCCACTACTGCTTTAGTCTA
CTTAAAACCAATGGAACAACGCACAGTGACAACATCCAA---GGAGTTTCAGGGAGCCCAGTGTCTTGGGAACATTTTTTTCACTCCCTAATGCTCTATCATGAAAACCTCCGGAGAGACATCCCAAATCCTGATGCAACACAGTACCGCCACCCTCCTCTCAGGGGCATCACTCACAGA
GAACAAGAAGGACTTACTTCATTTTTGCAGTTGCTTACAACTATCGTTACATGGAGTGAGAATGCCCGGCTGGCACTGTGTGAGCATCCCCAGTGGACCCCAATTGTTGTGATGTTGGGATTACTTCAGTGCAGCGTTCCTCCCATTCTTAAGGGAGAGATCCTGCATTGTCTGGCAGCC
TTTGGGAAATCACCAGAGATCTCTGCATCGCTCTGGCAGTCCTTAGAGTACACCCAGATCCTTCAGACGGTGCGAGTCCCAGGACAGAGGCAGGCAGCAGGAATCGAGGTGGAGCTTAATGAGATCGAGTCAAGCTGCGAGGAGTATCCGCTGACAAGAGCCTTCTGCCATCTGATCAGC
ACAATGGTCGAGTGCAGCCTGCCTGTTAATCTTGGGGCTGGACTACGTGTACCTGGTTTTCAGCCCTACTTGGACTTTTTGCGGGACTCTGTATTCCTTCCTTTCCCTACCAGAGCATACCGCCGGCCTGCCGAAAAGTGGGAGGTTGCTGATGCTGTTCTGGAAGTCTTCCACAAACTG
CTGCGGGACTACGAGCCGCAGCCCTCTGACTTTGTCCAGGAGATGGTGGAACTGCAGGGTGAGCAGGTGCCAGCCTACAAGCCCCCCGGACACAGCATCATGTTTCACCTGCTCAACGACTCACCCATGCTGGCGCTCTGTCTCAGTCTCCTGGAGGAAGGCGTTCGCCAGCTGGACACA
TATTCTCCATTCCCT---GGTAAGCAGCATTTGGAGGCGGCGGTGCTGCACTGTCTGCGCCTCCTGGATCTGGCCCTGCAGAAGGAGGTGATGTTCATGGACCTCCTCAGGGAAAGCCAGGCTTCAATGCTAGTTTCTCCATTGGAACAACTCCTTCAAGGGGTCAGTCCTCAAACTAGG
AGAGCTGATCATATTGTCAATATCGCCAGGTATCTGTGCCACAGCAATTCCAATCCTGAAACTGCCTTTGAGGCTGCCAGAATCCTGCGTCAGATTGCCAACTACCCCAACATTCAGCACAGA---------------------------CTGGTGGGAGATTTCACACATGATCAGGCT
GTTAGTCAGAAACTGATGGCAGGTTTTGTGGAGTGTTTGGAAAGTGAAGAGGCAGAGGAGGGAGCAGAGAGAGTA------GATGATTCTGGCCCACAA---AAGGTTGCTAGAATTCGGCATGAAACCCAGGTCCATATCCTAAACCTGCTGATTACCTCCTTGGAGCTAAAGACGCCC
AACCTGGCACTGTACCTTCTGGGCTACGAAGTCAAGAAACCTGTGTCGTCCACCACTCTCCAGGATCCCGGCGTGCTGGGTTGTCCGCGGAGCTGCCTGCACGCCATTTTGAGTCTGCTACAAAAAGGCACGGAGAAGAGGTCAGGACCTGTACTCACACAGCAGGCCCCTCACCTGGCT
GAACTCTGCTACCAGGTGATCTACCAGCTGTGTACCAACACAGACACATCTGGACCCACCATGCGCTATCTGAGGACCAGTCAAGATTTCCTGTACTCTCACCTGCAGCATTTACCCTTTATCATACCTAGTAATCAAATTGCTGCTCTGTCCCAGATGTCCTGGCTCATTAAAACAGCC
GCCATCGAGCTGCGAGTGACGTCGCTAAACCGCCAGCGCTCACACACACAGCGCCTAATCAGCCTCCTGTTAGATGATCAGCCGCACACTCAGCATACTGCTCATGGGGAATCAGGAATAGAGGATGAAACCAGATCAGTCAGTGGTTTTCTGCATTTTGATACGATTTCTAAA---GTG
CGCAGGAAGTTGCTGAGCGTGCTGGACGCCATCGATTTCAGCCAGGACATTCCTGAGCTGCTGCAGCTGGACTTTTTCGAGCGCACTCAGATAGAGCAGGTGATTTCCAACTGCGAACATCTCAACGAGCAAGGACACACCGTGTGCAATGTTAAGTTGTTGCATAGAGTGCTGGTTGCT
GAGGTGAATGCGCTGCAGGGAATGGCAGCCATTGGGCAGAGGCCACTTTTAATGGAGGAGATAAACACAATCCTTCAGCACGTAGTGGAGCGCAACCGTGTTCGTCGAAGCTTGAGTGCGAAGCGGAATGCCCTGCGTTCTTGGAGGAACCTGGTGGAGACCCTACTGACTGCCTGCCCC
GCTGATCTTATACCTGCTGATGAAAGGCAGCTCATCATAAGAGACCTGTTGTTAGACCTGCATGATAAGGTGTTGTCTGAGGATGCCGCAGGAGAACTGATGCCCATCGTTGCTGGGGCAGTCTTTACTCTGACAGCCCACCTCAGCCAGTCGGTCCTGTCTGAGCAGCAGCAGGGATTA
------GAA------------ACAGCCGTATTTGCCTCCATCACCAACTCCGCCCTTCATCTGATCCTCCGCAAACTTCTGGACTTCATCCTTTGCACT---GGTGGTGGAGACCAGCGCCTACGTGCTCATTTGTATGGTTCTCTATTATATTACCTTCAAATTGCCCAGAAACCTGAA
GAACCAGACACACTCCAAACAGCAGGGAAGGCAATGTGGGAGCGTCTCACAGCCCCTGAAGATGGTTTCTCCAAACTGCAAAGAGAGAACATTGTTATCATTGAGAGCTACGGCAAGGCTCTGATGGACGTGGTGTGTCGAGATGCTTGTGATGGACATGAAATCAGCAGGATGTTGGCT
CTGGCAGTTCTGGACCGCATCCTGTCCATAGACCGTCAGAATCAGTGGCTGGTCTACATCTGCAACAGTGGCTACCTGCGTTCACTAGTTGAGAGCCTGAGACAGGATGATGCTGCCCTGCAGAGCCTGCTCACGCCTCAGCCTCCCCTCCTGAAACCACTCTACATCTATGAGAGCAAG
ATGGCTCTGCTGACCCGTGTAGCCAAAACTGGTCAGGGAGCGGTGGAGCTGCTTCGCTGTGGCCTGGTTGGACAGCTGATTGACTGTCAGGTGTTTGACATGCTTCCTGACAGTGACGCACACAGATTG---------------TTGAGGGACCCATCCGGTTTCATCCCGAGCCCCATA
GACCGCTACAGGCAGATTCTCCTACCAACGCTCAGGCTCTTTCAGGTCATCCTGACGTCTACCACCATGAACCACCAGCAGGGGGCAGCACAG------------------------------------------GTAACCATTAAAGAATTGTCCATGCAA------------------
GACACAATCCAGTCGCTGCTGCGCTGTCGAGAGCTCAGTCTGGGAGGGTTACAGGAGCTCTCTTTGCTCACGGGCATCATCAGTAAGACGGCTCTACCAGGTGTTCTTGAAATGAGTGGAGAGATCAACAGCTCTGCTTGTATGGAATTCCAGGGTCACATCCACAGGTTCCAGCGTCTT
TCTTTGTCATTGCTTGGCCGACTGGCCGGGAGTGACAGGGAGCGGTTGTGGAAGCAGGCGGAGATGGGA---GCGCCTGAAGATTCCCCAGACGAACGAGAGGAAATGGAGGTGGCCCTGCAGCAGGTGTGCGCTAACCTCATGGAGTACTGCCAAACCCTGCTGCTGCAGAGCTCAACC
CAGGCCCAGTTCAGCATCTGCCTCTTCAGCCCGTCAGCGAGCGAGCCAGCCGGCAGGGACGGAGGGCGCGCAGAGATGTCGTCGGCCCTGCCGGCCATGGCGTACTCCTGGGTCCCCACTCTGGGCCTGGTGCTGTACCTGCTGAAAAACAGCGCTTCGGATTTCTTCCGTTTCCACCAG
AGTCACAGACAAAGTCTAAGCAAGCTCCAGAGCCTGGATCAGCTGCCGCCCGAGGAGCTCAAGGAGCTATGCCAGGGCCTGGTGTCGGGCCCCGGAGGCCTGGAGAAAATCTCTTCGGTCCAGAGGAGCCTGCTGGCCAAACGACGACTGGTTCAGCTGATCAACAACCGAGCCAAGCTG
CTGGCCCTCTCCTCCTACGTGATCGAAACCTGCTTGTTTGTGTTGTGGCGCCACCTAGAGTACTACCTGCTGCATTACTCCCCCTCAGATCCCAAAGACCCTCTGCTGCCCGGAAACCGTTTATACGGATCT------------------------------------------------
---------------------------------CGCCTGGCAGATGATTCATTTGCTGGGTTGCAGACCAGTGGAGGGCGTGGCCTCGGCCTGTCCAGAGTCAGCCAGCAAGACTTGGACATGCTGAAGAGCGAGATGGCCGCCAGCTTCGGAGAGGCTCTGCAGAGGAAGCTGCTGGAG
GTGGAGGGACTGTACTGTCAAGCCCGCTCTCGATACACTTTCATCCAGGCCCTCGTTCGCAGGATCAGAGGACTGCTCAGACAGCCCAAAAAC
>anchovy.10146_ANCH
------------------------------------------------------------------------------------------------------------------------------------------------------------------------------------
------------------------------------------------------------------------------------------------------------------------------------------------------------------------------------
------------------------------------------------------------------------------------------------TTACGCACGCTCATCCAGTCACGGCACGGGAAGACATTTACTCTGGACCTAAGTGGTGAGTTGGTGTATCTGACCACGCGCTTC
ACTGATGAGCTGATGGCGGAGGGGTTGACCAAGCGCATCCTCACTCTGGTGTCGGACATCAGCGTGACCGGAGAGTTCGAACGGCTGCAGAAGGAGAGGGGCCTTGGAAACGAGAAGCACAGGAAGGAGGTTGGAGATCTCATCAAAGAGTGCCGGCAGTCCCTGGCCGACTGTCTGTTT
GCCTGGGCCTGCCAATCACCCCTCAGCAAGGACAACACTCTGGCCCTGATTGGTCACCTGGAGACGGTGACGCCGGAAGCTGACGGCTCATTGGACAGCGTGAACCTGGCCCTGGTCATGGCCCTCCTCTACTGCCTGGACGTCAGCTTCCTGGAGCAGGCCACAGAGGACAGAGAAGAT
CTGCTGCAGGCCCTGCCCCTGTTGACGGAGCGTGACTATGTGAGTGCGGTCCACACCCGGTTGGTGGAGGGACAGAGCTGGAAGCTGCCGGGACTCCAGGCCCTCGTCAGGCTGACCTGGGCACTCTCCCTACGGGCCCTCTCACAGCTGCCACACGGATCAGCTCTCGTGGAGTACACA
GAGGCAGATGAGGCTCTGGCTGACCAAGCACTGCTGGGCGGAGTCTTCCTCTTCGTCACAGAGGGCATTCTGGGATGCGAGGGCTTCACCCAGGAGGAGTTCTACACGCGCCGCCTGCACACGCTCATCACCGACTTCCTGGCTCTCATGCCCATGAAGGTGAAGCAGCTGCGTAATCGT
GCAGATGAGGATGCTCGGCTGGTGCACATGGCTCTACAGATGGGCAGCGAGCCCCCAGCGTCCCTACGGAAGGACCTGGAACACCTCATGATACTGGTTGGCGAGTTCTACAGCAAGGACCCGTTTAACCTGGAGCTGGCGCTGGACTTCTGGTGTCCGTCCGAGTCCCTGCAGCACACC
TCCCTCATGGGCTCCTATATGAGCGTGGCCATCCAGAGACCACCACACAAACAGGTGGTGTTGTCCAAGTTTGTGCGTCAGATGGGTGACCTGCTGCCCCCCACCCTCTACATCCCTTACCTGCGCATGCTCAAGGGCCTGGCCAACGGAGCCCAGTGCTCTCACTACTGCTTCAGCCTG
CTCAAGACCAACGGAGCCCCGCACGGTGAG------CAGGGTGCAGTGTCGGGCAGTGTGGTGTCGTGGGAGCACTTCTTCCACTCCCTGATGCTGTACCACGAGAACCTGCGTCGGGACGTGCCCAGCTCCCACGCCACCCAGTACCGCACCGCGCCCCTCAGGGGCATCACCCAGCGA
GAACTGGACGGACTCACCTCCTTCCTGCAGCTGCTCACCACCATCATCACATGGAGTGAGAATGCTCGCTTGGCGTTGTGTGAGCACCCCCAGTGGACGCCGGTGGTGGTGATGCTGGGGCTGCTGCAGTGCAGTGTGCCCCCCGTGCTGAAGGGGGACATCCTGCTCACCCTCGCCGCC
TTCGCCAAGTCCCCCGAGATCGCAGCCTCGCTCTGGCAGTCCCTCGAGTACACACAGATCCTGCAGACAGTGAGGGCTCCTGGACAAAGACAAGTGGCTGGCATAGAGGTGGAGTTGAATGAGATCGAGTCCGGGTGCGAGGAGTACCCCATGACGCGTGCCTTCTGCCAGCTGATCAGC
TCCCTGATCGAGAGCGCCCTGCCGGTCAACCTGGGCGCGGGTACGCGGGCGCCGGGCTTCCAGCCCTACCTCAGCTTCCTCAGGGACGCTGTCTTCCTCTGCTTCCCCACCAGGGCCTACCGACGCCCTGCAGAGAAGTGGGAGGTTGCTGAAGGTGTCCTGGAGGTCTTCCACAAGCTG
CTGCGTGACTACGAGCCGACACCCTCCGACTTCCTGCCCGAGGCGGTGGAGGTGGGCGGGGAGACGGTGGCGTCCCACAAGCCCCCGGGCCACAGCCTGATGTTCCACCTGCTCAACGACTCGCCCACCCTGGCCCTCTGCCTCAGCCTGCTGCAGGAGGGCGTCAGGATGCTGGACACA
TACGCACCCTTCCCT---GGCAAGAAGCAGCTGGAGTCTGCGGTGCTGCACTGCCTGTGTCTGCTGGAGCTGGCGCTGCAGAAGCAGGCTCTCTTCATGGACCTGCTGAGGGAGAGCCAGGCCTCGCTGCTCGTCTCCCCCCTGGAGCAGCTGCTGCAGGGGGTCAGCTCACACACGCGC
AAGGCCGACCACATCACCAACATCGCCAGGTACCTGTACCACAGCAGCACCAATCCGGAGGCTGCCTTCCAGAGTGCCAAGATCCTGAGGCGCATCGCCCGCTACCCCAACATCCAGAACAGG---------------------------CTGGTGGGAGACTTCACACACGATCAGGCT
GTGAGTGAGAAGCTGATGGCTGGATTCGTGGAGTGTCTGGACAACGAGGAGGCCGAGGAAGGACTGGAGAACATC------GAAGGTGTGGATGTGGATAAGAGTGTGGCGCGTATCCGCCACGAGACCCAGGTGCACATCCTGAACCTGCTGATCACCTCTCTGGAGCTGCCCGGCCCC
AACCTGGCCCTCTACCTACTGGGCTACAACATCAAGAAGGCGGTGTCCTCCACCAACCTACAGGACCCAGGAGTGTTGGGCTGTCCGCGCAGCTGTCTGCACGCCATCCTGAGTTTGCTGCAGAGAGGCAGTGAGAAACGCTCAGGACCCGAGATCACCCAGGAGGCTCCACACCTCGCA
GAGCTCTGCTACCAGGTGATCTACCAGTTGTGTGCGTGCTCTGAGACGTCGGGCCCCACCATGCGCTACCTGAGGACCAGCCAGGACTTCCTCTTCTCACACCTGCAGCACCTGCCCTTCGTCGCACCAGGGAATGAAATAGCCAGCCTGACCCAGATGTCTTGGCTGATGAAGACAGCC
GCCATCGAGCTCCGACTGACATCACTGAACCGCCAGCGCTCACACACACAGAGGCTGCTCAACCTGCTACTCAACGACCAGCCACACACACAACATACAGCTGACAGTGAGTTTGGCATGGAGGAGGACACCAAGTCAGTCAGTGGCTTTCTGCACTTCGACACCGTTTCCAAA---GTG
CGCCGCAAGCTGCTGAGTGTGCTGGATGCCATCAATTTCAGCCAGGAGGTGCCCGAGCTCCTGCAGCTGGACTTCTTTGAGCGCGCTCAGATTGAACAAGTCATCACCAACTGTGAGCATGTGAACGAGCAGGGACACACCGTCTCTAATGTCAAGCTGCTGCACAGAGTGCTGGTTGCC
GAGGTGAATGCCCTGCAGGGGATGGCTGCCATTGGCCAGAGACCCATGCTCATGGAGGAGGTGAACTCCATCCTGCAGCAGGTGGTGGAGCGTAACCGTGTGCGGCGCAGCCTGAGTGCCAAGCGTCACGCGCTGCAGAGCTGGCGATCGGTGGTGGAGACCATCCTCACCGCCTGCCCT
GCCGACCTCATCCCCCCCGACCAGAGGCAGCTCATCATACGAGACCTGCTGCTGGACCTGCACGACAAGGTTCTAGCTGAAGACACAGCAGTGGAGCTGATGCCAGTGGTGGCCGGTGCTGTCTTTACTCTGACAGCTCATCTCAGCCAATCGGTGCTGTCCGAGCAGCAGCAAGGGGCG
GGACTAGAG---GGAGGC------------TTCGCTTCCATCGCTAACTCTGCTCTTCACCTGATCCTGAGGAAGCTGCTAGACTTCATCCTGTGCACA---GGTGGTGGTTTCCAGAGGCTGCGTGCCCACCTGTACGGCTCTCTTCTTTACTACCTGCAAATTGCCCAGAAACCAGAG
GAGCCCGATACACTACAGACAGGTGGCAGCTCCATGTGGTCGCGTCTGATGGCCCCTGAGGACGGCTACAGCCAGCTGCAGAGGGAGAGCCTGGCCATCATCGAGAGCTACGGCACCACACTCATGGAGGTGGTCTGCAGGGACGCCTGCGATGGGCACGAGATCGGCAGGATGTTGGCG
CTGGCAGTGCTTGACCGTATCCTGTCTATCGACCGGCAGTCTGCGTGGCTGCTGTTTGTGTGCAACAGTGGCTACCTGCGGGTGCTGGTGGAGAGCCTGAGGCAGGACGACGGAGCCCTGCAGACCCTGTTGTGTCCCCAGCCACCATTACTGAAGCCACTATACATATACGAGTCCAAG
ATGGCCCTGTTGACGCGAGTGGCCAAGTCTGCTCAGGGTGCTGTGGAGCTGCTGCGCTGTGGCCTGGTGGCCCAACTGGTGGAGTGCCAGGTCTTCCACATGCTGCCTGAGAGCGACTCACACAGGGTG---------TTTGGTCAGCGTGAGCGCTCGGCCTTCATCCCCTCTCCTCTG
GAGCGCTACAGGCAGATCCTGCTGCCCACCCTCAGACTGCTGCAGGTCATACTGACCTCCACTAGCACTCACCACCAGCAGGGGGCAGCACAG------------------------------------------GTG------------------CTCCAGTGGCTGATCGTGCATGCA
GACACCATCCAGAGCATCCTGAGAGGCCAGGACATGAGCCTGGGAGCCCTGCAGGAACTCTCCCTACTCACTGGCATCATCAGCAAGACAGCCCTGCCAGGTACTCTGGAGATGGGA---GACATCAACAGCACAGCTCTGCTGGAGTTCCAGGGTCACGTGGGCAGATTCCAGCGCCAG
TGTCTGTCCCTGCTGGGCCGTCTGGCTGGTGCTGAGCGCGTGCGGCTCCTGAAGCAGGCGGAGGAGAGCATCACACCTGGAGACCCCGCGGACAGACGAGAGGAGCTGGAGGTGGCCATGCAACAGATCTGTGCCAACATCATGGAGTACTGCCAGACGCTGCTGCTTCAGAGCTCCTCT
GATGCCCAGTTCAGCATCTGCCTCTTCAGCCCCACCGCCATCGAACCCGCTGCCAGGGACCCCACACGCCCAGACCTGTCA------GTGCCGTCGGCCCCGTACTCGCGGGTGCCCAGTCTGGGGCTGGTGCTGTACCTGCTGAAGAGCAGCGCTCAGGACTTCTTCAAATACCACGAC
AGCCACCGACAGAGCCTCAGCAAACTGGACAGCCTGGAGCAACTCTCACCTGAGGAGCTCAAGGAGCTGTGCCAGGCCATAGTAACGGGCGCTGGTGTGGTGGAGAAGCTGCCGTCGGTGCAGAGGAGTCAGCTGGCCAAGAGGAGACTGGTGCAGCTCATCAACAACAGAGCCAAACTC
ATGGCCCTCTGCTCATACATCATTGAAACGTGTCTATTTGTGCTCTGGCGCCACCTGGAGTACTATCTGTTGTACTGCACGCCCACCGATCCCAAGGACTCCCTGTTGCCAGGA---------TACAAAGCT------------------------------------------------
------------------------------------------------------------------GCCTCAGGGGGCCGTGCTTTGGGTCTGGCTCATGTCAGTCAGCAAGATCTAGAACAGCTCCAAAGTGACGTGGGGGGCAGCTTTGGGGAGGCGGTGCAGCGTAAGCTGCTGGAG
GTGGAGTCCCTGTACAGCAAGGGTCGCTCCAGATACACCTTCATCCAGGCCCTCACACGCAGGATCAGGGGCCTCGTGCGGCAGACCAAGACC
>ENSTRUP00000010703_TRUB
---------------ATGGCGGCGCAGATGGCGGTAAATTCAGGAGCCAGTTTGTGGGGGCCGTTGAAGGAGCTGTGGGAGACGGTGGATGGGGCTGTGATGAAGAGACAGGCAGAAAGTGTTCATCTTCTAGACTTACAGCTAAAGAAAAACAAAGCACAGTTTCTTTCACTGTTTAGG
AATCCGCCAAAGAGTGCAGAGCAACGGGAAATGGTGCGTAAAGCCAGCACAGAAGGCATTGCCATTCAAGGTCAGCAGGGATCTCGACTTCTTCCAGAGCAGCTTTTGAAAGAGGCCTTCATTCTCAGTGACTTGTTTGATACTGGAGAGCTAGCAGCTTTGGAACTTTTGTTAGCAGGA
ATAGGGGAGCAGCAGCAGCCCCATTTTCCAGGACTAACACGGGGGCTAGTAGCTGTGCTTCTCTACTGGGATGGAAAGCTCTGTGTTGCTAACTCCCTGCGTTCACTTATGCAGTCACGCCATGGAAAAACATTTACCCTGGATCTGAGTGAGGAGCTGGTTGCTTTGACGACACGTTTT
ACTGATGAACTGATGAACCAAGGTCTGACAAAACGCATCCTAATTTTAGTCTCAGAGATAAATGTAACACGTGAGTTTGAACGACTGCAGAAGGAACGTGGCCTGGGCAATGAAAAACACAGGAAAGAGGTTTCTGATCTCATTAAAGAATCCCGACAAGCTCTGGCAGACAGTCTGTTT
TCATGGACCTGCCAATCGCCTTTGACAAAAGATGACACCCTTTCTCTTATTGGACACTTGGAAACAGTGACAGCTCAAGCTGATGGCTCATTGGACAGTGTGAATCTGGCTCTTGTAATGGCACTGCTTTATTGCTTGGATGTCAGTTTCATAGAGCAGGGAACAGAGGATAGAGAAGAT
CTTCTCCAAGTCCTACCTTTGCTGACAGAAAAGCAGTATGTGTCTGCAGTACACAGTCGTCTGATGGACAGTCAGTCATGGAAGCTTCCAGGGCTGCAGGCTACATGCCGACTGGCTTGGGCTTTGTCTCTGAGGGTTCTTTCTCAGCTACCACAGGGATGCGCCCTGGTTGAGTTCACT
GAAGCAGATGAGGCTTTGGCTGACCAGGCCATTCTTGGAGATGTTTTCCTGTTTATAAAAGAGGGCATCTTGGGATGTGATGGCTTTGGCTTGGAAGAGTTTTATATCCGTCGCCTCCATTCACTCATCACAGACTTCCTAGCACTGATGCCCATGAAGGTGAAACAGCTTCGTAACCGT
GCCGATGAGGATGCCCGCCTAGTACACATGTCATTACAGATGGACAGTGAGCTTCCAGCATCAATGCGCAAGGACTTAGACCACCTTATGATCCTTATAGGAGAGTTTTACAGTAAGGACACATTTGGGTTGGAGTTGGGTCTGGAGTTCTGGTGTCCTACAGAGTCTCTCCAACACACT
TCCCTGCAAGGTTCCTACCTGGGAATGGCACTTCAAAGGCCTCCACATAAACAGGTGGTCTTGTCCAAGTTTGTGCGTCAGATGGGAGATCTTCTGCCCTCCACCCTCTATATCTCCTACCTCCGTATGCTAAAAGGCCTTGCTAATGGTCCTCAGTGTGCCCACTACTGCTTTAGTCTA
CTTAAAACCAATGGAACAACACACAGTGACAACATCCAG---GGAGTTTCAGGGAGCCCAGTGTCTTGGGAACATTTTTTTCACTCCCTAATACTCTATCATGAGAGCCTGCGGAGAGACATTCCAAATCCTGATGCAACACAGTACCGCCACCCACCTCTCAGGGGAATCACTCACCGA
GAACAAGAAGGACTTACTTCATTTTTGCAGTTGCTTACAACTATTGTTACATGGAGTGAGAATGCCCGACTGGCACTGTGTGAGCATCCCCAGTGGACCCCAATTGTTGGGATGTTGGGGCTACTTCAGTGTAGTGTTCCTCCAATCCTTAAGGCAGAGATCCTGCATTGCCTAGCAGCC
TTTGGGAAATCACCAGAGATTGCTGCATCACTGTGGCAGTCATTAGAGTACACCCAGATCCTTCAGACGGTGCGAGCGCCAGGACAGAGGCAGGCAGCTGGAATTGAGGTGGAACTTAATGAGATTGAGTCAAGCTGTGAGGAGTATCCCCTGACACGAGCCTTCAGTCACCTGATCAGT
TCATTGGTTGAGTGCAGCCTACCTGTTAATCTAGGGGCTGGATTACGTGTACCAGGTTTTCAGCCCTACTTGGATTTTTTGCGGGATTCTGTATTCCTTCCTTTTCCAACCAGAGCATATCGCCGCCTTGCTGAGAAGTGGGAGGTTGCTGATGCTGTTCTGGAAGTGTTCCACAAGCTG
CTGCGGGACTATGAGCCACAGCCATCTGACTTTGTCCAGGAAATGGTTGAACTACAGGGCGAGCAGATGCCAGCGCACAAGCCCCCTGGTCACAGCATTATGTTTCACCTGCTCAATGATTCACCAATGCTGGCGCTCTGTCTTAGTTTGCTGGTGGAGGGTGTTCGCCAGCTAGACACG
TATTCCCCATTCCCT---GGTAAGCAGCATTTGGAGATGGCCGTGCTGCACTGTCTGCGCCTTCTGGATCTGGCCCTGCAGAAGGAGGTGATCTTTATGGACCTCCTCCGGGAAAGCCAGGATTCAATGTTGGTGTCTCCATTGGAACAACTTCTTCAGGGGGTCAGTCCCCAAACTAGA
AGGGCTGATCATATTGTTAATATTGCCAGGTATCTGTACCACAGCAGC---------------------------------------------------------------------CCTCGAGGACTGGAGTTTGACATGCCTGCAAGTCTAGTTTATCAGTATGCATATAATAAAGCT
GTAAGTCAAAAACTGATGGCAGGTTTTGTGGAGTGTTTAGAGAGTGAAGAGGCAGAAGAAGGAGCAGAGAAAGTAGCTGGTGAGGATTCCGGCCCACAA---AAGGTTGCTAGAGTCCGACATGAAACCCAGATCCACATCCTGAATCTGCTCATTACTTCCCTTGAACTCAAGATGCCC
AACTTGGCACTGTATCTTTTGGGCTACGAAGTAAAGAAACCTGTGTCATCCACCACCCTTCAGGATCCAGGTGTATTGGGATGTCCACGAAGCTGCCTGCATGCCATTTTGAGTCTGCTACAAAGAGGCACTGAGATAAGATCAGGACCTGTACTTGCCCAACAGGCACCTCACCTGGCT
GAGCTCTGCTACCAGGTGATCTACCAGCTGTGTGCCAATCCAGATACATCTGGACCCACCATGCGCTATTTGAGGACCAGCCAAGATTTTCTGTACTCTCACCTGCAGCATTTACCCTTTATCATACCTAGTAATCAAATTGCTGCCCTGTCCCAGATGTCCTGGCTCATTAAAACAGCT
GCCATTGAGCTGAGAGTGACGTCACTAAACCGCCAGCGTTCACACACACAGCGCCTCATTAGCCTTCTGTTGGATGATCAGCCACACACTCAACATACTGCTCATGGGGAATCAGGCATAGAGGATGAAACAAGATCAGTCAGTGGTTTTCTGCATTTTGATACAGTTTCTAAA---GTA
CGCAGGAAGTTGCTGAGTGTGCTGGACACCATTGAATTTAGTCAGGACATTCCTGAACTGCTGCAGCTAGATTTCTTTGAGCGCACACAGATAGAACAGGTGATTTCCAACTGCGAGCACATCAACGAGCAAGGACACACCGTGTGTAACGTTAAGTTGTTGCATAGAGTGCTGGTTGCT
GAGGTTAATGCACTGCAAGGAATGGCAGCCATTGGGCAAAGGCCACTGTTAATGGAGGAGGTAAACACAATCCTTCAGCATGTTGTGGAACGCAATCGTGTTCGGAGAAGTTTAAGTGCGAAACGCAATGCGCTGCGCTCCTGGAGGAACCTGGTGGAGACGCTGCTGACTGCCTGTCCT
GCTGATCTCATACCTGCTGATGAGAGGCAGCTCATCATCAGAGATCTGCTGTTAGACCTCCACGATAAGGTGTTATCTGAGGATGCTGCAGGAGAACTGATGCCCATTGTTGCTGGGGCCGTCTTCACTCTGACAGCCCACCTCAGCCAGTCGGTTTTGTCTGAGCAGCAGCAGGGATTG
GGAGTAGAA------------ACGTCTGGATTTGCCTCTATCACGAACTCCGCCCTTCACCTGATTCTTCGCAAGCTTCTGGACTTCATCCTTTGTACT---GGGGGTGGAGACCAGCGTCTACGTTCTCATTTGTATGGTTCTCTACTATATTACCTTCAAATTGCCCAGAAACCTGAA
GAACCAGAGACACTACAAACAGCAGGGAAGGCACTGTGGGAGCGTCTTACAGCCCCTGAAGATGGTTTCTCAAAACTGCAAAGAGAAAACATTTCTATCATTGAGAGCTACGGCAAGGCTCTGATGGATGTGGTGTGTCGAGACGCTTGTGACGGGCATGAAATAAGCAGGATGTTGGCT
CTGGCAGTTTTGGACCGCATTCTGTCCATAGACCGTCAAAATCAGTGGCTAGTCTACATCTGCAACAGTGGCTACCTGCGGTCACTCGTGGAGAGCCTGAGACAGGATGATGCTGCCCTGCAGAACCTGCTCATGCCTCAGCCTCCACTCTTGAAACCACTCTACATCTATGAGAGCAAG
ATGGCTCTGCTAACTCGTGTAGCAAAAACTGGTCAGGGAGCTGTGGAGCTGCTGCGCTGTGGCCTGGTTGGACAACTGATTGACTTTCAGGTGTTTGACATGCTTCCTGACAGTGATGCACACAGATTG---------------TTGAGGGACCCATCAGGCTTCATTCCAAGCCCCATT
GCCCGCTACAGGCAGATTCTGCTACCAACTCTGAGGCTCTTTCAGGTCATTCTGACGTCTACTACCATGAACCACCAACAGGGGGCAGCACAG------------------------------------------GTT------------------CTCCAATGGCTGATAGTCCATGCA
GACACGATTCAGTCATTGCTGCGCTGTCGGGAGCTGAGTTTGGGAGGTTTAAAGGAGCTCTCTTTGCTCACTGGAATCATCAGTAAGACTGCTTTGCCAGGTGTTCTTGAAATGAGTGGAGAGATCAATAGTTCTGCTTGCATGGAGTTCCAGGGTCACATACACAGATTCCAGCGCCTT
TGTTTGTCATTGCTTGGACGATTGGCTGGAAGTGACAGGGACAGGCTGTGGAAGCAGGCAGAGATGGCA---GCACCTGAAGATTCCCCAGATGGGCGAGAAGAAATGGAGGTGGCTCTGCAACAGGTGTGTGCTAACCTAATGGAGTACTGCCAAACACTCCTGCTGCAGAGCTCAAAC
CAGGCACAGTTCAGCATCTGCCTCTTCAGCCCTTCGGCAAGCGAGCCAGCTGGCAGGGATGGAGGACGTGCAGAGCTGTCATCTACTCTGCCTACAATGGCGTACTCCTCGGTCCCCGCTCTCGGTCTGGTCCTGTACCTTCTGAAAAACAGCACTTCAGATTTCTTCCGTTTCCACCAA
AGTCACAGACAAAGTCTGAGCAAGCTGGAGAGCCTGGATCAGCTGCCACCTGAGGAACTCAAAGAGTTGTGCCAAGGTCTGGTGTCAGGCCCAGGAGGAGTGGAGAAAATCTCTTCTGTCCAGAGGAGCCTGCTAGCCAAGAGACGACTGGTTCAGCTGATCAACAACAGAGCCAAGCTG
CTGGCTCTGTCCTCCTATGTTATTGAAACCTGCTTGTTTGTGTTGTGGCGCCATTTGGAGTACTACCTGTTGCACTATGCTCCCTCTGATCCCAAAGACCCTTTGCTGTCTGGAAATCGTTTATACAGATCT------------------------------------------------
---------------------------------GGCCTCACAGATGACTCCTTCAGTGGATTGCAGACCAGTGGAGGGCGTGGCCTTGGTCTGTCCCGAGTAAACCAGCAAGACTTGGACCTGTTAAAAAGTGAGGTGGCTGCCAGTTTTGGAGAAGCTCTGCAGAGGAAGCTGCTGGAG
GTGGAAGGACTGTACAGTCAAGCCCGCTCTCGATACACCTTCATCCAGGCCCTTGTTCGCAGGATCAGAGGACTGCTCAGACAGCTAAAAAAT
>ENSDARP00000107575_DRER
ACTCACGCTTCAGACATGGCGACGCAGATGGCGGTAAATTCAGGAGCCAGTCTGTGGGGGCCGCTGAAGGAGCTCTGGGAGGCTGTGGAAGGGGCCATTTGGAGACGTCAACCAGAAAGTGTTCATCTTTTAGATCTGCAGTTGAAGAAACACAAACCCTACTTCCTCAACCTCTTTAAA
AACCCACCGAAGAGTGCAGAACAGAGAGAGAAGGTTCGGAAAGCCAGTACAGAAGGCATTGCTATCCAGGGTCAGCAGGGAGCACGACTACTACCTGAGCAGCTCATCTCTGAAGCCTTCATCCTTAGTGACCTTTTTGACCTTGGAGAACTAGCCGCCCTCGAGCTGCTGCTGGCAGGA
------GAGCATCAGCAGCCTCATTTCCCCGGCCTGACCCGAGGCCTGGTAGCTGTGCTCCTTTACTGGGATGGTAAACGCTGCGTGGCCAACTCTCTCCGCTCACTTATCCAGTCCAGACATGGGAAGACTTTCACTCTTGACTTGAGTCCTGAATTGGTGAATCTCACCACACGGTTC
ACAGATGAGCTGATGGCCCAGGGTTTGACCAAGCAAATACTGAACCTGGTCTCTGACGTCAGCGTGACCCGTGAGTTTGAGAGGCTGCAGAAAGAGCGTGGCCTTGGCAATGAGAAACACAGGAAAGAGGTATCTGACCTCATTAAAGAGTGCCGACAGTCTCTGGCAGAGTGTTTGTTT
GCGTGGGCATGCCAGTCACCGCTAGGCAAAGATGACACGCTGGCTCTTATTGGGCATTTAGAGATGGTGACCGCTGAAGCTGATGGCTCTTTGGATAGTGTCAACCTTGCTTTGGTCATGGCATTGCTCTATTCCCTGGATGTTAGTTTTCTGGAGCAAGGAACAGAAGATAGAGAAGAC
CTGCTCCAGGCTTTGCCTCTGTTGACGGAGAAACAGTACGTGGCAGCCGTGCACAGTCGGCTGGTTGAGGGTCAAGGCTGGAAGCTTCCAGGACTGCAGGCAGTGGTGCAGCTGGCCTGGGCGCTGTCTCTGAGGGCCCTTTCACAACTTCCACAGGGTGCAGCTTTAGTGGAGTTCACA
GAAGCAGATGAGGCTCTGGCGGACCAGGCACTGTTGGGAGGCGTCTTCCTCTTTCTGACGGAGGGCGTCCTGGGAAGTGATGGTTTCAGCCAAGAAGAATTTTACACTCGGCGGCTGCATTCTCTGATTACTGATTTCCTGGCACTCATGCCAATGAAGGTGAAACAGTTGCGCAACCGT
GCCGATGAAGATGCTCGTCTGATCCACATGGCTCTGCAGATGGGCAGCGAGCCGCCATCATCTCTTCGCAAGGACCTGGACCACCTCATGATCCTTATTGGAGAATTTTACAGCAAAGATCCATTTGAACTTGAGCTGGCTTTAGAGTTTTGGTGTCCATCAGAGTCTCTTCAGCACACT
TCACTCACTGGATCTTTTCTTGGAGTACCTCTCCAAAGACCCCCACATAAACAGGTGGTTCTCTCCAAGTTTGTGCGTCAGATGGGTGATCTGCTTCCTGCGACTCTTTACATCCCATACCTGCGAATGCTGAAAGGACTTGCAAATGGCCCTCAGTGCTCCCACTACTGCTTCAGTCTG
CTTAAAACTAACGGCGCTCCACACGGTGGGAACCGGCAGGCTGGAGTGTCAGGCAGTCTTGTGTCATGGGAACACTTTTTCCACTCGCTCATGCTGTACCATGAAAACCTGCGACGAGACGTGCCCAGTGCCGACAGCACACAATACCGTCATCTACCAATCAGAGGCATCACTCAGAGA
GAGCTGGAAGGTCTCACTGCATTCCTCCAGCTGCTCACCACGATCATCACCTGGAGTGAGAATGCACGTCTGGCTCTTTGTGAGCACCCTCAGTGGACCCCTGTGGTGGTGATGCTGGGTTTGCTACAGTGTAGTGTTCAGCCCGTCCTCAAAGCTCAAGTCCTTCATGTTCTCGCTGCT
TTTGGCAAATCTCCTGAGATTGCAGCCTCCCTCTGGCAGTCTCTAGAGTACACACAGATCCTACAAACAGTGAAAATCCCTGGTCAGAGACAGGCTGCTGGGATCGAGGTGGAGCTGAATGAGATTGAATCGAGCTGTGAGGAGTATCCACTCACACGGGCCTTTTGTCATCTGATCAGT
ACTCTGGTGGAGAGCGCACTTCCAGTCAATCTTGGAGCAGGACTGCGAGCTCCCGGCTTCCAACCTTATCTTGACTTCCTGCGTGACTCTGTGTTTCTGGCCTTCCCCACGCGAGCCTACCGTCGCTCAGCAGAAAAGTGGGAGGTAGCTGAAGCAGTGCTAGAGGTTTTTCACAAACTT
CTGCGAGAATATGAGCCCCAGCCTTCAGACTTCCTGCCGGAGATGGTGGAACTTCAAGGAGAGCAGGTGCCGGCCCATAAGCCCCCGGGGCACAGCCTGATGTTCCACCTTTTGAACGACTCACCCACCCTCTCTCTCTGCCTCAACCTACTGGAGGAGGGCGCCCGCCAGCTTGACACA
TACGCTCAATTCCCT---GGCAAGAAGCAGTTAGAGTCTGCAGTTCTGCACTGTCTGTGTTTGCTGGAGCTAGCCCTGCAGAAGGAGGTGACGTTCATGGATCTGCTGAGAGAAAGTCAAACATCACTTCTTGTGTCTCCTTTGGAGCAGCTCCTGCAGGGCGTCAGTGCTCAGAGCAGA
AAGGCAGATCACATCACCAACATTGCTAGGTACCTGTATCACAGCAGCTCCAATCCTGATGCTGCGTTCCAGAGTGCAAAGATCCTGCGACGGATCACTCGCTACCCAAACATCCAGGCCAGA---------------------------CTGGTTGGAGACTTCACTCATGATCAGGCA
GTGAGTGAGAGGTTGATGGCCGGCTTTGTGGAGTGTCTGGACAGTGAAGAGGCTCAGGAAGGAGTGACCACAAAT------GATTCA---GACTCTGAGAAACGGGTGGCCAGAATTCGTCATGAGACCAAGATCCACATCTTGAATCTTTTGATCACGTCCCTGGAGCTAACAGGCCCC
AATCTGGGCCTGTATCTGCTTGGCTATGAAGTCAAGAAGCCAGTTTCCTCCACTAACCTTCAAGACCCAGGTGTTCTTGGCTGTCCGCGGAGCTGCCTGCATGCGATTCTCAGTCTGCTTCAGAGGGGCAGTGACTCTCGCTCTGGACCTGGGCTCATTAAACAGGCTCCTCAACTAGCT
GAACTCTGCTACCAGGTGATTTATCAGCTGTGCGCATGTCCTGACACCTCTGGCCCAACCATGAGATACCTCAGGACCAGTCAGGACTTCCTGTTCTCTCATCTGCAACACCTACCTTTCGTTTTATCAGAAAATGAGATCGCGGCTCTGTCTCAGATGTCCTGGCTAATGAAAACCACA
GCAATCGAGCTCCGAGTGACCTCACTGAACCGCCAGCGCTCACACACACAGAGACTCCTGAACCTCCTCCTCGATGACCAGCCACACACATTACACACA---GATGGAGAGACCGGCATGGAGGAGGAGAACAGATCAGTCAGTGGTTTTCTGCAGTTTGGCACCGTCTCCAAG---GTG
CGCAGGAGGCTGCTCAGTGTTTTGGATGCCATAGATTTCAGTCAGGAGGCACCAGAGCTTCTGCAGCTGGACTTCTTTGAGCGCACTCAGATCGAGCAGGTCATCACTAACTGTGAACATGTCAACGAGCAGGGACACACCGTCTGCAATGTCAAGTTGCTGCATCGAGTTTTAGTTGCA
GAGATCAATGCACTACAGGGCATGGCAGCCATCGGGCAAAGACCACTGCTAATGGAGGAGGTGAATTCAGTCCTGCAGCAGGTGGTGGAGAGGAATCGCGTGCGGCGCAGTCTCAGTGCCAAGCGTCATGCTCTGCAGAGCTGGAGGAGTCTGGTGGAGACCATCCTCACCGCCTGTCCT
TCAGAACTCATCCCTGCAGACCAGCGGCAGCTCATCATCAGAGATCTGCTGCTTGACCTGCATGACAAGGTGTTATCAGAAGATGCTGCTGGTGAACTGATGCCAATCGTAGCCGGAGCAGTCTTCACATTAACAGCACACCTTAGCCAATCAGTGCTCTCTGAACAGCAG---GGGGTG
GGGCCAGAG---GGTGGCTCTGGATCAGGATTTGCATCCATTGCTAACTCCGCCCTTCACCTCATCCTGAGGAAGCTGCTGGACTTTATCTTGTGCACA---GGTGGAGGCTTTCAGCGTCTCAGGGCTCATTTGTATGGAGCTCTGCTGTACTACCTGCAGATCGCCCAGAAACCTGAG
GAGCCAGAGACACTGCAGACAGGC---ACATCCATGTGGGAGCGTTTGACTGCCCCTGAAGATTGCTTCTCCAAGCTACAGAGAGAAAACCTGTCCATCATCGAGAGCTATGGCACTGCGCTAATGGAAGTGGTGTGCAGAGACGCTTGTGATGGCCATGAGATCGGCCGAATGCTGGCT
CTGGCCGTGTTAGACAGGGTGTTGTCTATAGACAGGCAGTGTCAGTGGCTGGTGTACTTGTGTAACAGTGGTTACCTGCGTGTGCTGGTGGAGAGTTTAAAGCAGGATGACGTTTCTTTGCAAACTCTTCTCACGCCTCAGCCGCCGCTGCTTAAACCGTTGTACATCTACGAGTCCAAA
ATGGCTCTGCTGACCCGCGTGGCCAAGACCGCTCAGGGTGCGATGGAGCTGCTGCGCTGTGGTCTGGTCGCTCAGCTGGTGGAGTGTCAGGTGTTTCACATGCTCCCTCAGAATGACGCGCTCAGAGTG---------TTTGGGCAGAGAGATCCTTCAGGGTTTATTCCTAGTCCTCTG
GAGCGATACAGGCAGATCCTGCTTCCTACACTCAGACTGATGCAGGTCATCTTGACCTCCACCACCGCACAGCACCAGCAGGGGGCAGCACAG------------------------------------------GTG------------------CTCCAGTGGCTTATCGTTCATTCG
GATGTCATTCAGTCTATTCTGCATGGTCAGGACATGAGCATGGGCTCTTTACAGGAACTGTCTCTGCTCACTGCCATCATCAGCAAGACGGCACTGCCAGGAGCACTTGAGATGGGACAGGAAATCAACAGCGCTGCCCTCATGGAGTTACAGGGACACATCGGCAGATTCCAGCGGCAG
TCGTTGTCTCTGCTGGTGCGTCTGGTGGGCACTGATCGCGCTCGCTACCTTAAGCAGATTGAGGACACCGTTTCTCCCAGCAACCTAGCAGAAAAAAGAGAGGAAATGGAGGTTGCCATGCAACAGATCTGTGCTAATATTATGGAGTACTGCCAGACGCTGCTGCTGCAGAGCTCATCT
GAAGCCCAGTTCTCACTCTGTCTGTTCAGCCCATCAGCAAGTGAACCAGCC---------------------GATGTGTCC------ATCCCCTCTGCC---------CGCGTGCCCAGTCTGGGGCTGGTTCTGCTCCTGCTGAAAAACAGCGCCAGCGACTTCTTCAGGTATCACGAC
AGTCACAGACAGAGCCTGAACAAGCTGGAGCGAGTGGAGCAGCTTCCTCCTGAGGAACTCAAAGAGCTGTGCCAGGGTTTGGTGTCTGGTTCTGGTGGAGTGGAAAAGATCTCATCAGTGCAGAGAAACGTACTCGCCAAACGGAGACTCGTCCAGCTGGTCAACAACAGAGCCAAGCTT
CTTGCCCTCTGCTCTTATATCATTGAGACGTGTCTGTTTGTCATCTGGCGCCACCTAGAGTTTTACTTGCTTTACTGCACTCCCACTGACCCCAAAGACTCACTGCTGCCAGGT---------TACAGAGGTCAGCTTTCTCTCAAGCTTCAGGATTATTTTCAGATGCTGTTGAATGAC
ATGGTTTCTTACCAGATTGCTCTCTCTGCAGAT---------------------------------CCTGCAGGCAGCAGAGGATTGAGCGTGTCGAGAGTGAGCCAGCAAGATCTTGAACAGTTGCAGAGTGACATGTCGAGCAGCTTCAGTGAGCCGCTGCAGAGGAAGCTGCTGGAG
GTGGAGGGACTTTATAGCAAAAGCCGCTCTCGTCACACCTTCATCCAGGCCCTGACACGCAGGATCCGCGGCCTCGTACACCACGCCAAAAGC
>ENSGACP00000018055_GACU
---------------ATGGCGGCACAGATGGCGGTAAATTCGGGAGCCAGTCTGTGGGGGCCGCTGAAGGAGTTGTGGGAGACCGTGGACGGGGCGGTGTTGAGGAGACAGCCTGAGAGCGTCCACCTCCTCGACTTGCAGCTGAAGAAACACAAACCAAATTTTCTCTCCCTCTATAAA
AACCCGCCAAAGAGTGCTGAGCAGAGAGAGAAGGTGCGTAAAGCGAGCACGGAGGGCATCGCCATCCAAGGTCAGCAGGGGTCACGGCTTCTTCCGGAGCAGTTACTCTCAGAAGCCTTCATCCTCAGCGATTTGTTTGATATTGGAGAGTTGGCGGCTTTGGAGCTTCTTTTGGCAGGT
------GAGCAACAGCAGCCCCATTTCCCAGGTCTAACACGAGGTCTGGTCGCGGTGCTGCTCTACTGGGATGGAAAACTTTGCGTGGCCAACGCCTTGCGCACACTCATCCAATCACGGCATGGCAAGACTTTCACCCTGGACCTGAGTGGAGAGCTGGTGGCGTTGACGACGCGTTTC
ACAGATGAACTCATGATCCAGGGTCTCACCAAACGCATCCTAACCTTGGTGTCAGAAATAAATGTGACTCATGAGTTTGAACGACTGCAGAAGGAGCGCGGTTTGGGCAATGAGAAGCACAGGAAAGAGGTCTCTGATCTCATTAAAGAATCCCGGCAGGCCCTGGCAGACAGCCTGTTT
TCATGGACCTGCCAATCGCCTTTGTCGAAAGATGACACCTTGGCTCTCATCGGCCACCTGGAGACGGTGACCGCTCAAGCTGATGGCTCCTTGGACAGTGTGAGCCTGGCTCTGGTCATGGCGCTTCTCTACTGCTTGGATGTCAGTTTTGTAGAACAGGGAACCGAAGACAGAGAAGAT
CTGATCCAGACACTGCCGCTGCTGACCGACCGGCAATACGTGGCGGCCGTACACAGCCGTCTGATGGATGGGCAGCCGTGGAAGCTTCCCGGTCTGCAGGCTGTTTGTCGTCTGGCCTGGGCTCTGTCTCTCAGGGTTCTTTCTCAGCTTCCACAGGGATGCGCCTTGGTTGAGTTCACG
GAGGCAGACGAGGCTGTGGCTGACCAGGCTCTACTGGGAGATGTCTTCCTGTTTATGAAGGAGGGCATTCTGGGGTGTGAGAGTTTGGCCCAGGAAGAGTTTTACATCCGCCGCCTCCATTCACTTATCACAGACTTCCTGGCACTCATGCCAATGAAGGTAAAACAGCTTCGTAACCGT
GCGGATGAGGATGCCCGGCTGGTGCACATGTCCTTACAGATGGACAGTGAGCTTCCGTCATCGTTACGCAAGGACTTAGACCACCTCATGGTCCTCATAGGAGAGTTTTACAGTAAGGACTCATTCGGGCTGGAGTTGGGTCTGGAGTTCTGGTGTCACACAGAGTCTCTACAACACACC
TCCCTGCATGGATCTTACTTGGGAATGGCGCTGCAAAGGCCTCCACATAAACAGGTGGTTCTGTCCAAGTTTGTGCGTCAGATGGGAGATCTCCTGCCCTCCACGCTCTATGTCTCCTACCTACGTATGCTGAAGGGGCTTGCCAATGGCCCTCAGTGTTCCCACTACGCCTTCAGTCTG
CTTAAAACTAACGGAGCAACACACAGTGACAACATCCAG---GGAGTTTCGGGCAGCCCGGTGTCTTGGGAACATTTCTTTCACTCCCTCATGCTCTACCATGAGAACCTGCGGCGAGACTTCCCAAATCCAGACGCATCACAGTACCGCCACCCGTCACTGAGGGGCATCACCCAAAGG
GAGCTGGAAGGACTCACTTCATTTTTGCAGTTGCTGACCACCATCATCACATGGAGTGAAAATGCTCGACTGGCGTTGTGCGAGCATCCCCAGTGGACCCCGGTTGTAGTGATGTTGGGTCTCCTGCAGTGCAGCGTTCCTCCCGTCCTGAAGGCCGAGCTCCTGCACTGCCTGGCAGCC
TTTGGGAAGTCACCCGAGGTCGCTGCCTCACTCTGGCAGTCACTGGAGTACACTCAGATCCTTCAGACAGTGCGAGCCCCAGGACAGAGGCAGGCTGCGGGAATTGAGGTGGAGCTGAATGAGATCGAGTCAAGTTCTGAAGAGTATCCCCTGACACGAGGCTTCTGTCACCTGATCAGC
ACATTGGTGGAGAGCAGCCTGCCAGTCAACCTAGGGGCGGGGCTACGCGTGCCAGGCTTTCAGCCCTACCTGAGCTTCTTGCGTGACTCTGTGTTCCTTCCCTTCCCCACAAGAGCATATCGGCGTCCAGCTGAGAAGTGGGAGGTTGCCGATGGAGTCCTGGAGGTGTTCCACAAGCTG
CTGCGGGAGTACGAGCCCCAGCCATCAGACTTTGTCCAGGAGGTGGTGGAGCTGCAGGGTGAGCAGGTCGCGGCCCACAAGCCGCCGGGCCACAGCATCATGTTCCACCTGCTCAACGACTCGCCCATGCTGGCACTCTGCCTCAGCCTGCTGGAGGAGGGTGTGCGCCAGCTGGACACC
TACGCCCCCTTCCCT---GGTAAGAAGCACCTGGAGTCGGCGGTGCTCCGCTGCCTGTGCCTGCTGGACTTGGCTCTGCAGAAGGAGGTGGTGTTCATGGACCTCCTCAGGGAGAGCCAGGCCTCCATGCTGGTTTCCCCCTTGGAGCAGCTCCTGCAGGGGGTCAGTCCTCAAACTCGG
AGGGCGGATCACATTGTCAATATTGCAAGGTATTTGTACCACAGCAGCTCCAACCCAGAGGCTGCTTTCCAGAGTGCAAAGATCCTGCGTCGTATCGCCAACTACCCAAACATCCAGACCAGG---------------------------CTGGTGGGAGATTTCACACACGACCAGTCG
GTGAGTGAGAAGCTCATGGCAGGCTTTGTGGAGTGTCTGGACAGTGAAGAGGCAGAGGAGGGAACAGAGAACGGC------GATGACTCTGACTCACAAAACAAGGTTGCAAGAATCCGACATGAAACTCAGATCCACATGCTCAACCTGCTCATCACCTCCTTGGACATGAAGACGCCA
AACCTGGCCTTGTATCTTCTGGGCTATGAAGTGAAGAAGCCGGTCTCCTCCACCAACCTCCAGGACCCAGGTGTGTTGGGATGCCCCCGCAGCTGCCTGCACGCCATCCTGAGTCTGCTGCAGAGAGGGACGGAGAAGAGATCGGGACCTGTACTCACACAGCAAGCACCACACCTGGCT
GAGCTCTGCTACCAAGTGATCTACCAGCTCTGCGCCTGTCCCGACACATCAGGACCTACCATGCGCTATTTGAGGACGAGCCAGGACTTCCTGTTCTCTCACCTGCAGCACCTGCCCTTCATCCTGCCCAGTAATCAGATCGCTGCCCTCTCCCAGATGTCGTGGCTGATGAAGACAGCT
GCCATTGAGCTGCGAGTGACCTCACTGAACCGCCAGCGTTCACACACACAACGCCTTGTCAGCCTCCTGTTGGATGATCAGCCACACACTCAACATACAGCCGACGGGGAATCTGGAATGGAAGAAGAAACCCGATCAGTCAGTGGCTTCCTGCATTTTGACACAGTTTCTAAA---GTG
CGCAGGAAGTTGCTCAGTGTGCTGGACGCCATCGATTTCAGCCAGGACATGCCTGAGCTGCTGCAGCTGGACTTCTTTGAGCGCACTCAGATAGAGCAGGTCATCTCCAACTGTGAGCACATCAATGAGCAAGGACACACTGTGTGCAACGTGAAGTTGCTGCATAGAGTGCTGGTAGCT
GAGGTGAATGCACTGCAGGGAATGGCAGCTATTGGCCAGAGGCCCCTGTTGATGGAGGAGGTGAACTCCATCCTGCAGCAGGTGGTGGAGCGCAATCGTGTCCGTCAGAGTTTAAGTGCAAAGCGTCATGCACTGCGGTCCTGGAGGAGCCTGGTGGAGACGCTGCTGACCGCCTGCCCC
GCTGATCTCATACCTGCCGATGACCGGCAGCTCATCATCAGAGACCTGCTGCTAGACATGCATGAAAAGGTGTTGTCTGAGGAGGCAGCAGGAGAACTGATGCCCATTGTTGCTGGGGCGGTCTTCACTCTGACAGCCCATCTCAGCCAATCAGTCCTGTCCGAGCAGCAGCAGGGGGCG
GGATTAGAAGCA---------TCCTCTGGCTTTGCTTCCATCGCCAACTCGGCCCTGCACCTGATTCTCCGCAAGCTGCTGGACTTCATCCTTAGCACC---GGAGGTGGATACCAGCGTCTGCGTGCTCACTTGTATGGCTCCCTGCTGTACTACCTTCAAATCGCCCAGAAGCCGGAA
GAACCAGACACTCTGCAGACAGCAGGGAAAGCAATGTGGGAGCGTCTCACAGCCCCCGAAGACGGTTTCTCCAAACTGCAAAGAGAGAACCTCGCCATCATTGAGAGCTACGGAAAGGCGCTCATGGAGGTTGTGTGTCGGGACGCCTGCGACGGCCATGAAATCAGCCGGATGTTGGCT
CTGGCGGTGCTCGACCGGATCCTCTCCATCGACCGCCAGAACCAGTGGCTGGTTTACGTCTGCAACAGTGGCTACCTGCGGTCGCTGGTGGAGAGCCTGAGGCAGGACGACGCCGCGCTGCAGAGCCTTCTCGCACCTCAGCCGCCACTCCTCAAACCACTCTACATTTATGAGAGCAAG
ATGGCTCTGCTGACTCGTGTGGCTAAGACGGGTCAGGGAGCGGTGGAGCTGCTGCGCTGTGGGCTGGTGGCCCAGCTGATAGAGTGCCAG---TTCGACATGGTACCTGACAGCGATGCACACAAGGTATGGAAGATG------ATGAGGGACCCGTCAGGCTTCATCCCCAGCCCCATG
GACCGCTACAGACAGATTCTCCTCCCCACCCTGAGGCTCTTTCAAGTGATTTTGACCTCTACAACAATGAACCACCAGCAGGGGGCGGCACAG------------------------------------------GTT------------------CTCCAGTGGCTGATCGTGCACGCC
GACACCATCCAGTCGCTGTTGCGCTGTCAGGAGCTCAGTATGGGAGCTTTGCAGGAGCTCTCGTTGCTCACTGGCATCATCAGTAAGACTGCTTTGCCAGGTGCCCTTGAGACCGGCGGGGAGGTCAACAGTGCTGTTCTCATGGAGTTCCAGGGACACATCAACAGATTCCAGCGTCTC
TGTCTGACGCTGCTCGGCCGCCTGGCGGGAAGCGAGCGGGAGAGGTTGCTGAAGCAGGCTGAGATCGCT---GCACCTGGAGACTCGGCAGAAAGACGAGAGGAGATGGAGGTTGCCATGCAACAGGTGTGTGCTAACATCATGGAGTACTGCCAAACGCTGCTGCTGCAGAGCTCCGCC
CAGGCCCAGTTCAGCATCTGCCTCTTCAGCCCGTCGGGCAGCGAGCCAGCTGGC------------------------------AGTCTGCCGTCAATGGCTTACTCCCGGGCCCCCAGCCTGGGTCTGGTCCTGTACCTGCTGAAGAACAGCACTGCAGATTTCTTCCGGTTCCACCAG
AGTCACAGACAAAGCCTGGGCAAGCTGCAGACCCTGGATCAGCTGCCTCCTGAGGAGCTGAAGGAGTTGTGCCAAGGCCTGGTGTTGGGCCCAGGAGGGGTGGAGAAAATCTCATCCGTCCAGAGGAGCTTACTGGCCAAGAGACGACTGGTCCAGCTGATCAACAACAGAGCCAAGCTG
CTATCCCTGTGCTCCTACGTCATAGAGACCTGTTTGTTTGTGTTGTGGCGCCACCTGGAGTACTACCTGTTGCACTGCACTCCCACCGACCCCAAAGACTCCCTGATGCCCGGAGCCAGTTTGTATAGATCT------------------------------------------------
------------------------------------------------------------------GCAAGTGGAGGTCGTGGCATCAGTTTATCCAGAGTCAGCCGACAGGACTTGGACCTGCTGAAGAGCGACATGGCGGTGGGTTTCGGAGAGGCTCTGCAGAGGAAGCTGCTGGAG
GTGGAGGGCCTGTACAGCCAGGTGCGATCCCGCTACACCTTCATCCAGGCCCTGGTGCGCAGGATCCGCGGCCTGCTCAGACAGCCCAAAAGC
>ENSXMAP00000005545_XMAC
---------------ATGGCGGTGCCGATGGCGGTAAATTCAGGGGCCAGTCTGTGGGGCCCACTTAAAGAGCTGTGGGAGACGGTAGACGGCGCCATACTGAGAAGACAGTCAGAAACCGTCCACCTTCTGGATCTGCAGCTGAAGAAACACAAACCTCACTTTCTCTCCCTTTTTAAG
AATCCGCCAAAAAGTCCAGAACAGAGAGAAAAAGTGCGTAAAGCCAGCACAGAAGGCATCGCCATCCAGGGTCAGCAGGGCTCCCGGCTCCTTCCAGAGCAGCTTCTGACCGAGGCCTTCATCCTCAGTGATCTGTTTGACATCGGAGAGTTGGCTGCTTTGGAGCTTCTCTTGGCTGGT
------GAGCAACAGCAGCCTCATTTTCCAGGCCTGACGCGAGGCCTGGTGGCCGTTCTGCTCTACTGGGACGGGAAGCTGTGCGTCGCCAACTCTCTGCGTACGCTCATCCAGTCACGACATGGCAAGACGTTCACCCTGGATTTGAGTGAAGAGCTGGTTGCCTTGACGACCCGTTTC
ACAGACGAGCTGATGAGCCAGGGACTGACCAAACGCATCCTGACTTTGGTGTCAGACATAAGTGTGACGCGGGAGTTTGAGCGGCTGCAGAAAGAGCGCGGCTTGGGGAATGAAAAGCACAGAAAGGAGGTTTCTGACCTCATCAGAGAGTGTCGCCAGGCTTTGGCAGACAGCTTGTTT
TCGTGGACCTGTCAGTCGCCGCTGACCAGAGACGACACCTTGGCTCTGATTGGTCACCTGGAGACGGTGACGGCTCAGGCCGACGGCTCATTGGACAGCGTAAACCTGGCTCTGGTCATGGCTCTGCTCTACTGTTTGGACGTCAGCTTCATAGAGCAAGGAACAGAAGACAGAGAAGAT
CTGCTCCAGGCTCTGCCGCTGCTGACGGAGAGGCAGTACGTCTCGGCGGTTCACAGCCGCCTGATGGACGGCCAGCCGTGGAAACTCCCAGGGCTGCAGGCCGTGTGCCGGCTGGCCTGGGCTCTGGCTCTCAGGGTTCTGTCCCAGCTGCCGCAGGGGTCAGCCCTGGTTGAATTCACC
GAAGCGGACGAGGCGCTGGCCGACCAGGCTCTGCTGGGAGACGTCTTCCTCTTCATGAAGGAGGGGATTCTGGGATGCAACGCTTGTGCCCAGGAAGAGTTTTACATTCGCCGCCTCCATTCGCTCATCACAGACTTCCTTGCTCTCATGCCGATGAAGGTGAAGCAGCTTCGTAACCGC
GCTGATGAAGACGCCCGTCTGGTCCACATGTCTCTGCAGATGGACAGCGAACTTCCATCTTCACTGCGGAAAGATTTGGATCACCTCATGGTTCTGATCGGGGAGTTTTACACTAAAGACCCGTTTGGACTGGAGCTGGGTCTGGAGTTCTGGTGTCCCACCGAGTCTCTGCAGCACACC
TCGCTGCAGGGCTCGTACCTCGGCATGGCGCTGCAGCGGCCGCCTCATAAACAGGTGGTCCTGTCAAAGTTTGTGCGTCAGATGGGAGACCTTCTGCCCTCCACCCTCTACATTTCCTACCTGAGCATGTTGAAAGGCCTTGCCAACGGCCCGCAGTGTGCTCACTACTGCTTCAGTCTT
CTGAAGACCAACGGGGCTACACACAGTGACAACATCCAG---GGAGCTTCAGGCAGTCCGGTGTCCTGGGAGCATTTCTTCCACTCCCTCATGCTGTACCATGAGAACCTGAGACGAGACCTTCCCAATCCGGACTCGGCCCACTACCGCCACCCGCCGCTGCGGGGAATCACCCAGCGA
GAGCTGGAAGGACTCACTGCCTTCCTGCAGCTTCTCACCACTATCATTACCTGGAGTGAGAACGCTCGACTGGCGTTGTGCGAACACCCACAGTGGACTCCGGTGGTGGTGATGCTGGGATTGCTGCAGTGCAGCGTTCCTCCGGTTCTGAAGGCGGAGCTCCTTCAGTCGCTGGCAGCT
TTTGGGAAGTCGCCAGAGATCGCCGCGTCTCTCTGGCAGTCGCTAGAGTACACACAGATCCTCCAGACTGTCCGAGCGCCGGGCCAGAGGCAAGCAGCCGGGATTGAGGTGGAGCTGAATGAGATCGAGTCGAGCTGTGAGGAGTATCCTCTGACCCGGGCCTTCTGCCACCTCATCAGC
ACCCTGGTGGAGAGCAGCATACCTGGTAATTTGGGGGCGGGGCTTCGCGTTCCCGGCTTCCAGCCCTACCTGAACTTCCTGCGTGACTCCGTGTTCCTCCCGTTCCCGACCCGAGCGTATCGCCGTCCAGCTGAGAAGTGGGAGGTCGCTGACAGCGTCCTGGAGGTTTTCCACAAGCTG
CTGCGCGACTACGAGCCGCAGCCTTCGGACTTTGTGCAGGAGACGGTGGAGCTGCAGGGGGAGCAGGTCCTCGCTCACAAGCCGCCCGGCCACAGCATCATGTTCCACCTGCTCAACGACTCGCCCATGCTGGCGCTCTGCCTCAGCCTGCTGGAGGAGGGCGTCCGCCAGCTGGACACA
TACGCTCTCTTCCCCGCAGGTAAGAAGCACCTGGAGTCCGCTGTGCTGCACTGTCTGTGCCTGCTGGACCTGGCGCTGCAGAAGGAGGTGATGTTCATGGACCTGCTGCGGGAGAGCCAGTCGTCTCTGCTCGTCTCCCCCCTGGAGCAGCTCTTCCAGGGGGTCAGTCCGCAGACCAGG
AGAGCCGACCACATCGTAAACATCGCCAGGTATCTTTACCACAGCAGCTCAAACCCAGAAGCTGCTTTCCAGAGCGCCAGGATTCTGCGACGCATCGCCAACTACCCCAACATCCAGATTCGG---------------------------CTGGTGGGAGATTTCACACATGACCAGGCG
GTGAGTGCAAAGCTGATGGCTGGATTTGTGGAGTGTTTGGACAATGAAGAGGCAGAAGAAGGAACAGAAGGAGAA------GATGATGTTGATCGACCAAAGAAAGTGGCGAGAATCCGACACAAAACCCAGATCCACATCCTGAACCTGCTCATCACCTCCTTGGAGCTGAAGGCGCCC
AACCTGGCGCTCTACCTTCTGGGTTATGAAGTCAAGAAGCCGGTGGCTTCCACCAACCTGCAGGATCCAGGTGTGCTGGGGTGTCTGCGTAGCTGCCTGCACGCCATCCTGAGTCTGCTGCAGCGAGGCACAGAGAAACGGTCCGGACCCGTCCTCACCCAGCAGGCGCCTCACCTGGCG
GAGCTCTGCTACCAGGTGATCTACCAGCTGTGCGCCTGTCCCGACACATCTGGACCCACCATGCGCTACCTGAGGACCAGCCAGGACTTCCTGTTCTCCCACCTGCAGCACCTCCCCTTCGTCCTGACAGAGAACCAGATTGCGGCGCTGTCCCAGATGTCGTGGCTCATGAAGACGGCC
GCCATCGAGCTGAGGGTGACCTCACTGAACCGGCAGCGCTCGCACACGCAGCGCCTCCTCAGCCTCCTGCTGGACGACCAGCCGCACCCGCAGCACGCAGCCGATGGAGAGTCTGGCATGGAAGAAGACAGCAGATCAGTCAGCGGTTTCCTCCATTTTGAGACGGTCTGTAAAGCAGTG
CGCAGGAAGCTGCTCAGCGTTCTGGACGCCATCGACTTCAGTCAGGACTTACCGGAGCTGCTGCAGCTGGACTTCTTTGAGCGCGCTCAGATCGAACAGGTGATCTCCAACTGTGAGCATGTGAACGAACAGGGCCACACCGTCTGCAACGTCAAGTTGCTGCACAGAGTGCTGGTGGCC
GAGGTGAACGCCCTGCAGGGCATGGCCGCCATCGGACAGAGACCGCTGCTCATGGAAGAGGTGAACTCCATCCTGCAGCAGGTGGTGGAGCGAAACCGCGTCCGCCGCAGCCTGAGCGCCAAGCGGCACGCGCTGCAGTCCTGGAGGAGCCTGGTGGAGACGCTGCTGACCGCCTGCCCA
GCTGACCTGATTCCTGCTGACGACCGGCAGCTCATCATCAGAGACCTGCTGCTCGACCTCTTTGATAAGGTTTTATCAGAGGACGCAGCAGGAGAGTTGATGTCCATCGTTGCCGGCGCCGTATTCACTCTGACCGCCCAGCTCAGCCAATCGGTGCTCTCGGAGCAGCAGCAGGGCGTA
GGATCAGAAGCG---------TCTTCAGGCTTCGCCTCCATCGCTAACTCCGCCCTCCACCTCATCCTCCGCAAGCTGCTGGACTTCATCCTCTGCACCGAAGGAGGCGGATACCAGCGGCTACGTGCGCACCTGTACGGCTCTCTGCTGTATTACCTGCAAATGGCCCAGAAACCAGAG
GAACCAGACACTCTGCAGACCGCTGGAAAAGCCATGTGGGAGCGACTCACGGCTCCCGAAGACGGATTCTCCAAACTGCAGAGGGAGAACCTCGCCATCATCGAAAGCTACGGCAAAACGCTGATGGAGGTCGTCTGTAGGGACGCCTGTGACGGTCACGAAATAAGCAGGATGCTGGCT
CTAGCCGTTCTGGACCGCATCCTGTCCATCGATCGTCAGAATCAGTGGCTGCTCTACGTGTGTAACAGCGGCTACCTGCGCTCTCTGGTGGAGAGTCTGCGGCAGGATGACGCCGCCCTGCAGAGCCTGCTGGCGCCGCAGCCGCCCCTCCTCAAGCCGCTCTACATCTACGAAAGCAAG
ATGGCTCTGCTGACTCGTGTGGCGAAAAGCGGCCAGGGAGCCGTGGAGCTGCTGCGCTGCGGCCTGGTGGCGCAGCTGATCGAGTGCCAGGTGTTCGACATGGTTCCCGACTCCGACTCCCACAGGATG---------------ATGAGGGATCCGTCAGGCTTCATCCCGAGTCCGATA
GATCGCTACAGGCAGATTCTCCTACCAACTCTGAAGCTTCTTCAGGTCATACTGACGTCTACGTCCATGAACCACCAGCAGGGGGCGGCGCAGAAGATGCAGCTCTATGTTACAGAAAGGCCTGTGTGTGTGTGTGTG------------------TGC---------------------
---------------------CGCTGTCAGGATCTGAGTTTGGGATCTTTGAAGGAGCTCTCTCTGCTCACGGCCATCATCAGTAAAACCGCTCTGCCAGGCGTCCTGGAGATGGGAGGAGACATCAACAGTGCCGCTCTGATGGAGTTCCAGGGTCACATCACCAGATTTCAGCGGCTG
TGCCTGTCCCTGCTGGGTCGCCTCGCAGGAAGCGAACGGGAGCGGCTGCTGAAGCAGGCGGACATTTCT---TCACCCGGAGACTCGGCCGAACGACGGGAGGAAATGGAGGCGGCCATGATGCAGGTGTGCGCTAACATCATGGAGTTCTGCCAGACGCTGCTGCTGCAGAGCTCCTCC
CAGGCCCAGTTCAGCATCTGCCTGTTCAGTCCATCAGGCAGCGAGCCGGCCGGCCGAGACGGAGCGCGCTCAGATCTCTCGTCCTCTGTGCCGTCCATCGCTCACTCACGCGTCCCCAGCCTGGGTCTGGTTCTGTACCTGCTGAAGAACAGCGCTGCAGATTTCTTCCAGTTCCACCAG
AGCCACAGGCAGAGCCTGGGCAAGCTGCAGAGCCTGGAGCAGCTTCCTCCAGAGGAGCTGAAGGAGCTGTGCCAGGGCCTGGTGTCGGGTCCGGGCGGCGTGGAGAAGATCTCGTCGGTCCAGAGGAGTCTCCTCGCCAGGCGGCGGCTGGTCCAGTTCATCAACAACAGAGCCAAACTG
CTGGCCTTGTGCTCCTATGTTATTGAGACCTGCTTGTTTGTGTTGTGGCGCCATCTGGAGTACTACCTGCTGCACTGCACTCCCAGCGACCCAAAAGACTCCCTGTTGCCTGGAAGCAGTTTGTTCAGAACC------------------------------------------------
---------------------------------CGGCTGGCGGACGATTCGCTTGGCGCGCTGCAGGCTGGCGGCGGCCGGGGAATCGGACTGTCCAGAGTCAGCCAGCAAGATCTGGATCTGCTGAAAGGTGACATGGCTGCAGGCTTCGGCGAGGCTCTGCAGAGGAAGCTCCTGGAG
GTCGAAGGTCAATACAGCCAGGTCCGCTCCCGCTACACCTTCATCCAGGCGCTGGTCCGCAGGATCCGCGGTTTGCTGCGGCAGCCCAAGAGC
