# Supplementary material for: Global expression pattern of genes containing positively selected sites in European anchovy (Engraulis encrasicolus L.) may shed light on teleost reproduction
Source: PLoS One. 2023 Aug 11;18(8):e0289940. doi: 10.1371/journal.pone.0289940 (PMC10420382; doi:10.1371/journal.pone.0289940)
Supplement: S1 File — (ZIP) [file pone.0289940.s008.zip › alignments/anchovy.10200_ANCH.fas]

>ENSONIP00000024456_ONIL
---------------------------------------------------------ATGGAG---AACGACGACAGTCACGAAGAAAAAGACACGGAGCCTGATGTGGCCGAACTCCGGCTGAAAGTCGAATCTTTGAAACAGGAGCTCAAAGAGTGCCGAGCCGAGCTGACCAAGTTA
CAGAAGCAGCTGAGCCACTCCGAAAGACTGCAGCGGAGCACGGAGGGCTATAACGAAGACCTGAGGAAGCAGGTCGACCAGCTGAGTGCAGAGATTCATGAACGG------AAGAAGAAAGATAAAGACAAAGTCGACTGTGAAACTCAAACAGAAGAATATGTATGGACAGAAACCGAT
---TATTATAATTACTACTACGGAGACTACGGTCTGAACTCGGAGGGAGCAGACACTCAGGAAAGCCTGAACACGGCGTCAGCT---GATTATAAT---GAGGCAGCA------------------GAGAGC------------------------------------------------
------------TCAACA------------------------ACAAATGAAGTAACAGCTGCAGATGTG------TCAGTTCAGCCAGACCAGACCAGTTTAGCAGTCACAACAGAG---GGG---------------------------AGCGATGGAGGATCTATAGCAGATATGTTG
AGGGCCACT---GCTGAGGAGGCTATGACACAGACTGGGTTTGTGTTTGATGAGACTTCTGGGATGTATTATGACCACAGCACGGGCTTCTAC------TATGACTCGGCCAGTCAGTTGTACTACGATGCCAACTCTGGCATTTACTACTACTACGACGCAGAGAGCGGACGATACCAG
TTTCATTCCAGGATCGAGGTTCCTGCT------GTGCAGAGTAGTGCAGAGCCGTATCAAGAAAAAACGAACGCT---GATAAGAAAGGCAGAAAATTCAAGAAAGGAGTCAAAAAAACATCA---CAGGATGATAGG------------------GAAGTGAAAAGTGACGATGTAAAG
CTGGAAGAAGACGAGGCCGACTGGGTTGAAAGGCAAACGACTAAGAGGAAGACAGAAACGCGGAAAGCAAATCGAAGGTCTCGCAGTCCAGACGTGGCTCCACGGAGCAAAGACTCGTCCAAACGCAAAGAAGACGGCGACAAATATCCATCAAAGAGAAAAAAGCAGAAAAACGGCTCG
CACCATGACGATAAGGGAGAC---TCAAGGAAGAAAAGGAAGAAATCTAAGTCGGAAAAACGTAAAAAGAAAAAGAAG---------GCC------------------GCTCGGAGTGATGGATCTGAGGGGAACAGTGAACCAGAAGAGGGTGAGATCACAGAGTCAGAGAGGGAAGAG
TGGGAGTCTACCCCCTCGTTCTCGTCGCCCTCGAGCGCAGCC---TCAATGGAAAGTCCTGAATCAGAAATGGACACACAGAGTCAAGAAGTCAAAGACATCTGGCCTCCCTGTGTAAGAGTGACTGTGGTCAGGTCTCCTGTGCTGCAGGTGGGCACTCTGTTCATCATCACAGCCGAC
TCTCCAGCTACCGTTGGCAGAGAGAAAGATATGAACCACGCAATCCGAATACCAGAAATGGGAGTCAGCAAGTTCCATGCAGAGGTGTATTTTGACCAGGAGCAGCAGAGCTACATGCTGGTGGACCAGGGAAGCCAGAATGGAACGGTGATCAATGGCAACCGCATCTTACAGCCCAAA
ACCAAGTCTGAGCCCCATGCACTGATGCACGGCGATGAGGTGAAGATGGGAGAGACTGTATTGTCCTTCCATATCCATTCAGGGAACGATACCTGTGATGGCTGTGAGCCCGGTCAGGTGATGGCTCACCTCAGCAAGCACAGGAGAGAAGACAACACT---------GGTCCTGCTCTC
ACCAAAGAGGATAAAGAATCACTGCGACAGAAAGAGCTGAAGCAGATGAAGGCCAAATATGGCCTGCAA------AGCGGTGACTATGAGGAGACGAAAGCCTTGAAGAACCCCAAATATAAGGATCGAGCAGAATCTCGAAGGCAAACAGTGGGCAGTGAGGGTGTTTTCCAACGCGAT
GATGCACCGGCTTCTGTTCATGAGGAGATCAGTGAAGTGAATAAAGGACGGAAGATGCTGGAAAAGATGGGCTGGAAGAAAGGAGAGGGACTGGGTAAAATGGGAACAGGAATGAAAGACCCGATTCAACTGAAAATCCGAAAGTCCCAGTCGGGTTTGGGAGCA---GCTGCCGCT---
GTGTCTCTGGACGACGCGTCTTTGACTAAATCAAAGTCCCAAAAGAACTGGGAGAAGGCGCGTGAGAGGTTCGCTGATACCTGCCAGCCGGACTCGCTCGTGCCCAAAACCCAGAAGAACACTTCACCCAAAGCCTGGGTCAGATCAGAAGAGACGGAGACC------ACACAGACCAGC
TTTGAAACAGAAGGC------CAAAGT
>ENSTNIP00000013933_TNIG
------------------------------------------------------------------------------------------------CAATCTGAGGTTGTCGAGCTCCGACAGAAAGTGGAGTCGTTGAAGCAGGAGCTTAGCGAGTTCAAAACTGAGCTAGCGAAGTAC
GAGAAACAGCTAAATCAGGCCGACCGGCTAAATAAGAGCACGGAGAGCTACAATGCA------AGACCTGAGGTTGACAAGCTAAGTGCTGAGATCCATAAATGG------AAGAAAAAGAATAAAGACAAAGTGGACAACGAGACTCAGACAGAAGAATATGTCTGGACAGAAGCAGAT
---TATTACAATTACTACTATGGAGGTTACCCTGAGAACCAAAAGGCTACAGATACTCACGAAGGCCAGAACGTGGAAATGGCA---GAAGCAGCAGCGGATGCAGCTTCTACCAACGAAGCCACACGAAGA------------------------------------------------
------------TACTCC------------------------ATCAAACGACGCGCTGCAGCCGAGGCG------ACAGCTCCGGCTGAAAACAAT---GTTGCA---ACAGCAGAG---GAG---------------------------GGTGATGGAGGTTCAATAGCCGATATGCTG
AGGGTCCATCTGCTCGAAGAGGCCATGACTCAGACTGGGTTTGTCTTTGATGAGACC---------------GACTGTGGATCTCTGTTTTTTTTTACTTTTCCACAGGTCAGTCAGCTCTACTACGACGGCAACACGGGCTTTTACTACTACTATGATGCCGAGAGCGGACGATACCAG
TTTCATTCCAAGATCGAGGTCACCGCTGCTGTTGTA---------------------GAAGACAAGAACATTGGT---GACAAAACAGGCAGAAAGTTTAAGAAATGGGTCAATAAAAGCTCTAATGAAGACAGTAAGAACACACTCAACATTGAGGATTATAAATTCGATGAGGGAAGG
ATGAGGGAAGACGGCACCGACTCCGCCGACCAGCAAACGTTAAAGAAGAACTCAGAATCGCGAAAACTGAAGCGGAGATCGTCCAGTCCAGAAGTTTCGTCGCGTAGGAAAGACTCTTCTAAACACCGG---------GACAAATCA---TCGAAG------------------------
---------------------------------------------------------------------------AGT---------TCT------------------TCTCGAAGCAATGACTCTGGGGGCAACAGTGAGCCGGAAGAGGGGGAGATCACAGAATCGGAGAAAGAGGAG
------TCCCCGCGCTCAATGTCATCCCTGTCTAACTCCCCG---TTTAGGGAATGTCAGGAATCA---------------------GAAACGAAAAGCATTTGGCCGCCGTGCGTCAGAGTGATGGTGGTCAGATCCCCGGTGCTGCAGGTGGGGACCCTCTTCATCATCACCGCCGAC
TCTTCGGCCACTTTTGGAAGAGAGAAAGATATGGACCATGCAGTCAGGATACCTGAGATGGGAGTCAGCAAGTTCCATGCAGAAGTTTACTTTGACCAGGAGCAGCAGAGCTACGTGCTGGTGGACCAGGGAAGCCAGAACGGGACGGTCATCAACGGCAACAGGATCCTGCAGCCGAAG
ACCAAATGCGAACCGCAAGCGCTGATGCACGGCGACGAGGTGAAGATGGGAGAGACCGTTCTGTCCTTCCACATCCACTCGGGGACCGACACCTGCGACGGCTGTGAGCCGGGTCAGGTGATGGCTCACCTCAGCAGGCACAAGACGGAGGAGAAGCTA------GAAGGTCCTGTTCTC
ACTAAGGAAGACAAGGAGACGAAGAGACAGAAGGAGCTCAGGCAGATGAAAGCTAAATACGGCCTACAG------AGCAATGAATACGAGGAGACCAAAACCCTAAAAAACCCCAAATACAAGAACCGAGCGGAGTCTCGCCGTCAGACGGTCGGCAGCGAGGGGGCATTCCAAAGAGAC
GACGCACCTGCTTCTGTTCATGAGGAGATCAGCCAAGTCAATAAAGGACGAAAGATGTTGGAGAAAATGGGCTGGAAGAAAGGCGAGGGGCTGGGTAAAGAGGGAACGGGAATGAAGGACCCGATCGAGCTGAAGATCAGGGCGTCCCAGTCAGGCCTGGGCTCC---GGCGCCACC---
CTGTCTGTGGACAGCATGTCCATCAACAAGTCAAAGTCCCAGAAGAATTGGGAGAAAGCGCGCGAGAGATTCGCGGATGCTTTCCAGCCCGACGCTCCGGCGCCTAGAGCTCCGAACAACGAGTCGCCCAGAGCCTGGGTCAAAGCCGAAGACACAATCCCACCG---------GCTGAG
CTGGACTCAGAAGGCTGGAATCAGGAG
>anchovy.10200_ANCH
------------------------------------------------------------------------------------------------------------------------------------------------------------------------------------
------------------------------------------------------------------------------------------------------------------------------------------------------------------------------------
------------------------------------------------------------------------------------------------------------------------------------------------------------------------------------
------------------------------------------------------------------------------------------------------------------------------------------------------------------------------------
---------------------------------------------------------------------------------------------------------TCCTCCTCA------------------------------------------------------------------
------------------------------------------------------------------------------------------------------------------------------------------------------------------------------------
------------------------------------------------------------------------------------------------------------------------------------------------------------------------------------
------------------------------------------------------------------------------------------------------------------------------------------------------------------------------------
---------TCCTCATCTTCATCATCAGCATCCTCCTCTTCTGAAAAGACTGATAGTCCCCCAACAGAG---------------GAAGCGGCTCCTGAGGCGTGGCCCCCTTGTGTTCGTGTGACGGTGGTGCGCTCCGCTACGCTCCAGGTTGGAACCCTCTTCATCCTCACAGCAGAC
GCCACCGCTACCATCGGCAGGGAGAAGGACCTGAACCATGCGATCCGCATTCCAGAGGTGGAAGTGAGCAAATCCCATGCCATGGTGCACTTTGACCTTGAGCAGCAGTGCTACATGCTGACCGACCTGGGGAGTCAGAACGGCACCGTCATCAACGGGAACCGGATCCTCCAGCCCAAG
GTGCAGTGTGAGCCGTGCTCCTTGACCCACGGTGACGAGGTGAAGATCGGGGAGACCGTCCTCTCCTTCCACATCCACTCTGGAACAGACACCTGCGACGGCTGCGAGCCAGGACAGATCTTTGCACATCTCAGTAGACACCCCAAGGAGAAGAACTCAGCTCATGCAGGT---GTTGCG
GTTGGAGAGGACAAGGAGCTGAAGAGACAGAAAGAACTCAAACAGATGAAAGTCAAATACGGGCTCAAG------AGCAGTGACTTTGAGACCAGCAAGGCAATCAGCAACCCGCTGTATAAGGACCGGGCCACCACGCGCAGGCAGAACGTGGGGAGCGAGGGAACCTTCTACAGGGAG
GACACCCCGGCCTCAGTGCACGTGGAGATCAGTGAGGTGAATAAGGGCCGGAAGATGCTGGAGAAGATGGGCTGGAAGAAAGGGGAGGGGCTGGGGAAGGACGGAGCCGGACGGAAAGACCCGATCCAGGTGCAGCTCCGGAAGGCTCAGTCGGGCCTGGGCTCCTGTAAGACGGTGGAT
ATGGACCAGGCGGCGTGGTCCACGACCAAGAGCAGCAAGGCTGACAAGTGGAAGAAGGCCCAGGAGCGCTTCATGGAGACCTGCCAGGCTCACCTGTCTGAT------------------------------------------------------GAC---------------------
---------------------------
>ENSTRUP00000040825_TRUB
---------------------------------------------------------------------GAAGAT------GGCGAAAACGAAACCGAGTCGGAAGTGGTTGAACTCCGCCAGAAAGTGGAGTCGTTGAAGCAGGAGCTCAGCGAGTGCCGAACCGAGCTGGCAAAGCTG
CAGAAGCAGCTAAGTCAGGCCGACCGGCTGCAGAAGAGCACCGAGAGCTACAATGAAGACCTGAGGAAGCAGGTTGACAAGTTGAGCGCTGAAATCCATGAATGGAAGAAAAAGAAAAAGAATAAGGACAAAGTGGAGAGCGAGACTCAAACAGAAGAATATGTCTGGACAGAAGCAGAT
---TATTACAACTACTACTACAGAGGTTACTCTGAGAACCCAGAGGCTGCAGACACCCAAGAAAGCCTGAATGTGGTTATAGCC---GAAGTGGCC---GATGCCGCTAACAACCATGAAGTAACAGAAGTG------------------------------------------------
------------GCAGCA------------------------TCAAGTGATGCAGCTGCGACTGAAGCGGCTGAAGCGACTCCAGCTGAAAACACT---GTTGCTGCAACAGCAGAG---GAT---------------------------GGTGACGGAAATTCAATAGCTGATATGTTG
AGAGCCACA---GCCGAAGAGGCCATGACTCAGACTGGGTTTGTCTTTGATGAGACTACTGGGATGTACTATGACCACAGCACAGGCTTCTAT------TATGATTCGGTGAATCAGCTGTACTATGATGGAAATACGGGCTTTTACTACTATTATGATGCAGAGAGCGGACGATATCAG
TTTCATTCCAAGATTGAGGTCCCTGCTGCTGTTGTA---------------------GAGGACCAGAATGTTGGTGCCGAAAAGAAAGGCAGAAGGTTTAAGACCTGG------------------------------------CTAAAAAATGAAGAATCTAAATTTGATGAGGTAAAG
ATGAAAGAGGACGCGGCCGACTCTGCCGACCAGCAACCGCTAAAGAGGACCTCCGAATCACGAAAGCTGAGGCGAAGATCGTCCAGTCCAGATGTTTCGTCAAGGAGAAAAGACTCTTCTAAACACCGT------GGAGACAAATCA---TCCAAGAGGAAGAAGGAGAGGAACAGCTCA
CGCGGTGACGAGAGGGGTCGA---ACAAGAAAGAAGGGGAAGAAGTCCAAGTCTAAAAAGAAAAAGAAGAAAAGGAGC---------TCT------------------TCTCGAAGCAATGACTCAGAGAGGAACAGTGGACCAGAAGAGGGGGAAATCACAGAGTCAGAAAAAGAGGAG
------TCCACGCGCTCGTTTTCATCCCTGTCGAGTTCCCCC---TTTAAAGAGTGTCAAGAATCAGAAATGGAGATTGTGAATCCCGAAGCTAAAAGCATCTGGCCACCGTGTGTCAGAGTGACGGTGGTCAGATCTCCGGTGCTGCAGGTGGGGACTCTCTTCATCATCACTGCAGAC
TCTTCAGCCACTTTTGGAAGGGAGAAAGATATGGACCACGCAGTCCGGATACCTGAGATGGGAGTCAGCAAGTTCCATGCAGAGGTTTACTTTGACCAGGAGCAGCAGGGCTACATGCTGGTGGACCAGGGAAGCCAGAACGGGACGGTCATCAACGGCAACAGGATCCTACAGCCTAAA
ACCAAGTGTGAGCCACATGCGCTGATGCACGGCGACGAGGTGAAGATGGGAGAGACTGTTCTGTCCTTCCACATCCACTCGGGGACTGATACCTGCGACGGCTGTGAGCCGGGACAGGTGATGGCTCACCTCAGCAAGCACAGGACGGAGGAGAAG---------CCAGGGCCTGTTCTC
ACTAAAGAAGACAAAGAAACTCTGAGGCAGAAGGAGCTCAAACAGATGAAAGCTAAATACGGCCTACAG------AGCAAT------GAAGAGGCCAAAACCCTGAAAAACCCCAAATACAAGAATCGAGCGGAGTTTCGCCGTCAGGTGGTGGGCAGCGAGGGAGCGTTCCAGCGAGAT
GACGCGCCCGCGTCTGTTCATGAGGAGATCAGCCAAGTCAATAAAGGCCGAAAAATGCTGGAAAAAATGGGCTGGAAGAAAGGCGAGGGGCTGGGCAAAGAGGGAACGGGAATGAAGGACCCCATTGAACTAAAAATCAGGACATCCCAGTCGGGTCTGGGGTCC---GGCGCCACC---
CTGTCAGTGGACAGCATGTCTCTCACCAAATCCAAGTCCCAGAAGAACTGGGAGAAAGCGCGCGAGAGATTCGCAGATGTGTTCCAGCCCGACGCTCCAGCCCCTAAACCTCCCAACAACGCGTCGCCCAAAGCCTGGATCAGAGCCGAC------GTCCCA------------------
------------------------AAC
>ENSDARP00000078815_DRER
TGTAATCTACACTTTAGGTTGAACGTTCTCTCAATGGCTGCAGAAGGAAAAGCCGACCTTGAGGCCGGTGATGAT------GGT---------TTAGAGTCAGAGATTGTGTCTTTGCGAACACAAGCAGAAGCGCTGCGAGAGGAGCTGAAGACCTGTAAAGATGAGCTCCAGAAGTTA
CAGAAACAGCTCAGCCAAAGCGAACGGCTCCAGAAGACCACAGAAAGCTACAATGAAGATCTCCGACAGCAGGTTGATAAACTGAGTGCAGAAATCCATGAGCGA------AAGAAAAGAGACAAGGAGAAAGTGGACGCTGAGACTCAGACAGAAGAATATACATGGACCGAGACGGAT
---TATTATAATTATTACTATGGTGGATACTACCAGTCAGAAACGACAGCAGAA---CAGGAGACAACAGCAGAAACTCAGGAG---AATGTTGTCAAGGAAACTCAA------------------GAGGCT------------------------------------------------
------------TCTGTATACGTTGAGGAGCAACATCCCAGAATAGCTGAGACTTCGGTAGCCAATCCT------GAGCAGCCAAATGAAACCAGTGATATTCCCCAAACTGAGGAGGCCTCA---------------------------GGAGAAGCCGGCTCTATAGCAGACATGTTA
AGAGCGACT---GCAGAGGAAGCCATGAACCAGACCAACTTCGTGTTTGACGAAAGCTCCGGCATGTACTATGACCACAGCACTGGATTTTAC------TACGACTCTTCCAGTCAGCTGTACTATGATGCGAACACAGGCATGTACTATTACTACGACCCAGAAAGCGGAAAATACCAA
TTCCACTCTAGGATAGAGGTGCCTGCAGCCCTA---CACCCCGAAGTGGAGCAGACGCCACAGAGGAAGACCAAA---GATCGGAAAAACAGGAAGTCGGTGAAGAACACAGAAAGAGCTTCCTGTCCCGACGGAGGG------------------GAAAACAAA------GAGGTAGTG
CTTGAGATCGACAAACTGTCTGAAAACCATCACAGAGGAAAGAAAGATGATGCTGGATCTTTTAAGAAAGGCAGAAAGTCTCGCTCCAGAAGCCCTCAGCGATCCAGGAGGACCAAGAGCCGTGACCGA------AGCAGAAAACGATCCACGAACAGAAAGAAAACACGGAGACGGAGC
GAAGATTCTGATGACTCTCGCTGCAGTAGGAGAAAGGAGAATGGCTCAAATTCTGAAGACAAGAGAAAGAAGAAGACTAAAAAGAAGAGAGCGCTCAGAGACAGAAAGTCAGGATCTGATGAGGGAAGCAGTGAGAGTGAGCCGGAGGAGGGAGAAATCACTGAGTCGGATGGAGAGAAT
CATTCGTGTTCAGTTTCATCTTCGTCCGCATCTTCAGTTCAGAAAACACTTGACAGTCCTGATGAAGAAATGGAGATGGAAACGCAGATGCAGGAAGAAGCCTGGCCTCCGTGTGTTCGAGTAACTGTTGTTCGCTCTCCTGTTCTGCAAACCGGAACGCTCTTCATCCTAACAGCTGAT
ACAGTCGCAACTATCGGCAGAGAGAAAGACATGAATCATGCCATTAGAATTCCAGAGATGGGAGTCAGTAAGTCCCATGCAGAAGTTTATTTCGACCAGGATCAGCAGTGTTATATGCTGATAGACCAGGGCAGTCAAAACGGGACCGTCCTCAACGGCAACAGAATTCTACAGCCCAAA
GTTCGCTGTGACCCTTGTCCTCTGACCCACGGGGATGAATTAAAGATGGGAGAAACGGTTTTGTCCTTCCACATCCACGCAGGCACGGCCACTTGTGACGGCTGTGAACCAGGACAGATCATAGCACACTTGAGCCGCCATAAGAAAGACGAAAGCTCT------GGGGCT---GTTCTC
AGCAAAGAGGACAAGGAGGCTCAGCGGCAGAAAGAACTGAAGATGATGAAGGTTAAATATGGTCTTAAA------AGTAGTGATTATGAAGAGCAGAAACCTCTGAAGAACAGCAAATATAAAGACCGAGCAGAAAACCGCCGTCAGACAGTCGGGAGTGAAGGAAAGTTCCAGAGAGAC
GATGCTCCTGCTTCTGTTCATGTTGAGATTGGTGATGAAAATAAGGGCAGACAGATGCTGGAGAAGATGGGCTGGAAACGAGGAGAAGGACTCGGCAAGGACGGAGCTGGAATGAAGGATCCGATTCAGCTGCACATGCGCAAGGCTCAGTCTGGTCTGGGATCTTCTGGATCCGCC---
ATGTCTGTTGAGGATGCTTCGCTCACCAAATCCAAAACACAGAGAAACTGGGAGCGCGCAAGAGAACGGTTCTCTGAAGCCTGCCACACCGACTCCTCCCATCCT------GAAAACAGCCAATCACCTAAAGCCTGGGTCAAGAGCCAGGAGACGGAG---------------------
---------------------------
>ENSGACP00000011099_GACU
---------------------------------------------------------ATGGAG---AACGACGAC------GGCGAAAAAGACACCGAGTCTGAAGAGACCGAGCTCCGTCTAAAAGTGGAGTCGTTGAAGCAGGACCTCCACGATTGCAGAGCCGAGCTGATGAAGTTG
CAGAAGCTGCTGAACCAGTCCGAACGGCTGCAGCGAAACACGGAGAGCTACAACGAGGACCTGCGGAAACAGGTTGACCAGCTGAGCGCAGAGATTCATGAGCGG------AAGAAGAAAGAGCAACACAGAGTCGACAGTGAAACTCAGACGGAAGAATATGAATGGACAGAATCAGAA
AATTATTACAACTACTACTATGGAGGCCACTCTCAGGACCCAGAGGCTTCAGACAATAAAGATGGCCTGAACGCAGTAGCAGCTGTGGATGCAGTG---AATGGCAGT------------------GAGGCT------------------------------------------------
------------TCAACC------------------------CCGATTGAAGCAGCACCTGCTAATGCT------AAC---------CATGATGACAGTGTTGCAGTAACAACAGAG---AATAAAAAATCCGTATTAGCATTGCAAGAGGATAATGGAGGATCCATAGCTGATATGTTG
AGGGCCACC---GCCGAAGAGGCCATGACACAAACTGGGTTTGTCTTCGATGAGACAACCGGTCTGTACTATGACCATAGCACAGGCTTCTAC------TACGACTCGGCCAGTCAGTTGTACTATGATGCCAACACAGGCATATACTACTGCTTTGATGCAGAGAGTGGACGATACCAA
TTTCATTCCAAGATTGAGGTGGCGGCT------GTACAAACTGCTGAAGAGCCTTCCTATGACAATAGCACTGCT---GAAAAGAAGGGCAAAAAGTTGAAGAAAGGGTCCAAGAAAACATCCCGCCAGAATGATAAG------------------GTATGTAACACAAAGAAATATTCC
AAA------------------------------------------------------------------------------------------------------------------------CACAGAGAGGAGAGTGAAAAATCCTCATCAAAGAGGAAGAAGCAGAAAACCGATTCA
CACAAAGGTGATAAGGATCGA---TCAAGGAGGAAAAGGAGGAAATCCAAATCGAAAAAAGCGAAGAAGAAAAAGAGT---------CCG------------------ACTCGAAGCGATGACTCTGAGGGGAACAGTGAACCAGAGGAGGGTGAGATCACAGAGTCTGAGAAAGAGGAG
TGGGAGTCCACTCCCTCGTCCTCCTCATCTTCCAGC---------TCCAAGGAAAGCCCAGAGTCAGAAATGGAGACTCATGGTCATGAAGTCAAAGACATTTGGCCGCCCTGTGTAAGAGTGACGGTGGTCCGATCCCCGGTGCTGCAGGTGGGCACTCTGTTCATCATAACGGCCGAC
TCTACAGCCACCATGGGCAGAGAGAAGGACATGGACCATGCAATCAGAATACCAGAAATGGGAGTCAGCAAGCTCCATGCAGAGGTATACTTTGACCAGGAGCAGCAGGCCTACATGCTGGTGGACCAGGGAAGCCAGAATGGAACAGTCATTAACGGCAACAGGATCTTGCAGCCCAAA
ACCAAATGTGAGCCACACGCACTGATGCACGGCGATGAGGTGAAGATGGGAGACACTGTGCTGTCTTTTCACATCCACTCGGGGACAGATACCTGCGACGGCTGTGAGCCTGGTCAGGTGATGGCTCACCTCAGCAAGCACAGGAGAGAGGAGACTACA------GAAGGCCCGAGTCTC
ACCAAAGAGGATAAAGAAGCACTGAGGCAAAAAGAGCTGAAGCAGATGAAGGCTAAATACGGCCTGCAGAAACAGAGCAGTGAGTTTGAGGAGGCCAAAGCTCTCAAGAACCCCAGATACCAGGATCGAGCAGAGTCTCGGCGGCAGACAGTGGGCAGCGAGGGTGTTTTCCAACGGGAC
GACGCACCGGCTTCTGTTCATCAGGAGATCAGCGAAGTCAACAAAGGACGGAAAATGCTGGAAAAGATGGGCTGGAAGAAAGGGGAGGGACTGGGTAAAGAAGGAACTGGGATGAGAGACCCGATTCAATTAAAAATCCGAAAGTCGCAGTCCGGTTTGGGGGCC---GGCGCCACC---
ATGTCTTTAGACAGCGTCTCTGTGACCAAATCAAAGTCCCAAAAGAACTGGGAGAAAGCACGAGAGAGATTTGCGGATTCATGCCAGCCGGACCTGCTGTCACCCAACCAACAGAAGAACAAGTCACCCAAAGCCTGGGTCAAAGGAGAAGAGACCGAGACCCCAAACACACAAGAAGGT
GTTGATACAAACGAC------CAAAGT
>ENSXMAP00000018463_XMAC
---------------------------------------------------------ATGGAGGAGGAAGAAGAAGCAAGAGGAGAGAAAGACTCGGAGTGTGAGGTGGCTGAGCTCCGTCTGAGAGTTGAGTCATTGAAACAGGAGCTGAAGGAGTGCCGAGTAGAGCTCACCAAGTTA
CAGAAGCAGCTGAGCCACTCCGAAAGGCTCCAGAAGAGCACCGAGAGCTACAACGAAGACCTGAGGAAGCAGGTTGACCAGCTCAGTGCAGAGATTCATGAGCGA------AAGAAGAAAGAGAAAGACAGAGTAAGCTGTGACACTCAAACAGAAGAATATGTGTGGACAGAAACTGAT
---TACTACAATTACTACTATGGAGGCTACTGTCAGAACGTTGAGGGGGCAGATTCCCAGGAAGGTCTGGACACGACGACAGCA---GCAGCAGTA---GCTGAGGGT------------------GATGCTGATCACAGTACGGCGACGGCACCTGTGGATGTAACTGATTACAGTACG
GCAGTAGACGTATCAACA------------------------ACGAATGAAGCAATGGCCCCAGATGCA------TCCGCTTCAGCAGAGAGCAGCGAAGTAGCT---CCAGCAGAG---GGA---------------------------GGTGATGCGAGCTCCATAGCTGATATGCTG
AGGGCCACA---GCTGAAGAAGCCATGACGCAGACTGGCTTCGTCTTCGATGAGACGTCTGGCATGTATTATGATCACAGCACGGGCTTCTAC------TACGACTCGGTCAGTCAGTTGTATTATGACGCCAACACGGGCATATACTACTACTACGACGCAGAAAGCGGACGGTATCAG
TTTCACTCCAGGATCGAGGTGCCTGCT------GCGCAGAGCACTGCCGAGCATTCCCAAGAGACTCACGTTCCC---GACAAGAAATGGAGAAAGTTCCCAAAAGCTGTGAAGAAAGCGTCGCATCAGGATGAGGGG------------------GAACACAAACTGGACGAGGCGAAG
CCAGAAACGGAAGAA------------------------------------ACTGAATCCAGAAAACTGCACCGAAGGTCTCATAGTCCAGACTTATCCAAGAGTAAAAGAGACTCTTCAAAACACGGGAAAGAGCGGGACAAATCGCCATCGCGGAGAAGGCGGCTGAAGAACGGCTCG
CACCACGAGGAGAAGAGCAGT---TCAAGAAAGAAGAGGAAGAAATCCAAATCAGAAAAGAAGAAGAAGAAGAAGAGGAAGAGGAGCCCG------------------GTTCAGAGTGAGGAGTCCGAGGGTAACAGCGAACCAGAGGAGGGCGAGATCACAGAGTCTGAAAGGGAAGAT
CTGGATTCCGCCTCGTCACCTTCATCATGTTCCAGCCCCAGACATTCCAGGGAAAGTCCTGAGTCAGAAATGGAGGTGCAGAGCCAAGAAGTTAACAACTTCTGGCCCCCGTGTGTGAGAGTGACCGTGGTCAGGTCTCCGGCGCTGCAGGTGGGAACTCTGTTCATCATCACAGCCGAC
TCTCTGGCCACATTCGGCAGGGAAAAAGACATGAACCATGCAATTCGACTACCAGAAATGGGAGTCAGCAAGTTCCATGCGGAGGTGTACTTTGACCAGGAACAGCAGAGCTACATGCTGGTGGACCAGGGGAGCCAAAACGGGACGGTCATTAACGGAAACCGCATATTGCAGCCCAAA
ACCAAGTCAGAGCCTCATGCACTCATGCATGGGGATGAAGTCAAGATGGGAGAGACTGTGCTGTCGTTCCACATCCACTCAGGCACCGACACCTGTGACGGTTGTGAACCCGGACAAGTCATGGCTCACATCAGCAAGCACAGGAGGGAGGAGAGCGCC------GAAGCTCCTGGCCTC
GGCAAAGAAGACAAAGAATCCCTGAGACAGAAAGAGCTGAAGCAAATGAAGGCCAAATATGGACTGCAG------AGCAAG------GAGGAGATCAAAGCCCTGAGGAACCCCAAGTATAGGGACAGAGCAGAGTCTCGCCGGCAGAATGTGGGCAGCGAAGGCGTTTTTCAACGGGAC
GATGCACCCGCTTCTGTACATGAGGAGATCAGTGAAGTCAACAAGGGGCGGAAGATGCTGGAAAAAATGGGCTGGAAAAAAGGAGAGGGACTGGGAAAAGAGGGGCGGGGGATGAAAGATCCGATTGAACTGAAAATCCGGAAGTCGCAGTCTGGCCTGGGAATG---GGCGGCGTC---
ATGTCGGTGGACGATGTCTCCACAACCAGATCCAAGTCCCATAAGAACTGGGAGAAAGCCCGCGAGCGGTTCGCCGACTCCTGCCAGCCCGAC------CTGCCGCCAACCCAGAAAAGT---------AACGCTTGGATCAGATCAGAGGAGGCGGAGGAC------TCGCAAACCAGT
TTGGAAACAGGCAGC------CAGAGT
