# Supplementary material for: Global expression pattern of genes containing positively selected sites in European anchovy (Engraulis encrasicolus L.) may shed light on teleost reproduction
Source: PLoS One. 2023 Aug 11;18(8):e0289940. doi: 10.1371/journal.pone.0289940 (PMC10420382; doi:10.1371/journal.pone.0289940)
Supplement: S1 File — (ZIP) [file pone.0289940.s008.zip › alignments/anchovy.10428_ANCH.fas]

>ENSONIP00000000081_ONIL
------------------------------------------------------------------------------------ATGCCCAGCACACGCTCCCAGGGACGAGCTCAGCCCACACTTCAGTTCCCTCGACGTAAATCCTGCAGAGTTTCCTCCCACTCCAAGAAGCCGGAG
CCCCAGAAGTCCCCAGCTGTGTCACCAGCCAAACCTGAACCTCAGCCCCATACCCCGGGGCTGACCCGGATCGGACCCCTCCCCCCAAGACGTCCCATTAACTTGTCC------------------------------------------------------------ACCCCACTGTCC
CCCAGA------------------------------------------CGCTACACAGAC---CAGCCCGCTCCTCTCTCCTCAACGTGGCCAGTCGCCCTCTCGTCCTCTCTCTCACCCAGACAC---------------------ACTTCGGCACAGCCACCA---------GCACCT
TCCTCCCCTCGTCTCCAAAGCCGGATTCCCCTCAGCCCTCGAAAGCGCACAGGTGATGACAATGGCTGCAACCTTGGCACATCCCTGCAGTGTTCACCTACAAAACAAAGCAAGCTGAGCCTG---------------------------------------------------------
------------------------------------------GCCTCACCACGAAAACTCGGCCTTGATGAGAACTCACCGGTC---------CAGGCTCGGCGTCAGCTG------------ATCCCATCCTTGGGGCAACAGACGCCCCCTTCCACTGCCAAATCATCT---------
------------------------CCGAAACGAGAAGAAACGCCTACTGGG------------AGCCCCATCCATAAAAAT---------------CTGAACAAGAAGCCACCCGTT---GCTCGACTGTTTGGAGAA---AAGTTGAGGTTTCAGAGTGTGAAGCAGGCGCTCCACACT
GCCATCCCTGAGCGCCTTATGTCCCGAGAGGCCGAGCGGACCTCCATCCGGTCCTTCCTGGAGGACAAAGTGCTTCAGCATGTCCCCGGCAGCCTCTACATCTCTGGAGCCCCGGGAACAGGCAAGACAGCCTGCCTCAACTGTGTGCTGCAGGAGATGAAGGCTGAGCTGTCGTCAGTA
CAGACGGTGATGGTGAACTGCATGAGTCTGAGGAGCTCCCATGCCGTCTTTCCACTGCTGGCTGACAAACTGAAGGCATCT------GGCGGC---------------CAGAACGGACTGCAGAGGTTCCTGACAGCCCCGGGGCCCACTGTTCTTCTTGTTCTGGATGAGATGGATCAA
CTGGACAGCAAAGCCCAGGACGTCCTCTACACAATCTTTGAGTGGCCCTACCTGCCAAAGTCTCGCCTCTGTCTCATCGGTATTGCAAACGCTCTGGATCTGACAGACCGGATCCTGCCCAGACTGCAGGCTCGTCCCCAGTGTCGCCCTCTGCTGCTGCACTTCCCTCCTTACAGCCGG
GAGGAGCTCACAGCCATTGTACAGGACAGACTTGTACAGGCGTCGGCTGAAGGGCTCCTCGACGCTTCTGCAGTTCAGTTCTGTGCCAGGAAAGTTTCAGCTGTGTCGGGAGACGCCAGGAAAGCTTTGGACATCTGCAGGAGAGCAGTTGAGATTGTAGAGTCTGATGAGAGA---AAA
AAAGCAAGTGATCCAAAGGGTGAAAGTAAAGCGTCCCGGGTCAGCCTGCCGCAGGTTGCGAGAGTGCTGTCGGAGGTCTACGGCGACCGCATGGCGTCTCAG------------AGCAGCGGT---------TCAGAGGGAGAGAGTTTCCCTCTGCAGCAGAAGCTGCTGGTGTGCTGC
CTGCTGCTGCTCATCCGCAATGGAAAGAGCAAAGAGATCGGCTTGGGAAAGCTCCATGAGGTTTACAGCCGCCTGTGCGCTCAGAGGCACGTGTCTGGAGTGGGTCAGGGCGAGTGTTTGTCGCTCTGCAGTCTGCTGGAGAGTCGAGGAATCTTTGCCCTGAAGAAAGCCAAAGAGGCT
CGTCTCACTAAGGTGTTCCTGAAGATCGAGGAGAAAGATGTCGAAAATGCTCTGAAGGATCGAACGCTGCTGGGCAGCATCCTCGCTGGAGGGCTCCCCTCG
>ENSTNIP00000009057_TNIG
------------------------------------------------------------------------------------ATGCCCAGCACACGCTCCCAGGGCCAGGCTCAACCCACGCTGGCCTTCCCTCGCCGTAGGTCCTGCAGGGTTTCCTCTCGCTCCAAG---------
---------------------------------------------------------------------------------ACGCCCCGT------------------------------------------------------------------------------GTACCACCGCCT
CCGGTC------------------------------------------CAGTCACCAACC---AAGCCCGACCCC---------------------------------------------------------------------------------------------------------
---------------CAGGGACGTCTTCCACTGAGCCCCAGCAAGCGCACAGGAGATGACAACGGCTGCAACCTCAGTCCGCGCCTGTCGGGTTCCCCCCCGAAGCAAAGCAAGCTGTCTCTG---------------------------------------------------------
------------------------------------------GCGTCGCCCCGAAAGCTCGGCGTGGATGAGAACTCTCCGGTT---------TCAGCCCGCCGGCGGCTG------------GAGCCG------------------------------------CTGTCG---------
------------------------CCCCGGTGCAGGGAGACGCCCTGCAAG------------AGCCCAGCACCCCACAAC---------------CCGGACAGGCACCCACCAGTG---ATGCGCCTCTTCCATAAA---GAGTCAAAGTTCCAGAGCGTGAAGCAGGCGCTCCACACC
GCCATCCCAGACAGGCTCCTGTCCCGCGAGGCCGAGCGGGAATCCATCAGGTCGTTCTTGGAGGAGAAAGTCCTGCAGCGCCGCCCCGGCAGCCTCTACATCTCTGGAGCTCCGGGGACGGGCAAGACGGCCTGCTTCAACTGTGTTCTCCAGGAAATGAAGCCCAGGCTGTCGGCTGTG
CAGTGCGTGATGGTTAATTGCATGGCTCTTAGAAGCTCTCACGCCATTTTCCCGCTGCTGGCTGAGAAACTGAAGGCTCGC------GGGGGC---------------CAGAGCGGCCTGCAGAGGTTCCTGTGTGGCCCCGGGCCTGCTGTTCTTCTTGTCCTGGATGAAATGGACCAG
CTGGACAGCAAAGCCCAGGATGTGCTCTACACCATCTTCGAGTGGCCGTACCTGCCCGGCTCCCGGCTCTGCCTCGTGGGCATCGCCAACGCGCTTGACCTGACGGATCGCATCCTGCCTCGGCTGCAGGCCCGCCCTCACTGTCGCCCCCAGCTGTTGCACTTCCCCCCCTACAGCAGG
GAGGAGCTGGTGGCCATCGTCCAGGACAGACTGGCTCAGGCTTCCGCCGGCGGGATCGTGGACGCCTCCGCCGTTCAGTTCTGCGCCAGAAAGGTGTCGGCCGTGTCGGGCGACGCAAGGAAAGCCCTGGACATCTGCAGGAGAGCCGTTGAGGTGGTGGAGTCTGACGAGAGG---AAG
AAAGAGTCGCCTCAGGGGGGCGGCGCCCCAGCCTCCAAGGTCAGCCTTCCCCAGGTGGCCCGCGTGCTCTCGGAGGTCTACGGCGACCGCATGGCGTCCCGC------------GGCAGCAGC---------GCCGACGCCGAGAGTTTCCCCCTCCAGCAGAAGCTCCTGGTCTGCTGC
CTGCTGCTGCTGGTACGCAGCGGGAGGAGCAGAGAGGTGGTCCTGGGGAAGCTCCACGAGGTGTACAGCCGCCTGTGTGCTCGGCAGCAGGTGTCCGCGGTGGGCCAGGGCGAGTGTTTGTCCCTCTGCAGCCTCCTGGAGAGCAGAGGCATCTTTGCCTTAAAGAAGGCCAAAGAGGCG
CGACTCACCAAGGTGTTCTTGAAGATCGAGGAGAAGGACGTAGAAAACGCGCTGAAGGACCGGACTCTGATGGGCAGCATCCTGGCTGCAGGCCTGCCC---
>anchovy.10428_ANCH
------------------------------------------------------------------------------------ATGCCCAGCACACGGTCCCAG------AGCCAGTCCACCCTGCCGTTCCCCAGACGGAAATCTTGCAGGGCTGTGCCCCGGTCCAAGAGCATCACC
---------------------------------------------------ACACCA---------------------------------GAAGACGCGGAGCAGGTCCCACCCCAGCCCCAGGCACCAGCAGCAGCAGCAGCCACTACTACCAAACCAGCCCCAGACACCCCTCTCTCG
CCCAGG------------------------------------------CACTCAGCCCTCAAGAATGCCCCTCCG---------------------------------------------------------------------------------------------------------
---------------TCCCCAAGGCTGCCCCTGAGCCCACGGAAGCGCATGGGCGATGAGAACGGATGCAACACTCTTCCCAGCATGCTGGGTTCCCCACCAAAGCAGAGCCGTGTTGCCCTAACATCCCCTCAGAAACTACCCTCCCCTCACAAGATGACCGCCCTGTCTCCCCACAAA
CTCAACCTCTCGCCGTACAAGCGCAAGTCCACCGGCTCCTCGTCCTCTCCACGCAAGCTCTGCTTCGACGAGAACACCCCAGTGTTCACCTCCCCAGCCCGCTCAAAGCCCGCTGCAGAC---GTCCCA------------------------------------CTCTCCCCCTTGTCC
CGGAATTCCCCCCTG------------AAGCGCCAGGAGACGCCCAGTAAG------------AAGCCA------------------------------GAGGGGAAACCTGCCGTCAGCACGCGCCTCTTCCCCGAACAGAAGTCCCAGTTCCAGAGCGTGAAGCAGGCCCTCCACACG
GCGGTGCCCGAGCGGCTGCTGTCCCGCGAGGCAGAGCGCGCCTCCATCGTCTCCTTCCTGGAGGCCCACGTGGTGCCCGGCCTGCCCTCCAGCCTCTACATCTCCGGCGCCCCCGGCACGGGCAAGACGGCCTGCCTCAACTGCGTGCTGCAGGAGAGAGAGGACCTCCTGAAAGGTGTT
GAGAAGGTGGTGGTGAACTGCATGACGCTGCGCAGCTCCCACTCCATCTTCCCGCTGCTGGCCGAGAAGCTGGGGGCCGCGCGGGGAGGGGCACACGGACAGGCCGGCGAAGCACGCCTGGAGAAGCTCCTGACCAGCAGCGGACCCACTGTGCTGTTGGTCCTGGACGAGATGGATCAG
CTGGACAGCAAGAGCCAGGAGGTGCTGTACACCATCTTTGAATGGCCCTACCTCCCCAAGTCTCGCCTCTGTCTCATCGGTATTGCCAACGCCCTGGACCTGACGGACCGCATCCTGCCGCGTCTGCAGGCCAAGCCCCACTGCCGGCCGCAGCTGCTCCACTTCCCCCCCTACAGCCGG
CAGGAGCTCACCGCCATCGTCCAGGACCGCCTCACACAGGTGGGTGGAGAGGGCGTTCTGGATGCCTCAGCTGTACAGTTCTGTGCCAGGAAGGTGTCTGCCGTGTCTGGGGACGCTCGCAAAGCCCTCGACATTTGCAGGAGGGCAGTTGAAATGGTGGAGTCTGTGGAGAGGGCAAAG
AAGTCTTCCGAACCCGCGGCTGATAAAAAAGCGGTGCGTGTGAGCGTGCCCCAGGTGGCGCGGGTGCTGTCGGAGGTGTACGGCGACCGCATGGCCAGCGGGGGCGCTAGCGGCTCGGACGGG---------------GGCGAGAGCTTCCCCCTGCAACAGAAGCTGCTGGTCTGCTGC
CTGCTGTTGCTCACGCGCGGCGCCAAGAGCAAGGAGATCCCCCTCGGCAAGCTGTCGGAGGCCTACGCCAAGCTGTGTGCCCAGAGGAAGGTGGGTGGCGTGGGGCAGGGCGAGTGCCTCTCCCTCTGCGGCCTCCTGGAGAGCAGGGGCATCCTGGCCCTCAAGAAGGCCAAGGAGGCT
CGCCTCACCAAGGTGTCTCTGAAGATCGAAGAGAAGGATGTGGAGAACGCTCTGAAAGACCGCACTCTCCTGGGTAGCATCCTGCAAGCAGGCCTTCCC---
>ENSTRUP00000014204_TRUB
AAAATATGGCTCTGCATAATTTCTGGTAGTTATAATTGGTATAATTATAAATACTTCAATTTTTCAGCTGTCAATGATGATGATATGCCCAGCACGCGCTCTCAGAGCAATGCTCAACCCACGCTGGACTTCCCTCGCCGCAAATCCTGCAGAGTATCTTCACGTTCCAAGATCCAAGAT
---------------------------------------------------ACTCTG------GCCCGGATCAGACCACTCTCTCCGAGACGATCGGACCACCAGCCC------------------------------------------------------------ACCCCTTTGTCA
CCCATA------------------------------------------GGTTCTGCGGCTCTGCCTCCCAGCCTG---------------------------------------------------------------------------------------------------------
---------------CAGCCACGTCTTCCACTGAGCCCCAGGAAACGCACAGGGGATGACAACAGCTGCAACCTCAGTCTCGGCCCGTTGAGTTCACCTCCAAAGCAAAGCAAGATGTCTGTG---------------------------------------------------------
------------------------------------------GCATCGCCCCGTAAGCTCGGCTTTGATGAGAATTCCCCAGTT---------ACAGCTCGCCGACAGCTG------------GTGCCT------------------------------------CTGTCGCCACCACGT
GCAAACTCTCCTGCTCCATCATTACCAAGGCGCCAGGAGACGCCCTTCAAG------------AGCCCAGCACGCACAAACTTTAAGGGGAAATCATCAGATGCACAT------------------CTACTTAATAAAGCAGAGTCAAAGTTTCAGAATGTGAAGCAGGCGCTCCACACT
GCCGTCCCAGAGAGGCTCCTGTCCCGAGAGGCTGAACGGGAATCCATCAGATCGTTTCTGGAGGAGAAAGTTCTGCAGCGTCACCCTGGCAGCCTCTACATCTCTGGAGCCCCAGGGACAGGCAAGACCGCCTGCCTCAACTGTGCTCTTCAGGAAATGAAGGCCAGACTGTCAGCTGTG
CAGAGCGTAGTGGTAAATTGCATGACGCTTCGGAGCTCTCTCGCCATTTTCTCACTTCTGGCTGATAAACTGAAAGCACCG------GGCGGA---------------CAGAACGGACTGCAGAGGTTCCTGTCGGCCCCTGGACCTTCTGTGCTTCTTGTCCTGGACGAAATGGACCAA
CTTGACAGCAAGGCCCAGGATGTCCTCTACACCATCTTTGAATGGCCATATCTGCCAAACTCGCGCCTCTGCCTCATTGGCATCGCCAATGCTCTCGATCTGACGGACCGTATTCTGCCCCGGTTGCGAGCCCGCCCTCACTGCCACCCCCAGCTGTTACACTTCCCGCCCTACAGCAGA
GAGGAGCTGGTTGCCATTGTCCAGGACAGACTCACTCAGGCTTCAGCCGACGGGATCATGGACACTTCAGCTGTTCAATTCTGTGCCAGGAAGGTGTCGGCAGTGTCGGGAGATGCACGAAAAGCCTTGGACATCTGCAGGAGAGCCGTTGAGGTCGTGGAATCCGATGAGAGG---AAA
AAGGCGTTGGACCAGAGAGGTGAAGCTAAAGCGTCGAAGGTCAGCCTTCCTCAGGTGGCCCGAGTGCTCTCGGAGGTTTATGGCGACCGCATGGCATCTCAC------------GGCAGTGGC---------TCCGATGCTGAGAGTTTCCCCCTTCAGCAGAAGCTGCTGGTCTGCTGC
CTGCTGCTGCTCCTACGCAACGGAAAGACCAAAGAGGTCGTCCTCGGGAAGCTCCACGAGGTGTACAGCCGCCTGTGTGCTCGGCGGCAGGTATCTGCGGTGGGTCAGGGAGAGTGTTTGTCTCTCTGCAGCCTGCTGGAGAGCCGAGGAATCTTTGCATTAAAGAAGGCCAAAGAGGCT
CGACTCAGCAAGGTCTTCCTGAAGATCGAGGAGAAGGACGTAGAGAACGCTCTTAAGGATCGTACTCTGATGGGCAGCATCCTGGCTGCAGGACTCCCC---
>ENSDARP00000008736_DRER
------------------------------------------------------------------------------------ATGCCCAGCACTCGCTCACAG------AATCAGCCAACTCTACAGTTCCCTAGAAGGAAGTCTTCCAGATTGGGGTCTCGGCCTAAAAGCTCCTGC
---------------------------------------------------GAAAAT---------------------------------AAAGTGGACGATAAGACC------------------------------------------------------------ACCCCTTTGTCC
CCTAGAAAGGCAATTGTGGGAAATTCACTCGGTGTTTGTCAATCTCCCAGGAACAAGGTGTTAAACTCCCCTTTG---------------------------------------------------------------------------------------------------------
---------------TCTGAAAGGCTGCCTCTGAGCCCCCGCAAACGCACAGGTGATGAGAATGGCTGTAACCTGCCAGCCTCCATGCTTGGCTCTCCCCCTAAGCAGCGCTGCGCTCCTCTG---------------------------------------------------------
------------------------------------------TGCTCCCCTCGCAAGCTGTCCTTCAACGAGAACACACCAGTCCTCTCCTCACCTCCCCGTCCTATCCTGTCCTCGCACAAAGTTCCT------------------------------------CTGTCTCCCATTTCT
CGTCCATCGCCAACA------------CGACTGAACGAGACATCATGCACCAACATAATCCCCCGTACA------------------------------GAGGGAAGGAGCCCTGTT---ACGCGACTGTTTCCTATAAAGAAATCCGGTTTTCAGAGTGTAAAGCAGGCTCTTCACACT
GCAGTACCTGAACGTCTCCTCTCTCGTGAGGCAGAGAGAGCTGCCATTGTCTCCTTCCTGCAAAATCACGTAGTGGCAGAAAAACCCTCCAGCCTTTACATCTCTGGTGCTCCTGGCACAGGCAAGACGGCTTGTCTGAACTGTGTGCTCCAAGAACAAAAGGCTCTGTTAAAAGGCATC
CAGACTGTGGTCATCAACTGTATGAATTTGCGGAGCTCTCATGCCATCTTTCCATTGCTGGGAGAGCAACTGGAGGTTCCCAAAGGCAACAGT---------------CAGGCACGATTGGAGAAGTATTTGACCAGCTCTGGACCCACTGTCTTGTTGGTTCTTGATGAGATGGACCAG
TTGGACAGCAAGTCTCAAGAAGTTCTCTACACCATTTTTGAGTGGCCTTACTTGCCCAAATCTCGTGTTTGTCTCATCGGTATTGCTAATGCACTGGACTTGACTGATCGTATCCTGCCAAGACTGCAGGCGAAACCACACTGTCGTCCCAAACTGCTCAACTTTCCTCCCTACAGTCAT
GAAGAGCTCAATGCTATTGTACAGGACAGACTCACACAGGTATCAGGTGAAGGGGTTTTGGATGCAGCGGCAGTTCAGTTTTGTGCAAGGAAAGTCTCCGCTGTGTCAGGAGATGCTCGCAAAGCACTGGACATCTGCAGGAGGGCTGTGGAGATTGTGGAAGCAGGCGACAGGTCTAAA
ATGGCATCCGAACCTACAGCCAGCTCTAAAGTGTCGAGAGTGAGTGTTCCTCAAGTGGCTCGGGTTTTGTCAGAGGTTTATGGTGACCGTATGGCATCCAGT------------AGTGGAGAT---------------GGCGAGAGCTTTCCTTTACAGCAGAAACTTCTGGTCTGCTGC
CTGCTTTTGATCATCCGCAACGGCAAAAGTAAAGAGACCCAGTTGGGCAAGCTGTGTGAAGTGTACAGTAAGCTGTGTAAGCAGAGGCAGGTTGGTGGAGTCGGCCAGACGGAGTGTCTCTCTCTCTGCAGCCTGTTGGAGAGCAGGGGAATCCTCACTCTCAAAAAGGCCAAGGACGCT
CGACTGACTAAAATCTCCTTGAAGATTGAAGAGCGAGATGTGGAGCATGCTTTAAAGGATCGAACTCTCCTTGGAAGCATATTAGCGGCTGGTTTGCCG---
>ENSGACP00000001331_GACU
------------------------------------------------------------------------------------------------------------------------------------------------------------------------------------
------------------------------------------------------------------------------------------------------------------------------------------------------------------------------------
------------------------------------------------------------------------------------------------------------------------------------------------------------------------------------
------------------------------------------------------------------------------------------------------------------------------------------------------------------------------------
------------------------------------------------------------------------------------------------------------------------------------------------------------------------------------
------------------------------------------------------------------------------------------------------------------------------------------------------------------------------------
------------------------------------------------------------------------------------------------------------------------------------------------------------------------------------
------------------------------------------------------------------------------------------------------------------------------------------------------------------------------------
---------------------------------------------CCGTACCTGCCAGAGTCCCGCCTCTGTCTCGTCGGTATCGCCAACGCTCTGGACCTGACTGACCGCATCCTGCCGCGCCTGCAGGCTCGTCCTCACTGTCGCCCCCTGCTGCTACACTTCCCCCCCTACAGCCGG
CAGGAGCTCACGGACATCGTCCAGGACCGGCTCGCTCAGGCGTCGGCTGACGGGATCCTCGACTCCTCGGCCGTTCAGTTCTGTGCCCGTAAGGTGTCGGCGGTGTCGGGAGACGCCCGGAAAGCTCTGGACATCTGCAGGAGGGCCGTCGAGGTCGTGGAGTCCGACGAGCGG---AAG
AAGCCGTCGGATCCGAGCGCCGGCGCCAGG------CGGGTCGGCCTCCCCCAGGTGGCGCGCGTGCTGTCGGAGGTTTACGGCGACCGCATGGCGTCTCCG------------GGCGGCGGCGGCGGCGACGCGGACGGGGAGAGCTTCCCGCTGCAGCAGAAGCTGCTGGTCTGCTGC
CTGCTGCTGCTGACGCGCAGCGGGAGGAGCCGCGAGGTCGTCCTCGGGAAGCTCCACGAGGTGTACAGCCGGCTGTGCCAGCGGCGGCAGGTGTCGGCCGTCGGTCAGGGCGAGTGTCTGTCGCTGTGCGGGCTGCTGGAGAGTCGAGGGATCTTCTCCCTGAAGAAGGCCAAAGAGGCT
CGTCTCACCAAGGTGTTCCTGAAGATCGAAGAGAAGGACGTTGAAAACTCCCTGAAGGACCGAGTGCTGCTGGGCAGCATCCTGGCTGCCGGCCTCCCCTCC
>ENSXMAP00000014196_XMAC
------------------------------------------------------------------------------------ATGCCCAGGACTCGCTCTCAGGGGCAAGTTCAGCGCACGCTGCAGTTCCCGCATCGCAAATCTTGTCGAGCGCCCCTGCAGTCGAAGACGGCTCAG
CCCTCGAAC---------------------AAGCCAGAGCTCCGGCTTCCTTCCCCA------AGTCGGATCGGTCCGATTTCTCCAAGGCGGTCATCAGACAGACCG------------------------------------------------------------ACGCTTCTGTCA
CCCAGA------------------------------------------TGTTCTGCTGCC---CAG---AGCCCTCTAACCTCT---------------------------------CCAAAGCAGAAAGTGGATCAGCTCTGCAGATCTGCAGCACAGGCTCCTCCACCAACACCACCT
TCCTCCCCCATCCTGCAGAACCGACTCCCTCTCAGTCCTCGGAAACGCACAGGTGACGACAATGGCTGCAACGTG------------CATTGTTCCCCTCCGAAGCAGTACAGACCAAATCCG---------------------------------------------------------
------------------------------------------GCAACGCCACGTAAACTCGGCTTCGACGAAAAC------GTG---------CAAACATCTGAAGGTCGG------------ACGCCC---------AAGCAGCGGCGCTCTCCAACCAGCAAGTTGTCT---------
------------------------CCGAACAGACAGGAAACGCCTCCTGGG------------GGTCCCGTCCTGCACAGC---------------CAAGAGAAGAAGCCGCCTGTT---GCTCGCCTGTTTGCTGAC---AAGTCGAGGTTTCAAAGCGTGAAGCAGGCGCTGCACACT
GCCATCCCTGAGTGTCTCCTGTCCAGAGACGCTGAGCGGGCGTCCATCCGCTCCTTCCTGGAGGACAAAGTGCTGCAGCGCGTCCCCAGCAGCCTCTACGTCTCAGGGGCTCCAGGGACCGGAAAGACCGCCTGCCTGAACTGCATCCTCCAGGAGATGAAGTCTGAGCTCACCTCGGTA
AAGACGGTGGTGGTGAACTGCATGAGTCTGCGGAGTTCCCACGCCATTTTCCCGCTGCTGGCCTACAAGCTGAAAGCAGCC------GGTGGA---------------CAGAGTGGCCTCCAGAGGTTCCTGACGGCCCCGGGGCCCACAGTGCTCCTGGTTCTGGATGAGATGGACCAG
CTGGACAGCAAAGCTCAGGACGTCCTCTACACCATCTTTGAATGGCCGTATTTGCCGCGGTCCCGTCTCTGTCTCATCGGCATTGCCAACTCTTTGGACCTGACGGATCGCATCCTGCCCAGACTGCAGGCTCAGACTCACTGTCGCCCCCTGCTGCTGCACTTCCCTCCCTACAGCCGA
CAGGAGCTGAGCGCCATCATACAGGACAGACTGTCGAAGGTTTCGGCTGAGGGTCTGCTGGACGCCTCGGCTGTTCAGTTCTGTGCCAGGAAGGTATCGGCTGTGTCCGGAGACGCCAGAAAGGCTCTTGACATCTGCAGGAGAGCGGTCGAGATCGCAGAAGCTGATGAAAGA---CAG
AAGGCCTCC---------------GCTAAAGCATCTTTGGTCGGCCTCCCTCAGGTGGCGAAGGTATTGTCAGAGGTTTACGGCGACCGCATGGCGGCGCAG------------AGCGGCGGT---------TCGGAGGGAGAGAGTTTCCCTCTGCAGCAGAAGCTGCTGGTTTGCTGC
CTCCTGCTGCTCATCCGCAAAGGGAAGAGCAAAGAGACGAACCTGGGGAAGCTCCATGAGGTTTACAGCCGCCTGTGCGCCCAGAGGCAGGTGTCTGGAGTCGGGCAGGGCGAGTGTTTGGCGCTGTGCGAACTGCTGGAGAGTCGGGGAATCTTCGCTTTGAAGAAGGCCAAAGAGGGT
CGTCTCACTAAGGTGTTCCTGAAAATTGACGAAAAAGACGTAGAAAACGCTCTGAAGGACCGAACGCTTCTGGGCAGCATCCTGGCTGCAGGGCTTCCCTCA
