# Supplementary material for: Global expression pattern of genes containing positively selected sites in European anchovy (Engraulis encrasicolus L.) may shed light on teleost reproduction
Source: PLoS One. 2023 Aug 11;18(8):e0289940. doi: 10.1371/journal.pone.0289940 (PMC10420382; doi:10.1371/journal.pone.0289940)
Supplement: S1 File — (ZIP) [file pone.0289940.s008.zip › alignments/anchovy.10605_ANCH.fas]

>ENSONIP00000000647_ONIL
---------------ATGAGCGCATCAACTGGAGACGGAGAGCCTTGCATCCCCTTGGATAATGCAAAGGAAGAAGTCAGTGGTCCTACCTGCACTGGAGACAACAGTAAACATGAATCAGCAATATGCTCA------------------------------------------------
------------------------------------------------------------------------------------GGCAGCAGTGAAATCAAAAGCCGTGCTGTGGTCAAGTACTGTGCAGCCCCACCACCTACCAGCTATGCCCTTCTGCAGGAAAAGACCGACTTGAAG
CTACCTCCTGCCAACTGGCTGAGAGAAAACCCCCAGCTGGGCACCGCTGGGACCACTATATTAGGATCTAGCAGCAAGAGCAAGCCCTTTTCCAGTTTTGGGATGGCGTACGAGTTCATCGATTGCATCGGAGATGATGTTGATGTGGTTTCAGACTCAGAGAACATCAAGAAGCTTTTG
AAAATTCCCTACAGCAAGTCCCATTTGAGTATGGCAGTTCATCGTGTGGGGAGGACTTTGCTTTTAGATGAGCTGGACATTCAAGAGCTTTTCATGAGATCCTCTCAG---ACAGGAGACTGGACATGGCTGAAGGAGTTTTACCAGCGGCTAATAGATCAGAAGTGGCAGAGGAAAAAG
AAGAGTAAGGAGCACTGGTATCAAAAAGCAATCCTGTCAAAGTTTCTCTATTATAGTATAAATGGTAATGGGGCTGCCGAGCCTCAA---TCAGATGGCCTGAATGAAGGAGAGGAGGAGAGTGGTGCTGAGGAGTTCAGCTCTTCATGGCCTACAGCCTTCACTAGCACA---------
------------ACGTCTAATGCAGAAGAATCAGAA---GCTCCCAAACAGGAAAGTGTTACCGTCGACAGCAGTTTTGCTTTGGGCCAGGTGACCTCT------------------------------GTTCCCAAAGAG------CAAAACCTCCCTACAATCTTCAATGAAGGAGAG
AACGGCCAGGGTTTAAGAAATGACTTTGTACGAAACATCATGTGGACTTTTGAAGATATACATATGTTGGTTGGGTCCAACATGCCTATTTTCGGAGGTGGCCGTTATCCTGCCGTCAGTCTGAGACTCAGGGACAACAATAAACCAATCAACATTCTGACAGGTATCGACTACTGGCTT
GATAATCTGATGTGTAACGTCCCAGAACTTGTCATGTGTTTTCACGTTAATGGCATTGTT---CAGAAATACGAGATGATAAAAACAGAGGACATCCCTCATCTGGAGAACTCGACTTTCTCCACGAGAGTCGTGAAAGACATCGCCCAAAATGTCCTTTCTTTCCTGAAGTCCAACTGC
ACTAAGGAGGGTCACACGTACTGGCTTTTCAAAGCCAGTGGGAGTGACATTGTGAAGCTTTATGATCTTACGACTCTGTGTGAGGAGGCTGAGGAAGAGAAATATCAGAATCCCTTCACTCTTCCTGTGGCTGTATTATTATACAAAGTGGCCAGCAACTTGATGCTAAAAGCGCGGCAA
AACAGAAAGCACTATGGCACAATCAGAACTCTGCTGCTAAACTGTGTCAAACTTCTGGATCAAGACAGACATCCTCAGATCATCGCCTCTGCCCACTATATGCTGTCAGAGCTGTTCCAGCTCGAC---------------GAGCCTCTTGAAGAAGATGGAGGGGAGTCGCTGCGGGCC
GGT---GGTTCAGAGGACAGCTACAGTGACGAAGACAGGGAGGAGGAGGAAGAAGAGGAGGATCTGACGGAGGACAGCGATGATAATGGTTCCTACAGTAACTGCTCCAGCCCGCAGGATGATAGCAAAGCGGTGGCTGTGATCCGCTCTGTAGGGGAGCTGTCAGTCCCGGAGAAGTAT
AGATCCACTCACCAGATCAGACCAAGTTGTGCTTTCCCCGTTTCTCAAGACAAGGAAGAGAGATGCAGACTTGTCCTGAGCTATGTGCTTAAGGGATTAAAGGCGGTGGATGGCAGCATCAAGAAGGAGAGCGATCTTCCAGCTGCTGACCCCAACACACCCATCCCTCTCAAATATGAA
GACAGAAGTGCTACTGGAGCCTGTGCAACTGAGAAAGGCATCTCTCTCCTGCTTGAAAGAGCAGGTCCCTTGCAAGGGGACCAGAAGCACACGACACGCTCAGGGATGATCCCTGGCTCCTGGCAGCATCATATGAAGCTGAAACTCTTCTTCAAAGCCTCCAAGGCCTACTATGTCCTC
TCTGATGCGGCCACTAACTTGCTGAAGTATGGGCGGGCGTTGCGTTACATCAAGCTATCTCTGCAGTGTTATGATGCCTATTGTTCAGTGAGCGGTACACTGCACCCACATGTGCTGGTGTTTCACAGCCAGTGCCTGTCTCTGTGTGGGGACATCCAGCTGATGTTGGCTCAAAATGCC
AACAACAGAGCAGCTTACCTGGAGGAATACAGCTACCAGACCAAAGAGGACCAGGAGATTCTGCACAGCCTGCACAGAGAGAGCAGCTGCCAGGCCTTCAGCATGGCAACAGACCTAGCGATGGACCCGGAGTACCAGCTGTTTGTTAGCAGTAAGTGCTATGAGGCAGCATATGAACTA
CTTGTCTCTGAGCCTTTGAAAGATCTTACTTCAGATCAGCTGAGTCAGGTTCTCAAACGACTGGGGAACATACGCAATGAGATGGGAGTCTACTACATGAACCAGGCTGCAGCCATGCAGGCTGAGAAAGAG------------------------------------------------
------------------------------------------------------GTGAAGAAATCTGTGTCTGCAGCAGAGCAGGAGATGTGGAAAAAGAGCTTTGGCTTCTTTGAGAAAGGGATGAAGGACTTTGAAGCCATTGGGGACAGCACTAACACAGCCTTACTGCTGTGTAAT
ACTGGCAGGCTGATGAGAATCTGTGCCCAGGCCCACTGTAACCTCTCTGGCGATGAAAGCAGAGGAGAGTTTTCACCCGAAGAGGCTCTTTACTACAACAAGGCTATAGACTACTACCTGCAGGCCATGAAAGCATTGGCAAGCAGAGAGAAGCACTCAGCAGTGTGGGACAGTGTAAAC
TGGGAATTGTCCACTACGTACTTCACACTGGCCACC---------------------------------------------CTTCTGCAGGACTATGCCCCAGTATCGAGGAAGGCCCAGGAACAGATTGAGCGAGAGGTGACCGAAGCAATGATGAAGTCTCTAAAGTACTGTGACCTG
CAGACTGACTCTGCTCGGCAGCCGCTCTACCAATACAGAGCTGCCACCATCCACCACCGCTTGGCTTCTATGTACCACAGCTGCTTTCGCAATCAGGTGGGGGATGAACACTTGAGAAAGCAGCATCGGAGCTTGGCAGAGCTTCACTACAGCAAGGCTGTCAGTTTATTCCTCAGCCTC
AAAGACGCACCCTGCGAGCTGCTCCGCACGTTGCTGGAGAGGGTGGCTTTTGCTGAGTTTACGATGGCAGGTCAGAACAGCAGCACAGCTAAGCTGAAGAGCCTGACTGGAGCAATAGAGATCATGACAGAAACCCGCCATGCTTTCCAACTGATTCATAAAGAGCTGCAGGAGGAGCAG
---ACAGAGTTG---AATGAACCAGACGCTGCTGAGTCAGCA---GAGTCTTCCGATGTAGCC---AATGGCCCAATGGCAGGACTGAACCTCCAGGAAGTAATGAAGTTAATTGGCGTATTTGAGCCCAGTTTCTCCTTCCTGCTCCTGCAGGTGATCAAACTGATGACGACAGCGAAA
CGTAAACCAAGCAGCAATAAGGACGAGGAGCTGCTGAAAACCTATAAGAATGTATACTCCAAGCTGCTTCGTGCTGAGAAAAACGCTCCTCTTGTCAGCCGCGTCGAACTCTACGTTGAGCTCCTGCAGCAGCTGACGCAGCGGACAGGAAGTGACGAC------ACAGGCACACGCAAG
CCA
>ENSTNIP00000003482_TNIG
------------------------------------------------------------------------------------------------------------------------------------------------------------------------------------
------------------------------------------------------------------------------------GGCAACAGTGAAATAAAAAGCTGTGCTGTAGTCAAGTACTCTGCTGCCCCACCTCCAACAAGCTATGCCCTCCTGCAAGAGAAGACTGACCTAAAG
CTGCCACCAGCCAACTGGCTGAGAGAAAACCCCCAGTTGGGCAGTGCTGGCACCACTATATTAGGGTCCAGCAGCAAGAGCAAGCCCTTTTCTAGCTTTGGGATGGCATATGACTTCATTGATTGTGTCGGGGATGACGTTGACGTGGTTTCGGATTCTGAGNACATCAAGAAGCTTTTG
AAAATTCCCTACAGTAAGTCTCACGTCAGTATGGCTGTCCACCGGGTGGGGAGAACACTGCTTTTGGATGAGCTGGACATCCAGGAACTTTTCATGAGTTCTTCTCAG---ACTGCAGATTGGACATGGCTGAAAGAGTTTTATCAGCGGCTAATAGACCAAAAGTGGCAGAGAAAAAAG
AAAAGTAAAGAACGCTGGTATCAAAAAGCAATTCTCTCCAAGTTTCTCTACTATAGTATAAATGGTGATGGGGCAGCAGAGCCTGTA---TCAGACACATTTAGTGAAGGGGAGGACAAAACCTTTGATGAGGATTTCAGCTCCTCTTGGCCCACCACCTTAACCAGCACC---------
------------CAGACCGACGCAGAACAGTCTGAT---GTCCCCAAGCAGGAAAACCTGGCCGTGGACAGCGAGTTTGCTCTAGACCAAGTTTCGTTC------------------------------TCACCTAAAGAG------CAAAATCTCCCCATGTTGTTCAATGAAGGAGAG
AATAGTCAGGGTTTAAGAAACGACTTTGTGAGAAACATCATGTGGACATTTGAGGATATTCACATGTTGGTTGGGTCAAACATGCCTATTTTTGGAGGCGGCCGCTATCCAGCTGTCAGTTTGAGACTCAGAGACAACAATAAACCAATAAACATTCTGACAGGAATCGACTACTGGCTT
GACAATCTGATGTGTAATGTCCCTGAGCTTGTCATGTGCTTTCATGTCAACGGTATTGTT---CAAAAATATGAAATGATAAAAACGGAAGACATCCCTCACCTGGAGAATTCAACATTCTCCACCAGGGTGGTTAAAGACATTGCCCAAAACATTCTCTCTTTCCTCAAGTCCAACTGC
ACCAAAGAGGGTCACACCTACTGGCTTTTTAAAGCTAGTGGGAGTGACATTGTGAAGCTTTATGACCTGACTACTCTGTGTGAGGAGGCAGAAGAAGACAAATGTCAGAATCCCTTCACTCTTCCTGTGGCTGTGTTATTATACAAAGTTGCCTGCAACTTGATGCTCAAGGCAAGGCAA
AACAGAAAACATTACGGCACAATTAGAACTCTGTTACTAAACTGCACCAGACTTCTGGATCAAGAAAGGCATCCGCAAATCATTGCCTCAGCCCACTACATGCTGTCAGAGCTGTTCCAGCTTGAC---------------GAGCCTCCCCAGGAGGACGGGGAAGAGTCGCTGCGGGCT
GGT---GGCTCTGAGGATAGCTACAGCGACGATGACAGGGAGGAAGAGGAGGAGGAGGAAGACCCTAGCGATGGCAGTGACGTAAATGGCTCCCATAGCAAA------------CAGGACGATAGAAAAGCTGTAGCTGTCATTCGCTCTGTTGGAGAGCTGTCAGTCCCAGAGAAATAC
AAATCCACTCACCAGATCAGACCCAATTGCTCTTTCCCAGTTTCTCAAGACAAGGAGGAAAAATGCAGACATGTCCTGAGCTACGTGCTGAAGGGGCTGAAGGCAGTGGATGGCTCCATCAAG---GAGACTGACCTCCCAGCAGCAGATCCTAACACACCCATTCCTCTGAAATATGAT
---------GCAGTTGGGGCTTGTGCTGCAGAATCAAGCATCTCTTCTCTTCTGGAAAGAGTAGGGCCACTGCACGAGGGCCAGAAGCAAAGGATGCGCTCAGGGATGATCCCAGGGTCATGGCAGCATCGCTTGAAACTGCAGCTTTTCCTGAAAGCCTCCAAGGCATATTACGTCCTG
TCTGATGCAGCCACCAATTTGCTGAAATACGGCCGTGCTTTGCGTTACATCAAACTATCTCTTCAGTGTTACGATGCTTATTGTTCTGTGAGCAGTACACTGCAAGCACAGGTGCTGCAGTTTCACTGTCAGTGTCTGTCTCTGTGTGGGGACATTCAGCTGATGTTGGCCCAGAACGCC
AACAATAGAGCTGCTTACCTTGAGGAATACAGCTACCAGACCAAAGAGGATCAAGAGATCCTACACAGCCTACACAGAGAGAGCAGTTGCCAGGCCTTTGTCATGGCAACAGACCTTGCCCCAGACCCAGAGTACCAGCTTTTTGTGAGTTTAAAGTGCTACGAAGCGGCTTATGAACTG
CTCATCTCTGACGCTTTAAAAGACCATTCCTCGGATCAGCTGGCTCAGGTGCTCAAAAGACTCGGAAACATCCGCAATGAGATGGGGGTGTACTTCATGAACCAAGCTGCAGCTATGCAGACTGAAAAAGAA------------------------------------------------
------------------------------------------------------GTGACGTCAGCAGTGTCCACAGCAGAGCAGGAGTTGTGGAAAAAGAGTTTTGCCATCTTTGAGAAAGGCATAAAGGACTTTGAAGCCATCGGCGACAGCACCAACACAGCCTTGCTGCTGTGCAAT
ACTGGCAGGTTAATGAGAATCTGTGCCCAGGCACACTGTGGCAGTTCTGCTGAGCAGAACAGGGGGGAGTTTTCACCTGAAGAGGCCCTTTACTACAACAAGGCTATAGAGTATTATTTGCGTGCTATGAGGCTGCTGGTGGGCCGAGACAGTCACCCAGTGGTGTGGGACAGCGTAAAC
TGGGAATTGTCCACTACATATTTCACCCTAGCTCACTTCTGCAGGATGTATTTATCTGTTGAGATCTGCAAACATCTGTTTCTG---------------------------------------CAGATTGAGCGTGAGGTAACAGAGGCAATGACGAAGTCTCTAAAGTACTGCGATCTG
CAGACTGAATCGGCTCGTCAGCCACTCTACCAGTACAGAGCAGCCACCATCCACCACCGCTTGGCCTCTATGTACCACAGCTGCTATCGCAACCAGGTGGGCAATGAACACCTAAGGAAGCAGCATCGAAGTCTGGCAGAGCTGCACTACACCAAGGCCATCTCGCTGTTTCTCATCCTC
AAAGATGCTCCCTGCGAGCTGCTTCGCACACTCCTGGAGAGGGTGGCCTTTGCCGAGTTTACTATGGCAGGTCAGAGCAGCAGCATGGCTAAAATGAAGAGCCTAACGGGAGCAATGGAGATTATGACT---ACGCAACATGCCTTCAGACTCATTTATAATGAGCTGCTGGAAGAACAG
CAGATT---------AGGGAATCGGACCCGGCTGAATCAGCA---GAATCTGGTGATGTCCTT---GCTGGCCCCTCGTCTGGATTGAATCTCCAGGAAGTGGTGAAGTTAATAGGAGTATTTGAGCCAAGTTTCTCATTTCTGCTGCTGCAGCTGATTAAACTAATGGCAACCATGAAA
CGCAAACCAAGCACC---AAAGATGAAGAGTTGCTGAAAACCTATAAGAATGTGTATTCCAAAGTGCTTCGGGCTGAGAAAAATTCACCTCTAGTCAGCCGTGTCAAACTCTACCTGGAGCTCCTGGAGCAGCTGAGTCAGGAAACAGGAAGAGACAAC---------------------
---
>anchovy.10605_ANCH
------------------------------------------------------------------------------------------------------------------------------------ATGAGCACTGACGAGAACAAGGCTCAGGGTCCGGTAAAACCGGACAGC
GCGGACCTGAGTGAC---------------------------GGCAATGGCGATGACAACAAACAGGCTGCGGTGGTT------------------GTGAAGAGCCGTGCTGTGGTGAAGTACAGCAATGCTCCCCCTGCCTGTTCCTATGCGGTACTGCAGGAGCAGACAGACCTGAAG
CTGCCGCCAGCCAACTGGCTACGGGAGTCT---CAACTGGGGCCAGCAGGGGCAGGAGTACTGGGCAGC------AAGACCAAGCCATTCTCCAGCTTTGGGATGGCCTATGACTTCATTGACTGCATTGGAGACGATGTGGATGTTGTTTCAGATTCGGAGAACATTAAGAAGCTGTTG
AAGATCCCCTACTCTAAGAGCCATGTGAGTTTGGCGGTGCATCGCGTCGGGAGAACGCTGCTACTGGACGAACTAGACGTACAAGAACTCTTCATGCGCTCATCACAG---ACAGGAGATTGGTCATGGCTGAAGGAGTTCTATCAGCGTCTGATCGACCAGAAGTGGCAACGCAAGAAG
AAGAGGCAGGAGCATTGGTACCAAAAGGCCATACTCTCCAAGTTCCTATACTACAGTATCAATGGTGACGGTGCTGCAGAGCCGGTG---TCGGAGGGAGAGGAT---GGAGAGGAGGATCATGGGAAGGTGGAGGACTGTGTCTCTTGGCCCGCCCACTTCACTAACCCCGTCCCTCAC
AGCGGAGAACACACACCTGACACAGAGGGGGCAGCGGGCTTTCCA------------------------------TTTGCCCTGGCCGATGTTGCCAGTGACGTTGCTAATGCGGATGACGTCGCTTCAGCACCCAAAGAAAACAACCAAAATCTCCCCACACTGTTCGACGAGGGAGAG
AGCAGCCAGGGCCTGCGTAATGACTTTGTGCGTAACATCATGTGGACGTTTGAAGACATCCACATGCTGGTGGGATCCAATATGCCCATATTTGGAGGAGGAAGATACCCAGCCGTCAGCCTCAGACTCAGGGATAATAATAAGCCTATAAACATCTTGACGGGGATGGACTACTGGCTG
GACAATCTGATGTGTAACGTTCCGGAACTCCTCATGTGTTTCCATGTCAATGGCATCGTA---CAGAAGTATGAAATGATAAAGACAGAGGACATCCCTGACCTTGAGAATTCGACCTTCTCGACGCGCGTGGTGAAGGACATCGCCCAGAACATCCTCTCCTTCCTGAAGGCCAACTGC
ACCAAAGAGGGACACACGTACTGGCTCTTCAAAGCGAGTGGCAGCGACATTGTAAAGCTGTATGACCTGACTACTCTGTGTGAGGAGGCCACGGAGGAGAAATGCCAGAACCCCTTCACCCTGCCCGTAGCAGTGCTCTTATACAGGGTTGCCAGTAACATGATGTTG---AAGAATCAG
AACAGAAAGTATTACGGCACCATCCGGACCCTGCTGCTCAACTGCCTCAAACTCCTCGATGAGGACAGACATCCACAGATGATGGCGTCAGCCAATTACATGCTAGCTGAGCTGTTCCAGCTGGAT---------------GAG------------GAGGGCGGAGCCTGTGAGGAAGGG
GGTGTGGCCTCTGAGGACAGCTACAGTGAGGAAGAGGACGAGGACGAGAAGGAGGAT---------------------------------------------------------------------------------------------------------------------------
------------------------------------------------------------------------------------------------------------------------------------------------------------------------------------
---------------------AGAGAAGAGGAGGAAGAG---------------------------------------------------------------------------------------------------------------------------------------------
------------------------------------------------------------------------------------------------------------------------------------------------------------------------------------
------------------------------------------------------------------------------------------------------------------------------------------------------------------------------------
------------------------------------------------------------------------------------------------------------------------------------------------------------------------------------
------------------------------------------------------------------------------------------------------------------------------------------------------------------------------------
---------------------------------------------------------------GGGGAG---------------------------------------------------------------------------------------------------------------
------------------------------------------------------------------------------------------------------------------------------------------------------------------------------------
------------------------------------------------------------------------------------------------------------------------------------------------------------------------------------
------------------------------------------------------------------------------------------------------------------------------------------------------------------------------------
------------------------------------------------------------------------------------------------------------------------------------------------------------------------------------
------------------------------------------------------------------------------------------------------------------------------------------------------------------------------------
---
>ENSTRUP00000004494_TRUB
------------------------------------------------------------------------------------------------------------------------------------------------------------------------------------
------------------------------------------------------------------------------------GGTGAGAGTGAAATAAAAAGCTGCGCCGTGGTCAAGTACTCTGCTGCTCCACCTCCCACAAGCTATGCCCTTCTGCAAGAGAAGACTGACCTGAAG
CTGCCTCCTGCCAACTGGCTGAGAGAAAGCCCGCAACTGGGCAGTGCTGGCACCACCATATTAGGATCCAGCAGCAAGAGCAAGCCCTTTTCTAGCTTTGGAATGGCGTATGACTTCATTGATTGTGTCGGGGATGATGTGGACGTGGTTTCAGATTCTGAGAACATCAAGAAGCTTTTG
AAAATTCCCTATAGTAAATCCCATGTCAGTATGGCTGTTCATCGGGTCGGGAGAACATTGCTTTTGGATGAGCTGGACATCCAAGAGCTTTTCATGAGCTCTTCTCAG---ACTGGAGATTGGACATGGCTGAAAGAGTTTTATCAGCGGCTAATAGACCAAAAGTGGCAAAGAAAAAAG
AAGAGTAAAGAACGCTGGTATCAGAAAGCAATTCTCTCCAAGTTCCTATACTATAGTATCAATGGTGATGGGGCAGCAGAGCCTGTA---TCAGACACATTCAGTGAAGGAGAAGACAATAACTTGGACGAGGATTTCAGCTCCTCTTGGCCCACCACCATAACCAGCACT---------
------------CAGACTGGTGCAGAACAGTCTGAT---GTCCCTAAGCAGGAAAACCTGGATGTGGACAGCGAATTTGCTCTGGACCAAGTTTGGTTC------------------------------TCACCTAAAGAG------CAAAATCTCCCTATTATCTTCAATGAAGGAGAG
AATAGTCAGGGATTAAGAAACGACTTTGTGCGGAACATCATGTGGACATTTGAAGATATCCACATGCTGGTTGGGTCAAACATGCCTATTTTTGGAGGCGGGCGCTACCCTGCTGTCAGTTTAAGACTCAGAGACAACAATAAACCCATTAACATTCTGACGGGAATTGACTACTGGCTT
GACAATCTGATGTGTAATGTCCCTGAGCTTGTCATGTGTTTTCATGTCAATGGTATTGTT---CAGAAATATGAAATGATAAAAACGGAGGATATCCCACACCTGGAGAATTCGACCTTTTCCACCAGGGTGGTTAAAGACATCGCCCAGAACATCCTCTCTTTCCTCAAGTCAAACTGC
ACCAAAGAAGGTCACACCTACTGGCTTTTTAAAGCTAGTGGGAGTGATATTGTGAAGCTTTATGACCTGACCACTCTGTGTGAGGAGGCTGAAGAAGACAAATGTCAGAATCCCTTCACTCTTCCTGTGGCTGTGCTGTTATACAAAGTTGCCTGCAACTTGATGCTCAAGGCAAGACAA
AGCAGAAAACATTATGGCACAATCAGAACTCTGCTCCTAAACTGTACCAGACTTCTGGATCAGGAAAGGCATCCGCAGATCATCGCCTCAGCCCACTACATGCTGTCAGAGCTGTTTCAGCTCGAC---------------GAGCCTTCACAGGAAGACGTGGAAGAGTCGCTTCGGGCT
GGT---GGCTCGGAGGATAGCTACAGCGATGATGACAGGGAGGAGGAGGACGAC------GACCTGAGTGATGGCAGTGACGAGAATGGATCCCACAGCAAA------------CAGGATGACAGAAAAGCTGTAGCTGTCATTCGCTCTGTTGGAGAGCTGTCAGTCCCAGAGAAATAC
AAATCCACTCACCAGATCAGACCCAGTTGCTCTCTTCCTGTTTCTCAAGACAAGGAGGAGAAATGCAGACACGTCCTGAGCTACGTGCTAAAGGGGCTAAAGGCAGTGGATGGCTCCATCAAG---GAGAGTGATCTGCCAGCGGCAGATCCTAACACACCCATTCCTCTCAAATATGAT
---------GCAGTGGGAGCTTGTGCTGCCGAATCAAGCATCTCTTCTCTTCTTGAAAGAGTGGGTCCATTGCAGGAGGGCCAGAAGCAAAGAATGCGTTCAGGGATGATCTCCGGCTCATGGCAGCATCGCTTGAAACTGCAGCTTTTCCTCAAAGCCTCCAAGGCGTATTATGTCCTG
TCCGACGCAGCTACTAACTTGTTGAAATACGGCCGTGCTTTGCGTTACATCAAACTATCTCTACAATGTTATGATGCTTATTGTTCTGTGAGCAGTACACTGCACCCACAGGTGCTGCAGTTTCACTGTCAGTGTCTGTCCCTATGTGGCGACATTCAGCTGATGTTGGCCCAGAATGCC
AACAATAGAGCTGCTTACCTGGAGGAATACAGCTACCAGACTAAAGAGGATCAAGAGATCCTACACAGCCTACACAGAGAGAGCAGTTGTCAGGCCTTTGTCATGGCAACAGACCTAGCCACAGACCCAGAGTACCAGCTTTTTGTGAGCTTAAAGTGCTACGAGGCGTCTTACGATCTG
CTCACCTCTGACGCCCTGAAAGACCATGCCTCAGATCAGCTGGCTCAGGTGCTCAAAAGACTGGGAAACATCCGCAACGAGATGGGGGTGTACTACATGAACCAGGCTGCAGCGATGCAGACTGAGAAAGAA------------------------------------------------
------------------------------------------------------GCGATGTCAGCGGTGTCTCCAGGAGAGCAAGAATTGTGGAAAAAGAGTTTTGCCATCTTTGAGAAAGGCATGAAGGATTTTGAAGCCATCGGCGACAGCACCAACACAGCCTTGCTACTGTGCAAT
ACTGGCAGGTTAATGAGAATCTGTGCTCAGGCACACTGTGGCATTTCTGCCGAGCAGAACAGAGGGGAGTTTTCACCTGAAGAAGCCCTTTATTACAACAAGGCCATAGAATATTACTTGCGGGCTATGAGGCTGCTTGAAGGCCGAGAGAGTCACCCAGCTGTGTGGGACAGTGTAAAC
TGGGAATTGTCCACTACGTACTTCACCCTGGCTACT---------------------------------------------CTTCTGCAGGATTACGCTCCCCTCTCCAGGAAAGCCCAGGAGCAGATCGAACGTGAGGTCACAGAGGCCATGATAAAGTCTCTAAAATACTGCGACCTA
CAGACTGAATCGGCTCGTCAGCCACTCTATCAGTACAGAGCAGCCACCATCCACCACCGCTTGGCTTCTATGTACCACAGCTGCTATCGCAACCAGGTGGGCAACGAACACCTGAGGAAGCAGCATCGAAGTCTGGCAGAGCTGCACTACAGCAAGGCTGTCTCTCTGTTTCTCAGCCTC
AAAGACGCCCCCTGTGAGCTGCTCCGCACCCTCCTAGAGAAGGTGGCCTTTACTGAGTTTACTATGGCAGGTCAGAGCAGCAGCACGGCTAAAATGAAGAGCCTAACGGGCGCGATGGAGAGTATGACCGAAACTCGACATGCTTTCCAGCTCATTTATAACGAGCTGCTGGAGGAGCAG
---ATT---------AGCGAATCGGACCCCAGTGAATCAGCA---GAATCTGGTGACGTCACC---GCTGGCGCCTCTTCTGGACTGAATCTCCAGGAAGTGATGAAGTTAATAGGAGTGTTTGAGCCAAGTTTCTCCTTTCTGCTGCTGCAGCTGATTAAACTAATGACAACCATGAAA
CGGAAACCAAGCAAC---AAAGAGGACGAGTTGCTGAAAACCTATAAGAATGTGTACTCCAAAGTGCTGCGGGCTGAGAAAAATTCACCTTTGCTCAGCCGTGTCAAACTCTACCTTGAGCTCCTGGAGCAGCTG---------------------------------------------
---
>ENSDARP00000134137_DRER
ATGAGTGTGCTGAAT---------------------------------------------------------------------------------------------------------------------ATGAGC---------------------------------------TCT
CAGGATAAGACAGACACAGATCTTAGACAGGAGGAGGAACACAGCAGCTCTGAGGACAACAAACAGGAGGGGGTTATTTGTCTGGGCAACAATGAAGTGAAGAGTCGTGCAGTAGTGAAGTATTCGGCTGCTCCTCCTCCCTCCTCCTATGCATTACTACAAGAGAAGACCGACCTCAAG
CTGCCACCAGCAAACTGGCTGCGCGAAAATGCTCAGCTGGGACCCGCAGGGACCACCATACTCGGGTCCAGCCGGAAAAGCAAACCCTTCTCCAGTTTTGGGATGGCGTTTGACTTCATTGACTGTATAGGTGATGATGTCGATGTTGTGTCTGATTCAGAGAACATCAAGAAGCTTCTG
AAGATCCCGTACAGTAAATCTCATGTCAGCATGGCTGTTCATAGAGTTGGCAGCACTTTACTGTTGGACGAACTGGACATTCAGGAGCTCTTCATGAGGTCATCACAG---ACTAATGACTGGACGTGGCTGAAGGAGTTTTACCAGCGTCTTATAGACCAAAAGTGGCAGAGAAAGAAG
AAAAGTAAAGAGCACTGGAACGAGAAGGCCATCCTCTCCAAATTCCTCTATTACAGTATAAACAGTGATGGGACTGCAGTGTCTGTGCCGTCAGATACAGAGCAAACAGGAGACGAGGGGTGTGGGGCAGGAACTGATGGACCCTCTTGGCCTGCGACTTTCAGCAGCTCC---------
------------ACCACTGATTCAGAAGAGTCTGCA---CTGCCCAAAGAGGAGCAGGTGGAC---------ACATATGCTTTAGGTCACGTGTCGTCG------------------------------GTTCCCAAAGAA------CAGAATCTACCCACGCTGTTTAATGAAGGAGAA
AACAGTCAGGGTTTGAGAAATGACTTTGTCCGAAATATTTTATGGACATTTGAGGACATCCACATGCTTGTGGGATCAAATATGCCAATTTTCGGAGGTGGACGATACCCAGCAGTCAGTTTACGTCTCAGGGACAACAACAAACCAATCAACGTTCTCACAGGAATTGACTACTGGCTG
GATAATTTGATGTGTAACGTACCAGAGCTGGTCATGTGCTTTCACGTCAATGGCATTGTT---CAGAAATATGAAATGATAAAAACAGAGGACATCCCCAATTTAGAGAACTCCACATTCTCCACGCGGGTTGTGAAAGACATTGCTCAAAATATCCTGTCGTTCCTGAAATCAAACTGT
ACCAAAGAAGGACACACGTACTGGCTCTTCAAGGCCAGCGGGAGTGACATTGTGAAGCTGTACGACCTCACTACACTGTGTGAAGAAGCAGCAGAGGAGAAATGCCAGAATCCCTTCACACTTCCAGTAGCCGTGCTTCTCTACAAAGTGGCCAGCAACATGATGCTAAAGAAGAGCCAA
AACCGGAAGATCTATGGGACAATCAGAACTCTACTGCTCAACTGTATTAAACTGTTGGATGAGGACAGACATCCACAGATCATCGCTTCGGCTCACTACATGCTGGCAGAACTGTTTCAGCTGGATGATGTGAGTGAAGACGAA------------GGCAATGGGGAGTCGCTGAGAGGA
GGA---GGATCTGAAGACAGCTACAGTGATGAAGATGAGGAGGATGAGGAGGAAGATGAAGAC------------------GAGAGATGCTCCTTCAGCACTGCCTCTGAACCGCAGCACGACTCCAAAGCTGTGGCCGTCATCAAGTCTGTCGGAGAGCTTTCGGTTCCAGAGAAATAC
AAGAGCACGCATCAGATCAGACCAAACTTTGCATATCCTGTTTCACAAGACAAGGAGGAGAAGTGCCGACTGGTTCTCAGCTACGTTTTAAAAGGTCTGAAAGCAGTGGACAGCAGCATAAAGAAAGAGAGCGACCTTCCTGCAGCCGATCCCAGCACACCCATCCCACTAAAATATGAG
GAAAGAAGTCCAAATGGAGCTAGAGAGGTGGAGCAGGAGATTGCTTTACTGCTGGATAGAGTTGGCCCATGTAACGAAGAGTTGAAGGTGCCGACACGCTCCGGGATGTTACCAGGCACATGGCAGCATCGCATGAAACTCCAGCTGTTCCTGAAAGCATCGAAAGCGTATTACGTTTTG
TCAGATGCTGCGACCAACCTACTGAAGTACGGCCGGGCACTGCGCTACATCAAACTGGCTCTGCAGTGCCACGATGCATACTGCTCCATTAGTGGCGGTCTCCACGCACAGGTGCTTCTTTTCCACTGCCAGTGTCTGTCTCTGTGTGGAGATGTTCAGCTCATGTTGGCCCAGAATGCC
TCAAACAGAGCTGCGTATCTGGAGGAGTACAGCTATCAGACCAAAGATGACCAGGAGATCCTCCACTGCCTGCACCGCGAGAGCTCCTGCCAAGCCTTCAGCATGGCCACTGATCTGGCCCTGGATCCTGAGTACCAGCTTATCGTCAGCTGCAAGTGTTATGAAGCCGCTCATGATCTT
TTGACGTCAGGAGTCCTGAAAGACCAGGCACAGGAGCAGCTGGGTCAGGTGCTGAAACGTCTCGGGAACATTCGAAACGAGATGGGCGTTTTCTACATGAACCAGGCTGCAGCAATGCAGGCAGAGAAAGAAGGAGGTCGTAAAAAAGACTGTACAAATGCTAAGAAAACCAGGAGTAAA
AGTATAATTTTCTTTTCTGGTCCGGACCAGAAGAACCCAGAAAACCAAGCTACAATGCGCAGGAGTGTGTGTGTGGCCGAGCAGGAGCTGTGGAAGAAGAGCTTCTCGTGTTTTGAGAAGGGCATGCAGTATTTTAGTGCTATTTCAGACTCGGTGAACACGGCCCTGCTGCTGTGTAAC
ATCGGCCGTCTCATGCGCATCTGTGCTCAGGCTCACTGCGTCATTACGTCAGAGCAGAGCAGAGGAGAGTTTTCACCTGAAGAGACTCTCTATTACAACAAGGCCATAGATTATTATCAGAGAGCGCTGAAGGCTCTGGGCTGCAGAGAGAGTCACTCCGCCGTCTGGGACTCGGTCAAC
TGGGAACTGTCCACAACCTATTTCACACTGGCCACA---------------------------------------------CTCCTGCAGGATTACGCCCCACTGTCCCGCAAAGCACAGGAGCAGATCGAGAGGGAAGTGACCGAGACCATGATGAAGTCTCTGAGATACTGTGACCTG
CAGACTGAATCCGCTCGCCAGCCGCTCTACCAGTACAGAGCAGCCACAATCCACCACAGACTGGCTTCAATGTACCACAGCTGCTACCGCAATCAGGTTGGAGATGAGAGTGATCGTAAGCAGCACAAAGCTCTGGCAGAGCAGCACTACAGTAAAGCCGTGCGCCTCTTTGTGAATCTG
AGTGATGCTCCGTGTGAACTGCTCCGCACACTTCTGGAGAGAGTGGCCTTCGCTGAGTTCACCATGGCAGGTCAGAACAGCAGTGCTGTGAAACTGAAGACTCTGACAGGAGCTTTGGAGATCATGTGTGAAACACGGCATGCGTTCAGACTCATTCATAAAGAGCTGCTGGAGCAACAA
---GAA---------AATATAACGAAGGCTGAAGAGAAACCTGAAGAAGTCCCTGAGGGTTCAGAGAGTTCCTCTTCCTCTGAGCTGAACACAGAAGAGGTGCTGAAGCTAATTGGCATCTTCGAGCCCAGTTTCTCCTTCCTGTTACTGCAAGTGATTAAACTCAGCTCTGCAAGCAAA
CGAAAACTCAGTGGT---AAAGAAGAGGAGCAGGTGAAGATCTACAAGAGCGTCTATTCTCGTCTCTTACGGGCTGAAAAGTCTGATCCACTCATTCAGCGGGTTTCGCTTTTCCTGGAGCTCCTGGATCAGCTGAATCCACCATCTGGAAGTGAAGAACCAAGATCATCATCA------
---
>ENSGACP00000012727_GACU
---------------ATGAGCTCATCAGCCGAGGACCGAGAGCCCGGGACCCTGCAAGACAATGCCGCGGAGGACAGCGGTGGTCCTGCCTGCGCGGGAGAGAGCGGCAAACACGACTCCGCG---TGCGCG------------------------------------------------
------------------------------------------------------------------------------------GGCAGC---GAGATAAAGAGCCGCGCCGTGGTCAAGTACTCCGCCGCCCCGCCTCCGACCAGCTACGCCCTCCTGCAGGAGAAGACCGACCTGAAG
CTGCCCCCTGCCAACTGGCTCAGAGAAAACCCCCAGCTGGGCAGCGCCGGCACCACCGTGTTGGGGTCCAGCAGCAAGAGCAAGCCCTTTTCCAGTTTTGGGATGGCCTACGAGTTCATCGACTGCATCGGGGATGACGTGGACGTGGTGTCAGACTCGGAGAACATCAAGAAGCTCTTG
AAGATTCCCTACAGCAAATCCCACGTCAGTATGGCTGTTCACCGCGTGGGGAGGACGTTGCTTTTGGATGAGCTGGACATCCAAGAGCTCTTCATGCGATCCTCTCAGCAGACGGGAGATTGGACGTGGCTAAAAGAGTTTTACCAGCGACTAATCGATCAGAAGTGGCAGAGGAAGAAG
AAGAGCAAAGAGCACTGGTATCAGAAAGCCATTCTGTCAAAGTTCCTCTACTACAGTATAAATGGTGATGGAGCGGCGGAGCCTGTG---GCCGACAACCGGAATGAACCCGAGCAGGAGAATGAGGAAGAGGAGTACAGCTCTTCGTGGCCCACAGCCTTCACCAGAGCG---------
------------GCGTCCGATATTGGAGAATCAGAC---GCTCCCAAGCAGGGAAGTGTTTCTATGGACAGCCAGTTTGCTCTGGGCCAGGTGACCTCC------------------------------GTCCCCAAAGAG------CAGAACCTCCCGATTGTCTTCGATGAAGGAGAG
AACAGCCAGGGTTTAAGAAACGACTTTGTCCGGAACATCATGTGGACGTTTGAAGACATCCACATGTTGGTGGGGTCCAACATGCCCATTTTTGGAGGCGGCCGCTATCCTGCCGTCAGTCTGAGACTCAGGGACAACAATAAACCAATCAACATCCTGACGGGTATTGACTACTGGCTC
GACAATCTGATGTGTAATGTCCCGGAGCTTGTCATGTGCTTTCACGTCAATGGCATTGTTCAGCAGAAATATGAGATGATCAAAACGGAGGAAATCCCTCATCTGGAGAATTCAAACTTCTCCACAAGGGTGGTAAAAGACATTGCTCAAAATATCCTCTCTTTCCTCAAGTCCAACTGC
ACCAAAGAGGGTCACACCTACTGGCTCTTCAAAGCTAGTGGGAGTGACATTGTGAAGCTTTATGATCTTACTACTCTGTGTGAGGAGGCAGAAGAGGAGAAGTGTCAGAATCCCTTCACTCTTCCTGTCGCAGTGTTACTATACCGAGTTGCCAGCAACTTGATGCTGAAGGCGAGGCAA
AACAGAAAGCACTACGGCACAATCCGAACGCTGCTCTTAAACTGCGTCAAACTTCTGGATGAGGAGCGGCACCCCCAGATCATGGCCTCCGCCCACTACATGCTGTCAGAGCTGTTCCAGCTCGAC---------------GAGCCGCCGGAGGGAGACGGAGGGGAGTCGCTTCGGGCC
GGC---GGATCAGAGGACAGCTAC------------------------------------------------AACAGTGATGAGAACTGCTCCTACAGCTCC---TCCAGCCCACAGGATGATAGTAAAGCTGTTGCCGTGATCCGCTCCGTCTGGGAGCTGTCGGTCCCGGAGAAATAC
AAGTCCACTCATCAGATCAGACCGACGGGCGTCTTCCCTGTCTCTCAAGACAAGGAGGAGCGATGCAGACACGTCCTGAGCTACGTGCTGAAGGGGCTGAAGGCAGTGGATGGCACCATCAAGAAGGAGAGCGATCTCCCAGCTGCAGACCCCAACACACCCATTCCCCTAAAATACGAG
GACAAAAGTGCAACCGGAGCCTGCGCTGCGGAGCAAGGCATCTCTCTTCTGGTG------------------------GACCAGAAGCACCCGACACGCTCCGGGATGATCCCCTGCTCGTGGCAGCATCGCATGAAGCTGCAGCTCTTTCTCAAAGCGTCCAAGGCCTACTACGTCCTG
TCAGACGCCGCCACCAACCTGCTCAAGTACGGGCGAGCCCTGCGCTACATCAAGCTGTCGCTGCAGTGTTACGATGCCTATTGTTCAGTGAGTGGTCCACTGAACCCCCACGTGCTGCAGTTTCACAGCCAGTGCCTGTCTCTGTGTGGGGACATCCAGCTGATGTTGGCCCAGAATTCC
AACAACAGGGCAGCGTACCTGGAGGAGTACAGCTACCAGACCAAAGAGGACCAGGAGATCCTGCATAGCCTGCAGCGAGAGAGCAGCTGCCAGGCCTTCAACATGGCGACGGACCTGGCCATGGACCCGGAGTACCAGCTGTTTGTTAGCAGTAAGTGCTATGAGGCAGCCTATGAACTG
GTCATCTCGGAGGCTTTGAAAGATCACGCCACCGATCAGCTGGCGCAGGTGCTCAAAAGGCTGGGAAACATCCGCAATGAGATGGGAGTCTACCACATGAACCAGGCCGCGGCCATGCAAACCGAGAAAGAA------------------------------------------------
------------------------------------------------------GTGAAGACGTCTGTGTCCATAGCGGAGCAGGAGATGTGGAAAAAGAGTTTTTCCTTCTTTGAGAAAGGCATGAAGGACTTTGAAGCCATTGAGGACAGCACCAACACGGCCTTGCTGCTGTGTAAT
ACTGGCAGGCTGATGAGAATCTGCGCTCAGGCCCACTGTGCCGTGTCTGCCGACCAGAGCCGGGGGGAGTTCTCGCCTGAAGAGGCCCTCTACTACAACAAGGCCATCGACTACTACTCGAGAGCTTTGAAGTCACTGGCGAGTCGAGTGAACCACCCAGCCGTGTGGGACAGTGTAAAC
TGGGAGCTGTCCACCACCTACTTCACTCTAGCTACA---------------------------------------------CTTCTGCAGGACTACGCCCCGCTGTCCAGGAAGGCCCAGGAGCAGATTGAGCGGGAGGTGACTGAAGCGATGATGAAGTCCCTGAAGTACTGCGACCTG
CAGACGGAGTCGGCTCGTCAGCCGCTCTACCAGTACAGAGCTGCCACCATCCACCACCGCCTGGCCTCCATGTACCACAGCTGCTACCGCAACCAGGTGGGGGACGAACACTTGAGGAAGCAGCATCGCAGCCTGGCGGAGCTTCACTACGGCAAGGCGGTCTGTTTGTTCGTGAGCCTC
AAAGACGCACCCTGTGAGCTGCTCCGCACGCTCCTGGAGCGGGTGGCCTTCGCCGAGTTCTCCATGGCGGGTCAGACCAGCAATGCGGCCAAGCTGAAGAGCCTGACTGGAGCGCTGGAGCTCATGGCAGAAACCCGCTGTGCTTTCCAGCTGATTCACAGAGAGCTGCTGGAGGAGCAG
---GTGGAGTTG---ATCGAACCAGACGCGGCCGGGTCGGCACGCGCATCTCCCGATGCGGCC---GGTGGCCCCGCCTCAGGACTGAACCTCCCGGAGGTGATGAAGTTAATTGAGGTGTTTGAGCCGAGTTTCTCCTTCCTGCTGCTGCAGCTGATCAAGCTGATGACGACGATGAAA
TGGAAACCAAGCAAT---AAGGATGAGGAGCGGTTGAAAACCTACAAGAATGTGTATTCCAAGCTGCTGCGAGCCGAGAAGAATGCGCCTCTCCTCAGGCGCGTGGAGCTCCACATTGAGCTCCTGCAGCAGCTGACCCCACAAGCAGGAAGCGACGAC------ACGCATTCA------
---
>ENSXMAP00000012626_XMAC
---------------ATGAGCTTACAACCTGAGGACAGAGAGCCTGGGGTTCCCATGGATAATTCAAAAGAAGATGTTGGTGGTTCCTCTTGCACAGGAGATTACAGCAAACATGATATGACAGTATGCTTA------------------------------------------------
------------------------------------------------------------------------------------GGAAATGGAGAAGTAAAGAGCTGCGCAGTGGTCAAGTACTCTGCTGCCCCACCTCCAACCACCTACGCCCTCCTGCAGGAGAAGACGGACCTGAAG
CTTCCACCTGCCAACTGGCTGAGAGAAAACCCCCAGCTGGGCAGTGCTGGCACCACTGTGTTAGGCTCCAGCAGCAAGAGCAAACCGTTCTCTAGTTTTGGGATGGCCTATGACTTCATTGACTGCATTGGGGATGACGTGGATGTCGTATCAGATTCTGAGAACATTAAGAAGCTTCTG
AAAATCCCCTACAGCAAGTCCCATGTTAGTATGGCTGTTCATCGTGTTGGAAGGACGTTGCTTTTGGATGAGCTGGACACTCAGGAACTCCTAAGAAGATCTTCTCAG---ACGGGAGATTGGACATGGCTCAAAGAGATTTACCAGCGCCTAATAGATCAAAAATGGCAGAGAAAGAAG
AAGAGCAAAGAGCACTGGTATCAGAAAGCCATCCTGTCAAAGTTCCTCTACTACAGTATAAATGGTGATGGGGCTGCAGAACCTGTA---ACAGAAGACATGATAGAAGAGGATGAGGAGAATGGAGCCGAAGAGTACAGCTCTTCATGGCCTGCTACTTTCACCAGCGCA---------
------------ATGTCTGAAGCAGATGAAGCAGAT---ACTCCCAAACAGGAAAGTGTTCCTGTGGACAGCAACTTTGCTTTAGGTCAGGTGACATCA------------------------------GTGCCTAAAGAG------CAGAATCTTCCTACTCTCTTCAATGAAGGGGAA
AACAGTCAGGGTTTAAGGAACGACTTTGTGCGAAACATCATGTGGACATTTGAGGACATCCACATGCTGGTTGGATCCAACATGCCTATTTTTGGAGGTGGTCGATATCCTGCTGTTAGTCTGAGACTAAGGGACAGCAACAAACCAATCAACATTTTAACTGGTATTGACTACTGGCTC
GACAATCTCATGTGCAACGTCCCAGAGCTCGTCATGTGTTTTCACGTCAATGGCATTGTT---CAGAAATACGAAATGATAAAAACAGAAGACATCCCTCATCTGGAAAACTCGACTTTCTCTACAAGGGTGGTAAAAGACATTGCCCAAAATATCCTCTCCTTCCTAAAGTCTAACTGC
ACTAAAGAGGGTCACACCTACTGGCTTTTCAAAGCTAGCGGGAGTGACATAGTGAAGCTTTACGATCTCACGACTTTGTGTGAGGAGGCTGAAGAAGAGAAATATCAGAATCCCTTCACCCTTCCTGTTGCTGTTTTACTGTACAGAGTGGCCAGCAACTTGATGCTGAAGGCAAGTCAA
AACAGAAAGCACTATGGCAAAATCCGAACTCTGCTCCTAAACTGCGTCAAACTTCTTGATCCGGAGAAACATCCTCAGATCATTGCCTCAGCCTACTACATGCTGTCAGAGCTGTTCCAGCTCGAC---------------GAGCTGCCCGACGAAGACGGAGGGGAGTCGTTGCGGGCC
GGT---GGCTCGGAAGACAGCTACAGCGACGAGGACAGGGAGGAAGAGGAGGAGGACGACGACTTGACAGAGGACGGCGAAGACATGGGAACCTACGGCAACCGCTCCAGGCCGCAGGATGACAGCAAAGCGGTAGCCGTGATCCGCTCCGTGGGGGAGCTGTCGGTCCCTGAGAAATAC
AAATCAACTCACCAAATCAGACCCAGTTGTGCTTTTCCTGTTTCTCAAGACAAAGAGGAGCGATGCAGACATGTCCTAAGCTACGTACTGAAGGGGTTGAAAGCAGTGGATGGCTGCATCAAGAAGGAGAGCGATCTGCCCGCTGCCGACCCCAACACTCCCATCCCGCTAAAATATGAG
GATGGAGGCGGCAACGGA------GCTTCAGAGAAAGGCATCTCTCTTCTTCTGGAGAGAGCGGGTGCAGGGCAGGCCGACCAGAAGCACCCGACACGCTCAGGAATGATCCCAGACTCCTGGCAGCACCGTATGAAACTGCAGCTCTTCCTCAAAGCCTCCAAAGCGTACTACGTCCTG
TCGGACGCTGCCACCAACCTGCTGAAGTACGGACGAGCCCTGCGCTACATCAAGCTCTCCCTGCAGTGTTATGATGCTTACTGTTCTGTGAGCGAAACACTGCGCCCGCATGTGCTCCAGTTTCACAGCCAGTGCCTGTCACTCTGTGGAGACATTCAGCTCATGCTGGCCCAGAACGCC
AGCAACAGGGCAGCGTACCTGGAGGAGTACAGCTACCAGACCAAAGAGGACCAGGAGATCCTGCACAGTCTGCACAGAGAGAGCAGCTGCCAGGACTTCAGCATGGCAACAGATCTGGCCATGGACCCCGAGTACCAGCTGTTTGTTAGCTGCAGATGCTACGAGGCGGCACACGACATG
CTCACATCCGAGGTGTTGAAAGATCAATCCTCCGACCAGCTGTCCCAGGTCCTCAGACGGCTGGGAAACATTCGCAACGAGATGGGGGTCTACTACATGAACCAGGCAGCAGCCATGCAGACAGAAAAACGA------------------------------------------------
------------------------------------------------------GTGAAGAAGTCTGTGTCTGCAGCAGAGCAGGACTTGTGGAAGAAGAGCTTCAGCTTCTTTGAAAAAGGAATGAAGGACTTTGAAGCCATCAGGGACAGCACCAACACGGCCTTACTGCTGTGCAAC
ACCGGCAGGCTGATGAGGATCTGCGCTCAGGCCCACTGTCCTGTCTCTGCCGACGAGAGCAGAGGAGAGTTCTCTCCAGAGGAGGCCCTTTACTACAATAAGGCCGTAGACTATTACTTGCAAGCTTTAAGGGCGCTGGGTAGCAGAAAGGGCCACCCAGCTGTATGGGACAGTGTGAAC
TGGGAGCTGTCCACCACCTACTTCACCCTGGCTACG---------------------------------------------CTTCTGCAGGATTACGCACCACTTTCCAGGAAGGCGCAGGAGCAGATTGAACGGGAGGTGACCGATGCCATGATGAAGTCCTTGAAATACTGCGACCTG
CAAACCGAGTCGGCCCGGCAACCGCTGTACCAGTACAGAGCCGCAACCATCCACCACCGCTTGGCCTCCATGTACCACAGCTGCTTTAGAAATCAAGTGGGGGACGAACACCTGAGGAAGCAACACCGCAGCCTGGCGGAGCTTCACTACAGCAAAGCTGTCTCTCTGTTCCTCAGCCTC
AAAGACGCGCCCTGCGAGCTGCTGCGCACGCTGCTGGAGAGGGTGGCTTTCACAGAGTTCACCATGACAGGTCAGAGCAGCAGCGTGGCTAAGCTGAAGAGCTTGATTGGAGCAATAGAGATCATGTCAGAAATCCGCCATGCTTTCCAGCTGATCCAGAAGGAGCTGTTGGAGGAACAG
---GAAGAACAGCAGACTGAACCATCTGCTGCCGAGTCACCA---GACTCTCCTGATAGGGTC---GGCGGCTCCAGGTCTGGATTGGACCTCCAGGAAGTGCTGAAGTTAATTGGCGTGTTTGAGCCAAGTTTCTCCTTCCTGCTGTTACAAGTGATCAAGCTGATGACGACGAGCAAG
CGGAAACCAAGCAGT---AAAGACGAGGAGATGTTGAAAAACTACAAAGCCGTGTACTCCAAGTTCCTGCGCGCTGAGAAAGACGCGCCCCTCCTCAGTCGTGTTGAGCTCTACATTGAGCTCCTGCAGCAGCTGACC------------------------------------------
CCG
