# Supplementary material for: Global expression pattern of genes containing positively selected sites in European anchovy (Engraulis encrasicolus L.) may shed light on teleost reproduction
Source: PLoS One. 2023 Aug 11;18(8):e0289940. doi: 10.1371/journal.pone.0289940 (PMC10420382; doi:10.1371/journal.pone.0289940)
Supplement: S1 File — (ZIP) [file pone.0289940.s008.zip › alignments/anchovy.1076_ANCH.fas]

>ENSONIP00000025258_ONIL
------TTCGCCGTGCCTGTCTGGCTTGCGGTCCAGGAGGAGCTCCTG------------------GCA------------------------------------------------------CAAAACGAGGCAGACTACGGAGCTTCGAGCTGCTTTGACACTTTCGACGATGAAGCT
CTTTTTCAGTTGTTCCACCTGAGCAGACCC---TGCATCCTGTTTATCGCAGACGCCGTCCGCATCCGCATGAAGGAC---------GCCGCCCCCAAGAAATCCCAGCTGCCCGTGGACGAGATGGTCATGGTGGCGCTCAATTATTACGCACATGGGGTCTCCACCACTGCTGTGCTG
CAGAAAGCCGGACTGAGGCAGACGGAGTGCCCCACGACTGTGGTTGGTACAATCTCGGGAGTCATAGCAGGGATGTCCGATGTATTCATCTCTTTCCCGCTAACCCTGGACGCCAGAACTAACGTCGCATTAAAGATAGAGAAATTCTGCGGAATCCCAAACGTGCTGGGCGTCCTGGCT
CCTGCGCACTTCAAGATCAGAGCATCTCCATATGAAAAAGACGCCTTCAGGTCTTTTATCAATGCCCTGGGTTACACATCGGTTGTAAGCCAGATCATATGCGACTGCGACGGCAACATACTGAGTGTTGAAAAGTGCTGTGTTGGTGGCACGTTTGAGCAAGAGATGTGGGACTCCTCC
TTTAAAGGAAGGGAAATGCAAGAGGACCTGCACAGCCCGTTTTGGTTGATTGGTGGGAAAGGCTACCACTTAAGCAAGCACGTCTTGACTCCTGTA------TCACTGCCCGCGAACAACAACGAGATCCGCTTCAACGAGGCCCATGCAAAGATCCTCGATGTCATGCAGACGACACTG
GATTCCATGAAAAGGCGTTTCAGGTGTCTGATGCAACTTGGTTTTGCACAAGAAGGCTCACTTAACAAACAGTCTAACATTATCAAAGCATGCAGTGTGCTGCACAACATTGCTAAAAAGTTCTCTGTCCCTCCCCCACCTGACGCTGGTAAAGCTGAGCCGCTATATCCTGGCAAGCAG
CAGTCAGTGCCAGTAGAG------------ATCAAACAGGAGGCC---------------CTCAAAGCCAGACAGGAAGTTATTAATAGTAAATTCTCT---------------------------------------------------------------------------------
---------------------
>ENSTNIP00000008599_TNIG
---------------------TATCTTGGATCACAG------------------------------------------------------------------------------------------------------------------------------------------------
------------TTTGGCTTCAATAAAAGTGGATACATCAAATATTTAAAGAACGCCGTCCTCGTCCGCATGAAGAAA---------TGCACCCTGAAGAAACTCGCACTGTCGGTGGACGTGATGCTCCCGGTGGCGCTGAATTATTATGCGCACGGTGACATTTCTGCTGACATTCTG
CAGAGAACCATGCGAGTCGAGGGCGACTGCCCGGCA---ATCATCAGCGCCGTGTCCGGGGTCATCGCCGGGATGTCCGATCAGTTCATCTCGTTCCCGTTACTGCAGGGAGCCAGAGCCAGCGTGGCCTCAAAGACGGAGAAAATGTGCGGAATCCCCAACGTGTTGGGCGTCCTGGCC
CCGGCTCACTTTGAGGTCCAGGTCTGCCTGAAGGAGAAGGCCGCCTTCGTGTCC---GTCAGCGCTCCGGGCCACGCATCGGTCGTGAGTCAGGTCATATGTGACCTGGATGGCAACATACTGAGCGTGGAGAAGTGTTGCGTGGGCAGCACACCTGAGCAGGAGGTGTGGGAGTCGTCC
TTCAAAGGAAGAGAAGTGGAGAAGGAACTGCACGGACCGTACTGGTTCATTGGTGGAAGCGGGTACCGCTTGAGCAAACATGTTTTGACTCCCGTA------CGAGACCCCTCTAAAGACAAGGACATGCGCTACAATGAAGCCCACGCCAAGCTCTACGGTGTGATGCAGGCAACACTC
GGCCATATGAAGAGACGTTTTAGGTGTCTGAGCGACCTTGGTTTCACACAAAAGGGGTCTTTGGACAAAAAGTCCAACATCATCAAGGCTTGCTGTGTCCTACACAACATTGCTAAAAAGTTTTCAGTCCCTCTGCCACCTTCAGCTGAGAAAACAGAGCACGAGCAGCCAGACATGGAC
GATTCAGAGCCCACAAAG------------GTCAACCCTGAGGCA---------------CTGAAAGCCAGAGAGGAACTGATCAATAGTAAATTCTCT---------------------------------------------------------------------------------
---------------------
>anchovy.1076_ANCH
ATGGCGTATGCACCTGCGGTCTGGCTTGCAGTGCAAGAACATGTTTTC------------------AGAACAACAAACAGCTGCATT------------------AGGCCTTCTACTACTTCGACTCAAGTGAAAGACCGTAGCACCCCAAGGCTTTTCGATAAGTTTGATGATGCATTC
CTACTCAACAACTTCCACTTCAACAGACCG---TGCCTCTCATTCATTTCGGACCTAATCAGAACCAGCTTAACCAACGATGCTACTTTTCAGCCCAAGGACTCGCAGCAT---GTGGATGCCATGGTGCTACTTGCCCTGCACTTTTACGCCAAAGGGTTATTGCCCAAATCAATGAGG
GACTTGGTAGGACTCGATGCCACAGCGGCCACTAAA---GCGGTCAACACGGTGTCCAAATTATTAGCTGGCATGGCTGAAAAATTCATCACGTTCCCTGGAAGTCACAATGACAGGGTCTGTGTAGCGTTGGGCATTAAGGATTTGTGTGGTATTCCAAACGCTGTGGGTGTACTCGGG
TGCATGCATGTGAAGGTGACCCCACCTGCAGACTACCCC---------AACCTTTACAAAAACACCCTGGACTTCACCTCTGTCATGATCCAGACAATCTGCGATGTGGACGGCAATCTCCTGGCCGCGGAGAGATGCTCTCCTGGGGGTACGCCTGCTCAGCAGGTTTGGGAAAGCTCC
GTCATCTGTCAACACTTCAAACAAGGCTATCACGGGCCCACCTGGGTCATTGGTGGCAACGAATATGAGCTAAGCACACACTTGTTGACCCCCAAACAGCCCTCTGAGATCCACAACGCCGGCGACATGTGCTACAACGAGGCCCACAGCGAGGCCCTGTCAATTGGCCTCCGCACACTC
GGCTCCCTGAAGAGCCGCTTCCGTTGCCTAGACAACCTGGGCCCCGTGCACTCCAGCTCCCTGGACCGCGTGGCCCGCGTCATCTTCACCTGCTGCGTCCTCCACAACATTGCCAAGAAGTTCTCTGTACCACTGCCGGTGGAGCTGGTG---CCCGAGCCGATGCACCCGGCG------
---CCAGGAGTCGTTAGGCCCGGAGGGATGACCCTGAGTGAAGCA---------------GAGGTCATACGTGATGACACGATTGTGACGTGCTTCCAA------------------------------------------------CAGAGG---------------------------
---------------------
>ENSTRUP00000033600_TRUB
------TTCGCTCTGCCGGTGTGGCTCGCAGTCCAGGAAGAGCTGCTC------------------GAA------------------------------------------------------TCCGATGAAGAGGGCGGCGGAGCTCTGAGTTGTTTTGACGAGTTTGACGATGAAGCT
TTGCAGGAGACTTTCCACCTGACCAAACCA---TGTCTGCATTTCATCAGAGACGCCGTCCTCGTCCGCATGAAGAAA---------TGCACCCTCAAGAAATTCGCGCTGTCGTTGGACGTTATGCTCCCGCTGGCGCTGAACTATTACGCGCACGGCAGCATCTCCGGAGACACCCTG
CAGAGAACAAGGCGATTCGAGACCGACTGCCCTGCA---ATCATAAGCGCCGTGTCCGGAGTCATCGCCGGGATGTCGGATCAGTTCATCTCGTTCCCGTTATTACAAGGCGCCAGAGCCAGCGTGGCCTCAAAGACAGAGAAAATCTGCGGGATCCCTAACGTGTTGGGCGTTCTCGCC
CCAGCCCACTTTGAGGTCCAGGTCTCTCTAAAGGAAAAGGATACGTTCAAGTCGTTCGTCAGCGCTTCGGGGTTCCCATCGGTCGTGAGTCAGCTCATATGTGACTTGGATGGCAACCTACTGAGTGTGGAAAAATGTTGTGTTGGGAGCACATCGGAGCAGGAGATGTGGGAGTCATCT
TTCAAAGGACGAGAACTGGAGAAGGAGCTGCACGGACCATACTGGGTTATTGGTGGAAATGGGTACCACTTGAGCAAACATGTTTTGACTCCCGTA------CAAGACCCTTCAAATGAAAAGGACATACGTTACAATGAGGCTCATGCGAAACTCTACAGGGTCATGCAAACAACACTC
GGCCATATAAAGACACGTTTTAGGTGTCTGGTCAACCTTGGTTTTGCACAAAAAGGGTCTTTGGACAAAAAGTCTAACATTATCAAGGCTTGCTGTGTCCTCCACAACATTGCTAAGAAGTTCTCGGTCCCTCTGCCTCCTTCAGTTGTGAAAACTGAGCACGGGCAGCCAGACATGGAG
TATACAGTGCCCACGAAG------------ATCAACCCTGAGGCA---------------TTAAAAGCCAGAGAGGAACTGATTAACAGGAAATTTTCT---------------------------------------------------------------------------------
---------------------
>ENSDARP00000099046_DRER
ATGTCTTTAGCTGGTGCGCTGTGGTTTGCAGTTCAGGATGATTTATTAACAAATGGTGTATGTAACAACACAACATCATCCAACATCAGCAACAAAAAACCAGACAAACAGCCCAGCACCAGCGAGCCCATCTCTGCTCCCGAGATCCACTCTGTGCTGGGCGGACTGGACGATCACTTC
CTTTCACGCTGGTTACATCTCAACCGACAG---TGTCTGCGGTTCATCATCGATTTCATCCAGGCCCGTTTTAAAAAAGACATATTTGCGTCCAGCCACAAGCCGAACTTG---TCCGAGGCCAACATTCTGGCCGCACTTGCCTACTACGCACAGGGGTCTCTGCCAAATAAAGTCACA
GACCGTCTGAGAATCGATCAGAAAACAGCATGCGAG---GCGGTGAAGGCCACCACCAAACTCTTATCAGACTTAACCCCCGAATTCATCACATTCCCGAACAGTTATAACGACCGCATGGGTGCCGCACAAGCCTTCAAGAACCTGAGCGGCATCCCGCATGTGGTGGGAGTGTTGGGG
TATTTGCACATAAGGGTGAGACCTCCCGTCTTGGAGGAA---------CGCATGTATGTGAATACTCTGGGTTATCATTCAATCATGGTGCAGGTCATATTCGACGCGGACGGGAATCTCTTTAGTGTGGAGCAGTGCTGTCCTGGGGGAACTCCTGAACACTCTGTTTGGGAAAACTCG
GACATTGGCAGACAGTTCAGCATATTTCAACACGGGCACACGTGGATCATTGGTAGCCCATCTCTTCTAGGATGTGGACATGTTTTGACCCCAGTGGAGACCATTCGTATAAAAAGCAACGCGGCTGTGCAATTTAACAAAGCACACGCTCTGCTATACAACAGTTCGCAGCATGTCTTT
GGTAGTTTGAAAAGCCGTTTCCAATGCCTGCAAGACTTCGGCTCCATCCAGTCACCC------GAGTCTGTGGCATGCATGATCAGAGCCTGCTGCGTCCTGCACAACATCAGCAAGAAGTTCTCCGTGCCGTTACCTGCCGATTTTAGC---TTGGAGCCGCTCCATCCGCCG------
---TCAGAAGTGCTCAAC------------ATCATGGCAGAGCAGCAGTTTGACTACATGGAAGACACTAAAGATGAAATGATAGAAATGTTTTTTAAC------------------------------------------------ACTACAGAAAACGAGGATGACTCCGAGGCGACC
AGATCTATGAGAGAATACTTA
>ENSGACP00000010667_GACU
------------------------------------------------------------------------------------------------------------------------------------------------------------------------------------
------------------------------------------------------------------------------------------------------------------------------------------------------------------------------------
------------------------------------------------------------------------------------------------------------------------------------------------------------------------------------
---------------------------------------------------------------------------------------------------------------------------------------------------------------------ATGTGGGAGACGTCG
TTCAAAGGGAGGGAGATGGAGGAGGAGCTGCACGGGCCGTATTGGGTTATTGGAGGAAAAGGATATCACTTAAGCAAACATGTCATGACCCCCGTG------TCGGAACCGGCCAACGACAACGAGGTCCGCTTCAACGAGGCCCACGCAAAGATCCACGACGTCATGCGGACCACGCTG
GGCTCCATGAAGAGGCGTTTCAGGTGTCTGATGCAACTCGGCTTTGCGCAGGAATGCTCTTTGGACAAAAAGGCCGACGTCATCAAGGCGTGCAGCGTGCTGCACAACATCGCTAAGAAGTTCTCCGTCCCCGCCCCGCCCGCAGCCGGGAAAATCGAGCCCCTGCACCCGGGCAACCAG
AATTCAGTGCCGTTCAAC------------ATCGACCCGGAGGCC---------------CTGCAGGCCAGACAGGAACTCATCCAGCGCAACTTCTCCGTTGGCTCCGCCAGCAAGGACCCGCCAAGTAACGCGGGCGAGAATTTG---------------------------------
---------------------
>ENSXMAP00000013720_XMAC
ATGGCCTTCCCGGCGCCGGTGTGGCTCGCTGTCCAGGAGGAGCTGCTG------------------GAAAGC------------------------------------------------GGCGAACCAGAGGAGGACTGCGGCTCCCAGAGCTGTTTCGACGACTTTACCGACGAGGCT
TTGTTTGAGAGCTTCCACCTCTCCAGAGCC---TGCATAGCCTTCATCGCAGACGCCGTCCGCATGCGCGTTAAGTCG---------GCCGCCTTTAAGAAGAGCCAGCCGCCGGTGGACGTGATGCTCATGACCGCGCTGAGCTACTACGCCCACGGCGTGTTCACCTCGTCCGTGCAG
GCGAAGGCAGGGATCAACCAGCCGGCCGGCCTGGTCAATGCGGTCAACATCATCTCCGGGGTTATCGCGGGAATGTCGGACGTGTTCATCTCCTTCCCTCTGACCGCCGAAGCCAGAGACAGGATCGCGTCCAGGATGGAGGAGCTCTGCGGGATCCCCGGCGTCCTGGGCGTCCTGGCC
CCGGCGCACTTCAAGATCAGAGCCTCCCCCTACGACAAGAAGTCCTTCAAGTCGTTCATCAACACGCTGGGGTACACGTCGGTGGTGAGCCAGTTCATATGCGACTCCGAGGGAAACATCCTGAGCGTGGAGAAGTGCTGCGTGGGCAGCGCGTATGAGCAGGAGCTGTGGGACTCCTCG
TTCAAAGGGAGGGAGGTGGAGGACGGTCTGCACGGACCTTTCTGGTTTATTGGAGGGAAAGGCTACCGGTTGAGCGAACACATCCTGACCCCCGTG------TCCAACCCGGTGTCTGACCGCGAGGTCCGCTTCAACGAGGCGCACGCCAAGGTGCACCGCGTCATGCAGAGCATGCTT
GGCGCCATGAAGAGGCGCTTCAGGTGCCTGCAGCAGCTCGGCTTTACAGAAGAAGCCTCTCTGAACAAAAAGTCCAACATCATCAAGTCGTGCAGCGTTCTGCACAACATCGCCAAAAAGTTCTCCGTCCCTCTGCCGCCGCGGGCCGGGATGGGTGAACCGTCGTACCCGGGCAAGCTG
TATACGTCTCCGATGGAG------------ATCAGCCCCGAGGCA---------------CTAAAAGCCCGACAGGAGCTCATCGACAGGAACTTCTCTGCCTCCGTCGGCAGCCGGGACGCACCG------------------------------------------------------
---------------------
