# Supplementary material for: Global expression pattern of genes containing positively selected sites in European anchovy (Engraulis encrasicolus L.) may shed light on teleost reproduction
Source: PLoS One. 2023 Aug 11;18(8):e0289940. doi: 10.1371/journal.pone.0289940 (PMC10420382; doi:10.1371/journal.pone.0289940)
Supplement: S1 File — (ZIP) [file pone.0289940.s008.zip › alignments/anchovy.11298_ANCH.fas]

>ENSONIP00000011079_ONIL
ATGTACATCAAGTCTATTATTATCGAAGGATTCAAGTCCTACGCGCAAAGGACGGAGATCAACGGCTTTGACCCACTCTTCAACGCCATCACAGGACTGAACGGCAGCGGCAAGTCCAATATTTTGGACTCGATATGTTTCCTTTTGGGTATTTCAAATCTCACCCAT------GTGCGA
GCCTCCAACCTCCAGGACTTGGTGTACAAGAACGGACAGGGTGGCATCACAAAGGCCACTGTGTCCATTACCTTTGACAACTCCAACAAAAGCCAGAGTCCTCTGGGGTTTGAAACACATGATGAGATCACTGTTACGAGACAGGTGGTAATTGGTGGCAGGAACAAGTATCTCATCAAT
GGAGTCAATGCCAACAACACCCGAGTGCAGGACTTATTCTGCTCTGTTGGTCTTAATGTCAACAACCCACATTTTCTCATCATGCAGGGGAGGATTACCAAAGTTCTGAATATGAAACCACCAGAGATCCTTGCCATGATCGAGGAAGCAGCAGGTACCAGGATGTATGAATGTAAAAAG
ATTAGCGCTCAGAAGACCATCGAGAAGAAAGAGGCCAAGCTGAAGGAGATTCAGACTATTTTGGATGAGGAAATCACTCCAACCATGCAGAAACTGCAGGAGGAACGATCATCATACCTGGAATACCAGAAGCTGATGCGTGAGATCCAGCACTTGTCGCGGCTGTATGTGGCCTGGCTG
TTTGTGTGTGCGGAGGAGACCAAGCTGAAGTCAGCAGAGAATCTAAAAGTGATGCAGGACAACATCGCCAAGATGCAAGCTAGCATGGCAGAGAACGAGAGCAAAGTCCAGGAGCTCACAGCCCAGATTCAGGAGCTGCAAAAGAAAAAAGACCAGGAAGTAAATGGAGTATTAAAGTCC
CTTGAGGAGGCTCTAGCTGATGTTCAGCGTGTGGATGCCAAAGCTCAGAGTGCACTTGACTTAAAAAAATCAAATCTCAAAGATGAAACCAAGAAGAGGAAGGAGCTTGTAAAGAACATGGAGGAGGACAAGAAAATGCTTGTGGTGAAGGAAAAAGAGGTTTCTGTGTTGACCAAGCAG
CTTCAGGCTCTGCAGGAGGAAGGAAAGAATGACAGCGCTGCCCTTGAAGCAGCTGAACAGCATTTCAAAGCTGTGTCTGCAGGTCTTTCTACCAATGAGGATGGAGAGGAAGCCACACTCGCAGGCCAGATGATGACCTGCAAGAATGACATGAGCAAAGCAGATACAGAGGCCAAGCAG
GCCCAAATGACGCTTAAGCATGCCCAGGCTGAGCTGAAGACCAAACAAGCAGAGGTGAAAAAGATGGACAGTGGCTACAAAAAAGACCAGGACACTCTGAAAGCTGTCAAAAACAGCAGGGAGAAACTAGAGGCTGAGCTAGCCAAGCTCAACTACGAAGATGGGAAGGAAGAAAGTCTG
CTGGAAAAAAGAAGGCAGCTGTCCAGAGAGATCGCTAAACTTAAAGAGACCCATGAGCGTCTCATGTCACGTTTCCCCAACCTGCGCTTTGACTACAAGGACCCTGAGCGAGGATGGGACCGCAGCAAAGTGAAGGGGCTTCTAGCTAACCTGATCACAGTCAGCGACATCTCCTACTCA
ACAGCACTGGAGGTCGTGGCAGGAGGACGGCTTTATAACATTGTTGTTGACACAGAGGTGACAGGCAAAAAGTTGCTAGAGAAGGGAGAGCTCCAGCGAAGGTACACCATCATTCCCCTGAACAAGATCTCTGCCAAGACACTTAATGACAGAGTGATCAATGCTGCCAAGAGCCTGGTT
GGAGTGGACAATGTTCACACAGCTCTGTCCTTAGTTGGCTATGAGTCTGACCTACGTAAAGCCATGGAGTATGTGTTCGGCGCCACACTGGTTTGCGACACTCTGGACAATGCCAAAAAAGTGGCTTTTGATAAGCAGGTGATGACCAAGACAGTCACACTCGGTGGGGACATCTTTGAC
CCACAGGGAACTCTGAGTGGAGGTGCTCGTTCCCAGTCTGCATCAGTTCTGTCCAGCCTGAAGGAGGTGAAGGAGGTTCAGGACAACCTGAATGAAAAGGAGGCCCAACTTCAGGATACTGAACGGCAACTGGCCAGCCTGAAGGGAACCGCTGAGAAGTAC------------------
------------------------------------------------------------CGTCAGCTGAAGCAGCAGTATGAACTGAAGGTGGAGGAAGAACAGATTCTGCAGGCCAAGGTGCAGCAGAGCTCCTTCCACCAGCAGCAAGAGGAGCTTGAGAGGCTGCGCAAAGCAATT
GAGGAGAGTGAGGAGACGTTGCGTGTTACTAAAGAGGTGCAAAAGCGGGCTGAAGAGAAGTACAAGGTGCTGGAGAACAAGATGAAGAATGCTGAAGCTGAGAGGGAGAAGGAGCTGAAAGCTGCCCAGCAGAAACTCAATACAGCCAAGGCCAAAGCCGATGCCTTCAACAAGAAGCTG
AAGCAGAAGCAGCAGGAGGCTGATGCAGTGGCCCTGGAGCTGGAGGAGCTGCAGAGGGAGCAGGCTGGCTACGAGCAGCAGATTCAGGCTGTAGATGAGGCGATGAAGGCTATCCAGGAGCAGATCGACAGCATGGCTTGCACTGTATCCCAAAACAAGGAGGCAGTGCGTAAAGCCCAT
GAGGAGCTGGTCAAACAGAAGGAAGTGATTGTGGCACAAGACAAAGAGCTCAAGACAAAGTCCACTGAGGCCAATAAGCTCAGAGAACAAAACAATGAGGTCCAGCTGAAGATCAAGGAGCTGGAGCATAACATCAGCAAACACCGCAAAGACAGCCAGGATGCT---------------
---------------------------------------------------------------------------------------------------GCTGACAAGGTGACTCGG------------------------------------------------------ATGCTGGAG
GAGCATGACTGGATCAATTCAGAGCGCCACTTTTTCGGTCAGCCGAACACTTCTTATGATTTCAAGACCAACAACCCGCGTGAAGCAGGCCAGCGGCTCAAGAAGCTGGAGGAGACCACCAGCAAGCTAGAGAGGAACGTTAACAAGAGGGCCATGAACATGCTGAACGAGGCAGAGGAA
AGGTACAATGATCTGATGAAGAAGAAGAGGATTGTGGAGAATGACAAAGCAAAGATTTTGCAGACCATTGAGGAGCTGGACCAAAAGAAAAACGAGGCTCTTAACGTGGCATGGCAGAAGGTAAACAAGGACTTTGGCTCCATCTTCTCCACCCTGTTGCCAGGAGCCACAGCAAAGCTG
GCTCCTCCGCAGGGCGGCGGTGTCCTGGAGGGCCTCGAGTTCAAAGTGGCCTTGGGTAACACCTGGAAGGAGAATCTCACAGAGCTCAGTGGTGGGCAAAGATCACTGGTGGCCCTGTCTCTCATCCTGGCCATGCTGCTGTTCAAACCCGCTCCCATCTACATCTTAGATGAGGTGGAC
GCTGCTCTGGATCTGTCTCACACACAAAATATTGGACAGATGCTGCGGACGCATTTTAGACACTCTCAGTTTGTGGTCGTGTCACTAAAGGACGGCATGTTCACAAACGCCAACGTCCTATTCAAGACGAAGTTTGTCGATGGCATGTCCACAGTGACGCGGACCGCGCTCAGCCAGAGC
GAC---------CCCAAGAAA---ATCCAAGAAAAGCCGTCACAC---AAAGAGAAGAGGAGCAAGCAG---CTCATCAGC
>ENSTNIP00000001321_TNIG
ATGCACATCAAGTCTATTATCATCGAAGGGTTCAAATCCTACGCACAGAGGACGGAAATCAACGGTTTCGACCCACTGTTCAACGCCATCACAGGGCTAAACGGCAGTGGCAAGTCCAATATTTTGGACTCTATATGTTTCCTGTTGGGCATATCTAATCTAACTCAC------GTGCGA
GCCTCTAACCTTCAGGATTTGGTTTACAAAAATGGACAAGGAGGTATCACCAAAGCTACAGTGTCCATTACCTTTGATAACTCCAACAAAAGCCAAAGTCCTTTGGGTTTTGAAACTCATGATGAAATTACAGTCACCAGACAGGTGGTAATTGGTGGTAGGAATAAGTACCTTATCAAT
GGAGTTAATGCCAACAACACCAGGGTGCAGGACTTATTCTGCTCTGTTGGCCTCAATGTCAACAACCCACATTTTCTGATCATGCAGGGGAGGATTACCAAAGTTCTGAACATGAAGCCGCCAGAGATCCTTGCCATGATTGAAGAAGCAGCAGGCACCAGGATGTACGAGTGCAAAAAG
ATCAGTGCTCAGAAGACAATTGAAAAAAAAGAAGCCAAGCTGAAGGAAATTCAGACAATTTTAGATGAGGAAATAACTCCAACAATGCAGAAACTTCAAGAGGAACGATCATCATATTTGGAGTACCAGAAATTGATGCGTGAGATCCAGCACTTGACACGACTGTATGTGGCCTGGTTG
TTTGTATGTGCGGAGGAAACAAAGCTGAAATCCGCAGATAACCTAAAGGTGATGCAGGATAACGTTGCTAAAATGCAAGCCAGTATGGCCGAGAATGAGAGCAAGGTCCAAGAGCTCTCAGCCCAGATTCAAGAGCTGCAGAAGAAAAAAGACCAGGAGGTGAATGGAGTATTAAAATCC
CTTGAGGAGGCTCTGGCGGATGTGCAACGCGTCGATGCTAAAGTTCAGAGTGCGCTTGACATGAAAAAACAGAATCTTAAAGACGAAACCAAGAAGAGAAAGGAGCTTGTTAAAAGTATGGAGGAGGACAAGAAAATGCTAACCGTGAAAGAAAATGAGGTTTCCAAGGTGATGGAGCAA
CTTCAAGCCCTTCAGGAGGAGGGACAGAAAGATAGCGCTGCGCTCGAGGCAGCAGAGCAGCATTTTAGAGCTGTGTCAGCGGGCCTGTCTACCAATGAGGATGGAGAGGAGGCCACATTAGCTGGGCAGATGATGACCTGCAAGAATGAAATAAGCAAGGCAGACACTGAGGCCAAGCAG
GCACAAATGACCCTGAAACATGCTCAGGCAGAGCTGAAGACCAAGCAGGCAGAGATGAAGAAGATGGATAGTGGTTACCAAAAAGACCAGGACACACTGCAGGCTGTCAAAAGCATCAGAGAGAAACTTCAGACGGAGCTAAACACTCTTAACTACGAAGATGGAAAGGAGGAGAGTCTG
CTAGGCAAGAGAAGAGATCTGTCAAGGGAAGTGGCCAAGCTAAAAGAGAAATACGAACGTCTGGTGTCTCGCTTCCCCAACCTCCGCTTTGACTACAAAGACCCAGCACGAGGCTGGGACCACAACAAAGTAAAGGGGCTGTTGGCTAACCTGATCACGATCCAAGACGTTTCCTACCCA
CCGGCGCTCCAAGTTGTACCCGGAGGGCGCCTCTATAATATTGTATTATGTGTTAAGGTGACGGGCAAAAAGCTGTTGGAGAAGGGCGAGCTGCAGCGGAGATATACAATTATTCCCCTGAACAAGATTTCTGCAAGAGTTCTTGATGACAAAGTGGTGAACACGGCCAAGAGTCTTGTT
GGAAAAGACAACGTCCACACAGCGCTGTCCCTGGTAGGCTATGAATCTGACTTGCGGAAGGCGATGGAGTACGTCTTCGGCTCCACGATGGTGTGCGACACCTTGGACAATGCCAAAAAAGTGGCTTTTGACAAGCATGTGATGACCAAGACTGTGACCCTTGGCGGCGACATATTTGAT
CCACAGGGAACCCTGAGTGGAGGCGCTCGTACTCAGTCGGCATCGGTTCTGGCCAGTCTGCAGGAACTGAAGGACATCCGGGATGAGCTAACCAACAAAGAGTCCCAGCTCCGGGATGTCGAACACCAACTGAGCTGTCTGAAGGGAACTGCAGACAAGTATGTAGATACGAGATTTTGC
CTCACACGGTCGACGNTGCTAAATGGATTTTTTTTTTGGTTGTTGTTGTTGTTGTTGTTC------------------------------------------------------------------------------------------------------------------------
------------------TTGCGCATT---------------------------------------------------------------------------------------------------------------------------------------------------------
------------CAGGAATCTGACGCGGTTGCTCTGGAACTAGAGGAGCTGCGTAGGGAGCAGGCGGGTTACGAGCAGCAGATTCAGGCTGTGGATGAAGCCACTAAGGCCATCCAGGAACAAATAGACAGCATGGCTTGCACGGTCTCTCAAAACAAGGAAGCTGTGCGTAAAGCCCAG
GAGAAGCTTGCCAAACAGAAGGAAGTGATCATGACCCAAGACAAAGAGCTTAAGGGGAAGAGCACAGAGGCAAATAAAATAAGAGAGCAGAACAACGAAATCCAGCTGAAGATCAAGGAACAGGAACACAACATCAATAAGCATCGCAAAGACAGCCAAGATGCT---------------
---------------------------------------------------------------------------------------------------GCAGACAAGGTGTCGCGG------------------------------------------------------ATGCTGGAA
GAACACGACTGGATTCACTCGGAGCGCCAGTTCTTTGGCCAGCCCAACACTTCGTATGACTTTAAGACAAATAATCCGCGTGAAGCCGGCCAGCGTCTGAAGAAGCTGGAGGAGACCACCACCAAGCTGGAGAGAAACGTCAACAAGAGGGCCATGAACATGCTGAATGAAGCCGAAGAG
AGGTATAACGACCTGATGAAGAAGAAGAGGATTGTTGAAAACGACAAGGCAAAAATCTTGCAGACCATCAAGGAGCTGGACCAGAAAAAGAACGAGGCTCTCAACTTGGCGTGGCAGAAGGTTAACAAGGACTTTGGGTCCATTTTCTCCACTCTGCTGCCTGGAGCCACTGCTAAGCTG
GCTCCTCCTCAAGGCTGTGGCGTCTTGGAGGGCCTTGAGTTTAAGGTGGCCTTGGGTACCACCTGGAAGGAGAACCTCAGTGAGCTCAGTGGTGGGCAGAGGTCACTGGTAGCCTTGTCTCTCATCCTGGCCATGCTACTGTTCAAACCTGCTCCCATCTACATCCTCGACGAGGTGGAC
GCCGCCCTGGATCTGTCCCACACGCAAAACATTGGACAGATGCTGCGCACACACTTTCGACACTCTCAGTTCGTGGTGGTGTCCTTAAAGGACGGCATGTTCACCAACGCCAACGTCCTCTTTAAGACCAAGTTTGTCGACGGCATGTCCACGGTCACACGCACTGCCCTCAGCCAGAGC
GATGCCAATGCTCCACAGAAA---GCCCACGAAAAAACCCGGCAA---AAAGACAAGAGAAGCAAACAG---CTCATCAGT
>anchovy.11298_ANCH
ATGCACGTAAAATCCATTATTCTAGAGGGGTTCAAGTCCTATGCCGAGAGGACTGAAATCAATGGATTTGACCCGCTTTTTAATGCCATCACTGGACTGAACGGCAGCGGCAAATCCAACATTTTGGACTCCATATGCTTTCTCCTGGGAATAACAAACCTTGCCCAG------GTGAGA
GCAACCAACCTCCAAGATTTGGTGTACAAGAATGGTCTGGCTGGCATCACGAAAGCTACCGTTTCAATCACGTTTGACAACTCTGACAAGAAACAGAGCCCACTCGGATTTGAGACCCACGATGAAATCACGATAACCAGACAGGTGGTGATCGGAGGGAGAAACAAGTACCTCATCAAC
GGTGTGAACGCCAACAACACCCGCGTCCAGGATCTGTTTTGCTCCGTTGGTCTCAACGTCAACAACCCACACTTCCTCATCATGCAGGGGAGAATCACCAAAGTGTTGAACATGAAGCCACCAGAGATTCTGTCCATGATTGAGGAGGCTGCTGGGACACGCATGTACGAGTGCAAAAAG
ATCAGCGCTCAGAAGACCATTGAGAAGAAAGAGGCCAAACTCAAGGAGATCCAGACGATTTTGGATGAAGAGATTACTCCAGCGATGCAGAAGCTGAAAGAGGAAAGGTCGTCCTACCTGGAGTACCAGAAGCTGATGCGTGAGATTGAGCACCTGAGCCGGCTGTACGTGGCTTGGCAG
TTTGTGGTGGCGGAGCAGACCAAGGTGAAGTCTGCGGCGGCGCTGCAGAGCATGCAGGAGGCCATCGGCAAGCTGAGAGAGAGCATGGCCGAGAACGAGGCCAAGCTCAAGGCCCTCTCGCTGGAGATCCAGGAGCTCGAGAAGAGAAAAGACAAGGAGACGGGTGGCGCCCTGAAAGGG
CTGGAGACGACTTTGGCGGAGGTGCAACGTGTGGATGCCAAGGCCCAGAGCGCCCTGGACATGAAGAAGCAGAACCTCAAGGACGAGACCAAGAAGAGGAAGGAGCTCGTCAAGAACATGGAGGAGGATAAGAAGATGCTGTCCTCTAAGGAGAAGGAGGTGGCCAAGGCGTCGGCGCGT
CTGAGCGCGGTGCAGGAGGAAGGCCAGAAGGATTCTGAGGCCCTGGAGGCGGCTCAGCAGCACTTCCGCGCCGTCTCGGCCGGCCTCTCCACCAACGAGGACGGGGAGGAGGCCACGCTGCAGGGCCAGATGATGGCCTGCAAGAACGACATGAGCAAGGCAGACACCGAGGCCAAACAG
GCCCAGATGCGTCTGAAGCACGCTGAGCAGGAGCTGAAGAGTAAGCAGGCCCAGGTGAAGAAGATGGACAGCGGCTACAAGAAGGACCAAGAGGCCTTCCAGGCCGTCACCAAGTGCAAGGACAAGCTGCAGGCCGAGATGGACAAGCTCAACTACGAAGATGGGCGAGAGGAGGGTCTG
GTGGAACGCAGGAGGCAGCTGGCCAATCAGACCACTCGGCTGAGGGAGACCTATGAGACCCTCATGGGCCAGTTCCCAAACCTGCGCTTCGAGTACACGGATCCAGAGCGTGGCTGGGACCGGCGTAAGGTGAAGGGGCTGGTGGCAAACCTGTTCACAGTGAAGGACGTGTCCACTGCC
ACTGCCCTGGAGGTGGTGGCTGGAGGCCGGCTCTACAATGTGGTGGTAGACAACGAGGTGACTGGCAAGAAGCTCCTGGAGAAGGGCGAACTGAAGCGCCGCTACACCATCATCCCCCTTAACAAGATAGCAGCCAGGACCCTCAATGACAACGTGGTCAGGAGTGCCAAGGAACTGGTG
GGTGCTGATAATGTGCACACTGCGTTGTCCCTGGTGGGCTCTGAGAGTGAGGTGCAGAAGGCCATGGAGTACGTCTTTGGTACCACGCTGGTATGTGACACCCTGGACAACGCCAAGAAGGTGGCCTTCGACAAGCGGGTCAGCACCAAGACCGTCACGCTGGGAGGAGATGTGTTTGAC
CCGCAGGGAACGCTGACCGGAGGTGCTCGTCCCCAGATGGCGTCCGTGCTGTCTAAGCTGGCGGAGGTGAAGGACGTGCAGGATGAGCTGAGCACCAAGGAGGCCGAGCTGAGGGAGCTGGACAAGGAGATGGCCAGCCTTAGAGGCACCGCAGACAGGTAC------------------
------------------------------------------------------------CGTCAGCTGAAGCAGCAGCTGGAGTTGAAAAGTGAGGAGGCCCAGATCCTGGAGAACAAACTACAGCAGAGCTCCTTTCACCAGCAGCAGGAAGAGCTGGATGCCCTGCAGAAGACCATC
GAGGAGAGTGAGGCCACCATGCAGAAGACCAAGGAGGTGCAGAAGAAGGCGGAGGAGAAGTTCAAGGTCCTGGAGAACAAGATGAAGAACAAGGAGGCCGAGAGGGAGAAGGAGCTCAAGGACGCCCAGAAGAAACTCAACGACGCCAAGAGCAAGGCAGACGCCTACCACAAGAAGTTG
AAGGAGAGACAGCAGGAGGTGGACACAGTGAGTCTGGAGCTGGAGGATCTGAAGCGTGAACAGACAGGCTACCAGCAGCAGATCGAGGCTGTGGACGAGGTCATGAAGGGCATCCAGGAACAGATTGATGCTATGGCAGAGACCGTCTCAACCAACAAGGAGGCGGTGAAGAGGGCTCAG
GAGGAGTTGCGTGTCCAGAAGGAGGTGCTGATGGAGCAGGAGCGGGAGATCAAGGGCAAGAGCGGAGAGGCCGAGCACCTGCACACCCTCAACAACGATGCCCAGCTCAAGATCAAGGAGTCGGAACACAACATCAGCAAGCACAAGAAGGAGAGCACAGACTCG---------------
---------------------------------------------------------------------------------------------------GACGCCAAGGTGGCGTGG------------------------------------------------------ATGTTGCGT
GAGCACGAGTGGATCTCATCCGAGCGGCACCTGTTTGGCCAGGCCAACTCTGCGTACGACTTCAAGGCCAACAACCCCCAGGAGGCCGGCCAGAGACTCAGGAAGCTGGAGGAGACCAAGGAGAAGCTGGAGAGGAACGTCAACCGCAGAGCCATGAACATGCTGAGCGAAGCAGAGGAG
AGGTATAATGACCTGAAGAAAAAGAAGCGTATTGTGGAGAACGACAAGGCCAAGATCCTGGAGACCATCAAGGAGCTGGACGAGAAGAAGAACCAGGCTCTCAACGTGGCCTGGCAGAAGGTGAATAAGGACTTTGGTTCCATTTTCTCCACACTGCTGCCGGGAGCTGATGCTCGTCTG
GCGCCCCCCGAAGGCTGCGGAGTGCTGGACGGCCTGGAGTTCAAGGTGGCCCTTGGCAACACTTGGAAGGAGAACCTGACCGAGCTCAGTGGGGGTCAAAGGTCTCTGGTGGCTCTGTCCCTGATCCTGGCCATGCTGCTGTTTAAGCCGGCCCCCATCTACATCCTGGACGAGGTGGAC
GCAGCCCTCGACCTCTCTCACACCCAGAACATTGGACAGATGCTGCGCACTCACTTCACACACTCACAGTTCATTGTGGTGTCCCTGAAGGATGGCATGTTCACCAATGCCAACGTCCTTTTCAAGACTAAATTTGTGGATGGTGTTTCCACGGTGACGCGCACAGCCCAAGCCCAGGAG
GGCAAA------GGTCACAGGGGTCAGCAGGACAAGGCCAAGCAGCTCAAGGAGAAGCGG---CGCCAGATCATGGCCACC
>ENSTRUP00000005264_TRUB
ATGCACATCAAGTCTATTATCTTAGAAGGGTTCAAATCCTACGCACAGAGGACGGAGATCAACGGTTTCGACCCGCTCTTCAACGCCATCACGGGGCTGAACGGCAGCGGCAAGTCCAATATTTTGGACTCCATATGTTTCCTTCTGGGAATATCTAATCTCAGTCACCCAAAGGTGCGA
GCCTCGAACCTTCAGGATTTGGTTTACAAAAACGGACAAGGAGGAATCACGAAGGCCACCGTGTCCATCACCTTTGATAACTCCAACAAAGGCGAAAGCCCTCTGGGTTTTGAAACTCATGATGAAATTACAGTCACCAGACAGGTGGTAATTGGAGGTCGGAATAAGTACCTCATCAAT
GGAGTCAATGCCAACAACACCAGGGTGCAGGACCTGTTCTGCTCGGTTGGCCTCAACGTCAACAACCCCCATTTCCTCATCATGCAGGGGAGGATCACCAAAGTTCTCAACATGAAGCCACCAGAGATCCTTGCCATGATTGAAGAAGCAGCGGGGACGAGAATGTATGAATGCAAGAAG
ATCAGTGCTCAGAAGACGATTGAAAAAAAGGAAGCCAAGCTGAAGGAGATTCAGACAATTTTGGACGAGGAAATCACTCCAACAATGCAGAAACTTCAAGAAGAACGGTCTTCGTATTTGGAGTACCAGAAGTTGATGCGTGAGATCCAGCACCTGACGCGACTCCATGTGGCCTGGTTG
TTTGTGTGCGCAGAGGAAACCAAGCTGAAATCAGCAGATAACCTGAAGGTGATGCAGGACAACATCAAGAAGATGCAAGTCAGTCTTGTCGAGAACGAGAGTAAGGTCCAGGAGCTCTCGGCCCAGATTCAGGAACTCCAGAAGAAGAAGGACCAGGAGGTGAACGGAGTATTAAAATCC
CTGGAAGAGGCTCTGGCCGACGTGCAACGCGCTGATGCCAAAGTCCAGAGTGGGCTTGACATGAAAAAGCAGAATATTCAAGATGAAACCAAGAAGAGGAAGGAGCTTGTCAAGAATATGGAGGAGGACAAGAAGATGCTCATTGTGAAAGAGAGAGAGGTTTCCAAAGTGATGGAGCAA
CTTCTGGCCATGCAGGAAGAGGGACAAAAGGAGAATGCTGCGCTTGAAGTAGCAGAGAAGCACTTCAGGGCCGTGTCAGCAGGCCTGTCCACCAATGAGGATGGAGAGGAGGCCACACTAGCTGGGCAGATGATGACCTGCAAGAATGACATAAGCAAGGCAGACACAGAGGCCAAGCAG
GCACAGATGGCCCTGAAACATGCTCAGGCAGAGCTGAAGACCAAACAGACTGAGATGAAGAAGATGGACAGTGGCTACAAGAAGGACCAGGACGCGCTGCGGGCCGTCAGATCCAGCAGGGAGAAACTTCAGGCCGAGCTCGACACGCTCGGCTACGAAGATGGAAAAGAGGAGAGGCTG
TTGGACAAGAGACGACAACTGTCCAGAGAAGTCACCGAGCTTGGAGAGAAATACGAGCGTCTGGTGTCTCGCTTCCCTAACCTGCGCTTTGATTACAAGGACCCAGAGCGAGGATGGGACCGTAGCAAAGTGAAGGGGCTGTTGGCCAACCTGATCACCATCCAAGAGGTGTCCTACGCT
ACGGCTCTGGAGGTGGTTGCCGGGGGACGCCTCTATAATATTGTAGTCGACACAGAGGTGACGGGGAAGAAGCTGCTGGAAAGAGGGGAGCTGCAGCGGAGATACACCATCATTCCCTTAAACAAGATTTCTGCCAGAACCCTTGACGACAGAGTGGTGAATACGGCCAAGAGCCTGGTG
GGGAGGGCCAACGTCCACACGGCTCTGTCTCTGGTGGGCTACGAGGCTGACCTGCGGAAGGCCATGCAGTACGTCTTTGGCTCCACCCTGGTGTGCGACACCCTAGACAACGCCAAGAAAGTGGCTTTTGACAAGCACGTGATGACCAAGACCGTCACTCTTGGGGGGGACATCTTTGAT
CCGCAGGGGACCCTGAGTGGAGGTGCTCGTTCCCAGGCTGCATCGGTTCTGTCCAGCCTGCAGGAGCTGAAGGACGTTCGGGATGAGCTGAACAGCAAAGAGTCCCAACTTCAGGATGTTGAAGGCCAACTGACTGGTCTGAGGGCAACTGCAGACAAGTAT------------------
------------------------------------------------------------CGGCAGCTGAAGCAGCAGTGTGAGCTGAAGGTGGAGGAGGAGCAGATTCTGCAGGCCAAACTGCAGCAGAGCTCCTTCCATCAGCAGCAGGAGGAGCTGGAGAGGCTGCGAGCGACCATC
GCGGACAGCGAGGAGACGTTGCGTATTACTGAGGAGGTGCACAAACGGGCGGAGGAAAAGTACCAGGTGCTGGAGAAGAAGATGAAGAACGCCGAGGCCGAGCGGGAGCAGGAGCTGAAAGCAGCACAGCAGAAGCTGACGGCCGCCAAGACCAAGGCCGACGCCTTCAACAAGGGGCTG
AAGCAGAAGCAGCAGGAGTCCGATGCTGTTGCTCTGGAGCTGGAGGAGCTGCGCAGGGAGCAGGCGGGTTATGAGCAGCAGATCCAGGCTGTGGACGAAGCCATGAAGGCCATCCAGGAGCAGATCGACAGCATGGCCTGCACCGTGTCCCAGAACAAGGAGGCGGTGCGTAAAGCCCAG
GAGGAGCTGACGAAGCAGAAGGAGGTGATCATGGCCCAGGACAAGGAGCTCAAGGGGAAGAGCTCGGAGGCCAATCACCTGAGGGAGCAGAACAACGAGGTCCAGCTGAAGATCAAGGAGCTGGAGCACAACATCAACAAGCACCGCAAAGACACTCAGGACGCTGCCAGGAGGCTCGCC
ACGGGTCAGGGAGCCTCCTGGGCTGCTGGGGCCAGCGGGGCCTCGGCCCAGGAGGCTCGCCACGGGTCAGGGAGCCTCCTGGGCTGCCGGGGCCTCGGCGCTGAGAAGGTTTTGGCCTCATCTCACACAGCATCACTGCTTCTTTCTTCCCTCCTCTCCACAGGTGTCGAGATGCTGGAG
GAACACGACTGGATCCACTCC---------------------------------------------------------------------------------------------------------------------------------------------------------------
---TACAACGACCTGATGAAGAAGAAGAGGATCGTGGAAAGCGACAAAACCAAAATCTTGCAGACCATCGAGGAGCTGGACCAGAAGAAGAACGAAGCTCTCAACGTGGCGTGGCAGAAGGTCAACAAGGATTTTGGATCTATTTTCTCCACGCTGCTGCCTGGAGCCACCGCCAAGCTG
GCTCCTCCCCAAGGATGTGGCGTTTTGGAGGGCCTTGAGTTCAAGGTGGCCTTGGGCACCACCTGGAAGGAGAACCTGAGTGAGCTGAGCGGGGGTCAGAGGTCCCTGGTCGCCTTGTCCCTCATCCTGGCCATGCTGCTCTTCAAACCTGCCCCCATCTACATCCTGGACGAGGTCGAC
GCCGCCCTGGACCTGTCCCACACCCAGAACATCGGACAGATGCTGCGCGCACACTTTCGGCACTCTCAG---------------------------------------------------------------------------------------------------------------
---------------------------------------------------------------------------------
>ENSDARP00000104167_DRER
ATGTATATAAAGTCGATTGTACTAGAGGGCTTCAAGTCCTACGCCGAAAGGACAGAGATTAACGGATTTGATCCGTTTTTTAACGCCATCACTGGACTGAACGGCAGCGGAAAGTCAAATATACTCGACTCCATCTGCTTTTTACTGGGGATTTCGAACCTTTCCCAG------GTTCGA
GCCACAAATCTCCAAGATCTGGTTTACAAAAATGGCCTGGCTGGGATCACCAAGGCAACAGTGTCCATCACTTTTGACAACTCCAATAAGAAACAGAGTCCACTTGGGTTTGAGACGCATGATGAGATTACCATCACACGACAGGTGGTCATAGGTGGTCGCAACAAGTACCTCATCAAC
GGCGTAAATGCGAACAACCTGCGTGTCCAGGATTTGTTTTGTTCAGTTGGCTTGAATGTCAACAACCCTCACTTTCTCATCATGCAGGGGAGAATCACCAAGGTTTTAAACATGAAGCCTCCTGAGATTTTGGCCATGATTGAGGAGGCAGCAGGTACAAGGATGTACGAATGTAAGAAG
ATCAGTGCTCAGAAAACTATTGAGAAGAAAGATGCTAAGCTCAAAGAAATTCAGACTATCTTAGATGAGGAGATCACCCCTGCTATGGAGAAACTGAAGGAGGAACGTGCATCCTATCTGGAGTACCAGAAGCTCATGCGAGAGATTGAACACCTGAGTCGGCTGTACGTGGCGTACCTG
TTTGTGTGTGCCGAGGAAACCAAGCTGAAGTCTAATGAAGAACTGCAAGAGATGCAGAGCTCCATCGCAAAGCTGCAGGAGAACATGAAACAGAATGAGGCCAAAGTGAAGGAGCTCAGTGCAGAGATACAGGAGCTGGAGCGCAGGAGAGACAAGGAGGTTGGGGGGGTATTGAGGACG
CTGGAAGAGACCTTGTCTGAAGCACAGAGAGTGGACACCAAGGCCCAAAGTGCCCTGGATCTGAAGAAGCAAAACCTGAAAGATGAGACCAAGAAGAGGAAAGAGCTTGTCAAAAACATGGAAGAGGATAAGAAGGTGATGTCCGCTAAGGAGGCCGAGGTCGCTAAAGCAGTAGAGCGT
CTGAAGGCAGTGAAGGAAGAGGGCCAGAAGGACGCAGAAGCGCTGGAAGCAGCACAGCAGCATTTCAAGGCAGTGTCAGCTGGTCTCTCTGCCAATGAGGATGGAGCTGAAGCCACACTTAGTGGCCAGATGATGACCTGCAAGAATGACATCAGTAAAGCTGAGACGGAGGCCAAACAG
GCTCAGATGAAGCTGAAACACGCTCAGCAGGAGCTGAAGACTAAGCAGGCTCAGGTCAAGAAGATGGACAGTGGCTACAAAAAAGATCAGGACACATTTGAGGCTGTGAACAAATGCATAGAAAAGCTACAGGCTGAAATGAAGAAACTCAACTATGAAGATGGACGAGAGGAGTGTCTG
TTGGAGCAGAAGAGGCAGTTTTCACGGGAAGTCATTCAGCTCAGAGAAGCTTATGAGTCCCTCATGGGCCAATTCCCCAACCTGCGCTTTGAATACACGGACCCAGAAAGGAACTGGGAGCGAAGTAAGGTGAAGGGTTTGGTGGCTAATCTTTTCACCGTGACTGATGTGTCAAACGCT
ACGGCTCTGGAAGTGGTGGCAGGCGGACGACTCTATAATGTTGTGGTCGACAATGAGGTTACTGGAAAAAAGCTTCTGGAAAAAGGTGAACTGAGGCGAAGATACACCATCATCCCGCTGAACAAAATCTCAGCGCGTACACTCAATGATAACGTAGTGCGCACTGCTAAGAAATTGGTT
GGGCCAGATAATGTGCACACAGCTCTGTCTTTGGTAGGTTATGAATCAGAGTTGAGGAAGGCCATGGAGTATGTTTTTGGAACTACGCTGGTGTGTGACAGTTTGGACAATGCTAAAAAAGTCGCTTTTGACAAAGGTGTGAGCACCAAAACAGTTACGCTCGGAGGAGACGTATTCGAT
CCTCAGGGAACATTGACTGGAGGTGCTCGTGCTCAGACAGCCTCTGTCCTTTCCAAACTGGCTGAGGTGAAAGACATTCAGGACAGTCTGAGGAATAAAGAGGCAGAACTCAGTGCAGTTGAGTCAGAGCTCAGTGGCCTCAAGGGAACAGCGGAGAAATAT------------------
------------------------------------------------------------CGTCAGCTGAAGCAGCAGCTGGACCTGAAGACTGAAGAGGCTCGGATCCTGGAGACCAAGCTTCAGCAGAGCTCCTTCCACAAACAACAGGAGGAGTTGGAGAACCTGCGCAAAACCATC
GAGGAGTGTGAGGACACTCTACAGAAGACTAAGGAGGTTCAGAAGAAGGCAGAGGAGAAATACAACGTTCTGGAGAACAAGATGAAAAACGCTGCGGCAGAAAGAGAGAAAGAACTGAAAGCAGCCCAGCAGAAACTCAATCAAGCCAAGAGCAAAGCAGACGCCTTCAGCAAGAGACTG
AAAGAGAAGCAGCAGGAAGCAGATGCAGTAGCTCTGGAGCTGGAGGAGCTGAAGAGAGAGCAAGCTGGATATGAGCAGCAGATTCAGGCTGTAGATGAAGCTCTCAAAGCCGTACAGGAGCAGATCGATAACATGACCACAGAGGTTTCAGCCAATAAGGAAGCAGTGCGTGTTGCGCAG
GAGAAACTGTCCCAGCAAAAGGAGGTGATTATGGGACAGGAGAGAGAGATTAAAGGAAAGAGCGGAGAAGCGAACCGCCTCCGAGAGCAAAACAACGATGCTCAACTCAAAATCAAAGAGCTGGAACACAACATCAGCAAACATAAGAAAGACAGCGCTGATGCC---------------
---------------------------------------------------------------------------------------------------ACAGCAAAGGTGGCCCGA------------------------------------------------------ATGTTGGCA
GAGAATGACTGGATTTCTTCTGAGAAGCATCTCTTTGGTCAACCCAACACTGCCTACGACTTCAAGACCAACAATCCCAAAGAGGCTGGACAGAGACTGAAGAGGCTTGAGGAGACTAAAGACAAGCTGGAGAGAAACGTCAACCGCAGGGCCATGAACATGCTCAGCGAGGCTGAGGAG
AGGTACAATGATCTGAAGAAGAAAAAGAGAATCGTTGAGAATGATAAAGCCAAAATCTTGGAAACGATCGAGGAGTTGGACCAGAAGAAGAATGAGGCCCTCAATGTGGCCTGGCAGAAGGTGAATAAGGATTTCGGCTCCATATTTTCCACATTGCTGCCCGGGGCAAACGCCCGTTTG
GCTCCACCTGAGGGATGTGGTGTCCTGGACGGGTTGGAGTTTAAAGTGGCTCTTGGGAACACCTGGAAAGAGAACCTGACAGAGCTCAGCGGGGGTCAGAGGTCTCTGGTGGCGCTCTCTCTGATTTTAGCTATGTTGCTCTTTAAACCTGCTCCCATTTATATCCTGGATGAAGTGGAT
GCTGCTCTCGATCTCTCACACACACAAAACATCGGACAGATGCTGAGGACACACTTCACACACTCACAGTTCGTGGTGGTGTCTCTGAAAGACGGAATGTTCACCAATGCAAACGTGCTCTTCAAGACCAAATTTGTGGACGGTATCTCCACAGTCACTCGCACTGCTCAGACACACGAG
GGGAAGGTTTTGGCTCAGCGC---ACACAGGAGAAAGCC---------AAGGACAAACGGCAGCGGCAGATACTGGCCAGC
>ENSGACP00000021035_GACU
ATGCACATCAAGTCTATTATCATTGAAGGATTCAAATCCTACGCACACAGGACGGAGATCAACGGCTTTGACCCGCTGTTCAACGCCATCACCGGACTGAACGGCAGCGGCAAGTCCAATATTTTGGACTCGATATGTTTCCTTTTGGGGATATCGAATCTGAGCCAT------GTGCGA
GCCTCCAACCTCCAGGACTTGGTGTACAAGAATGGACAGGGTGGCATCACCAAGGCCACCGTGTCCATTACCTTCGACAACTCCAACAAAAGCCAGAGTCCTCTGGGTTTTGAAACCCACGACGAGATCACCGTCACCAGACAGGTGGTGATCGGCGGCAGGAACAAGTACCTCATCAAT
GGAGTGAATGCAAACAACACCAGGGTGCAGGACTTGTTCTGCTCTGTTGGCCTCAACGTCAACAACCCACATTTTCTCATCATGCAGGGGAGGATCACAAAGGTTCTAAACATGAAGCCACCAGAGATCCTTGCCATGATCGAGGAGGCAGCGGGAACCAGGATGTACGAGTGTAAAAAG
ATTACCGCTCAGAAAACCATTGAGAAGAAGGAGGCCAAGCTGAAGGAGATTCAGACAATTTTGGATGAGGAAATCACTCCAACCATGAATAAACTCCAAGAGGAACGATCCTCATACTTGGAGTACCAGAAGCTGATGCGCGAGATCCAGCACCTTTCCCGGCTGTACGTGGCCTGGCTG
TTTGTGTGCGCGGAGGAAACCAAACTGAAGTCGGCGGATAACCTGAAGGTGATGCAGGACAACATCACCAAGATGCAAGCAAGCATGGCCGAGAACGAGAGCAAAGTCCAGCAGCTGTCGGCCCAGATTCAAGAGCTGCAGAAGAAAAAAGAACAGGAGGTGAACGGTGTATTAAAGTCC
CTGGAGGAGACGCTAGCTGACGTGCAACGCGTCGACGCCAAAGCGCAGAGTGCGTTTGACCTGAAAAAACAGAACGTCAAAGATGAAACCAAGAAGAGGAACGCGCTCGTGAAGACCATGGAGGAGGACAAGAAAATGCTCGTGGTAAAAGAAAAGGAGGTGTCCAAGTTGGCGGAGCAG
CTTCAGGCCCTACAGGCGGAGGGGCAGGAGGACAGCGCGGCGCTGGACGCAGCAGAGCAGCATTTCCGGGCGGTGTCTGCTGGCCTCTCCACCAACGAGGACGGAGAGGAGGCCACGCTGGCCGGGCAGATGATGACCTGCAAGAACGACATGAGCAAGGCGGACACCGAGGCCAAGCAG
GCCCAGATGACCCTGAAGCATGCTGAGGCCGAGCTGAAGACCAAACAGGCCGAGGTGAAAAAGATGGACGGTGGCTACAAGAAAGACGAGGACAGCCTGCAGGCCGTCAGGAGCAGCAGGGAGAAATTGCAAGCGGAGCTCGCTAAACTCAACTACGAAGACGGGAAGGAGGAGACTCTG
CTGGAGAGAAGAAGGCAGCTGTCCAGAGAGGCCGCTCAGCTCAAGGAGACCTACGAGCGGCTTGTGTCTCGCTTCCCCAACTTGCGCTTCGACTACAAGGACCCGGAGCGCGGATGGGACCGGAGCAAAGTGAAGGGGCTGCTCGCTAACCTGATCACCGTCCGCGACGTCTCTTACGCC
ACCGGCCTGGAGGTGGTTGCGGGGGGTCGCCTCTATAACATCGTAGTTGACACAGAGGTGACCGGTAAGAAACTGCTGGAGAAGGGAGAGCTGCAGCGGAGGTACACCATCATTCCCCTGAACAAGATCTCTGCCAAGACCCTCAACGACCGAGTGGTCAACGCCGCCAAGAGCCTGGTG
GGAGAGAACAACGTCCACGCAGCGCTGTCCCTGGTGGGCTACGAAGCCGACCTGCGTAAGGCCATGGAGTACGTGTTCGGCTCCACGCTGGTGTGCGACACCCTGGACAACGCCAAGAGGGTGGCTTTCGACAAGCAGGTGATGACCAAGACCGTCACTCTCGGAGGGGACGTCTTCGAC
CCACAGGGGACTCTGAGCGGAGGCGCTCGCTCCCAGTCGGCATCCGTCCTGTCCAGCCTACAGGAATTAAAGGAGGTTCGTGACAGCTTGAATGAAAAAGAGAACCAGCTTCGGGAAACTGAAGGACAACTGGTCAGCCTTAAGGGAACCGCGGAGAAGTAC------------------
------------------------------------------------------------CGTCAGCTGAAGCAGCAGTACGAGCTGAAGGTAGAGGAGGAACAGATTCTGCAGACCAAGCTGCAGCAGAGCTCCTTCCACCAGCAGCAGGAGGAGCTGGAGAGGCTGCGCAAGGCCATC
GACGAGAGCAAGGAGACTCTGCGCGTCACCAAGGAGGTGCAGAAACGGGCGGAGGAAAAGTACAAGGTGCTGGAGAACAAGATGAAGAACGCCGAGGCGGAGAGGGAGAAGGAGCTGAAAGCCGCCCAGCAGAAGCTCAACGCGGCCAAGGCCAAAGCCGACGCCTTCACCAAGAAGCTG
AAGCAGAAGCAGCAGGAGTCCGACGCCGTGGCCCTGGAGCTGGAGGAGCTGCGGAGGGAGCAGACTGGCTACGAGCAGCAGATCCAGGCTGTGGATGAAGCCATGGGAGCCATCAAGGAGCAGATCGACAGCATGGCCTGCACCGTATCCCAGAACAAGGAAGCAGTGCTCAAAGCCCAG
GAGGAGCTGGCCAAACAGAAGGAAGTGATCATGGCTCAGGACAAAGAGCTCAAGTGTAAGAGCACAGAGGCCAATAAAATAAGGGAGCAGAACAACGAGGTCCAGCTGAAGATCAAGGAGCTGGAACACAACATTAGCAAACACCGCAAAGACAGCCAGGAAGCC---------------
---------------------------------------------------------------------------------------------------GCTGACAAGGTGTCTCGG------------------------------------------------------ATGCTGGAG
GAGCACGACTGGATCCAGTCGGAGCGGCAGTTCTTTGGCCAGCCCAACACCTCGTACGACTTTAAGACTAACAACCCCCGTGAGGCTGGTCAGCGGCTGAAGAAGCTGGAGGAGACCACGGCCAAGCTGGAGAGGAACGTCAACAAGAGGGCCATGAACATGCTGAACGATGCCGAGGAG
AGGTACAACGACCTGATGAAAAAGAAGAGGATCGTGGAGAATGACAAAGCCAAGATCCTGAAGACCATCGAGGAGCTGGACGAGAAGAAGAACGAGGCTCTCAACGTGGCGTGGCAGAAGGTTAACAAGGACTTTGGCTCCATTTTCTCCTCTCTGCTGCCAGGGGCCACTGCTAAGCTG
GCGCCGGCC---GGCGGAGTTCTCTTGGAAGGTCTCGAGTTCAAGGTGGCCCTGGGCGACACCTGGAAGGAGAACCTCACCGAGCTCAGCGGAGGGCAAAGGTCCCTGGTGGCCTTGTCCCTCATCCTGGCCATGCTGCTGTTCAAACCGGCGCCCATCTACATCTTGGACGAGGTGGAC
GCCGCCCTGGACCTCTCGCACACGCAGAACATCGGACAGATGCTGCGCGGCCATTTCAGACACTCCCAGTTTGTGGTGGTGTCCCTGAAGGACGGCATGTTCGCCAACGCCAACGTCCTGTTCAAGACCAAGTTCGTGGAAGGCATGTCCACAGTGTCGCGGACGGCGCTCAGCCAGAGC
GACAGCAACCTTTCCCAGAAA---AGCCGGGACAAAGCTCGCCTG---AAGGACAAGAGGGTCAAACAG---CTGATCAGC
>ENSXMAP00000004592_XMAC
ATGTACATCAAGTCTATAATCATTGAAGGATTTAAATCCTACGCTCAGAGGACCGAAATCAACGGCTTCGACCCGCTGTTCAACGCGATCACAGGACTGAACGGTAGCGGAAAGTCCAATATTCTAGACTCGATATGTTTCCTTCTGGGCATCTCCAACCTCTCACAT------GTGCGA
GCCTCCAACCTCCAGGACCTGGTGTACAAAAATGGACAGGGTGGCATCACTAAAGCCACTGTGTCTATTACTTTTGACAACTCCAACAAAAGTCAGAGTCCTCTGGGGTTTGAAACCCACGACGAAATCACAGTCACCAGACAGGTTGTGATCGGTGGCAGGAACAAGTACCTCATCAAT
GGAGTCAATGCCAACAACACCAGGGTGCAAGATTTGTTCTGCTCTGTCGGCCTTAACGTTAACAACCCACATTTCCTCATCATGCAGGGGAGAATCACCAAGGTTCTGAACATGAAGCCACCAGAGATTCTTGCCATGATCGAGGAGGCAGCAGGCACCAGGATGTATGAGTGTAAAAAG
ATCAGCGCCCAGAAGACGATTGAGAAGAAGGAAGCAAAACTGAAGGAGATTCAGACTATTCTGGATGAGGAAATTACTCCCACTATGCAAAAACTGCAAGAAGAACGATCATCCTATTTGGAGTACCAGAAGCTGATGCGCGAGATCCAGCACTTGTCACGCCTCTATGTGGCTTGGCTG
TTCGTGTGCGCTGAGGAAACCAAGAAGAAGTCTGCAGAGAATCTGAAGGTGATGCAGGACAACATTGCCAAGATGCAAGCCAACATGGCCGAGAACGAGAGCAAAATCCAGGAGCTGTCGGCCCAGATTCAAGAGCAGCAGAAGAAAAGAGACCAGGAGGTGAACGGCGTTTTAAAAACC
ATGGAAGACACTCTTGCTGATGCCCAGCGTGTGGACGCTAAATCTCAGAGCGCTCTAGACTTAAAAAAGCAGAATCTCAAAGATGAAACCAAGAAGCGAAAGGAGCTGGTGAAGAGCATGGAAGAGGATAAAAAAGTGCTTGTGGTAAAGGAAAAAGAGGTTTCCAAATTGGCCGAGCAG
CTTCGTGCTGTGCAGGAGGAGGGACAGAAGGACAGCGCCGCCCTGGAGGCTGCTGAGCAGCACTTCAAGGCCGTGTCGGCCGGTCTATCCACCAACGAGGATGGTGAGGAGGACACGCTGGCTGGGCAGATGATGGCCTGCAAGAACGACATGAGCAAGGCGGACACAGAGGCCAAGCAG
GCCCAAATGACCCTGAAGCACGCTCAGGCTGAGTTAAAGTCCAAACAGGCTGAGGTCAAGAAGATGGACAGCGGCTACAAGAAGGACCAGGACGCCCTGCAGGCTGCCAAAGGCAGCAGGGAGAAACTGGAGGCGGGGTTAGCCAAGCTCAGCTACGAAGAGGGAAAGGAGGAAAGTCTG
CTGGAAAAACGGAGGCAGCTGTCCAGACAGGTCTCTCAGCTCAAAGAGACCTACGAGCGCCTCATGGCCCGCTTCCCCAATCTGCGCTTTGACTACAAGGATCCAGAGCGTGGCTGGGACCGCAGCAAGGTGAAGGGGCTCCTCGCCAACCTGATCACTGTCAGCGACGTCACCTACGCC
ACAGCGTTGGAGGTTGTTGCCGGAGGCCGTCTGTATAACATTGTTGTTGATACGGAGGTGACGGGTAAAAAGATCCTGGAGAAGGGAGAGCTGCAGCGGCGGTACACCATCATTCCCCTGAACAAAATCTCTGCCAAGACGCTGAACGACAAAGTGATCAACGCTGCAAAGAGTCTGGTT
GGGCAGGATAACGTTCACACATCCCTGAGTCTGGTTGGCTATGAAGCAGACCTGCGGAAAGCCATGGAGTACGTGTTTGGGTCCACCCTGGTGTGCGACACGCTGGACAACGCTAAAAAGGTGGCCTTCGACAAGCAGGTGATGACCAAGACGGTCACGCTCGGAGGGGACATCTTCGAC
CCTCAGGGAACTCTGAGCGGAGGCGCCCGCTCTCAGTCGGCCTCCATATTGACGAGCCTGCAGGAGGTGAAGGAGGTCCAGGACCACCTGGAGGAGAAGGAGGCCCAGCTGCAGGACATCGAACGACAGCTGGCTGATCTTAAAGGAACCGCTGAGAAGTAC------------------
------------------------------------------------------------CGGCAGCTGAAGCAGCAGCATGAGCTGAAGCTGGAAGAGGAGCAGATCCTGCAGGCCAAAGTGCAGCAGAGCTCCTTCCACCAGCAGCAGGAGGAGCTGGAGAGGCTGCACAAGGCCATT
GAGGAGAGCGAGGAGACTTTGCGCGTCACCAAAGAGGTGAAGAAGAAGGCCGAGGAGAAATACAAGGTGCTGGAGAACAAGATGAAGAACGCCGAGGCGGAGAGGGAGAAGGAGCTGAAAGCAGCCCAGGAGAAACTGAACACAGCCAAGGCCAAAGCAGACGCCTTCAACAAGAAGCTG
AAGCAAAAGCAGCAGGAGTCTGACGCTGTGGCCCTGGAGCTGGAGGAGCTGCAGAGGGAGCAGGACGGCTACGAGCAGCAGATTCAGGCCGTGGACGAGGCCATGAAGGCCATCCAGGAGCAAATCGACAGCATGGCCTGTACCGTCTCCCAGAACAAGGAGACGGTGCGTAAAGCCCAG
GAGGAGCTGAGCAAACAGAAGGAAGAGATCATGACTCAAGACAAAGAACTCAAGGAGAAAAACACAGAGGTGAATAAGATGAGGGAGAAGAACAATGAAGCCCAGCTGAAGATCAAGGAGCTGGAGCACAACATCAGCAAGCACCACAAGGAGAGCCAGGACACT---------------
---------------------------------------------------------------------------------------------------GCTGACAAGGTGAGTCGG------------------------------------------------------ATGCTGGAG
GAACACGACTGGATCCATTCAGAGCGGCAGTATTTCGGCCAGCCGAACACCTCCTACGACTTCAAGACGAACAACCCCCGCGAGGCCGGGCAGCGCCTGAAGAAGCTGGAGGAGACCACCAGCAAGCTGGAGAGGAACGTCAACAAGAGGGCCATGAACATGCTGAACGAGGCGGAGGAG
AGGTACAACGATCTAATGAAGAAGAAGAGAATTGTGGAGAACGACAAGGCAAAGATCCTACAGACCATCAAGGAGCTGGACCAGAAGAAGAATGAGGCTCTCAACCTGGCATGGCAGAAGGTAAACAAGGACTTTGGCTCCATTTTCTCCACCTTGCTGCCAGGAGCCACAGCCAAGCTG
GCTCCTCCCCAGGGATGTGGCGTCCTGGACGGCCTTGAGTTTAAAGTAGCTTTGGGTGACACCTGGAAGGAGAACCTGACTGAACTCAGCGGCGGGCAAAGGTCACTTGTGGCTTTGTCTCTCATCCTGGCCATGCTGCTTTTCAAACCCGCTCCCATCTACATCCTGGATGAGGTGGAC
GCAGCTCTGGACCTGTCTCACACACAGAACATCGGACAGATGCTGCGCACACACTTCACACACTCGCAGTTTGTGGTGGTGTCCCTCAAAGACGGCATGTTTACCAACGCCAACGTCTTGTTCAAGACCAAGTTTGTCGACGGCATGTCCACGGTGTCACGGACCGCGCTCAGCCAGAGC
GACTCCAACGTTCCGCATAAA---GTCCACGACAAGGCTCGACAG---AAAGACAGGAGGAACAAACAG---CTCATCAGT
