# Supplementary material for: Global expression pattern of genes containing positively selected sites in European anchovy (Engraulis encrasicolus L.) may shed light on teleost reproduction
Source: PLoS One. 2023 Aug 11;18(8):e0289940. doi: 10.1371/journal.pone.0289940 (PMC10420382; doi:10.1371/journal.pone.0289940)
Supplement: S1 File — (ZIP) [file pone.0289940.s008.zip › alignments/anchovy.11343_ANCH.fas]

>ENSONIP00000000860_ONIL
------------------------------------------------------------------------------------------------------------------------------TTAATTGCAGCTTTCATTTTGCTG------------------------------
------------TTGTCCGTAGTC------------------------------------------------------------------------------------------------------------------------------------------------------------
------------------------------------------------------------------------------------------------------------------------------------------------------------------------------------
------------------------------------------------------------------------------------------------------------------------------------------------------------------------------------
------------------------------------------------------------CCCAGCCAAGAGTCAACTAAGAAAAAGAGAAAGAGAAAGCGAGGAGACAACGAGGGCCGAGTGGACAGTGAGGACGACGGGGACAAGAAG---AAGAAAAAGAAAGAGAGCCAGCGACCC
AATTACTTTGTTTCCATCCCCATCACTAACACTCAGATAAGTTCAGCTGTGAGTGAGGTCCAAGAGGCCGTGCTCCAGCAGGACCCCCGACTGGCCAAAGCTATGATCCCTGTCCCAACTCTTCACATCACGCTTTTAGTCACTCATCTTGCCAATCAGGAGCAAGTAGCAATAAAGGCG
ACAGCGGTGCTGGCTCAGGTTGAGCCGTCACTGGCTGAGTTGCTGGGTGGGAGGGATCTGGTCTTGCCCTTCTCAGGGATAAGTCATTTCAGGAAGGAGGTGGTGTTTGTCGGACTGGCCTCCGGACAACACAGACACACATTGGACAGCTTGGCAGAGTTGTTGCGGAGCCGTTTTGAG
GAGCAGGGGCTTCTGCAAGGAGACTGCCGAGGGTTTGAACCCCACCTCACCATTATGAAGCTGTCCAGAGCTTCAAAACTCCGATCTCAGGGTATAAAGCGTGTGGACCCGGCCCTTTACTCCAACTACACTGACAAATTTTTTGGAGATCAGACGGTTGAGCGGGTGGATCTTTGTTCT
ATGTTGAAGAAGAAGCAGCAAGATGGATATTACCACACTGAAACGTCACTACAGCTT---------------------------------------------------------------------------------------------------------------------------
------------------------------------------------------------------------------------------------------------------------------------------------------------------------------------
---------------------------------------------------------------
>ENSTNIP00000013876_TNIG
---------------------------------------------------------------------------ATTCCACATGGCCCCGCCGTTGTCATAGATGACAAAGGTGGTGATGAAGGA------------------------------------------------------
------------------------------------------------------------------------------------------------------------------------------------------------------------------------------------
------------------------------------------------------------------------------------------------------------------------------------------------------------------------------------
------------------------------------------------------------------------------------------------------------------------------------------------------------------------------------
------------------------------------------------------------------------TCAGCCCAGGAGAAGAGAAAGCGGAAGAGAGGAGACAGTGGAGGACGAGTGGACAGTGAGGAGGACGCA------AAG---AAAAAGAAGAGGGAGAGCCAGCGGCCC
AACTATTTTATCTCCGTCCCCATCACTAACACACAGATCAGTTCGGCGGTGCTCGGTGTCCAGGAGGCCGTGCTCCAGCAGGAGCCCCGACTGGCCAGAGCCATGATTCCCATCCCAACACTCCACATCACCCTTTTAGTCACTCATCTCTCCAACCAGGAGCAGGTAGACCTG---GCG
GCGTCGGTGCTGGCTCAGGTGCAGCCCTCATTGGCGGAGCTGCTGGGTGGGAGGGACCTTGTGCTGCCCTTCTCTGGCATCAGTCACTTCAGGAAGGAGGTGGTGTTTGTCGGGCTGGCCCCTGGACAGCACAGAGACCGGCTGGACACTGTGGCAGACCTCTTACAGGGTCGTTTTGAG
GAGCAGGGACTGCTGCAGAGGGACACGCGTGGGTTCGAACCTCACCTAACCATCATGAAGCTGTCCAGAGCATCAAAACTCCGGTCTCAGGGGGTCAGACGTGTGGATCCAGCTCTCTACTCTAGCTACACTAACAAGTTTTTTGGAGAGCAGACTGTGGAGCGTCTGGACCTTTGCTCC
ATGCTGAAAAAGAAGCAGGCAGACGGGTATTACCACACCGAGACCTCGCTACCAATG------------------------------------GGTGGGCGCCGC---CGCTCCGAACCCGACGAGGCGGAGCTCCTGAGGGTCAGCCGGCGGTTGGTGGAGGACGCCGTCAGTCGAGCG
CTGCAGCAGTACAAGCAGGAAAGCCTGCAA------------------------AACGGAGGCGGGCCG---------------CAATCCCCCGGGAACGCGGAGGAAACCGCCACCAAGACGGGCACCACAGCGAACTCCACCGCCGACCACAGGAAG---------------------
---------------------------------------------------------------
>anchovy.11343_ANCH
------------------------------------------------------------------------------------------------------------------------------------------------------------------------------------
------------------------------------------------------------------------------------------------------------------------------------------------------------------------------------
------------------------TGTGTGTGT---------GTG---------------TGCAGG---------GCTTGC------------------------------------------------------TTTGCGTTGGAGGAGAGT---------------------------
------------------------------------------------------------------------------------------------------------------------------------------------------------------------------------
------------------------------------------------------------------------------------------------CGTCGTGGTGTG------------------------------------------------------------------------
------------------------------------------------------------------------------------------------------------------------------------------------------------------------------------
------------------------------TGTGAGGCTCTGGGGGCGGAGCAGGAGCTGCTGTTGCCTTTCTCTGGAGTCAGCAGCTTCAGGAACGAGGTGGCCTTCATACCCCTCGCCACCGGGGGGCACTGCAACACGCTCACACACCTTGCCGAGGCGGTAAGGAGGACGTTTGTG
GAGCGAGGCATCGCCGGGACCGACGACAAAGCCTTCAAGCCCCATCTAACCTTCATGAAGCTCTCCAGAGCACCCAAACTCAGGAGTCAGGGCATTAAGAAGCTGGACCCGGCGCTGTACTCTGAGTTCTGCGAGCAGGCGTTTGGCATCGAGAGGGTGTCCTCCATAGACCTGTGCTCC
ATGCTGAAGAGGAAGGGGCCCGATGGACACTTCCACCGCGAGAAGACCATCACCTTCGGT---------------------------------------------GCGCGTAAGCCTGCCGACGAGGAGGAGTTGGCGCGCGTGAGTCGTGGCGTGGTGGACGAGGCGGTGCAGCGGGCG
GTGCAGCAGTACCTGGAGGAGACGCAGGAGACGGAGACGGAGACACAGCACAGCAACGGGGACGCGCCC---------------------------CCCCCTAAAGAGGCC------CCCGCCAGCCCCAACGCCAACAGCACT------------AACCCCCCCACCGGCAACACCCCC
AACACCACCAACACCATGCCATCATCCACATCACCCACGGCCACACAGCAGCAGCAGCAGCAG
>ENSTRUP00000037269_TRUB
------------------------------------------------------------------------------------------------------------------------------ATGAAATGGATGGCGGTGGAGAGA------------------------------
------------CAGAAGGGAGTC------------------------------------------------------------------------------------------------------------------------------------------------------------
------------------------------------------------------------------------------------------------------------------------------------------------------------------------------------
------------------------------------------------------------------------------------------------------------------------------------------------------------------------------------
------------------------------------------------------------TCCAGTTCAGAATCAACCCAGGAGAAGAGAAAGCGGAAGATAAGAGACGGTGGAAGACGAGTGGACAGGGAAGAGGACGCA------AAG---AAAAAGAAGAAACAAAGCCAGCGGCCC
AACTATTTCATCTCCATCCCCATCACTAACACACAGATCAGTTCGGCGGTGTTCAGCGTCCAGGAGCTGCTGCTTCAGCACGATCCCCGACTCGCTAAAGCCATGATTCCCATCCCAACGCTCCACATCACTCTTTTAGTCACTCACCTCGCCACCCAGGAGGAAGTAGATCTG---GCG
GCGTCCGTGTTGGCTCAGGTTGAGCCGTCATTGGTTGAGCTGCTGGGTGGGCGGGACCTTGTGCTGCCCTTCTCTGGGATCAGTCATTTCAGGAAGGAGGTGGTGTTTGTCGGGCTGGCCCCTGGACAGCACAGACACACGCTGGACACTGTGGCAGAGTTGTTACAGAGTCATTTTGAG
GAGCAGGGTCTGCTGCAGAGAGGCACTCGTGGGTTCGAACCTCACCTGACCATCATGAAGCTATCCAGAGCGTCAAACCTACGATCTCAGGGCGTCAGACGAGTGGATCCAGCTCTCTACTCTAACTACACCAACAAGTTTTTTGGAGATCAGACCGTTGAGCGCCTGGATCTTTGCTCC
ATGTTGAAGAAGAAGCAGCCGGATGGATATTACTACACTGAGACGTCACTCCAACTG------------------------------------GGTGCGCGTCGG---CGGTCTGAACCCGACGAGGCGGAGCTGCTGAGGGTCAGCAAGCGGTTAGTCGAGGATGCCGTCAGTCGAGCC
CTGCAGCAGTACAAGCAGGAAACCCTTCAA------------------------AACGGAGGAGGGCCC---------------CAGGCCCCTGGAAACGCGGAGGAAACTGTGACAAAGACGGGCACTACAGCTAACTCCACTACAGACCACAGGAAG---------------------
---------------------------------------------------------------
>ENSDARP00000064368_DRER
ATGATCAGTCGCCATTTTTTGCGCGCTCAACCGCTAGTGCGCCTGTGGAGGGTGTTTAATACTGACGTGCCCTCA---------------------------------------------------------------------------------------------------------
------------------------------------------------------------------------------------------------------------------------------------------------------------------------------------
------------------------GTAGTGACT---------GAG---------------TGCAGG---------AAGGTGAATGCACGTGTGTTCTGCCAGTCAAATCAGAGCAAGTGCTTACTGAGTGTGCCGTTTAACATGGAGGACAACAACAACAATACTACTGTCTGCACTACA
GCAGAT------AAGTGC------------------------------ACT---------------------------AAACAACAGAAGAGCAAGACGCTCAAGAAGGAGAAGAAAGCAAAGAAAGGGCCCAAGAAAGCGTCCGAGAGCAAGCAGAAGGGTCAGGAGTCTGAAAAT---
CTGCTGTCAGAGCTTCCCTTTGCA------------------------GACGCAGAGCTGGGAGGCACAGAAAGCAGCGTGAAGAAGAAGAAGCGTAAGAGAGGGGTGAAGGCT------------GAGGAAGAGGACGCT------GAG---AGGAAGAAGAAAGAGACGACTCGGCCA
AACTACTTTGTGTCTGTGCCGATCACAAACCCACAGATCAAGCAGGCAGTGGAGGACGTGCAGAAGCAGGTTTTGATGAAGGACAGTCGTCTGTCGCGGGCGCTCATACCTGTGGACACACTACACATCACGCTACTGGTGACTCACCTGAGCACACAGGACCAGGTGGACCTT---GCT
GCCTCTACTCTCTCTGAGCTGGAGTCTCCTCTGAATGCTCTGCTGTCGGGCCGCAGACTCGTCCTGCCCTTCTGTGGAATCGGACACTTCAGACAGGAAGTGTATTTTGTCCGGATCGCAGAAGGGGAACACCTGAATACACTGGCGCTGATAGCAGAGAGCGTGAGGAAGGCGTTTGAG
GAGCGCGGCATCACATCTGCAGACGACACAGCCTTCAAACCCCACCTGACACTGCTCAAGCTGTCACGAGCTCCCAGACTACGCAGACAGGGTGTTAAGAAGCTGGACCCGGCGCTGTTCTCTGAGTTCGAGAGCCGTGTGTTTGGAGACGAATGTGTGTGTAGAGTAGACCTGTGCTCA
ATGCTGAAGAAGAAGAGTGAGGATGGATACTATCACTGCGAGAAGAGCGTCCGCTTCAATCTTGTGCAAAGCAGGCAGCGTGCCGCACGGACAAGTGTTAAGAAAGCGTCGTCTGCGCCGGACGATGAGGAGCTGTTGAGTCTGAGCAAGCGTCTGGTGGAGGATGCGGTGCTGCGGGCC
ATGCAGCAGTACATGGAGGAGACCCAGCAG------------------------AACGGCGCCGCACAC---------------------------ACGGACCAG---------------GCCCACAGCAAACTCAACAGCACC------------AAA---------------------
---------------------------------------------------------------
>ENSGACP00000017469_GACU
------------------------------------------------------------------------------------------------------------------------------------------------------------------------------------
------------------------------------------------------------------------------------------------------------------------------------------------------------------ATGCAGCCAGCCAGCATC
TCCTAT---GGCAAAGAGACCAAACCTGCCACT---------GATGAGCAGGAGGAGGGAACTCGA---------GAAGCT------------------------------------------------------GTGATTAGAGAGGAGAGTGGGACACAAGATGAGGAATGTGTGAGG
ATGAATCCAGGTCAGGTGGATGCAGTCGCCCTGGATGTCCAACAAGAAACC---------------------------ACAGCGCCAGGATCAAACAGGAGGAGGATGAAGATGAAGATGCGGAGGGAGAAGAAGAAATTGATGAAGAAACAGCTCAAGTCGGCTGATACTGATGCT---
TTAATATCGGAGCTTCCGTTCTCTCTGACCAGTCCCACTACATTGAAAGAGCTTGAATTCTCCAGCTTG------ATCCAAAAAGAGAGAAAGAGGAAGAGAGGAGACCATGGAGGGCGAGTTGACAGTGAAGAGGATGCA------GAGATGAAAAAGAAGAAAGCGAGCCAACGCCCC
AACTACTTTGTCTCCATCCCCATCACCAACACGCAGATCAGTTCTGCCGTGATGGAGATCCAGGAGGCGGTGCTTCGGAAGGAGCCCCGATTGGCCAAAGCCATGTTGCCTGTCCCGACTCTCCACATCACGCTATTGGTCACTCATCTCGCCGGTCAGGAGCAAGTAGACCTC---GCG
GCAACCGCGCTGGACCGGTCCGGGCCGCCACTGGCTGAGCTACTGGGTGGGCGGGACCTGGTGCTGCCCTTCTCGGGGATCGGTCATTTCAGGAAGGAGGTGGTGTTTGTCAGTTTGGCTCCCGGACTACAC------------------------------------------------
------------------------------------------------------------------------------------------------------------------------------------------------------------------------------------
------------------------------------------------------------------------------------------------------------------------------------------------------------------------------------
------------------------------------------------------------------------------------------------------------------------------------------------------------------------------------
---------------------------------------------------------------
>ENSXMAP00000007163_XMAC
------------------------------------------------------------------------------------------------------------------------------ATGATATTCGGCCGTGTGCTGTTGAGCCTCAGTTTGCACAGGTCGAAAAGTGTT
TGCTCACAAAGACTGAATATTGTAAAGGAGCTCCGAGTTTGGAAGCTGCATTCAACGTTTACCAACAGCTGCAGTAAATTAGAAGCTCTTAAACCACCGGTAGACGGATTCAGACCTCAGATAACAGTCCAGTCCTGTGTCTGTTTACCAGCAGTGAATGTTATGCAGCCAGCCAGCATA
TCCTATGAAGGTCAGGGCAATGCTGTGGCCTCTGGGGGTGAAGATGACGAGGAGGAGGGTTGTACAGGTGGGGCTGAAACC------------------------------------------------------TTGGTTGAAGAGGAGAGCAGAATGCAACAAGATAAAATTAGTTTA
ACCAGT------CAGGTTGATGCGATCAGCTTGGAGGTCCATGGAAGCACCGCAGGCGCAGAAACCTCTACAGGGTTAACTCCAGCAGTGTCAAGTGAAAAAAAATCAAAGAGGAAGATGAGGAGAGAGAGGCTAAAGCTGATGAGGAGGAAGCTAAAATCAGCTGAAGCTTCTGCCAAC
TTAATGTCAGAGCTTCCGTTTGCTCTGACCAGTCCCACCACATGGAAAGAGCTTGGCTTTCCCACGCCAGAGACATCTGAGAAAAAGAGGAAGAGAAAAAGAGGAGACATAGGGGGCAGAATGGACAGCGAGGAGGATGGTGACCAGAAG---AGAAAAAAGAAAGAGAGCCAAAGACCA
AACTACTTTGTCTCCATTCCCATTACCAACACTCAGATAAAGTCACTTGTGAAAGAGGTGCAAGAGGCCATACTTCAGCAGGAGCCCCGACTCGCCAAAGCCATGATCCCAGTCCCGACCCTTCACATCACACTACTGGTCTCTCATCTGACCAGTGAGGAGCAAGTAGAGCTT---GCG
GCTGCCGTGCTGGCTCAGGCTGAGTCGTCAGTGGCTGAGCTGCTGGGGGGGCGGGACCTGGTGCTGCCCTTCTCGGGAATCCGTCATTTCAGGAAGGAGGTGGTGTTTGTTGGGCTGGACGGCGGAGAACACAGACACACACTGGACAGCCTTGCAGAGTTGGTGCACAGACGTTTCGAG
GAGCAAGGTCTCCTACAGGGAGACTGCCGTGACTTTGAGCCCCACCTCACCATCATGAAGCTGTCAAGAGCATCAAAACTCCGATTTCAGGGAATAAAACGAGTGGAACCAGGCCTTTACTCTGACTACACAAGCAAATTTTTTGGAAACCAGACAGTGGAGCGTTTGGATTTGTGTTCC
ATGTTAAAAAAGAAGCAGCAAGACGGATATTACCACACCGAGACTTCACTACAACTAGAGTTGACTCAGAGTCCGATCCATGTCAAGCGCTCAAGTGGACGCCGC---CGCTCGGAGCCCGACGAGGCCGAGCTGCTGAGGGTCAGCAGGAGGTTGGTGGAGGACGCCGTCAGCCGCGCC
TTGCAACAGTACAAGCAGGAAACGCTTCAA------------------------AACGGGGGCGGGCCCAACGCCGCAGCGCTCCAGACGCCTGGAAGCACAGAGGAGACG------AAGACGGACACTACAGCTAACTCCTCCACGGACAACAGGAAG---------------------
---------------------------------------------------------------
