# Supplementary material for: Global expression pattern of genes containing positively selected sites in European anchovy (Engraulis encrasicolus L.) may shed light on teleost reproduction
Source: PLoS One. 2023 Aug 11;18(8):e0289940. doi: 10.1371/journal.pone.0289940 (PMC10420382; doi:10.1371/journal.pone.0289940)
Supplement: S1 File — (ZIP) [file pone.0289940.s008.zip › alignments/anchovy.11528_ANCH.fas]

>ENSONIP00000019863_ONIL
ATGAAGGTCCGCTCGTCTGTTTTTGCCTCCTTTATTTTAATATTCGAAGTGATTGGCATTGCACTTTTCCTGCGGGGATTTTTCCCCGTACCTGTCAAGTCTTCTTTCTCATCCAAGAGCAAGCTGTCAGATCTGCCAGCCGAGCCGCTGACAGGAAGCGCTCCT---AATTCATCGCGC
CTCCCGCAGCCCCTGTTTAAAAGGGTGGTTATTATGTTAGTGGATGCCCTCCGAGAGGACTTTGTGTTTGGACCCAATGGTCGTATGTATATGCCCTACACAAGGCACGTGGTGGAAAGAGGCTCATCACACAGCTTTGTGGCCAAGGCGAGACCACCTACAGTAACTATGCCCAGGATC
AAGGCTCTTACCACTGGCAGTATCCCAGGCTTCATTGATGTGGTAATGAACCTAAATTCTCCTGCACTGTTGGAAGACAACCTCATTTGGCAGGCCAAAACTGCAGGGAAGAGGATGGTCTTCTACGGGGATGACACCTGGGTGCGCCTTTTCCCAAAACACTTCATGGAATATGACGGC
ACAACTTCCTTTTTCGTGTCTGACTACACTGAGGTTGACAACAATGTAACCCGTCACTTGGACAGCACCTTAAAGAGAGATGACTGGGACATTTTAATCCTCCACTACCTAGGCCTGGACCACATTGGTCATATCAGTGGACCGTATAGCTCACTAATCCAACCCAAACTGATGGAGATG
GACGACATCCTGAAGAAGATCCATAGTGCTCTCATTTCAAAGGAAGTCGAGGGATCCTTGCCTTACCTGCTGGTGTTGTGTGGAGACCACGGCATGTCGGAGACCGGCAGCCACGGAGGCTCTTCGGAGCCGGAAGTCAGTACACCTTTGGTTCTCATAAGTCCAGCCTTCAAAAGAAAA
---GCGGGAATGGAGAAACCAGGAGTGGTGGAGCAGGTTGACCTGACCCCAACCCTGGCCCTAGGCCTTGGCCTGCCCATATCTCAGAACAGTGTTGGCCGCGTGATCCAGAGTGTCTTGGAGGAAACCTCACTGCGAGACCAGCTGCGCTTCCTGCATCTCAATGGCCACCAGCTCAGC
TGCTTGCTCAAAGACAGCATATCCGACTATGAGAAAGAGGTAGGGTTTGAGCAGTTTCGTGTGGCAGAAAAGGCTCACGGGAACTGGATGAAGCTTTACCTGGAAGGAAACACCTCCGAGGTGCTGACCAACGTGGGCAAAAAGGTCCTGAGGCAGTATCTGGAGGCCCTGGCTGCCATG
AGTGCTGCTCTGAGCAAACAGCTGGGCAAGTATGACATGTACTCCATGATTGCAGGCATGGTGTTTGTCTTTCAG---------CTCCTGTTGGTCTTACTGCTGGCTATGCCTGAAGCCCTCAGCGGTGCCGCAGCAGTGGACCTCCCCATCCTCTCGGCCCTGCTCTCCCTGCCTTTT
TACCTCTTGTGCCTGCTTCTTGCCTCAGTGCACGTCTTGGTGTGCACATCTGCTGAGAGCTCCTGTTACTTCTGCAGCCTCTCCTGGGGTCTCGTGTTTACTGCCGTTGCCTTCTCCTCAGCAATGTTTTGTATTCTGGTCTCTATAGCAACACGAAGACTCTCCCTGGGTGCAAAGATT
------CATGGGAAGTCTCCTCTGAGGAGCAGT------GAAGTTGACTGGTCGCTGTCAGAGCTGGATGTTTTGCTGCTGGCCGGCACCGTCGGTCACACTCTCAGCTTGGCGGCCAGTAGTTTCGTAGAGGAAGAGCACCAAGCCTGGTACTTTCTGCTCAACACGCTCTGCCTCACC
GTGTTCCAGGATGTCTGCCGCAAGTACTTCAGAGAGAAGAGG------GGCTCT------------GGAGATGACGAAGAG------CACATCCTCCCTTCC---------------------------------------AAAGAC------------CGTCATCCCTCTGCTCACCCC
AAAGCAGAGATTTTC------TCAGAGAAGTGGTTAGCGTTAGCCACGCCACCATTCACTCTGCTCTGCTGCCGGCTACTGCGCTCCCTCAACCAAACTGGGGTGCAGTGGGCTCATATCCCTGACGTTGGGCATTGGCTCAACAGCTCTGAGCACAAGGTGGTCCTCTCCCTGCTGTCC
GCTTTCTGTTTGGTTCTCATCTACTTCCTGGTTCAAAGACGGTGCTCGTGGGTCTCGAAGGTCGCCCTCGCCCTCGGGCTTTTGGGTGTGTACAGCTATCGGGCAGCTGTCGGCAACGTCCTGTTTCCCTGGCATCATTCTGGTCAAACTATGTCCAAGGGCACGGTGGAAGCTCGCTTT
GTTTACGTCTTCGTTTTGGGAATCCTCTTCTCGGGCACCAAGGACCTGTTGCGATCCCAGATCATCACAGCA---------GATGCCAAACTGAAGAGCAGGGGATTATGGGAGATTTACAGTGGCTTGGTTTTGTTGGTTTCGCTGCTCTTCCGTGCTCACAACCTGCCAGTCCTCTGC
TGCTGCCTGCTGATCCAGACGCTCATGGCTCAGTTTATCTGGAAGAAACTCCACTATGATGCCGCCCAGACTACCATCATGCACTACTGGTTTGGTCAGGCCTTCTTTTACTTTCAGGGGAATTCCAACAACATA------------------------------GCCACCGTCGACATT
TCAGTTGGATTCGTTGGACTGGAAAGCTACATAGAAGCACCCGCCATCTTCTTAACAGCGCTCAGCACTTATGCAGGCCCGCTGCTCTGGGCGTGTCACCTCGTCTGCTACCTTAGCTCGGAGAGAGAC---CGGAGCCCGGTTGCAGTCGGCCATGGTTGCTACTGTTTGGCCCTGCTG
AGGTCTGTGCCAGCCGCAGCCTACATAGTGCTGGTAACTGTTCTGCGCTATCATCTCTTCATATGGAGTGTCTTTTCACCCAAATTACTGTACGAATCCATGCATCTCCTGCTGACTGCAGGAGTCTGTCTCTTCTTCATCACCATGGAACAAAGCCCCAGCTCAAGTAAG
>ENSTNIP00000008821_TNIG
ATGAAGGTTCGCTCGTCTGTTTTTGCCACGCTAATTTTAATGTCAGAAGTGATTGGTATTACTCTTTTTCTTCGCGGATTTTTTCCTATACCTGTCAAGTCTTCCCTTGCGTCTAAGAATAAGCTATCAGATCTCCCTGCCGAGCCGCTGACAGGAAGTTCCCCG---AACTCATCTCGC
CTGCCCCAGCCCCTTTTTAAAAGAGTGGTCATAATGCTAGTGGATGCCCTACGAGAGGACTTTATATTCGGCCCAAATGGTCGCATATATATGCCTTACACCAGGCATGTGATGGAAAGAGGTTCATCCCTCAGTTTTGTGGCCAAAGCAAGACCTCCAACTGTGACAATGCCAAGAATC
AAGGCTCTAACCACTGGCAGCATCCCAGGCTTTATAGATGTGGTAATGAACCTGAATTCTCCTGCTCTGCTGGAGGACAACCTCATTTGGCAGGCCAAAACAGCAGGGAAGAGGATCATCTTCTATGGAGATGACACCTGGGTGCGCCTTTTCCCCAAACACTTCATGGAATATGATGGG
ACGACCTCGTTCTTTGTTTCGGACTTCACCGAGGTTGACAACAACGTGACCCGGCATTTGGACAGCACCCTGAAGAGAGATGACTGGGAAATTCTGATCCTTCACTACCTCGGTCTTGACCACATTGGCCACATCAGTGGACCGTACAGTTCGCTCATTCAGCCCAAGCTGATGGAAATG
GACGACATCCTGAAAAAGATTCACGGGGCCCTCGTATCAAAGGAGGCAGAGGGATCTTTGCCCTACCTGCTGGTGCTATGCGGGGACCACGGCATGTCAGAGACCGGCAGCCACGGAGGCTCGTCAGAGCCTGAAGTCAGTACGCCCCTAATACTCATAAGTCCAGCCTTCAAAAGAAAA
---GTGGGACTGGAGGAGCCAGGAGTTATCGAGCAGGTTGATCTGACTCCCACTCTGGCCCTTGGACTTGGCCTGCCCATCTCTCAAAACAGTGTGGGTCACGTCATTCCAGGTGTTTTTGAAGAATTGTCACTTCGAGACCAGCTACGCCTACTGCATCTCAATGGCCACCAACTCAAC
TGCTTGCTCAAAGACAGCATGCCAAATTACGAGAAAGAGGCCGGGTTTGAGCAGTACCGTGTGGCTGAAAAGGCTCATGGGAATTGGATGAAGCTCTACCTAGAGGGGAACACCTCTGAGGTGCTGTCCAACATGGGCAAAAAAGTCCTCAAGCAATATCTGGAGGCTTTGGCAGCCCTA
AGCTCAGCCCTCAGCAAACAGCTGGGCAAGTACGACATGTACTCCATGATCGCAGGCATGGTGTTTGTGTTTCAG---------CTTCTGTTGATTTTACTGCTGGCTATGCCTGAAGCCCTCAGCGCTGAAGCAGTTGTAGACCTCCCAGTCGTGTCAGCGCTGCTGTCCCTGCCCTTC
TACCTTCTGTGTTTGCTGCTTGCTTCAGTGCACGTCTTGGTTTGCACATCTGCTACGAGCTCTTGCTACTTTTGCACTCTCTCCTGGGGTCTTGTGTTTGCGGCTGTTGCATTTTCCTCAGCAATGTTTTGTATTCTGGTCTCCATGGCACTGCGACGCCTCTCCCCAGGGCCCAGGAGT
------CACGGGAAGGTGAGTTTA------------------------------------------------------------------------------------------------------------------------------------------------------------
------------------------------------------------------------------------------------------------------------------------------------------------------------------------------------
------------------------------------------------------------------------------------------------------------------------------------------------------------------------------------
------------------------------------------------------------------------------------------------------------------------------------------------------------------------------------
------------------------------------------------------------------------------------------------------------------------------------------------------------------------------------
------------------------------------------------------------------------------------------------------------------------------------------------------------------------------------
------------------------------------------------------------------------------------------------------------------------------------------------------------------------------------
---------------------------------------------------------------------------------------------------------------------------------------------------------------------------
>anchovy.11528_ANCH
------------------------------------------------------------------------------------------------------------------------------------------------------------------------------------
------------------------------------------------------------------------------------------------------------------------------------------------------------------------ATGCCAAGGATC
AAAGCCCTGACCACGGGCAGCATCCCCGGCTTCATCGACGTGGTGATGAATCTGAACTCGGCCACGCTGTACGAGGACAACCTGCTGTGGCAGGCCAAGACGGCCGGCAAGCGCATCATCTTCTACGGAGACGACACCTGGGTGCGCCTCTTCCCAAAGCACTTCATGGAGTACGACGGC
ACCACCTCCTTCTTCGTCACCGACTACACTGAGGTGGACAACAATGTGACGCATCACCTGGACAGCACTCTGAAGAGGGACGACTGGGACATGCTGATCCTGCACTACCTGGGCCTGGACCACATCGGCCACATCAGCGGCCCCCACAGCTCCCTGGTGGGGCCCAAGCTGCTGGAGATG
GACGACATCCTCAAGAAGATCCACGCCGCACTCATCTCCAAGGAGACGGAGGGGAGCCTGCCCAACCTGCTGGTGCTGACTGGGGACCATGGCATGTCTGAGACGGGCAGCCACGGAGGCTCCTCGGAGCCCGAGGTCAACACCCCCCTGGTCCTCATCAGCCCCGCCTTCAAACGCAAA
---GCGGCCATGGAGAAGCCTAGTGTGGTGGAGCAGGTGGATTTGGCCCCCACGCTGTCTCTGAGTCTGGGCCTGCCCATCTCCCAGAACAGCGTTGGGCGTCTGATCCCCGCTGTGTTTGAGGAGACCCCCCTCCGAGAGCAGCTACGCTACCTGCACCTCAACAGCTACCAGCTCCAC
TGCCTACTGCGGGACAGCACGCTGGACTACCAGAAGGAGGAGGGCTACGAGTTGTTCCGCGTGGCGGAGAGGTCTCACGGCAACTGGATGAAGCTGTACCTGGAGGGCAACACATCGGAGGTGCTGGGCAACATGGGCCGCAAGGTGCTGCGCCAGTACCTGGAGGCCCTGCACGCCATG
AGCTCCGCCCTCAGCCGCCAGATGGGCAAATACGACATGTACTCCATGGTGGTGGGCACCATCCTACTAATGCAG---------ACTCTGCTGCTGCTGCTGCTGGCGATGCCCGAGGCCCTGAGCGGCTGTGCGGTGGTGGACGTGCCGGTGGGCTCGGCGCTGCTCTCGCTGCCCTTC
TACCTGCTGTGCCTGCTGTGCTCGGCGCTGCACGTGGCCATCTGCACCTCGGCTGGGGCCTCCTGCTACTTCTGCGGCCTGCCCTGGGCCCTGGTGTTCGCCGTCATCGCCTGCTCCGCCGCCCTCCTCAGCGCCCTCGGCACCATGGTGTTCAGGAGACTGGCTCTGGGCAGCAAGTCC
CCCACTAAGGGTGTCTCCCCA---------------GGGGGC------TGGGAGCTGTCCGAGCTGGACGTGCTGCTCTTGGCTGGGACCGTGGGCCACACGCTGAGCCTGGGAGCCTCCAGCTTTGTGGAGGAGGAGCACCAGTCCTGGTACTTCCTGCTCAACACGCTCTGCCTGGCC
GTCTTCCAGGACGTCTGCCGCAAGTACTTCCGGGAGCGGCGCCGGAGAGCCAGCCAGGGCCTGGACAGCGAGGACGACGAG------CCCCTGCTCCCATCCTGTAAGGAGAACAGGCCCCTGCCCTCCGTCGCCCCCGGCGATGAC------------CCGGACTCGTCCCCGCTAGCG
GACCTGGGTGTCAGCAGGGGCTCGGAGAAGTGGCTGGCCCTGGCAACACCGCCCCTCACCCTGGCCTGCTGCAGGCTGCTGCGATCACTCAACCAGACGGGTATCCAGTGGGCACACCTGCCTGACCTCAGCCACTGGCTCAACAGGACG------------------------------
------------------------------------------------------------------------------------------------------------------------------CCGCGACAG---------------------------------------------
------------------------------------------------------------------------------------------------------------------------------------------------------------------------------------
---------------------------------------------------------------------------------------------------------------------------CCAAACGACATCTCATGGTGGATCTACCCACCACATGGAAAGGCAACTCTCTCTCTC
TCT------------GGCCTAGAAAGGAGAGGAGAG------------------------------------------------------------------------------------GAGAGGAGA---AGA---------------------------------------------
---------------------------------------------------------------------------------------------------------------------------------------------------------------------------
>ENSTRUP00000019536_TRUB
ATGAAAGTCCGCACGTCTGTTTTTGCAACACTCATTTTAATGTCAGAAGTGATTGGTATTGCTCTTTTTCTTCGAGGGTTTTTCCCTGTGCCTATCAAGTCTTCCCTGGCGTCCAAGAATAGCCTGTCGGATCTCCCAGCAGAGCCGCTCTCAGGAAGTTCCCCG---AACACAACTCGC
CTCCCCCATCCACTTTTTAAAAGGGTGGTCATCATGCTGGTGGACGCCCTACGAGAGGACTTCTTATTTGGGCCAAATGGTGGCACGTTTATGCCTTACACCAGGCATGTGGTGGAAAGAAGCTCATCCTACAGCTTTGTGGCCAAAGCCAGACCTCCAACTGTAACAATGCCAAGAATC
AAGGCTTTAACCACCGGTAGCATCCCGGGCTTCATAGATGTGGTCATGAACCTGAATTCTCCTGCTCTGCTGGAGGACAACCTCATTTGGCAGGCCAAAACAGCAGAGAAGAGGATCATCTTCTATGGAGACGACACCTGGGTGCGCCTTTTCCCCAAACACTTCATGGAATACGATGGA
ACCACCTCGTTCTTTGTTTCGGACTACACCGAGGTTGACAACAACGTGACACGGCATTTGGACAGCACCCTGAAGAGAGACGACTGGGACATTCTGATCCTTCACTACCTCGGCCTCGACCACATCGGCCACATCAGCGGGCCGTACAGTTCGCTCATCCAGCCCAAGCTGATGGAGATG
GACGACGTCCTGAAGAAGATTCACGGGGCCCTCATTTCGAAGGAGGCAGAGGGATCTTTACCCTACCTGCTGGTGCTGTGTGGGGACCACGGCATGTCAGAGACCGGCAGCCATGGAGGCTCGTCCGAGCCAGAAGTCAATACGCCCCTCGTGCTCATAAGCCCAGCCTTCAAAAGAAAA
---GTGGGAATGGAAAAGCCAGGAGTTATCGAGCAGGTGGACCTGGCTCCCACTCTGGCCCTGGGACTCGGCCTGCCCATCTCTCAGAACAGCGTGGGCCGCGTCATCCCTGGTGTTTTCCAAGAATCGTCACTCCGGGACCAGCTGCGCTTCCTGCACCTCAACGGCCACCAACTCAAC
TGCTTGCTCAAAGACAGCATGCCAAGTTACGAGAAAGAGGCCGGTTTTGAGCAGTACCGTGTGGCCGAAAAGGCTCATGGGAATTGGATGAAGCTTTACTTTGAGGGGAACACCTCTGAGGTGCTGTCCAACATGGGCAAAAAAGTCCTCAAGCAATATCTGGAGGCTTTGGCTGCCCTC
AGCTCAGCCCTCAGCAAACAGCTGGGCAAGTACGACATGTACTCCATGATCGCAGGCATGGTGTTTGTGTTTCAGGACACCAAGCTCCTGATGATCTTACTGCTGGCTATGCCTGAAGCCCTCAGCGCTGATGCAGCTGTGGATCTCCCAGTCGCCTCAGCGCTGCTGTCCCTGCCCTTC
TACCTTCTGTGTCTGCTGCTCGCTTCCGTGCATGTGTTGGTTTGCACGTCTGCTACAAGCTCCTGTTACTACTGCACCCTCTCCTGGGGCCTTGTGTTCGTGGTTGTCGCATTCTCCTCAGCAATGTTTTGTATTCTGATCTCCATGGCAGTGCGTCGACTCTCCCTGGGACTCAAGTAT
------AATGGGAAGTCGCCGCTGAAGACCAACGTCAGCGAA------TGGTCACTGTCAGAGCTGGACGTTTTGCTTCTTGCCGGCACAGTTGGACACACTCTGAGCCTGGCGGCCAGCAGCTTTATCGAGGAGGAGCACCAAACTTGGTACTTTCTGCTCAACACCTTGTGCCTCGCC
ATGTTCCAAGATGTCTGTCGCAAGTACTTCAGAGAAAAGAGC------GCATCC------------AAGGATGAAGAGGAC------TGTCTCCTCCCGTCC---------------------------------------AAAGAC------------TGTTGGAACTCCGCTCTTCCT
CAGCCAGATGCCAGC------TCAGAGAAGTGGCTGGCTTTGGCCACGCCCATTTTTACTCTGGTCTGTTGCCGACTGCTGCGCTCCATCAACCAAACGGGGGTGCAGTGGGCGCATCTTCCTGATGTGGGACACTGGCTCAACAGCTCCGAGCACAGGACCGTCCTCTCCCTGCTCACT
GTCTTCTGCCTGGTCCTTACTTACCTCCTGGTTCAAAGACGGTGCTCGTGGGTGTCCAAGGTCGCCCTCGCCTTCGGCCTCATAGGCGTCTACAGCTACAGAGCCGCTGTTGGCAATGTCATATTTCCGTGGCAACACTCCAGTCGAATAATGTCCAAGGGAACCGTGGAGGCCCGCTTC
GTTTACGTCTTTGTTCTGGGCATCCTGTTCTCGGGCACCAAGGACCTGCTGCGATCCCAGATCATCACAGCC---------GATGCAAAGTTGAAGAGCAGGGGCTTGTGGGAGATTTACAGCGGCTTGGTGCTGTTGGCGTCACTGTTGTTCCGCGCTCACAACCTGCCCGTGCTCTGC
TGCTGCCTGTTGATCCAGACGCTCATCTCTCAGTTCATCTGGAAGAAACTCCACTACGACGCAGCTCAGATAACCATCATGCATTACTGGTTTGGCCAGGCCTTCTTTTACTTCCAGGGCAATTCCAACAACATT------------------------------GCCACCATTGACATT
TCAGTTGGTTTTGTCGGACTGGAGAGTTACGTCGAGGCGCCCGCCATCTTCCTGACAGCCCTCAGTACTTATGCTGGGCCGCTGCTCTGGACGTGTCACCTTGTCTGCTACCTGAGCTCAGAGAGACAC---AGGAGCCCCGTCTCGGTGGGTCACGGCTGCTACTGTCTGGCCCTGCTG
AGGTCCGTGCCGGCTGCTGTCTACATCGTGCTGGTGACCGTTCTGCGCTACCACCTCTTCATCTGGAGCGTCTTTTCCCCCAAATTACTGTACGAGTCCATGCACCTGCTGCTGACCGCGGGAGTCTGCCTCTTCTTCATCACCATGGAGCAGAGTCCCAGGAAGTCG---
>ENSDARP00000055816_DRER
ATGAAGCTGAGCTCTTCAGTATTTGCTTTATTGTGTCTCATACTTGAGATTGTGTCCATCGCTCTTTTCCTGAGAGGATTCTTCCCTGTTCCTGTCAAATCCTCCTTTTCAGCCAAGAGCAAAGTGACTGATATTCCTGCAGAGCCACAGACAGGTAATAATGCAGTTAACTCCAGCCGA
GCGCCGGCGCTGCTGTTCAAGCGTGTGGTGATAGTCCTGATCGACGCTCTCAGGGAAGACTTTGTGTTCAGCTCTAATGGACGGAGGTTTATGCCCTACACCAGACACGTGGTGGAGAAAGGCTCGTCTCACAGCTTCATCGCCAAAGCCAGACCGCCCACCGTCACCATGCCCAGAATT
AAGGCTTTGACCACCGGCAGCATCCCTGGATTCATAGACGTGGTGATGAACCTGAACTCTCCTGTCCTGCTGGAGGATAATCTCATCTGGCAGGCCAAGAGCGCAGGCAAGCGGATCATCTTCTACGGCGATGACACATGGGTTCGACTCTTTCCCAAACACTTCATGGAGCAGGACGGC
ACAACCTCTTTCTTTGTGTCAGACTACACTGAGGTTGACAATAACGTGACCCGTCACCTGGACAGCACTCTGAAGAGGGATGACTGGGATATTCTGATTCTTCATTATCTTGGTCTGGACCACATCGGGCACATCAGCGGACCCCACAGCTCTCTAATAGGACCCAAACTCATGGAGATG
GATGACATCATCAAGAAGATCCACGCCTCGCTCATCTCAAAGGAGTCTGAAGGGACCCTGCCCAACTTACTAGTTGTGTGTGGAGATCACGGCATGTCTGAAACCGGCAGCCATGGAGGATCATCAGAACAGGAGATCAACACCGCGCTTGTGCTCATAAGCCCCGCCTTCAGGAGGAAA
---GTGGGACTGGAGCGTCCGGCTGTGGTGGAGCAGGTAGATCTGGCGCCCACCCTGGCCCTGGGTCTGGGGTTACCCATCTCACAGAACAGCGTGGGGCGTCTGATCCCAGCCGTGTTTGAGGAGTTATCGATGAGAGAACAGCTCCGGATGCTACAGATCAATGGACATCAGCTCAGC
CAACTCCTGCAAGACAGTAATCCTGTCTTCCATAAGGAAGATGGCTATGAGCAGTTTCGTGTGGCGGAGAAGGCTCATGGCAGCTGGATGAAGCTCTATGTGGACGGAAACAAGTCTGAGGTTTTGAGTAACATGGGCAAGAAGGTCAGAAAGCAATATCTGGATGCACTGAAGGCCATG
AGTTCAGCTCTAAGCAAACAGATGGGCAAATACGACCTGTACTCTATGATCATCGCCATGACCTTCATACTGCAG---------GTGTTGTTCCTGCTGTTGTTGGCCATGCCGGAGGCGTTGAGCAGGGACGCGGTGGTGGATGTCCCGTTGGCATCGTCTCTGCTCTCTCTGCCCTTC
TACCTGCTGTGTCTGTTCGGCTCTGCCCTCCATGTGCTGGTCTGCACCTCTGCCGGCGGGCCCTGCTACCTCTGCTCTCTCCCCTGGGTGCTGGTGTTCTCCGTCATCCTCCTGTCCTCCGCCTTCACTTGTGCTCTGGTTGGCATGGCCGCCAGGAGGCTGCCCACCAGCAATAAGACC
CCTACTAAG---------AGC---------------TCAGGC------TGGGCTCTGTCAGAGCTGGACGCTCTGCTGCTTACCGGGACAGTGTTTCACACCCTCAGTTTGGGTTCCAGCAGCTTCATCGAGGAGGAACACCAAACCTGGTACTTCCTGCTCAACACGCTGTGTCTGGCC
GTGTTCCAGGACGTCTGCCGGCGGTACTTCAGGGAGCAGAGA------CAGGGG------------GGCGAGGAGGAGGATGAGGGGCCGCTGCTGCCTTCC---------------------------------------GCTTCTGACGCAGGACTGTCTTTCTCCCCGGCGCTG---
GAGCTGGGCGTGAGCGCAGGCTCAGAGAAGTGGCTGGCACTGGGGACTCCGCTGCTCACACTGACCTGCTGTCGCCTGCTGAGGGCACTTAACCAGACTGGGGTGCAGTGGGCGCACTTGCCCGACTTTGGACACTGGCTTAACAGTGGTGATCATAAGGTGTTCCTCTCAGTGCTGGCG
GCGGTGTCTCTTCTCCTCATCCTGGTTCTGGTTCAGCGTCACTGCTCTCTGGTGTCGAAGATCGCTCTGACTCTCGGCCTGCTGGGCGTTTACAGCTACCGCGCCGCTGTCGGAAACGTCCTGTTCCCATGGCCACACAGCAGCCGCCAAGTCTCCAAGGGAACCGTGGAGGCTCGATTC
GTCTACGTTTTCGTCCTGGGGATCTTGTTCACGGGTGTGAAGGACCTGTTGCGTTCGCAGGTGATGTCATCGGCGGTGGACAGCGGGCGTCTGAAGAGCAGAGGGTTGTGGGAAGTGTACAGTGGTGTGGTTTTACTGGTGGCTCTGCTCTTCAGGGCTCACAATCTGCCCACGTTGGCC
TGCTGTCTGCTCGTCCAGACCATCATGGCTCAGTTCATCTGGAAGAAGCTCCACTATGACGCCGCTCAGACCACCATCATGCACTACTGGTTCGGACAGGCATTCTTCTACTTCCAGGGAAACTCTAATAACATC------------------------------GGGACGGTGGACATC
TCTGTGGGCTTTGTGGGTTTGGAGAGTTATGTAGAAGCTCCTGCTATTATCCTGACAGCACTGAGCACATACGCCGGACCCCTGCTCTGGGCCTGTCATCTGCTCTGCTACCTCAGCTCTCAAACAGAC---AGGGTTGTAAATGGACTCGGTCATGGGAGCTACTGCTTCGCGCTCCTG
CGCTCCATCCCAGCTGTTTTTTACGTGGTTTTGGTCACGGCTCTCCGATACCACCTCTTCATCTGGAGCGTGTTTTCACCCAAACTCTTGTACGAGGCCATGCACACCCTCATCACCACCGTCGTGTGTTTGTTTTTTACCTTTATGGATCAAGATCGCTCGACCAGACCA
>ENSGACP00000024715_GACU
ATGAAAGTGCGCTCGTCTGTTTTCGCCTCGTTCATTTTAATACTTGAAGCGGTCGGCGTTGCCCTCTTCCTGCGGGGATTTTTCCCAGTACCCCTCAAGTCTTCCCTCTCCTCCAAGAGCAAGCTGTCCGATCTGCCTGCGGAGCCGCTGGCAGGAAGCTCTCCC---AACTCCTCCCGG
CTCCCCCAGCCCCTTTTTAAAAGGGTGGTAATAATGCTGGTGGACGCCCTGCGGGAGGACTTCGTGTTTGGACCCAACGGACGCAGTTACATGCCCTACACGAGGCACCTGGTGGAGAGAGGCTCCTCCCACAGCTTCGTGGCCAAGGCCAGACCCCCCACGGTCACCATGCCCAGGATC
AAGGCTCTCACCACCGGCACCATCCCGGGCTTCATCGACGTGGTGATGAACCTGAACTCTCCGGCGCTGCTGGAGGACAACCTGGTGTGGCAGGCCAAGGCGGCGGGGAAGAGGATGGTGTTCTATGGAGACGACACCTGGGTGCGTCTCTTCCCCAAGCACTTCATGGAGCACGACGGC
ACCACCTCCTTCTTTGTGTCCGACTACACCGAGGTCGACAACAATGTGACCCGGCACTTGGATAGCACCCTGAAGAGGGACGACTGGGACATTCTGATCCTGCACTACCTGGGCCTGGACCACATCGGTCACATCAGCGGCCCCCACAGCTCCCTCATCCAGCCCAAACTGCTGGAGATG
GATGACGTCCTGAAGAAGATTCACGGCGCCCTCGTCTCAAAGGAGGCGGAGGGATCCCTGCCCTACCTGCTGGTGCTGTGTGGGGACCACGGCATGTCGGAGACCGGCAGCCACGGCGGCTCCTCCGAGCCAGAGGTCAACACGCCGCTGGTGCTCATAAGTCCGGCCTTCAAAAGAAAA
---GTGGGAATGGAGAAGCCCGAGGTGGTGGAGCAGGTCGACCTGACTCCAACGCTGGCCCTGGGACTCGGCCTGCCCATATCCCAGAACAGCGTGGGGCGCCTCATCCCGGGCGTCTTGGAGGAGACCTCTCTGCGCGACCAGCTGCGCTTCCTGCATCTCAATGGCCACCAGCTCAGC
TGCCTCCTCAAAGACAGCACGCCCGACTACGAGAAAGAGGCCGGCTTTGAGCAGTTCCGCATGGCAGAAAGGGCCCACGGGAGCTGGATGAAGCTCTTCCTGGAGGGCAACACCTCGGAGGTGCTCACCAACATGGGCAGAAAGGTCCTGAAGCAGTACCTGGAGGCCCTGGCCTCCATG
AGCTCGGCCCTGAGCAAGCAGCTGGGCAAGTACGACATGTACTCCATGGTCGCAGGCATGGTCTTTGTGTTCCAG---------CTCCTGCTGGTCTTACTGCTGGCTATGCCCGAGGCCCTGAGCGGCGAGGCGACCGTGGACCTTCCTGTCCTCTCGGCGCTGCTCTCGCTGCCCTTC
TACCTGCTCTGCCTGCTGCTTGCCTCGGTGCACGTCCTGGTGTGCACCTCCGCCGAGAGCTCCTGTTACTTCTGCAGCCTCTCCTGGGGTCTCGTGTTCGCCGCCGTCGCCCTCTCCTCGGCGATGTTTTGCATTCTGATCTCCATGGCGATGCGGCGACTCCCCCTTGGGCCGCTTATT
------CACGGGAAGTCTCCTTCGAGGAGCAGC------GAG------TGGTCCCTGTCGGAGCTGGACGTGTTGCTGCTTGCCGGCACAGTGGGACACACCCTCAGCCTGGCGGCGAGCAGCTTCGTGGAGGAAGAGCACCAGATCTGGTACTTCCTGCTCAACACCCTCTGCCTCGCC
GTCTTCCAAGACGTGTGCCGCAAGTACTTCAGAGAGCAGAGC------GCCTCT------------GGAGACGAGGAGGAG------CCCGTCCTGCCTTCC---------------------------------------AGAGAC------------TGCCATCCCTCTGCTCGCTCC
AGGGCGGAGGTCCTC------CCGGAGCGGTGGCTGGCGTTAGCCACGCCTCCTTTCACGCTGGTCTGCTGCCGACTGCTGCGCTCCCTCAACCAGACCGGGGTGCAGTGGGCTCATCTCCCTGACGTGGGACATTGGCTGAACAGCTCCGAACACAGGACGCTGCTCTCCCTGCTGGCC
GCCTTCTGCCTCTTCCTCATCTACTTCCTGGTTCAACGACGCTGCTCGTGGGTCTCCAAGGTCGCCCTCGCCCTCGGCCTCCTGGGTGTCTACAGCTACCGCGCAGCGGTCGGCAATGTGGGGTTTCCATGGCAACGCTCGGGTAGTGCTACGTCCAAGGGAACCGTGGAGGCGCGCTTT
GTCTACGTCTTCATCCTGGGCATCCTCTTCACCGGCACCAAAGACCTGCTGCGGTCGCAGATCGTCACAGCC---------GACGCCGAGCTGAAGAGCCGGGGCTTATGGGAGATTTACAGCGGCTTGGTGTTGTTGGTTTCGCTGCTGTTTCGCGCTCACAACCTGCCGGTCCTGTGC
TGCTGCCTGTTGATCCAGACCTTAATGGCTCAGTTCATCTGGAAGAGGCTCCACTACGACGCGGCCCAAACCACCATCATGCACTACTGGTTTGGTCAGGCCTTCTTTTACTTTCAGGGCAATTCCAACAACATC------------------------------GCCACCGTGGACATC
TCCGTCGGCTTCGTGGGACTGGAGAGCTACGTGGAGGCTCCTGCCGTCTTCCTGACGGCGCTCAATACCTACGCGGGGCCGCTGCTCTGGGCCTGTCACCTCGTCTGCTACCTCAGCTCGGAGAGAGGCCGCAGGAGCCCGGTTGCGGTCGGCCATGGCTGCTACTGCTTGGCCCTGCTG
CGCTCGGTGCCGGCTGCCGCCTACATTGTGCTGGTGACGGCGCTGCGCTACCATCTCTTCATATGGAGCGTCTTTTCTCCCAAACTGCTGTACGAGTCCATGCACCTGCTGCTAACCGCGGGAGTCTGTCTCTTCTTCATCACCATGGAGCAGAGCCCCGGGTCCAGTAAG
>ENSXMAP00000011257_XMAC
------------------------------------------------------------------------------------------------------------------------------------------------------------------------------------
---------------------------------------------------------------------------------------------------------------------------------------------------------------------------------CTA
CAGGCTCTCACCACCGGCAGCATCCCGGGCTTCATCGACGTGGTAATGAATCTGAATTCCCCCGCCCTCCTGGAGGACAACCTCATCTGGCAGGCCAAAACGGCCGGCAAGCGCATCGTCTTCTACGGGGACGACACGTGGGTCCGCCTCTTCCCGAAGCACTTCATGGAGTACGACGGA
ACAACCTCGTTCTTCGTGTCCGACTACACCGAGGTGGACAACAACGTGACCCGCCACCTTGACAGCACCCTGAAGAGAGATGACTGGGACGTGCTGATCCTCCACTACCTGGGCCTGGACCACATCGGCCACATCAGCGGGCCCCACAGCTCGCTCGTCCGACCCAAGCTGCTGGAGATG
GACGACGTCCTGAAAAAGATCCACGGTTCCCTCGTTTCCAAGGAGGCTGAGGGATCTTTGCCCTACCTGCTGGTGCTGTGCGGAGACCACGGAATGACCGAGACTGGTAGCCACGGGGGCTCCTCGGTGCCAGAAGTCAACACGGCTCTGGTGCTCATCAGTCCAGCCTTTAAAAGAAAA
GAAGCGGGAATGGAGAGGCCCGGCGAGGTGGAGCAGGTCGACCTGGCCCCAACGCTGGCCCTGGGCCTGGGGCTGCCCGTGCCCCAGAACAGCGTCGGCCGCGTCATCCCCGGCGTGCTGGAGGAGCGGTCGCTGCGGGACCAGCTGCGCTTCCTGCATCTCAACGGCCACCAGCTCAGC
TGCCTGCTCCGAGACAGCACGCCCGACTACCAGAAAGAGGCCGGCTTCGAACAGTTTCGTGTGGCAGAAAAGGCTCATGGGAGCTGGATGAAGCTCTACCTGGAAGGAAACACCTCTGAGGTTCTGACCAACATGGGCAAAAAAGTCCTGAAGCAGTACCTGGAGGCGCTGGCTGCCATG
AGTTCTGCTCTGAGCAAACAGCTGGGCAAATACGACATGTACTCCATGATCGCAGGAATGGTGTTTGTGTTCCAG---------CTCCTGCTGGTCTTACTGCTGGCGATGCCCGAAGCCCTCAGCAGCGCCGCGGCAGTGGACCTTCCGGTGCTCTCCTCCCTGCTCTCCCTGCCTTTC
TACCTCTTGTGCCTGCTCCTCGCCTCCGTGCACGTGTTGGTGTGCACGTCTGCGGAGAGCTCCTGTTACTTCTGCAGCCTCTCCTGGGGCCTCGTGTTTGCCGCCGTTGCCTTCTCCTCGGCGATGTTTTGCATTCTGATCTCCATGGTGACACGGAGGCTCCCGTTCGGACCCGCGCTT
---------TCACAGTCTCCTGTGCGGAGCTCCGGCGGGGAG------TGGTCGCTGTCGGAGCTCGACGTCCTGCTGCTGGCCGGAACCGTCGGCCACACGCTCAGCCTGGCGGCGAGCAGCTTCGTCGAAGAGGAGCACCAGACCTGGTACTTCCTGCTCAACACGCTCTGCCTCGCC
GTCTTCCAGGACGTGTGCAGGAAGTACTTCAGGGAGCAGAGG------GGCTCC------------GGAGACGAAGAGGAG------CACCTCCTTTTGTCC---------------------------------------AAGGAC------------ATCCGCTCCTCTGCTCACCCC
AAACAGGAGGTCGTC------TCGGAGAAGTGGCTGGCGCTGGCCACGCCCCCCTTCACTCTGCTTTGCTGCCGGCTGCTTCGCTCCCTCAACCAGACAGGAGTTCAGTGGGCCCACCTCCCAGATGTCAGCCACTGGATCAACAGCTCCGAACATAAGACGGTCCTGTCCCTGCTGTCC
GCGCTCTGCCTGCTCCTCATCTACCTCCTGGTTCAGAGACGCTGCTCGCTCGTCTCCAAGGTCGCCCTGGCGCTCGGACTCCTGGGCGTCTACAGCTACCGGGCAGCTGTCGGCAGTGTCCTGTTTCCCTGGCAACGCTCCGGCCGAGCCGCGTCCAAGGGAACGGTGGAGGCACGCTTC
GTCTACGTCTTCGTCCTGGGCATCCTCTTCTCGGGCACCAAGGACCTGCTGAGATCCCAGATTGTCACGGCA---------GATGCGAAGCTGAAGAGCAGGGGGTTGTGGGAGATTTACAGTGGCCTGGTGCTGCTGGTTTCGCTCCTGTTTCGGGCCCATAACCTGCCGGTGCTGTGC
TGCGGGCTCCTCATCCAGACGCTCATGGCTCAGTTCATCTGGAAGAAGCTCCACTATGACGCGGCCCAGACCACCATCATGCACTACTGGTTTGGCCAAGCCTTCTTTTACTTTCAGGGCAACTCCAACAACATT------------------------------GGCACCGTCGACATT
TCTGTGGGCTTTGTCGGTCTGGAAAGCTACATCGAAGCGCCTGCCATCTTTTTAACAGCTCTCAGCACTTACGCGGGTCCCCTGCTCTGGGCCTGTCACCTCGTCTGCTACCTGAGCTCGGAGAGAGAA---AGGAGCCCGGTCGCCGTCGGCCACGGCTGCTACTGCTTGGCCCTGCTG
AGGTCGGTGCCGGCCGCCGCCTACATCGTCCTGGTGACGGTCCTGCGCTACCACCTCTTCATCTGGAGCGTTTTCTCGCCCAAGTTGCTGTACGAGTCCATGCACCTGCTGCTGACCGCGGGAGTGTGTCTCGTCTTCATCACCATGGAGCAAAGTCCCGGCTCCAGTAAG
