# Supplementary material for: Global expression pattern of genes containing positively selected sites in European anchovy (Engraulis encrasicolus L.) may shed light on teleost reproduction
Source: PLoS One. 2023 Aug 11;18(8):e0289940. doi: 10.1371/journal.pone.0289940 (PMC10420382; doi:10.1371/journal.pone.0289940)
Supplement: S1 File — (ZIP) [file pone.0289940.s008.zip › alignments/anchovy.11601_ANCH.fas]

>ENSONIP00000002149_ONIL
------------------------------------------------CTGGTTGCTCCAGTTACAGCTTTGGAGTTCCTTCAGGATGCATTTCTAATTAAAGGTGAGGGTCCGGTCTTGTCGGTGTACAGACTCAAGCCTCGCCCTAAAGCCTGTGCCTCTTTGAGCGTTCTCCATCAT
TACCGGATTCATGGAATAAGACCC---------------------------------AGAAGCTCTTATTCACCAGCACTGAGCACTACAGAGCCAAATGTCTGT---GACCTTGCAGTATTTGGAGGCAAAGCTGTGAGGCTTGTAAGGTTCCGCGTGGAG------GATGGGGAGCAA
CTTCGCCTGGAGGTCCTGGGCCCCCTCATGGAGCTACAGGACTGGGCTCTGGATGTCCGCTGGCTCTCTGAAGACAAACAGCCACTGCTGTGTGTGGCTCTTGCTCATAATAGTGCTCTTCTCTTGGATGTCGCAAAAGGAAATGCCCTGGTGCAGCGTACCTGTCTGGAGGGCTGTTTG
CTGTACTCTGCTCTTCTTCTGGTTCATGAATCCTGGGTGGATACTGTCATAGTTGGAGGGACTGTGTTCAATCAGCTGGTTCTCTGGAAGCCCGGAGGAGGAGAC---AAAAGTAGCAATCCTGAAAACAAGGCTCCAATTGAAAGGCGTCTACTGGGCCACACTGGGGTCATCTTCAGT
ATCTCTTACCTCCAGGAGAAAGGATATTTAGCTTCAGCCTCTGATGACCGCAGTGTACGGGTGTGGGGTGTTGGCACTTTAGGTGGGCCTGAAGGGAAATGTGGGGACTTGAACCCAGTTTGTTTAAGGATCCTATATGGACATCAGGCCAGGGTGTTCTCAGTCCATCTCTCATCAGGG
AATATCTTCAGCGCTGGGGAAGATGGGACCTGTTTAGTCTGGGACTGGGCTGGAAGCGGGAAGGTGGTTCGCACGTTGAAGGGACACCGAGCAGGGGGTGTTCGTGCACTGGCAGTCAGTGAGGGAGAGGAA---------GCGAGCTGGGTGGCTACAGGAGGGGCGGATGGAGGGGTA
AGGTTGTGGCGAGTGGAGGGCAATGAGAAGAAGGTGTGTCTAGAGGAGGAGGCAGTGACAGAGAAACTGACTGACCTGAAATTTCCTGGTCAAGGCCTGCCTAAAGTTGTTTGCTTAGCAGGA---------GAAGAGGATGGCAGTACA---AGCTGGAGTCAGTGTAAGCCTGTAGTT
TGCACTGACAAAGGAGTAGTTTACCAGTATAATGTTGGGAAG---------TGGGAAGTAGTGTGGAATGGGACTCCAGAGTTCCAGTCCTACTGTGTGATGGAAACGATAACTATCACTGTGAAGGAGTCGACAACCAAAGTTGATTTGTGTGCTGTGGGAAACCTCAGTGGGTGCTTA
CAGATCTTTCCCATGTCTCATCCTCAGTCTGGAATTCTGCTTACATGTGGATCAGGGAAGATCCATACTCTTATTTGGCACAAGGGAAAA---------------GAGTGTGCGTATTTGTTAGCTTCAGGTGCTGAAGGACGTGTCTATCGCTGGTGTGTAGAGACAAAATTCAGTGAA
ACC---------------TGTTCTTTAGCTCTCAGCATCACTGCTCTACCTTCTTTCCTCCTCCCCTCGTGCGCTAAGCGCTGGCTTACAGCTGCAGTGCGCCTCCAGTGCAGGTCAAGGGAG---------------------------------GTGCTTTGGGTGTGTGGAGACAGG
AGAGGATCCCTGCTTCTGTTTCAGGAAAGAGAAAACTCAAAGCAAAGAAAAGGAGATGATGGTAAACAAGGTGATAATGAGGAAAGCGGGTCTGAGGCAGAGGGGAAAGGCAAGATGGAGAATGAA---------------------------GAAAGCAAAGAG---------------
---------------------------ATGCAT------GAC---CTGTTG------------------------------------------------------------CTGCATCCTCTGAGCTGTCTGTTTGGGGTGCACGGGAAACAAGGTGTAACCTCAGTGTATGAGTACCAA
GGCTTGTTCTACAGCACTGGCAGGGACGGCTGTGTTAGAGTTTTCAGAGTGCGT------CCATCATCACCA------------AAGAATCTTGAACTGGAGGTTCTCAGGGTCCAGCGCGCCTGCAAAGGAATGGAGTGGCTGGAGAGGATTTTAATTCTT------------------
GAG---------------------------------------------------------------------------------------------------------------------------------GAAGCCAGATTTGTAATTGTCGGCTTTCATGCAGTCCATTTTGTTGTT
TGGGATCCGGTGAGGCAGGAGAGACTGTTAGCAGTGCCTTGTGGTGGGGGGCACCGCTCTTGGAGTCTGTGGCCATCCCACAAAGGGATTTGGCTC------------------------------------------------------------------------------------
------------------------------------------GGATATGGAGCTTTGGTGTTTATCAAGCAGGGGGCTGTCCTGGCTTCACAGCCCCCTGGGGAAGCA---------ATGGGTTGGGATGGGAAGACAGGAAGGGCTGGAGGAACAGGATTGAAAGATGGAGTCCATGGA
AGAGGAATTGGGTGTGTATGCAGGCTGGGGAGGATA------------ACAGACTTTGGGAACGGGAATCAG------------------GCA------------------AATCACTGGGAGTTAGTAGTGACAGGTGGAGAGGACACTAGCCTGAGTGTCCTGGCTGTACATCCCTTT
TCTGGCAATATTAAAGTTCTTTCAGTTATTACCGACCACATCTCAAGCATCCGCACGGTGACTGCGATTGTTCGCCCAGAG---------------------GGAGGGAGTGAAAGCCAGTCAAAGCCTCTCTCTGCTCTGCTTGTGTCAGCCGGTGGGCGGGCTCAAATCCAAGTTTAC
CGGCTGTTAATTGTTTGGGACGGGCAGAGACTGGCTCCTTCCTGTCAGGTGATCCAGGTAGCCAGTCACCGTTTGGACAAAGAGTGGGAGAGGAGGCGCAACAGACACAAGATGGTGAAAATGGACCCGGAAACAAGATACATGTCTGCGACAGTGGTGGATGAAGAAGTAAACCGTGTC
CTTGTGGCTCTGTCCTGCAGTGACGGGGCTGTCAGACTGTTCTCTGTCAATGAAGCAAAAGGTCAAATTGATTTGCTGTGGGAAACATTTTACCATCAGCGCTGTGTACTCAGTGTCGCCACCTGCAGCCTGGAGGATGACAAAGGCAACAGGCATAAGCTGCTGTTCAGCGCTGCGACT
GATGGGAAAATCGCAGTGTGGAATTTGACCGACTCTTTGTCCTCATCAACGGATAATTCGAGCGGTGCTGCAACATCACCAGTCCCCTGCCTCGATGTTCCCGCCCACCAGAGTGGGATCAACTCATTGGCTGTT------TGGGCAGAAAAACCAGGACAACAACAGGGTAGTTGCCTG
GTAACTGTTGCTAGCGGAGGAGATGATGGACAGCTGACTGTGTCCACAATCAGGGTGCAGCACTCAGAAGGTGGGAAA---ATCGGGAGCCAAGTAGAGTTT------------------------TCG---------CTTCAGATTCATCTCCACTCCCAATGCCACATCCCGCTGGCC
CATGCTGCCCCTTTAACAGCACTGAAGGTCCTGAGACCAGACCTCTTGGTCTCCACTTCCTCAGATCAGAGGGTTTGCCTTTGGAAGGTCTGCAGTAACAGTATCAGCCACTGTGGGGCACTGTGCTCCCACGTTGCTGATGCTGCTGGGCTCGCAGTCTGG------------------
------------------------------------------------------------GAAATAAAGCCTGAGACAGGTCTGAGGGAGCGATGGGCGCTCGTCTGCGGTCAGGGCTTCCAGCTACTACGAGTC---------------------------------------------
---------------------------------------AGGAAT
>ENSTNIP00000014989_TNIG
------------------------------------------------------------------------AAATTCCTG------------------GCAGGTGAGGGCCCAGTCCTGACGCTTTACTGCCTCCAACCTCATCCTGGAGCCCATTCCTCGCTGGCCGTGCTCCAGCAC
TGCAGAATCCACGGG---------------------------------------------GGCCTGAGCTCGATCCCAGAGAGTGGT------------TTCTAT---GACCTCGCGGTATTTGGAGGCAAGGCTGTGAGGCTGGTGAGGCTCTATGTGGATCTCCAGCACAGAAATAAG
CCCCACTTTGAGATGCGGAGCCCCCTTATGGAGCTCCAGGACTGGATCCTGGATGTCCGCTGGCTCTCTGGGGACAGTCACTCACTCCTCTGCGTGGCTGTGGCCCACAACACCAGTCTGCTGCTAGATGTCACTTCAGGAGATGTTGTCGTTCGGCGCTCCTGTGCGGAGGGATGTCTG
CTCTACTCCGCCCTCCTCCTAGTGCATGAATCATGGGCGGACACCGTCCTGATCGGGGGAACTGTTTTCAACCAGCTGATTCTCTGGAAGCCGGGCGGAGGGGAC---GGTCGTAGCACGTCTGTGGACAAAGCTCCAGTGGACAGGCGCCTGCTCGGGCACAACGGAGTCATCTTCAGC
ATCTGTTACCTTCAGGACGAAGGATGGCTGGCTTCAGCCTCGGATGACCGTAGCGTAAGAGTGTGGGACGTTGGTGTTTTAGGAGGTCACGGGGGCAAATGTGGACATTCCAACCCGTCTTGTTTAAGGGTCCTTTATGGACACCAGGCAAGGGTGTTCTCTGTGTGTCTTTCCAGGGAT
AAAGTCTTTAGTGCTGGGGAGGACGGGGCCTGTTTGATCTGGGAG---GTAGGTGGAGGTAAAGCGGTTCGTAAACTGAAGGGACACCGGGCGGGCGGGGTTCGGGCACTTGCGGTGAGCGAGGGAGCTGCAGAT---GGGGAGAGATGGGTGGCTACAGGGGGCGCCGATGGAGCAGTG
AGGTTGTGGGCGGTGGGAGGGAGGGAGGAGAGAAAGGAGGGGACTGAGGAAGAGCTGACAGGCAGGTTAAGCGACCTGGGATTCTCTGGGCGAGGCGTGCCTAAGCTAGTCCGTAGAGCCACG---------CACGAGGACGCACCTGCA---AGTTGGAGTCAGAGTAAGTTTGTCGTT
TGCACTGATCAAGGAACAGTTTATCAGTACAGCGACCGGCGG---------TGGGAGGTCGTCTGGCAGGCGAGCCCCGAGTTCCAGTCGTACTGCGTGATGGAAACAGTG------------------ACCGCAGCAGAAGTGTGTTTGTGTGCTGTGGGAAGCCTCAGTGGGCTCATA
CAGGTCTTTCCCCTCTCTCGACCTGACGGTGGGAGTCTGCTTCGAGGCGGATCAGGAAAGGTCCATAGTCTTATTTGGCAGAAGGCAGTG---------------CACAGCGTGTATTTGCTGGCATCAGCAGCAGAAGGACACGTTTATCGGTGGTCCGTGAAGGTAGCACTGGATGCT
AAG---------------GGTTTCCCGTCTCTGCACGTAGACGCCCTTCCCACTTTCCTCCTTCCTCCTTGTGCGAAGCGCTGGCTGACGGCGGCCGTGTGCCTCCGCTCCACGCCACACGGG---------------------------------GTCCTGTGGGTGTGTGGGGACAGG
AGAGGATCCCTGCTCCTGTTTGAGGAAGGATCGCCACAGGCCCAGGAGGCAGCG---------------------------------------------------------------------------------------------------------GGTGGG---------------
---------------------------GCGAATGCCTGCGAG---GCCGCC------------------------------------------------------------CTGCAGCCCCTGAGCTGCCTGTTCGGAGTGCACGGAAAGCAGGGGGTAACCTCAGTGTGCGAACACAGG
GGGCTGCTGTACAGCACCGGCAGGGACGGCTGCGTCAGGGTGTTCCGGGTGCGT------CCA---GGGCCCGGGGGGGACAAAGCCGGGCTTCAGCTGGAGGTTCTCCGATTCCAGCGAGCCTGCAAAGGTATGGAATGGCTGGAGCGGGTGTTGATTCTTGAAACG------------
GAA------------------------------------------------------------------------------------------------------------------------------AGGGAAGCCAGGTTTGTCATCGCCGGCTTTCAGGCTGTCCACTTTGTGGTC
TGGGACCCAGTGAGGCAGGAGAGGCTGCTGGCAGTGCCCTGCGGAGGGGGGCATCGCTCCTGGAGTCTGTGGCCCCCCCATAGAGGGGTTTGGCCT------------------------------------------------------------------------------------
------------------------------------------GGCTATGGCGTGCTGGTCTTCATCAAACAGGGAGCTGTCCTGGCCTCACACCCCCCCGCAGAGGCG---------CTGAGC---TCCGGGGAGATGGGAAGGTCCGAGGGGTGGAGTCTGAGAGAAGGGGTGCACGGG
AGGGGCATCGGGTGCGTGTGCAGGCTGGGGAGGATA------------ACG------CCAGTCGGCCGCGTGGGGAATTCCGTTGAGGCGAGGGAAGAGCCCAGAGATGAGGGACCCTGGGAGGTCGTGGTGACGGGAGGAGACGACACCAGCTTGACCGTCCTGGCGCTCCTCCCCAGT
TGTGGACGCGTCAGGGTCCTCTCCGTGATCACCGACCACATCTCCAGCGTGCGGGCGCTGACAACGGTGACGCGTGTGGAG---------------------GAAGCCGGCGAACACCCGCTT------CTGTCCGCTTTACTGGTGTCGGCGGGCGGGCGAGCTCAGGTTCAGTGCTAT
CGACTGTTGGTCAGCGCGCACGGAAACAGACGGGTTCCCACCTGCCAGGTGGTCCAGGTGGCAGGGCACCGGTTGGACCAGCAGTGGGAGAGAAGGCGCAATCGCCATAAAACCGTGAAAATGGACCCCGAAACAAGGTACATGTCTGCCGTGGTGCTGGATGGGAACTCGGACTGCCAC
CTTCTGGCGCTGGCCTGCAGCGACGGAGCTCTCAGATTGTTCTCGGTCAGCGAAGGGAAACGCCAGATTGATTTGCTGTGGGAGAACTTCCACCACCAGCGCTGCGTGCTCAGTGTTGCTGCCTGCAGCCTGGAGGATGGAACAGGCAGCAGGTACACGTTGCTGTTCAGCGCTGCAACG
GATGGCAAAATTGCCGTGTGGGATTTGACTGAAGCTTCTTCTGTATCCGCC---ATTACCAAGAACGCTCCAGTCCCATCAGCCCCCTGCCTCAGCGTTCCTGCCCACCAGAGCGGCATCAATTCATTGGCTGCT------TGGGTGGACAAA------CAA---GGCAGCGGTTGCCAG
GTGACTGTTGCTAGCGGAGGCGATGATGGGCAGCTGACGGTCTCCGTAATTAAGGTGCAGTTCCCAAAGGAGCCAACGACTGGGGGCAGCAGAGAG------------------------------------------CTCGTTTTTCATCTGAATTCCCAGCACCGCGTCCCCACAGCT
CACGCTGCCCCCCTGACCTCCCTGAAGCTGCTTCGGCCCGGTCTAGTGGTCTCCACCTCCGCAGACCAGAGGGTGTGTCTCTGGGAGGTCGGCAGCGCCGGCGTCCGTCAGATCGGGTCGCTGTGCTCCCACGTGGCCGATGCTGCAGGACTGGCAGTGTGG------------------
------------------------------------------------------------------------------------------------------------------------------------------------------------------------------------
---------------------------------------------
>anchovy.11601_ANCH
------------------------------------------------------------------------------------------------------------------------------------------------------------------------------------
------------------------------------------------------------------------------------------------------------------------------------------------------------------------------------
------------------------------------------------------------------------------------------------------------------------------------------------------------------------------------
------------------------------GAGGTGGACGGGGTGGTG------------------------------------------------------------------------------------------------------------------------------------
------------------------------------------------------------------------------------------------------------------------------------------------------------------------------------
------------------------------------------------------------------------------------------------------------------------------------------------------------------------------------
------------------------------------------------------------------------GATTTAGAGTTTACAGGCGAAGGCTCCCCCAAGGCTGTGTGTCTGGTGGATGTCATCACAGAGGGGGATACTGAGGTGGGG------------------GTGCTAGTG
TGCACCGACCAGGGGAGAGTACATCTCAAAAAACAGGGCCAGGAGGAC---TGGAGGTGTGTGTGGAAGGGCGACTCCGAATTCCAGTCCTACTGTGTGATGGAG------ACTGTGGATGTGCGTGGGAAAGGGTGCTTG---------TGTGCTGTCGGGAACCTAAGCGGCCAGGTG
TGTGTTTTCCCTCTCGCGGATCCCAAGAGGAGTGTCATTTTGAATGCGGGGGCAGGAAAGGTGCACAGTTTGCAGTGGGTGCGGTCGAAACTGGACAGTCGGGGTGAAGACGTGTTCCTATTGGCCTCAGGGGCAGAGGGGAGGGTCTACCGCTGGAAAGTAGACATACATATGGATAAG
AATATAGATGGCGTGGGC---AATTTTTCCTTAACGTTTACACGGCTTCAACCGTTCCTCCTCCCGCCCTGTGCCAAACGCTGGCTGACTGCAGCGGTGACACTA---ACGCCTGCTAGTGGCCAAAAGGGCAATGGCCGTTTCAGTGGCGATATGGTC---TGGGTGTGTGGAGACAGG
AGAGGATCTCTACTGCTTTACCGCGAACAGGGGACCAGTGGTGAGGAACACTCA---------------------------------------------------------------------------------------------------------GGGGTGCCGCGGAGAGACCCA
GGAACAAACGAAGAAACAGAGGACTCTGTGAAT------GAC---ATTACAAAAGGAGGCGAAGATATTAACGCTGATGGGAAAGAGAAAGGAGACATGGGGCAAGACCCCATGGAGCCGGCGTGCGTGCAGTTTGGGGTGCACGGCAAGCAGGGTGTCACCAGCGTGTACGAGCGCGAC
GGGCTGTGTTACAGCACCGGCAGAGACGGCTTTGTCAGAGTCCTGGGCGTCCACCGTGGGGAC---GCG------------------------ACGTTGACCGTCCAGAGAGCCCAGCGGGCCGCCAAAGGCATGGAGTGGCTGGAGAGGGTTCTCTTCCTG------------------
GAAGAAGGGATGGAAAACGGGAATAATATCAGAGAAATGGGCCCTGTGGAGGATGGAGGAGGAAGAGGAGAAGGAGGGATGGAGAGATTGAACACAGGGAGAGGAGAGGGAGGGGAAGGCAGAGTTTTAGCAGAGGCAAGGTTTGCCCTGGTGGGCTTCCGGTCCACCAGTTTCGTGGTA
TGGGACCCGTTGAGGCAGGAGACCCTGCTGTCGGTGCCCTGTGGTGGGGGTCACCGTTCCTGGAGGTACCGCCCC------------------CCCCAAAACCAACACCACCACCGCAACCACCTCCAGTCCAACCAGGATGCACACAGTACCCACCACCACAACTCTGACAGGAATGCC
CACAATGCCACCACCACCACCACCACCCACGTTGCCAACGTGGGGGCCGGGCTCCTGGTGTTCATCAAGCAAGGCGCCGTGCTGGCTCGCTACCCTCCTACACACGCCAGGAGGGGCGCCAGC---ATG---------------GCCGCTGGGCAAAGCCTGCGCGAGGGCTTACACGGC
CGGGGGGTGGGGTGTCTGTGCCGGCTGGGGACGCTG------------GGGGAG------------------------------------------------------------CATTGGGAAGTGCTGGCTACAGGTGGAGAGGACACTTGCGTGAGCATCCTGTCTGTGCACTCCCAA
TCCGGGGCGGTGCGAGTGCTGAGTGTGATCACTGATCACATCTCCAACGTGCGAGCGCTAACTGCGCTGAGGAGG---------------------------------------------------------------------------------------------------------
---------------------------------------------------------------------------------------------------------------------------------------------------------------------------GATGGGGTG
------------------------------------------------------------------------------------------------------------------------------------------------------------------------------------
------------------------------------------------------------------------------------------------------------------------------------------------------------------------------------
------------------------------------------------------------------------------------------------------------------------------------------------------------------------------------
CACTCTTCCTCC------------------------------------------------------------------------------------------------------------------------------------------------------------------------
------------------------------------------------------------------------------------------------------------------------------------------------------------------------------------
---------------------------------TCCTCTTCTTCT
>ENSTRUP00000024261_TRUB
CAAGAGCTTGCAAGTAAGATGGCTTTACTGAAGATGGAGACAGCAGCATTAGTGGCTCCAGTTACTGCTCTGGAGTTCCTTCAGGATACATTTCTAGTGACAGGCGAGGGTCCAATCTTAAGGGTGTACTGTCTCCAACCTCACCCTGGAGCCCATTCCTCCCTGTCCGTACTCCAACAC
TACAGGATCCACGGAATAAGGCCC---------------------------------AGATGCCCGAGCTTGATTGGAGAGAGCGGT------------TCCTAT---GACCTTGCTGTGTTTGGAGGCAAGGCTGTGAGACTGGTGAGACTCCATGTGGATCTCCAGCACATGAATAAC
CCTCAATTTGAGACTCAGAGTCCCCTCATGGAGCTTCAGGACTGGATCCTGGATGTTCGCTGGCTCTTTGGAGACAATCACTCACTACTCTGTGTGGCTGTAGCCCACAACACCAGTCTGCTCCTGGATGTCACTTCAGGAAATGTTCTGGTTCAGCGCTCCTGTACAGAGGGATGTCTT
CTCTACTCTGCCCTCCTTCTAGTGCATGAATCATGGGTAGATACCGTCTTAGTCGGGGGAACTGTTTTTAACCAGCTGATTCTCTGGAAGCCTGGTGGAGGGAAC---GATAATAGCACATCTGAGGACAAAGCTCCAGTTGAAAGGCGCCTGCTTGGACACAATGGAGTCATCTTCAGC
ATCTCTTACCTCCCGGAAAAAGGATGGCTGGCTTCAGCCTCTGATGACCGTAGTGTAAGAGTGTGGGATGTTGGCAATTTGGGGGGTCGTGGAGGCAAATGTGGACATTCTAACCCCACTTGTATAAGGGTTCTATATGGGCACCAGGCAAGGGTGTTCTCTGTGTGTCTTTCCAGGGAG
AAAGTGTTTAGTGCTGGGGAGGACGGAGCTTGTTTAATATGGGACTCGGCAGGTGGAGGTAAAGTGGTTCGTAAGTTGAAGGGACATCGTGCGGGTGGGGTTCGTGCACTCGCAGTAAGTGAGGGGACTGCAGGA---AGAGAGAGCTGGGTG---ACAGGGGGTGCAGATGGAGCAGTG
AGGCTGTGGATGGTGGGAGGGAGTGAAGAAGGAAAGGAGGGAACTGAGGCACAGCTGTCAGAGACATTAAGTGACCTTGGATTTTCCGGGCAAGGCTTGCCTAAAGTAATTTGTAAAGCTGAG---------GATGAGGATGAAAATGCA---AGTTGGAGTCAGACAAGGTTTGTAGTT
TGCACTGATGAAGGGATAGTTTATCAATACAGCAACATGCAG---------TGGGGCGTTGTCTGGCAGGGGACTCCTGAGTTTCAGTCTTACTGCGTGATGGACACGGTGAGTGTCGTTGATGAAGACTCGGCAGAAAAAGTCAGTTTGTGTGCTGTTGGAAACCTCAGTGGGTCCATA
CAGGTGTTCCCCCTCTCCCAACCTGACTGTGGGATTCTCCTCAAAGGTGGATCGGGAAAGATCCATAGTCTTATTTGGCTGAAGGCAAAA---------------CAAGACGTGTGTTTGCTGGCATCAGGGGCAGAGGGATATGTTTTTCGCTGGTCTGTGAAAGTAACACACGATCAA
AAC---------------TGTTTCCCGGCTCTCAACGTAGACTCCCTTCCTAGTTTCCTCCTTCCGCCTTGTGCAAAGCGCTGGCTGACCGCTGCAGTGTGCCTCCATTCTGTGTCCCAGGGG---------------------------------GTCTTGTGGGTGTGTGGGGACAGG
AGAGGTTCCCTGCTTCTGTTTCAGGAAGGAATCACAAACAAACGAGAGGTTGCA---------------------------------------------------------------------------------------------------------GGTGAG---------------
---------------------------GTGAATGTATGTGAG---CCAGCT------------------------------------------------------------CTGCACCCCGTGAGCTGCCTGTTCGGAGTGCATGGAAAACAGGGTGTAACTTCAGTGCGTGAACACAAG
GGGCTGCTGTACAGCACCGGCAGGGACGGCTGTGTGAGGGTGTTCAGAATGCGT------CCA---GCGCCTGGAGGGAGTAAAGGTGGGCTTCAGCTGGAGGTTCTCCGAGTCCAGCGAGCCTGCAGGGGTATGGAATGGCTGGAGAGGGTCTTGATGCTT------------------
GAA------------------------------------------------------------------------------------------------------------------------------AAAGAAATTTGGTTTGTCATTGCTGGCTTTCAGGCTGTCCACTTTGTGGTT
TGGGACCCAGTAAGGCAGGAGAGGCTGCTAGCAGTGCCTTGTGGTGGGGGGCATCGCTCCTGGAGTCTGTGGCCTTCACATAAAGGCGTTTGGCCT------------------------------------------------------------------------------------
------------------------------------------GGGTATGGCATTCTGGTTTTCATTAAACAGGGAGCGGTCCTGGCCTCACAACCCCCCGGAGTGTCA---------TTAAAG---GCA---------GGACGGTCTGAAGGATGGAGCCTGCGAGAAGGTGTTCATGGG
AGGGGGATCGGGTGCGTGTGCAGGATGGGGAGGATA------------AAA------GCAGTCAGCCACGTGGGGAACGCGACAGGGGGGAGGGAAAGGGCAATAGATGAAGGACACTGGGAGATAGTGGTGACGGGAGGAGACGACACTAGCTTAACTGTCCTCGCGGTACAGCCTAGT
TCTGGAAGTGTCAAGGTTCTGTCAGTTATCACGGACCACATCTCAAGTGTACGGACGCTGACGGTGGCGACATGTCAGGAG---------------------ACAGATGGCGAAAGCCAGATT------CTTTCTGCCTTGCTGGTGTCGGCTGGTGGGCGAGCGCAGGTGCAGTGCTAT
CGACTGTTGGTCAGTGTGGACAAGCACAGACGGGTTCCAACCTGCCAGGTGATCCAGGTGGCAGGGCACCGGTTGGACGAACAGTGGGAGAGAAGGCGCAATCGACATAAAACCGTGAAAATGGACCCTGAAACAAGGTACATGTCTGTTGTGGTGTTGGACGAGAACCCAGACCGCCAC
CTTTTGGCACTGGCCTGCAGTGATGGAGCGCTCAGGTTGTTCTCAGTCAGAGAAGTTGAACATCAGATTGTTTTGTTGTGGGAGACATTTTACCACCAGCGCTGTGTGCTCAGTGTTGCCACCTGCAGTCTGGAGGATGGAACAGGCAGCAGGTATACGCTGCTGTTCAGTTCTGCAACA
GATGGCAAAATTGCAGTGTGGGATTTGACTGAAGCTTGTTCTGTATCTGCC---CTTTGTAAGAACACTCCATTCCCATCAATCCCCTGCCTCAACATCCCTGCCCACCAGAGCGGTATCAATTCATTGGCTGTT------TGGGTAGATAAA------CAA---GACGGCGGTTGCCAG
GTGACTGTTGCTAGTGGAGGCGATGATGGGCAGCTGACGGTCTCAGTAATTAGGGCGCAGTACCCAAAGGATGAAAAGACTGGGGGCAGCAGAGAGTCTCCT------------------------CAGATCTTTGACCCCGTCTTT---------------------ACTCCTCAAAGT
CACGCTGCCCCTTTGACCTCCCTGAAGCTTTTTAGACCTGGACTAGTGGTCTCCACATCAGCAGATCAAAGGGTCTGTCTGTGGACGGTCGGCAGTGCTGGTATCAGTCTGATCGGGTCGCTGTGCTCCCATGTGGCTGACGCTGCAGGACTCGCAGTGTGGGAGGAGGAAGCGGAGGCT
CCGGGAGATAGACTCAGAAAAAAAGGGTTTCATTCTGAGCAGCAGAATCTAATATGGGAT------------------------------------------------------------------------------------------------------------------------
---------------------------------------------
>ENSDARP00000113761_DRER
------ATGGCATCTCCTGTAGAGTCTGCTGTGGTGAAGAGTGCTGTGCTTGTTGCTCCCATCACTGCACTGGAATTCCTAGGGGAGGATTTTCTTTTGACAGGGGAGGGACCAATCCTCTCTGTCTACAGTCTTCAAGCATCTCCTAAGAAATGTGCATCTATAAATGTACTCCAAAAC
TACCGTATCCATGGGATACGACCATATAAAAAACATCAGTCTGGAGGAATACCGTTTAGTGGTGCAAGCTCTGCTTCGGACAACAGC------------TACAAGGGAGATATTATTGTTTTTGGAGGAAAAGGAGTTCGGCTTGTCAGCTTC---------------GAATCTGAAGGG
CAGTGCCTGAAACTGATTGGTCCTCTCTTGGAGCTTCAAGACTGGGTGCTGGACATTCATTGTTTTAAAAGACAACCTCATTCACTGTTAGGCATATCCTTGGCCCACAATGCCATCATGCTCCTAGAAGCAGAGTCTGGTAACATTATCTCCTTTTACTCGTGCGTAGAGACTTGTCTT
CTTTACTCAGCACTTATG---GTTGGTCCAAATTGGGACTCTGTAGTGCTGGTGGGTGGGACGGTCTTCAACCAGCTTGTTTTGTGGAGGCCAGCTGGA---------------ACCAAGCTCAGTGGTCAGTCCCAAGTAGAGAGACGTCTACTGGGCCACAGTGGAGTCATTTTCAGC
CTTTGCTACCTTCAGGAATCTGGGTGGCTGGCATCTGCTTCAGATGACCGCAGTGTTCGTTTGTGGAGCGTTGGCACATTGGGTGGAGATGCAGGT---TGTGGAAAGGAATCGCCAACGTGTCTTCGGGTGCTTTATGGACATCAAGCACGAGTCTTCTGTGTAAAGCTTACACCAAGC
CGCTTATTTAGTGCTGGTGAAGATGGTGCATGCCTGCTCTGGGAATGGGGAGGTGAAGGGAAGGTGGGATGTGCATTTAGAGGGCATAAGTCAGGTGGCGTGAGGGCTCTGGCTGTAAGCGAGGGAAGTATAAGCTGTAGGGCGGGATGGGTGGCTACTGGAGGTGCTGATGGTGGAGTA
AGGTTGTGGAGAGTG---------GCAGAGGGTAAGAAAATCAGTGAAGAAACTCAGGAAGAGACTCAACTGGATCTTGGGTTCAGAGGGCATGGTTGTCCCAAAGTAGTGCGATTAGTGGGG---------GAGGGTGAATCAAATGCA---------------------ATTCTGGTC
TGCACGGATCAAGGTGAGGTTTGCTTA---------AGTCAAGGTGACATCTGGGATGTCATTTGGCAAGGAGGATCTGAATTCCAGTCCTATTGTGTGATGGAGGTTGCAAGCATCCAAGTCCAGAATTCGGATTGCATTGTCCAGGTTTGTGCAGTAGGTAACCTGAACGGAGGAGTG
CAGGTGTTTCTTGTAGGACAGCCAGGGGTGGGAGTCTTCCTAAGAGCTGGTGAAGGGAAAGTTCACTCTGTACTTTGGGTCAAGGGACTGTTTGGGGAGTCCGGG---AATGTGTGTCTTCTGGCATCAGGCTCTGAGGGATTAGTGTACAGATGGACAATAAATGTGACTGAGGATAAA
TCA------------------GGCCTACACATAAAAGAAGAAGCTCTTCTTCCCTTTCTGCTGCCACCCTGTGCCAAACGCTGGTTGACTGCTGCAGTTACCTTG---TCACAGAGAAATGGG---------------------------------TTT---TGCCTGTGTGGTGACCGG
AGAGGTTCATTACTTCTCTACATGGAAAGAGAAAATAATGACAGGATAAATGAG---------------------------------------------------------------------------------------------------------GGGGAAGAAAGCAGAATAGAC
TCACAAGATCAAGAAACGGAGAATAGACAAACT------GAG---CTTGTC------------------------------------------------------AGTTCTCTTTCTCCAATCAGCACTCTTTACGGCGTCCATGGGAAACAAGGTGTGACTTCAGTATGTGAGTACCAG
GACTTATGCTACAGTACTGGTCGAGATGGATCTGTAAGAATACTAACTGTTGAA------GAA---AGC------------------------ACCCTGAAGGTGCGTAGAGTTCACCGGGCTTGCAAAGGCATGGACTGGCTGGAGATGGTTCTGTTTTTG------GGATCAGATGGA
CCAGAAAGGATGCTAAATAAGACAATTGTGAAAAGGACGAAT------------------------------------------------GATACAGGGAGGGAAAGC------------------ATAGCTGAGGCTCGTTTTGTAATGGTTGGCTTTCACTCTGTCCACTTTGTTATA
TGGGACCCTCATCGTCAAGAGAAGCTACTATCAGTTACCTGCGGAGGTGGTCATCGCTCTTGGGCCTTCAAACGC------------------CCAATAAGCACCCAC------------------------------------------------------------------------
------------------ATAGATACCCAGACACAAGCTCTCAGACAGGGTACTCTTGTTTTCATTAAGCAAGGAGCTGTCATGGCATCACGTTCATTAATGTCCACA---------GACACC---AGT---------------GTGAATGGACACACTCTGAAAGAGGGACTGCATGGG
CGAGGTATCAGCTGTGTGTGTCACCTTGGTAGTTTGTCTGGAGACTTGTCAGAA------------------------------------------------------------CTTTGGGAGGTTTTTGTTACTGGAGGGGAGGATACCACAGTGGGTGTACTTGCTGTCTGTCCACAG
AGTGGAATTGTTAAGGTACTCGCGGTTCTTACGGATCACATCTCAATTGTTCGTGCACTGGCTGCAATCAGAAGAGGAGACATGAACGAAAGAGAGAGAAATAATGGGATGGAAACCTCTGTT------CTCTCTTCTCTGGTGTTCTCTGCGGGTGGCCGGGCCCAACTGCAGTGTTAC
CGGCTTCTCATTCATTTGGATGAGCAACAGAGTCAACCAATCTGTCAAGTCACTCAGATTGCTGGCCATCGATTAGATGAGCAGTGGGAACGAAAGCGGAACCGACACAAGACTGTCAAAATGGACCCAGAGACGAGGTACATGTCTATTGCTGTAGTGCAGAATGAGAGTGAAGGAGTA
CTGCTGGCTCTGGGGTGTAGTGATGGTGCAGTGAGGCTCTTCAGTGTGAATGAGAGCAGTAGGAGCGTTGATGTGCTTTGGGAGTGTTTTTATCATCAGAGGTGTGTGCTCAGTGTCGCCACCTGCAAACTGGAGGACTCCCAGGGCAGAAAGCTTTTGTTGCTGTTCAGTGCCACTACA
GATGGTTGTATATCTGTGTGGGATTTAACAGCAGTTTTGAACAGTAAGGCTAGTGTCAGCTGGCAGGGTCCGTCT------GTCCCATTCTTTTCCATACCTGTTCATCAAAGTGGAGTTAATACGCTTGCCTTATCACCAAGAACAGAGAAG------GGACAAACGGAAGATAACGTT
ATCTCTTTGGCCAGTGGTGGAGATGACGGACAGCTGTCTCTACTGCGCATTAAGATAGATCAGGCTGAGCAGGAGAATGGAGTTGCGTCT------------------------------------------------------TTACAGCTGCTTTCTCATTGGTCGATACCCCTGGCA
CATTCCTCCCCTCTCACTGGCTTGTGTTTATTAAGCCCCGCTCTCCTGGCGTCCACTTCACCGGACCAGCGCATGTGTTTGTGGAGTGTGGAAAGTGATGGACTCCGCCCACTGCAGGTGCGGTTTTCGCACATCGCAGATGCTGCTGGGTTGTGGGCATGG------------------
------------------------------------------------------------CGTAGTGAGGGGCAAGAGGGA------GGGGCATGGATTGTTGTTTGTGGCCAGGGCTTACAGTTGTTTCAGTTAACTGAAAAAGAAATAGATGAAGCCGAAAACGGGAGAGCAGAAGGA
GAGGAGAGAAAGAAAGTGATGTTTTCACATCAATGTTCAAGGACA
>ENSGACP00000007615_GACU
------------------------------------------------------------------------------------------------------------------------------------------------------------------------------------
---------------------------------------------------------------------------------------------------------------CTGGCAGTGTTTGGTGGCAAGGCTGTGAGGCTTGTGAGATTCCATGTGGATCACCGGGATGGGAAGCAG
CCGCACTTTGAGACTCTGGGCCCCCTCATGGAGCTACAGGACTGGGCCCTGGATGCCCATTGGCTCGCTGGAGACAAACGCTCGCTGCTCTGTGTTGCTGTTGCTCACAATAGAGCTCTTCTTCTGGACAGCATTACCGGAAATGTCCTGGCTCAGCGCTCCTGTCTGGAGGGTTGTCTG
CTGTACTCTGCCCTCCTTCTGGTACACCAATCCTGGTCAGATGCCGTCCTAGTCGGTGGGACTGTTTTCAACCAACTGGTTCTCTGGAAGCCTGCAGGAGGTGAAACTGAACGTGTGGATCCCGAGCTCAAAGCTCCAGTTGAGAGACGTCTGCTGGGCCACAGTGGGGTCATCTTCAGC
ATCGCTTACCTGCAGGAGAAAGGATGGCTGGCGTCCGCCTCCGATGACCGCAGCGTGAGGGTTTGGGGTGTCGGTGCTTTAGGGGGCCCCGAGGGGAAATGTGGAGAGCTCAATCCGGCCTGTTTAAGAGTCCTATACGGACACCAGGCGAGGGTTTTCTCAGTGCGTCTGTCCCCAGGG
AACGTGTTCAGTGCTGGTGAGGACGGGGCCTGTTTAGTCTGGGACTGGGCTGGAGGCGGGAAGGTGGTTTGCACGTTAAAAGGCCACCGGGCCGGGGGGGTTCGCGCACTCGCAGTGAGTGAGGGAACGGGAGAC---GGAGCGAGATGGGTGGCTACAGGGGGGGCGGACGGAGGGTTG
AGGTTGTGGAGGGTGAAAGCGAGCGAGCAACGGAAGGAAAAATCGGAGGACACAGCAACAGAGAGGCTAACGGACCTGAAGTTTACCGGCCACGGCTCGCCTAAAGTGGTTTGTATGGTAGGG---------GAGGAGGAGGAATATGCA---AGTTGGAGTCAGAGTAAGTTAGTCGTC
TGCACTGATCAGGGAACAGTTTACCAATACAGCGCTGGGCAG---------TGGGAGATGGTCTGGAAAGGGACTCCTGAGTTTCAATCTTATTGTTTGATGGAAACAACAACCGTCAGTTTAAAGGACTCAACGGCAAAAATGTATTTGTGTGCTGTGGGGAACCTCAGTGGATCCATA
CAGGTCTTCTCCATCGCTTGTCCTCAGTGTGGGATTCTCCTCGCCGGCGGAACAGGGAAGATCCACAGTCTCATTTGGCAAGAGACCAAA---------------GACGGCATTTATTTGCTCGCGTCAGGTTCCGAAGGACTCGTCTTTCGCTGGTTAGTGGAGGTGGAAATGGGTGAA
AAT---------------TCTCCCTCGTCTCTGAGCGCGAATCGCCTCCCTTCTTTCCTCCTTCCTCGCGGCGCCAAACGCTGGCTGACAGCTGCGGTGCGCCTCCACTCCAACGCGCAGGGG---------------------------------GGGCTGTGGGTGTGTGGGGACAGG
AGAGGGTCCCTGCTTTTGTTTCAGGACGGAGGAACACAAGAGCACGAGATGGTGGATGAC------------------------------------------------CGAAGGATGGATGAGGAAAGTGGTCCGGGTGGGGACAGAAAAAGTGAAAGGGGAGAA---------------
---------------------------GTGGCC------GACTTGCTGCTG------------------------------------------------------------CTGCAGCCGTTGAGCTGCCTGTTCGGGGTGCATGGAAAACTGGGTGTAACTTCGGTGAGCGAGTACCAG
GGACTGCTCTACAGCACTGGCAGGGACGGCTGCGTGAGGGTCTTCAGGGTGCTT------CCA---GCACCA------------GAA------AAGCTGGAGGTTCTCAGAGTCCAGCGGGCCTGCAAGGGTATGGAGTGGCTGGAGAGGGTTTTGATCCTC------------------
GAA------------------------------------------------------------------------------------------------------------------------------TCTGACATG---TTCGCCATCGTCGGCTTCCATGCCGTCCACTTTGTGGTT
TGGGACCCCGTGAGGCAGGAGAGGTTGTTAGCTGTACCTTGTGGTGGGGGCCATCGCTCTTGGCGTCTCTGGCCGTCGCTCAAAGGGGTTTGGCCC------------------------------------------------------------------------------------
------------------------------------------GGATACGGAGCTCTGGTCTTCATCAAGCAGGGGGCCGTGGTGGCTTCGCAACCGCCTGGAGGGGCA---------CGGATCGGTTCCGGGAAGGCAGGGAGGTGCGAAGGGTGGGGCCTGAGAGAGGGCGTCCACGGG
AGGGGGATCGGCTGCGTGTGCCGGCTGGGGGCGATC------------GCG------GGAATTGATGACGTG------------------AAGGAGGCGGAGAGGGAAGAAGAGCGTTGGGAGATAGTGGCGACGGGTGGAGAGGACACCAGCTTGACCGTCCTGGCGCTGCGTCCCTCC
TCCGGCCGCGTCGAAGTCCTCTCAGTCATCACGGACCACATTTCCAGCGTCCGGACGGTGACGGCGGTCACGCGCCCAGAG---------------------GGGGGGAGGGAGGGCCAGTCG------CTCTCCGCCCTGCTCGTGTCGGCCGGCGGGCGAGCTCAGATGCAGTGTTAC
CGGCTGCTGGTCGGCTGGGACAGGCGGAGACTGGTTCCCTCCTGCCAGGTGATCCAGGTGGCCAGTCACCGATTGGACGAACAGTGGGAGAGGAGGCGGAACCGCCACAAGACGGTGAAAACGGACCCAGAAACCAGGTACATGTCTGTCGTGGCGGTGGATGAGAAGACAGACGGTTGT
CTTCTGGCAGTGGCCTGCAGCGATGGAGCGGTCAGGTTGTTCTCGGTCAGTGAAGTCAAACATCAAATTGATTTGCTGTGGGAGACGTTTTACCACCAGCGCTGTGTCCTCAGCGTCGCCGCCTGCAGCCTGCAGGATGGAAAATGCAACAAGTATCAGCTGCTGTTCAGCGCTGCAACA
GATGGCAAAATTGCCGTGTGGGATTTGACCGACGCGTCTCTCTTATGGGCCGGTGCTTCCAGCCGCAGTCCGACTGCACCAAGCCCCTCCTTCAATGTTCACGCCCACCAGAGCGGCGTCAATTCATTGGCCGTC------CGGGCGGACAAACTCGGGCAT---GAGCACGGTTGCCGG
GTAACCGTCGCTAGCGGAGGGGATGACGGACAACTGACCGTTTCTATGATCGGAGTGCAGTACCCAAACGACGCTCCGCTGCCCGAGCCCCGGGTTTCTCTACAAGCCCAGATCCAATCCGGGAAGCAG---------CTCCATCTCCATCTGCACTCCCAGTGGCACGTCCCTCTGGCT
CACGCTTCCCCTCTGACCGCCCTGAAGCTCCTGAGCCCAAACCTCGTGGTCTCCACCTCTTCGGATCAGAGGGTCTGCCTGTGGAGGGTCGGCAGTACCGACATCGGCCACGTCGGGGCGCTGTGCTGCCATGTTGCGGACGCTGCGGGACTCGCAGTGTGG------------------
------------------------------------------------------------------------------------------------------------------------------------------------------------------------------------
---------------------------------------------
>ENSXMAP00000019387_XMAC
---------------------------------ATGGAGACTGCTGCCCTGGTGGCTCCTATCACAGGTTTGGAGTTGTTTCAGGATCGGTTTCTGCTGACAGGTGAAGGACCAGTCTTGTCCGTGTACAGTCTCCTGCCCCGCCCGAATGTTGGTGCCTCGCTGAGTGTCCTGCAACAT
TACAGAATCCATGGGATCAGAGTG---------------------------------AGGAAGAAGAACTCTGCCTCTACAAGCAGC------------TTCTAC---GACCTCGCCATATTTGGAGGAAAGGCAGTGAGGCTCGTCAGGCTTCATTTAGAGTGCCAGGATGTGGAGACT
CTTCGCTTGGAGGCCCTGGGGCCCCTGTTGGACCTCAGGGACTGGGCCCTGGATGTCCGCTGGCTCTCCTCAGACAAGCAGTCCCTGCTCTGTGTCGCTGTTGCTCATAACGGTGCTCTTCTCCTGGACTCTACCACAGGGAGCGCCCTGGTTCAGTGCTCCTGCCTGGAGGGCTGTCTG
CTGTACTCTGCCCTTCTTCTGGTTCATGACTCTTGGGCGGATACCGTCTTGGTTGGTGGGACTGTTTTCAACCAGATCATCATCTGGAAGCCTGGTCAGGATGAT---GAAATGATCAATTCTGGTCACAAGGCTCCAATTGAGTGCCGACTGCTGGGTCACAGCGGGGTCATCTTCAGC
ATTTCTTACCTCCAGGAGAACGGGTACCTCGCATCGGCGTCAGATGACCGCAGCATTCGGGTTTGGGGTGTCGGTGCCTTGGGCGGCCCTGGAGGGAAATGTGGAGAACCTAACCCGACGTGTTTAAGGGTCCTGTACGGCCACCAGGCCAGAGTGTTCTCGGTCCGTCTCTCAGGCAGG
TACGCGTTCAGCGCAGGGGAGGACGGCGCATGTTTAGTCTGGGACTTGTTAGGAGGGGGGAAGGTGATTCGCACACTGAAGGGACACCGCGCGGGGGGGGTGCGTTCCCTAGCGGTCAGTGGGGGAACAGAAGAT---GGTGAGAGATGGGTGGCCACAGGAGGAGCAGATGGAGGGGTT
AGGCTGTGGAAAGTAGGAGATAGTGAGGAGAAAGAGAGCCTAGAA---------------GAGAAACTAACAGACCTGAAGTTTCCAGATGCTGCTCTTCCGAAAGTGGTTTGTCTAGTGGGA---------GGAGAAGAG------------------------------TTTTTGGTT
TGTACTGACAGAGGGACAGTTTGCCAGTACAGCAATGGGAGC---------TGGGAGACGATATGGGAAGGCCCAGCTGAGTTTTCATCATATTGTGTGATGGAGACAGTGACTGTGTTAGTGAGAAATGCAGCTATCTTGGTTACATTGTGTGCTGTTGGGAACATCAGCGGCTCCATC
CAGGTGTTTCCCACTTCCCATCCTCTGTCTGGTGTTCGTCTTACAGGCACACCAGGCAAGATCCATAGTATCGTTTGGAAAAAGGAAACG---------------GATAATTTGTATTTACTCGCATCAGGTGCCGAAGGATTTGTCTGTCGCTGGTGTGTGGAGGTAAATATGACTGTA
AAC---------------TGCTCATTAGTCATAAGTGTGGAACCTCTTCCACCTTTTCTCCTCCCTCTCTGCTCCAAGCGCTGGCTCACAGCTGCCGTTCGCCTCCGGCTTCACTCCAACAAG---------------------------------GTGCTGTGGGTGTGTGGAGACAGG
AGAGGGTCACTGCTGTTGTATCAGGAAGAAGAAAACGTTGAGCTGAACCAAACCGATCATGAGAAACTCGGT---------------------------GAAGGCTCACAGAGGAAAGAGGAAGAA---------------------------GGGCGTGACTCT---------------
---------------------------ACACAT---------------------------------------------------------------------------------CAGCCTCTGAGCTGTCTGTTCGGCGTGCATGGGAAACACGGCGTGACCTCGGTGTGCGAATACCAG
GGGTTGCTTTACAGCACCGGGAAGGATGGCTGTGTGAGGATCTTCAGGACTCAG------CATGAAGCCGGC------------GAG---TTTCGGCTGGAGGTGCTCAGAGTCCAACGGGCCTGCCGGGGCATGGAGTGGCTGGAGAGAGTCTTCATTCTT------------------
GAG------------------------------------------------------------------------------------------------------------------------------TCTGAAATCAGATTCGTCATCGCCGGCTTCCACGCTGTCCACTTTGTGGTG
TGGGATCCTGTGAGACAGGAGAGGCTGATGGCAGTGGCCTGTGGTGGCGGGCATCGCTCCTGGAGTCTCTGGCCTTCGCACACAGGGGTTTGGCCC------------------------------------------------------------------------------------
------------------------------------------GGACGGGGAGCTTTGGTCTTCATCAAGCAGGGGGCCGTCCTGACTTCCCAGCCCCCAGGGGAGATG---------CTCAGCTGTGCTGGGGACGCAGGGAGAACTGGAGGATGGAGCTTGAGAGAGGGCATACATGGC
AGGGGGATCTGGTGTGTGTGCAGGCTGGGAAGGATA------------GAAGAGACTGGAATTGACTCCCAA------------------GCACGTACAGGAAGCAGTAAATCATATTGGGAGGTAGTGATGACAGGAGGGGAGGACACTAGCTTAGCGGTTCTGGCTATAAACCCAGTT
TCTGGGATCATCAAGGTTCTCTCGGTTCTTACCGACCACATATCAGGCGTGCGAACAGCGACGGCGATAACTCGGCCACAG---------------------GGAGACACT------------------CTCTCCTCCCTGGTACTGTCCGCCGGAGGCCGGGCTCAGATTCAGTGTAAT
CGGCTGCTGGTCACCTGGGACAGGCAGAGGCTGGCTCCTTATTGTCAGGTGATCCAGGTAGCGAGCCACCGATTGGACGTGCAGTGGGAGACGAAGCGGAATCGACACAAAACTGTGAAAATGGACCCAGAGTCGAGGTACATGTCCATAGAGGTTCTGCAGGAAGAGACGGGCTGCGTC
CTCGTGGCTCTGTCCTGCAGTGACGGGGCGCTCAGATTGTTTTCTGTCAATGAAGGTGAAAATCAGATCGACCTGCTGTGGGAGACGTTTTACCACCAGCGCTGTGTTCTCTGTGTCGCCACTTGCAGCCTGCAGGACGACAAAGGCAACAGGTCCAGGCTCCTGCTCAGTGCAGCCACA
GACGGAAACATCGCAGTGTGGCGTTTGACTGAAAGTCTGTCCGTACCGGCCCAGAATTCA---------------------ATCCCCTGCCTCGTCATCCCCGCCCACCAGAGCGGCATCAACTCATTGGCTGTT------TGGGTGGAGATACTGGGACAACAAGAGGACGGTTGCCTG
GTAACAGTTGCGAGCGGAGGAGATGACGGGCAGCTGACAGTGTCCACAGTGAGGGCGCAGCACCCAAAAGACGGGGAGCCTGTGGGGAGCCGGGGGTTTTCT------------------------CAG---------TTTCAGCTTCGTTTTCACTCCCAGTTCAGCATCCCGCTGGCT
CACGCTGCCTCCCTCACCGCCCTGAAGCTCCTGAGCCCCGGCCTCCTGGTTTCCACCTCCTCTGATCAGAGGGTTTGTCTGTGGAGAGTCAGCGGTACCAACATCAGCCACAACGGGGCGCTGTGCTCCCACGTTGCAGATGCCACGGGGCTCGCCGTGTGG------------------
------------------------------------------------------------------------------------------------------------------------------------------------------------------------------------
---------------------------------------------
