# Supplementary material for: Global expression pattern of genes containing positively selected sites in European anchovy (Engraulis encrasicolus L.) may shed light on teleost reproduction
Source: PLoS One. 2023 Aug 11;18(8):e0289940. doi: 10.1371/journal.pone.0289940 (PMC10420382; doi:10.1371/journal.pone.0289940)
Supplement: S1 File — (ZIP) [file pone.0289940.s008.zip › alignments/anchovy.1160_ANCH.fas]

>ENSONIP00000009833_ONIL
AGGATGAAATATTTCACTCGAATGAAAATCAGACGAGTATATGAGTGGAGTGGAAAGCCACGAAGCTTCAACAGGAGGCTAAAAACCTACGACTATGACTCTTTTGCGATCAGTGTGGAGGGTCTCTCAAAAATC---ATCATCAACACAGGCCAAGACATCTTCATAGAGGGGTGTGAT
GAAGACAACCCGTATGTGGCCAAAGTTACCAGGCTGTATGGTGAT------GAGAATGGGCAACAG------ATGAAGGCAGTAGTTCAGTGGTTCATCCGTGTGTCTGAATTGCCTGTCAACAAACTGAAATTGCTTGGCAGAGAGCCTCATCCGCAGGAGATCTTCTACTATGAATGT
CGTAATTGTGATAATGAGGTCAACGTCGAGTCCATCCTCAGGCCTGTGAAGGTGAAG---------CACCTTGACAGCAATGACCCGTTCCCTGACTCCGCTGACAAAGACACCCTGTACGTGAAGTTGTCCTGGGACTCCAAGGTCTTCAGGGTGGTGAACTCGACCGTGGTG------
---------GAGTCT------------------------CCCGCTGAGCCAGCACCTGCTTCTTCACCTCCTTCCTCTGCAGCCACCCCCAGAGGACCCTCTCGGCGTGTCCTACCCACACCGGACCACGCCATAATGCACAAGGCGTCATTAGGGGAAGTT------------GGCTGC
AGCAGTGTAGGTACACCTGCCAATGTCGAGGCCGAGTCCCTTCACTCGGCCACTAAGCTGTCAGCATCGAAATGCCTCAGTGCCAAGAGGAGGAATGCCACAGCCAGGACACCTGGTGTCCGAAAG---------AGACTGGAGCTCAGCAGTCCAGAAAAG---TCA---------GTG
ACAGGT---------------------------------------------------GAAGAAGTCCTGAGTCAGCTGCTAAATGAAGAGTTGGAATCA---AAGGTGACACTGACTCGCAGG------CCTCCTCCCTCTCCCGCTCATCCT---------------------------
------------------------------------------------CTGCGCGTCACCCACAGCCTCACACCCCTGAGGAAG---------------------------GCCCACAGACCCACCGGTGCT------CAGTGT------GGTGTCCCCTTAAAGTCC------------
------------------------TCATCTGTCTTCCTCAACAAATGGCCTCTCTCTGATTCG------------------------------------GAAAGCCCTCTGTCACCAGGATTAGGGATTTTCAATCCTTGGGAAGGTGATGAAATG------------------------
---------------------------------------GTGACTGGTTCAACA------AAGAACTTGGTTAGGACACAGAGGATAAGAGATGCCACTCCAAGGAGAGTATTTGTACAGAGAGTTGAACTGAAAAAAGCTACA------CAAAAGAAAGAGCTGGAAACCATTAAAGAG
CCAGTCCTCAGTGTTCTA------GCGGAGGTGGAGAATGAAAAGTCTCCAATG------GTCACTGAAACACCGAGGAGCTCTAAGAGGAAGTCGGCCATGCTGGTGTCATCACGCATCAAGAAACAGCTGAATCTTCTGGAAAACCATCAGGACCCAAACTCATCC---GGAGAGGAA
GAGGATGAG------------TTTGTTCCATCTAAGAATGACTTGCTGAGCAGCAGCGAAGAGGAGGGTCAAGATGAGGATGGGCCGAATATTGATGATCAAGTGTCAGCG------AAGAAGTTTCGATATGTTGCAACGGGTTCTCGCAATTCTCGTTCAAAACAGAAATCTTACTCC
TCAGCG---AGAACGCAACGAAGAACTCCCGCAAAGAAG---ATCTCACCGGGAACGCCACAAACC---------CCCCGTCATGCCACACCCAGCATCCCCATCAGGTCCCTGCAGACCCAACAGCCGGCTAACATCCTGGAGGAAGCCAGAGCCAGGCTGCATGTGTCATCGGTGCCA
GAGTCTCTGCCCTGCAGGGAGCAGGAGTTTCAGGACATCTACAGCTTTGTGGAAAGCAAGATCGTTGACAACACAGGAGGGTGCATGTACATCTCTGGTGTGCCAGGAACGGGAAAGACGGCGACAGTTCATGAGGTGATTCGCTGTCTGCAGCACGCAGCTGACATGGACGAAATCCCT
TCATTCCACTTCATCGAGATCAATGGGATGAAAATGACAGACCCACACCAGGCCTACGTCCAAATCCTACAGAAACTGACTGGTCAGAAAGCCACACCTGACCACGCAGCAGTTCTGTTGGAAAAGAGATTCAGCAACCTAGCGCCCAGGAAGGAGACTATTGTGCTGCTTGTGGATGAA
TTAGACCTGCTGTGGACGAGGAAGCAGAACGTGATGTACAACCTGTTCGAGTGGCCGGCACGGCGTCATGCTCGCCTGGTGGTGCTGACCATCGCCAACACAATGGATCTGCCCGAGAGAATCATGATCAACAGAGTGGCCAGTAGACTGGGTTTGACCAGGATGTCATTCCAGCCGTAC
AGCTTCAAGCAGTTGCAGGAGATCATCATGTCCAGGCTGAACAAGTTGAAGGCCTTTGAGGAGGACGCTCTGCAGTTGGTGTCCAGGAAGGTA---------------------GCTGCTCTGTCCGGTGATGCTCGCCGATGTTTGGACATCTGTCGGCGGGCAACGGAGATCTGTGAG
CACTCAGCTGCTGACCCTTCCTCCACAGGATTGGTGGGAATGAGTCACGTGATGGAAGCATTGAATGAGATGTTTTCCTCTGCCTACATCACTGCCATC---AGGTGTGCGTCAACACAGGAGCAGCTCTTCCTCAGAGCTGTTATTACAGAGTTTAGGCGGCTGGGATTGGAAGAGGCG
ACTTTCCAACAGGTGTTCGTGCAGCACCAGGCTCTCTGTCGGATCGAAGGTCTTAAGCCCATCGGGGTCTCGGAGGGTCTGGCTGTTTGTCAGCGGCTGGGAGCCTGCAGGTTGCTGCTGCTGGAACCAAGTCACCTGGGAGTCCTGCAGCGCATCCGACTCAACGTCAGCCAGGATGAC
ATCTTTTATGCCTTGAAAGCCGAC
>ENSTNIP00000008231_TNIG
AGAATGAAGTATTTCACTAGATTAAGAACCAGGCGCCGCTACCGCTGGTGTGGAGAACCTTTAAACTTCAACAGGAGGTTAAAAACCTTCGAATATGCGTCGATGGCCATCAGCGTGGACGGCCTCCCCAGGACCACCACCATCTGCACCGGCCAGCACATCCTGATCGAGGGCGACGAC
GACGACCACCCCTACGTAGCCAGGGTGCTGCGGCTGTTCGGGGACGCCGCAGAGACGGGGAGGCAG------AAGAAGGCGGCGGTGCAGTGGTTCGCGCGGGTGTCCGAGGTGCCCCCCCCCAAGCTGAAGCTGCTGGGCCGGGAGCCACACCCCCAGGAGGTCTTCTTCTACCAGGGC
CGCGGCTGCGACGACGAGGTGGACGCCGAGTCCATCCTCAGGCCCGTGCAGGTGAAG---------CACCTGGAGGCCCAGGCCCCCTTCCCGGCCCCCGGCGCCGGAGACACCCTCTACGTGAAGTTGTCCTGGGACACGAAGACGTTCCGGGTGGTGGACTCGGCGGTGGTGAATCCC
AGCCCCCCAGACTCCGCCCCCGCGCGCCGCCCCAAGCCCTCCCTCCCACCCTCACCCCCCAGCTCTCCGCCGGCGGCTGCTCCGGCCCCTCGGGGTCCTGCTGGGCGGGCTCTCCCGACCCCTGACCTCGCCGTCATGCGGCGGGCTGCCACGTTGAGAGTCCCGTGCAGCAAGGCGACC
ATGAGCGCGGGGAGGGCGGAGCCCACGGAGGCGGAGTCTCTGCACTCCTCCACCAAACTGTCGGCCTCCAAGTGTCTGAGCGCCAGGAGGAGGGACGCGGCGGCGAGGACCCCGTCCTGTCCTCGTCCCCCCCTCAGGCCACGCCCCTCAACCACAGGCTCACGCCCC------------
------------------------------------------------------------TCATCAGAGTCCAGAAGATGG---------------------------GCCTGGACGCTCTCC------TGCCGA---AGCGGCCCAGCAGCC---------------------------
------------------------------------------------CTCCGG---------------------------------------------------------------------CCGACAGCC------CGCCCA------GGG---------------------------
------------------------------------------------------ACTGATTCA------------------------------------AACCTGCGTGTT------------------------------CTCCGTGACAGAGCT------------------------
------------------------------------------------------------------------------------------------------------------------------------------CCCACTCTGTCT---------GGGCTGACGGGAGCAGAAGGC
GGCGACCTGCCCTTGCTTTTCAGGGCCGAAGCGGATCATGAGAACTCTCCGGCGCCGCTCGCCACCACCACGCCCAGGAGCTCCAAGAGGAAGACGGCCCAGCTGGTGTCGTCCCGCATCAGGAGGCAGCTC------------------------------------------------
---------------------TTTGTTCCCTCCAGGAGGGAGCTGGACAGC------AGCGAGGAGGATGATGAA---------------------GAGGAGGTGGCTTCC------AAAAGAGGAAGACGCACGTCGTCA---TCTGAAACGCCCCGTTCAAAACGGAGAAGT------
CTCGCTTCAAGGACGCCGCAGAGGACGCCAAACAAGGTA---GCAGCGCCGCGG---------ACT---------CCTCGCCAGGCCAATCCCAGCATTCCCAGCAGGTCCCTGCCGGCCCGCCAGCCCGCCAATGTTCTGGAGGAGGCCAGAACCAGGCTGCACGTGTCCTCGGTCCCG
GAGTCTCTTCCCTGCAGGGAGCAGGAGTTCCAGGACATCTACAGCTTCGTGGAGAGCAAGATCACCGACGGCACCGGAGGGTGCATGTACATCTCGGGCGTGCCGGGGACGGGAAAGACCGCCACGGTCCACGAGGTGATCAGGTGTCTGCAGCACGCCGCCGACGCCGACCAGATCCCG
CCTTTCACCTTCGTGGAGATCAACGGGATGAAGATGACGGAGCCGCACCAGGCCTACGTGCAGGTCCTGCAGAAGCTGACGGGTCAGAAGGCCACGGCCGACCACGCGGCGGCGCTGCTGGAGAGGAGGTTCAGTAAGCCGGCGCCCAGGAAGGAGACCACCGTCCTGCTGGTGGACGAG
CTGGACCTGCTCTGGACCAGGAAGCAGAACGTCATGTACAACCTGTTTGATTGGCCCACGCGCCGCCACGCCCGCCTGGTGGTGCTGACCATCGCCAACACCATGGACCTGCCGGAGAGGATCATGATCAACAGAGTGGCCAGCAGACTGGGCTTGACGCGGATGTCCTTCCAGCCGTAC
ACCTTCAAGCAGCTGCAGCAGATCCTCACGTCCAGGCTGAACAAGCTGAAGGCCTTCGAGGAGGACGCGCTGCAGCTGGTGTCCAGGAAGGTG---------------------GCCGCCCTCTCGGGCGACGCTCGCCGCTGCCTGGACATCTGCCGGCGAGCCACGGAGATCTGCGAG
------------------------------CTGGTGGGCATGGGTCACGTGATGGAGGCGCTGAACGAGATGTTCTCCTCCGCCTACGTGGCGGCCATC---AGGAGCGCGTCGCTGCAGGAGCAGCTCTTCCTGCGAGCCGTCATCGCCGAGTTCCGCCGTCTGGGGCTGGAGGAGGCC
ACCTTCCAGCAGGTGCTGCTGCAGCACCAGGCCCTGTGCCGGGTGGAGGGGCTGCCGCCGGTGGGCGTGTCCGAAGGCCTGGCCGCCTGCCTGCGTCTGGGGGCTTGCCGCCTGCTGCTGCTGGACTCCAGCCGCCTGGGCCTGCTGATGCGCGTGCGCCTCAACGCCAGCCAGGACGAC
GTGCTCTTCGCCCTGAAGGCGGAC
>anchovy.1160_ANCH
------------------------------------------------------------------------------------------------------------------------------AACGAGGACCTCACA---------------------------------------
------------------------------------------------------------------------------------------------------------------------------------------------------------------------------------
------------------------------------------------------------------------------------------------------------------------------------------------------------------------------------
------------------------------------------------------------------------------------------------------------------------------------------------------------------------------------
------------------------------------------------------------------------------------------------------------------------------------------------------------------------------------
------------------------------------------------------------------------------------------------------------------------------------------------------------------------------------
------------------------------------------------------------------------------------------------------------------------------------------------------------------------------------
------------------------------------------------------------------------------------------------------------------------------------------------------------------------------------
------------------------------------------------------------------------------------------------------------------------------------AGGGCAAGGACCCCTTCACAGAGGAAAAGCTCTTCTGATATCGTGAGG
TCATCGTTGTCTGTGCTG------GCGGAGGAGGAGCATGAGGATTCTCCAGCCCAGACGGCA---GCTACTCCGCGC---TCCAGGAGGAAGTGTGCCCAGCTGGTGTCCTCTCGAATCAAACAACAACTTGGAATGTCTGAGGGGAAA---------GGCTCGGAC---GATGATGAC
GAAGATGGGGATGACTGTGCCTTCATTCCGTCCAAAATCGACCTGCAGAGCAGCAGTGACGAAGAG---GAGGTGGAGGCTAAAGTGGAGAGTGAAGACGAGCTTGTGGTGTCGCGTAAAACC---CGACGGGTGAGTGGG---GCTCGCACCCCGCAGCCTGCGGAGAAAACATGGGCC
TTGACC---AGAACACCACGCAAGACCCCCAGCAAGAAGCAGACGGCTCCCTCTACTCCTCGGACTCCAAAGACTCCTCGTCACGCCACGCCCGCCATCCCTAGCCGACAGCAGCCTGCCCGGACTCCAGCCAACGTCCTGGAAGAAGCCCGAGCAAGTTTGCACGTGTCTGCAGTCCCA
GAATCTCTGCCTTGTCGGGAGCAGGAGTTTCAGGACATCTATAACTTTGTGGAGAGCAAGGTCATCGATGGCACTGGAGGGTGCATGTATATCTCCGGCGTGCCCGGCACAGGGAAGACGGCCACAGTGCACGAGGTGATCCGCTCTCTGCAGCAGGCAGCTGATCTGGATGAGATCCCC
CAGTTCCGCTTCATCGAGATCAACGGCATGAAGATGACAGACCCGCACCAGGCCTATGTGCAGATATTGCAGAAACTGACCAATCAGAAAGTCACACCAGACCATGCAGCCAGTCTTCTGGAGAAGCGCTTCAGTAGTCCCGCCCCAAAGAAAGAGACCACTGTCTTACTGGTCGATGAG
CTGGATTTGCTATGGACCAGGAAGCAGAATGTGCTGTACAACCTGTTTGATTGGCCAACACGTCGCCATGCGCGGCTGGTGGTGCTGACCATTGCCAACACCATGGATCTACCAGAGAGGATCATGATCAACCGCGTAGCAAGCCGACTGGGCCTGACTCGAATGTCGTTCCAGCCGTAT
ACCTTCAAGCAGCTGCAACAGATCATTGCGTCCAGGTTGAACCGCGTGCGGGCGTTTGAAGAAGATGCCCTTCAACTGGTGTCCAGGAAGGTG---------------------GCCGCGTTGTCAGGAGATGCCAGGCGCTGTTTGGACATCTGCCGCCGCGCCACAGAGATTTGCGAG
TTCTCTGCCAATCCAAAGAGCGGCACGGGATTGGTTGGGATGAGTCACGTGATGCAAGCGCTGGATGAAATGTTCTCGTCTGTCTACATAACTGCCATC---AGGTGTGCGTCTGTTCAGGAGCAGCTCTTCCTCAGGGCTGTCATAGCGGAGTTCCGACGCCTCGGCCTGGAAGAAGCA
ACTTTCCAACAGGTGTACGTGCAGCACCAGGCCCTGTGCCGCATCGAGGGCCTGGGCCCCATCACCGTGCCCGAGTCCATGGCGGTGTGCCAGCGGCTGGGGGCCTGCCGCCTGCTGCTGGTGGAGTCCAGTCGCCTGGACATCCTGCTGCGCGTCCGCCTTAATGTCAGCCAGGACGAC
GTGCTCTACGCCCTCAAGGCCGAC
>ENSTRUP00000009155_TRUB
---ATGAAATATCGCACAAGATTACGGATCAGGCGACTTTACCGATGGTGCGGAGAACCTTTAAAGTTCGACAGGAAGCTAAAAACCTACGAGTATCGGTCTTTGGCCATCCGTGTTGAAGGTCTCCCCAGGACCACCGTCATCTCCACGGGCCAGCACATCCTCATTGAGGGCGACGAT
GAGGACAACCCGTACGTGGCCAAGGTCCTCAGGCTCTTTGGAGAC------GAGACGGGGACGCAG------AAGAAGGCGGCGGTTCAGTGGTTCGCACGCGTGTCCGAAGTGCCGCCAAAGAAGCTGAAGCTGCTGGGCCGAGAGCCCCACCCACAGGAGATCTTCTTCTACGAGGGG
AGAGGGTGCGAAGACGAGGTGGATGCCGAGTCCATCCTCAGACCTGTGCTGGTGAAG---------CAGCTGGACGGCGCCGCTCCGTTCCCGCCCTCTGGCGACAGGGACGTCCTGTATGTGAAGGCGTCCTGGGACACAAAGACGTTTCGGGTGCTGGAGGCCTCTGTGGTGCATCCC
GGCCCCCCGGTGGCG------------------------TCCCTCCCGCCCTCGCCCCCCAGCTCCCCCCCCGCTGCTGCCCCGGCCTCCCGGGGGCCTCCTCGCCGGGCCCTCCCCACCCCTGACCTGGATGTCCTGCGCCGGGCCGCCACGCTGGACGTGCAGCGCAGCAGAGTGACC
ATGAGCGCGGGGCGGGCGGATCCGGCCCAGGCCGAGTCGCTGCACTCCACCACCAAACTGTCGGCCTCCAAGTGTCTGAGCGCCAAGAGGAGGGAGGGGACGGCGAGGGCGCCCGGTGTCCGCAAG---------AGGCTGGAGCTCAGCAGTCCAGGCAGGAAGTCGCTGCCCGAT---
------------------------------------------------------------GATTCGCTGAGTCGGCGTGTGAAGGAGGAGCTGGAGTCG---GACGCTGCCTTCACTCACATC------CTGTCA---TCGCCTCCTCAGGCCACGCCCCTCGCGCCGCTCATCATAGTC
CAGAAGATTGTTCAGGATGCCCCCCTCCCAAAGGGCTCCGACGACCCCATCAGG---------------------------------------------------------------------CCTCGGCTG------CGCTCC------GGT---------------------------
------------------------------------------------------TCGGGATCGGTTATTAGTTGTTTTGGATCAGTAAAGCAGCGGCTGAATCAAAGTCCT------------------------------CAGCGAGACGGCGCC------------------------
---------------------------------------GTGGAGGCGGAGCTGCCGTGCAAG------------ACGCCACGAAGGGGGAAGTCCCCAGCGCGCAGGCTGCTGGCCACCAGG---GGGCAGAAAGGTCCGACTCCGTCCCGGAGAAGAGAGCAGAGCGCGGCGAGGGAG
GGGCTGCTGGCGGTGCTG------ACCGAAGCGGATCAGGAAAACTCTCCGGCGCTGCCCGACGCCACGACTCCGAGGAGCTCCAAGAGGAAGTCGGCGCAGCTGGTGTCGTCCCGCATCAGGAAACAGCTGAATCTTCTGGAGAACCAGCTCGACCTGAACTCGGAC---AGCGGCGGC
GAGGAGGAT------------TTTGTTCCGTCCAAAAAGGATCTGGAGAGC------AGCGACGATGACGAGGAGGCGGCGGACCTGGACAGTGACGAGGAGGTCGTTTTG------AAAAAGGGAAGACGAGCGTCAGCG---TGTCGAACTCCCCGTTCAAAGCAGAGACGT------
GGCGCTTCCAGGACGCCGCGGAAGACGCCAGGCAAGGTG---ACGCAGCCCGGCATTCCGGGAACG---------CCACGG------ACTCCCAGCATTCCCAGTAGGTCACTGCCGGCCCGCCAGCCGGCTAATGTTCTGGAGGAGGCCAGAACCAGGCTGCACGTGTCCTCGGTGCCG
GAGTCTCTTCCCTGCAGGGAGCAGGAGTTCCAGGACATCTACAGTTTTGTGGAGAGTAAAATCATGGACGGGACCGGAGGGTGCATGTACGTCTCCGGCGTCCCGGGGACGGGGAAGACCGCCACCGTCCACGAGGTGATGAGATGTTTGCAGCAGGCGGCCGACGTGGACCAGATCCCC
TCCTTCAGCTTCGTGGAGATTAACGGGATGAAGATGACGGATCCTCATCAGGCCTACGTCCAGATCCTGCAGGAGCTGACGGGTCAGAAGGCCACGGCCGACCACGCGGCGGCGCTGCTGGAGAAAAGGTTCAGTAACCCGGCGCCCAGGAAGGAGACGACCGTCCTGCTGGTGGACGAG
CTGGACCTGCTGTGGACCCGGAAGCAGAACGTGATGTACAACCTGTTTGACTGGCCGACGCGGCGTCACGCCCGGCTGGTCGTGCTGACCATCGCCAACACCATGGACCTGCCCGAGAGGGTCATGATCAACAGGGTGGCGAGCAGACTGGGTCTGACCCGGATGTCCTTCCAGCCCTAC
ACCTTCAAACAGCTGCAGCAGATCATCACGTCCAGGCTGAACAAGGTGAAGGCGTTCGAGGAGGACGCGCTTCAGCTGGCGTCCAGGAAGGTG---------------------GCGGCGCTCTCCGGCGACGCTCGCCGCTGCCTGGACATCTGCCGCAGAGCGACGGAGATCTGCGAG
CACTCCGCCGCGGGC---------------TTGGTGGGAATGAGTCACGTGATGGAGGCGCTGGACGAGATGTTTTCGTCCGCCTACGTGGCGGCCATC---AGGAGCGCCTCGCTGCAGGAGCAGCTCTTCCTCAGGGCCGTCATCGCCGAGTTCCGGCGCCTCGGACTGGAGGAGGCC
ACCTTTCAGCAGGTGCTGCTGCAGCACCAGGCTCTGTGTCGGGTGGAGGGCGTGCAGCCCGTGGGCGTGTCCGAAGGGCTCGCCGTGTGTCAGCGTCTGGGGGCCTGCAGGCTGCTGCTGCTGGAGAGCAGCCGCCTGGGCCTGCTGATGCGGGTCCGCCTCAACGTCAGTCAGGACGAC
GTGCTCTACGCCCTGAAGGCCGAC
>ENSDARP00000110729_DRER
ATGAGCCGCTACATCACAAGACTGAGTATGAGAAGAACTTACAAATGGAACGGCAGACCTGTGGGTGAAGACCGGAAACTCAGAAGGCAATACTATGGATCCATGTCGATTTCTGTGGATGGAAGAACAGAAGATGTGACCGTATCCTTAGGGCAGTACATTTTGATTGAGGGCGAAAAT
GATGACAATCCCTTTGTGGCACAGCTTCTCAAACTCTACACTGAT------GAATCAGGAAAGATG------AAGACTGCTGTGGTGCAGTGGTTTGTGCGGATGTATGAAGTTCCTCAATATAAGCGCAAGCTCTTGGGCAGAGACCCTCACCCACAGGAGGTTTTTTTCTATCAGGAT
AGCTCTTGTGATAATGAGGTGGATGGAGAGAGCATTCTTGCGCCAGTACAGATCATG---------TACATCGCACCTGAGCATCCTTTTCCAGAGGGAAAGAGCAAAGACATGCTATTTGTCAAACACTCATGGGACACAAAATCCTTCCAAGCGGTGGATCCTGAGCTGATA------
---------GAA------------------------------------------CCTCCTCCCAGCCCTAAATCTCCCCCGCCATCTTCACGGGGCCCTCAGGCTCGTCCTCTTCCAACACCAGACCCCTCAATAATGAAAAGGGCCATAACAGGTGCTATTACCCGCGGC------AGC
ATGAGCACCGGAAAAATGAGCTCCACTGAAGCAGAGTCTCTCCATTCTGCTTCCAAGCTCTCAGCAGCTAAAGCTCTTAGTGCAAAGAGGAGGAGCAGAGCTTCCTCGGGGCCACATGTTCGTAAA---------AAGCTGGAGCTGTGCAGTCCAAGCAAAAACATGTCCCGAGAT---
------------------------------------------------------------GATGTTCTGGGGGAGATTTTAGATAAACACATCGATACA---GACAAAACACTGATGTCTAAG------ATGAACACGTCTCCATCAGGCCGC---------------------------
------------------------------------------------ATTTCTATTTCTATTAGACTGACTCCACTTAAATGTAATGAGGAGCAGCAGATCTTGCCTCTGTCATCACACAGCCCTGATAAACCCACACTGACTGCATATGGA---------------------------
------------------------------------------------------AGTGACAGTGCGACCAGTGTCTTTCTCGGGGTGCCGGCACTGGGTGACGATGACCCA------------------------------GAG------------------------------------
------------------------------------------------TCACTC------AATAATACTGGCAGAACACCTCGCAAAAGAGAGGCAACTCCCAGAAGAGCA---AGTGTAAGG---GGGTTGAAGGCAAGAACTCCATCTAGGAGGAAAGATTCAGCGTCACTCAAAGAA
CCAGCACTGACAGCTTTA------GCTGAAGAGGAGCATGAAGATTCGCCTGCACAGACTGCT---GCAACTCCCCGC---TCTAAGAGGAAATCTGCCCAGCTTGTGTCCTCGCGCATCAGAAAGCAGCTAAATCTGATTGCCAACAAGTTTGACCTGCAGTCAGAT---GGTGAGGAT
GGCGATGAGGATGACTGC---TTTGTACCTTCTAAGATTGACCTGCAGAGTAGCAGCGATGAA------GAACTGGAGGCAAAGGTTGACAGCGAGGATGAACTTGTAGTG------AAGAAG---CGCAGA------GGC---TCCCGAACACCCCGAGCTACGGATAAAAGCTGTGTC
TCTGCT---AGGACCCCATGTAAAACACCTAGCAAGAAG---GCTGCTCCATCCACCCCACGCACA---------CCACGTCATGCCACCCCTAGCATACCCAGCAGGACTGCACCTGCCAGGAAACCAGGAAATGTTCTGGAAGAAGCACGTGCACGGTTACATGTTTCTGCTGTTCCT
GAGTCTTTGCCATGTCGTGAACAAGAGTTTCAGGACATCTACAACTTTGTAGAGAGTAAAGTCATTGATGGCACTGGAGGGTGTATGTATATCTCAGGTGTTCCTGGAACTGGCAAAACAGCCACAGTGCATGAAGTGATCCGATCTCTTCAGCAGTCTGCAGAACAAGACGAGATCCCC
CATTTTAACTTCATCGAGATCAACGGCATGAAAATGACAGACCCACATCAGGCTTATGTACAGATTCTACAGAAACTGACTGATCAAAAAGCAACATCTGATCATGCAGCTGCTCTCCTGGAGAAACGCTTCAGTGCTCCTGCGCCCAAAAAAGAGACAACTGTGCTTCTAGTAGATGAG
CTTGACCTTTTGTGGACCCGTAAGCAGAATGTGATGTACAACTTGTTTGACTGGCCAACACGACGCAACGCTCGTCTGGTGGTCCTCACTATTGCAAACACCATGGACTTGCCTGAGAGAATCATGATCAATCGTGTTGCTAGTCGATTGGGACTGACAAGAATGTCCTTCCAGCCATAT
ACATTTAAACAGCTACAACAAATCATCACGTCCAGACTGAACAGGGTAAAGGCTTTTGAAGAAGACGCTCTTCAGCTGGTCTCAAGAAAGGTG---------------------GCAGCTCTTTCAGGTGATGCACGACGTTGTCTTGATATCTGCAGACGGGCCACAGAGATTTGTGAA
CACTCTGGAAACCAGCAGAAAGGCAGTGGATTGGTGGGAATGAGTCATGTGATGGAGGCATTAGATGAGATGTTCTCCTCTTCCTACATCGCAGCCATA---AGGTCTGCATCTGTTCAGGAGCAGCTCCTCCTGAGGGCTGTTATTGCAGAGTTTCGTCGACTGGGTCTAGAAGAGGCC
ACTTTTCAACAGGTGTTTGTTCAGCACCAGGCTCTGTGTCGCGTTGAAGGTTTGCAGCCAGTGAGTGTGTCTGAAGGGTTATTGGTCTGTCAGAGGCTGGGCTCCTGTCGCTTGCTGCTGCTTGAAGGAAGCCGTCTGGACCTGTTTCTCCGAATCCGTCTCAATGTTAGTCAAGACGAT
GTGCTTTATGCCTTGAAGGCTGAC
>ENSGACP00000007193_GACU
AGGATGAAGTACTTCACCAGATTGAGAGTCAGGCGAGTCTACGAGTGGCGTGGAAAGCCTTTAAGTTTCAACAGGAAGTTGAAAACCTATGAATATGGCTCTTTAGCCATCAGCGTGGAAGGTCTGCCGCGGATCACTGTCATTAAGATCGGCCAACACATCCTCATTGAGGGAGAGGAT
GAGGATAACCCGTATGTGGCCAAAGTCATCAGGCTGTTTGGCGAC------GATAGCGGGAAGCAG------AAGAAGGCGGTGGTTCAGTGGTTTGTTCGTGTCTTTGAAGTGCCTTTGAGCAAACTGAAGCTGCTGGGCAGAGAGCCTCACCCGCAGGAGATCTTCTACTACCAGGGT
CGCAGCTGTGACGATGAGGTCGACGCCGGGTCCATCCTCAAACCCGTGCAGGTGACG---------CACTTGGATGCAGCAGCTCCGTTCCCGGACGCGGGCGACGGGGACGCCCTCTACGTGAAGCTGTCCTGGGACTCCAAGACCTTCAGAGTGGCGGAGCGCTCTGTG---------
------------------------------------------------CCCTCACCGCCGTGCTCCCCGCCTGCAGCGGCTCTGGCGTCCCGGGGCCCCGCTCGACGCGCCCTCCCGACCCCGGACCTCACGGTGATGCGGCGGGCCGCGCAGGGGGAGGCGAGAGGCGGCCGGGCCACC
GCGAGTGCGGGCAAGGCCCGCGCCGCCGAGGCGGAGTCGCTCCACTCCAGCACCAAACTGTCGGCCTCCAAATGTCTGAGCGCCAAGAGGAGGAACGCCTCGGCCAGGACGCCCGGCGTGCGCAAG---------AAACTGGAACTCAGCAATCCGGAGAGGAATTCG---------ATG
GCGGGC---------------------------------------------------GAGGACATCCTGGGCCAGCTGCTGGACGACGAGCTGGAGTCGGTGGGGATGGTGGCTGTCGGAAGG------CTGTCTGCTTCCCCCCCTCAGGAC---------------------------
------------------------------------------------CTG------------TCCCTCACCCCCCGCAGGAGG---------------------------TCCCGAGGGGCCCCCGGCACTCCGGTGAGACTC------AACTGTCCCGCGAAGTCGCACTGCCCACGC
GCAAGTCCACACGGGTCGAGAGCAGCCGCAGCTTTT------------CAACTACAGAAAAAT------------------------------------AAAAGTCCTCCG------------------------------CAGGGTGACGAGGTGATGGAGCCAGAGTCA---------
---------------------------------------ATGACCGGCTCGCTT------AAG------------ACCCCCAGAAGAAGGGCCGCTACGCCGAGGAGGCCGTACGCCACCAGG---GAGCAGAAAGCTGCCACTCCTTCTCGAAAAAAAGAACGGGACACCCTGAAGGAA
CCGGCGCTGGGAGTCCTG------GCCGAAGTGGATAATGAAATCTCTCCGATGCTGCCGGTCATCGCCACGCCGAGGGGCTCGAAGAGGAAGTCGGCCCAGCTGGTGTCGTCCCGCATCAGAAAACAGCTGAATCTTCTGGACAACCTGCAGGACCTGAACTCAGAC---GGAGAGGAC
GAGGAGGAG------------TTTGTTCCATCCAAGAAGGAGCTTCAGAGCACA---------------------------GGGCTCGATAGTGATGACGACGTGGTGTAT------AAAAAGGGCAGACGCGCTGCTGCAGGGCCTCGTACTCCTCGCTCGAAGCCGAGGATCCGCTCC
TCGACC---AGAACGCCGCAAAGAACTCCCAACAGGAAG---ATCACACCCGGCACGCCGCGCACT---------CCTCAATGCGCAACGCCCAGCATCCCCAGCAGGTCGCTGCCGGCCCGGCAGCCGGCCAATGTTCTGGAGGAGGCCAGAACGAGGCTGCACGTGTCCTCCGTGCCG
GAGTCGCTGCCCTGCAGAGAGCAGGAGTTTCAAGACATCTACAGCTTCGTAGAGAGCAAGATCGAAGACGGCACGGGGGGGTGCATGTACATCTCGGGTGTGCCGGGAACGGGGAAGACGGCCACAGTCCAGGAGGTGATGCGCTGTCTGCAGCACGCGGCCGATGTGGACGAGATTCCT
CCTTTCCACTTTATCGAGATCAACGGGATGAAGATGACGGATCCTCATCAGGCCTACGTCCAGATCCTGCAGAAGCTGACTGGTCAAAAGGCCACGGCCGACCACGCGGCAGCTCTGCTGGAGAAGAGATTCAGCAACCCCGCGCCCAGGAAGGAGACTACCGTGCTGCTGGTGGACGAA
TTGGACCTGTTGTGGACGCGCAAACAGAACGTCATGTACAACCTGTTCGACTGGCCGACCCGGCGCCACGCCCGCCTGGTGGTGCTGACCATCGCCAACACCATGGACCTGCCGGAGAGGATCATGATCAACAGAGTGGCCAGCAGACTGGGTTTGACCAGGATGTCGTTCCAGCCGTAC
AGCTTCAAGCAGCTGCAGCAGATCATCATGTCGCGGCTGAACAAGGTCAAGGCCTTCGAGGAGGACGCACTCCAGCTCGTGTCCAGGAAGGTCTCCCTCCGCTCTCCCAGGTGGGCCGCTCTGTCGGGCGACGCCCGCCGGTGTCTGGACATCTGTCGCACGGCGACGGAGATCTGCGAG
CACTCGCCCGCCGACCCGTCGGCCACGGGTCTAGTCGAGGTGGGTCACGTGATGGAGGCGCTGAATGAGATGTTCTCCTCCGCCTACGTCACCGCCATCAACAGGTGCGCGTCGCTGCAGGAGCAGCTCTTCCTGCGGGCGGTCATCGCTGAGTTTCGGCGGCTGGGATTGGAGGAGGCC
ACCTTCCAACAGGTGTTTGTGCAGCACCAGGCTCTGTGTCGGGTGGAGGGCCTGCAGCCCATCAGCGTGTCGGAGGGCCTGGCGGTGTGTCGGCGTCTGGGAGGCTGCCGGTTACTGCTGCTGGAGCCGAGCCGCCTGGGAGTCCTGCAGCGGGTCCGCCTCAACGTCAGCCAGGACGAC
GTGCTCTACGCCCTGAAGGCCGAC
>ENSXMAP00000013050_XMAC
AGGATGAAGTATTTCACCAGGCTGAGAGTCAGACGGATCTATGAATGGCGCGGAGCTGCGCTGGGCTTCAACAGGAAGCTCCAAACTTATGAATATGGCTCTCTCTCCATCAGGGTGGAGGGTCTCCCTCATTCCACCGTCATCAGCGCCGGGCAGCACATCCTGATCGAGGGCGACGAC
GACGACAACCCGTACGTCGCCCGAGTGGTGCGGCTGTTCGCAGAC------GGTCGGTTCCAGGAACCGGATAAGAAGGCCGTGGTCCAGTGGTACGTCCGGGTGTCCGAAGTGCCGCCGGGCAAACTGAAGCTGCTGGGCAGAAACCCTCACCCACAGGAAGTCTTCTTCTACGAAGGT
CGCAGCTGTGAGGACGAGGTCAACGCCGAGTCCGTCCTCCGACCCGTTCAGGTCACCGACGTGAGACACCTGGACGCCGCCGCTCCGTTCCCCGTCTCTGAGGACGGAGACATTTTCTACGTCAAACTGTCCTGGGATTCCAGAACCTTCCGACCCGTCGAC------------------
---------------------------------------------------------------------CCGTCTCTGCTGGACGCTTCTCGTCCTCCCTGCCGC---------------------------------------------------------------------TCCCNA
GCGAGCAGCAGGAAGCCC---GGCGCCGAGGCCGAGTCGCTGCACTCCCTCACCAAACTGTCGGCCTCCAAATGCCTCAGTGCCAAGCGGCGCAGCGCCACCTGCAGGACGCCGGGCGTCCGCAAG---------AAGCTGCAGCTCAGC---------AGA---AGT---------AAA
ACTGGCCAATCGCAGCTCTCTGTCTCCTCAGGTCCAGACGACCCGGCGGCGCTCAGAGACGACGTCCTGCAGCAGCTGCTGGAGGCGGAGCTAGAGAAG---GGG------------AGGCGGTCCGCCGCCGCGGCGTCCCCCTCTGAGCCG---------------------------
------------------------------------------------CTCCGCATCACCCACAGCCTCACCCCCCTCCGCAGG---------------------------ACCAGCAGGACACCCGGTCGC------CACGAC------GACTTTCCCCTGACGCCG------------
------------------------TGCTCTGTCCGCCGCCGGGAGTCCCAG---AGCGAGACG------------------------------------GACAGTCCGCCG------------------------------GCCGGAGACGACCTC---------------AGCAGGTTA
GGGCGATATGGCATAAAAATAAAATATCCAGTTTTTTATATAACC---------------------------------------------------------------------------------------------AGCACC------AAGAGGAAGGAGGTCCAGACTGGGACAGAA
CCGGTTCTGGAGGTTCTA------GACGAGGAGGAGGAGAAGAACTGCGCCCTG------AGGATC------CCCAGG---------AGGCAGTCAGCTCTGAAGGTGTCGTCTCGGATCAGGAAGCAGCTGAACCTTCTGGACGACCGG------CTGAGCTCTGACGAAGACGAGGAA
GAGGAGGAG------------TTTGTTCCCTCCAGGAAGGAGCTGCAGAGC------GACGAAGAGGAGGATGATGAAGGTGATGAGGAAGAGGATGAAGAGTTGAAGGTG------AAGAAGAGCCGCCGCTCCTCTTCC---TCGGCGGCGTCTCGTACCAAGCAGAAAACC------
TCAGCC---CGAACGCCG---------------AGGAAG---GCCGGTCCGAAAACGCCGCGGACT---------CACCACCACGCCACGCCCAGCATCCCAAACCGGGCCCAGCCGGCCCGTCGCCCCGGCAACATCCTGGAGGAGGCCAGAGCCCGGCTCCACGTGTCGGCCGTGCCG
GAGTCGCTGCCCTGCAGGGAGCAGGAGTTCCAGGACATCTACAGCTTCGTGGAGAGCAAGGTCCTGGACGGAACCGGAGGGTGCATGTACGTGTCCGGCGTGCCGGGGACGGGGAAGACGGCCACGGTGCAGGAAGTGATGCGCTGCCTGCAGCACGCCGCCGAGCAGGACGAGATCCCG
CCGTTCGTCTTCATCCAGATCAACGGGATGAAGATGACCGACCCCCACCAGGCCTACGCCCAGATCCTGCAGAAGCTGACGGGTCAGAAAGCCACGGCCGACCACGCCGCCGCCCTGCTGGAGAAAAGGTTCAGCCATCCGGCGCCGAGGAAGGAGACCACGGTGCTGCTGGTGGACGAG
CTGGACCTGCTGTGGACCAGGAAGCAGAACGTGATGTACAACCTGTTCGACTGGCCGACGCGGCGCCACGCCCGCCTGGTGGTGCTGGCCATCGCCAACACCATGGACCTGCCGGAGAGGATCCTCATCAACCGCGTGGCCAGCAGGCTGGGTCTGACCCGGATGTCCTTCCAGCCGTAC
TCCTTCAAGCAGCTGCAGCAGATCGTCACGTCTCGCCTCAACAAGCTGAAGGCCTTCGAGGACGACGCGCTGCAGATCGTCTCCAGGAAGGTG---------------------GCGGCGCTGTCGGGCGACGCCCGCAGGTGCCTGGACATCTGCCGGCGGGCGACGGAGATCTGCGAG
CGCTCGGCGGCGCAG---------------CTGGTGGGGATGAGCCACGTGATGCAGGCGCTGGACGAGATGTTCTCCTCGCCGTACATCGCCGCCATC---AGGAGTGCGTCGACGCAGGAGCAGCTGTTCCTACGAGCCGTCATCGCAGAGTTCAGGAGGCTGGGACTGGAGGAGGCC
ACCTTCCAACAGGTGCTGGTGCAGCACCAGGCTCTGTGTCGGGTGGAGGGCCTGCAGCCCGTTGGCGTGTCGGAGGGCCTGGCTGCGTGTCGGCGCCTGGGAGCCTGCAGGCTGCTGCTGCTGGAGCCCAGCCGCCTGGGGGTCCTGCAGAGGGTCCGGCTCAACGTGAGCCAGGACGAC
GTGCTCTTCGCCCTGAAGGCCGAC
