# Supplementary material for: Global expression pattern of genes containing positively selected sites in European anchovy (Engraulis encrasicolus L.) may shed light on teleost reproduction
Source: PLoS One. 2023 Aug 11;18(8):e0289940. doi: 10.1371/journal.pone.0289940 (PMC10420382; doi:10.1371/journal.pone.0289940)
Supplement: S1 File — (ZIP) [file pone.0289940.s008.zip › alignments/anchovy.11905_ANCH.fas]

>ENSONIP00000014407_ONIL
------------------------------CCAGTGATGGCCTCCCCC---------------CTCCCTGTCTCC---TTCATCCTGGTGGTTCTCCTGTTGGCTGAGTCACTTGTGTGCCAGACAGGGGCCTGTAAGGGCCACAGGCAAGTTTTGAGGGGACCACCTGGCTATGTGACA
GATGGAGCAGGAAACTACTCTGTCAATGGGAATTGCGAGTGGCTCATCAAAGCTCCCAGCAACAGTCACCGCATTGTCTTGAATTTCACCTTCATGGACACAGAGTGCACTTATGACTACCTTTTTGTGTATGATGGGGACTCCTACCAAAGCCCCCTGCTAGCCAGTCTGAGTGGCAAC
ACGGTACCCCAGCCCATTGAAGCAAAGTCTGGCAAGATGCTGCTTCATCTCTTCAGTGACGCTAATTACCACCTCCTGGGGTTCAATGCAACTTACACCTTCTCTTTGTGCCCTGGAGCGTGTGGCGGTCATGGT---------------------------------------------
------------------------------------CCTTGTTCTGTGAACGGCCAG------TGTGACAAG---------------------------------------------------------------------------------------GTAAGAGTAGGGATAGGG---
---------------------------------------------------------------------------------------NGAGCTCTTGGTGACTTGATCAAATACAATTTCACATCCAACCAATGGGAAAGCAGGTCTTATGGTCATTCACCTGTAAGTGAACACACTCAA
ACATCTATTGCATTT---------------------------------------------------------------------------------------------GCTTTGTCATTCTCTATGCAAACAAGTGTCCAAGTTACTGTCAGCACTTTACAGAGAATGGATTCAAAGATA
TCCACTCCAAGATTTTCTCTCAACGACTTGTCAGGCCCCAGCTTATCCTTTGACAACCAGGAACTCAGATATATTAAGACTCAT---------------AAGCTT------------------ATTGTTTCCGTTCTATTTTACATATATAAAAATAACTTGAAAGACAATAGTATAACT
ATAGTAATAGGATTAAAGGCAAAACCTATCACTATTACTTACAACTTCATGCTGTTTTTTTCCTTTGGTGGATCATCTGATATACATTTACTTATGGCCATTTATTACAATAGCCTAAATCTGTGTAATATAATTCACAAAAGACTGGCAGACATG------------------------
------------------------------------------------------CAGAGATCTGCACGAATCCTTAAGGGTCACCATCTAGTGTTGAAATTTCCATCACTT---------------------------------------GGATTTAATGTTTGTCTTGCA---------
---------------------------------------------------------------------------------------------------------------------GGAGGGAATGTGCACATTCATTACCTAGAGGAAAAGTGCTATGATGAGGAAATCTTTTTCTAC
CATCTGGGTTGTCACCAGTGGGTCTCGGCAAAGGAGAAACTC---------------------------------GAAGGTGGAGATGCTATGAGG---------------------------------------------GGGCGTTACTCACATGTTGCTGCAGTGATGGAGGGACGA
GTGTTGCTGGTTGCTGGAGGTTACAGTGGCGTTGCGCGTGGAGACCTTGTGGCTTACAAAGTTCCCCTTTTTGTCAGTAGCGACCAAGGTGACAGGCATCAG------------GATGCTGTTTGTGCTGAGGCAGTAGATGAAAGTATGTGCCTGAAGAACCCAGAGTGCAGCTGGTGT
GAAGGCCGCTGTAGAGAGTACCAGCCCACTAACCCG------TCGCAGTGTGGAAGTACT------------------------------------------GGTTGC---------------------------------------------------------TTGGGCCTCGCTCGC
TTCCTGTCTGACTGCCAGTCCTGTCTGGTGTTCAGTGGCACTCCAGCTTCTCTGGCCCGTGCCCCTGGTGAATTTGGCTGGTGTGTTCAGAATGAGTCCTGCCTACCAGTGTCAGAGCGAAGTGCGTGCCGTGTGGACCAGATCTCAGGGGCGTACGGCTGGTGGGGGGAGCGTACCCTT
TTCCTAACCTCCCTCCACTCCTGTCGCACCGAGAACTATGTCCCGGGACTGCACCTGCTCACCTTCCATCACCCCCGCAACGACTCCCAGCCTGACCAGGTA---------CGGAGTCCAAATGTATTGATTTTA---------------------------------------------
---------------------------------------CCAGTTGAGCCTGTAACTACTTCCCTC------------------------------------------------------TCTGCTTATACTTACTCCTCCTTCCTGCCACCAATATTGCATTCGAGTTTGGATATAATG
ATTCTGCACATGGCGGCAACGTTGAATGAGAAGGGCGAAAGTGAATCGTCGAATGAAACAGATGAAACAGAATTG---GAGGTGGTGGGTCGCTGGGCAGCTCCGCAGGAAAAGGAGCTGAAGCTCCTGGCTCGACCAGATGGGAGTCGACTTTTCTCTAACCTCACTCGGGGAAACCAT
TACCTTGTTCAGGCGGAGGGCTACCTGAACAACTCTGGCTCAGGACAGACAAGTGAGATGGCCTTGATTTGGAACAGAACG---TTGCCTGAAGGAAATGAGATCAACTTCCTATTCTTGGAGCCGTACCGCTCAGGTTCC---------------------------------------
------------------------------------------------------------------------------------------------------------------------------------------------------------------------------------
---------------------------------------------------------------------------------------------------------------------TTCATACAAACATCTGCAGCTCATCTTTTCTACTGTACTATCACTTTCTTTTACAGGAGAAAG
ACATGTGGTGAATGCCTTTCCAACTCCAGCCAGTGTGCGTGGTGTGAATCTGCTCAGGCCTGCTTCTATTTTGCTGCCTACCTCACAAAGTACCCCTATGGACAATGTAGGGATTGGTATGACAGTTACTATAATAATATATGCTGTAATGACTATAATCACTTTCTTTCTCAGTCTGTA
TCTCAGTCCAACTGTACAGTTGGACTGAGATTACATAATTGGCTCTTACATTTCAAGACTGTTCTAACTGTATTTTTATCCAACTGGGCTCCTGCTTCTACCTGTCTTATTTATAATTTACTTCTTACTGTAACTAATGGAAATTATGGCCACATAACACACAGACTAACAACTCCACTT
GAATTTAAATTGCAACTTTCACCTCATAATCAGATGAACAAAAACACGAGAAACAACACATTTAGATTTTGCCAGACAGTCAGTGTTCACTCAGTTCCCCAGTGTAAGCAGTGTTCAGCTTTAAACACATGTACAGAGTGCCTGAGGACTTTCCAGTGTGGCNGCTGT------------
------------------------------------------------------------------------------------------------------------------------------------------------------------------------------------
------------------------------------------------------------------------------------------------------------------------------------------------------------------------------------
------------------------------------------------------------------------------------------------------------------------------------------------------------------------------------
---------------------------------------------------------------------------------------------------------------GTTCCCTGTGAGTGTAACGGACACGGCGACCCTCTCCAGGGATACTGTCACAACCAGACAGGCCAGTGT
TACTGCACCCACAACACTCAGGGACCACACTGCGAGTCCTGTCTGCCTGGTTACTATGGAGATCCC---------AGGAACAATGGAACATGTTACCGCCAGTGCCAGGGCCGCTCTGTCCTGCTGTCCTCCACTTCCTCCACC------ACTATTCCCCTGTCT------TCTTCTTTG
GGGTGG------------------CTGAGTGGCACAGAGGGGAAAGGTGGGCTTTCTCATTGCCTGTGGGTCCTCTCTGTGACTGAGAACCTGGCACCCTGTCTGCCAAGACAGTTTTGTCCCCCAGTAGCTCTCACGCTACACCCAGACTCTCATACACATTGTAAAAGTTCGTATGTC
TATGTGTTTGATGGCCTGCCTCGTTTTCTGGGTAACGGAGTTGTACATTCTGATCACAATCTAATTGGAGCATTTTGTGGCACCACGAGGACTCAGCCTATCACAGTGGAGGCCACTTCAGGTGTGATCTCAGTCTACTTTGAAGCCAACGTCACTTCAGACAGACCTCAAGGCTTCAAT
GCATCTTTCTGGGTACGACGGTGT---CAGCAGAGCTCT---GAGGATGAAGATGGATCT---GTATGTCCGGGTGGAGCCCAGTGCCAAGGTGGGCTCTGCCAGTGCCCTCAGGGATATGGGGGACCACACTGTGACCGGCTAGTGTGCCCTCAGGATTGTGGAATAGCAGAAGGAAGA
GGAACTTGTAATATATCTCTGGGAGTGTGCGTGTGCTCAGAGAGCTGGGTTGGGTCAGACTGCTCTATTCCTCGAGACTTCAACAGCTTGGTGTGGGAAACCTTACTGGACGCACAGATGACTGTGAACCAGGCCCACAGGTTCCTCCACAGGATGGGACACTCTCTGGTGTCTGGACCA
CAGGGCAACCTCTGGATGTATGGAGGGCTTTCTCTGACAGAGGGAATTCTGGGAAATGTCTATAGCTATAAA------------------------------------TGCTTAGACAAAGGGCTT------------------------------------------------------
------------------------------------------------------------------------------------------------------------------------------------------------------------------------------------
------------TCTGTGCTGTTGATTGGCGGGTACTCTCCTGAAAATGGTTTCAATCACCATTTACTTGAGTTCAGCCCTCAGTCTGGAAACTGGACCATTGCCCCCCACACTGGCACACCACCTACAGGTTTGTATGGCCACACGGCAGTCTACCATGAACAGACTGATGCCATCTAT
GTCTTTGGAGGCTACCGCTTTCACGTGGAAAGTGTAGAGCCATCTGCTGAGCTCTACAGCCTGTATTACCCCAACCTCACCTGGTCTTTGCTGGCCACCTCTCAGGGTATTAAG------------------------------------------------------------------
---------------------------CCCCTGTCCCGTTTCTTCCACGCTGCTGCACTGATTAAAGACACTATGGTGATTGTGGGCGGCAGGACGGAAGCAGAAGACTACAGTAACTCTGTCTCTCTGTACCAGATCAACTGTAACACCTGGATACAACCA---GTTTTTCTTTTAGTG
TCAGCTGTTGGAGATCCGGTTAATGGTTCGGTGTCCCTTGCCATGACGAGCTGGGGCGGTCGTCTCTTCCTGTCAGGAGGCTTCAATGGCGTCACCCTTGGCAGACTCCTAACCCTGTCTGTGCCCTCTGACCCCTGCGCCCTTCTTCCCACACCAGAGGCTTGCAACACCACCACAGGC
AGCTGCATATGGTGTAGAGGGAGCTGTGCTTCTTCTGACACTGCTGAGAGAATGGGATGCTTCACTGGACAGTCTCCCTGTTCTCCAACCCCTCGTGAGCCAGACCAATGTCGCAGACTCAAGACATGCAGTGAATGCCTTGCACGACACCCTAAAACATTTTCCAGTCCATCCCAGCCT
---------GTTTTACAGTGTAAGTGGTGCACAAATTGTCCAGAGGGGGCTTGTATCAGCAGCTCTCTCAGCTGTACAGCTGTACATGACTGTCGAATCAACCAGAGAGAGATCTTCCTGTCCAGCAACTGCACTGAGACTAGCTGTGAGGCTTCTGACTGCCCCAAGTGTACAGCTTCT
GGAAAGTGCATGTGGACTCGCCAGTTCAAACGCACAGGCGAAACGAGGCGCATCTTGAGTGTGAATCCCACTTATGACTGGACATGTTTCAGCTACGCTCTGCTCAACGTCTCACCCATGCAGGTGGAGTCATCCCCTCCTCTGCCGTGCCCTCCGCCATGCCACAGTCTCCATAACTGC
AGCCTTTGTCTGAGCTCCAATGGCTCTGATGGGGGCTGGCAGCACTGTGTGTGGAGCATGGCCCTGCAGCGGTGCATGAGCCCATCTTTTGTGCCCCTCCGGTGTGAGGCAGGCCAGTGCGGTCGACTGCTTTCTAGGGGAGACTCCTGCTCTCCCCAGTGCTCCCAGCTCACTCAGTGC
TCCCAGTGCATTGCTAGGCCTCAGTGTGGTTGGTGTTCTTCTCGCGGGGGCAATGGGGCTGGACGCTGCCTACAGGGAGGACTTGATGGTGTGAGTGAGGGTGTTTGCCGTTTGACAAACAGCAGTTGGTCTTTCCTCCATTGTCCAGAGGAGGATGAATGCGCCAACGGTCATCACAAC
TGTAACAGCACTCAGGACTGCCACGATCTGCCACAAGGATACCACTGCACCTGCAAACAGGGTTACATACTTAGCAGTGTTTCTGGTCAGTGTGAGCCAGTTTGTGCACAAGGCTGTGTGAATGGGACATGCACATCCCCCGGAGTTTGCCAGTGTCACTTTGGCTTTGTAGGGGATAAC
TGCTCCTCTCAGTGCAGCTGCAACAAACACAGCAACTGTGCTGGTGTTAACAAACCAGATGTTTGTTTGGAGTGTCACAATAACACCATGGGTAAACATTGTGAGAAGTGTAAGCCTCTGTTTGTGGGCTCTGCCAAGGGGGGTGGCACTTGCCATCCATGTCGGGAATTTTGCAAGGGA
AACAGCGCTGTGTGTCTATCCCGGGATGAACTTAAGAAGGCACAGGATAATCCACAGTTATTTCCTCTTGACCCTAACAGC---ATTCAGTCCTGGGTGTCTGAGGGTCCTACAGAGGAGAATGCTGTATGTGTAAATTGTCAGAACAACAGCGTAGGAGATCGGTGTGAGAGCTGCCTT
AGTGGCTACTTCCTGCTGCAGGGGAAGTGTGAGAAGTGTCAGTGTAATGGCCATGCAGACACATGCAATGAACATGATGGCACAGGCTGCCCCTGCCAAAACAACACAGAGACCTCCTCCTGCCTCAGCAGCCCCCAGAGTGATCGCAAAGATTGCTACAGGCAACAGTGTGCAAAGTGC
AAGGATTCTTTCAATGGCACACCAGTGAATGGGCGTCAGTGCTACCGTCAGTTTAATGTGGACACAGAGTGCTGCTTTGACCCCACATCGCAGACCAACTGCTTCCATGATCCCACTATTCGCAACCTGCCCAAGGGGCGCACTGTATTCTTTGCTGCCCAGCCAAAGTTCACCAATGTG
GACATTCGGGTCACCATTGATGTCACTTTTGGTGAGGTGGAGGTGTACGTGTCCAACTCTCATGACACCTTCATTGTGGACGTAGATCGATACACAGGGATTCACACCATCAAGATCGAGGAGGAATCTGTAGTTCCAGGGAAAACTGCCGGG---------------------------
ACTGAAAAGGAT---------TCCCCTCCGTCCCCTATAAAGGTGTTTGCCAATACCTCATCCAGCTTTGCAGGTTCTGTGCTCTCCCAAAGC---------CTGCAAGCAAAACCTCCAGGAGCGGAAAGGGAAATCAGAGAGGAACGTGCTGAAGGACTCATCACTTATATCACCGTG
TGGAAACCCCAGACAGTGCTGATTGTCCGTGGTGTTCGAGATCGCGTGGTGATCACCTTCCCCCATGAGGTGCACTCCTTGAAATCTAGTCGCTTTTACATCGCTCTGAGAGGTGTGGGAACTGAAGAGAGACAAGGAGAGTCCCAGGGCCTGCTTTTTCTGCGACAGGACCAAGCCCAC
ATTGACCTTTTTGTCTTCTTCTCTGTCTTCTTCTCCTGCTTTTTCCTCTTCCTGTCTGTCTGCGTCCTCCTGTGGAAGGTTAAGCAGTTCCTGGACTTCCGTCGGGAGCAGCGTCGCCACATTCAGGAGATGACCAAGATGGCATCAAGGCCTTTTGCTAAGCTCACTATATACCTTGAG
CCGGAAGAGCCTCAGCTCATCTACTTGCCTTCATCTGGTGGAGGCGTAGGGGGCAGCACTGTGTCGCTTGCTCATGCCCGCACA------------------------------------------------------------------------------------------------
------------------------------------------------AGCAAG------------------------------------------------------------------------------------------------------------------------------
---------------------------------------------------------------------------------------------------------------------------------------------------------------------------TCCTCCTTC
AAGGTGGGGCCCATTACCCTGGAGCCCACAGATGATGGTATGGCTGGAGTGGCTACAGTCCTCTTCCAGTTGCCGGGGGGTGTCTTGGCTCCAAACCGCGCCTGTCTGGGCTCCGCACTGGTTACTTTGCGACAGAACCTGCAGGAATACTGTGGCCACGGCAATGGAGGC---GGGCAT
CCAGGAGCGGGTGCGGGCCGCAAGGGGCTGCTAGGGCATCAGCACCTGACCACTATGGCTATG
>ENSTNIP00000011028_TNIG
------------------------------------------------------------------------------------------------------------------------------------------------------------------------------------
------------------------------------------------------------------------------------------------------------------------------------------------------------------------------------
------------------------------------------------------------------------------------------------------------------------------------------------------------------------------------
------------------------------------------------------------------------------------------------------------------------------------------------------------------------------------
------------------------------------------------------------------------------------------------------------------------------------------------------------------------------------
------------------------------------------------------------------------------------------------------------------------------------------------------------------------------------
------------------------------------------------------------------------------------------------------------------------------------------------------------------------------------
------------------------------------------------------------------------------------------------------------------------------------------------------------------------------------
------------------------------------------------------------------------------------------------------------------------------------------------------------------------------------
------------------------------------------------------------------------------------------------------------------------------------------------------------------------------------
------------------------------------------------------------------------------------------------------------------------------------------------------------------------------------
------------------------------------------------------------------------------------------------------------------------------------------------------------------------------------
------------------------------------------------TGTGGTAGTACA------------------------------------------GGTTGT---------------------------------------------------------CTGGGCCTGGCTCGT
TTTCTGTCTGACTGCCAGTCCTGTCTGGTGTTCAGCGGCACTCCGCCTTCCCTGGCCCGCGCACCTGGGGAATTTGGCTGGTGTGTTCAGAACGAATCCTGCCTTCCGGTGTCAGAGCGAAGTGCGTGCCGTGTGGACCAGATCTCAGGGGCGTACGGCTGGTGGGGGGAGCGTACCCTT
TTCCTAACCTCCCTCCACTCCTGTCGCACCGAGAACTATGTCCCAGGACTGCACCTGCTCACCTTCCAGCATCCCCGCAACGACTCCCAGCCTGACAAGGTGTCCATTCTTCGAAGCACCACCATC---ATTCTTAGCCCCACTACAGAAATGGACGTAGCGCTCCAGTTCAGGGGCTTC
ATCCACCCATTGTGGGGGGCCCCTCCTCCTGCATCAGCTCCCACAGAA------ACCGTCTCCATGTGGGCTCGTATCCAGAGGCTCCACTTTGAGGCTCGTATGGCTTCAGGGCCCAACTCC---------------------------------------------------------
------------------------------------------------------------------AGTCAACTG---GAAGTGGTTGGCCGCTGGACAGCGCAGCAGGAGAAGGAGTTGAAGCTGTTGAGTCGTGCAGATGGAACTAAATTGTTCTCTAACCTGACAAGGGGTAATCAT
TATCTTGTTCAGGCTGAGGGCTACCTTAACAACTCAGGCTCGGGACAGGCCAGTGAGATGGCCCTCATCTGGAACCGAACT---TTACCTGGTGGAAGTGAGATATCCTTCCTGTTCCTGGAGCCATACCGCTCAGGTTCCTGCTCAGAGTACATGTCCTGCCTGGCCTGCCTATCGGAC
CAGTCTTGTGGCTGGTGCTCATCAGTGTCCCGCTGCCTCCTGCGGAAC------AGTGCGGACACA------TGTCCCGAG---GAAGACGGGGATTTGAAAGGAGAAGGTTGGCGACACCTGCTGCTCGCACCCCAGCACTGCCCCCTCTGTGAAGAGTACAGAGACTGCTCTGCTTGC
ACTCAGGACCCGTACTGCGAGTGGCAGATAAACTCCAGCAAGAAAGGCGATTACCAGTGCAGCCGAAGGGGACGATTAGATGGATCCATACGAGATCCGAAGGGGTGCCCCAAAGTGTGCAACCAG------------------------------------------------AGGAAG
ACGTGTGGTGAATGCCTCTCTAACTCCAGTCAGTGTGCATGGTGTGAGTCAGCCCAGGCCTGCTTCTATTTTGCTGCCTACCTCACTAAATACCCCTATGGAGAGTGCAGAGACTGGTATGACAGT------------------------------------------------------
------------------------------------------------------------------------------------------------------------------------------------------------------------------------------------
------------------------------------------------------------------------------------GTTCACTCCGTTCCACAGTGTAAGCAGTGCTCAGCTTTAAACACGTGCACAGAGTGCTTGCGAACCTTCCAGTGTGGCTGGTGTGGTGACTACAAC
AATCCAACAATTGGAAAGTGCTTGAGAGGGGACTGGGCAGGAATGGATGATCCCCTGTTCTATAACTGCAGTGTTGCTGTGGCTGAGGCACGAGCTACAAAC---------------------------------------------------------------------------GAA
GAG------CAAGATGCAGTCTGGTCGTACCCCTCCTGTCCTGATGTCGAGGAATGCAGGTTGGGCCTCCACAACTGCCATCCATTTGCCACGTGCATCAACACTCCCACCTCCTTTGAGTGCCACTGTGAGAGGGGATACACTGGAGATGGCACACAGCACTGCAACCAAACGTGCTAT
AATGAGTGTCGTGAGGGCCAGTGTAGCGGAAGTCCTCGGTTTGAGTGCGAATGTTCCCTCGGCTGGACGTCTGACCCGCCCACTCTGGTTCTTAGCGGTGTCGAGTGTGATGTAGACTGTGGC------------------TGCAACTTTCACTCTACCTGTATAACTGCGCCTGGGATC
TGCGACGAATGCCAG------------------GATTGGACTACTGGGCCTCATTGTGAGCACTGTCGTCCCGGAAGCTTCGGTTCGGCCCTGGCTGGGGGCAGTGGCTGTGTGCCTTGTGAGTGTAATGGCCACGGTGATCCATTGCAAGGATATTGTCACAACCAGACAGGCCAGTGC
TACTGCACCCACAACACTCAGGGATCTCACTGTGAGTCCTGCCTACCTGGTTACTATGGAGACCCC---------AGGAACAATGGAACGTGTTACAGGCAGTGTCAGGGTCGTTCCGTGCTTCTCTCCCCTGCATCCGCT---------GCCATGCCTTTCTCC------TCTTCTCTT
GGATGG------------------CTCGGTGGCACTGAGGGCAAAGGAGGACTTTCTCATTGTTTGTGGGTCTTGTCAGTGACTGAAAAGCTGGCACCCTGTCTGCCCAGGCAGCTGTGTCCACCTGTTGCCCTCACCCTACACCCAGACTCCCACACACACTGCAAGAGCTCTTTTGTT
TATGTGTTCGATGGTCTTCCTCGTTTCCTGAGCAATGGGGTTGTACATTCAGATCACAACTTAATAGGAGCATTTTGTGGCACCACAAGGGCTCAACCTATCACTGTTGAGGCCACCTCAGGTGTGATCTCTGTTTACTTTGAGGCCAATGTCTCATCAAATAAACCTCAAGGCTTCAAC
GCTTCCTTTTGGGTGCGGAAGTGT---CACCAGGGCTCTGATGAGGAAGAAGCAGGGTCCCCAGTATGTCCAAGTGGTTCCCATTGTCAAGGAGGGATCTGTCAGTGTCCACAGGGTTATGGTGGCCCACACTGCGACCGACCCGTGTGTCCTCAGGATTGTGGGATAACAGAGGGAAGA
GGGACTTGTAATACATCTCTGGGGGTGTGTGTGTGCTCTGACGGCTGGGTTGGCTCAGACTGCTCAGTTCCTCGGGACTCCAACAGTTTGGTCTGGGAAACACTTCTGGACACACAGCTAACGGTGAACCAGGCCCATAGATTCCTCCACAGGATGGGACACTCGCTGGTGTCTGAACCA
CAGGGCAACCTCTGGATGTATGGTGGGCTGTCTTTATCAGAAGGCATGCTGGGAAATGTTTACAGATATTCTATATCTGAGCGACGTTGGACCCAAATGCTGACAAGTGCTCTTGAAGAAGGTTTGACACCTAGGCCTCGCTACCATCATGCCTCCGCGTTGCTT------------GCT
CATGAATCTGGCTCTGGGAACCATGGTGCCAGCCACAGCTTCATGCTGGTGGTGGGGGGTGTCACTCCACACGGTGTGACCGCAGACACCTGGAGTCTCAATCTCAGCAGCCTAATCTGGAGAGAACATCCGGTTAGCAGCTCAGTGCTGCCCCCTGTAGCGGGCCACACCTTGACTGTC
CGCCGAGACTCATCTGTGCTATTGATTGGTGGTTATTCTCCAGAGAATGGTTTCAACCATCATCTGCTGGAGTTTAACCCTCAGTCTGGAAACTGGACTATTGCCCCCCACACTGGCACGCCACCTACAGGGTTATATGGACACTCAGCTGTGTACCATGAACAGACTGATGCCGTCTAT
GTCTTTGGAGGCTACCGCTTCCATGTAGAGACTGTGGAGCCCTCAGGAGAGCTTTACAGTTTGTACTACCCAAACCTTACATGGTCCCTCCTGGTCCCCTCGCAGGGCAACAAG---------------------------------------------------ATGTTTTTATTCTTT
TGTCATCTCTCTTTCTCTGCGACACAGCCCCTGTCCCGGTTCTTCCATTCTGCAGCGTTGATAAAAGACACCATGGTTATTGTAGGGGGGAGAACGGAAGAGGAAGACTACAGTAACTCCGTGTCTCTGTACCAGATTAACTGTAACACATGGATACATCCA---TCTTTTTCCTCAGTT
TCTGCCGTGGGAGATCCAGTAAATCGTTCCGTGTCGCTTGCGATGACGAGCTGGGACGGTCAACTCTTCCTGTCAGGCGGCTTCAATGGTGTCACACTGGGGAGACTCATAACCTTGTCTGTCCCCTCTGACCCCTGTGCCTTGCTGTCTTCACCAGAGGCCTGCAACACTACAACAGGA
AGTTGTGTGTGGTGCAGAGGAACCTGCGCGTCTTCTGACAGTGCTGAGAGAATGGGCTGCACTACAGGGCAGTCTTCCTGTTCCCCGACCCCCCGTCAGCCCGAACAGTGTCGCAGGTTGAAGACCTGCAGCGAATGCCTTGCTCGGCATCCGAAAACATTCTCCAGTCCGTCACAGAAT
GTTCAGCCTTCCCTCCAGTGCAAGTGGTGCACAAACTGTCCCGAAGGTGCATGTATCAGCAGCTCTGTCAGCTGCACATCTGAACACGACTGCCGGATCAACCAGAGAGAGATCTTTCTGTCCAGTAACTGCACTGAGACCAGTTGTGAGGCATCTGACTGCCCCAAGTGTACTGCATCT
GGAAAGTGCATGTGGACGCGCCAGTTCAAGCGCACAGGTGAGACGAGGCGCATTCTGAGCGTCAATCCTACCTATGACTGGACATGTTTCAGCTATGCCCTCCTTAACGTCTCACCCATGCAAGTAGAGTCTTCTCCGCCAATGCCATGCCCTCCACCCTGCCACACCCTACAAAACTGT
AGCCTCTGCCTGGGCTCTAGGGGCTCTGATGGTGGTTGGCAGCATTGTGTGTGGAGCATGGCACTGCAGCAGTGCATGAGCCCGTCTTTCGTGCCCCTTCGGTGTGAAGCAGGCCAGTGTGGACGCCTACTTTCTGGGGGGGATTCTTGCACTCCACAGTGCTCACAGCTCACTCAGTGT
TCTCAGTGCATCTCCAGGCCTCAGTGTGGGTGGTGTGCTACTCGGGGGGGAAATGGAGCTGGACGCTGCTTACAGGGAGGACTTGATGGTGTGAGCGAAGGTGTTTGCCCCCTAAGAAACAGCAGTTGGTCCTTCCTCCACTGTCCGGAAGAGGACGAATGCGCTAACGGTCATCATCAT
TGCAACAGCACCCAGGACTGCCATGATCTACCTCAGGGATTTCACTGCGCATGCAAACAGGGCTACATACTCAGCAGTGCTTCTGGGCAGTGTGAGCCAGTCTGTGCACAAGGCTGTGTGAATGGGACTTGCATGTCTCCAGGAGCTTGCCAGTGCCACTTTGGATTTGTTGGGGATAAC
TGTTCATCTCAGTGCAGCTGCAACAAACACAGCAACTGTGCCGGCGTTAACAAACCAGATGTTTGTCTGGAGTGCCACAACAACACCATAGGAAAGCACTGTGAGAAGTGTAAGCCTCTGTTTGTGGGCTCCGCGAAGGGAGGTGGAACTTGCCGTCCATGTCGGGAATTTTGCAGGGGA
AACAGCGATGTTTGTCTGTCCAGAAATGAGTACAGGAAGGCTCGGGAACATTCCCGACTCTTCCTCCTGGACCCCAGCAGC---ATTCCGGATTGGGTGTCTGAGGGTCCCACAGAAGAGAATGCGGTGTGCGTCAACTGCCAGAACAATAGTTTGGGGGACAAATGCGAAAGCTGTCTT
GGTGGCTACTTCTTGTTGCAGGGAAAGTGTGAAAAGTGTCAGTGTAATGGCCATGCGGATACATGCAATGAACACGATGGTACGGGATGCCCCTGTCAAAACAACACCGAGACCCCCTCCTGTCTGAGTAGCCCCCAAAGTGACAGAAAAGACTGCTACAGGCAACAGTGCGCAAAGTGC
AAAGATTCCTTTAATGGAACACCAGTGAATGGTCGTCAGTGTTACCGTCAGTTTAACGTGGACACCGAGTGCTGCTTCGACCCCACCTCCCAGACCAACTGTTTCCACGACCCCACCATTCGCAACTTGCCCAAAGGACGGACGGTGTTTTTTGCCGCACAGCCAAAGTTCACCAACGTG
GACATTCGCGTCACCATCGATGTTACATTTGGCGAGGTGGAGGTTTACGTATCCAACTCTCACGACACATTCATCGTAGAGTTGGACCGCAACACAGGAATTCACACTATCAAGATCGAG------------------------------------------------------------
------------------------------------------TGTTATGCTAACGCCTCGTCGAGCCCCGGAGGTCCCATGCTTGCTCATAACCCACTGCAGCTGCAAGCCAAACCTCCTGGAGCAGAGAGGGAAATTCGAGAGGAGCGAGCTGAAGGACTCATCTCCTACATCACTGTG
TGGAAACCACAGACTGTCCTTATTGTTCGTGGGGTTCGGGATCGTGTGGTCATTACCTTCCCCCACGAGGTGCACTCTCTCAAATCCAGTCGTTTCTACATCGCCCTGAGGGGCATGGGAACTGAGGGAAACGAA---GAGTCACAGGGTCTGCTCTTTTTGCGACAGGACCAAGCCCAC
ATTGATCTGTTTGTCTTCTTCTCGGTTTTTTTCTCCTGCTTTTTCCTCTTTTTGTCCGTCTGCGTCCTCCTGTGGAAAGTCAAACAGTTCCTGGACTTTAGGCGGGAGCAGCGCCGTCACATCCAGGAAATGACCAAGATGGCATCGCGGCCCTTCGCTAAAATCACCATATATCTAGAA
CCAGAAGAGCCCCAGCTCATCTACCTCCCCTCGACTGCAGGC------------AGCACTGTA---------------------------------------------------------------------------------------------------------------------
------------------------------------------------------------------------------------------------------------------------------------ACGCAC------------------------------------------
---------------------------------------------------------------------------------------------------------------------------TTTTGCCGCTCCGACCCTTTCCTCTCTCAGCTAATGGGCTTCTCTTACTCGACCTTT
AAAGTCGGACCCATCACCCTGGAGCCCACCGATGACGGCATGGCGGGCGTGGCCACCGTCCTGTTCCAACTGCCCGGGGGTGTCTTGGCTCCAAATCGCGCTTGCCTGGGCTCTGCGCTGGTTACCTTGCGCCAGAACCTGCAGGAATACTGTGGCCATGGCAATGGAGGA---GGGCAC
CCAGGAGCAGGAGCAGGGAGGAAGGGGCTGCTGGGACATCAGCACCTGACCACTATGGCCATG
>anchovy.11905_ANCH
------------------------------------------------------------------------------------------------------------------------------------------------------------------------------------
------------------------------------------------------------------------------------------------------------------------------------------------------------------------------------
------------------------------------------------------------------------------------------------------------------------------------------------------------------------------------
------------------------------------------------------------------------------------------------------------------------------------------------------------------------------------
------------------------------------------------------------------------------------------------------------------------------------------------------------------------------------
------------------------------------------------------------------------------------------------------------------------------------------------------------------------------------
------------------------------------------------------------------------------------------------------------------------------------------------------------------------------------
------------------------------------------------------------------------------------------------------------------------------------------------------------------------------------
------------------------------------------------------------------------------------------------------------------------------------------------------------------------------------
------------------------------------------------------------------------------------------------------------------------------------------------------------------------------------
------------------------------------------------------------------------------------------------------------------------------------------------------------------------------------
------------------------------------------------------------------------------------------------------------------------------------------------------------------------------------
------------------------------------------------------------------------------------------------------------------------------------------------------------------------------------
------------------------------------------------------------------------------------------------------------------------------------------------------------------------------------
------------------------------------------------------------------------------------------------------------------------------------------------------------------------------------
------------------------------------------------------------------------------------------------------------------------------------------------------------------------------------
------------------------------------------------------------------------------------------------------------------------------------------------------------------------------------
------------------------------------------------------------------------------------------------------------------------------------------------------------------------------------
------------------------------------------------------------------------------------------------------------------------------------------------------------------------------------
------------------------------------------------------------------------------------------------------------------------------------------------------------------------------------
------------------------------------------------------------------------------------------------------------------------------------------------------------------------------------
------------------------------------------------------------------------------------------------------------------------------------------------------------------------------------
------------------------------------------------------------------------------------------------------------------------------------------------------------------------------------
------------------------------------------------------------------------------------------------------------------------------------------------------------------------------------
------------------------------------------------------------------------------------------------------------------------------------------------------------------------------------
------------------------------------------------------------------------------------------------------------------------------------------------------------------------------------
------------------------------------------------------------------------------------------------------------------------------------------------------------------------------------
------------------------------------------------------------------------------------------------------------------------------------------------------------------------------------
------------------------------------------------------------------------------------------------------------------------------------------------------------------------------------
------------------------------------------------------------------------------------------------------------------------------------------------------------------------------------
------------------------------------------------------------------------------------------------------------------------------------------------------------------------------------
------------------------------------------------------------------------------------------------------------------------------------------------------------------------------------
------------------------------------------------------------------------------------------------------------------------------------------------------------------------------------
------------------------------------------------------------------------------------------------------------------------------------------------------------------------------------
------------------------------------------------------------------------------------------------------------------------------------------------------------------------------------
------------------------------------------------------------------------------------------------------------------------------------------------------------------------------------
------------------------------------------------------------------------------------------------------------------------------------------------------------------------------------
------------------------------------------------------------------------------------------------------------------------------------------------------------------------------------
------------------------------------------------------------------------------------------------------------------------------------------------------------------------------------
------------------------------------------------------------------------------------------------------------------------------------------------------------------------------------
------------------------------------------------------------------------------------------------------------------------------------------------------------------------------------
------------------------------------------------------------------------------------------------------------------------------------------------------------------------------------
---------------------------------------------------------------------------------------GGAGTGGGCGACAGCATTTGTCCTCAGGGGAACAGCAGCTGGTCCTTCCTGGACTGCCCCGAGGAGGACGAGTGTGCCAACGGCCACCACCAC
TGCAACAAGTCCCAGGACTGCCACGACCTGCCCCAAGGCTACTACTGCACCTGCCGACAGGGATACGTGCTCAGCAGTGTGACGGGCCAGTGTGAGCCTGTGTGTCCTCAGGGCTGTGTGAACGGCACGTGTGTGTCGCCGGGAGTGTGCCGCTGCCACTTCGGCTTCGTGGGGGAGAAC
TGCTCCTCGGAGTGCCGCTGCAACAAGCACAGTAACTGTGCCGGCGTCAACCAGCTCGACAAGTGTCTGGAGTGCCACAACAACACTGTGGGCGAGTCGTGTGATAAGTGTAAGCCGCTGTTTGTGGGTTCAGCAGTAGGTGGTGGCACATGCCGGCCGTGTCGGGAGATCTGCCGTGGC
AACAGCGCCGTGTGCCTCTCCAGGGAGGAGTACGAGAAGGCTCTAATCAAC------AACTACCCTCTGAACATCGATGGT---ATTATCCAGCGGGTAGCCAAGGGCCCGACGGAGGATGACGTGGTGTGTGTGAACTGCCAGAACAACAGCATGGGGGACAAGTGCGACAGCTGCCTC
ACTGGATACTTCCTGCTGCTGGGGAAGTGTGAAAAGTGTCAGTGTAACGGCCATGCCTCCACCTGCAAC---ATGGACGGCTCTGGGTGTCCCTGTCAGAACAACACGGAGACGGTCAACTGCATGCCCAACCCT---GCTGAACGCAAAGAGTGCTACAGGTCACAGTGTGCCAAGTGC
CGCGAGTCCTTCAACGGCACGCCGGTGAACGGGCGCCAGTGCTACCGGCAGTTCAACGTGGACAACGAGTGCTGCTTCGACCCCACCTCGCAGACCAACTGCTTCCACGACCCGGCCATCCGCAACCTGCCGCGCGGACGCACCGTCTTCTTCGCCGCACAGCCCAAGTTCACCAACGTG
GACATCCGCGTCACCATCGACGTCACCTTCGGCCAGGTGGAGGTCTACGTCTCCAACTCGCACGACACCTTCATCGTGGACGTGGACCAGCGCTCCGGCGTGCACACCATCCGCGTGGAGGACGAGACCAGTCTCATGGGTGCCGGCGGCGGCGGTGGTGGTGTGCCCGTTGGGCGCGGT
GGTGATAAGGAGATGCCCTTACAGCCC---TCCCCCATCAAGCTCTCCGCCAACCAATCGTCCAATCTGCTG------------------------------------------------------------------------------------------------------------
------------------------------------------------------------------------------------------------------------------------------------------------------------------------------------
---------------------------------------------------------------------------------------------------------------------------------------------GCGTCGCGC------------------------------
------------------------------------------------------------------------------------------------------------------------------------------------------------------------------------
------------------------------------------------------------------------------------------------------------------------------------------------------------------GTGGCGTCC---GGC---
------------------------------------------------------------------------------------------------------------------------------------------------------------------------------------
------------------------------------------------------------------------------------------------------------------------------------------------------------------------------------
---------------------------------------------------------------
>ENSTRUP00000003791_TRUB
------------------------------------------------------------------------------------------------------------------------------------------------------------------------------------
------------------------------------------------------------------------------------------------------------------------------------------------------------------------------------
------------------------------------------------------------------------------------------------------------------------------------------------------------------------------------
------------------------------------------------------------------------------------------------------------------------------------------------------------------------------------
------------------------------------------------------------------------------------------------------------------------------------------------------------------------------------
------------------------------------------------------------------------------------------------------------------------------------------------------------------------------------
------------------------------------------------------------------------------------------------------------------------------------------------------------------------------------
------------------------------------------------------------------------------------------------------------------------------------------------------------------------------------
------------------------------------------------------------------------------------------------------------------------------------------------------------------------------------
---------------------------------------------------------------------------------------------------------ATGGTTGTTTATGGAGGGAACGTCCATATTCACTACCAAGAGGAGAAGTGTTATGATGAGGAGATCTTCTTTTAC
CATCTGGGCTGCCATCAGTGGGTGTCTGTTGGGGAGAGCTGG---------------TCGCTCACTCCTCCGTCCTCAGGTGGGGGGTCTGTCAGA---------------------------------------------GGCCGTTACTCACATGTTGCTGCTGTGATGGAGGGGCGA
GTGCTGCTGGTGGCTGGGGGTTACAGCGGCGTTGCCCGCGGAGATCTGGTGGCCTACAAAGTTCCACTTTTTGTTAGTAGTGATCAAGGTGACAGG------------------GATGCCTTCTGTGCCGAGGCTCTGGATGAAAGCATGTGCCTGAAGAACCCCGAGTGCAGCTGGTGT
GAAGGCCGCTGTCGAGAGTACCAGCCAACCAATCCGGTAACCTCTGAGTGTGGTAGCACG------------------------------------------GGCTGC---------------------------------------------------------CTGGGCCTGGCTCGC
TTCCTGTCTGACTGCCAGTCCTGCCTGGTGTTCAGCGGCACGCCGCCGTCGCTGGCCCGTGCTCCGGGGGAGTTTGGCTGGTGTGTCCAGAACGAATCCTGCCTTCCAGTGTCAGAGCGAAGTGCGTGCCGTGTGGACCAGATCTCAGGGGCGTACGGCTGGTGGGGGGAGCGTACCCTT
TTCCTAACCTCCCTCCACTTCTGTCGCACCGAGAACTATGTCCCAGGACTGCACCTGCTCACCTTCCAGCATCCCCGCAACGACTCCCAGCCTGACAAGGTGTCCATCCTCCGCAGCACCACCATC---ATCCTCAGCCCCACTACAGAAATGGATGTAGCGCTCCAGTTCAGGGGCTTC
ATCCACCCCTTGTGGGGGGCCCCTCCACCTGCACCTGCCCCCACTGAG------ACTGTCTCCATGTGGGCTCGGATCCAGAGACTCCACTTTGAGGCTCGGGTGGCGTCAGGGCCCAACTCC---------------------------------------------------------
------------------------------------------------------------------AGCCAACTG---GAAGTGGTGGGTCGCTGGGCGGCGCAGCAGGAGAAGGAGCTGAAGCTGTTGAGTCGTGCAGAGGGAAGTAAGTTATTCTCCAACCTGACGAGGGGTAACCAT
TACCTGGTTCAGGCCGAAGGCTACCTTAACAACTCGGGCTCGGGACAAGCCAGTGAGATGGCCCTCATCTGGAACCGGACC---TTACCAGGGGGTAGTGAGATATCCTTCCTGTTCCTGGAGCCGTACCGCTCAGGTTCCTGCTCAGGGTACATGTCCTGCTTGGCCTGCCTGTCAGAC
CAGTCTTGTGGCTGGTGCACGTCTGTCTCCCGCTGCCTTCTGCGGAAC------AGCGCGGACCCC------TGTCCCGAG---GACGACAGGGACGGAAAAGGAGAGAGTTGGCGCCACCTGCTGCTAGCACCCCAGCATTGCCCCCTTTGCGAGGAGTACAGAGACTGCTCCGCTTGT
ACTCAGGACCCTTACTGTGAGTGGCAGATCAACTCCAGCAAGAAAGGCGATTATCAGTGCAGCCGGCGGGGACGGCTAGATGGATCCATACGTGACCCGAAGGGCTGCCCCAAAGTCTGCAACCAG------------------------------------------------AGGAAG
ACGTGTGGGGAATGCCTCTCCAACTCCAGCCAGTGTGCGTGGTGTGAGTCGGCCCAGGCCTGCTTCTACTTTGCTGCCTACCTCACTAAATACCCCTACGGAGAGTGCAGAGACTGGTATGACAGT------------------------------------------------------
------------------------------------------------------------------------------------------------------------------------------------------------------------------------------------
------------------------------------------------------------------------------------GTTCACTCAGTTCCCCAGTGCAAGCAGTGCTCGGCTTTAAACACGTGCACAGAATGCTTGCAGACGTTCCAGTGTGGGTGGTGTGGTGATTACAAC
AATCCAACAATTGGAAAGTGTTTGAGGGGCGACTGGGCAGGAATGGATGATCCCTTGTTCTATAACTGCAGCGTTGCTGTGGCTGACGCACGAGCTACAAAC---------------------------------------------------------------------------GAA
GAG------CAAGACGCAATCTGGTCGTACCCGTCCTGTCCTGATGTGGAGGAATGCCGGTTGGGTCTTCACAACTGCCATCCTTTCGCCACATGCATCAACACTCCGACGTCCTTTGAGTGTCACTGCGAGAGGGGATACACAGGAGATGGCACGCAGCACTGCAACCAAACGTGCTAC
AACGAGTGTCGTGAGGGCCAGTGTAGTGGGAGCCCACGGTTCGAGTGTGAATGTTCCCTCGGCTGGACGTCCGACCCCGCCACTCTGGTTCTCAGCGGTGTGGAGTGTGATGTAGACTGTGGC------------------TGCAACTTCCACTCCACCTGTATAACTGCACCAGGGATC
TGCGATGAATGCCAG------------------GATTGGACGACTGGGCCTCATTGTGAGCACTGTCGTCCCGGGAGCTTTGGTTCCGCCCTGGCGTGGGGGAGTGACTGTGTGCCGTGTGAGTGTAATGGCCATGGCGACCCGCTGCAAGGGTACTGTCACAACCACACAGGCCAGTGC
TACTGCACACACAACACTCAGGGACCTCACTGTGAGTCCTGCCTCCCTGGTTACTATGGAGACCCCAGCATGAACAGGAACAACGGCACGTGCTACAGGCAGTGTCAGGGTCGCTCCGTGCTTCTCTCCCCCGCATCCGCCTCT------GCCATGCCCTTCTCT------TCTTCTCTG
GGATGG------------------CGAAGTGGTGCAGAGGGCAAAGGAGGACTTTCTCATTGTTTGTGGGTCCTGTCCGTGACTGAGAAGCTGGCTCCCTGTCAGCCCAGGCAGCTGTGCCCCCCTGTAGCCCTCACCCTGCACCCGGACTCCCACACACTCTGTAACGGTTCTTTTGTC
TATGTGTTTGATGGTCTTCCTCGCTTCCTGAGCAATGGAGTTGTACATTCCGATCACAACTTAATAGGGGCATTTTGTGGCACCACTCGTGCTCAACCAATCACCGTTGAGGCCACCTCAGGTGTGATCTCTGTCTACTTTGAGGCCAATGTCTCATCAAATAACCCTCAAGGCTTCAAT
GCCTCATTTTGGGTCCGGAAGTGT---CACCACGGCTCTGATGAGGGAGAATCGGGGTCTCCTGTATGTCCGAGTGGTTCCCAGTGTCGAGGAGGGATCTGTCAGTGTCCACGGGGTTATGGCGGACCGCACTGCGACCGACCCGTTTGCCCTCAAGATTGTGGGATAGCAGAAGGAAGA
GGGACTTGTAATATATCTCTGGGGGTGTGCGTGTGTGCTGACAACTGGGTCGGCCCGGACTGCTCAGTCCCTCGGGACTCCAACAGCCTGGTCTGGGAAACGCTGCTGGACACTCAGCTAACACTGAACCAGGCGCACAGGTTCCTCCACAGGATGGGCCACTCACTTGTGTCTGAACCA
CAGGGTAACCTCTGGATGTATGGTGGCCTGTCGCTGTCAGAGGGCATTCTGGGAAATGTTTACAGATATTCTGTGTCAGAGCGCCGTTGGACCCAAATGCTGACAAGTGCTCTTGAAGAAGGTTCTGCGCCTCACTCTCGTTATCATCATGCCTCTTCGCTGCTT------------GCT
CATGAATCTGGGAGC------CATGGTGCCAGCCACAGCTTCATGTTGGTGGTGGGAGGGGTTACTCAGGACGGTGTGGCTGGAGACACCTGGAGTCTCAATCTGAGCAGCTTAATCTGGAGAGAACATCCG------AGCTCAGTGCTGCCCCCTGTAGCGGGCCACACCCTGACGGTA
CGCCGAGACTCATCTGTGCTCTTGATTGGTGGGTATTCTCCAGAGAACGGCTTCAACCACCATCTGCTGGAATTCAATCCTCAGTCCGGCAACTGGACTATTGCACCCCACACTGGCACGCCACCTTCAGGTTTATATGGCCACTCAGCTGTGTACCATGAGCAGACTGATGCCATCTAT
GTCTTCGGAGGCTACCGCTTTCACGTGGAGACTGTGGAGCCCTCAGGAGAGCTTTACAGTTTGTTCTACCCCAGCCTCACATGGTCCCTCCTCGTCCCCTCACAGGGCAATAAGCGAGCAACGTATTTACCCTCTCTCGATGTGTTGATTCTCATTATGCCCCCTCTCTTT---------
------------------GCGACACAGCCCCTGTCCCGTTTCTTCCACGCTGCCGCCCTGATAAAAGACACCATGGTGATTGTTGGGGGAAGAACAGAAGAGGAAGACTACAGCAACTCTGTGTCTCTGTACCAAATTAACTGTAACACATGGATCCACCCAGTCTCTTTTCCTTCAGCC
TCAGCTGTGGGAGATCCAGTAAATCGTTCGGTGTCACTTGCAATGACAAGCTGGGATCGCCAACTTTTCCTGTCAGGCGGCTTCAATGGTGTCACACTGGGGAGACTCCTAACCCTGTCGGTCCCTTCTGACCCCTGTGCCTTGCTGTCTTCACCAGAGGCCTGCAACACTACAACAGGA
AGTTGCATGTGGTGCAGAGGAACCTGTGCTTCTTCTGACAGTGCTGAGAGAATGGGCTGCTTCACAGGACAATCCACCTGTTCCCCAACCCCCCGTCAGCCCGATCAGTGTCGCAGATTGAAGACCTGCAGTGAATGTCTGGCACGACATCCCAAAACATTCTCCAGTCCATCG------
---------------CAGTGCAAGTGGTGCACAAACTGTCCAGAAGGCGCGTGCATCAGCAGCTCTGTTAGCTGCACCTCCGAACACGACTGCCAGATCAACCAGAGAGAGCTCTTTCTGTCCATCAACTGCTCTGAGACCAGTTGTGAAGCATCCGACTGCCCCAAGTGTACTGCATTT
GGGAAGTGCATGTGGACACGCCAGTTCAAGCGCACAGGTGAGACGAGTCGTACTTTGAGTGTGAATCCCACCTACGACTGGACATGTTTCAGCTACGCCCTGCTCAATGTCTCACCCATGCAAGTGGAGTCTTCTCCCCCAATGCCTTGCCCTCCACCCTGCCACAGCCTCCAGAACTGC
AGCCTCTGTCTGGGCTCTCGGGGCTCCGATGGAGGGTGGCAGCATTGTGTCTGGAGCATGGCACTACAGCAGTGCATGAGCCCGTCTTTTGTGCCCCTCCGGTGTGAAGCAGGCCAGTGCGGCCGCCTACTTTTAGGGGGGGATTCTTGCACTCCACAGTGCTCTCAGCTCACCCAGTGT
TCCCAGTGCATCTCCAGGCCTCAGTGTGGGTGGTGTGCATCTCAGGGGGGGAATGGGGCTGGACGCTGCTTACAGGGAGGACTTGATGGTGCGAGTGAAGGTGTTTGCCCCCTGAGTAACAGCAGTTGGGCCGTCCTCCACTGTCCCGAGGAGGACGAGTGTGCCAATGGCCATCATCAC
TGCAACAGCACCCAGGACTGCCATGATTTACCTCAGGGGTTCCACTGCACATGCAAACAGGGTTACATCCTCAGCAGTGCTTCTGGTCAGTGTGAGCCAGTCTGTGCACAAGGCTGCGTGAACGGGACCTGCGTGTCACCGGGAGCTTGCCAGTGTCATTTTGGATTTGTTGGGGAGAAC
TGTTCATCTCAGTGCAGCTGCAACAAACACAGCAACTGTGCTGGCGTGAACAAGCCAGATGTTTGTCTGGAGTGCCACAACAACACCATCGGAAAGCACTGTGAGAAGTGTAAGCCTCTGTTTGTGGGCTCCGCCAAGGGAGGTGGTACTTGCCGTCCATGTCGGGAATTTTGCCGAGGA
AACAGCGATGTTTGTTTGTCCCGGAATGAGTACAGGAAAGCTCGTGAAAACTCCCGGCATTTCCTGCTGGACGCCAGCAGCCAAATTCCAGATTGGGTGTCTGAGGGTCCCACCGAAGAGAACGCGGTGTGTGTAAATTGCCAGAACAACAGTTTGGGGGACAAATGCGAAAGCTGTCTT
AGTGGCTACTTCTTGTTACAGGGAAAGTGTGAGAAGTGTCAGTGTAACGGCCACGCAGACACGTGTAACGAACACGACGGCACCGGGTGCCCCTGCCAAAACAACACCGAGACCCCCTCCTGTCTCAGTAGCCCCCAAAGTGACAGAAAAGACTGTTACAGACAACAGTGTGCAAAGTGC
AAAGACTCGTTTAACGGGACGCCAGTGAACGGCCGCCAGTGTTACCGTCAGTTTAACGTGGACACGGAGTGCTGCTTCGACCCCACCTCCCAGACCAACTGCTTCCATGATCCCACCATCCGGAACCTGCCCAAAGGACGGACGGTGTTTTTTGCTGCACAGCCAAAGTTCACCAATGTG
GACATTCGTGTCACGATCGACGTTACGTTTGGTGAGGTGGAGGTTTACGTGTCCAATTCCCACGACACCTTCATCGTAGATGTGGACCGCAACACTGGAATTCACGCTATTAAGATTGAGGAAGAATCCGGGAATCGTGGAACAGCGGGAGGG---------------------------
---GATAAAGCT---------TCTCCGCCCTCCCCCATTAAGGTGTTTGCTAACGCCTCGTCCAGTCTCGGAGATCCCACGCTGGCCCACAACCCACTGCAGCTGCAAGCCAAACCTCCTGGAGCTGAGAGGGAAATCCGAGAAGAGCGAGCTGAAGGCCTCATCTCCTACATCACCGTG
TGGAAACCACAGACTGTCCTTGTTGTTCGTGGTGTTCGGGACCGTGTGGTCATCACCTTTCCCCACGAGGTGCACTCTCTCAAATCCAGCCGTTTCTACATCGCCCTGAGAGGCGTGGGAACCGCGGGGAACGAA---GAGTCCCAGGGTCTGCTCTTTTTGCGACAGGACCAAGCCCAC
ATTGATCTTTTTGTCTTCTTCTCAGTTTTTTTCTCCTGCTTTTTCCTCTTTTTGTCTGTCTGTGTCCTGCTGTGGAAGGTTAAACAGTTCCTGGACTTTAGGCGGGAGCAGCGCCGCCATATCCAGGAAATGACCAAGATGGCATCCAGGCCCTTTGCCAAGATCACCATATACCTGGAA
CCAGAAGAGCCCCAGCTCATCTACCTCCCGTCAGCCGGTGGA---------GGCAGCACCGTATCACTCGCTCATGCCCGCGCA------------------------------------------------------------------------------------------------
------------------------------------------------ACCAAGTTTGGTGGCATGATGGTGGGCCAGAGGGGCAGGGCGGGAGCAGTCTCCTACAAACACGACCCAGGTTCTGGTCCGACGGCCCAC------------------------------------------
---------------------------------------------------------------------------------------------------------------------------------------------------------------------------TCAACCTTT
AAAGTCGGGCCCATCACCCTCGAGCCGACAGATGATGGCATGGCAGGTGTGGCCACTGTCCTCTTCCAGCTGCCAGGGGGGGTCTTGGCCCCAAATCGCGCCTGTCTGGGCTCCGCGCTGGTTACCTTGCGTCAGAACCTGCAAGAATACTGTGGCCATGGCAACGGAGGA---GGGCAT
CCGGGAGCAGGAGCAGGGAGGAAGGGGCTGCTTGGACATCAGCACCTGACCACAATGGCCATG
>ENSDARP00000118079_DRER
------------------------------------ATGACTTTTCACATCCAGACTCTCCTGCTGCCTGTTTTG---GTGGTTCTCGTT---------------------CCTGCTGTCTGGGCAGGAGACTGTAAGGGCCAAAGACAGGTTTTGCGGGCAGTCCCGGGATACGTCACA
GATGGGCCAGGAAACTACTCTGTGAATGGGAACTGCGAGTGGCTTATCATGGCTCCTAGCAGGAACCATCGCATCGTGCTTAACTTCATGTTTATCGACACAGAGTGCACCTATGACTATTTGTTCGTCTACGATGGAGATTCCTACCAGAGCCCTCTACTGGCAAGTTTAAGTGGGAAA
ACGCTACCACAGCCAATCGAGGCCAAGTCTGGGAAGATGCTGCTCCACCTCTTCAGTGATGCCAACTACAACCTGCTGGGTTTCAATGCCACCTATACATTCTCAGTTTGCCCTGGGGACTGTAGTGGTCATGGACGGTGTGACGTGGCTACTGCCCGCTGTCAGTGCCAGCAGGGGTGG
GGAGGATTGGACTGCAATACCCCTCTCTGCTCTCAGGCCTGCACACAACGTGGTCATGGTATCTGTGATAAGAGAGGTCTGAAGTGTATCTGCAGCTCTGGTTTTGTGGGACAGGACTGTCAGCTGGGTCTTCGTGACAACAGTGGCGCGGGACAATGGTGGGAGGTGAGCTCAGGTGAT
GTTAAAGCAGCGCCTCGCACCTCTTCTGCTGGGGTTTACCTCGCTTCCACTGGAGCCATGTACATGTTCGGAGGGTTTGATCTGAATAGAGCACTGGAGGACCTTGTTGTTTACAATTTTTCAACCAACAGTTGGGAACAGATGACATTCTCGCATAGTCCAGCTCCTCGACATTCCCAC
ACAGCAGTGGAATGGCAAGGCAGCATGGTTATATATGGCGGTGAGCTTGCTAATCATTCTTTGGCTAGTGATGTCTGGATATACCGTCCACAACAGAATGAATGGCAGCAGTTGGGCCTATCA---------------------------------------------------------
---------------------------------------------------------------------------------GATGCTCCAGGGGCACCCAGACTAGCCAACCATGCAGCAGCGATAGTAGACCACTATCTCTATGTT---------------------------------
---------------------------------------------------------------TTTGGGGGGAGAACAGAG------------------------------------------------------------------GAGGACATGTTTTCCTCATCACTGTACCGTTTC
CGGTTGAGG---AATGGAGTGTGGGAGGCAGTTCAGCCTACAGGCGGAAAACCACCTGCTACTGCA------------GGACACAGCATGATCTACCATTCCCCTTCCAAAACTCTGCTGGTGTATGGAGGACACAGACCTACCACTGCTAGGTTCAGTGTGCGTGTGAACTCGACTGAT
GCTTTCCATGTTGAGAAGCGGTTTTGGACTTCCTTTCGCTCACGTTTTCCTGCCAATGGCCCTAGGGAGAGAGCATTCCACTCTGCCACAGTCATCGGCAACTACATGGTGGTGTACGGAGGGAATGTGCATATCCACTACACTGAAGAGAAGTGCTACGACGAGGAGATCTTTTTCTAT
CATCTTGGTTGCCATCAGTGGGTGTCTGTTGGAGATAGCCTCGGTCAGCGAGGTGTTTCAGTG------------------------------AGG---------------------------------------------GGCCGATACTCCCATGTTGCTGCAGTCATGGAGGGCCGT
GTGTTGTTAGTTGCTGGCGGCTACAGTGGAATTGCTCGTGGCGACCTTGTGGCATATAAAGTACCATTGTTTGTAAGCAGTGACCCAGGAGACAGG------------------GACAGTGTGTGTGCTGAAGCTCCAAGTGAAAGCTTGTGCCTGAAGAATCCGGAGTGTAGTTGGTGC
GAAGGTCGCTGTCGGGAATACCAGCCCACTGACCCG------------TGTGGCAGCACC------------------------------------------GGATGT---------------------------------------------------------CTGGGTCTGGCTCGT
TTCCTGTCAGACTGCCAGTCGTGTCTGGTGTTCAGTGGAGTGCCAAACTCTCTGCCACGGGTTTCTGGGGAATTCGGCTGGTGTGTGCAGAATGAGTCCTGCTTGCCAGTTTCAGAGCACAGTGCATGCCGCGTGGACCAGATCTCTGGGGCGTACGGCTGGTGGGGGGAGCGCACGCGT
TTCCTCACCTCCCTCCCCTTCTGTCGCACCGAGAACTATGTCCCGGGACTGCACCTGCTCACCTTCCAGCATCCACGCAATCAATCACAGCCTGACAAGGTGTCTATCCTGCGCAGTACCTCCATC---ATTCTCAATCCCTCTACAGAGATGGATGTGACGCTGCAGTTTCGGGGCTTC
ATTCACCCATTATGGAGCTCCCCTCCTCATCAG------------GAA------ACTGTGGCCATGTGGGCTCGAATCCAGAAGCTCCACTTTACTGCTCAGATGGCAGCCGGACCAAACTCT---------------------------------------------------------
------------------------------------------------------------------CTTCAACTGACGGATGTGCTGGGCCGGTGGTCTGCTCAGGAGGAGAAGGATATCCATAAGCTTTCCCGGTCGGATGGTTCCCGTCTCTTCCAGAATCTTACACGAGGAAACTGG
TACCTGATCCAGGCAGAGGGTTACCTCAATAACTCTGCATCTGGACAGACTAGTGAGATGGCTCTAACCTGGAACAGAACAGGTTTACCTGGAGGCAGCGAGATCTCTTTCCTGTTCCTCGAACCCTTCCGTTCCAACTCCTGCTCCGAATACCGCTCGTGTCTGGCCTGTCTGTCAGAT
CAGTCGTGCGGCTGGTGTCCCACCGTGAACCTGTGTTTTCTACGCTCAGACATCAATCAGCAGCCC------TGT---------------ATTGACCCTCAGGGGGAA---GAGCGCCACCTACTGCTCAACCCTCTGCATTGCACACTGTGTGAGGAATATAGAGACTGTGCCGCTTGC
ACTCAGGACCCCTACTGTGAGTGGCAGATCAACTCCAGCAAGAAGGGAGATTATCTGTGCAGCCGCCGTGGGAGATTAGAGGGGTCTATCCGGGAACCAGGAGGGTGTCCCAATGTTTGCAACCAG------------------------------------------------AGGCTG
ACGTGTGGAGAATGTTTGTCTAACTCCAGTCAGTGTGCATGGTGTGAATCTGCTCAGTCCTGTTTCTACTTTGCTGCATACCTCACAAAGTTCCCTTATGGAGAGTGCAGGGACTGGTATGACAGT------------------------------------------------------
------------------------------------------------------------------------------------------------------------------------------------------------------------------------------------
------------------------------------------------------------------------------------GTTCATTCTGTTCCTCAGTGTAAGCAATGCACTGCTCTCACAACCTGTTCAGAGTGTTTGCAGACGTTTCAGTGTGGCTGGTGCGGAGACTACAGC
AACCCCACTATTGGCAGGTGTTTGAGAGGTGACTGGGGTGGGATGAATGACCACTCTGCTGTAAACTGTAGTACAGCTGTAGCTGAAGTGAAAGCCACCAGCCCTGAGCCTCAAACATTATCACCCCCTCGGCTGATGGAGCTGGAGATGGATTTGGAGATGGAGCAGCTGGAAGGGATG
GAAGGAGATGGAGATGCTGTTTGGTCCTACCCGTCCTGTCCAGATGTGGAAGAGTGTCGCTTGGGTTTGCACACCTGCCATCCGTCTGCGACCTGCGTCAACACCCCAACCTCCTATGAGTGTCACTGTGAGAGGGGCTTCACAGGAGACGGAGTGCACCACTGCAACCAGACATGTTAT
AATGAGTGCCGTCAGGGCCGGTGCAGTGGGAGTCCTCTGTTTGAGTGCGAGTGTTCTTTGGGTTGGACTTCAGACCCAGCCACTCTGGTTCTGAGTGGAGTGGAGTGTGACGTGGATTGCGGC------------------TGTAACTTTCACAGCACATGTATTACAGCACCAGGGATC
TGTGACCAGTGCCAA------------------GACTGGACAACAGGGCCTCACTGTGAGCACTGCAAGCCTGGTAGTTTTGGCTCTGCTTTGGCTCGGGGTGATGGCTGTGTTCCCTGTCAGTGCAATGGCCACGGTGACCCTCTACAAGGATTCTGCCATAACCAGACTGGCCAGTGC
TACTGTACCCACCACACCCAAGGCCCACACTGTGAGTCCTGCCTGCCTGGATACTACGGAGACCCC---------AGGGACAACGGCACCTGTTTCAGTCAGTGTCAAGGCCGCTCTGTTCTGCTGTCCTCCTCT------------------GTACCCCTGTCTCTCTCTTCCTCTCTG
GGATGGCATGGTGCAGTGGGTGGCCATGGTGGAGTGGGTGGCCATGGTGGACTCTCTCATTGCCTGTGGGTCCTCTCTGTCTCTCAGGATTTGGCACCATGCATGCCAGGGCAGTCATGCCCACCCGTGGCCCTGACCTGGCACCCAGATTCACACACACATTGCACAAACTCCTATGTT
TATGTATTTGACGGCTTGCCACGATTCCTCAGCAATGGTGTTGTTCACTCCCATCACAACCTTATTGGAGCATTCTGCGGCACAACAAGAATGGAGCCAATCACTGTTGAGGCGACATCAGGGGTGGTGTCTGTGTATTTTGAGGCAAACGTCACCTCGGGACGTGCTCAGGGTTTTAAC
GCCTCATTCTGGGTGAAGCGATGTGGAAATGGTAGCACTGATGAGGGAACAGTCATCTCAGCCGAGTGCCAGGCAGGAGCTCAGTGTATAAACGGCCTCTGTGAGTGTCCCCATGGTTTAGGTGGTCCACAGTGTGACCGTCCAGTCTGCCCTGGGAGTTGTGGGGCAGAGGAAGGACGA
GGCACCTGCAACATGAACCTTGGCCTGTGCGTGTGCACTGAAGGCTGGGCTGGATCAGACTGTTCTTCCATTTCAGACACGGACAGCCTCGTTTGGGAAACGCTGCTTGACACTCAACTCTCTGTGAATAAGGCACACAGGTTCCTCCGGAGGATGGGTCACTCCCTTATGTCCAGCCCA
CAGGGCACACTTTGGATGTATGGAGGGCTCTCACTCTCAGAGGGCATTTTGGGAAATGTTTACAGGTATTCTGTGGCTGATCGTCGCTGGACTGAAGTGTTGACCAGTTCAGTGGAGGAAAGTTCAATGCCTCTGCCCCGATACCACCATGCATCTGCTTTGGTT---------TATTAT
CAATTCCCGATTTCTGGCTCTCACTCAGCCACTCGCAATTTGATGTTTGTGGTTGGTGGGGTCACAAAGGAGGGTGTTGCGAATGACACTTGGTGTTTGAACCTCGACAGTCAGGAGTGGAAGCAGTATAAG------AGCTCAGTGCTGCCCCCTGTAGCCGGACACACTCTGACTGTT
CGAAAAGGATCATCTGTGCTGCTGATTGGAGGTTATTCTCCAGAGAATGGCTTTAACCATCATTTGCTGGAGTTCAGCCCACAATCTGGAAATTGGACTATAGCCTTGCACACTGGCACACCCCCTACAGGTCTTTATGGCCACTCAGCTGTGTATCATGAACAAACTGATGCTGTGTAC
GTTTTTGGTGGTTACCGTTTCCATGTTGAAGCTGTAGAACCTTCTGGAGAACTTTACAGTCTTTATTACCCCAATCTTACTTGGTCCTTACTGGTGCCTTCACAAGGAAACAAG------------------------------------------------------------------
---------------------------CCTCTCTCTCGTTTCTTTCATGCAGCAGCTTTAGTGAAGGACACAATGGTAATTGTAGGAGGCAGGACAGGAGAAGAGGATTACAGCAATACAGTTTCTCTCTATCAGATCAACTGTAACACATGGATACAGCCA---------------GTG
TCCTCGGTGGGAGAACCTGTAAACAGCTCTGTTTCTTTGGCCATGACTGTTTGGGGTGATCGTCTGTTCCTGTCTGGAGGTTTCAATGGCGTGACACTTGGGCGGTTTTTGACCCTTTCTTTGCCCAGTGACCCCTGCATACTGCTGCCCACCCCTGAGGCCTGTAACAGCAGCACCGGC
AGCTGTGTTTGGTGCAGAGGCACCTGTGCTTCATCAGACGCCGCAGAAAGATTGGGTTGTACTCTTGGTCTGTCTACCTGTTCTCCTACTCCTCGTTCACCTGATCAGTGCCGCAGACTCAAAACCTGCAGCGAGTGTTTGGCCCGTCATCCTAAAACATTTTCCAGCCCTGTGCAGTCT
---------GCTCTGCAATGTAAGTGGTGCACAAACTGTCCTGAGGGAGCATGTATCAGCAGTTCCGTAAGCTGTACATCAGAGCATGACTGCAGGATAAACCAGAGAGAGATCTTCCTGTCCAGCAACTGCACAGAGACCAGCTGTGAGGCGTCCGACTGCCCCAAATGCACAGCTTCC
GGGAAATGCATGTGGACACGCCAGTTCAAACGCACAGGTGAGACCAGACGCATCCTGAGTGTGAACCCAACATACGACTGGACGTGTTTCAGCTACGCGTTGCTTAATGTGTCTCCTATGCAAGTGGAGTCCTCTCCACCAATGCCTTGCCCAGAACCCTGTCATGAAATCAAAACCTGC
AGTCAGTGTTTAAGCTCCCGTGGCTCTGATGGAGGCTGGCAGCGTTGTGTATGGAGCATGGCATTGCAGCAGTGCATGAGTCCCTCATTTGTTCCATTGCGCTGTGAGGCGGGTCAGTGTGGCCGTTTGCTCTCGGATGAAGATTCCTGCTCTCCTCAGTGCTTTCAGCTCACTCAGTGC
TCACAGTGCATTTCCAGGCCACAGTGTGGCTGGTGTGCTGGCCGTGGTGGTAATGGTTCAGGCCGCTGTCTGCAGGGAGGACTCAATGGTGTGAGTGAGGCTTTGTGCCCCCAGTGGAACAGCAGCTGGTCTTTCCTGCACTGCCCAGAAGAGGACGAGTGTTCCAATGGACACCACCAC
TGCAATGTCACTCAAGACTGTCATGATCTGCCTGAAGGTTACCACTGCACTTGCAGACAGGGCTACGTGCTCAGCAGTGTTTCGGGTCAGTGTGAGCCAGTCTGCGCTCAGGGCTGTGTTAATGGGACCTGTATATCTCCAGGAATCTGTCAGTGCCACTTTGGGTTTGTTGGGGAGAAC
TGCTCCTCTCAGTGTCGATGTAACAAACACAGTAACTGTAAAAGCATCTCTCAGCTGGACACCTGTCTAGAGTGCAAGAATAACACTAAGGGTCAACACTGTGATAAGTGTAAGCCATTGTTTGTGGGCTCAGCAATGGGAGGTGGGATGTGTCGCCCCTGTCGTGAGTTTTGCAGAGGA
AACAGTGACATATGTCTATCCAAGGATGAGCATAACAAGGCAATGGAGAATCCTAAAGATTACCCATTAGACCGTGAGAGT---ATTGAACAATGGGCAACAGAGGGCCCTACTGAAGACCATGCTGTGTGTGTGAGCTGTCAGAACAACAGCGTGGGAGATAAGTGTGAGAGCTGCCTC
AGCGGCTACTTCCTGCTGCAAGGGAAGTGTGAGAAATGTCAGTGCAACGGGCATGCAGACACCTGTAATGAACATGATGGCACTGGCTGTCCCTGCCAAAACAACACTGAAACCTCATCCTGTCTGAGCAGCCCACAGAATGACCGAAAGGAGTGTTACAGACAACAGTGCGCCAAGTGC
AAAGAGTCATTCAATGGAAATCCAGTGAATGGGAGACAGTGCTACCGGCAGTTCAACGTGGACAGCGAGTGCTGCTTCGACCCCACATCACAGGTCAACTGCTTCCATGAGCCCAACATCCGCAATCTGCTGAGGGGCCGCACAGTGTTCTTTTCAGCTCAGCCCAAGTTTACTAACGTG
GATATTCGCGTCACCATTGATGTTACATTTGGGGAAGTTGAGGTCTACGTCTCCAACTCGCATGATACCTTCATTGTGCAGGTAGACCGCCAAAGCGGTGTGCATACCATCAAGATTGAGGATGAAGCCACCTCC---GCCACAGCTTCCCGA---------------------------
GGTGAAAAGGAGGTACCTCTCGCCCCGCCGTCGCCCATGAAGGTGTTTGCTAACTCCTCTTCTGCCTTACTTGGC------------------------ACACTGTCCGCAAAGTTGCAAGGTTCAGAGCGTGAGGTGCGGGAAGAACGAGCCGAAGGTCTCATAACCTACATCACTGTG
TGGAAGCCGCAAACAGTGCTGATCGTACGCGGAGTGCGGGACAGAGTGGTCATCACCTTCCCTCACGAAGTGCACTCGCTCAAGTCCAGCCGTTTCTTTATTGCCCTGCGCGGAGTAGGCACAGAAACTCATAATGGAGAATCTCAAGGCCTCCTCTTTCTACGACAGGACCAAGCCCAC
ATTGACCTCTTCGTCTTTTTCTCTGTCTTCTTCTCCTGCTTTTTCCTCTTCCTGTCGGTCTGCGTGTTACTCTGGAAAGTAAAGCAGTTCTTGGATTTCCGTCGCGAGCAGCGGCGCCACATTCAAGAAATGACCAAGATGGCCTCTCGTCCATTTGCAAAACTTACTGTCTACCTGGAG
CCAGAGGAGCCACAGTTAGTTTACTTGCCCTCAGCTGGAGGG---------GGCAGCGCAGTGTCTCTGGCCCACGTCCGAACA------------------------------------------------------------------------------------------------
------------------------------------------------GGCAAGCTTGGTGGGATGGTAATGGGCCAGAGGGGGCGACCTGGGGCTCTGTCCTACAAACACGACCCTGGCACAGGCACTGCCACTCATCAT---------CACCACCATCTGGCTCTGAGT---GGAGGC
AACAACGGGCAGCACCTGCCTCTGCACTACCTAAACGCTCACCACTACGCACCCAGCTCCACCGCCAACCCAACCTCACATCACCAACACCATTATCCGTCCTCGCATGGCAGCTACCAGCATTTCTGCCGCTCCGACCCTTTCCTATCTCAACTCATGGGTTTCTCATACTCATCCTTC
AAAGTTGGGCCAATCACTCTGGAACCCACAGACGACGGGATGGCAGGGGTAGCCACAGTGCTCATACAGCTACCAGGAGGCATCCTTGCACCAAATCGGGCCTGTTTAGGTTCTGCACTTGTTACTTTGCGGCAGAATTTGCAGGAGTACTGTGGACACGGTGGAGCAGGA---ACGCAT
CCTGGTGCCGGCGGTGGCCGAAAAGGCTTGCTGGGCCACCAACATCTTACAACCATGGCCATG
>ENSGACP00000002355_GACU
------------------------------------------------------------------------------------------------------------------------------------------------------------------------------------
------------------------------------------------------------------------------------------------------------------------------------------------------------------------CTTTCC------
------------------------------------------------------------------------------------------------------------------------------------------------------------------------------------
------------------------------------------------------------------------------------------------------------------------------------------------------------------------------------
------------------------------------------------------------------------------------------------------------------------------------------------------------------------------------
------------------------------------------------------------------------------------------------------------------------------------------------------------------------------------
------------------------------------------------------------------------------------------------------------------------------------------------------------------------------------
------------------------------------------------------------------------------------------------------------------------------------------------------------------------------------
---------------------------------------------------------------------------------------------------------------------------------------------------------------------CTTGCA---------
---------------------------------------------------------------------------------------------------------------------GGGGGAAATGTACACATTCATTACCAAGAGGAGAAGTGCTACGATGAGGAGATCTTCTTTTAC
CACCTGGGCTGCCACCAGTGGGTGTCGGCGGGGGAGAGATGG---------------TCACTC------------------------------CGTAGGTGTCCGTACTTTAGACTCGACTCGAGAGCATCTTCAGATACGGGGCGTTACTCGCACGTCGCCGCTGCGATGGAGGGGCGC
GTGCTGCTGGTGGCCGGCGGTTACAGCGGCGTTGCCCGGGGAGACCTGGTGGCTTACAAAGTCCCGCTGTTTGTCAGCAGCGACCAAGGCGACCGG------GTGAGCGACGGTGACGCCGTCTGCGCCGAGGCCCTGGACGAAAGCATGTGCCTGAAGAACCCCGAGTGCAGCTGG---
---------------------------------GAC------CAGCAGTGCAGCTCTTCACTCCCCCGCCCGGCTTTCGCCGCTGGAGCTGGTTTCTCCGTACGCTGCGGTGTGATGAGGCTTTCTGGAGGTCACATGTGTTCCCTGTGTGCTGACCCCCTCCCTCTCGGTCTCGCA---
------------------------------------------------------------------------------------------------------------------GAGCGAAGTGCGTGCCGTGTGGACCAGATCTCGGGGGCGTACGGCTGGTGGGGGGAGCGTCCCCGT
TTCCTAACCTCCCTCCACTCCTGTCGCACCGAGAACTATGTCCCGGGACTGCACCTGCTCACCTTCCAGCACCCCCGCAATGACTCCCAGCCCGACAAGGTGTCCATCCTCCGCAGCACCACCATC---AGCCTAAGCCCCACCACAGAGATGGACGTAGCCCTGCAGTTCAGGGGCTTC
GTGCACCCGTTGTGGGGGGCCCCTCCACCCGCCCCGGCCCCCACGGAG------ACCGTCTCCATGTGGGCTCGCATCCAAGGGCTCCACTTTGAGGCTCAAATGGCTTCGGGACCCAACTCG---------------------------------------------------------
------------------------------------------------------------------AGGCAACTG---GAGGCGGTGGGACGTTGGGCGGCCCCCCAGGAGAGGGCGTCGATGCTGCTGGCTCGCACTGACGGAAGCAGACTCTTCTCCAACCTGACCAGAGGCAACCAT
TACCTCGTTCAGGCCGAGGGCTACCTCAACAACTCCGGCTCAGGACAGACCAGTGAGATGGCCCTGATATGGAACAGGACA---TTGCCCGGAAAGAGTGAGATTTCCTTCCTTTTCCTGGAGCCGTACCGCTCCGGTTCCTGCTCGGCATACACGTCCTGTCTGGCCTGTCTGTCCGAC
CAGTCCTGTGGGTGGTGCCCGTCTTTGTCCCGCTGCCTGCTGAGGGAA------AGCCCGGAGCCC------TGTCCCGAG------------GGAGGCAAGGCCGAGGGGCAGCGCCATCTGCTGTTGGCCCCCCAGCACTGCACCTTGTGTGAAGAGTACAGGGACTGCTCCGCCTGC
ACTCAGGACCCTTTTTGCGAGTGGCAGATAAACTCCAGTAAGAAAGGCGACTACCAGTGCAGTCGACGCGGAAGGCTGGACGGATCCATACGTGACCCGGCCGGCTGTCCCAAAATCTGCAACCAG------------------------------------------------AGAAAG
ACGTGTGGCGAGTGCCTCTCCAACTCCAGCCAGTGCGCATGGTGTGAGTCCGCCCAGGCCTGCTTCTATTTCGCTGCCTACCTCACAAAGTACCCCTATGGAGAGTGCAGGGACTGGTACGACAGC------------------------------------------------------
------------------------------------------------------------------------------------------------------------------------------------------------------------------------------------
------------------------------------------------------------------------------------GTGCATTCGGTTCCCCAGTGTAAGCAGTGCTCGGCTTTGAGCACCTGCACAGACTGCCTGAGGACGTTCCAGTGCGGCTGGTGCGGCGACTACAAC
AACCCCACAATTGGAAAATGTCTGAGGGGAGACTGGGCCGGAGTGGACGACCCCTCAGCGTATAACTGCAGTGTGGCTGTGGCTGAGGCTCGCGCTGCAAAC---------------------------------------------------------------------------ATC
TCT------GGAAATGCGGTGTGGTCCTACCCCACCTGCCCTGATGTGGAGGAATGCCGGCTGGGTCTCCACAACTGTCACCCTTTCGCCACCTGCATCAACACGCCCACCTCGTACGAGTGCCACTGTGAGCGAGGCTACACGGGGGACGGCACGCTGCACTGCAACCAGACATGCTAC
AACGAGTGCCGCGAGGGCCAGTGTAGCGGCAGCCCGCGGTTTGAGTGTGAATGTTCCCTCGGCTGGACGTCGGATCCGGCCACCCTGGTTCTCAGCGGAGTCGGATGTGACGTCGACTGTGGGCTGCCACTTTCCTTTTCCCTGGGTTTCCGG---------------GCCCCGGGAATT
---------------CTACCTTCCCTGTCCTCAGACTGGACCGTGGGACCCCACTGCGAGCACTGCCGCCCGGGCAGCTTCGGGTCGGCCCTGGCCGGCGGCGGCGGCTGTGTGCAATGCGAGTGCAACGGCCACGGCGACCCTGCCCGAGGTTACTGTCACAACCAGACGGGCCAGTGC
TACTGCACCCACAACACCCAGGGAGCCCACTGCGAGGCCTGCCTGGCTGGGTACTACGGAGACCCC---------AGGAACAATGGAACGTGCTACCGGCAGTGCCAGGGTCGCTCTGTGCTGCTCTCCTCCTCCTCCTCCTCCTCCGCCGCCGTGCCCCTCTCC------TCGTCGCTG
GGATGG------------------CGAAGTGGCACAGAGGGGAGAGGCGGACTTTCTCACTGCCTGTGGGTCCTTTCGGTGACGGAGAAGCTGGCGCCTTGTCCGCCCAGACAGCCGTGTCCCCCCGTGGCCCTCACCCTGCACCCAGACTCCCACACGCACTGTAAAAGCTCCTACGTC
TACGTGTTTGATGGCCTCCCTCGTTTCCTGTCCAACGGAGTCGTGCATTCGGATCATAACCTGATCGGGGCGTTTTGTGGCACGACCAGGACTCAACCGATCACCGTCGAGGCCACCTCAGGTGTGATCTCCGTCTACTTTGAGGCCAATGTCTCCTCAACCAAACCTCAAGGCTTCAAT
GCGTCTTTCTGGGTGCGCCGTTGT---CTCCAGAGCGCTGATGAGGGGGGCGAGGGGTCCCCCGCCTGTCCAGGTGGAGCCCTGTGCCAGGGGGGGCTCTGTCAGTGCCCTAAAGGGTACGGGGGACCCCACTGCGACCGGCCCATTTGCCCTCAGGACTGCGGAATCGCAGAAGGGAGA
GGAGCTTGTAACACATCTCTGGGAGTGTGCGTGTGCTCACCCGGCTGGGCCGGCTCGGACTGCTCCGTTCAGCGCGACGCCAGCAGCCTGGTGTGGGAAACGCTGCTGGACACCCAGCTGACCGCGAACCAGGCCCACAGGTTCCTCCACAGGATGGGACACTCGCTGGTGTCCGGACCG
CAGGGCACCCTCTGGATGTATGGGGGACTCTCTCTGTCCGAGGGCATTCTGGGGAATGTTTATCGATACGCCGTGTCGGAGCGCCGCTGGACCCAAATGCTGACGAGCTCCGTGGAAGAAGGCTCGACTCCCGGCCCCCGCTATCACCACGCCGCCGCCCTGCTG---------ACCAGC
CGCGAGTCCGGCTCCGGGGGCCACGGCGCCAGTCACGACTTCATGTTGGTGACGGGGGGTGTCACTCAAAACGGCGTTGCCATGGACACCTGGAGTCTCAATCTGAGCAGTTTAGTCTGGCGAGAACACAAG------AGCTCCTTAGTGCCGCCGCTGGCGGGCCACACGTTGACTGTG
CGCCGAGACTCGTCTGTGCTGTTGGTCGGCGGTTACTCTCCCGACAACGGCTTCAACCACCACCTGCTGGAGTTCAGCCCTCGCACCGGGAACTGGACCACCGTGTCCCACACCGGCACCCCGCCCACAGGTTTATATGGCCACTCGGCCGTGTACCACGAGCAGACTGACGCCATATAC
GTCTTCGGAGGCTACCGCTTTCACGTGGAGACCGTGGAGCCCTCGGGCGAGCTCTACAGTCTGTACTACCCAAACCTCACCTGGTCTCTGCTGGTCCCCTCCCAGGGCAACAAG------------------------------------------------------------------
---------------------------CCCGTGTCCCGTTTCTTCCACGCTGCAGCCATGATCAAGGACACCATGGTCATTGTCGGCGGGAGGACGGAAGCAGAAGACTACAGCAACTCGGTGTCTCTGTACCAGATAAACTGCAACACCTGGATACAACCA---------------GTC
TCGGTTGTCGGGGATCCGGTGAATCGCTCGGTGTCTCTTGCCGTGACGAGCTGGGGCGACCGTCTCTACCTATCGGGAGGCTTCAACGGCGTCACGCTGGGCCGGCTCCTGACCCTGTCGGTGCCCGCTGACCCCTGCGCGCTGCTGCCCACCCCGGAGGCCTGCAACGTCACCACCGGC
AGCTGCGTCTGGTGCCGAGGAAGCTGCGCCTCCTCTGATGCCGCTGAGAGGATGGCCTGCTTCACCGGCCAGAGTTCCTGTTCGCCGACCCCCCGGCAGCCGGACCAGTGCCGCAGACTGAAGACCTGCAGCGAGTGTCTCGCCCGACACCCGAAAACATTCTCCGCTCCGTCACAGCCG
---------GCTCTACAGTGCAAGTGGTGCACAAACTGCCCAGAAGGTGCCTGCATCAGCAGCTCCGTCAGCTGCACGTCTGAACACGACTGTCGCATCAACCAGCGAGAGATCTTCCTGTCCAGCAACTGCACCGAGACCAGCTGCGAGGCCTCCGACTGCCCCAAGTGCACTGCTTCT
GGGAAGTGCATGTGGACCCGCCAGTTCAAGCGCACGGGTGAGACCAGGCGCATCCTGAGTGTGAACCCCACCTACGACTGGACGTGTTTCAGCTACGCGCTGCTCAACGTCTCGCCCATGCAGGTGGAATCGTCTCCCCCCATGCCGTGCCCTCCGCCCTGCCACAGCCTCCAGAACTGC
AGCCTGTGCCTGGGCTCGCGGGGCTCCGACGGGGGCTGGCAGCACTGCGTGTGGAGCATGGCGCTGCAGCAGTGCATGAGCCCTTCTTTTGTGCCCCTGCGTTGTGAGGCGGGTCAGTGCGGCCGTCTGCTCTCCGGGGGGGACTCCTGTTCCCCCCAATGCCCCCAGCTCACCCAGTGC
TCCCAGTGCATTGCCAGGCCCCAGTGTGGTTGGTGTGGCACTCAGGTGGGCAATGGGGCCGGACGCTGCCTGCAGGGAGGTCTCGATGGTGTGAGTGAGGGCGTTTGCCCCCTGGTGAACAGCAGCTGGTCCTTCCTTCACTGTCCACCGGAGGACGAGTGCGCCAATGGCCATCACCAC
TGCAACAGCACCCAGGACTGCCACGACCAGCCGCAGGGCTACCACTGCACCTGCAAACAGGGCTACATACTCAGCAGTGTGTCTGGCCAGTGCGAGCCGGTGTGCGCGCAGGGCTGCGTGAACGGGACGTGCGTGTCCCCGGGCGTTTGCCAGTGTCACTTTGGCTTTGTGGGGGAGAAC
TGCTCCGCTCAGTGCAGCTGCAACAAGCACAGCAACTGCGCCGGGGTCAGCAAACCAGATGTTTGCCTGGAGTGCCACAATAACACCGTAGGCAGACACTGCGAGAAGTGCAAGCCTCTGTTTGTGGGCTCGGCCAAGGGGGGGGGCACCTGCCGTTCGTGTCGGGAGTTTTGCCGAGGA
AACAGCGCTGTGTGTTTATCCGGAGATTACATTAAGAAGGCCCTCGAGAACCCGGGCCAGTACCACCTGGAGCCCAGCAGC---ATTCCGGGCTTGATGTCCGAGGGTCCCACAGAAGAGAACGCCGTCTGTGTGAACTGCCAAAACAACAGCGTGGGGGACAAGTGTGAGAGCTGCCTC
AGCGGCTTCTTCCTGCTGCAGGGCAAGTGTGAGAAATGTCAGTGTAATGGCCATGCGGACACGTGCAACGAACACGATGGGACAGGATGTCCCTGCCAGAACAACACCGAGACGTCCTCCTGCCTCAGCAGCCCCCAGAGTGACCGCAAAGACTGCTACAGGCAGCAGTGCGCCAAGTGC
AAAGACTCGTTCAACGGCACGCCGGTGAACGGGCGCCAGTGCTACCGGCAGTTCAACGTGGACACGGAGTGCTGCTTCGACCCCACGTCGCAGGCCAACTGCTTCCACGACCCCGCCATCCGCAACCTGCCCCGCGGCCGCACCGTGTTTTTCTCGGCGCAGCCAAAGTTCACCAACGTG
GACATTCGGGTCACCATCGACGTGACCTTCGGCGAGGTGGAGGTGTACGTGTCCAACTCCCACGACATCTTCATCGTGGACGTGGACCGACACAGCGGGGTGCACGCCATCCGGATCGAGGAGGAGGCGGTG------------------------------------------------
ACTCAGAAGGAG---------TCCCCTCCGTCCCCCATAAAGGTGTGGGCCAACGCCTCGTCCGGCCTCGGGGGTCCCGTGCTCTCCCACACCCCCCTGCAGCTGCAAGGCAAAGTGCCGGGGGCCGAGCGGGAGATCACGTGGGAGCGAGCGGAGGGGCTCATCACTTACATCACCGTG
TGGAAGCCGCAGACGGTGCTGATCGTCCGGGGTGTCCGCGACCGCGTGGTCATCACCTTCCCCCACGAGGTGCACTCCCTCAAGTCCAGCCGCTTCTACATCGCTCTGAGGGGCGTGGGAACCGACCAGCGGCAGGGGGAATCCCAGGGCCTGCTGTTTCTGCGACAAGATCAAGCCCAC
ATCGACCTTTTCGTCTTCTTCTCGGTTTTCTTCTCCTGCTTCTTCCTCTTCCTGTCCGTCTGCGTCCTCCTGTGGAAGGTCAAGCAGTTCCTGGACTTCCGTCGGGAGCAGCGTCGCCACATCCAGGAGATGACCAAGATGGCGTCGCGGCCCTTCGCCAAGCTCACCATATACTTCGAG
CCAGAGGAGCCTCAGCTCATCTACCTGCCCTCA---------------------------------------------------CCACCACCACCACCACCACCTCACCCTGGGTGGAGGGGGCACCGGTGGCCAGCACCTGCCCCTGCACTACTTGAACACCCACCACTACCCCAGCGC
CACTTCTGGCCCCCCGGCGTCCCACCATCACCACCCCTCATGGGCTTCTCCTAC------------------------------------------------------------------------------------------------------------------------------
---------------------------------------------------------------------------------------------------------------------------------------------------------------------------TCCACCTTC
AAGGTGGGGCCCATCACGCTGGAGCCCACCGACGACGGCATGGCGGGCGTGGCCACCGTCCTCTTCCAGCTGCCGGGGGGCGTCTTGGCTCCGAATCGTGCCTGTCTGGGTTCCGCACTCGTCACTCTGCGTCAGAACCTGCAAGAATACTGCGGCCACGGCAACGGAGGAGGCGGGCAC
CCAGGGGCC------GGGCGCAAGGGGCTGCTGGGGCATCAGCACCTCACCACTATGGCGATG
>ENSXMAP00000006853_XMAC
ATGCAGCCAAAGAGACGGGAATTGGCAGTGCCAGAGATGGCCTCCCCT---------------CTCCCTGTCTCCGTTGTCATTCTGGTGGTCCTCCTGTCAGCTGAGTCACCTGTGTGCCAGGCAGGGGACTGCAAGGGCCACAGGCAGGTGCTGAGGGGCCTTCCCGGTTTTGTGACT
GATGGACCCGGAAACTACTCTGTTAATGGGAACTGCGAGTGGCTTATCAAAGCTCCCAGCAACGGTCATCGAATTGTGTTAAATTTCACCTTTATGGACACAGAATGTACCTACGACTATCTGTTTGTGTATGATGGCGACTCCTACCAAAGCCCACTTCTCGCCAGTCTGAGTGGAAAC
TCTTTGCCTGAACCCATTGAGGCCAAGTCTGGCAAGATGCTTATTCACCTCTTCAGTGATGCTAATTACAACCTCTTGGGCTTCAATGCAACATACACCTTCTCTGTTTGTCCTGGAGCCTGTGGCGGCCATGGGCGCTGTGATTCCTCTACATCCAAGTGCCACTGTCACCAGGGTTGG
GGCGGAGCATCATGTACAGCTCCTCTGTGTTCCCAGGCTTGTTCTTTGAATGGACAA------TGTGACAAGAAAGGAGAGCGTTGTCAGTGTAACCCTGGCTTCCTTGGCCACAGCTGTCAGCTTGGTCTCCGTGATGATAAGGGGCCGGGACAGTGGTGGCGTGTGAGTGAGGGAAAC
CCTAGCGCACCTCCGAGGACAGGCTCTGCTGGCGCGTACCTGTCCTCTACTGGAGCCATGTATTTGTTTGGAGGATTTAATCTGAACAGAGCTCTTGGTGACTTGATCAAGTACAATTTCACTTCCAACCAATGGGAAAGCAGATCTTATGGTCATTCCCCTGTGGCTCGTCACTCCCAC
ACTGCTGTACAGTACATGGGTAATATGGTTGTCTTTGGAGGAGAGCTAGCTAACGGATCCCTGGCCAGTGACGTTTGGATGTACCGGCCTGTCCAGGATGATTGGCAACAGCTCGGTTTCTCC---------------------------------------------------------
---------------------------------------------------------------------------------CACTCACGCGGTTCTCCCAAACTGGCCAATCATGCTGCAGCGGTCGTCGATACCTATCTCTACATT---------------------------------
---------------------------------------------------------------TTTGGAGGTCGCACTGAG------------------------------------------------------------------GAGGACATGTTTTCCTCGACTCTGTATCGCTTC
GGTTTGCACGGTTCTGGACGATGGGAAACGGTTCAGCCCACCGGTGGGAAACCCCCTGCCTCTGCT------------GGCCACTCTATGGTGTTCCACAGCCCATCCAGGACTTTGTTGGTCTACGGAGGCCACAGGCCTACTACTGCAAGGTTCAGCGTGCGGGTCAACAACACCGAC
GTTTTCCACGTGGACAGGCGGTTTTGGACATCCTTCCGTTCCCGTTTTCCAACCACTGGGCCCAGAGAGAGAGCTTTCCACACTGCCACTGTCATTGGAAACTACATGGTGGTCTATGGTGGAAATGTGCATATTCATTACCAGGAAGAGAAATGTTATGATGAGGAAATCTTTTTCTAT
CATTTGGGCTGCCACCAGTGGGTGTCTTCTGGGGCGAGATGG------------------------------TCATCCAATGGTGAAGCTGTGAGG---------------------------------------------GGGCGGTATTCACATGTTGCAGCGGTGATGGAAGGACGT
GTGCTGCTGGTTGCTGGTGGTTACAGCGGTGTTGCCCGGGGAGATCTTGTGGCTTATAAAGTACCGCTGTTTGTTAGTAGTGATCAAGGCGACAGG------------------GATGCTGTTTGTGCCGAGGCGCTTGATGAAAGTATGTGCCTGAAGAACCCAGAGTGCAGCTGGTGT
GAAGGCCGCTGTCGAGAGTACCAGCCCACCAATCCG------------TGTGGCAGCACT------------------------------------------GGGTGC---------------------------------------------------------TTGGGCCTGGCTCGC
TTCCTGTCCGACTGCCAGTCCTGCCTGGTGTTCAGCGGCACGCCGGCGTCTCTTGCGCGAGCCCCCGGAGAATTTGGCTGGTGTGTTCAGAACGAGTCCTGCCTGCCAGTGTCAGAGCGAAGTGCGTGCCGTGTGGACCAGATCTCAGGGGCGTACGGCTGGTGGGGGGAGCGTACCCGT
TTCCTAACCTCCCTCCACTCCTGTCGCACCGAGAACTATGTCCCGGGACTGCACCTGCTCACCTTCCAGCACCCCCGCAACGACTCCCAGCCTGACAAGGTATCCATCCTCCGCAGCACCAACATC---ATTCTTAGTCCCACCACAGAAATGGATGTGGCCCTACAGTTCAAGGGCTTC
ATCCACCCCCTGTGGGGAGGGCCTCCACCTGCACCTCCTCCCACAGAA------ACCGTCTTCATATGGGCTCGCATCCAGAGGCTCCACTTTGAGGCTCGAGTGGCATCAGGACCCAACTCC---------------------------------------------------------
------------------------------------------------------------------ACCCAAATG---GAGGTGGTGGGTCGCTGGGCAGCCCAGCAGGAGAAGGAGCTGAAGCTGCTGGTCCGACCAGATGGAGGTAGACTCTTCTCCAACCTGACCAGGGGGAACCAT
TACCTCGTTCAAGCCGAAGGCTACCTTAACAACTCTGGCTCTGGACAGACGAGTGAGATGGCCCTGATCTGGAACAGAACA---TTGCCTGGAGGGAGTGAGATTTCCTTCCTGTTCCTGGAGCCGTACCGTTCTGGTTCCTGCTTGGGTTACATGTCCTGCCTGGCCTGCCTGTCTGAC
CAGTCGTGTGGCTGGTGTCCGTCTCTGTCCCGCTGCCTGTTGCGAGAC------GGCCCAGACCCGGAATACTGTCCTGAGACAGAAATGGTTGAAGGCAAAGGAGACGGTCAGCGCCATCTGCTGTTGGCACCACAGCACTGCACCCTGTGTGAGGATTACAGAGATTGCTCTGCATGT
ACTCAGGACCCTTACTGTGAGTGGCAGATTAACTCTAGCAAGAAAGGCGACTTTCAGTGCAGCCGCAGAGGAAGGTTGGAGGGATCCATCCGCGACTCAAACGGGTGTCCTAAAGTCTGCAACCAG------------------------------------------------AGAAAT
ACATGCAGTGAGTGTCTGTCCAACTCCAGTCAGTGTGCATGGTGTGAATCTGCCCAAGCTTGCTTCTACTTTGCTGCCTACCTCACAAAATATCCCTATGGAGAGTGCAGGGACTGGTATGACAGT------------------------------------------------------
------------------------------------------------------------------------------------------------------------------------------------------------------------------------------------
------------------------------------------------------------------------------------GTCCATTCGGTTCCTCAGTGTAAGCAGTGTTCAGCTTTAAACACGTGCACAGAGTGCCTGAAAACATTTCAGTGTGGCTGGTGTGGTGACTACAAC
AATCCCACAATTGGAAAGTGTTTGAGGGGAGACTGGGCAGGAATGGATGATCCATCTGTGTATAACTGCAGTGTGGCTGTGGCTGAAGCTCGAGCTGCAAACCCTGAACCTCAAACTTCAGCCCCACCCAGG------CCCCTGGAAATGGAAATGGAGATGGAGATCTTAGATGATGAG
GAG------AAAGATGCGGTCTGGTCTTACCCCACATGTCCTGATGTGGAGGAATGCAGGCTGGGCCTCCACAACTGTCATCCCTTTGCCACGTGTATCAACACTCCCACCTCGTACGAGTGTCACTGTGAGAGAGGATACACCGGCGATGGCACGCTGCACTGCAACCAGACCTGTTAT
AATGAATGCCGCGAGGGCCAGTGTAGCGGCAGCCCACGGTTTGAGTGTGAATGTTCTCTGGGCTGGACGTCCGACCCCGCCACGCTGGTTCTGAGTGGCGTTGAATGCGACGTAGACTGCGGC------------------TGCAACTTCCACTCCACCTGTATCACTGCCCCTGGGATC
TGTGATGAATGCCAG------------------GACTGGACTACAGGCCCTCACTGTGAACACTGCCGTCCGGGGAGCTTCGGCTCCGCCCTGGCTGGAGGTGGCGGCTGCGTTCCTTGTGAGTGTAATGGACATGGCGACCCGCTCCAGGGTTACTGTCACAACCTGACAGGCCAGTGC
TACTGCACCCACAACACTCAGGGGCCGCACTGCGAGTCCTGCCTTCTTGGTTACTATGGAGACCCT---------AGGAACAACGGCACATGTTACCGTCAGTGCCAGGGCCGCTCCGTCCTGCTGTCCTCCTCCTCTTCCTCA------ACCATCCCCTTGTCT------TCGTCTTTG
GGATGG------------------CGGAGTGGCACAGAAGGGAAAGGAGGACTTTCTCACTGTCTTTGGGTCTTATCTGTCACTGAGAAGCTTGGACCTTGCAAGCCCAAACAGCTCTGCCCCCCAGTAGCGCTCACGTTACACCCAGACTCCCACACTTACTGTAAAAATTCTTACGTT
TACGTGTTTGATGGCCTCCCTCGTTTTCTGCCCAATGGAGTCGTGCGTTCTGATCACAACCTCATTGGAGCGTTTTGCGGAACAACAAGGACTCAGCCAATCACAGTCGAGGCCACCTCAGGTGTGATCTCAGTCTACTTTGAAGCCAACGTCTCTTCAAACAAACCTCAAGGCTTCAAC
GCGTCTTTCTGGGTGCGACGTTGT---CAGCAGAGCTCTGATGAGGACGAAGAGGGGTCCGCTGTGTGTGCAGGTGGAGCCCAGTGTCAGGGTGGGCTCTGCCAGTGTCCTCAAGGATATGGGGGGCCGTACTGTGACCGACCCATGTGCCCCCAGGATTGTGGAGCAACAGAAGAAAGA
GGAGTTTGTAATATATCTCTGGGAGTTTGTGTGTGTTCTGAAAGCTGGGCCGGCTCTGACTGCTCAGTTCTGCGGGACCCCAACAGCTTGATTTGGGAGACTCTGTTGGACACACAACTGACAATGAAACAGGCCCATAGGTTCCTGCACAGGATGGGACATTCTTTGGTAGCTGGACCT
CAGGGCAACCTGTGGATGTACGGAGGGCTTTCTCTGTCAGACGGCATTCTTGGAAATGTGTACAGATATTCTTTGTTGGAGCACCGTTGGACCCAGATGTTGACCAGTTCTGTAGATGAATCGGCGACTCCCAGCGCTCGCTATCATCATGCTGCTGCGCTGCTGAACACGTAT---GAT
CTGGACTCTGGAAGC------CACGAGGGCGGTCACAGCCTAATGTTAGTGGTCGGCGGTGTCACTCAAAGTGGTGTTGCCATGGATACCTGGACTCTCAATCTCAGCAGCTTGGTCTGGAGAGAACACAAG------AGCTCAGTGCTGCCCCCGGTGGCTGGTCACACTTTAACTGTA
CGTTGGGAATCCTCGGTTCTCCTGATCGGAGGCTACTCTCCTGAAAACGGTTTCAACCATCATCTGTTGGAGTTCAACCCTGATTCAGGGAACTGGACAATTGTCCCCCACACCGGAACGCCACCTACAGGTTTATATGGCCACTCAGCTGTGTATCATGAGCAGACTGATGCCATCTAC
GTGTTTGGAGGCTATCGCTTTCATGTGGAGACAGTGGAGCCGTCAGGCGAGCTCTACAGCCTGTATTACCCCAACCTGACCTGGTCTCTCCTGGTTCCCTCACAGGGGAAAAAG------------------------------------------------------------------
---------------------------CCCCTGTCCCGTTTTTTCCACGCTGCTGCTCTGATCAAAGACACCATGGTGATTGTAGGTGGGAGGACAGAAGCAGAAGACTACAGTAACTCTGTGTCTCTGTACCAGATCAACTGCAACACCTGGATACATCCT---------------GTT
TCAGCTGTTGGAGACCCAGTCAATCGCTCTGTGTCTCTCGCGATGACAACCTGGGGCGGTCGTCTTTTCCTGTCCGGTGGCTTTAATGGTGTCACACTGGGTAGACTCCTAACTCTGACTGTGCCCTCTGACCCCTGTGCCCTCCTGCCCACACCAGAGGCCTGCAACACCACCACAGGC
AGCTGTGTGTGGTGCAGGGGTACCTGCACTTCTTCTGATGCTGCCGAGAGAATTGGCTGCCTGTTGGGACATTCCACCTGCTCCCCGACTCCTCGTCAGCCAGATCAGTGCCGCAGACTTAAGACCTGTAGCGAATGCCTTGCTCGGCATCCCAAGACGTTTTCCAGTCCGCCTCAGTCT
---------GCTTTACAGTGCAAGTGGTGCACAAACTGTCCAGAAGGGGCTTGCATCAGTAGCTCTGTCAGCTGTACATCGGAACATGACTGTCGCATCAACCAGAGAGAGATTTTCCTGTCCAGCAACTGCACTGAGACCAGCTGCGAGGCTTCAGACTGCCCCAAGTGTACGGCTTCT
GGAAAATGCATGTGGACTCGCCAGTTCAAACGCACAGGCGAAACAAGACGAATCCTGAGTGTGAACCCCACTTACGACTGGACGTGTTTCAGCTATGCGCTGCTCAACGTCTCCCCCATGCAGGTGGAGTCGTCTCCGCCTCTCCCATGCCCTCCTCCATGTCACACTCTGCATAACTGC
AGCCTGTGTCTGGGCTCTAGGGGCTCTGATGGGGGCTGGCAGCACTGTGTGTGGAGTATGGCTCTGCAGCAGTGCATGAGTCCATCTTTTGTGCCTCTTCGTTGTGAAGCGGGCCAGTGTGGCCGGCTTCTCTCTGGGGGAGACTCCTGCTCGCCAAAGTGCTCCCAGCTCACCCAGTGC
TCCCAGTGCATCGCCAGGCCTCAGTGTGGCTGGTGTGCTTCTGGGGGAGGCAATGGAGCTGGGCGCTGCTTACAGGGAGGAGTTGATGGTGTGAGTGAGGGCGTTTGCCCCGTGAGAAACAGCACTTGGTCTTTCCTGGATTGTCCAGAGGAGGATGAGTGTGCCAACGGTCATCACCAT
TGCAACAGCACTCAGGACTGCCATGACTTACCTGAGGGCTACCACTGCACATGCAAGCAGGGTTACATACTTAATGGTGTTTCTGGTCAGTGTGAGCCGGTGTGCGCACAGGGCTGCGTTAACGGGACCTGCGTGTCCCCGGGCATTTGCCAGTGCCACTTTGGCTTTGTTGGAGATAAC
TGTTCTTCTGAGTGCAAATGCAACAAGCACAGCAACTGCACCAGTGTTGACAAACCCGATGTTTGTCTGGAGTGTCATAATAACACCCAAGGTATTCACTGCGAGAAATGCAAGCCTCTGTTTGTAGGCTCTGCAGTAGATGGCGGCAGCTGTCGTCCATGTCGGGACTTTTGCCGGGGA
AACGGCATGGTGTGTCTGTCCCGGGATGAATATAATAAGGCCATTGAGAACCCTCATCACTTCCCTGTAGACGCC---------ATTGAGAAATGGGTGTCTGAAGGTCCCACTGAAAATACTGCGGTGTGTGTGAATTGCCAAAACAACAGTGTTGGGGACAAGTGTGAGGGCTGCCGT
CGTGGCTACTTCTTACTGAATGGGAAGTGTGAAAAATGTCAGTGTAATGGCCATGCCGACACATGT---GAGCCCGATGGCAGCGGTTGCCCATGCCAAAACAACACAGAGACCTCGTCCTGCCTGAGCAGCCCTCAGAATGATCGAAAAGACTGTTACAGGCAACAATGTGCCAAATGC
AAAGACTCCTTCAACGGGAACCCAGTGAACGGGCGCCAGTGCTACCGTCAGTTTAACGTGGACTCAGAGTTCTGCTTTGACCCCACGTCCCAAACAAACTGCTTCCATGACCCCACCATTCGCAACCTGCCCAAGGATCGCACCGTGTTCTTTGCTGCTCAGCCAAAGTTTACAAATGTG
GACATCCGGGTCACCATTGATGTTACATTTGGAGAAGTGGAGGTTTATGTCTCCAACTCGCACGACACCTTTATAGTGGACGTGGACCGTTACACGGGGATTCACACTATTAAGATAGAGGACGAATCAGCAAGTCGAGGGACAGCTGCAGGG---------------------------
GCAGATAAGGAT---------TCTCCTCCGTCCCCTATAAAAGTGTTCGCCAACGCCTCGTCCAACCTGGGAGGTCCCATGCTCTCCCACAATCCCCTGCAGCTGCAAGCCAAACCCCCGGGAGCAGAGAGAGAGATCAGAGAGGAGCGAGCCGAGGGACTCATCTCCTACATCACCGTG
TGGAAGCCTCAGACGGTGCTGATCGTCCGAGGAGTTCGGGACCGCGTGGTCATCACCTTCCCCCATGAGGTGCACTCCCTGAAATCCAGCCGCTTTTACATCGCTCTCAGAGGTGTGGGAACGGATGATAGACAGGGCGAGTCCCAGGGGCTGCTGTTTGTGCGACAGGACCAGGCCCAC
ATAGACCTCTTCGTCTTCTTCTCCGTCTTCTTCTCCTGCTTTTTTCTCTTTCTGTCTGTGTGCGTCCTGCTGTGGAAGGTCAAGCAGTTCCTGGACTTCCGTCGGGAGCAGCGTCGCCACATTCAGGAGATGACCAAAATGGCTTCCAGACCCTTCGCTAAACTCACCATTTACCTTGAA
CCGGAGGAGCCTCAGCTCATCTACTTACCTACAGCTGGTGGCGGGGTGGGGGGCAGCACCGTATCGATCGCTCACGCCCGCACG------------------------------------------------------------------------------------------------
------------------------------------------------GGCAAGTTAAGCAGCGTGGTGGTGGGCCAGAGAGGCAGAGCGGGACCGGTC---TATAAACACGACCCAGGCTCCGGACCCACAGCACACCACCACCACCACCACCATCACCTCACCTTGAGTGGGGGAGGC
AACAGCGGACAGCATCTACCACTGCACTACTTAAACACCCATCATTACGCCAGCTCCACCGCAGGCACCCAGTCCTCCCATCATCACCAT------CCATCCACGTACTCTGGCTACCAGCAGTTCTGCCGCTCTGACCCTTTCCTCTCGCAGCTCATGGGCTTCTCCTACTCCTCCTTC
AAGGTGGGGCCCATAACCCTAGAGCCCACAGAGGACGGCATGGCCGGGGTAGCCACCGTCCTTTTCCAGCTGCCTGGAGGTGTCTTGGCACCAAATCGTGCCTGTTTGGGCTCTGCACTGGTTACCCTGCGCCAGAATCTGCAGGAATACTGCGGCCACGGCAGTGGAGGC---GGCCAC
CCGGGGGCGGGCGCGGGCCGCAAGGGTCTG------CATCAGCACCTGACCACCATGGCAATG
