# Supplementary material for: Global expression pattern of genes containing positively selected sites in European anchovy (Engraulis encrasicolus L.) may shed light on teleost reproduction
Source: PLoS One. 2023 Aug 11;18(8):e0289940. doi: 10.1371/journal.pone.0289940 (PMC10420382; doi:10.1371/journal.pone.0289940)
Supplement: S1 File — (ZIP) [file pone.0289940.s008.zip › alignments/anchovy.12129_ANCH.fas]

>ENSONIP00000007889_ONIL
ATGGCGGATGTACCGACT---------------------GAGAAGAGCCTGGACGATTTCTTTGCCAAGAGGGATAAAAAGAAGAAGAAAGAGAAGGGGAAGGGGAAGGAGTCCGCCGCGGGGCCCACATCGGCGGCA---------CTGAAG---------AAGACCAAGAAGGAGAAG
GAGAAATCGACTAAAAACGAGAACCAGGACGCTCAGATCGATAAGGAGGACGAGGAGTGGAAAGAATTTGAGCACAAAGAAGTGGACTACAGCGGGCTTCGACTCCAGGCTTTGCAG---ATAAGT------------------------------------------------------
GATGAGAAAGAAGAAGAGGAG---TACGAGAAGGAGGAGGTTGGTGAGGATGGCGAGATCATTCTCGTCAGTGGAGAACGAGGTGAAAAAGGTCCCTGGAACAAGTCTGGTGCCGCGCCTCCT------CCTGCTCCTGTG------------GCAGTAGAGAATGTAGAGGTACCTGAG
GCAAAGCCCGCTGGTGTATATCGCCCTCCGGGAGCTCGACTT---ACCACCACCAAACGAGGCCCCAGCCAGGGCCCTCCAGAAATCTTCAGTGACACACAGTTTCCCTCTTTACTGTCCACCGCCAAGCACGTTGAGACACGCAAGGACAGAGAAATGGAGAAGACCTTTGAGGTTGTG
AAACACAGGAACCGTGGGAGAGAGGAGACCGGTGGC---GCTTCTATGCAGCACTTGCAGCTCGACAACCAGTACGCCATCCTGGGGGATAAG
>ENSTNIP00000016673_TNIG
ATGGCGGATGTACCGACA---------------------GAGAAGTGTCTGGATGATTTCTTTGCCAAACGGGATAAAAAGAAGAAGAAGGAAAAAGGCAAGGGCAAGGAGCCGCCTTCCGGGCCCACGGTGCTTGTT------------AAG---------AAGAACAAGAAAGAAAAG
GAAAAAAACACGAAAAGTGATAACCAAGACGCGCAGGTAGAAAAGGAGGATGAGGAGTGGAAGGAGTTTGAGCAGAGGGAGGTGGACTACAGCGGCCTGCGGCTCCAGGCTTTGCAG---ATCAGCATGAAATGTGCAGCGGTTTTCAACCTAAATAAGACTGATTCATTCTTGTCCATG
---------------------------------------------------------------TTGGTCAGCGGGGACAAA---GTTTTCAGTCCGTGGAACAAGTCTGGGGCTGCGCCGCCT------CCTGCTGCTGCA------------CCCGTGGAGGACGTTGAAGTGCCAGAG
TCCAAAACCTCGGGCGTGTACCGCCCCCCAGGGGCTCGGCTG---ACCACAACCAAGCGCGCTCACAACCAGGCCCCCCCGGAGATCTTCAGCGACGCGCAGTTCCCCTCTCTGTCCGCCACCGCCAAGCACGTGGAGACGCGCAAGGACAGAGAAATGGAGAAGACCTTTGAGGTGGTG
AAACACAGGAACCGCGGCAGAGAGGACACTAGTGGC---GCATCTATGCAGCAGCTGCAGCTCGACAACCAGTACGCCATCCTGGGGGACAAG
>anchovy.12129_ANCH
ATGGCGGATGTCGCAACA---------AATGCTCCTCCGGAGAAGAGTCTGGATGACTTCTTTGCCAAGCGGGATAAAAAGAAGAAGAAAGAAAAAGGCAAAGGAAAGGAGTCGGGAGCTGGGCCAGCACCGGCGGCG---------GCCTCTGTGAAAGCCAAGCCCAAAAAGGAAAAA
GAGAAGTCTACAAAAAATGAAAACCCAGACGCCCAAATAGAGAAGGAGGATGAGGAGTGGAAGGAGTTTGAGCAGAAGGAAGTGGACTACAGTGGCCTCAGGCTGCAGGCCCTCCAG---GTCAGC------------------------------------------------------
GATGAGAAGGAGGAGGAAGAAGGGTATGAGAAGGAGGAGGTGGGGGAGGACGGGGAGATCATCCTGGTTAGCGGAGACAAG---GTGTCTGGGCCCTGGAACAAGTCTGGCGCCCCCCCTCCAGCAGCTGCCGCTCCCGTT---------------GTTGAAGAGCCCGAGGTGGTGGAG
TCGAAGCCCGCGGGCGTGTACCGTCCCCCTGGGGCCCGCCTGACGACCACCACCAAGAGGGGCCCCGCCGCTGGGCCCCCCGAGATCTTCAGCGACACCCAGTTCCCCTCACTGCAGTCCTCCGCCAAACACGTGGAGACTCGCAAGGACCGAGAGACGGAGAGGACCTTCGAGGTGGTG
AAGCACAAGACCCGTACCCGGGAGGAGGGAGGCGGG---GCTTCCCTGCAGCAGCTGCAGCTAGACAACCAGTACGCCATCCTGGGGGACAAG
>ENSTRUP00000015730_TRUB
ATGGCGGATGTACCGACA---------------------GAGAAGTGTCTGGACGATTTCTTTGCCAAGCGGGATAAAAAGAAGAAGAAGGAAAAAGGAAAGGGCAAGGAGCCCGTCACCGGGCCCACGGTCCTTGTG------------AAA---------AAGAACAAGAAAGAGAAG
GAAAAAACCACGAAAAGTGATAATCAGGACGCACAGTTAGAAAAGGAGGATGAGGAGTGGAAAGAGTTTGAGCAAAGAGAAGTGGACTACAGCGGACTCCGACTACAGGCTTTGCAG---ATGAGT------------------------------------------------------
GACGACAAAGAGGAAGAGGAA---TATGAAAAGGAGGAAGTTGGTGAAGATGGAGAAATTGTTTTGGTCAGCGGAGACAAA---GTTTTCAGCCCATGGAGCAAATCTGGGGCAGCGCCCCCT------CCTGCTGCC---------------CCTGTGGAGGAAATTGAAGTGCCAGAG
GCGAAAACTTCGGGCGTCTATCGCCCTCCAGGGGCTCGGCTG---ACCACGACCAAACGAGTCCACAACCAGGCACCTCCAGAGATCTTCAGTGACGCACAATTCCCGTCTCTGTCAGCCACCGCCAAACACGTGGAGACGCGCAAGGACAGAGAAATGGAGAAAACCTTTGAGGTGGTA
AAACACAGGAACCGTGGCAGAGAAGACACTAGTGGA---GGATCTATGCAGCATTTGCAGCTCGACAACCAGTACGCCATCCTGGGGGACAAG
>ENSDARP00000031228_DRER
ATGGCGGATGTGGCTCCGGCCGGCGTG------------GAGAAGAGTCTGGATGACTTCTTCGCCAAACGCGACAAGAAGAAAAAGAAGGAGAAGGGAAAGGGAAAGGAGCAGGTGACCGGAGCAGCAGCAGCAGCAGCAATGCCGGTGAAA---------AAGATGAAAAAGGAGAAG
GAGAAGTCGACGAAGAGTGAGAATCAAGACGCGCAGATGGAGAAGGAGGATGAGGAATGGAAGGAATTTGAGCAGAAGGAAGTGGACTACACCGGACTCAGACTCCAGGCCATGCAA---ATGAGT------------------------------------------------------
GATGAGAAGGAGGAGGAAGAG---TACGAGAAGGAGGAAGTGGGTGAGGATGGCGAGATCATCTTGGTCACCAGTGATAAA---ATGTCTGGACCCTGGAATAAATCAGGGGGGGCTCCTCCT------TCAGCTGCTTCAGCT---------CCGGTTGAGGAAGTTGAAGTTCCTGAG
CCCAAAGCACCTGGTGTATATCGTCCCCCTGGGGCCCGGCTA---ACCACTACTAAGAAAGCCCCAGCTCAAGGGCCTCCAGAGATCTTCAGTGACGCCCAGTTTCCTTCTCTCCTGTCCACTGCCAGACATGTGGAGACTCGCAAGGACAGAGAGATGGAGAAAACCTTCGAAGTGGTC
AAGCACAAGAGCCGGGTCCGAGAAGGCGAAGGTCCA---GGCTCCATGCAGCAGTTACAGTTAGATAATCAGTACGCCATCCTGGGGGACAAG
>ENSGACP00000006263_GACU
ATGGCGGACCTACCACCG---------------------GAGAAGAGCCTGGACGATTTCTTCGCCAAGCGGGATAAAAAGAAGAAGAAAGAAAAGGGAAAGAGCAAAGAGCCCGTCGTCGGCCTCACAACGGCCGTG---------ATTAAA---------AAGACCAAGCGGGAAAAG
GAAAAATCCACCAAAAACGACAATCAAGACGCGCAGATTGAAAAGGAGGATGAGGAATGGAAAGAGTTTGAGCAGAAAGAAGTTGACTACAGCGGGCTGCGGCTCCAAGCTCTGCAATCAATCTCT------------------------------------------------------
GGGGAAACTAAACTTGAAGAA---AATAAAAAGCTTCCTAATGGTGAGGATGGAGAGATCATTCTGGTCAGTGGAGACAAG---GTGTCAGGTCCCTGGAACAAGTCTGGTGCTGCTCCGGTT------CCTGCTGCTGCT---GCACCACCACCTGTCGAGGAGGTAGAGGAGCCTGAG
TCGAAGCCTTCTGGTGTATATCGCCCTCCAGGGGCTCGGCTG---ACCACTACCAGACGAGGCCCCACCCAGGGGCCTCCTGAGATCTTCAGTGACACACAGTTCCCCTCACTAATGGCCACCTCCAAGCATGTGGAGACACGCAAGGACCGAGAAATGGAGAAGACCTTTGAGGTGGTG
AAACACAGGAACCGTGGTAGAGAGGAGACCGGCGGTACCACCTCTATGCAGCAATTGCAGCTTGACAACCAGTACGCCATCCTGGGGGACAAG
>ENSXMAP00000001834_XMAC
ATGGCGGATGTACAGTCA---------------------GAGAAGAGTCTGGATGATTTCTTTGCTAAGCGGGATAAAAAGAAGAAGAAAGAGAAGGGCAAGGGGAAGGAGACCACGACCGGGCCCGCGGCGGCCGCC---------GTGAAA---------AAGATGAAGAAAGAGAAG
GAGAAATCTGCGAAAAACGAAAACCAGGACGCTCAAGTGGAGAAGGAGGACGAGGAATGGAAAGAGTTTGAGCAGAAAGAAGTGGACTACACCGGGCTTCGGCTCCAGGCTTTACAG---ATCAGT------------------------------------------------------
GATGAAAAAGAGGAAGAGGAG---TATGAGAAGGAGGAGATAGGAGAGGATGGAGAGATCATTCTGGTCAGCGGAGACAAA---GTGTCCGGTCCCTGGAACAAATCTGGCGCTGGTCCTCCT------CCTGCTGCTTCA------------CCTGTGGAGGAAGAAGAGGCGCCTGAA
GCAAAGCCTGCAGGAGTCTATCGTCCTCCAGGTGCCCGACTG---ACCCCTAGCAGAAGAGTCCAGAACCAGGGTCCGCCTGAGATCTTCAGCGACACACAGTTCCCCTCGCTGCTGTCCACCGCTAAGCACGTCGAGACTCGCAAAGACAGAGAAATGGAGAAGACCTTTGAGGTTGTG
AAACACAAAAACCGTGGCAGAGAAGAGACCGGCAGC---ACCTCCGTGGAGCACTTGCAGCTCGACAACCAGTACGCCATCCTGGGGGACAAG
