# Supplementary material for: Global expression pattern of genes containing positively selected sites in European anchovy (Engraulis encrasicolus L.) may shed light on teleost reproduction
Source: PLoS One. 2023 Aug 11;18(8):e0289940. doi: 10.1371/journal.pone.0289940 (PMC10420382; doi:10.1371/journal.pone.0289940)
Supplement: S1 File — (ZIP) [file pone.0289940.s008.zip › alignments/anchovy.12386_ANCH.fas]

>ENSONIP00000008688_ONIL
---------------------------------------ATGGACTCTGCAGACAGAAGTCGAAGTCCCAGTCCTGCACAGAGAGAAAACAGTGGACCTTCAGAGAATGACTCTAGTCCAGCATCAGGCAGACCCCAGCAGGCTGGCTCAGTTGAAAGAAGCCCCAATGAGCGACGG---
---------------------------------------------------------------------TCCCCACAGCCA---------AGTCCT---GTG------------------------GGCCGCAGGCCCTCCAGGAGCCCATCCTCAAGC---AGTTCAGACAGCACCAGC
AGC------------------------AGTGATGAGGAT---GAACATCAT---------------------------------------------------------------------------------------------------------------------------------
------------------------------------------------------------------------------TCAGCACTGAGAAAGATTCGAAGCAGCGTGGCTCAGATCAAAAGATCAAGATCA------------------------------------AGATCCAAAGAG
CAAGACAGATCCAGGTCCAAGGAAGAAGATCGGTCCAGATCCAGGGATACAGAC------------------------AGATCCAGATCCAGATCCAGAGAGAAAAATAGATCCCGAGAAAGAGACAGA------------------TCCAGATCCAGGGAAAAGGACAGATCTACATCT
AGAGGGAGGGCGAGATCAAGATCAAGATCCAGAGGAAGAGAG---------AGGTCGAGGTCAAGAGGACGTGACAGATCCCGATCCAGGGAGAGGGAC---------------AGGGACCGTTATGACAGAAGACGTTATGCACGGGATCGCTATGATGAT------CGGCGTGATGAC
AGAGATGGCCGT---------------TTTGACCGACGAGCCAATCGAGAGGCTGATTCAGAT------TACAGGAGGCGGGGTCGCTCCGCTTCCCCTCTGGCT---GACAGGGAACCAGCTGCGGCCGATGAGCCGCCAGTCAAAAAGAAAAAGGAGGAGCTTGATCCAATCCTGACG
AGGACTGGAGGCGCTTACATTCCTCCCGCTAAGCTGCGCTTGATGCAGCAGCAAATCACTGACAAGAGCAGC---------CTGGCCTATCAGAGGATGAGCTGGGAAGCTCTAAAGAAGTCCATCAACGGTCTTATCAACAAAGTCAACGTATCCAACATTATCAACATCATCCAGGAG
CTGCTGCAGGAAAATATCGTCAGGGGAAGGGGACTGCTGGCTCGCTCGATACTGCAGGCTCAGACGGCCTCTCCCATTTTCACTCATGTCTACGCTGCTGTCGTTGCCATCATCAACTCAAAGTTCCCTCAGATCGGAGAGCTGATCCTTAAACGTCTCATACTGACTTTCAGGAGAAGC
TACCGCCGCAACCTCAAG---------------------------CAACAGTGCCTGACCGCGTCAAAGTTCGTGGCTCATCTCATCAACCAGAACGTGGCCCACGAGGTTTTGTGTCTGGAGATGCTCACTCTGCTGCTCGAGCGTCCAACTGATGACAGTGTGGAGGTCGCCATTTCC
TTCTTGAAGGAATGTGGTCTCAAGCTGACCGAAGTGTCCCCTCGAGGAATCAACGCTATATTTGAGCGTCTTAGGAATGTCCTCCACGAGTCGTCCATTGACAAGAGGGTCCAGTACATGATAGAGGTGATGTTTGCTATCAGGAAAGATGGTTTCAAAGATCATCCAGTAATCCCAGAA
GGCCTGGATCTGGTGGATGAGGATGACCAGTTCACTCACATGCTGCCGCTAGATGATGAATACAACACCGAGGACATCCTCAATGTATTTAAGATGGATCCAGACTTCCTGGAGAATGAGGAGAAATATAAAACTATTAAAAAAGATATCCTGGATGAGGGTAGCAGCGATTCAGGGGAG
GAGGGAGATGGCAGTGATGACGACGACGATGATGATGAAGATGAGAATGAGGAGGAAGGAGAT---------------------GAT---GAGAAAGTCACCATCTTTGATAAGACAGAAGTCAACCTGGTTGCTTTCAGAAGAACCATCTACCTCGCTATTCAGTCCAGCTTGGACTTT
GAGGAGTGTGCTCACAAACTGATTAAGATGGACTTCCCGGAA---------AGCCAAACGAAGGAGCTGTGCAACATGATCCTGGACTGCTGCGCTCAGCAGAGGACCTACGAGAAGTTTTTTGGCCTGCTGGCTGGGAGGTTCTGTCTGTTAAAGAAGGAGTACATGGAGAGTTTCGAG
GCGATATTTTCAGAGCAGTATGACACGATTCACCGACTGGAAACCAACAAACTGAGGAACGTGGCCCGACTGTTCGCTCACCTGCTCTACACAGATTCTGTGCCGTGGAGTGTGTTGGAGTGCATCAAGATGAGTGAGGACACCACAACGTCGTCCAGCAGGATCTTTGTAAAGATCCTA
TTCCAGGAGCTCTGTGCCTACATGGGTCTGCCAAAACTTAACCAGAGGCTGAAAGACCAGACCCTGCAGCCGTTCTTTGAAGGTCTCTTTCCTCGTGATAATCCCAGAAACACTCGCTTCGCCATCAACTTCTTCACTTCTATTGGACTGGGAGGACTCACTGATGAGCTGAGGGAACAT
TTGAAAAACGCGCCAAAGATGATCATGACTCAGAACCAGGAAGTCGAATCATCGGACTCCTCCTCGACATCATCCTCGTCGTCT------TCT---TCGTCAGATTCCTCCTCC------------------------------------------------------------------
------------------------TCCGACTCATCCAGC------------------------------------------------------------------------------------------------------------------GAGTCAGATTCA---------------
---------------GACTCG------------------TCAGAC---TCCTCGAGCAGCTCAGACTCAGACTCTAAACAC------------------------------------------AGGAAGAAGAAG---AAGAGGAAAGGACAGAGCGAAGAGGGGAGGAAGAAAACG---
------------------AGAGAGAAGGACAAGAAGAAGAAATCT------------------------------------------------------TCA------GACAAGAAGCGAGCTGGACGCAGAGCAGACAATGATGAGGAC------------------------AGCGAC
AGCGAGAAGCGGGCGAAGAAAGACGACAGG------------------------------------------------GGGCGC------------------------------------------------------------------------------------------GCACGT
---------GACCCGGAG---GGGCGT---------GAA---------------------------CGC---------------------------------------------------------------------------------------------------------------
------------------------------GAC------GGCGCCCGG------------CGGAGCAGACGAGACGACAGATCG------------GAAGAGGAGGACGAGGGGGCGGCGGTG------------------------------------GAGGAGAGGAGACGA------
---------------------------------------------------------------------------------------------------AAAATGGAC---------AGGCAAAGAGATGACGGACGGGAGAGAGAG------AGAGACAGAGGGAGGGAGAGAGAGAGG
GAGCGAGCGAGGGAGAGAGAGAATGAGGCAGAGAGGGAGAGGGAGCGAGCGAGGGAGAGAGAGAATGAGGCAGAGAGGGAGAGGGAGCGAGCGAGGGAGAGAGAGTATGAGGCAGAGCGAGAGAGGGAGAGGGAGCGCGAGAAGCAGCGGGAG---------------------------
---------------------------------------------------------------------------------------------------------------------------------------------------AGAGAAAGGGAGAGGGATAGGGAGAGGGACAAA
------------------------GAGAGG---AATAAAGAGAACAGA------GACCGGAACAGA---GAG---------AGAGATGAGAGGAGGAGGAGA---------------------------
>ENSTNIP00000001713_TNIG
---------------------------------------------------------------------------------------------------------------------------------------------------------------------AAAGAGAGACCA---
---------------------------------------------------------------------TCTGCTCCACAC---------AGTCCT---GCA------------------------GAGGGGCCAACCTCCAGAAGGTCTGCATCCAGC---AGCTCAGAGCGGAGCAGC
AGT------------------------GAGGATGAGGATGGTGAACTTAGT---------------------------------------------------------------------------------------------------------------------------------
------------------------------------------------------------------------------GGAACACAGAGTGATAACGGCTTTTTTGTCTCCCAG------AGATCAAGGTCC------------------------------------AGGTCCAAA---
---------------------------------------------------------------------------------------------------------------TCCAGAGCACGAGATGGG------------------TCAGTATCCAGGGGGGAA------AGCAGGTCC
AGGTCCAGAGAGAAAAGTAGATCCAGATCCCGGGGAAAAGAC---------AGATCCCGATCCAGGGAGAGAAGCAGGTCTGGATCCAGGGACAGATCT---------------AGG---------------------------------------------------------------
---------------------------TTTGTTACAATAAAT---------------------------------------------------------------------AGGGAG------GCAGCTGATAAGCCTCCAGTCAAAAAGAAAAAGGAGGATGTGGACCCAGTTTTGACA
AGGACCGGTGGGGCTTATATCCCACCTGCAAAGCTGCGTCTGATGCAGCAGCAAATCACTGACAAGAGCAGCCAATGTAGCCTGGCCTATCAGAGGATGAGCTGGGAGGCGCTCAAGAAGTCCATTAATGGCCTTATCAACAAAGTCAACGTCTCAAATATTGTCAACATCATACAGGAG
CTGCTGCAGGAGAACATAGTCAGGGGGAGAGGTCTGCTGGCTCGTTCGGTGTTGCAGGCTCAGGCAGCGTCGCCCATCTTCACACACGTTTATGCCGCTGTTGTTGCCATCATCAACTCCAAGTTCCCTCAGATCGGAGAGCTGATCCTCAAGCGTCTTATCCTGACATTCAGGAAGAGC
TACCGCCGAAACCTCAAGGTACCACCCGCCTGTCTGCAGTTAGACAACAGGTGCCTCACAGCCTCAAAGTTTGTGGCACATCTCATCAACCAGAACGTGGCCCATGAGATATTGTGTCTTGAGATGCTCACCTTGCTGCTGGAGCGGCCGACCGACGACAGC---GAGGTTTCGATCTCC
TTCCTGAAGGAGTGTGGACTCAAACTGACCGAGGTGTCCCCGCGGGGCATTAACGCAATATTTGAGCGTCTCAGAAATGTCCTCCATGAGTCGGCTATCGATAAGAGGGTCCAGTACATGATTGAGGTCATGTTTGCCATCAGAAAGGACGGTTTCAAGGATCATCCTGTGATCCCCGAA
GGTCTGGACCTTGTGGATGAAGAAGACCAGTTTACCCATATGTTACCACTGGATGATGACTACAACACAGAGGATGTTCTCAATGTGTTTAAGCTGGACCCAGACTTCCTGGAAAATGAGGAGAAATACAAAACCATTAAAAGAGAGATCCTGGATGAGGGCAGCAGCGATTCAGGAGGG
GAGGACGAAGGCAGCGATGAGGACGAGGAT---GATGAGGACGGCAAAGAGGAAGAGGGAGAA---------------------GATGGTGAAAAGGTTACCATCTTTGACCAGACAGAAGTCAACCTGGTTGCTTTCAGAAGAACCATCTACCTTGCGATACAGTCCAGTTTGGACTTT
GAAGAGTGTGCTCACAAA------AAAATGTTGTTCTGTGTGGTTTTTTTTAACCAG---AAAGAGCTGTGTAACATGATCCTGGACTGCTGCGCTCAGCAAAGAACCTATGAGAAGTTCTTCGGTCTGCTGGCTGGGAGGTTCTGCCTGCTGAAGAAGGAGTACATGGAGAGTTTTGAG
GCCATATTTTCAGAGCAGTACGATACAATTCACAGACTGGAGACCAACAAACTCAGGAATGTGGCACGACTGTTTGCTCACCTACTGTACACAGACTCTGTGCCCTGGAGCGTGCTGGAGTGTATCAGGATGAGTGAGGAGACCACAACATCCTCCAGCAGGATCTTCGTAAAGATCCTT
TTCCAGGAGCTCTGTTCCTACATGGGCCTCCCCAGACTCAATCAGAGGCTCAAAGATGTGACTCTACAGCCGTTCTTTGAGGGGCTCTTTCCACGGGACAATCCCAGAAACACTCGTTTTTCCATCAATTTCTTCACCTCCATCGGGCTGGGAGGGCTGACGGATGAGTTGAGGGAACAT
CTGATGAATGCTCCCAAGATGATCATGACTCAGAACCAGGAGGTGGAATCCTCCGACTCTACCTCCTCCTCCTCCTCGTCCAGC------TCA---TCTGAGGACTCGTCCTCC------------------------------------------------------------------
------------------------TCAGACTCATCCAGC------------------------------------------------------------------------------------------------------------------GAATCGGATTCA---------------
---------------GACTCG------------------TCCAGCAGCAGCAGCAGCAGCTCAGCGAGCGACAGCGGCCGTGCATCAGTAAACGAGTGCTCATTTTTCGCCTGTCTGCCAGACTCGGGCCGCAAA---GGCAGGAAGAAA------------------------------
------------------------------AAAACCAGAAAAGAA---------------------------------------------------------------GGCGGGAAGCGAGGCCGGCACAAGAAAGACGCCGGGACAGAC------------------------AGCGAT
GAAGAGCAGCAGGGGAGGAGGGACCGGAGA------------------------------------------------GGCCAC------------------------------------------------------------------------------------------GCTCGC
---------GAGCCGAGGCGG---------------------------------------------CACGCACCTGAGGCA---------GAGGAGCAC------------------------------------------------------------------GCACAC---------
------------------------------GAG------GGTGCACGA------------GGGAGC------------------------------------------------------------------------------------------------------------------
------------------------------------------------------------------------------------------------------------------------------------------------------------------------------------
------------------------------------------------------------------------------------------------------------------------------------------------------------------------------------
------------------------------------------------------------------------------------------------------------------------------------------------------------------------------------
---------------------------------------------------------------------------------------------------------------------------------
>anchovy.12386_ANCH
---------------------------------------ATGGACAGCCCCCGTAGGAGCCGCAGCAAGAGTGTGTCAGAG------------------------------------------------------------------------------------GAGGATGGG------
---------------------------------------------------------------------------GAGAGCGATGATGGAGCTCCG---GCCGGGGAGAGGGAGAGGGAGAAGGAGGGGGGCCGGCGGAGCAGGAGCAAGAGCAGGAGCAGGAGCAGGGGCTCAGAGAGC
TCTCCAAGTCCTGGTCCGAGGCCAGATGTGGACAGA---------------GGGAGGCCTGGGCCTGGTGGGAGCCCTGGAGAGGGTGAGCGGCCTGAGGCTCCCCAGGATGGCAGTCCTGACGGCAGGGCCAGACAAGGCTCCTCCCGAGGTGCTGAGGATAAGGATGATGATGATGAC
GCCTCGGACGCCAGCAAGGGCGGCTCCGGCTCCGGCAGCGAATCAGACGACGACAGCGACAGTGACAGCGACGCAGAGGGGACATTTAGGAGGCTGAGGAGCAGCGTGGCACATGTGCGGAGAGGT------------------------------------------------------
---------------------------------------------------------------------------------------------------------------------------------------------------------TCAGATGACGAG------AGCAAGAAG
CAACAGAGAACTTTATCTCCGGAGAACAAGGAGGGTGAGTCGAGGCCATCGCGCTCCAGATCGCGTTCCCGCTCCAGGTCCAGATCTCGCTCTCGGTCG------CGCTCCCCCCGAGGCCGCCACGAGCGATCAAGGAGGTCCAGAGATCGAGAAAGAGACCGCGACCGCTACCATGAC
CGTGGTGAGCGTGGTTACGACAGAGGGCGTGACAGGCGATCCAGCCGAGACCGCGACCGCGACCCCGAGTACAGAAGGAGGGGCAGGTCCCCCTCCCCCGCCCAGAAGAACAGGGGGCCGCCCAACGAGGAGGAGCCCCCGCCCAAGAAGAAGAAGGAGGAGCTGGACCCCATCCTCACC
CGCACCGGAGGAGCCTACATCCCCCCCGCCAAGCTGCGCATGATGCAGGCTCAGATCACTGACAAGAGCAGC---------CTGGCCTATCAGAGGATGAGCTGGGAGGCCCTGAAGAAGTCCATCAATGGTCTGGTCAACAAGATCAACGTGTCCAACATCGCAAACATCATTCAGGAG
CTACTGCAGGAGAATGTGGTCAGGGGACGGGGTCTGATGGCCAGGTCCATCCTGAGTGCCCAGAGCGCCTCTCCCATCTTCACCCACGTCTACGCCGCACTGGTCTCCATCATCAACTCCAAGTTTCCTCAGACGGGAGAGCTCATCCTCAAGAGGCTCATCCTCAACTTCAGGAAAGGC
TACCGCAGGAACGACAAG---------------------------CAACAATGCATGACGGCATCCAAGTTTGTGGCACACCTGGTCAATCAGAACGTGGCCCACGAGGTGTTGTGTCTTGAGATGCTGACCCTGCTGCTGGAGAGGCCGACTGACGACAGTGTGGAGGTGTCCATCGGC
TTCCTGAAGGAGTGCGGCCTCAAACTCACAGAGGTCTCCCCCAGGGGCATCAACGCCATATTTGAGCGCTTGCGAAACATCCTGCACGAGTCTGAGATTGACAAGCGCGTGCAGTACATGATCGAGGTGATGTTCGCCATCCGCAAGGACGGCTTCAAGGACCACCCCATCATCCCAGAG
GGCCTCGACCTGGTGGAGGAGGAGGACCAGTTCACACACATGCTGCCCCTCGAGGACGATTATAACCCTGAGGACATACTGAATGTCTTCAAGCTGGATCCAGACTTCATAGAGAACGAAGAGAAGTACAAAGCCATCAAGCGAGAGATCCTGGATGAAGGAAGCAGTGATTCCGGGGAG
GATGGCGATGGTAGTGACGACGATGACGAC---GACGATGACGATGATGAAGAGAAGGAGGAAGGCGGAGTAGAACCTGGCACAGAGGGGGAGAAAATGACTATTTTCGACCAGACTGAAGTGAACCTGGTCGCATTTCGTCGCGTCATCTATCTGGCCATCCAGTCAAGTTTGGACTTT
GAAGAGTGCGCCCACAAGCTGATCAAGATGGACTTCCCAGAT---------AGCCAAACGAAAGAGCTGTGCAACATGATCCTGGACTGCTGTGCACAGCAGAGGACCTACGAGAAGTTCTTTGGTCTCCTTGCTGGGCGTTTCTGCCTGCTGAAGAAGGACTATATGGAGAGCTTTGAG
GCCATCTTCATGGAGCAGTACGAGACCATCCATCGGCTGGAGACCAACAAGCTGCGCAACGTGGCCAGGATGTTCGCCCACCTGCTGTACACCGACTCCGTCCCGTGGAGCGTTATGGAGTGCGTCAGGATGAGCGAGGAGTCCACCACCTCCTCCAGCCGTATCTTCGTCAAGATCCTC
TTCCAGGAGCTGTGTGCCTACATGGGCCTGCCCAAGCTCAACGAGCGCCTCAAGGACGCGACTCTGCAGCCGTTCTTCGAGGGCCTGTTTCCGCGAGACAACCCCCGAAACACTCGCTTTGCCATCAATTTCTTCACCTCCATTGGTCTGGGAGGCCTCACAGATGAGCTGAGGGAGCAC
CTGAAGAATGCTCCCAAGATGATCATGACGCAGCAACAGGAAGTGGAATCCTCCGACTCGGACTCTTCCTCCTCCTCCTCCTCT------TCCTCCGCCTCCTCTTCCTCCTCTGCCACGCTCTCCTACCTCCCCAGGGACAAGGAGCGCATGCTGCTCCGGGCTATGGCGGACTTCAAG
GCCAAGGAGAACATTCGGCCGGCCAGCAGCAGCAGCAGCTACGCGCTCGGCCAGCAGCAGGGGGCTCCTTTTAAGAAGAGCAGCGCAGCTGCCGCCGCCCAGAACGACGTCTACGAGGTCATCTGCATCGACGACGACGGGGAGGAGCGTAGGGAGAGCAACCAGGCCGCCAAGGCCCAC
ACCATCGCGCGCTTCGACCTA------------------TCCTCCGCCTCGGAGCCCAAGCTGGACTACCTTTCGCGCGGC------------------------------------------TCCCAGACCATGGGCCCCGTGCGCGTGGAGAGCGTGACGGCGCTCCGAAGC---GCC
GCCCAGTGCCCTCCCCTCGTC------CCAGACACCCGGCCCAGCTGCTCCTACCCGGCCATTGCCGGAGCCCCCAAATCGGCGGCGGTGACGGGGGTGTCG---------------------CGCTTCCAGCAATCCCTG---------------------------------CGGACC
CCCTACCGCCTGGTGCTGCAGGACGAGCCG------------------------------------------------GGACGCACCGACCTCCGACACGTCATCATCGACGGCAGCAACGTGGCCATGGCCCATGGTAACCACCGCCTCTTCTCGTGTCGTGGCATTGCCATCGCCGTG
---------GAGCACTTCTGGAGGCGGGGCCATCGCGACATCACCGTCTTTGTACCCCAGTGGCGGCAGAAGAGGGATGCCAACATTATAGAACAACAC---------------------TTCCTGGGTCAGCTGGAGGATCTACGTCTGCTGTCCTTCACACCGTCACGA---------
------------------------------GAGGTGTGTGGCCAACGC------------ATCGCCTCCCACGACGACCGGTTCCTGCTGCACCTGGCAGAGAAGACCGACGGCGTCATCGTCACCAACGACAACCTGCGCGACTTTGTCAGCACGTCAGAGGCGTGGCGGAGGATCATT
CAGGACAGACTCCTGCAGTTCACCTTTGTGGAGGACCTCTTCATGATCCCAGACGACCCTCTGGGGAGGAATGGCCCAAACCTGGAGGTTTTCCTGCGCAAAGACAAC------------------------------------------------------------------------
---------------------------------------------------------------------------------------------------------------------AGGTCCAAGGCTGCCAGTCGTCCGCAGCAGAGGTCTGAGGCGTGTGTCCACGTGCCCCCCCTT
CAGAAGCAGCCCAGCCCCCCCCAGCCGCGGCCGGCCTCCCACTGGCCCCATACGGGCGCTCCCGGCTGGACCCCTTCGCCCACGCCGCGGCCGCCCCCCTCCAGCTCCCCTCCCCCACAGCGCTCGGCGGCCGAGACGTCCCAGCTGAAGAGGCAGCTGTACGACATCTTCCCCGACCAG
------------------------------------------AAGCCGCACATCGACCGCATCCTGAACGAA---------CACCCCTACATGAGAGACCTCAACGCCCTGTCCGGACTGCTGCTGGGC
>ENSTRUP00000036851_TRUB
---------------------------------------------------------------------AGCCCCAAAGAG------------------------------------------------------------------------------------AAAGAGGGAGAA---
---------------------------------------------------------------------TCTCCTCCCCAC---------AGTCCT---GCA------------------------GACAAGCCGACCTCCAGGGGGTCTGCATCCAGC---AGCTCAGAGCACAGCAGC
AGTAACAGC---AGTGACGATGATGATGAAGATGATGATGGCCAGCATAAT---------------------------------------------------------------------------------------------------------------------------------
------------------------------------------------------------------------------GGAACCCAGAGGAAGATAAGGAGCAGTGTGGCACAAATCAGAAGATCGAGATCC------------------------------------AGGTCCAAA---
---------------------------------------------------------------------------------------------------------------TCTAGAGAACGAGATGGG------------------TCGATATCCAGTGAGAAA------AGCAGATCC
AGATCCAGAGAAAAAGATAGATCCCGGTCCAGAGAGAGAAGC---------AGATCTGGATCCAGGGACAGATCTAGGTACAGAAGACGGGACAGATCC---------------AGAGAGAGGGAC------------TATGACAGGGATCGCTATGGCGAT------CACTATGGCAAT
CGGGGTTCAAAT---------------TTTGACCAGTGGAACAATTGG------GACAGGGAT------GTGAGGAGGCGCGGCCGCTCAGCCTCCCCTCCAGCA---GATAGGGAG------GCAGCTGATAAGCCTCCAGTCAAAAAGAAAAAGGAGGATGTTGACCCAGTTTTAACA
AGGACTGGGGGCGCTTATATCCCACCTGCAAAGCTCCGTCTGATGCAGCAGCAAATCACTGACAAGAGCAGC---------CTGGCCTATCAGAGGATGAGCTGGGAGGCGCTCAAAAAGTCCATTAACGGTCTCATCAACAAGGTCAACGTGTCAAATATTGTCAACATCATCCAGGAG
CTGCTGCAGGAGAACATCGTCAGGGGGAGGGGTCTGCTGGCCCGTTCGGTGTTGCAGGCTCAGGCAGCGTCGCCCATCTTCACTCACGTTTATGCAGCCGTTGTTTCCATCATCAACTCCAAATTCCCTCAGATTGGAGAGCTGATCCTCAAGCGTCTCATCCTCACGTTCAGGAAGAGC
TACCGCCGAAACCTCAAG---------------------------CAACAGTGTCTCACAGCCTCGAAGTTTGTGGCACATCTCATCAACCAGAACGTGGCCCATGAGATATTGTGTCTGGAGATGCTCACTCTGCTGCTGGAGCGTCCCACGGATGACAGCGTGGAGGTTTCCATCTCC
TTCCTGAAGGAGTGTGGACTCAAACTCACTGAGGTGTCCCCACGAGGCATTAATGCAATATTTGAGCGTCTCAGAAATGTCCTCCATGAGTCGGCTATCGATAAGAGGGTCCAATACATGATTGAGGTCATGTTTGCCATCAGAAAGGACGGTTTCAAAGATCATCCTGTAATCCCAGAT
GGTCTGGACCTTGTGGACGAAGAAGATCAGTTCACCCATATGCTACCACTGGAGGATGAGTACAACACAGAGGACATCCTCAATGTGTTTAAGCTGGACCCAGACTTCCTGGAAAATGAGGAGAAATACAAAACGATTAAAAGAGAGATCTTGGATGAGGGCAGCAGCGATTCAGGAGGG
GATGATGATGGCAGCGATGATGATGAAGAG---GATGAAGACAAGAATGAGGAAGAGGGAGAA---------------GGTAAGGATGGTGAGAAGGTTACCATCTTTGACCAGACAGAAGTAAACCTGGTTGCATTCAGAAGAACCATCTATCTCGCTATACAGTCCAGTTTGGACTTT
GAAGAGTGTGCTCACAAACTGATCAAGATGGACTTTCCTGAG---------AGCCAAACAAAAGAACTGTGTAACATGATCCTGGACTGCTGTGCTCAGCAAAGGACCTATGAGAAGTTCTTTGGTCTACTAGCGGGGAGGTTCTGTCTGCTGAAGAAGGAGTATATGGAGAGTTTTGAG
GCCATATTTGCAGAGCAGTACGAAACAATTCACAGACTGGAGACCAACAAACTCAGGAATGTGGCACGGCTGTTTGCTCACCTACTGTACACAGACTCTGTGCCCTGGAGTGTGTTGGAGTGCATCAGGATGAGTGAGGAGACCACAACATCATCCAGCAGGATTTTTGTAAAGATCCTT
TTCCAGGAACTCTGTTCTTACATGGGCCTCCCCAGACTCAACCAGAGGCTCAAAGATGTGACTCTACAACCATTCTTTGAAGGGCTTTTTCCTCGGGACAATCCCAGAAACACCCGCTTTTCCATTAACTTCTTCACCTCTATTGGACTGGGAGGACTGACGGATGAGTTAAGGGAGCAT
CTGAAGAACGCTCCAAAGATGATCATGACTCAGAACCAGGAGGTGGAATCTTCTGACTCCTCCTCATCATCCTCATCATCCTCC------AGCTCATCCGATGACTCGACCTCC------------------------------------------------------------------
------------------------TCAGACTCCTCCAGT------------------------------------------------------------------------------------------------------------------GAGTCAGATTCA---------------
---------------GACTCC------------------TCCAGCAGCAGCAGCAGCAGCTCAGACTCAGACACCAGACGC------------------------------------------AGCAAGAGAAAA---AACAGAAAAGAACGAAGTGAGGAGAAAAAGAAGAAG------
------------------AAAGAGAAGCCGAAGACGAGGAAGGAG------------------------------------------------------AAACCTTCAGATAAGAAGAGAAGCCGGCAGCAGAAAGCTGCTGAGACAGAC------------------------AGCGAT
GAAGAGCAGCATGGGAGGAGCGACAGGAGA------------------------------------------------GGCCAC------------------------------------------------------------------------------------------GCTCGC
---------GAGCCGGAGCGGCGGCGC---------GAG---------------------------CGCGCACCTGAGGCA---------GAGGAGCAC------------------------------------------------------------------GCACGT---------
------------------------------GAG------GGCGCTCGA------------GGGAGCAGGCGAGACAAACGCTCA------------GAAGAAAGAGAGCAC------------------------------------------------CAGGAGGAGAGAAGG------
---------------------------------------------------------------------------------------------------AAAAAGGATATGGAAGGCAGGCAG---------------------------------------------------------
---------------------------------------------------------------------------------------------------------------GCAGAAAGGGAGCCAGCCAGGGAGACTGAGAAG------------------------------------
---------------------------------------------------------------------------------------------------------------------------------------------------------------------AGAGAGAGAAAAGAA
------------------------GAGAGG---GATAAAGAGAACAGA------GACAGGAACCGAGATGAG---------AGGAGCGACAGGAGGAGG------------------------------
>ENSDARP00000013971_DRER
ATGGCGGCTGAGTCAAACGAATCTCAGACGGCAATGAATATGGGGCCTACATCGAGAGATGAGCCTCCCAGCACAGAAGAA------------------------------------------------------------------------------------ATGGAGCAGCGACAG
AGAAAGGCCAGCACAAGTTCATCTGAGGATGGAGAGCATGAAGATAATGACCGCAGGAGGGTTGTTGGGTCTCCAGGCTCCAGAGATGGAAGTCCACGAGTG------------------------GGCAGCCCCGTGGCGAGGGCATCACCCAGAGCC---AAACGTGATCAGAAATCC
AGCGACTCTGACAGTGACAGCAGTGACAGTGATGAC------------------------------------------------------------------------------------------------------------------------------------------------
------------------------------------------------------------------------------GGTGTAATGCGTAAGATTAGGAGCAGTGTCATGCATATCAGGCGTACC------------------------------------------------------
---------------------------------------------------------------------------------------------------------------------------------------------------------TCTGATGAAGAG------ACCAAAAAC
AGAGAAAGAAGCTCCTCACCTGACCGGCATGAAAAGAAGTCA---------AAATCAAGATCCCGCTCAAGATCCCGCTCCAGATCTCGCTCCAGATCT------CGCTCTCCTCGTGAACGTTATAGAAGGGCTCGTAGGTCCAGGGAGCGAGAGCGGGAC------CGTTATGGTGAT
CGGGAG---CGT---------------TACGAGCGGCGCTCCAGCAGAGAGAGGGATTGGGAA------CACAGGAGGAGGGGAAGGTCAGCCTCTCCAGACAAAAATGATAAACCT------CCCACTGAGGAGCCTCCAGTGAAGAAGAGGAAGGAAACGCTGGACCCCATCCTAACC
CGCACCGGTGGGGCCTATATCCCACCGGCCAAACTGCGGATGATGCAGGCTCAGATCACTGACAAGAGCAGT---------TTGGAGTATCAGAGGATGAGCTGGGAAGCCCTGAAGAAGTCCATCAATGGTCTGATCAACAAAGTGAACGTTTCTAACATCGCCAACATTATTCAGGAG
CTGCTGCAGGAGAATATTGTGAGGGGCAGGGGTCTTCTAGCCAGGTCTATACTTCAGGCTCAGGCTGCGTCTCCCATCTTCACTCATGTATACTCTGCAGTGGTGGCCATCATCAACTCCAAGTTTCCTCAAATTGGAGAACTTATCCTCAAGAGGCTTATCCTTAATTTCCGGAAAGGT
TACAGGAGGAATGATAAA---------------------------CAACAATGTCTCACAGCGTCCAAGTTCGTAGGTCATCTCATCAACCAGAACGTGGCTCATGAAGTCCTCTGTCTGGAGATGCTGACCCTGCTGTTGGAAAGACCTACTGATGACAGTGTGGAGGTGGCCATCAGC
TTCCTAAAAGAGTGTGGTCTCAAACTGACAGAGGTCTCTCCTAGAGGCATCAACGCCATCTTTGAACGTCTGAGGAACATCTTGCATGAGTCAGAGATAGATAAGCGTGTACAGTACATGATTGAGGTGATGTTTGCCATCAGGAAGGATGGGTTTAAGGACCATCCCATCATTCCAGAA
GGACTTGACCTAGTGGAGGAAGAGGACCAGTTCACACACATGCTTCCTCTAGAGGATGAATACAACACAGAGGACATCTTAAATGTTTTCAAGTTGGATCCAAACTTCCTGGAGAACGAGGAGAAGTACAAGACAATTAAACGGGAAATTCTTGATGAAGGAAGCAGTGATTCTGGTGAC
GATGCGGGCGGCAGTGGAGATGATGAAGAC---GATGATGAGGAAGATGAAGAGGCGGCAGCT---------------GGAGAAGAACAAGAGAAAGTCACCATTTTCGACCAGACAGAGGTGAACCTGGTCGCGTTTCGTAGAACGATTTACCTCGCCATCCAGTCAAGCTTGGACTTC
GAAGAATGCGCCCACAAGTTGATAAAAATGGATTTCCCCGAG---------AGCCAGACGAAAGAGCTGTGCAACATGATCCTGGACTGTTGTGCTCAGCAAAGAACATATGAGAAGTTCTTTGGTCTTCTAGCTGGGAGGTTTTGCCTGCTGAAGAAAGAGTACATGGAGAGCTTTGAG
GCAATTTTCCAGGAGCAGTATGAAACAATCCACCGGCTGGAAACCAACAAACTGCGTAACGTTGCTCGAATCTTTGCTCATCTCCTCTACACAGACTCAGTTCCATGGAGTGTCCTTGAATGCGTTAGAATGAGCGAAGACACAACAACATCCTCCAGTCGAATCTTTGTGAAGATTTTG
TTCCAGGAACTTTGTGCTTACATGGGTTTGCCAAAACTAAATGAGAGATTGAAGGACACGACTCTCCAGCCATTTTTTGAAGGCCTGTTTCCACGCGATAACCCGAGGAACACAAGATTCGCCATTAATTTCTTCACATCTATCGGCCTTGGAGGACTAACGGATGAGCTGAGGGAACAT
CTGAAAAACGCTCCTAAGATGATCATGACCCAGAATCAGGAAGTTGAGTCGTCAGATTCTTCCTCATCCTCCTCATCCTCTTCAGACTCCTCTTCATCTTCAGGTTCCTCATCT------------------------------------------------------------------
------------------------GAAAGTGACAGCAGT------------------------------------------------------------------------------------------------------------------GAAAGCGACTCT---------------
---------------GATTCGTCCAGTGACTCAGACTCTTCTTCCAGCAGTGGCAGCTCTTCAGACTCTGACTCCAGGCGC------------------------------------------AAGAAGGCCTCAGGTAAGAAAAAGGACAAGAGCAAGAAATCCAGCAAGGCA---GCA
AACCAGCGATCTCCCTTAGAGGAACGACCCACCAAGAGACACGAG------------------------------------------------------AAC---------------------CGCCGTCAGGACGCCAGCAAAGAGGACCGACGTGGATCTGATAAACACAACAGAGAT
CCTCAGCGGCGCGGACAACAGGACGAGTCA------------------------------------------------CCTCCT------------------------------------------------------------------------------------------GCTCGA
CCGAGAGGAGAACCAGAGCGCATAAGAGGACAGAAAGAA---------------------------CCTCACAGACACGCT---------CAGGACCACCAGGACAGACCGACAGATTCA---------------------------------------------GGCAGGCACAAGGAC
GACGGCAAAAACTCCCGAGCGAACAAGGACAAA------GATAGACGG------------CGGAGCAGG------------------------------------GAGAAG------------------------------------------------GAGCCTCTGCGGCGG------
---------------------------------------------------------------------------------------------------AGCAGGGAC------------------------------------------------------------------------
---------------------------------------------------------------------------------------------------------------------AGGTCAAAGTCACGAGAGAGGAGCCGC------------------------------------
---------------------------------------------------------------------------------------------------------------------------------------------------------------------AAAGAGATGGACTCC
AGGGACTCGTACGGAAACGGCTTAGAGAGGGCAGACAAAGAGAACCGCCATTCTGACAGATACAAA---GAGTCCAGGAGGAAAGACGACAGGAGACACAGA---------------------------
>ENSGACP00000002694_GACU
------------------------------------------------------------------------------------------------------------------------------------------------------------------------------------
------------------------------------------------------------------------------------------------------------------------------------------------------------------------------------
------------------------------------------------------------------------------------------------------------------------------------------------------------------------------------
------------------------------------------------------------------------------------------------------------------------------------------------------------------------------------
------------------------------------------------------------------------------------------------------------------------------------------------------------------------------------
------------------------------------------------------------------------------------------------------------------------------------------CGACCCAGGGATCGCTATGATGAT------CGCCGTGACGAT
AGGGACGGGCCG---------------TATGACCATTGGAGCAACCGGGATGCGGAGTCAGAT------CACCGGAGGCGAGGTCGCTCCGGCTCCCCCCCAACG---GACAGGGAGCCGGGGGCTGCAGAGGAGCCACCGGTTAAGAAGAAGAAGGAGGAGATCGACCCCATTCTGACG
AGGACGGGTGGAGCTTACATCCCCCCCGCCAAGCTGCGCATGATGCAGCAGCAAATCACTGACAAGAGCAGC---------CTGGCCTATCAGAGGATGAGCTGGGAGGCCCTAAAGAAGTCCATCAACGGTCTGATTAACAAAGTCAACGTGTCCAACATCGTCCAAATCATCCAGGAG
CTGCTGCAGGAGAACATCGTCAGGGGGAGGGGTCTGCTGTCTCGCTCGGTGTTGCAGGCTCAGGCGGCTTCGCCGACCTTCACTCACGTGTACTCGGCCGTCGTCGCCATCATCAACTCCAAGTTCCCTCAGATCGGAGAGCTGATCCTTAAGCGCCTCATCCTAGCCTTCAGGAGGAGC
TACCGCCGCAACCTCAAG---------------------------CAACAGTGTCTGACAGCCTCAAAGTTTGTGGCACATCTCATCAACCAGAATGTGGCCCATGAGGTCCTTTGCCTTGAGATGCTCACTCTGCTGCTGGAGCGTCCGACCGACGACAGCGTGGAGGTCTCCATCGCC
TTCCTGAAGGAGTGTGGACTCAAACTGACCGAGGTTTCCCCGCGAGGAATCAATGCCATTTTCGAGCGGCTCAGGAACGTCCTGCACGAGTCGGCCATCGATAAGAGGGTCCAGTACATGATCGAGGTGATGTTTGCCATCAGGAAGGACGGTTTCAAAGACCATCCAGTGATCCCAGAG
GGCCTGGACCTGGTGGATGAGGGCGACCAGTTCACCCACATGCTGCCGCTGGACGACGAGTACAACACTGAGGACATCCTGAACGTGTTCAAGATGGACCCAGACTTCCTGGAGAACGAGGAGAAATACAAAACCATTAAAAGAGATATCCTGGACGAGGGCAGCAGCGACTCGGGGGAG
GAGGCCGACGGCAGCGACGAAGATGAAGAC---GACGAAGAGGAGAATGCGGAGGAGGGAGGA---------------------GAT---GAGAAGGTCACCATCTATGATCAGACAGAAGTCAACCTGGTTGCCTTCAGAAGAACCATCTACCTTGCTATCCAGTCCAGTTTGGACTTT
GAGGAGTGCGCTCACAAGCTCATCAAGATGGAGTTTCCCGAC---------AGCCAGACGAAGGAGCTTTGTAACATGATCCTGGACTGCTGCGCACAACAGAGAACCTACGAGAAGTTCTTTGGTCTGCTGGCCGGGAGGTTCTGTCTGCTGAAGAAGGAGTACATGGAGAGCTTCGAG
GGGATTTTTGCGGAACAGTACGAAACGATTCACCGGCTGGAGACCAACAAGTTGAGGAATGTGGCTCGGCTGTTTGCTCACCTGCTCTACACGGACTCCGTGCCCTGGAGCGTGCTGGAGTGCGTCCGGATGAGTGAGGAGACCACGACGTCGTCCAGCAGGATCTTTGTTAAGATTCTT
TTCCAGGAGCTCTGCGCCTACATGGGCCTCCCCAGACTCAACCAGAGGCTCAAAGACCAGACTCTGCAGCCATACTTTGAAGGTCTCTTCCCTCGTGATAATCCCAGAAATACTCGCTTCGCCATCAACTTCTTCACGTCTATCGGACTGGGAGGACTTACGGACGAGTTGAGGGAACAT
TTGAAGAACGCTCCCAAGATCATCATGACTCAGAAACAGGAAGTGGAATCCTCAGATTCCTCCTCATCTTCATCCTCCTCTTCG------TCT---GACTCC---TCCTCCTCC------------------------------------------------------------------
------------------------TCGGACTCCTCCAGT------------------------------------------------------------------------------------------------------------------GAATCAGACTCC---------------
---------------TCCAGC------------------AGCAGC---TCAGGTATGTCATACTACTCAGACAGCAAACAC------------------------------------------AGAAAGAAAAAG---AAGAGAAAAGAAAAAAGCGAGAAGAACAAAAAGAAGATG---
------------------AAAGGGGAGGAAAAGACAAAGAAGAAG------------------------------------------------------AAG------GACAAACAGCCA------------------------------------------------------------
AACAAGAAGCGGGCGAGGAAGGACGGGAAAGACCTTGCACGTGAGGTGGTGGGACGTGAGCATGCACGTGAGGCGGAGGGACGT------------------------------------------------------------------------------------------GCACGT
---------GAGGCAGAA---GGCCGT---------GAG---------------------------CGTGCACGTGAGGCA---------GAA------------------------------------------------------------------------GGCCGT---------
------------------------------GAG------CGTGCACGTGAGGCTACCGGCCGAAGCAGACGGGACGAAAGGGTG------------GAAGAGGAGGAAGAGGGG---------------------------------------------------CGGAGACAA------
---------------------------------------------------------------------------------------------------AAAATGGACTTTCAAGGCCGACCAAGAGACGGAGGGAGGGACAGAGAGAGTCAAAGAGACGGGGGGAGGGACAGAGACGGG
---------------------------------AGGGACAAAGACAGAGGGAGGGAGAGAGACGGG------------------------GGGAGGGAGAGAGAGCATGAGAGAGACAGAGGGAGGGAAAGAGAGAGCGATGATAAAAGAGAG---------------------------
---------------------------------------------------------------------------------------------------------------------------------------------------GGCAGGCAGGAG------GAGCCGAGGGACAGA
------------------------GAGAGG---AATAAGGAGAACAGG------GACAGGAACAGG---GAG---------CGAGAGGAGAGGAGGAGG------------------------------
>ENSXMAP00000013238_XMAC
---------------------------------------ATGGATTCTCCAGTCAGAAGTGGAAGCTCCAGTGCTAAACAAACAGAGAGAAATGGACCTTCAGATGATGAGTCCAGTTCAGGAGCACAGGGGCCTCAGCCAGCTAATGCAAGGGAGAGATGCTCTAAGAAG---------
---------------------------------------------------------------------------GAATCC---------TCTCCA---GAA------------------------GGCAGTAACAAATCCAAGAGCTCCTCCGCAAGT---AGCTCAGACGAC---AGC
AGC------------------------AGTGATGATGAT---GAACACCAA---------------------------------------------------------------------------------------------------------------------------------
------------------------------------------------------------------------------AGTGCTCTAGTGAAGATTAGGAGCAGTGTGGCACAGTTACCACGAGTCAGGTCCAAAGAGAGCGACAGATCCTCATCTAGAGAGAGTAAACGGTCCACGGAA
GAAGACGGATCTGAGTCCAAAGAAAACAACCGATCCAAATCCAGAGAGAGAGACGGATTGAAGTCTAAGGGATGTGAAAGGTCGGGATCCAGATCCAGCCGAGAGGATAGATCCAGATCCAGGGAACGAAGAAGGTCCAGGTCCAAGTCCAGATCCAGAGAACGTGGAAGATCACGGTCT
AGATCAAGAGGACGGGAAAGATCCAGATCTAAGGGGCGAGAC---------AGATCCAGGTCAAGAGGACGGGATCGTTCCAGATCCAGAGAAAGAGACTGGAAC---------AGAGACCGCTTCGATAGGAGACGCTACCCTCGAGATCGCTACGACGAC------CGACGCGACGAC
AGGGACAGACGT---------------TTTGATCGGCGAGCCAACAGAGATGAAGATTCAGAG------CGCAGGAGGCGGGGCCGGTCTGGCTCCCCTCCAGCA---GACAAGGAGCCGGCTGCCGGCGAAGAGCCGCCGGTCAAGAAGAAAAAGGAGGAGCTGGACCCGATCCTGACG
AGGACCGGCGGCGCTTACATCCCGCCGGCCAAACTGCGCATGATGCAACAGCAAATCACAGACAAGAGCAGC---------CTGGCCTATCAGAGGATGAGCTGGGAAGCTCTGAAGAAGTCCATCAACGGTCTGATCAACAAAGTCAACGTGTCCAACCTTGTGAACATCATCCAGGAG
CTGCTGCAGGAAAACATTGTCAGGGGAAGGGGCCTTCTGGCTCGGTCAGTGCTGCAGGCCCAAGCAGCTTCTCCCATCTTCACTCATGTGTACGCTTCCGTCGTGGCCATCATCAACTCAAAGTTCCCACAGATCGGCGAGCTGATCCTTAAACGCCTCATCTTAAGCTTCAGGAGGAGC
TACCGGCGCAACCTCAAG---------------------------CAACAGTGCCTGACAGCCTCAAAGTTTGTGGCTCATCTCATCAACCAGAACGTGGCCCACGAGGTTTTGTGTTTGGAGATGCTCACTCTGCTGCTGGAGCGTCCGACTGACGACAGCGTGGAGGTGGCCATCTCT
TTCCTCAAGGAGTGTGGACTCAAACTGACCGAGGTCTCACCCCGTGGAATCAATGCCATATTTGAGCGTCTCAGGAATATCCTCCATGAATCGTCCATTGACAAAAGGGTCCAGTACATGATCGAGGTGATGTTTGCCATCAGGAAGGATGGTTTCAAAGATCATCCCGTCATCCCTGAA
GGCCTGGACCTGGTGGACGAGGACGACCAGTTCACCCACATGCTGCCGCTGGATGACGAGTACAACCCAGAGGATATCCTCAATGTGTTCAAGTTGGACCCAGACTTCCTGCAGAACGAGGAGAAATACAAAACCATCAAGAGAGATATCCTGGATGAAGGCAGCAGCGATTCAGGAGAG
GAGGGAGATGGCAGCGACGATGAAGAGGAG---GAGGAAGATGAGAACGAGGAAGCGGGAGAA---------------------------------------------------------------------------------------------------------------------
------------------------------------------------------------------------------------------------------------------------------------------------------------------------------------
------------------------------------------------------------------------------------------------------------------------------------------------------------------------------------
------------------------------------------------------------------------------------------------------------------------------------------------------------------------------------
------------------------------------------------------------------------------------------------------------------------------------------------------------------------------------
------------------------------------------------------------------------------------------------------------------------------------------------------------------------------------
------------------------------------------------------------------------------------------------------------------------------------------------------------------------------------
------------------------------------------------------------------------------------------------------------------------------------------------------------------------------------
------------------------------------------------------------------------------------------------------------------------------------------------------------------------------------
------------------------------------------------------------------------------------------------------------------------------------------------------------------------------------
------------------------------------------------------------------------------------------------------------------------------------------------------------------------------------
------------------------------------------------------------------------------------------------------------------------------------------------------------------------------------
------------------------------------------------------------------------------------------------------------------------------------------------------------------------------------
------------------------------------------------------------------------------------------------------------------------------------------------------------------------------------
---------------------------------------------------------------------------------------------------------------------------------
