# Supplementary material for: Global expression pattern of genes containing positively selected sites in European anchovy (Engraulis encrasicolus L.) may shed light on teleost reproduction
Source: PLoS One. 2023 Aug 11;18(8):e0289940. doi: 10.1371/journal.pone.0289940 (PMC10420382; doi:10.1371/journal.pone.0289940)
Supplement: S1 File — (ZIP) [file pone.0289940.s008.zip › alignments/anchovy.12736_ANCH.fas]

>ENSONIP00000018277_ONIL
------------------------ATGGATTTTGATAACATATTGAACATCGCCTCACAAAACCAGGGCCTCAACAGTGTACAGAAGAGATACAGTTTACAAGCTGGACCCCCGAAAAAGGACCCAAAGTCAAAGGGTGTAAATCCTGCTGCTGTGCAGGCACTTCTGAAGAAGCAAGTC
ACTGAAAACAAAAAGAAAGAATTGGAAATGAAGAAACAGAAAGAAGAGCTATTAGCCAAGAGGGTTGAGTTAAAGTCAGACCGTAAAGCACGCGCCATGGCCTCCCGAACTAAGGACAACTTCAGAGGCTACAATGGCGTCCCAGTGGTAGAG---GGTCCCAAAAAGAGGAGATCAAAA
CAAGATATGCAGGAAGATGACTTGAATGGGGGA---AGTTTTAGGAATAATAAAATTGACCCA------------------GAG------------GATGATGAGGATAACTACGAGTATGAACAGACAGATTCAGAGCCAGAGTACGAGCCTGAGCCACTGAGGCCTGGGAGAATAGCG
GGTAATAGTGGC------------AGTAATAGTAGT---AGCAGCAAAACGTCTTCTAAAAAAAACAGTGGG---------CCACCCAAGCCCCCTCCACCTTCCATGAACTTTGCTGACTTGCTCAAATTGGCAGAAAAGAAACAGTTTGAACCAGTTGATCTAAAACCCAAGGTAGTG
AAAAAGGAAGAAAGGCTGCGCACAGCTGATGAGATAAAGGAACTGGAGATGGAGCGC---------------------------AAGGCTAAGAAACAAGACAAAGACAAAAACTCAAAGGCAGACAGAGGAAGAGATGGGAAGTCTCAGTCT------------------------GTT
TATAGTTCAAGTCAAAAAAACACTTTAGAGAGGGAACAGAAAAACAGCAGACCGCAAAAGATCTCCTTAGAAAAGCAAAGTGTGTCCAGTGGGTCAATGAAGAAGTCGCAACCAACAGCGATTAGTGATACAGGCCCATCTTTTTCCAAACCCTCTGGTAGTGACAGAGAAAGAGAGAGA
ACCAAGATGTCTTGCAGTGATAAAGACAAATCC---AAGACAAGCTTGTCTAATTCATCA---------------------------------GGTGTCATAAACAGTAAAGTACCTTCAAAAGCCATG---TCATCTCAGGTTTTAGCCAAACAAGGGGCCCCAAAGCCCTCGTCTAGC
---CACAAATCCAGCACCTTAAGTGACCTTAGCTTTAGAAGAGAAAGCTCGTCATTACTTCAAGGAAAAGTTTCAGGTATTCCTGGGAACAGGCCTTCTGGTACAGCAGGCACA---------GGCCAGAAGTCCAAACAGGTGAGTTCCCAACAGATTAAGCCTAGTCAG---------
---GGTAGCTCCTCAAAGCAGGGACCCACAAATGGAGGCCCTAAGTTTGTAAGGGGAGAACCACCACGGTCT------GGAATGAATTCTGCAGCAAAATCAGGTGGAAATTCAGTGATGAGACCACCTTTGAGTGGCCCT---------CCTAAGGCAGGGAGCCAACCTCAGTCA---
---AGAACTGGAGGG---------ACATCTGGTAGTGTGCCAAAGGCCAAGCCTGGTGGTAGTGGCCTGCAAGGTCATCCTGGAAGTAATGTATCCCGACCTCAAGGAAGT---------GGACCAGGTCGGCCTGGCAGTGGAGGACTTGTACCAGGAAGGCCAACTAGCAGTAGTGGA
TTAGGACCTGGAAGACCAAAGTGCACTGTAGTGTCAGAGACCATCTCATCAAAGAATGTTGGTGGACCCAGGCCAGGTATGCCACCTCGACCGGGTATGCCACAGAGA------------------------------------------------------------------------
------------------------------------------------------------------CCT---ATGATGAACAGACCA---------------------------------CCAGGACCAATGCTTCCACCTATCACATCTGCATACAAGAGGAAATATGAGGATGAGGAA
GATGACTATGACTCAGAAATGGATGATTTTATTGATGATGGAGGTGAGGAGCAGGAGGAAATTTCTAAGCACATAAAGGAAATCTTTGGCTATGATCGAACCAGATACAGAGATGAGAGTGACTATGCACTAAAATTCATGGAGAGCAGCTGGAAAGATTTGCAGAAAGAAGAAGCTAGG
AGCCTGAGAATGGCTGTGCAGGAGGATCTGGAGGAGGAAAGAAGGGAGGAAGAGGAGCTG---AAAAAAAACTGCAAGAGGAAAAAAATGAAC
>ENSTNIP00000013367_TNIG
------------------------ATGGACTTTGACAATATTTTGGACATCGCCTCGCAAAACCAGGGCGTCAGCAGCGTGCAGAAGAGATACAGTTTACAAGCCGGACCATCCAAAAGGGACCCGAAATCAAAGGGTGTGAATCCGAATGCTGTGCAAGCCCTTCTCAAAAAACAGTTC
CATGATACTAAAAAGAAAGAAATCGAAATGAAGAAACAGAAAGAGGCCCTGCTGGCGAAGAGGGTTGAGCTCAAGTCGGATCGTAAGGCGCGAGCCATGGCTTCCAGAACCAAGGACAACTTTAAAGGATACAATGGTCTTCCCGTGTCGGAT---AGTCCAAATAAGAGAAGAACAAGA
GTGGAAATGCAAGAAGAGAGAGCCATGAATCAGGACAGGTTGAGAAACGCCTCAGTAGACCCA------------------GAG------------GATGACGAGGATAATTATGAATATGAGCAGTCCGATTCAGAGCCAGACCAGGAGCCAGAACCACCCAGAGCAGGCAAACCTACT
GGG------------------------------GCT---GGTGCCAAGCCTACATCCAGGAAACCCGGTGGA---------CCCCCTAAGCCGCCT---------CTGGCCTTTGCAGACTTACTGAAATTGGCGGAGAAGAAGCAGCACGAGCCGGTTGACCTGAAGCCCAAAGTGGTG
AAAAAGGAAGAGAGGCCTCGAACAGCAGAGGAGATGAGGGAACTAGAGCTGGAGCGC---------------------------AAAGCCAAGAGACAGGGCAAAGACAAAGGA------GCAGACAGAGAACGAGAC---AGGTCCCAACCA------------------------GGT
TCCGTTGCAGGAAAAAAGGCCACGATGGAAAGGGATCAGAAAGGTGGCAAGCTACAAAAGAACTCTGTAGAACAGCCGGGTGGGCCCAGGGGCTCTGCTAAGAAAGCCCTCCAAGCTAAAAACACGGAGAGAGGCCACTCCACTTCCAAAACA---------------GACCGAGACAGA
GCC---------------------------------AAGACGAGCTCGTCCGGGTCATCT---------------------------------GGTGCCGGTAGTAATAAGGGTCCTTCAAAAGCAGCAGCAGCATCTCGGATGTCGGCCAGACAAGGGCCCACCATGAACTCTTTGAGC
---CAGAAACCCGGAGCCCCAAGTGACCTTAGGCTGAAAAGAGAGAGCTCCTCGTCACTACAAAGAAGAGCTTCTGGTGTTCCCGGGACCAGAACTCCA------TCAGAAATG---------GGCCAGAAACTTCAGCAGGGAAGCAGCCAACAGACGAGGCCCAGTCAG---------
---GGCGGCCCGTCGAGGCCGGGGCCTCCAGCGGGGGGCCGCCTGTCCGGGAAGGGAGAACCAGTTCGACCT------GGGATGAATTCAGCAGTAAAAACAAGGGTTCATTCCCAAATTGGACCGCCGTTGAGCAGACCT---------CCCAGGGCGGAGAACCACCTGGAAGCA---
---CGGCCTGGACCCACCTTCAGGACCAAAGTTAATGTACCACAGGTCGGGCCTGGGGGGAGGGCTGGCCATGGCCCCCCAGGGGGCGCTGCAGTCAGAGCTCCCGGGCTT---------GCGGCTAACCGGGCCGCTGGTGGCGGACCCCCGCCCGGTCCATCAGCTGGCAATATTGGA
TCAGGACCGGGGAGGCCGAAGTGCACTGTCGTGTCCGAGACCATTTCATCTAAGAATGTCGGTGGATGTCGGGTGGCGGCCCCTCCT---------------------------------------------------------------------------------------------
---------------------CGGGTGGGCATGCCACCG------AGGCCGGGGATGCCCCCCCGACCT---CTGATGAACAGACCA---------------------------------CCAGGTCCCATGCTTCCACCCATCACCTCTGCATACAAGAGAAAATATGAGGATGAGGAA
---GAGTATGACTCAGAAATGGATGATTTTATCGATGACGAAGGAGAAGAACAGGAAGAAATTTCTAGACACATTAAGGAGATCTTTGGTTATGATCGATCTCGGTATAAGGATGAGAGTGACTACGCACTTAAATTCATGGAGAGCAGCTGGAAAGAAATGCAGAAAGAGGAGGCCAGG
AGCCTGAGAATGGCAGTGCACGAAGATCTGGAGGAGGAGAGACGAGAGCAAGAGGATCTGAAGAGG---AAAACAAAGAGGAAAAAA------
>anchovy.12736_ANCH
------------------------ATGGACTTTGAAAATGTCCTGGCAATGGCTTCCCAAAATCAAGGCCTCAGCAGCCTTCCGAAGCGGTACAGTTTACAAACTGGACCGCCGAAAAAGGACCCCAAAGTTAAAGGTGTCAATTCATCTGCGGTCCAGGCTTTCTTGAAGAAAAAGGAG
CAGGAACAGAAAAAGAAAGTGTTGCAGATGAAGAAGGCGAAAGAGGAACTCCAGGCCAAACGCGTGGAGCTGAAATCGGACCGCAAAGCCAGAGCTATGGCCTCACGCACCAAGGACAACTTCCACGGCTACAACGGGGTCCCTGTAGTAGAGCCCGATCCTAAGCCACGGAGGAAAAGG
GGGTCCAGGGGTGAGGGCGATGAACACGATGGCGAC---------------------GACCCTCAGAGGAGTGACACGTACGAT------------GATGACGAGGACAACTACGAGTATGCGGGCACCGACTCTGAATCGGAGCCTGAGCCCGAACCGCAGAGGCCCACTGTGAGACAC
GAGATGTCCTCC------------AGCTCCAAATCCCACTCCTCCAAACCCATCCCCAAGAAACCTGGTGTCGGGGGCGGTGCATCCAAGGCCGCCCCGCCTCCCATGAACTTTGCCGAACTCCTGAAGCTGGCTGCGAAAAAGCAGCACGAGCCCGTGGAGCTGAAAGCG---GTGCCA
AAGAAGGACGACACGCCGCGCACGATGAAGGAGCTGCGGGAG---CAGAGGGAGCGCGAGATGAAAGAGCGCGACTTGATGGAGCGCAGGAAAAAGCAAGACAAGGGCCGTGATGCCAAGGCTGCA------------------TCCGACAGC------------------------AGC
AGCAGCAGCAGGAACAAATCACAGCTCAACTCGAGCAGCACCCACAGGAAGGGTGCTCCCGAGGGAGATGGCAGGGGGGGCAAGCCACACAAGAGT---GCCCCAGAGAGGTCGTCCTCCTCTGGGGAGCCCAGCAGGAAGCCAAAGCCGCCC---------------CATGGAGATCGG
CCGTCACACTCCTCCTCCTCGCACAGCTCCTCCGCCAAGCAGTCTCACAGTGGCAGCAGCGGAGACCGACCAAAACACACCACAAGTTCCTCAGGTTCCTCTGGCGGTAAGGCCCCGATGAGG---ACT---GGCTCTCAGGGCTCCACCAAACAGCCAGCCCCCAGGCCCTCCTCCTCC
AGCCAGAGGCCCAGCACCGCAAGTGACCTTAACCCAAAGAAGGGCAGCCACATGTCCTCCTCGTCTTCTTCATCG---TCTTCAGGAAAGCTAAACTCCTCCGGGACCAGGCCCTCAGGATCCAGCCAGGGGGCAGAACGCAGCTCAGGAGGCCAAGGAAGGCCCAGTCAG---------
---GGCAGCTCGGAGAGAAGGGGTTCCTCG------------------------GGGCAG---CAGAGACCCTCGGGGGGCCAAGGTGGTGCTCCCCGGCCAAGCAGTAATGGACAGGTTCGACCAGCACCCGGTGGAAGTGCTGGAAAGACTGCAGGGGGT------------GCACAA
CAGAGACCTGGGGCC---------ACACAACAGAGA------------------------------------------------------------------------------------------------------------------------------------------------
------CCTGGGGCCACACAA---------------------------------------------------------------CAGAGACCTGGGGCCACACAACAGAGACCTGGG------GCCACA---------------------------------------------------
------------------------------------------------------------------------------------------------------------------------------------------------------------------------------------
---------------------------------------------------------------------------------------------------------------------------------------------------------------CAACAGAGACCTGGGGCC---
---------------------------------------------------------------------------------------------
>ENSTRUP00000025322_TRUB
------------------------ATGGACTTTGACAATGTTTTGGACATCGCCTCGCAAAACCAGGGTGTCAGCAATGTCCAGAAGAGATACAGTTTACAAGCTGGACCATCAAAAAGGGACCCGAGATCAAAGGGTGTAAATCCAACTGCTGTACAGGCTCTTCTGAAAAAACGGTCC
CATGATACTAAAAAAAAAGAAATCGAAATGAAGAAACAGAAGGAGACCTTGCTTGCTAGGAGGATTGAGCTGAAGTCGGACCGTAAGGCACGAGCTATGGCATCTAGAACCAAGGACAATTTTAAAGGATACAATGGTGTTCCAATCACAGAT---AGTCCAAATAAGAGGAAGACAAAA
CTGGAAATGCAGGAAGAAAGAGCCATGAATGAGGACAGATTTAGGAATACCTCAATAGACCCA------------------GCG------------GATGATGAGGATAATTATGAATACGAGCAGTCAGATTCAGAACCAGATCAGGAGCCAGAACCGCTGAGAGCAGGCAAAACTATT
GGG------------------------------AGT---GGTATCAAGCCTTCATCTAAGAAACCCAGTGGC---------CCACCCAAGCCTCCT---------CTGGCCTTTGCAGACTTACTGAAATTGGCAGAGAAGAAGCAGCATGAGCCAGTTGAGCTCAAGCCCAAGACAGTG
AAAAAGGAAGAAAGGCCCCGTACAGCGGATGAGATGAGGGAACTAGAGCTGGAACGC---------------------------AAGGCAAAGAGGCAAGGCAAAGACAGAGAG------ACAGACAGA------GAC---CAATCCCAACCA------------------------AGT
TCCATTTCAGGAAAAAAGGGCAATATGGAAAGGGATCAAAAAAGTGGCAGGCCACTAAAGAACTCTTCAGAAAAACCTAGTTTAACCAGTGGGTCCAGTAAGAGACCCCACCAAACAAAAAACATGGACAAAGGCCCCTCTTCTTCCAAAACA---------------GATAGAGACAGA
TCCAGCATGCCTCAAAACAACAGAGACAGACCC---AAGACAAGCTCCTCTGGATCATCT---------------------------------GGTTCCGTTACTAATAAAGTTTCTTCAAAACCAGCC---TCATCCCGGATGCCAGCCAAACAAGGGTCCTCCATGAACTCATCTGGC
---CAAAAGTCCAGCAGCCCAAGTGACCTTAAGTTAAAAAAAGAAAGCACCTCATCACTGCAAAGAAGAGCTCCTAGTAGTTCTGGGAGCAGACTTCCA------TCAGAACCA---------GGCCAGAAATTTCAACAGGGAAATGGTCCACAGCCCAGACCCAGTCAG---------
---GGAGGGTCATCAAGGCAGGGGCCTCCAGCTGGGGGCCGCCCATCTGGTAGAGGAGAATCAGTTCGACCT------GGAATGAATTCTGCTTTAAAATCAGGTGGTAATTCACAGATTAGGCCTTCATTAAGTGGACCT---------CCTAGGGCGGAGAACCAACTCGAGGCC---
---CGGCAGGGAGCTGCTTTCAGGACGAAAGCTAATGTACCACAGGTCAGGTCTGGGGGAAGGATCACACATGGCCCCCTCGGGAGTACTGGAATCAGAGCTTCTGGGGTT---------GGGTCGAGCCAGTCTGGTGGCGGTGGACCGTTACCTGGCCGATCAACTAGCAATATTGGA
TCAGGACCGGGGAGACCAAAATGCACTGTGGTTTCTGAGACCATTTCATCTAAGAATGTCGGTGTATCTCGGCCAGGTGTCCCTCCTCATATGGGCATGCCCCAGAGACCTGGGATG------CCCCAGAGACCTGGCATG------CCCCAGAGACCTGGCATGCCCCAG------AGA
CCTGGGATGCCCCAG------AGACCTGGGATGCCACTA------AGGCCAGGGATGCCTCCTAGACCT---ATGATGAACAGACCA---------------------------------CCAGGTACAATGCTGCCACCCATCACCTCTGCATACAAGCGAAAATACGAGGACGAAGAA
---GAGTATGACCCAGAAATGGATGATTTTATTGATGATGAAGGAGAAGAACAAGAAGAAATTTCTAGACACATTAAGGAGATTTTTGGTTATGATCGGTCCAGGTATAAAGATGAGAGTGACTATGCACTTAAATTCATGGAGAGCAGCTGGAAAGAAATGCAGAAAGAGGAGGCCAGA
AGCCTGAAGATGGCAGTGCATGAAGATCTGGAGGAGGAGAGACGGGAGCAAGAGGAGTTGAAATGT---AAAACGAAGAGAAAAAAA------
>ENSDARP00000068017_DRER
------------------------ATGGATTTCGACAGTGTGCTGTCTATCGCGTCCCAAAATCAAGGGCTGAGCAGCTTACCGAAAAGGTATAGCTTAAAAACTGGCCCACCCAAGAAAGATCTCAAAGTGGGAGGAGTTAATTCGGCTGCTGTGCAGGCCTTCTTGAAAAAAAAGGCT
GTGGAGCAAAAGAATAAAGAACAACAGGATAAGAAAGCAAAAGAAGATCTGCTGGCTAAAAGAGTGGAGCTGAAATCAGATAGGAAGGCACGAGCAATGGCATCACGAACCAAGGACAATTTCAGAGGTTACAACGGCATCCCTGTCATAGAC---CAGCCTAAAAAGAGACAGTCAAAA
GGAAGCAGTACGGAA------------------------------------------GAGCAGCAGAGTTCAACAAAATATGAAGGTGGTGATTATGATGATGAGGATAATTTTGACTATGAGGGCACAGATTCTGAATCT------------GAACCAAGTAGGCCTGTTAAACCTCAG
GCTATATCTCGG------------CCTGAGTACTCCAACCGAGTAGAAAACAAACCAAAAAAACTCAGTGCT---------CCAGCTAGGCCCGCCTCGTCGTCAATGAACTTTGCAGATCTACTAAAACTTGCAGAAAAAAAGCAGTTTGAACCTGTGGAATTAAAAGTA---GTGAAG
AAGACAGAAGAGAGGCTTAGAACAGCAGAGGAGATCCGCGAACTTGAAATGGAGCGC---------------------------AGAGTTAAGAAACTGGATAAAGGGAAGGATGTCAGATCAGAC------------------AAGAATTCAGGACAGAAAGACAGCCGATCTCAAACC
AGCTCAAATCCTCAAAAGAAGCATGTAGACAGAGATGGCAAAAATGGAAGATTTCCAAGGCCATCAGAGGAGAAGCACCAGTCAAGCAGTACCAGC---AAAAAGCCAAAGCTTCAAGCATCTAGTGAAAGAACTCCAACTTCTGCCAAACTC---------------CATGGAGACAGA
------------------------------------------AGCAACTCAGGCTCCTCA---------------------------------GGTGCCTTAAATAGTAAATCTGCCATGAAA---AAT---GGCGCATCGTTTCAAGCGAAACAAGCACCACCCAGACCCTCACAAGGC
---CAAAGGCCCGCAACCTCAAGTGACCTTACCCCAAGGAAGGGGAATGTCTCATTAACTCAGGCGAAATCAAGT---ATTTCGGGAAGTTGTCCTCCTGGTGCAGCTAGACCA---------GGTCAAGGACCACATAAAAACTCA---GCTCATGGAAGACCTAGTAATTTCAGTACC
AGTGGACCTTCTCAGAAACCAGCAAATCCA------------------------GGGAAGTTATCGCGACCT------GGGAGCAATGCTCCACCTCGGCCTGGTGGCAGTGGAGTGGTACGACCCTTCACTGGTGACCCCTCGAAGCAACCGAGACCAGGTGGTAATTTGCAAAGTCAG
CAGTTTCCAGGAAGC---------TCCAGAGCTTCTTTA---------------------------------------------------------------------AAT---------GGACCAAAGCGAATGGAACGTGGT------GTTTCTGGGTCACAGATGAACAGGATGAGC
TCTGGCCCCGGAAGATCCCAGTGCACTGTTGTTTCAGAGACCATTTCAACAAAGAACATT---------------------ACACCGAGACCTGGGATGGTCCAAAGACCCCCAGGG------CCACAAGGTCCCAGGACTGTGATTGGT------------------------------
---------------------------------------------------------CCCTCGGGCCACAGAATACTGGTCAAACCT---------------------------------TCTGGACCAGCATTGCCTCCTATAACATCCAGTTACAAACGGAAGTTCGAGGACGAAGAA
---GAGTACGACTCTGAGATGGATGACTTCATTGACGATGAAGGCGAAGACCAAGATGAAATTTCAAAACACATCAGGGAAATATTTGGCTATGACAAAAACAAATATAAAGATGAAAGTGACTATGCATTGAAGTTTATGGAGAGCAGCTGGAAAGAACAGCAAAAAGAGGAAGCGAGG
AGCCTGCGAATGGCAGTGCTTGAGGACGAGGAGGAGGAAAGAAGAGAGCTTGAAGAGATGCAGCGGAAGAATGCCAAGAAGAGAAAA------
>ENSGACP00000014855_GACU
------------------------ATGGACTTTGACAATATATTGGACATTGCCACGCAAAATCGGGCCCCCAGCAGTTCACAGAAGAGATACAGTTTACAAGCTGCACCACCCAAAAAGGACCCGAGGTCAAAGGGGGTAAATCCATCGGCTGTGCAGGCGCTTCTGAAGAAACAAACT
TGTGAAAGCAAGAAGAAAGAAATCCAAATGAAGAAAAAGAAGGAGGAACTACTAGCAAAGAGAGTGGAGTTGAAATCGGACCGTAAAGCACGAGCCATGGCCTCCAGAACTAAGGACAATTTCCGAGGCTACAACGGCATCCCGGTGGTGGAG---CTTCCCAAGAAGAGAAGATCAAAA
CTCGAGATGCAGGAAGGGCGGTCCTCGAATGGGGAAGGTTTTAGGAATAACTCTATTGACCCC------------------GAA------------GATGACGAAGACAATTACGAGTATGAACAGACTGATTCGGAATCGGAGCAGGAGCCCGAGCCGCGGAGACCTGGGAAGACCACA
GGTTTTGGTGGAAATGGTGGCGATAGCAGTAATAGC---AGCGTCAGGCCCTCCTCTAAAAAGCCCAGCGGG---------CCTCCCAAGCCCGCGCCGCCTCCCATGAACTTTGCAGAGTTACTCAAATTGGCAGAGAAGAAGCAGTTTGAGCCCGTTGAGGTAAAAACCAAGGTAGTG
AAGAAAGACGAAAGGCTCCGAACAGCTGAGGAGATAAGGGAACTGGAGCTGGAGCGC---------------------------AAGGTTAAGAGGCCCATCAAAGATTTGAAATCG---GCGGATAAAGAAAGGGACGGCAAATCTCAGACT------------------------ACC
TTTAGTTCAATGAGAAAAAGCACTTCTGAGAAGGAGCAGAAGAGTTTAAAACCACAAAAGCCCGCCATAGAAAAGCAAAGTCTCCCCAGTGGGTCAGGAAAG---------------------------------------------AAGCCCTCTGTTGGGGACCGAGAGAGAGACAGA
CCCAGGATGTCTCAGAGCGATCGAGACAGGCCT---AAGACAAACTCGTCTAGTTCATCT---------------------------------GGTGCTGTAAACGGCAAAGGCACTTCAAGAGCCACG---TCTTCTCAGGTTTCAGCCAAACAAGGGGGAACCAAGCCCTCATCCAGC
---CACAAATCCAGCACCCAAAGTGACCTTATCATCAAAAAAGAAAGCTCATCA------------CGAGCCCCAGCTATTCCTGGTAACAGGGGTCCTGGTACAGCTGTCACC---------GGCCAAAGATCTCAACCTGGGAGCTCCAAACAGATCAGGCCCAGTCAG---------
---GGTAGCTCATTGAAGCAGGGCCCTATGGTTGGAAAGCCT------GGAAAGGGAGAACCTCTACGGCCT------GGAATGAACTCCTCTGCGAGG---------------------------------------------------------------------------------
---------------------------------------------------CTGGGTGGGAGTGGCCTACATGGCCCCCCTAGAGGTGGTGGATCCCGACCTCCCGGGATC---------GGACGTGGTCGGCCTGGAAGTGGAGGACCAGTACCCGGGCGATCGACTGGCAGCATCGCA
TCAGGACCTGGCAGCTCCAAGTGCACCGTGGTGTCCGAGACCATTTCATCCAAGAATTTCGGGGGGCCCCGACCAGGCGTCCCTCCTCGGGCAGGCATGCCGCAGAAC------------------------------------------------------------------------
------------------------------------------------------------------CCGGGAATGCTCCAGAGACCAGGAATGGCGCCGAGACCAGGAATGCCGCAGAACCCGGGTACAATGTTACCGCCTATCACCTCTGCATACAAGAGGAAATACGACGACGACGAA
GATGAGTGTGACTCAGAAATGGAGGATTTCATAGACGATGGAGATGAACCGCAGGACGACATTTCCAGGCACATTAAAGAAATCTTTGGCTATGATCGGAACAAGTACAAGGATGAGAGTGACTACGCACTTAAATTCATGGAGAGCAGCTGGAGAGATATGCAAAAAGAGGAGGCCAGG
AGCCTGAGAATGGCTGTGCAGGAAGACCTGGAGGAGGAGAAAAGAGAACAAGAGGACCTGAACATGCTAAAGGCCAAGAGGAAAAAA---AAG
>ENSXMAP00000015367_XMAC
ATGGCATCATCTACTGCCAAAATGATGGACTTTGATAATATATTGGACATCGCGTCGCAAAACCAGGGTCTCAGCAGTGTACAAAAGAGATACAGTCTTCAGACGGGACCACCCAAAAAGGATCCAAGGTCTAAAGGTGTAAACCCTGCTGCTGTGCAAGCACTTCTAAAAAAGCGACAA
AGTGACTCAAAACAGAAAGAAATGGAAAGTAAGAAACAAAAAGAGCAGCTATTGGCAAAGAGGGTTGAGTTGAAGTCGGATCGTAAAGCACGAGCCATGGCATCCAGAACCAAGGACAATTTCAAAGGCTACAACGGCATTCCAGTGGTAGAG---ACGCCAAAAAAGAGGGGCTCAAAA
GGAGATAAGCAGGAAGATGATCCAAATGACTCTGAAAGATTTAGGAATAATGCAATCGATCCG------------------TTA------------GACGATGAAGATAATTATGAGTATGAGCAGACAGATTCAGAGGGAGAGCCAGAGCCAGAGATGATGAGGCCACAGAAGACTATG
GGTGTCAGTGGG------------CCC---------------AGTAAATCTGTTTCTAAAAAAATTTCTGGC---------CCACCCAAACCTCCTCCTGCTGCCATGAACTTTGCTGATTTACTCAGACTGGCAGAAAAGAAGCAATTTGAGCCAGTTGAGCTAAAACCTAAG---GTG
AAAAAGGAAGAAAGGCTCCGCACAGCCGAAGAGATACGTGAACTGGAGATGGAGCGC---------------------------AAGGCTAAGAGACCTGACAAAAGCAGGGACTCAAAGGTAGATGGTGGAAGAGAGGGACGGTCTTTGTCC------------------------ACT
TCTAGTTCAGTTAGAAAAAACACTACAGAAAAAGAACAAAAACACAATAAACTGCAAAGGAACTCTACAGAAAAGCCAAGTCTGCCCAGTAGATCAGGGAATAAGGTTCAATCAGCTGGAACAAGTGACAAAGGCCTCTCCTTTTCCAAACCC---------------------------
------------------------------------AAGATGGGCATTTCTGCTTCACCA---------------------------------GTTGCTACACTTAGTAAAAACCCTTCAAAAGCCCCC---TCATCTCAGGCCTCAGCCAAACATGTAAACTCCAGGATGGCGCTTACC
---CAAAAACCCAGCACCTCAAGTGACCTTAGCTCAAGAAAAGACAGTTTGTCATTGCATCAAAAAGGAGCTTCAGGTATTCAAGGGAACAAGCATTCTACTGGAGTTGGAGCT---------GGCCAGAGGTCTCAACATGCAACCTCACAGCAGACAAGACCCAGTCAA---------
---GGCAGTTCATTAAAGCAGGGATCTATAGCTGGAGAGATGAAATCCAACAGAGGAGACCCACAAAGCTCT------GGAAATAATCCTCTGGTGAGATCAAATGGTAATTCA---CTGAGGCCGTCTTTGGGTGGTCCT---------TCTAAGGCAGGGAAGCAGTGTCAGGGG---
---AGGCCTATGGGC---------------------ATACCCCAAAATAAACCTGGTGGT---GGGCCACAGACTAGGCCAGGTGGCAGCGGTCCTGAAAGAGGTGGATCCCGACCTCCAGGACCTCTTAGACCTGGTAATGGAGGACAGGTACCAGGGCGGCCAAACAGTAACCTTGGG
TCAGGGCCGGGCAGACCTAAGTGCACTGTTGTGTCAGAGACCATCTCATCCAAAAATGTGGGTGGACCTAGGCCAGGGGTTTCCCCTCGGCCAGGCATGCAACAGAGACCTGGGATGATGACAGGGATGAGACCTGGGATGATGACAGGGATGAGACCTGGGATGATGCCGGGAATCAGA
CCTGGGATGATGCCGGGAATCAGACCTGGGATGATGCCGGGAATCAGACCCGGAATTCCACCCAGACCT---ATGATGAACAGACCA---------------------------------CCAGGAACCATGTTACCACCCATCACAATTGCATACAAGAGGAAGTATGAGGATGAGGAG
GAAGAGTATGACCCTGAAATGGACGACTTCATTGATGATGGAGGTGAAGAACAAGATGAAATCTCCAGGCACATTAAGGAGATCTTTGGCTATGACCGAAACAGATACAAAGATGAAAGTGACTATGCTCTTAAATTTATGGAGAGCAGCTGGAAAGACCTGCAGAAAGAAGAAGCCAGG
AGTCTGAGAATGGCTGTGCAAGAGGACCTGGAGGAAGAGAAGCGAGAGGAAGAAGAGCTGAGAAGAAAAAAGACCAAGAGGAAAAAAATCAAC
