# Supplementary material for: Global expression pattern of genes containing positively selected sites in European anchovy (Engraulis encrasicolus L.) may shed light on teleost reproduction
Source: PLoS One. 2023 Aug 11;18(8):e0289940. doi: 10.1371/journal.pone.0289940 (PMC10420382; doi:10.1371/journal.pone.0289940)
Supplement: S1 File — (ZIP) [file pone.0289940.s008.zip › alignments/anchovy.12871_ANCH.fas]

>ENSONIP00000025983_ONIL
ATGGCTGCCTGTGTGGTGTGTCGCTGGATGCCCAGGCTACGCCACCTCCCAGGCCTGAGAAAA---GGCTTTGCCCGCGCTCAGCATGTGCATATTAAACCAGAGGATGAGGCTGATGATCTGGAGGAAAAGAGAAGCTTGTCGCATCACAATGAAGTATGTTTAGAA------------
---GGATACAGGCTCCATTACAGCCCTTCTTCATATCATCACTGTGCATTGAACTCTGCCTCC---------CATAGCCAAACAGACAACGATGAAGATGAG---------------------------CAGTGTCTACCCACTCTCGCACCTTCTTTCTGGCAACGGAGCAATCGCTAC
AGTGTGAGTTGCTCACGACATCTCTCCAGCTCAAAAAACACTCTTCTGGACTTGGCCTTC---AATAAAAGCTCTGAACCAGAGATCCCCTCAGCGTCCTCTTACCAGAGAAAACCTGTACTA---CCAGATGTTAAAATAGACACGCGTGCCTTCCACAAATGCAGACCAGAGTATGCC
TCAATGAGCCTAGACCTTAACCAGAGACCTCACCCACTCAAATGGGAA------------------------GAGGCAATGCAGCTGCTCCAAAAAGTGGCTGTTTTAAAGGGCAGCATGAAAGCATCTGATGTGTCTCAGTTTCTTATGGAGCTCAGCCGATTGCACCCAGACAAGATG
CCGTTAGTGAGGAGTGACCAGCGCTTCATCATGCTCCTTCGATATTCCGTGGAACACCTTCGCCACTTTACTCAACTTCAGCTGCTAGAGGTGCTGCAGTCGTTTGTGTGGCTGGGCATGCCCTCTGCCCACACTATACTCGAACTGTACGAGACTGAGCTGAGTCGCCGGTCCAGTCAG
ATGACTTTGCATCAGTTGATTTTAGCTGCTGATTTGTGGCGCTGTATAGGGAAGCAGGCACCTCAGTTCCTACTGCACCTCTATGACTCCGTTCGTCTGCATCTGGGACAATTGGGCGTGCCCGAGGTGGTCCAACTGTTGTATATATTGGGAGAGGGTAGGCAGTGTCCAAAAGACGTG
ATCCGTCCTCTGGAGCAGCTTCTCATGAATCATTTGCCACAATTGCGACCTGAGGAGGTTGGTGTTATATGCTTAGGACTCTTTAAATCCCAAACTTCAATATCTGAGAGTGCAGTGACTCGCATTGTTGATAAGGCACTCTCTTTTGTGAAGGAGATGAGCGACTTTGCCATGGTGAAT
GTGTTGAAGTACCTGCGTTTCAGTTATTTATATCACAGGGCATGGCTGGAGGCCATGGCAGAGGAAGTTCCTCAGCGTGCCCACAGAATGGGTGTCAAGGGGCTAATGCATGTGGCACTGACCTGTTCTGCTCTTCATTACAGTAATGACAATATCCTTACTGCTGTCGCTGACAGAGTA
CCCTTGTTAGTGCCACACTGCAGAAGTAAAGACTCATGCAAACTCTTGTGGGCTTATGGCACATTAGGGTTTCTCCCATTACGGAGTCCAAGCTTCTATCCAAGTCTTACAGAATCCCTGAGGCAA------AGGAAAGCTGAATTTCAACGATACCCAGAGCATCTGCTCACTGGTCTT
TTAGGCTTGGCCTTTGTCTCACAGTTCCCAGAGGACCTAATTGCATTAGCCTTGAGCCCTGATTTTGTCAACTTAGCACTGAAATGCACACAGCTTGAGCTGAAGAAGGATTTGTTCACTTTAGATGGAGTTGTAGCTTTGGAGTTGCCTCAGTGGACTGGCCCTCGACTGAGCAGTGAA
CTTCGGGATGAGGTTACAGAAATGCTGTGGAAGTTTGCTCAGTCAGATGTGTGCCAGAAACCCGAGGTTCAGGAGGCAGAATCTGCTCTGAAAGATCTGCTTGGTGGTGAGGAGTTTGTATGTAAAAGAATGATCCTTCCCCATACTCGCTCCATTGACCTGGAAGTACACCTCAACTCC
ACTGGGCAGCCTGTACCT---GTGAACCAAGCATCTCTAGAACAAAGCTCATCCACATCTCCTTCTAATCAGGGATGGGGGAAATTAAATGTAGGA---------------------------------------GTTACAATAACTGAT------------------------------
---------------GAACTTTTAGCACAGTTGATAAATAAAAACAACAACACAAAAGCGCCT------------TTGGCTCAATCACCTAAAGTGAAGACTGCA---TCTCTTCAAAGATTACAGCCTGATGAAAGTGGGAGA------------------------------------
------------------CTCTTTGACACAGTG------------------TTA------------GACTTGACCACTGACATTATAGAAACT------------------------CTGACCAAACCCAGT---------------CACCTTGGGTCTTCTCGCAAGGACTCCAATGAG
ATAGTCAAA---ATTGCCGTACAGGTCTCGAACAGGAAC---------------------------------------------------CACTTCTGCTCCCAGTCA------------------------CAGCAGCTCCTG---------GGACTTCATGCCATGAAGAGAAGGCAG
TTA---------------------------------------------------AAGATAGCAGGCTATAGGGTTGTAGAGCTTAGTTATCAAGAGTGGTTTCCATTG------------------------------CTGAGGAAAAGCAGAGCCGAGAAGCTGGCATATCTGCACTGC
AAACTCTACGACAATCTA------
>ENSTNIP00000001618_TNIG
------------------------------------------------------------------------------------------------------------------------------------------------------------------------------------
------------------------------------------------------------------------------------------------------------------------------------------------------------------------------------
------------------------------------------------------------------------------------------------------------------------------------------------------------------------------------
------------------------------------------------------------------------------------------------------------------------------------------------------------------------------------
---------------------------------------------------------------------------------------------------------------------------------------GTACTGGGGATGTTTGAGGAGGAGCTGTGCAGCCGAGCCGGTCAG
ATGAGTCTGCACCAGTTGCTGCTTGCTGCAGACCTGTGGCGCTGCATTGGAAGGCAGGTGCCGCAGTTCTTACAACATCTCTGTCAGTCAGTCCATCAGAACGTCAAACAGATGGGGGACGCTGAACTTGTGCTGCTGCTGTATATACTGGGAGAGGGCAGAAGGTGCCCAAAAGACTTG
ATCCACCCTGTAGAGCAGCTTCTAATGCAAAATTTACACCGGCTGTACCCGGAGGAGGTGGGCACCGTATGTTTAGGACTCTTCAAATCTCAAACTTCTCTCTCCGAGGCTGCTGTCACTCGTGTTGTTGATGTTGCGCACGCTTTTGTGGAAGAAATGAGCGACTTTGCCATTGTGAAT
GTGCTCAAGTTACTTCGATTTAGCTACCTTTATCACAGAGCGTGGTTGGAGGCCATGGCACGAGAAGTCCCACGACGCGCTCACAGGATGGGGGTGAAGGGTTTAATGCACGTGGCGCTGGCGTGCTCAGCGCTGCATTGTAAAGACGATAAAATCCTAATGGCAATTGCTGAGAATGTT
CCCTCGCTGGTGCCTCACTGCAGGAGCAAAGATTCGTGCAAGCTCTTATGGGCATTTGGAACATTAGGATTCCTGCCAGCTCAGTGTCCAAAATTCTATTCGAGTCTGACAGAGTCTCTGAGACAA------AGAAAAGCGGAATTCCAGCAATACCCAGAACATCTGCTTACTGGTCTC
CTAGGCCTGGCTTTTGTCTCCCAGTTCCCAGAGGACCTAATAGAATTAGCTCTGAGTCCCGGATTTGTCAAACTGGCGCTGAAATCCACACAGCTAGAGTTGAAAAAAGACTTGTTCACATTGGATAGAGCAGTGGCTCTGGAGCTGCCTCAGTGGACCGGCCCACAGTTGGGCTCTGAG
CTCAGGGAGGAGGTGGAGGCGATGCTGTGGATGTTTGCCGAAGCAGACGTGTGTCAAAAAGCAGAAGTCCTGGAAGCAGAGTCTCTTCTGCGGGATATGCTTGGCGGAGAG------------------------------------AGGTCT------------------------CCA
ACAGGA------------------------------------------------------------------------------------------------------------------------------------------------------------------------------
------------------------------------------------------------------------------------------------------------------------------------------------------------------------------------
------------------------------------------------------------------------------------------------------------------------------------------------------------------------------------
------------------------------------------------------------------------------------------------------------------------------------------------------------------------------------
------------------------------------------------------------------------------------------------------------------------------------------------------------------------------------
------------ACCATT------
>anchovy.12871_ANCH
---------------------------------------------------------------------------CAGCAGCAGAAGCAGCAGCAGCAAGAGGAGACGGTGAAGGATGAGGAAGAGGAGAGGAGAGAGGAGGCGGAGAGGAGAGAGGAGGCGAAGTGGCGTCATGCCCTT
GGAGACTACACACTCTCCTACAACCCCTCTGCCTACGCCCGGCCCCAGGTAGGAGGAGCCAGCGCCAAGGTCCAGCAGCAGCGTGGCCAATCAGAGCTTGAGGATGCGTTGTCGATGGCCACGCCCCCCTCCTCCCTGGCGTTGTTGCCCCCGGCGCTGCGTTCCCATAGTAACCCCTAC
AGCATCAGCTCGTCTCGCTACCTGTCCATCTCCAACAACACGCTGCTGGAGCTGGCATTCGGGGGCCGAGGGGGGGCGCCAGAGGACACACACACACCGGGACAGAACAGACTCCTTACACCA---CCAGAGCCCCCAGTGGACCCGCGTGCGTTCCAGCGGTGTCGCCCCGAGTACCGG
AACTTCACCCAC---------CAGCCGCCATCGTCACAGGAGACAGAAACCGATCCCCCCCTCCCCCCTGCGAAAGCGACCAGGGTCTTAAAGGAAGTGGCGGTGCTGCGTGGGGTCATGACCCCTGGGGACATCGTGTCCTTCCTGGCTACGCTGGCGCGCGTGGAGGAGACACACGCG
GTCGTCATACGAGGAGACTCCAGATTCTCAATGCTGCTACGCTACAGTGTGGAGGCCCTGGAGTCCTTTTGTATGTCTGAGCTGATGTGTGTTCTGCGCTCCCTGGCCCTGCTCCGCCTGCCCCCCTCCCACACCGTTCTGGAACTCTACGAGGCGGAGTGCGTCCGGCGCTGCGTCTCC
ATGGAGACGTGTGAGCTGCTGCTGACGGGGGACCTGTGGCGCTGTCTGGGCCGCACCGTGACGCGCTACCTGGAGACGCTGGCCGGTCACATGACCTCACGCCTGGGGGAGCTAGACTCCGCCCAGATGGTGCAGCTGGTCTACCTACTGGGGGAGGGACGCAGGTGTCCTGCGCCGCTG
CTCGGTCTCCTGGAGGGGGCGCTGGTGAGCCACATGGAGAAACTGCAGGCGGAGGAGATAGGGGCTGTGTGTCTGGGTCTGTTTAAAGCCCAGTGTGTGTTGAGTCCTGCTGCTGTGCGTCGCCTGGTGGACTCTGGCACCGCCCTGGTGGGGGAGATGAGCGACTACGCCCTGGTCAAC
GTCATGAAGCTGCTGCGGTTCAGTCACCTGGACCACCTGGGCTGGCTGGACGCCATGGCAACCGAGATGCCGCGTCGTGCTCATGGCATGGGGGTGCAGGGCCTGATGCACGTGGCGTTGTCCTGCTCGGCTCTTCATTACCGTGACTACCGCATCCTGATGCCCATCGCGCGCCGGGTA
CCAGAGCTGGCGGCCCGCTGCCGATCCAAAGACGCCGCCAAGCTGCTCTGGGCCTTCGGGACGCTGGGCATCGGCCAGAGACAGGCAGGACCACTCTACTCTACACTCACACAGGTAATTCGCCATAGTGTCCACCAGGGGGAGATGTTGCGTTATCCTCAGCACCTGCTGACGGCTCTG
CTTGGTCTGGCGTTCGCGCGCCACTTCCCCAGAGACCTGCTCGCCGCCGCACTCGGCCCGGAA---GTGGCCCGCACCGCAGCCGCATCCCCACTGGAGCTCCGCAAAGACCTGCTCACGCTGGACGGCTGTGTGGAGCTAGAGGTTCCCGGCTGGTCGGGTCCTCGTCTGGGGAGGTCG
GAGCGTAAGGAGGTGCAGCGTCAGCTGTGGGCCTGGGCTCAGGAGGACGTGTGCCGCAAACAGGAGGTATTGGAGGCGGAGTCTGCCCTGTGTGAGCTGCTGGGTGGAGATGAGTTTGTGCGTAAGTGTATGATCCTGCCCCACACGCGCTCCATCGACCTGGAGATCCGATTGGACGCA
CACGGACGCCCCATCCCCCTCGTCACCACGGAGACCGGCGACCCTCAG------------GAGGCCAGCGGGGGGCTGGAGGGGGACAGTAGTGGTAGCAGTGGCGGCGGCGGCGTTGGCAGCGGTGGCCTTCTTGTTGTGGTTGGTGATGTTGGCCTGCGCGGTGGGGCTCTTCTTGGT
GTTCTTGTGGGTGTTGGTGTGCTTGGTCAGGTGGTCGCTGCGCATGAAGCGCCGCTCGCACACGGGGCACACAAACTTCTTCTCGCCCGT---GTGCGTGCGGCGGTGGCGCGACAGCTCGTCCGAGCG---------------GGCGAACTTCTTGTCGCAGCCGTCCCAGCTGCAGCT
GAAGGGCTTCTCACCTGTGTGCGTTCGGAGGTGTGCCTTGAGGTGCGAGCTCTTGAAGTAGGTCTTGAGGCAGCCGGGGAAGTTGCAGACGTAGTTGCGGCGGCGGGAGAAGTCCACCTGCGGCGCGCTGCT---------------CTGCCCGCCCGAGGGCATGTAGACGGGCGCTGG
AGCCAGAGGGAGCAGCTTGTGTGTGTTGCCCATCGTCACCAAGGACTGCTGGTGGTGGTGGAGTGGGGCAGCCGGCGTCGCCTGAGATGGCACCACGAATATGACAGCGCCCTGAGGCACCGCCGTGCCCACCAGAAGAGGCTGAGGCAGGATGGACTTCACCCCCACGACGCCAGGCCT
CTGGGCGGACGAGGAGGAGGACGAGGACAACGAGGGGCTCTGGATGAGGGCCGACAACATGCCCCCCATCGGTTGGCTGTT------CACGGGGAATGTCTGGCACAGGATTGGTGGACTGGGGGTGGGGGGCGGGGACTGCGGGACCCGTGGCAAGAGGAG------------------
ACTCATGTCGACAGTGTG------
>ENSTRUP00000015879_TRUB
------------------------------------------------------------------------------------------------------------------------------------------------------------------------------------
------------------------------------------------------------------------------------------------------------------------------------------------------------------------------------
------------------------------------------------------------------------------------------------------------------------------------------------------------------------------------
------------------------------------------------------------------------------------------------------------------------------------------------------------------------------------
---------------------------------------------------------------------------------------------------------------------------------------GTGCTGGGCCTGTTGGAGGAGGAGCTGAGCAGCCGAGCTGATCAG
ATGAGTCTGCACCAGCTGCTGCTTGCTGCAGACCTGTGGCGCTGCGTTGGAAGGCAGGTGCCCCGGTTCTTACGGCATCTCTATCAGTCAGTCCATCAGTACATCAAACAGGTGGGGGCTGCTGAACTTGTGCTGCTGCTGTATATAATGGGAGAGGGCAGGAGGTGCCCAAAAGACTTG
ATCCATCCTATAGAGCAGCTTCTGATGCAGAAGTTACACCAGCTGCACCCGGAGGAGGTCGGCACCATTTGTTTGGGGCTCTTTAAATCCCAGACTTCACTTTCCGGGGCTGCTGTGACTCATATTGTTGATGTGGCACACTCTCTTGTGGAAGAAATGAGTGACTTTGCCATTGTGAAT
GTGCTTAAATTCCTTCGATTCAGCTACCTGTATCACAGAGCCTGGCTGGAGGCCATGGCGCGAGAAGTTCCACGACGCGCTCAAAAGATGGGGGTACAGGGCTTAATGCACGTGGCGCTGGCGTGTTCAGCTCTGCATTGCAAAGATGATAAAATCCTAATGGCAATCGCTGAGAATGTC
CCCTCGCTGGTGCCTCACTGCAGGAGTAAAGACTCGTGCAAACTATTGTGGGCATTTGGAACGTTAGGATTCCTGCCAGCTCAGTGCCCAAGTTTCTATTCAAGCCTGACAGAGTCTCTGAGACAA------AGGAAAGCTGAATTCCAACAGTACCCAGAACATCTGCTTACCGGTCTC
CTAGGCCTGGCTTTTGTCTCCCAATTCCCACAGGACCTAATAGAATTAGCTCTGAGTCCCGAATTTGTCAAACTGGCACTAAAATCCACACAACTGGAGTTGAAAAAAGACTTGTTCACTTTGGATAGAGCAGTGGCTCTGGAGCTGCCTCAGTGGACCGGCCCCCGCTTGAGCTCTGAA
CTCAGAGAAGAGGTGGAGGCGATGCTGTGGAAGTTTGCTGAATCAGACGTGTGTCAAAAAACAGAGGTCCTGGAGGCAGAGTCGGTTCTGCGAGACATGCTTGGAGGAGAG------------------------------------AGGTCT------------------------CCA
GCAGGA------------------------------------------------------------------------------------------------------------------------------------------------------------------------------
------------------------------------------------------------------------------------------------------------------------------------------------------------------------------------
------------------------------------------------------------------------------------------------------------------------------------------------------------------------------------
------------------------------------------------------------------------------------------------------------------------------------------------------------------------------------
------------------------------------------------------------------------------------------------------------------------------------------------------------------------------------
------------ACCATT------
>ENSDARP00000134490_DRER
ATGTCTGCGAATGTGCTACTTCATAACGTGGCAAAGCGACGTCTTTGTGCTCACGTACAGCGCCTTTCCTTTCTTAAAACCCAGCGTTTGTCATCACATGTGGACAATGGAGAGCAAAAGAGAGAAGAACGCGAAAGCTTG---------------------------------------
------------CTGTTGTGCAAACATTCATCGTATTACCAGACACGAACGTCACGTTCCTCT---------CATTTCAGCTACTTAAAAACTGGCAAAAAA---------------------ATTCCCGGTAGTCTCCCCTCAATT---CCTACTTTCTGCCAACAAGGTAACTCCTAC
AGTATC---------------------AGCTCCAGGAATACCTTGTTAAACATCAGTGGA---TCTGAATCCAATCAAGAAGCCCTTCCG---------------------AAACCAAACACAAACCCTAGTGTGAGCCCTGATCCACGCGCTTTTCAGAGATGCCGACTTGATTACAGC
AACATGACCCATGACATCTCCCAGCGCTCATCTACTTCAGACCTCAAC------------------------GAAGCCTTGGTAATTCTTAATAAAGTTACAATACTGAAAAACAACATGGGAGCTTCCGATATAACCAGCTTCTTGCACAAACTTAGCCAGATTCCCTTGAAAGACACT
GCGGTAGTCAGAAGAGACCCACGATTCAGCATGCTCCTTCAGTACAGTGTGGCGATCATACACACCTTCACTCCGCAGCAGTTATTGGATATTCTGAAGGCCTTCGTGAACTTGGACTTGCCTCGTTCTCATAGCGTACTGGCGTCATACGAAGCCGAGTTCTGTGAGCAAGCGAGTGAA
ATGAATCTCCACCAGCTGCTGCTTGCCGCAGATTTGTGGCGCTGCCTTGTTCGAAATGTTCCTAAGTACCTCAAGAAGCTCTACGATAATGTAAGTCAAAACCTCAACCAGATGAGTCCTCCAGAGCTGGTTCAGCTGATCTACATTATTGGAGAGAGTCGGGGATGTCCTGAGACCCTC
GTTAAATCGATCGAGTCATTACTTATGCGCCATTTAAATGAGTTGAAGCCTGAAGAACTGGGCGCTGTTTGTTTAGGCCTCTTTAAAGCACAAACCTCCCTTTCTGAAAGAGCAGTTCAGCGGCTTGTGGACAGGTCGCTTGTTGTAGTCAAGGATATGAGTGACTTTGGGATTGTTAAT
GTAATGAAGTATTTGCGATTTAGCTATTTGGACCATCTCCCATGGTTGGAGGCTATGGGTGTGGAGGTGCCACGACGGGCTCCACAAATGGAGGCTCAAGGCCTCATGCACATCATCTTGGGATTCTCCGCTCTACACTACCGGGATGATCGTGTTCTCTTGGCTGTGGCCAAACAATTA
CCTAATGTGATCAATCAATGCAGGAGTAAAGATGCTGCGAAGATGCTCTGGGCCTATGGATCTTTAGGATTTCTTCCCAGCCAGTGTCCGGACCTTTATCCGTCTCTCACTGCACTCTTACGAGAA------CGTCAGTCAGAGTTTCAGCGATTCCCTGAACATCTGCTCACAGGTCTG
CTCGGACTTGCTTTTGCTGGTCTGTTCCCTGAAGACTTGCTCAGTCTGGCTTTGAGTGAAGAGTTTGTCGACAGGGCTTGTAAATACCAGGAGCTTGAGTTAAACAGAGACTTGTTTACTTTAGATGGAACTGTAGGACTGGAGTTACCAGAGTCAACAATCCCGAGGCTCAGTCTCGCC
GTGAGGGAAGAAGTGACCAAACAGCTTTGGGATTTTGCTCAATCTGAGATCTGCCAGAAGCTTGAGGTTCTCGAAGCTGAATCGATGCTGCAGAAACTTCTGGGTGGAGAGATGTTTGTGCGCAAGCACATGATCCTCCCTCATTTGCGCTCTATTGACTTGGAGGTGCACTTAGATCAA
AATGACCAACCAGTTTCA---GTGACTTCTGGATCTTGCCAACGAGAG------------CTCGCCTCTCAAAACTGGGAGCAAAAACCCTTTGGA---------------------------------------ATAACCATAACTGAT------------------------------
---------------GACCTACTTGCTCAGCTAACTAATACTCAAAAGACTCAGTTGGAGCCA---TTCAACAAATTTCTCCAACAGCCT---GTG---------------CCACAGAGAGTCGAACCG---------------------------------------------------
------------------GTCAGAGAAAGTCTT------------------CTCAGTGTGGGCATTGACTTGACGGATGATCTTCTGACGTTG------------------------TTGACCAACTCTAGT---------------AAACATTCCCCTCACCCCAAAGATTCTAGGCCG
TCTGTTAAGAGACTTGCTGTTCAAGTGACAAATAGGAAT---------------------------------------------------CATTATTGCTACAGGACG------------------------AAGCAGCTGCTT---------GGATTGCATGCACTAAAGAGGAGGCAT
CTC---------------------------------------------------ACACTGGCCGGATACAGAGTTGTGGAGTTACCGCACTGGGAATGGTTTCCACTG------------------------------CTGAGACGCTCACAGGCCGAGAAACTTGCCTATCTGCACTGC
AAGATATTCAACTACAGAGACTGC
>ENSGACP00000005353_GACU
------------------------------------------------------------------------------------------------------------------------------------------------------------------------------------
------------------------------------------------------------------------------------------------------------------------------------------------------------------------------------
------------------------------------------------------------------------------------------------------------------------------------------------------------------------------------
------------------------------------------------------------------------------------------------------------------------------------------------------------------------------------
---------------------------------------------------------------------------------------------------------------------------------------GTGCTCGGGCAGTACGAGGCCGAGCTGAGCCGCCGGGCCGACCAG
ATGAGTTTACACCAGTTGCTGTTCGCTGCGGACTTGTGGCGTTGTATTGGCCGGCAGGTTCCGGAGTTCTTGCAGCACCTCTATGAATCCGTCTGCCTGAATCTTGGACAGATCGGCGTCCCTGAGCTTGTGCAACTGCTGTATATAATGGGAGAGAGTAGGCAGTGCTCAAGAAAGCTG
ATAGCTCCCGTGGAGAAGCTTCTCATGCGTCACGTACAGCAACTTTACCCTGAGGAAGTTGGTGCTGTGTGCCTGGGGCTATTTAAATCCCAGACCTCCATATCCGAGGGGGCAGTGACCCGCATTATTGATAAGGCGCACTCCCTCGTTGGGGAGATGAGCGACTTTGCCATGGTGAAC
GTGCTGAAATACCTGCGCTTCAGCTACCTGTATCACACAGCGTGGCTGGACGCCATAGGGCGGGAGGTTCCTGGACGGGCCCACGCGATGGGTGTCCAGGGGCTGATGCACGTGGCGCTGGCCTGCTCGGCGCTGCATTACCACAATGACAGCATCCTGTTGGCGATCGCTGAGAGAGTT
CCCTCGCTGGTGCCGCACTGCAGGAGCAAAGACGCCTGCAAACTGCTGTGGTCCTTCGGCACGTTAGGGTTCCTCCCGGCTCGGAGCCCAAGCTTCTATCCGAGCCTCACAGACGCCCTGAGGAGG------AAGAGAGCTGAGTTCCAACGATACCCAGAACATCTGCTCACTGGGCTT
CTAGGCCTGGCCTTTGTTTCTCAGTTTCCAGAGGACCTAATTGAGTTTGCTTTGAGTCCCCACTTTGTCCGCCTAGCACTGAAATCCACACAGATGGAGCTGAAAAAAGACCTTTTTACTTTAGATGGAGCGGTGGCCCTGGAGTTGCCTCGGCGGAGTGGTCCGCGGCTGAGCCGTGAG
CTGAGGGAGGAGGTGAAGGAAATGCTGTGGAAGTTTGCTCAATCGGACCTGTGCCTGAAACCAGAGGTCCGGGAGGCGGAGTCCGCCTTGCAGGATCTTCTGGGAGGAGAGCAGTTCGTA------------------------------------------------------------
------------------------------------------------------------------------------------------------------------------------------------------------------------------------------------
------------------------------------------------------------------------------------------------------------------------------------------------------------------------------------
------------------------------------------------------------------------------------------------------------------------------------------------------------------------------------
------------------------------------------------------------------------------------------------------------------------------------------------------------------------------------
------------------------------------------------------------------------------------------------------------------------------------------------------------------------------------
---------GAAACCCTT------
>ENSXMAP00000019619_XMAC
ATGGCCACCCGTGTGCTGTGTCGGCTGGTC---------TGCTCCCTCCCTGGCTGGAGAAGA---AGTCTCACCCAAGGTCAACACAATCACACCAAAACAAGGGAAGAGATAAGTGAACAGGAGGAAAACAAGAATGTGTCGGATCACCTGGATGTTTCCTTCCAACGT---------
---GGATACAAACTGTATTACAATCCTTCGTCATATCACGTTACAAGGACCTCTGCTAATTCT---------CGCAGTCAGATGGATAGCTCTGAAGAGGAG---------------------------CAGTTTTTC---------AGTGCTTCCTTTTGGCAGCAGAGCAACCACTAC
AGCGTGAGTTGCTCACGGCACCTCTCAAGCTCCAAAAACACACTTCTTGATTTAGCTCTA---AACAGAGCATCTGAAACCGAAGCACCATCTGTGTCATCCTACAACAGGAAGCCAGTCACA---CCAGATGTTAAAGTTGACACACGAGCCTTCCTTAAATGCAGACCAGAGTACGCT
TTCCTGTCCCTTGACCTCACCCAGCGACCTCAACCAGTAGAATGGGTA------------------------GAATTGTTGCCACGACTTCAAAAAGTGTCTGTTTTAAGGGCCAGGATGAAGCCACCTGACGTGTTGCAGTTTCTCTTGGAGCTCAGCAAGTTGCACCCAGACAAGATG
CCTCTGCTGCAAAGTGACCAGCGGTTTATCATGCTTCTCCGATATTCTGTAGAGCACCTCCGCCTCTTCTCTGAGCTACAGCTGCTGGAGGTGTTACAGTCGTTTGTGTGGTTGGAGATACCCTCATCCCACACCATGCTCGAGGTGTACGAAGCCGAACTGAGCCGTCGGGCCAACCAG
CTGACTCTACATCAGTTATTATTAGCTGCTGACTTGTGGCGCTGTATTGGGAGACAGGTGCCACAGTTCTTGCAATGTCTCTTTGAGTCAGTTCATCTTTATTTGGGACAAGTAGGTGTCCCTGAGCTGGTGCAGCTCCTTTACATAATAGGAGAAGGTAGACACTGTCCAAAAGACTTA
ATCTGTCCTATAAAGCAACTTCTCATGCGTCATTTAGCACAAATGCATCCTGAGGAGGTTGGCACTGTTTGTCTGGGACTCTTTAAAGCCCAAACCTCTCTTCCAGCGGGAGCAGTGACTCGTATTGTTGATAAGGCACTCTCTGTTGTGACTGAGATGGGTGACTTTGCAATGGTCAAT
GTGTTGAAATACCTGCGTTTCAGCTATCTTTTTCACAGGTCATGGTTGGAAGCCATGGGGAGGGAAGTTCCTCAACGGGCTCATCGGATGGGAGTCCAGGGCCTGATGCATGTGACTTTAACTTGTTCAGCTCTTCATTATTGTAATGATAGCATCCTGTCTTCTATTGCAGAGAGAGTT
CCCTCTCTTGTGCCACATTGCAGGAGTAAAGACTCAAGCAAACTCCTGTGGGCCTTTTCCACCTTAGGGTTCCTTCCAGCTCAGAGTCAGAGTTTTTATCCGAGCCTGACAGATGCCCTGAGGCAG------AGGAAAGCAGAGTTCCAGCGATACCCTGAACACCTGCTGACTGGTCTT
CTAGGTTTGGCTTTTGTTTCTCAATTTCCAGAGGATCTTGTTATATTAGCTCTAAGTCCTGAGTTTGTCCACTTAGCACTGAGAAACTCCAAGCTAGAGCTGAAAAAAGATTTGTTCACCTTGGATGCAGCTGTGACTCTGGAGCTCCCTCAGTGGAAAGGCCCACGATTGAGTGGCGAA
CTCAGAGAAGAGGTGGCGGAAATGCTGTGGAAGTTTGCACAGTCAGACGTTTGCCTAAAACCAGAGGTTTTGGAGGCAGAATCAGCTCTTCAGGATCTTCTCGGTGGAGACAAATTTGTATGCAAAAGAATGATCATGCCGCACACTCGCTCCATCGATCTGGAAATACATCTGGACCCC
GAAGGACAACCAATACCT---GTGAACGTACTGTGCCCTAAGCAGAATCCCACAATGGTTCCTTCTTCCCAAAGGTGGGAGAAAATAAACTCAGGA---------------------------------------GTAACGATCACAGAC------------------------------
---------------AACCTTGTAGCACAACTAATAAAAGGCAAAAACTCAACTGAGCTTCCT---CCAACAACTATAGCAGCTTCCTCA---GTTGGAGAGACA---CCACGCCAAAGGCTACCACCTGACGAAGGTGGGAGA------------------------------------
------------------GTGTTTGATTCAGTT------------------CTA------------GATTTGACCAATGACATGATAGAAGCC------------------------CTCACCAAACCCAGCCGCAGCGACCGTACTCACCAGGACTCGGTTCGCCAAGGCATTAAAGAC
TCAGTCAAA---ATTGCTGTTCAGATTTCAAACAGGAAC---------------------------------------------------CACTACTGCATACAGTCA------------------------CAGCAGCTGCTG---------GGGCTTCATGCCATGAAGAGACGACAC
TTG---------------------------------------------------AAAATTGCGGGATACAGGGTGGTAGAACTGAGCCATTGGGAGTGGTCTTCAATG------------------------------CTGAGGAAAAGCAGGGCAGAGAAACTGGCATATCTACACTGC
AAAATCTATGACAGTCTG------
