# Supplementary material for: Global expression pattern of genes containing positively selected sites in European anchovy (Engraulis encrasicolus L.) may shed light on teleost reproduction
Source: PLoS One. 2023 Aug 11;18(8):e0289940. doi: 10.1371/journal.pone.0289940 (PMC10420382; doi:10.1371/journal.pone.0289940)
Supplement: S1 File — (ZIP) [file pone.0289940.s008.zip › alignments/anchovy.13056_ANCH.fas]

>ENSONIP00000000600_ONIL
ATGTACAAGGTTTTATTTCAGGGCAGCAAGATGAAGAAGCAGGGGGAAAGCCAGTGCACTCAGAAGACCATCTCATTGCTGAGCCCCCTGGGGACGATCCAAGTCAGTGGATGTGAGAATGGTGTGCACACCATCCAGATCCTAATGGATGTCGCACCTGCTGAA---AGGAGCAGCGGG
GCCCCCCTGAGCTGTGTGGTCAACGATAGCCTGGCAGAAACGAGCCCTGAGTTGCAGCGCTGCGTTGAATGGCTCCAGGCGTACTTCAGTGAGCCGCAGACCACTGGGAGTCTCCCGCTCCCTGCCTTTCACCACCCCGCCCTGCAAGGAGATTCATTCACCAGCCGTGTGCTGCAGGTA
CTTCTGAGAGATGTGACGTTCGGAAAGACGGTTTCATACAAACGCCTCGCCGAGATGGCGGGAAACCCCAGAGCGGTGCGGGCGGTGGGAGGGGCTATGAGGAAGAATCCGGTTCCTCTCCTCGTTCCTTGTCACCGAGTCATTTCTAGCAGTGGACAGAGTGGGCCGTACATGAGCGGC
AAGGGCAACCATCTCAAACAATGGCTGCTCACCCATGAGAGG------------------------CAGGGAGGGGAAGGC---
>ENSTNIP00000016326_TNIG
------------------------------ATGAAGAAGCAGTGGGAGACCCAGTGCACTCAGAAGACCATCTCATTGTTGAGCCCCCTGGGGACGATCCAAGTCAGCGGATGTGAGAATGGTGTGCACACCATCCAGATCCTAATGGATGTCGCACCTGCTGAA---AGGAGCCCCGAG
CGCCCCCTGAGCTGCGTGGTCAACGATCGGCCGGCAGAAACGAGCCCCGAGTTGCAGCGCTGCGTCGACTGGCTGCAGGCGTACTTCAGTGAACCCCGGACCGCTGGGAGCCTCCCGCTCCCCGCCTTTCACCACTCCACCCTGCAAACAGACACTTTTACCAGCCGCGTGCTGCAGGTC
CTTCTGAGGGACGTGAGGTTTGGAGAGACGGTGTCGTACAAACGCCTCGCCGAGATGGCAGGAAACCCCAGAGCGGTGCGGGCGGTGGGAGGGGCTATGAGGAGGAACCCGGTTCCCCTGCTCATCCCCTGCCACCGAGTCATTTCTAGCAGTGGACAGAGCGGGCCGTACATGCGCGGC
GAGGGCAACCATCTCAAACAATGGCTGCTCACCCATGAGAGC------------------------CAGAGAGGGGCAGAC---
>anchovy.13056_ANCH
------------------------------------ATGCAGCATTGC------TGTGTGCAG---ACGGTGTCTCTGAAGAGTCCCGTGGGAAACCTTCACATTAGTGGCTGTCAAGAAGGAATACACACAATCCAAATCAAGACGGAC---------------------AGCGGCGAC
TGTGAGTGTGGTTGTGTGTGTGCAGATGAGCATCAGGAGCTTTTTGCAGAGAGTGTGAAGTGTGTGTCGTGGCTGAGGGCTTATTTTACTGACCCGAGCAGCACTCACACACTCCCCACGCCCGCCATACACCACCCCATCCTTCAGGGAGGCTCGTGGACGGCGGGTGTGTTGCGCGTG
TTGCAGAAGAGTGTGTGTGTGGGGGAGTGTGTGACGTACACACAGCTGGCATCCCTGGCCGGCCGACCCAGAGCAGCACGAGCTGCAGGAGGAGCCATGCGCAGGAACCCAGTGCCGCTACTGATCCCGTGCCATCGTGTGTGTCTGAGCGGTGGAGGGGCGGGGCATTACATGGGTGGC
CATGGCGACCAAATCAAACTCTGGCTGCTGGAGCATGAACGC------------------------AAAGCA---AAACAC---
>ENSTRUP00000013715_TRUB
---------------------------------------------------CAGTGCACTCAGAAGACCATCTCATTGTTGAGCCCCCTGGGGACGATCCAAGTCAGCGGATGTGAGAATGGTGTGCACACCATCCAGATCCTAATGGATGTCGCACCTGCTGAA---AGGAGCCCTGAG
CGCCCCCTGAGCTGCGTGGTCAACGATCGGCCTGCAGAAACGAGCCCCGAGTTGCAGCGCTGCGTCGACTGGCTGCAGGCGTACTTCAGTGAACCCCGGACCGCTGGGAGCCTCCCGCTCCCAGCCTTTCACCACCCCACCCTGCAAAAAGACGCCTTCACCAGCCGCACACTGCGTGTT
CTTCTGAGGGACGTGAAGTTTGGAGAGACGGTGTCGTACAAACGCCTCGCCGAGATGGCAGGAAACCCCAGAGCAGTGCGAGCGGTGGGAGGGGCCATGAGGAGGAACCCGGTTCCCCTCCTCATCCCCTGCCACCGAGTCATTTCCAGCAGTGGACAGAGCGGGCCGTACATGCGCGGC
AAGGGCAACCATCTCAAACAATGGCTGCTCACCCATGAGAGG------------------------CAGAGAGGGGCAGAC---
>ENSDARP00000063522_DRER
------------------------------ATGTCTGCCAGCGGTGCT------TGTGTGCTGTGTGCTGTGACTCTCACCTCTCCGGTGGGGGAAATCCTGCTGCGCGGCTGTGAGAAGGGAGTTCACACCATTGACATCAAACTGAACACAGACAAGGAGGAG---AGTGTCTCCTGT
TGTAGTGTCCACCCTGTTGTC---------CTGTCAGAGATGAGCTCTGAGCTGCAGCGTTGTGTTGACTGGCTTCAATGCTACTTCATGAACCCAGAGTCCATCAGTGCTCTTCCTCTGCCTGCCTTACATCATCCGCTAATGCAGAGCGACTCTTTTAAAGCACAGGTGCTGAAAACT
CTGTTGAAGGAAGTGGGAGTTGGTAAAACAGTCTCCTACAAGCAGCTTGCTGAAATGATTGGGAACCCAAACGCTGTGCGAGCAGTGGGCTCAGCCATGAAGCAAAACCCTGTCCCGTTAATAGTGCCATGTCACCGAGTGCTGCTCAGTTCAGGACACACTGGATCATACATGGGAGGA
AAGGGAGACGATATTAAAGTCTGGTTGCTCACTCATGAGAGAAAAGCAGTGGAGCTTAATCCATCGCAGAGTGGAAAATCCATC
>ENSGACP00000012631_GACU
------------------------------------------------------------CAGAAGACCATCTCATTGCGGAGCCCCCTGGGGACCATCCAAGTCAGTGGATGTGAGAATGGTGTGCACACCATCCAGATCCTAATGGATGTCGCACCTGCTGAAAGCAGGAGCAGCGAG
GCCCCCCTGAGCTGTGTGGTCAACGACAGCCCGGCAGAAGTGAGCCCCGAGTTGCAGCGCTGCGTTGAATGGCTGCAGGCGTACTTCATTGAGCCGCGGACCACTGGGAGCCTCCCGCTCCCCGGCTTTCACCACCCGGCCCTTGGCGAAGACGCGTTCGCCAGCCGCGTGTTGCAGGTA
CTTCTGAGGGATGTGAAGTTTGGAGAGACGGTGTCGTACAAGCGCCTCGCTGAGATGGCGGGAAACCCCAGAGCGGCGCGGGCAGTGGGAGGGGCCATGAGGAGGAACCCGGTTCCTCTCCTCATCCCCTGCCACCGAGTCATCTCTAGCAGTGGACAGAGTGGGCCGTACATGAGCGGC
AGGGGCAACCATCTCAAACAATGGCTGCTCACCCATGAGAGG------------------------CAGAGAGGCGAAGGC---
>ENSXMAP00000012735_XMAC
ATGAAAAAGGCATCAGTT---GGCAGCGAGATGAAGAAGCAAAGGGAGAGCCAGTGCACTCAGAAGACCATCTCATTGCTGAGCCCCCTGGGGACGATCCAAGTCAGTGGATGTGAGAATGGTGTGCACACCATCCAGATCCTAATGGATGTCGCACCTGCTGAA---AGGAGCAGCGCG
GCCCCCCTGAGCTGCGTGGTCACCGATAGCCCAGCAGAAACGAGCCCCGAGATGCAGCGCTGCGTTGAATGGCTCCAGGCGTACTTCACCGAGCCGCAGACCGCTGGGAGTCTCCCGCTCCCTGCCTTTCACCACCCCGCCCTGCAAGGAGATGCCTTCACCAGCCGCGTGCTGCAAGTA
CTTCTGAGGGACGTGAAGTTTGGAGAGACGGTCTCGTACAAGCGCCTCGCCGAGATGGCGGGAAACCCCAGAGCGGTGCGGGCGGTGGGAGGGGCCATGAGGAGGAATCCGGTTCCTCTACTCATTCCTTGTCACCGAGTCATTTCCAGCTCTGGACAGAGTGGGCCGTACATGAGCGGC
AGGGGCGACCATCTCAAACAATGGCTGCTCACCCATGAGAGG------------------------CAGAGAGGGGAAGGC---
