# Supplementary material for: Global expression pattern of genes containing positively selected sites in European anchovy (Engraulis encrasicolus L.) may shed light on teleost reproduction
Source: PLoS One. 2023 Aug 11;18(8):e0289940. doi: 10.1371/journal.pone.0289940 (PMC10420382; doi:10.1371/journal.pone.0289940)
Supplement: S1 File — (ZIP) [file pone.0289940.s008.zip › alignments/anchovy.13511_ANCH.fas]

>ENSONIP00000005898_ONIL
ATGAATGTGACGCTCGAGGTGAAGCAGTACATCTCCAAGATGATCGAGATCAGCGGGCCCGGGATGAAGGTGCTGCTCATGGACAAGGAGACGACCAGTATAGTGAGCGTGGTGTACACTCAGTCTGAGATCCTGCAGAAGGAGGTTTACCTGTTTGAGCGGATTGACTCTCAGAACAGA
GATAACATGAAGCACCTTAAAGCTATCTGCTTCTTGCGGCCCACCAAGGAGAATGTGGAGCACCTGATCCAGGAGCTGAGGAGGCCCAAGTACAGTGTCTACTTTATCTTCTGTTTCATCAACGTGATCAGTAAGAGTGAGATCAAGGCCTTGGCTGAGGCTGATGAACAGGAAGTGGTG
GCTGAAGTCCAGGTGAGTTACGGAGACTTCATCGCCGTGAATCCTCACCTCTTCTCCCTGAACCTGCAGGGAGTCACTCGGGGGCGGAGCTGGGAACCCTCTATGTTGGCACGCTGCACTCAGGGATTGACCTCCGTCCTGCTTGCTCTGAAGAAATGTCCAATGATCCGCTACCAGTTG
TCCTCAGACATGTCCAAACGGCTCGCGGAGAGCGTCAAGCAAATCATCACGAAGGAGTACGAGCTGTTTGACTTCAGGAAGACTGAAGTTCCTCCTCTGCTGCTTATCCTGGACCGCAGCGACGATGCCATCACGCCGTTGCTCAATCAGTGGACATACCAGGCCATGGTCCACGAGCTG
CTTGGCCTCAACAACAACAGGATCGACCTGTCCAGAGTCCCCGGGATCAGCAAAGACCTGAGAGAGGTGGTCCTGTCAGCTGAGAATGACGAGTTCTACGCCAACAACCTGTACCTGAACTTTGGAGAGATTGGCACCAACATAAAGAACCTGATGGAGGATTTCCAAAAGAAAAAGCCA
AAAGGACAACAGAAGCTGGAGTCCATCTCAGACATGAAGGCATTTGTAGATAACTACCCCCAGTTTAAGAAGATGTCGGGGACCGTGTCCAAACATGTGACGGTGGTGGGCGAGCTGTCCCGACTAGTGTCAGAGCGGCAGCTGATGGAGGTGTCGGAGGTGGAGCAGGAGCTGGCCTGT
CAGAATGACCACTCGAGCGCTCAGCAGAATGTGCGGCGACTGCTGCAAAATCCACGCGTGTCTGAGCTGGACGCCGTCCGCCTCGTCATGCTCTACGCTCTGAGGTACGAGCGCCACAGCAGCAGCATCCTGTCATCTCTGATGGACGAGCTGAGCAGAAGAGGAGTGTCTGAGCGTCAC
CGCAGG---ATGGTTCAGGCTGTGGTGGAGTATGGCGGAAAGAGAATCAGAGGAAGTGACCTCATCACACCCACAGACGCGGTCTCCATCACCAAACAGTTTTTCAAAGGACTAAAGGGTGTGGAGAACGTGTACACTCAGCATCAGCCTCTGCTTCACGACACGCTCGACCAGATGATC
AAAGGTCGACTCAAGGACAGCCAGTTTCCTTACCTGGGAGCCAGCAGCCTCAGAGACAGGCCTCAGGACATCCTGGTGTTTATGATTGGTGGAGCCACGTATGAAGAAGCTCTGACTGTTTACAATCTGAACCGCAGCACACCTGGAGTACGGATCGTCCTGGGAGGAAGCAACATCCAC
AACACCAAGAGTTTTCTGGAGGAAGTGATGTCAGCGACAGGTCACAGCAGCAGCAGCAGCAGCCGAGCACATGGAGGTGGTTTCCATAGCAGCAGGCGC
>ENSTNIP00000005409_TNIG
ATGAACGTCACGCTCGCTGTGAAGCAGTATGTCACCAAAATGATCGAGAACAGCGGGCCCGGGATGAAGGTTCTGCTGATGGACCGAGAAACGACCAGCATTGTGAGTGTGGTGTACACACAGTCAGAGATCCTGCAGAAGGAAGTCTACCTGTTTGAGCGAATCGACTCAAAGAACAGA
GACAACATGAAGCACCTGAAGGCCATCTGCTTCCTCAGACCCACCAAGGAGAATGTGGAGCATCTCATCCAGGAGCTTAGAAGGCCCAAGTACAGCGTCTACTTCATCTAC---TTCAGTAACGTGATCAGTAGGAGTGAGATCAAAGCCCTGGCTGAGGCTGATGAACAGGAGGTGGTG
GCTGAAGTGCAGGAGTTCTACGGGGACTTCATCGCCGTCAATCCTCACCTCTTCTCCCTGAACCTGCAGGGCGTGGCCAGGGGGCGCAGCTGGGAACCCTCCATGTTGTCTCGCTGTACTCAGGGTTTGACCTCTGTCCTGCTGGCTCTGAAGAAATGCCCGATGATCCGCTACCAGCTG
TCGTCCGACATGGCCAAACGGCTGGGAGAGAGCGTCAAGCAAATCATCACAAAGGAGTACGAGCTGTTTGACTTCAGGAAGACGGAGGTTCCTCCTCTGCTGCTGATCCTGGACCGCAGCGACGACGCCATCACACCCCTGCTCAGCCAGTGGACGTACCAGGCCATGGTCCACGAGCTG
CTGGGTCTGAACAACAACCGGATCGACCTCTCCAGGGTCCCCGGCATCAGTAAAGACCTGAGGGAGGTGGTCCTCTCTGCCGAGAACGATGAGTTCTACGCTAATAACTGGTACCTGAATTTTGGGGAAATTGGTACCAACATTAAAAACCTGATGGAAGATTTTCAGAAGAAAAAACCA
AAAGGACAACAGAAGCTGGAGTCTATCACCGACATGAAGGCATTTGTTGAAAACTACCCCCAGTTTAAGAAGATGTCGGGGACGGTGTCCAAACACGTGACGGTGGTCGGCGAGCTGTCTCGGCTGGTGTCGGAACGTCAGCTGATGGAGGTCTCGGAGGTGGAGCAGGAGCTGGCCTGT
CAGAACGACCACTCCAGTGCCCAGCAGAAGGTCCGGCGGCTCCTGCAGAACCCCCGTGTCACAGAGTGGGACGCCGCCCGCCTGGTGATGCTCTACGCGCTGAGATACGAACGCCACAGCAGCAGCATCCTGCCGTCGCTGATGGACGAGCTGAGCCGGAGGGGCGTGTCTGAGCGGCAC
CGCAGGAAGATGGTGAAGTCAGTGGTGGAGTACGGAGGGAAACGAGTCCGAGGAAGTGACCTCATCACTGCCACAGACGCTGTCGCCATCACAAGGAAAGAGTTTCTGATTTTT---GGTGTGGAGAACGTGTATACTCAGCATCAGCCCCTCCTCCAGGACACTCTGGATCAGCTGATC
AAAGGTCGGCTGAAAGACAGTCAGTTTCCTTACCTGGGCGCCAGCAGCCTCCGAGACAGGCCCCAGGACATCGTCGTCTTCCTGATCGGCGGCGCCACCTTTGAAGAAGCTCTCAGCGTCTACAACCTGAACCGCAGCTCACCTGGCGTCCGCATCGTTCTGGGAGGGACGTCCGTCCAC
AACACCAACAGTTTTCTGGAGGAAGTGATGTCAGCCACAGGTCACAGCGGC---------GACAGAGCCGCAGGAGCCGGTCGTCATAGTAACAGACAC
>anchovy.13511_ANCH
---------------------------------------ATGATTGAGAGCAGCGGGCCAGGCATGAAGGTTTTGCTGATGGATAAAGAGACGACAAGCATCGTCAGTGTCGTCTACACACAGTCAGAAATCTTGCAAAAGGAGGTCTACCTTTTTGAACGAATCGATTCACAGAACAGA
GACAGCATGAAACATCTCAAGGCTATTTGCTTCCTTCGACCAACAAAGGAGAATGTGGAACATCTCATTCAAGAGTTGAGGAGGCCAAAATATAGTGTCTACTTTATCTAC---TTCAGTAATGTCATCAGCAAGAGTGAGGTGAAGGCCCTGGCGGAGGCTGATGAGCAGGAGGTGGTG
GCAGAGATGCAGGAGTTTTATGGTGACTTCATCGCTGTGAATCCCCACGTCTTCTCTCTAAACCTGAGTGGAGTAGCCAGAGGTCGTAGCTGGGAGCCCAGTATGCTGGCTCGCACCACCCAGGGCCTGACCTCAGTGCTACTGGCCCTGAAGAAGTGCCCCATGATCCGCTACCAGCTG
TCCTCAGACATGGCCAAGAGGCTCGCTGAGTCCGTCAAGCAAATCATTACGAAGGAGTATGAGCTGTTTGACTTCAGGAAGACAGAAGTGCCTCCTCTGCTCCTCATTCTAGACCGGAGCGATGACGCCATCACCCCTCTTCTCAACCAGTGGACATATCAGGCAATGGTGCATGAGCTT
CTGGGTTTGAACAACAACCGAATAGACCTCTCCAGAGTCCCAGGCATCAGCAAGGAGCTGAAAGAGGTGGTGCTGTCTGCAGAAAATGATGAATTCTATGCCAATAATTTGTACTTGAACTTCGGTGAGATTGGAACCAACATCAAGAACTTGATGGAGGACTTCCAGAAGAAGAAGCCC
AAAGACCAGCAGAAGCTGGAGTCCATCTCAGACATGAAGGCGTTTGTGGAGAACTACCCCCAGTTTAAGAAGATGTCTGGCACGGTGTCTAAGCATGTGACGGTGGTGGGGGAGCTGTCTCGGCTGGTGAGCGAGCGGTGCCTCATGGAGGTCTCAGAGGCCGAGCAGGAGCTGGCCTGC
CAGAACGACCACGGCAACGCTCAACAGATGGTGCGTCGGCTCCTGCAGCATCCTCGGGTAGCAGAGCTGGATGCGGTTCGGCTGGTGATGCTGTACGCACTGCGTTATGAGAAGCATAGCAACAGTGTCCTGCCCTCCCTCTTGGATGATCTGCAGCGCAAGGGGGTGTCAGAGAAATAC
CGCAAG---ATGGTGCACTCCATGGTGGAGTATGGAGGCAAGCGTGTCAGAGGAAGTGACCTCATCACCCCTACAGATGCCCTGGCCGTCACCAAGCAGTTCTTCAAAGGCCTCAAGGGGGTTGAGAATGTGTATACTCAGCACCAGCCGCTGCTTCATGACACTCTGGACCAGCTGATC
AAAGGGCGTCTCAAGGACAGCCAGTTCCCTTACCTGGGACCCAGCTCTCTCAGAGACAGGCCTCAGGACATCATGGTATTCATCATCGGCGGGGCCACGTATGAGGAGGCTCTGACCGTCTACAACCTCAACCGCACCATGCCCGGCGTACGCATCGTACTGGGCGGAACCACCATGCAC
AACACCACCAGCTTCCTGGACGAAGTGAGATCAGCGAGTGGTGGCCAGGGG---------GGACAGTCACAAGGAATGGGACGTCACCCAAACCGACGT
>ENSTRUP00000008725_TRUB
ATGAACGTGACGCTCGCTGTGAAGCAGTATGTCACCAAAATGATTGAGAACAGTGGACCCGGGATGAAGGTTCTGCTGATGGACCGAGAAACGACCAGCATTGTGAGTGTGGTGTACACTCAGTCAGAAATCCTGCAGAAGGAAGTCTATCTGTTTGAGCGAATCGACTCCAAGAACAGA
GACAACATGAAACACCTGAAGGCCATCTGCTTTCTAAGACCCACCAAGGAGAATGTGGAGCAACTCATCCAGGAGCTTAGACGACCGAAATACAGCGTCTACTTCATCTAC---TTCAGTAACGTGATCAGTAAGAGTGAAATCAAAGCTCTGGCTGAGGCTGATGAACAGGAGGTGGTG
GCTGAGGTGCAGGAGTTTTACGGAGATTTCATTGCTGTCAATCCTCACCTGTTCTCATTGAACCTGCAGGGTGTGGCCAGGGGGCGCAGCTGGGAATCCTCCATGTTGTCTCGCTGTACTCATGGTTTGACCTCTGTCCTGCTGGCTCTGAAGAAATGTCCAATGATCCGCTACCAGCTG
TCGTCTGACATGGCTAAACGGCTCGGAGAGAGCGTCAAGCAAATCATCACAAAGGAGTACGAGCTGTTTGACTTCAGGAAGACGGAAGTTCCTCCTGTGCTGCTGATCCTCGACCGCAGCGACGACGCCATCACACCTCTGCTCAATCAGTGGACGTACCAGGCCATGGTCCATGAGCTC
CTGGGACTTAACAACAACCGGATCGACCTGTCCAGGGTCCCCGGTATCAGTAAAGACCTGAGGGAGGTGGTCCTCTCTGCAGATAACGATGAGTTCTACGCTAATAACTTGTACCTGAATTTTGGGGAAATTGGTACCAACATTAAAAACCTGATGGAGGATTTTCAGAAGAAAAAACCA
AAAGGACAACAGAAGCTGGAGTCCATCTCCGATATGAAGGCCTTTGTTGAGAACTACCCCCAGTTTAAAAAGATGTCTGGGACCGTGTCCAAACACGTGACAGTGGTCGGGGAGTTGTCTCGGCTGGTGTCGGAACGTCGGCTGATGGAAGTCTCGGAGGTGGAGCAGGAGCTGGCCTGT
CAGAACGACCATTCCAGTGCCCAGCAGAAGGTCCGGCGGCTCCTGCAGAACCCGCGTGTCACAGAGCTGGACGCCGTCCGCCTCGTCATGCTCTACGCGCTGAGATATGAACGCCACAGCAGCAGCATCCTGCCGGCTTTGATGGATGAGCTCAGCAAGAGGGGAGTATCTGAGCGACAC
CGCAGG---ATGGTGAAGTCAGTGGTGGAGTATGGAGGGAAAAGGGTCAGAGGAAGTGACCTAATCACGGCTACAGACGCCGTCGCCATCACCAAACAGTTCTTCAAAGGCTTCTCAGGTGTGGAGAATGTGTATACTCAGCATCAACCTCTCCTCAATGACACTCTGGATCAGCTGATC
AAAGGTCGCTTGAAAGACAGTCAATTTCCTTACCTGGGCGCCAGCAGCCTCCGAGACAGGCCTCAGGACATCATTGTCTTCATAATTGGTGGTGCCACATTTGAAGAAGCTCTCAGCGTCTACAACCTGAACCGCAGCTCACCTGGAGTCCGCATCGTTTTGGGAGGAAGTTCCATCCAC
AACACCAACAGTTTCCTGGAGGAAGTGATGTCAGCAACAGGTCACAGCAGC---------GACAGACCAGCAGGAACCGGTCGTCATAGTAACCGAAAC
>ENSDARP00000081395_DRER
ATGAACGTGACTCTTGCTGTGAAACAGTACATTTCCAAAATGATAGAGAGCAGCGGACCTGGGATGAAGGTGCTGCTGATGGACAAGGAGACGACCAGTATAGTGAGCGTGGTCTACACACAGTCTGAGATCCTGCAGAAGGAAGTTTACCTTTTTGAGCGCATCGACTCACAAAACCGA
GACAACATGAAGCATCTTAAGGCGATATGCTTTCTCCGCCCGACCAAGGAGAACGTAGAGCACCTGATTCAAGAGCTTCGGCGGCCCAAATATAGTGTCTATTTCATCTAT---TTCAGTAACGTGATCAGTAAGAGCGAAGTAAAGGCTTTGGCTGAGGCAGATGAACAGGAAGTAGTT
GCAGAAGTGCAGGAATTCTATGGAGATTTCATTGCCGTGAACCCACATCTTTTCTCTCTAAACCTTCAAGGAGTATCCAGGGGTCGCAGTTGGGAGCCCAGTGTTCTTCCTCGTGTCACTCAAGGTTTGACATCAGTTCTGCTATCCCTGAAGAAATGCCCCATGATCCGCTACCAGCTC
TCGTCTGACATGTCTAAAAGACTGGCGGAGAGCGTCAAACAAATCATTACTAAGGAGTACGAACTGTTTGACTTCAGAAAAACAGAAGTGCCTCCTCTTCTGCTGATTTTGGACAGAAGTGATGATGCAATCACTCCTCTTCTCAATCAGTGGACGTATCAGGCCATGGTTCATGAGTTG
CTGGGCCTTAATAACAACCGCATAGACCTGTCCAGAGTGCCTGGAATCAGTAAGGACTTGCGGGAGGTGGTCTTGTCTGCTGAAAATGACGAGTTTTATGCAAATAACTTATACCTGAATTTTGGTGAGATTGGAACAAACATCAAGAACCTGATGGAGGATTTCCAGAAGAAAAAACCC
AAGGACCAACAGAAGTTAGAGTCTATATCTGACATGAAGGCTTTTGTGGAAAACTACCCCCAGTTTAAGAAGATGTCAGGCACCGTCTCGAAGCATGTGACCGTGGTCGGAGAGCTGTCTCGTCTGGTCAGCGAACGGCAGCTGATGGAGGTGTCGGAGGTGGAGCAGGAGCTGGCCTGT
CAGAATGACCACTCCAATGCACAACAGATGCTCAGGCGTCTACTGCAAAGCCCTCGTCTTTCTGAAATTGATGCTGTGCGGCTGGTGATGCTGTATGCGCTTCGCTATGAGAAACACAGCAGCAGTATTTTACCCAGCCTTATGGAGGAGCTCAACCGCAAGGGAGTGTCTGAGAGACAC
CGCAAG---ATGGTACATGCTGTGGTGGAATATGGTGGAAAACGAATCAGAGGAAGTGACCTCATCACTCCCACAGATGCTGTTTCCATTACAAAGCAGTTTTTCAAAGGACTTAAGGGAGTTGAGAATGTGTACACGCAGCATCAGCCGCTTCTTCATGACACGCTGGATCAGCTGATC
AAGGGTCGTTTGAAGGACAGCCAGTTCCCATACCTCGGGCCAAGTTCACTGAGAGACAGACCTCAGGACATTATCGTCTTCATCATTGGCGGAGCTACTTACGAGGAGGCTTTGACTGTTTACAACCTGAACCGCACAATGCCAGGCGTCCGCATCGTGCTCGGGGGCACACACATTCAC
AACACTAAGAGTTTCCTGGAGGAAGTGATGCTCTCTGTGGGTTCTGGCGGT---------GACCGGTCTCAAATCGGAGGCCGTCAGATGAGCCGGCGC
>ENSGACP00000013250_GACU
ATGAACGTGACGCTCGCGGTGAAGCAGTACGTTTCCAAGATGATCGAGAACAGCGGCCCCGGAATGAAGGTGCTGCTGATGGACAAAGAGACGACCAGCATTGTGAGTGTTGTTTACACTCAGTCAGAGATCCTTCAGAAGGAAGTTTACCTCTTTGAACGCATTGACTCTCAAAGCAGA
GACAACATGAAGCACCTGAAGGCCATCTGCTTCCTGAGGCCCACCAAGGAGAATGTGGAACATCTGATCCAGGAGCTGCGGAGACCAAAGTACAGCGTCTACTTCATCTAC---TTCAGTAACGTGATCAGTAAGAGTGAAATCAAGGCTCTGGCTGAGGCTGATGAGCAGGAGGTGGTG
GCTGAAGTCCAGGAGTTCTATGGAGACTTCATTGCTGTGAATCCTCACTTATTCTCCCTCAACCTGCAGGGAGTCGCCAGGGGGCGGAGCTGGGAGCCCTCCATGTTGGCGCGCTGCACTCAGGGTCTGACCTCCGTCCTGCTGGCTCTGAAGAAATGTCCAATGATCCGCTACCAGCTG
TCCTCAGACATGTCCAAACGGCTTGCTGAGAGCGTCAAGCAAATCATAACGAAGGAATACGAGCTGTTTGACTTCAGGAAGACGGAAGTTCCTCCTCTGCTTCTGATCCTGGACCGCAGCGACGACGCCATCACACCACTGCTCAACCAGTGGACCTACCAGGCGATGGTTCACGAGCTG
CTGGGTCTCAACAACAACAGAATCGACCTCTCCAGGGTTCCAGGGATCAGCAAAGACCTGAAGGAGGTGGTTCTTTCTGCAGAGAACGACGAGTTCTACGCCAACAACTTGTACCTGAACTTCGGAGAAATCGGCACCAACATTAAAAACCTGATGGAAGATTTCCAGAAGAAGAAACCA
AAAGAACAACAGAAGCTGGAGTCCATCACTGACATGAAGGCCTTCGTAGATAACTATCCCCAGTTCAAGAAGATGTCCGGCACCGTGTCCAAACACGTGACGGTGGTGGGGGAATTGTCCCGGCTGGTGTCGGAGCGTCAGCTGATGGAGGTCTCAGAGGTGGAGCAGGAGCTGTCCTGT
CAGAACGACCACTCCAACGCCCAGCAGAGCCTCCGCCGCCTGCTGCAGAGTCCCCGCCTCTCTGAGCTGGACGCGGTGCGCCTGGTGATGCTCTACGCTCTGCGCTACGAACGCCACAGCAGCAGCGTCCTGCCGGGCCTGATGGAGGAGCTGAGCCGGAGGGGCGTGTCCGAGCGCCAC
CGCGGG---ATGGTGAAGTCCATGTTGGAGTACGGTGGGAAGAGAGTCAGAGGAAGTGACCTCGTCACCCCGACAGACGCCGTCGCCAAAACCAAGCAGTTCTTCAAAGGCCTCAAGGGCGTAGAGAACGTGTACACTCAGCATCAGCCTCTGATTCACGACACTCTGGATCAGCTGATC
AAAGGTCGACTGAAGGACAGTCAGTTCCCTTACCTGGGGGCCAGTAGCCTGAGGGACAGGCCTCAGGACATCGTGGTGTTTCTCATCGGTGGAGCCACATACGAAGAAGCGCTGACCGTTTACAACCTGAACCGCAGCACACCTGGAGTCCGCATCGTCCTGGGAGGGAGCAGCATCCAC
AACACCAGGAGCTTCCTGGAGGAAGTTATGGCCACGGCGGGTCACAGCGGC---------GACAGAACGCAAGGAAGCGGTCGCCACAGCAACCGGCGC
>ENSXMAP00000017444_XMAC
ATGAACGTGACGCTCGCGGTGAAGCAGTACATCTCCAAAATGATCGAGAACAGCGGGCCCGGGATGAAGGTTCTGCTCATGGATAAGGAGACGACCAGCATAGTGAGTGTGGTTTACACCCAGTCTGAAATCCTGCAGAAGGAGGTTTACCTGTTCGAACGGATCGACTCTCAGAGCAGA
GACAGCATGAAGCACCTGAAGGCCATCTGCTTCCTTCGTCCAACCAAGGAGAACGTGCAGCATCTAATCCAGGAGCTAAGAAGACCAAAGTACAGCGTTTACTTCATCTAC---TTCAGTAATGTGATCAGTAAGAGTGAGATCAAAGCTCTGGCTGAGGCAGATGAACAGGAAGTGGTG
GCTGAAGTCCAGGAGTTTTATGGAGATTTCATCGCTGTGAATCCTCACCTGTTTTCTCTCAACCTGCAGGGAGTTTCAAGGGGTCGGACCTGGGAACCCTCCATGTTGTCGCGCTGCACGCAGGGTTTGACCTCTGTCCTGCTCGCTCTGAAGAAATGTCCAATGATCCGCTACCAGCTG
TCCTCTGACATGGCCAAACGCCTCGCAGAAAGCGTCAAGCAAATCATCACGAAGGAATACGAGCTGTTTGACTTCAGGAAGACTGAAGTTCCTCCTCTGCTGCTGATCCTCGACCGCAGCGACGACGCCATCACACCGCTGCTCAACCAGTGGACGTACCAGGCGATGGTCCACGAGCTG
CTGGGTCTGAACAACAACCGGATCGACCTGTCCAGAGTCCCGGGGATCAGCAAAGACCTGAGGGAAGTGGTGCTGTCTGCCGAGAACGACGAGTTTTATGCCAACAACTTGTACCTGAATTTCGGGGAGATCGGCACCAACATAAAGAACCTGATGGAAGATTTCCAGAAAAAGAAACCC
AAAGACCAACAGAAGCTGGAGTCCATTTCTGACATGAAGGCGTTTGTGGACAACTACCCTCAGTTTAAGAAGATGTCGGGAACCGTGTCGAAGCACGTCACGGTGGTGGGGGAGCTGTCCCGGCTGGTGTCTGAGCGGCAGCTGATGGAGGTGTCGGAGGTGGAGCAGGAGCTGGCCTGT
CAGAATGACCACTCTAACGCTCAGCAGAGCGTTCGGCGGCTGCTGCAGAATCCTCGGGTCTCGGAGCTGGACGCCGTCCGTCTCGTCATGCTCTACGCTTTGAGGTATGAGCGCCACAGCAGCAGCATCCTCCCGTCGCTGATGGAGGAGCTGAGCAGGAAGGGAGTTTCTGAACGCTAC
CGCAGG---ATGGTTCAGTCGGTTGTGGAGTACGGTGGGAAGAGAATCAGAGGGAGTGACCTCATCACACCGACGGATGCTGTCGCCATCACCAAACAGTTCTTCAAAGGACTAAAGGGCGTAGAGAACGTGTATACACAGCATCAGCCTCTGCTGCACGACACTCTGGATCAGCTGATT
AAAGGTCGACTCAAAGACAGTCAGTTCCCGTACCTGGGAGCCAGCAGCCTGAGAGACAGGCCTCAGGACATTATGGTGTTCCTGATCGGTGGAGCAACGTATGAAGAAGCTTTGACTGTTTACAACCTGAATCGTAACACTCCGGGGGTTCGGATTGTGCTGGGAGGAAGCGCCATCCAC
AACACTAAGAGTTTCCTTGAAGAGGTGATCCTGGCGACGGGTCACAGCGGC---------GACAGAGCACAGGGAAGTGGACGCCACTCCACCAGGCGA
