# Supplementary material for: Global expression pattern of genes containing positively selected sites in European anchovy (Engraulis encrasicolus L.) may shed light on teleost reproduction
Source: PLoS One. 2023 Aug 11;18(8):e0289940. doi: 10.1371/journal.pone.0289940 (PMC10420382; doi:10.1371/journal.pone.0289940)
Supplement: S1 File — (ZIP) [file pone.0289940.s008.zip › alignments/anchovy.13638_ANCH.fas]

>ENSONIP00000010688_ONIL
---ATGGATGGCAGAGATTTTGGTCCTCCCCGATCCGTCCACGTACCACCTTCGTTGTTGGCGGGGCTCGCGATGGAGTCTCACTCCATCCGGATCGGAGCAGCTGCTGCAGCCGGGAGGATCCCTCCCTCCTCCGGTCACTTGCTGGGGAGTCAGCCGCAGCCTCTCCACTCCGGAAAA
TTCTTGCCATCGGCCATTAACCTACATCCACACCACAGCGATGCCTTCCCGGCAGGCTCCAGCCCCTTCCTGTCAGGCTATCCAGGCCACTCCTCTCTG------ACCTCTGACCCTGCATACAGATCCGCAAATCCCAGCAGTCTGCAGATGGCTCAGCTGTGGGCATCGCATGCTCAT
GATGGCTACCCCCCTCTTCCAAGCAGCTTGTACTCCAGCCCTTACCTGGGGCACCTGGGGCACCTTGAGCCTCCCTCGCTCTCCCAGCACCCTCTCTATGATTCTCATAAAGTTGTGGGCCCTGGCCAGAAGGGATATTACCTGCCA------------------TCCTCCCTGAGGCAG
TCACCTCTCCACCCCCCGTCTGCTGCCTCCAATACCCCGTCCAGCTCCACACCCCCACAGAGGACATCCCGGGAAGGGGTGAGGGAA------------AGGTCTTATCGGGGAGAGAGGGATAGAGACAGAGAGAGG---GAGAGGGAGCGTTCAAGAGAGGAGCAGCGGCCGCAGAGC
GTGGTGGACCTGACACAGGACGGGAGAGGTGAGGAGGACCGCAGGGTG---------GGCAGG---------GAACGGGAACGAGAGAAG---------------------------------------------------------------CCTTCCACAGTGGAGCCCAGATCCAGG
CTGTCA---------------TCTCCACAGACCTCCTTCCCTCCTGGTGGGGGTGGAGGAACCGGG---------------AGGTTTCATGGACCAGAACCGGACAGAGGGAGT---------------------------------------------CGGGACGAGGAGAGCAGCTCT
CGACTCCACCAT------------AACTCTAAT------------------GAGAGACATAGGAGGAATGACTCTGTAGCCACGTCAGCTGGAACCCTCCACATATCCTATGTCCTCCCTCCTGCTCTCCAGTCCTCAACAGCTGGTGCGCCC---------------------------
------------CACCTT------------------------TCCACAGCCAGAGAGTCTGTCAGGGAGCAACGAATAAGCGCACCTACGTATGTGCCTTCTGTGGAGGTTTATGATGAGCAGACGGGGCCGATCCAGATAGCATCACAAGCGCGCGACAACAAACACAGAGACAGAGAA
CGGGAGCGTGACAGAGACAGAGACGTGGAGCATGAGCGGGACAGAGACAGAGAGAGGGAGAGCTACAGGTTT---------------CATGAGAAGATCCTCATGGAGCATCCTCGGCTCTCCCACTCAGGCGATTTA------------------------AGCAATCAAAGAGAGGAA
GGTTCTGTGATTTGTTCCAATGGTTCCGTTGGTAAACGAAGCCAGGACGCATCCCTCTCCTCCATTCAATCAAGGTTCAGCCCAGAAACCAGGGACATC------------TCTAAACACTCAAACAGATTAGGCATAGAG---------CGATCT------------------------
------------------------------------------------------------------------GCGGCA------------GAGCCCAAGTGGAATACTATCAGTCCGTTGACCAACTACGCTACAAGTCACATGGCTGCTCTGGCAGCCCAACACCAC------------
---GGACACGGGCGTGCAAGCGAGGAGGGCAGTCAGAGACGCTACCTGGACCCATCAGCGCTCTACCGACCAGGGGGTTCC---------AGCGGTGGA---------------------------GAGCGT------GGTGGGGGATTGGGTTCGGATTCTAAAGAGGTTTCGGCCATG
CAGAGCCTGATCAAATACAGTGGAAACTTTGCTGCTGAAGGTCCTGGTTCCTCCAGGCACATCACGGACGGCAGAGGGCCCTTTGGTGGATTGGGGAACATTGGGATGGACGTCGAGAGGGAAAAGGAGAGGGAGAAAGAGAGAGAGCGAGAAAGAGAGAGGGATAGGGATAGGATAGCA
GTTGGCTCCGGTGGTTCAGGAACGTTAAGGATGCCT------------------CAGCTGAAGAGAGAACAGGAGCGACCCGACAGCGCCCGCTCCTTTGGTCGGGAGGGT---------------GAGGGCGAGGTGCGCCACCCTCCGGTTGGGATCGCTGTTGCTGTGGCTCGGCAG
AGGGACAGCGGGACCACCAGTAAACAGACGAGTGGAAGCTCAGACACACAGAGACCCCTGCTGCAAACCGCTATTAAA---GTT------ACTGAATGTGTAGATGAAGAACGTGGAGAGGACCGTGCTCGCCACCACGATGACAGACTGCTGGCTGGCCGGCTGGAACGTGAGCAGGAG
AAAGTGCTCAGAGAGTCCAAGGAACTGGCAGAGTTTACTCAGATGCACCCTGCCCCACTATCTAGCGGCTTGACACCCGGTATGATGACGTCCAGCCTCATGACCCCAAACCTTGTGGTCACAGGAGGTCCCGCTCTGGCAGGGGCTGGACGATGGCCTCCCGACCCC---TCAACTTTG
ACCTCTCACCCATGGATGCCCCGGCCTGGAGCTCCCCCAGTCTGGCTCTCTGGCTCTCCATACAGCCTGGGTCCCTCTTCACTCCACCAGACCCTCCCCCCAGGCTACCCACCCTCTCTGCCAGGCTCGATGCCCCCTCCCTACCAGTTTGCCAGAGATCCGCAGTCTGGACAGCTAATC
GTCATCCCATCCGAACACCTGCCACACTAT---GGTGGTGATGTACTGGAGCGTGGAGCCCCAGTGTGGTCGGGTGTGTACGGTACA---ACCAGCACTTTGCAGCATGCGGCCCAGCTGCAGCTCCTCTCTCAGCAGCAAATCCTCCGACAACACGAGCTACTCATGATTCAGCAGCAC
ACGGCGCAGGTCCTGGAGCTACAGAGGAATGCACAGATAGCTGAGCGCCTAAAGGCCAGTGAGCACCGGCCAGAGATGGAAGACAAAGCAGACAAGCGTAACACTGAC---TCAAAGCCCAGACCCTCCTCAATTTCATCCCCGTCTCCCTCACCAGTGCTGCATCCCCGCAAACCTCCT
CCTTCCTCTCGATCTCCAACCCCATCGACATCG---------TCCCTAACCCCACTG------CCTCGGCTCCCCTCTCCAGTGACCACACTGAAGTCTGAGGAAGGTGGG---------------------CAGAGAATACTGTCT---CCGCCAAAGCCCCTGCCTCACCCGCCTTCA
CCCCGTTCAGCGTCTCCGCCCCCTTCCTCGCCACGGCGGCCTAAACGAGAGATTACTGAGGAGGGGGAGATGGGACAGAGGGAACGGAGAGAGGGTCAGAAGCCGACCTCTGCACCCTTTCAAAGCATGTACTCCGAT---------CTCCCTCCAGGTTATCCTTACCAGTCCATCACG
GCCCCGTTTGGCTCACCTTTTCCTCCTTATCACATCCCAACACCCACAGGGGAAAATGCAGAAGCTGTCCCACCCCGTCGTGTTTGCTCTCCTGCTTTAGCTGCCCCTTTGCCCTCAGCACATCTCCATTCAAGGCTTTTGGACACAGATATCAAGCCTCAAAAGCTA------------
------GAGCAGTCAAAGACGGGA---------------------------------TCTTTCCTCAAACAGGAACCTGATGTGGAGCAGGGAAAGCTTGACATAACACCAGAGCCACTCGGACCTCTTCGGCAAAGCTGTAGTCCTGCCCAAGTCACCCAGGACAATGAAGAA------
GACAGGGAACCC---TCAAAGCCACAGCCTCAACCGTTACCTCTGCATGTCCCTAGTCCTCCA---CCACAACGAGCCAGAGGGCTGGAAGTCAGGGAGGAAGAGAAGGAAGAAGGTCAAATCAAAATAGAA---GTTTCAGCTTACTCATGTCAGACAGCATAT---TCTGAGCCTCCT
ACACTCACAGAAGCTGAACCTAAATCCAAGGTCATAAAGGATCCAGACCAAACACATTATGCAGAGTGCATCAGCACAGATTCAGACAGACAGGAA---------CTGTCTCAGACATGTGCGTCACTAGATCAAACCACCAGCGCTTCATGTGAA------------CAGGAACAGCCA
GACAGTCCAGTCATATTAGATGCTCCCAGTCCAAAAGAA---------------AGTCTTGTT---------------GAGCCTCCTCTCTATCCA------CTTCCTGCC------CCTACCTCTCCACTTCCACTTGTCATCAGTTCAGAAGATCCCATGGCAGGG------------
------------------------------------------------------------ATGCTCGCCTTGCTGACAGCTAGTGAGATGGTCCATCCTCTATCCATCACCCCA---CCTGCCCCAACACTCATACCACAGATAGAAAGC------------------------------
------TGCAGCACTGCAGGACCCATGGAGATGGTGGCGCTGGAGGGGATGGCCCTGCTTAGCCAAATGGCTCAGCAAGAGTTAGAAAACAGCCACAAGGAG------CAAGTTTTTTCTGCATCCCATCCAGAT------------------------------GTGACATTAGAG---
---------------GATCTAGACTGTCTTCTTGAAGCAAGCAAACAAGTCCTTCTGGAGGCCATAGAGAAACAATCCCAC------ATTGATCTGCCCAGAACGCTGGACCCCAACAAGAAGTACAGCTGGCGGCAGAGGAAGGAGGAGCCGCTGTACAGTAAACTGCCTCTGGATGTG
TTGGACACAATGGAAGTGGAACTCCGTGTCCGCTTGGCTGAGCTGCAGAAGACGTATAAAGAGAAGCAGAGAGAGCTCAGCAAGCTCCAGAGACGCAGAGACAAGCGTGAGCGCCAGCTGCAGGAAGATGAGAGG---------------------CGCAGTCTGACCAGACGGGGTAGA
GGGCGACCTAGAAAGAGGAAACAC---------------TTGGCCACACCTACCAAACTGGACAGCAGGCCTGGAAAC---------------------------------AAAGGTGGATATTTCTGTCCCAGGGTGGGTAGGGCGGTGCAATACTCGGAGGATTCTGAAGCAGGGGAG
GGACAAAGGAAGAAGTTCCGGGTGTCCAGAGAAGAAGAGGAGACGGAGGCAGGAAGTGGAGGCTTGAAAGTGAAAAAGAAGAAAAAGAAGAAGAGCTGGAATGACACGGAG------CCATCTACTAGTCATCCGCTGGAG------------------GTGCTAAAGGCAAAGCGTGGC
CTCGTATGTGAGCAGGAGCAGCTGGCGTCAGACCTCGACAGAGCGCTCTCTCTCTCGCAGCTCGGCTCTCTCGGCGCATCACGC---AAATTCACCTCCAGCACGAAATCGGAGAAGTCGAAG---------------------------------------------------------
AGCAAGTCTGTGGAAAGTCGACTCAAGGAGAGAGGAATC---CACTCCTCGGTCAAAGCAGGAAAACACAAGATGGCTACCAAGGCTTCTGCTTCAGACGCTGCCCGGAAAGTGAAAGGTCAGAAGAAGACCGCTTTGTTCTCTCCCATGAGATCAGAGCTCAGCAGCTGCTCTAAC---
---------------------------------------------------AACTCCGATTCAGAGGAGCACACTTCTGCTCGAGGGGGCTGGCCCCCT---------CTCTCAGAACCTCGAAACAAGTCTTTAAATGTTTTCGTTCTTGTCTCGAGCTGCAGTGAAACTTTACATTGT
AAAGGCGGGCTGCGGCGGTTCAGACAGTGGATCTCCTCTCTCTCCACTGTTGTTTCTCGCCCGCCTACATTTAGCCCTCTCTGTGGTGCACTCTCTCTGCAACAACCTCCTGCCGTGAACACATTTGTCTCTGAGCTGGAAATTTTTTTCTCTGACGCAGAAACCTCCGAGGACGAGGAG
GAGGAAGAGTCGGATTCAGAC---------------------------------------------------------------------------------------------------------------------------------------------------------------
---------------------------------------------------------------------------------------------------------GACGACCCC------------------------------------------GGTTGTGAGGAGAGCGGGCTGGGT
CTGCTGGCCAGGTTTGCGGCGAGTGCGCTCCCT---------GTCAGCTCGGCCTCTTTGAGCCTCCAC---------------CACGACAGCAAACACTGC---AGCAGGCAAAGCACTCTGGGTTCACCAGAGTGCGAGTGGTCAGACTCCGGCTCGGACGTGCGGTTAAGGAAG---
TTCCCTTCTCTGCTGCACGGAAAACGCTCCGCCCCCGAGCTCCCCCTTTTGCCGCCGGCGACCCGCCGCGTTGACCAGAGTAGCCCCACC---------------------AAGCGAGACGAGGCGCTGCCAGTCAAATGCAAGCCTCTGCCCAAATCGCGCCCCATGCCTCGCTCACCC
CGGAGATTTAGCTTCGACCTCACCAGCAGCTCTGGGTTCGGAGGTTTCAGCGAGGATGAGGGCTGGAACCGCCGACGCAGCGAGAGGATTTTTCTCCACGATGCCACCGTTTCAGCAAATCAGATGTCG---GTGTCAGCCTCCACCCCTTCCACCAGTCAGAGCTCCTCCTCTTCCTCC
TCCACCAGCTCGGCCCCACCGCTCACACCGAAGGCCGTCTCCAGACCGAAGCCCACTCAGCCCAGC---------------------AGAGACGGGAAAGACGTGATGAAAAAACAGAAAAAGAAGCTGAAGGACTCTCCTCTGCCCGTG---------------------AGCCCGTCC
ACTCTGTGC---AGTCCAATCACAGACAGTCCTGCA------------------CCGCTGAGCCTCAGCCTGGCACGCAAGAGCCAACCA---AAACCCAAGACCAAAGCCAGA------------------------------GAGGTCATTTCGTTACTGAGGGGAAAAAAGGGTGCG
GTGAGCAGGCTGATGGAGAGCATGGCGGCAGACGAAGACTTCGAACACAACCAAGACAGCAGCTTCAGCGAGGACGAACTCCTCCCAGCACGAAGCAGCAGCGTGTCA---------------------GAGAGAGCCTCGACTCCCGCTCCAGTTCAGTGTGTGCTGGATAAGGACTCT
CTGGTGGACGGACTCAGAGTATTGATCCCGATGGATGACCAGCTACTGTACGCAGGACATGTGAACACTGTACACTCCCCTGACATATACAGCGTGGTCGTGGAGGGGGAGCGAGGAAACCGACCGCACATCTACTGCTTGGAACAACTCCTCCAGGAGGCTATCATTGATGTGAAGCCT
CCATCCGTGCGCTATCTCCCTGAGGGCACCCGCATCGCTGCCTACTGGAGCCAGCAGTACCGCTGTCTTTACCCCGGCACTGTTGTCAACGGAAGTTCAGACATCGACGAGAATGATGATCTCATCACGGTGGAGTTTGACGATGGCGACACGGGCCGCATCCCTCTCTCACACATCAGA
CTGCTGCCGCCAGACTACAAGATCCACTGTGCCGAACCGTCCCCGGCTCTGCTCGTGGCCAGCTGTTCCAGGAGGAGGGTCCGCAAATGCAGCAAA---------GAGGGTAAAGAGGCGGGAGCA------------------AAGCCAGAGGAGACCACACCCAAGATCAAGGGAAAA
CCTGGTCGCAAACCAAAACCCAAACCAGCGAGCCAAACCTCA---------GCTCGT------------------------------ACAACAGCCAGCGCAGAGAGAGGGAGAATAACAGCAATGCCAATGTCTAGGCCC---------------------------------------
------------------------------------------AGTATAACTGCTTCATCTACTGCATCCAAGCCTGCTGCATCATCCACACCCAGACCTACTTCTAGTTCCTCGCCTAAAACCAAACCCTCCTCAGACCATCACAGCAGCTCTAGACCCAGCCTAAGCTCGGGACTC---
---------------------------------------------ATGCCCAGCCCCATTTCTAGGCTCTCAGCA------------------------TTATCGTCATCCTCGGCTCCCAGACCTAAAATCAAGATG------CCGTCC---------------------GAC------
CAGCTGTCG---TCCAGGCCGAGCTCCGTCTCCAGGCCTAAGACCACCTCCGGGCAGGGTGACGTGAGGCGGAAGTCTCTCTCCGCAGAGCCCCTCGTGAAGCTCGACCACGAAGGAGTCACTTCCCCTAAAACTAAGAAGACGAAGGCTCTGATGTTGCTAGAAGGTCGTGAAGTTAGG
CGA------------------------------GACCACACCCCCATTAGCACAGCC------------------------------------------------------------------------------------------------------------ACAGCCAATCAAAAG
CTACTAAAGCCTAAAGTGAGAGCT------------------------------------------------------------------------------------------------------------------------------CCGGGTAGTGAGACTGGTGTGCCAGACAAG
GACTCAACCTACAAAGCCCCA------ATGATGGCTAAAGAGAAGCCAGACAGTCGT------GGAGGTAGAGGACAGGAGGTGGACACAAGAGAGGAGAAAGGTAAAAAGGAGGAGAAAAAGGAGGTGGAGAAGAGGGAGGGGAGAAAGATGAAAGAGGAATCGCAGAGCAGCAGCAGC
TCAGACTCGGAGGAAGAAGGAGAGAAAGGGAAAATCAAGAAGAAGAAGAAATGCACC------------------------------------------------TCAAGCTGCTCTTCATCGTCTTCATCCTGCTCTGGTTCTTCCTCATCTTCTTCCTCGTCATCATCTTCATCATCA
TCTTCGTCAACTGACGAC------TCCTCCTGCAGCTCAGATGAAGAGAGGACT------------CCTACACCTCCACCAGCCCCGGTCCAGAAGCCTCCAGAACAAGATAAACCTAAAGAAGAAGCAAAAGAAGAAGAGGAGGAAGAGGAGGTGAAGAAGGAGGTTGAGGTGAAAATG
GAGGAGGAAGAACTGTCTCCACCACCACAGTCTCCCTCCCCCTCAACCTCTCCAACAGCTGCTGCTCCTGCTCCCTCTAAACCGGCTAAGCCAGCCACCGGAAAGGGCTCTGGACAAAGGGGTCGCCCTCCAAAACCAAAGCCCAGTGGAGGAGAGGGGAAAGCGGGGAGGCCAAAGAGG
AGAGAGGGGGTCCACCTTCCCACGACTAAGGAGCTGGCTAAACGTCAGAGGCTTCCAAGTGTGGAGAACAGGCCCAAAATTTCAGCTTTCCTTCCTGCACGACAGCTCTGGAAGTGGTTTGGGAAACCCACTCAGAGACGCGGTATGAAAGGCAAGGCTAAGAAGCTCTTCTACAAAGCC
ATTGTGCGTGGCAGAGAAATGATCCGCATCGGGGACTGTGCAGTGTTCCTGTCCGCCGGCCGCCCCAACCTGCCCTTCATCGGTCGCATCCAGAGCATGTGGGAGTCCTGGGGCAGCAACATGGTGGTC---AGGGTCAACTGGTTCTATCATCCAGAGGAGACGAACCCCGGCAAGAAA
CTCACAGACAAGAAGAACTGGGATCAGATATGCGGTCAGTCTTTACCAGCAGCTCTGCACTCTTCCATCCAGAGGAAAGACTTTATGGAGCGCGCCCTCTACCAGTCGTCTCACAGCGACGAGAACGACGTGCAGACGGTCAGCCACAAGTGCCTGGTGGTGAGCGTGGAGGAGTACGAG
CAGATGACCCACACTCGCCGCTACGCCGACAGCGAGGACCTCTACTACTTGGCCGGCACCTACGAACCCACCACGGGGATGATCTTCAACACCGATGGAGTTCCAGTCATCTGC
>ENSTNIP00000009800_TNIG
---ATGGATGGCAGAGATTTTGGTCCTCCCCGATCCGTCCACGTACCACCTCCGTTGCTGGCGGGGCTCGCCATGGAGCCTCAC------CGGCTCGGAGCCGCGGCGGCGGCCGGGAGGCTCCCTCCCTCCGCCGGCCACTTGGGCGCGAGTCACCCGCCGTCTCTCCACTCCGGAAAA
TTCCTGCCACCGGCCCTTAACCTACATCCAAACCACAGC---------------------------------------------------------------------------------------------------------------------------------------------
------TACCCTCCCCTGCCCAGCAGCCTGTACTCCAGTCCCTACCTGTCA---CTGGGCCACCTGGATCCCCCCACCCTGTCCCAGCACCCCCTGTATGACTCCCACAAA------------------GAGGGGTTTTACCTGCCT------------------GCTTCCCTGAACCCG
TTGCACCTCCACCCTCCGTCTGCACTACCAACCACTCCGTCCATTTCCACGCCCTCACAGAGGACGTCCCGCGAAGGCGTTCGGGAT------------CGGCATTACCGCGGGGAGAGGGAC------------AAG---GACCGCGAGCGCTCGCGGGAAGAGCAGAGACCGCACAGC
GTGGTGGACTTGACGCAGGAGGCCAGGGGCGAGGAGGAGCGCAGGGCGAGGAGCAGCGACCGGGAAGCGGCGGAGAGAGAGCGGGACCGAGACGCCGAAAGT------------------------CAGCACCAGCAGAAGTCGTACGCGCAGCCATCCGCAGCAGAGCGCAGACAC---
---TCC---------------CCTCCGCGGCCCGCC---------------------------GGG---------------AGGTTCCTGGGACCAGAAACGGACAGGGGGGGTCTAGATGAAGTGCACCACAGCCAAAACGCCAACACTATCTCTGACAGACAC---------------
------------------------------------------------------AGGACGAGCCGGAGTGAG------TCTGCGTCCGCGGCGACTGTCCACTTTTCCTACGCCCACCCGCCTGCGCCGCAGCCCTCTGCTGTCAGCCTGCCC---------------------------
------------CACCCC------------------------TCTACACCCAGAGAGCTCGCCAGAGAGCAGCGCGTCAGCGCGCCGACATACGTGCCTTCTGTGGAGGTCTACGACGAGCGGACGGGACCCATTCAGATTGCGTCACAGGCTCGTGACAACAGAACCAGAGACAGA---
---------------------------------GAGCGGGACAGAAACCGGGAGAGGGAGGGTCACAGGTTG---------------GCGGAGAGGAGCCTGACGGAGCACCCCCGACTG------TCAGGTGATTCT------------------------GGCAATCAAAGGGAAGAA
GGTTCCATCATATGTTCTAATGGCTCCATCTCCAGTCGGGGCCAGGACACCTCCTACTCCGCTAGTCAGTCGCGGTTCAGCCCTGAAACCAGGGACGTC------------CCCAAACACTCGCTGCGCTTGGGCATGGAG---------CGAGCA------------------------
------------------------------------------------------------------------GGGGCG------------GAGTCTAAGTGGAATCCCATCAGCCCTTTAGCAAACTACGCCACAAGTCACATGGCTGCCCTGGCAGCCCAACACGGACACACACACACC
TCCCCACACGGGCTGGCGGCAGAGGAAGGAGCTCAGAGACGCTTCCTGGACTCTTCCCCACTCTACCGACCCGGC------------------GGCGGC---------------------------GAGCGGGTCCGAGGAGGAGCTTCA------GACCCTAAAGAAGTGTCGGCCATG
CAGAGCCTGATCAAATACAGCGGGAACTTTGCTGCTGAAGGTTCCGGTTCCTCCAGACACGCTGCAGATAACAGAGGAGCCTTTGGGGGTCTCGGCAGCATCAGGTCCGGGGCGGCAGCAGGC------------------------------------------------------GCT
------------------------TTGAGGATCCCTCCG---------------CCGCTGAAAAGAGACCCAGAGCGGCCGGACAGCGCCCGCTCGTTCACCCGCGAGGGG---------------GAGGGAGAGGTGCGCCACCCCCCGGTGGGCATCGCTGTGGCCGTGGCCCGGCAG
AGGGACAGTGGGAGCAGCAGTAAACAGCCGAGTGGACCTTCGGACGCACAGAGAACCATCCTACAGACGTCTATTAAAGAAGGT------CATTCA------GATGAGGAGCAAGGCGAAGAGCGCACTCATCACAGCGAGGATAGATTCCTAGCTGGTAGGCTGGAGCGCGACCAGGAG
AAAGTACTCAGAGAGTCCAAAGAGCTGGCTGACATCACTCAGATGCACCCTCCCTCGCTGTCCAGTGGCTTGACACCCAGTTTGATGACCCCGAGCCTCATGACCCCCAACCTTATGGTAACAGGTGGCGCTGCCCTGGCAGGGGCAGGGCGATGGCCTCCTGAACCC---TCAACTCTG
ACCTCCCACCCCTGGATGTCTCGGCCTGGAGCTCCTCCAGTTTGGCTTTCCAGCTCTCCCTACAGCCTGGGCCCATCCTCACTTCACCAAAGCCTTCCACCTGGGTACCCGCCACCTCTGTCGGGCTCCGTCTCCCCTGCCTACCAGTTTGCCAGAGACCCCCAGTCTGGACAGCTGATA
GTCATCCCCACAGAGCATCTGCCACACTAC---GGCGGTGACGTACTGGAGCGTGGGGGCCCGGTGTGGTCGGGGGTGTAC---CCC---GGCAGCTCTTTGCAACATGCCGCCCAGCTGCAGCTCTTGTTCCAGCAGCAAATGCTGCGGCAGACGGAGCTGCTCATGATCCAGCAGCAC
ACGGCGCAGGTCCTGGAGCTGCAGAGGAATGCGCAGTTTGTTGAGCGTTTAAAGGTCACAGAGCACCGTCCAGAGACGGAGGACAAGGCTGACAAGCGGAACACAGAC---CCCAAGCCCCACCTGTCCTCAGTGGCATCCACGTCCCCCCTGCCTGTCATGCACCCCCACAAACGTCGT
CCTCCTTCCCACTCGCCCACGCCATCCACCTCC---------TCCCTGAACCCACTA------CCTCCCGTCCCCTCGACGGTGACCGCCCTCAAATCGGAAGACAGCGGG---------------------ACCAGGGCGCTGCCTCACCCACCCACGCCCCTGGCTCACCCGGCGTCC
CCCCGCTCTGCCTCTCCGCCCCCATCCTCACCACGGCAACCTAAGCAGGAGGCGGCAGAAGAGGGGGAGGTGGGACAGCGGGAGCAGAGCGGCGCACGCAAGCCTGCATCAGGACCTTTCCAAGGAATGTATTCAGGT---------CTGCCTCCAGGCTTCCCGTTTCAATCCATCACT
GCCCCGTTCGGTTCGGCGCTCCCTCCTTACCACGCCTCGGCACCTGCAGCGGCCGCCGCAGACGTTGTCCCCGTCCACCCAACCCGCGCTCCTCTTTCTTTTGCCTCTTTGCCTTCAGCT------CTTTCCCGGATTCTGGATGCAGATGTGAGGCCACAGAAAGCG------------
------GAGTGTTCAAAGCTG------------------------------------CCGTATCTCAAGCAGGAAACCGGCACAGGGCAGCGTCGCCATGACGTCGCGCCCGAGTCTCCGAGTCCCCTTTGCCGGAGCCGCAGCCCTGTGTTAGCCAAGCAGGACAGAGAGGAC------
GGCGGTGAGGTG---GCCAAACCTCCGCTG------CCTTCCCTGCAAGTGTCCAGTCCCCCCCGACCGGAGTGTGAAAGGCTGGAAGAGGTCGGGGAGGAAGAAAAGGAGGGAGGGCCAATCAAAATGGAG---GCGTCGTCTTACCCGTGTAAGGCCTCCTAC---CCCCTA---GCG
CCGCTCACCGATGCCCAGCCTCAAGCAGAGGTC---GGGGCTCCCGAA------------------------------------GCTATCCACCGTGGACTGCTGCCGAGCCACAAACCCAGGAAT---------------CCGCTCTGGTGTCAC------------GAG---------
---------------------------AGCCAACGT------CTACCTCAGCACGCGCAGAAA---------------AACAGCCAGATGCTGCCATCCATCTCCCCCCCG------CCA------------------------------GGCAGGGAGAGACGGGGAGGGACCCCCCCC
AGCCTCTCCCCCCACCTCAGACTCAGCGTCGCCCTTCCCCGAGGACCCCATGGCAGGCATATGTTGGCTCTGCTGACGGCCAGTGAGATGGCCCGAGCCCGCCCCTGCAGCCCCGCTCCCACGCTCCCG---------------------GCGCAGGGGGACACTTGTGCGGGGCCTCCT
GAC---TGCAGCAGCACCGGGGCCCTGGAGATGGTGGCCCTGGAGGGCATGGCCCTGCTCAGCCAGGCGGCCCAGCAGAGTACGGAGCCCCACGGCCCAGAC------CAA---------------------GAT------------------------------CTTGCGCTAAAG---
---------------GGTCTGGACTGTCTTCTGGACGCGAGCAGACAGATTTTGTTGGAGGCCATTGAGAAACAGTCACAC------ATTGATTTGCCCAGAACACTAGACCCGAGCAAGAGGTACAGCTGGAGGCAGAAGAAGGAGGAACCGCTGTTCAGTAAAATGGCTCTGGATGTT
CTGGACGCGGTAGAAGTGGAGTACCGCGTCCACTTGGCCGAGCTGCAGAAGACCTACAAGGAGAAGCAGCGAGATCTGAGCAAACTGCAGCGACGCAGAGACAAGCGTGAGCGGCAGCAGCAGGAGGATGACAGG---------------------AGGAGCCTGAGCAGACGCGGTAGA
GGACGACCCAGGAAGAGGAAGCAC---------------CTGACTCCGCCTCTGAAAATGGACAGTAGGCCTGGAAAGACAGGCCAGGATCTGAGCTTTTCATCTGCCGTT------------------GTCAGGGTGGGAAGATCGGTGCAGTACTCCGAAGACTCTGAAACTGGCGAC
GGGCAAAGGAAGAGGTTTCGCTTGTCTAGA---GAAGAAGAGCTGGAAGGGGGGATTGGGGAA------------------------------AGCTGGGCTGACCAGGAC------CCCTCCACCAGCCGTACCCTGGAG------------------GGCTCGAAGGTGAAGCGCAGC
CATTTGTGTGAGCAGGAGCAGCTGGCCTCAGACCTGGACAGAGCTCTGTCGCTCTCTCAGCTCAGCTCGCTC------------------------------------------------------------------------------------------------------------
------------------------------------------------------------------------------------------------------------------------------------------------------------------------------------
------------------------------------------------------------------------------------------------------------------------------------------------------------------------------------
------------------------------------------------------------------------------------------------------------------------------------------------------------------------------------
------------------------------------------------------------------------------------------------------------------------------------------------------------------------------------
------------------------------------------------------------------------------------------------------------------------------------------------------------------------------------
------------------------------------------------------------------------------------------------------------------------------------------------------------------------------------
------------------------------------------------------------------------------------------------------------------------------------------------------------------------------------
------------------------------------------------------------------------------------------------------------------------------------------------------------------------------------
------------------------------------------------------------------------------------------------------------------------------------------------------------------------------------
------------------------------------------------------------------------------------------------------------------------------------------------------------------------------------
------------------------------------------------------------------------------------------------------------------------------------------------------------------------------------
------------------------------------------------------------------------------------------------------------------------------------------------------------------------------------
------------------------------------------------------------------------------------------------------------------------------------------------------------------------------------
------------------------------------------------------------------------------------------------------------------------------------------------------------------------------------
------------------------------------------------------------------------------------------------------------------------------------------------------------------------------------
------------------------------------------------------------------------------------------------------------------------------------------------------------------------------------
------------------------------------------------------------------------------------------------------------------------------------------------------------------------------------
------------------------------------------------------------------------------------------------------------------------------------------------------------------------------------
------------------------------------------------------------------------------------------------------------------------------------------------------------------------------------
------------------------------------------------------------------------------------------------------------------------------------------------------------------------------------
------------------------------------------------------------------------------------------------------------------------------------------------------------------------------------
------------------------------------------------------------------------------------------------------------------------------------------------------------------------------------
------------------------------------------------------------------------------------------------------------------------------------------------------------------------------------
------------------------------------------------------------------------------------------------------------------------------------------------------------------------------------
------------------------------------------------------------------------------------------------------------------------------------------------------------------------------------
------------------------------------------------------------------------------------------------------------------------------------------------------------------------------------
------------------------------------------------------------------------------------------------------------------------------------------------------------------------------------
------------------------------------------------------------------------------------------------------------------
>anchovy.13638_ANCH
------------------------------------------------------------------------------------------------------------------------------------------------------------------------------------
------------------------------------------------------------------------------------------------------------------------------------------------------------------------------------
------------------------------------------------------------------------------------------------------------------------------------------------------------------------------------
------------------------------------------------------------------------------------------------------------------------------------------------------------------------------------
------------------------------------------------------------------------------------------------------------------------------------------------------------------------------------
------------------------------------CACCACCTCCTC------------------------------------------------------------------------------------------------------------------------------------
---------CAC------------CTC---------------------------------------------------------------------------------------------------------------------------------------------------------
------------------------------------------------------------------------------------------------------------------------CGCACTGGCCCC---------CCCAGCCGTGCCCGC------------------------
---------------TCCCGCCACCGCCTC------------------------------CTTCATCCAGATCCTCTCCTCCTC------------------------------------------------------------------------------------------------
------------------------------------------------------------------------------------------------------------------------------------------------------CGCTCCCAG---------------------
---------------------------------------------------------------------------------------------------------------------------------------------------------------CACCACCAC------------
------CAC---------------------------------------------------------------------------------------------------------------------------------------------------------------------------
------------------------------------------------------------------------------------------------------------------------------------------------------------------------------------
------------------------CACCACCTC---------------------------------------------------------------CTCGGTCGAGCCGGCGGCAGCAGC------------------------------------------------------------
------------------AGC---------ACGTCC------------------------------------------------------------------------------------------------------------------------------------------------
------------------------------------------------------------------------------------------------------------------------------------------------------------------------------------
------------------TCCCGGCCCTCCATCCCCTCCATG------------------------------------------------------------------------------------------------------------------------------------------
------------------------------------------------------------------------------------------------------------------------------------------------------------------------------------
------------------------------------------------------------------------------------------------------------------------------------------------------------------------------------
------------------------------------------------------------------------------------------------------------------------------------------------------------------------------------
------------------------------------------------------------------------------------------------------------------------------------------------------------------------------------
------------------------------------------------------------------------------------------------------------------------------------------------------------------------------------
------------------------------------------------------------------------------------------------------------------------------------------------------------------TCCAGCAGCACTCCGTCC
------------------------------------------------------------------------------------------------------------------------------------------------------------------------------------
------------------------------------------------------------------------------------------------------------------------------------------------------------------------------------
------------------------------------------------------------------------------------------------------------------------------------------------------------------------------------
------------------------------------------------------------------------------------------------------------------------------------------------------------------------------------
------------------------------------------------------------------------------------------------------------------------------------------------------------------------------------
------------------------------------------------------------------------------------------------------------------------------------------------------------------------------------
------------------------------------------------------------------------------------------------------------------------------------------------------------------------------------
------------------------------------------------------------------------------------------------------------------------------------------------------------------------------------
------------------------------------------------------------------------AAGAAGAAAAAGAAGAAGCATTCG---------------------TCGTCGTTTTCG---------------------------------------------------
------------------------------------------------------------------------------------------------------------------------------------------------------------------------------------
------------------------------------------------------------------------------------------------------------------------------------------------------------------------------------
------------------------------------------------------------------------------------------------------------------------------------------------------------------------------------
------------------------------------------------------------------------------------------------------------------------------------------------------------------------------------
------------------------------------------------------------------------TCAAAGAGGGCCTGTGCCTCCCCGGCC---ACCCTCCGCGCCAAACAAGCGGCCAAAGACCGGAAACACAAGCACTTTGCCATGCTGCTTCAGGAGGCCGGAGTCAGC
TCCTCCGAG---GACTCGTTCGATCAAGAGTACTTCACG------GATGATTCTGAGGAAGAGGATGATGAAGACGTTGAGGACGACGATGATGACTATGAGGAAGATGACAAGTATGACTATGAGTTGGATGAGAGTGACGGGCCGTGTTCGTCCTCGTTCGAGGAGAGCGGCTTGGGG
CTCCTGGCACGGTTTGCGGCCAGTGCCATCCCCAGCCCCATGGTGGTCAGCACACCGCTCTCCCTCATCCAGCTGGAGGCCAAGGACAAGGCCAAGAAGAAGCAGGAGAGGCAGGGGCTTCTGGGC---CCAGACTTCGACTTCACCGACTCGGAGAATGACGGAAAGATCCGGAAGAAG
TTCCCGTCCCTGCTGCAGGGCAAGCGCTCTGCTCCGGAGCTCCCCCTGCTGCCCCCGGCCAGCGTGGCCCGCGAGGACTCGAGCGGCACCGGCATCCTCAGCAGCAGCAGCAAGCGCGGA------------------CGGAAGCCC---------------AAGAAGGTCAAACCCGCG
CGGGAGTTCAGCATGGACCTG------GGCAGCGGCGACGGC------AGCGACGACGATCGCTGGATCCGCCGCCGCAGCGAGCGCATATTCCTGCACGACGCCGCC------------CTGGCCACGCCCGTCTCGCCTCCCGTC---CTCACCAGCGCCAGTAACAAGCCTCCT---
------GCTGCGCCACCATCCCTCGCCCCCAAAGCAGCCCGCACCCCCAAAGCCAGCCCGCAGAGCCCCAAGGAGCTCACTAAGCCCAGGGAGATCAAGGAGCTCAGCAAG------CAGAAGAAGAAAGGGAAGGAGAGCGCGAGTACGTGTGGAGTGGTGGCGTCCTCTGCTCCTCCG
CAGCTGTGCGGAAGCTCACACATGGACACCACCGGCAACAACAACAGCAACACTCCCACTCCCCTCAGCCCCAGCCGCAAGGCCAAGGTC---AAGCCCAAACCCAGAGAGGTG------------------------------CGCTGT------------GGTAGTAAGGGCGGTGCC
GTCAGCAGGCTGATGGAGAGCATGGCGGCCGACGAGGACTTTGAGCCCAACCAGGACTGCAGCTTCTCGGAGGACGAG---------------AACACCTCCGTCAGCAACGGCAACAACACGCCGCCCGAGAGGCCCCAAACACCTGGCCCTCGTAACTGTGTGATCGATAAGGATGAG
CTGCAGGATGGCTTGAGAGTGCTGATCCCCATGGATGACAAGCTGCTGTACGCCGGCCACGTCAACACCGTCCACTCTCCTGACATCTACAGTGTGGTGGTGGAGGGCGAGAGAGGGAACAGGCCCCACATCTACTGTCTGGAACAGCTTCTCCAGGAGGCGATTATTGACGTGAAGCCC
CCGTCTGTGAGGTACCTGCCCCAGGGAACCCGCATCGCAGCCTACTGGAGCCAGCAGTACCGCTGCCTCTACCCTGGCACTGTCGTACGAGGGACTCCCGACATGGAGGAGGCAGACGACCTGATCACGGTGGAGTTCGATGACGGAGACACAGGCCGAATTCCCCTGTCGCACATCCGC
CTGCTCCCCCCTGATTACAAGATCCAGTGTGCGGAGCCGTCTCCCGCTCTGCTGGTGGCC---TGTACCAAGCGGCGTGGCAGGAAGGCCAGTAAGGACGTGTCCGAGAACAAAGAGGCCGGCGGCCTGAAGACCCCC------ACCAGCGAGGAGCCAGCCGCCAAGAGCCGTGGTAGA
---GGCAGAAAACCTAAGCCCAAGCCTGATCCAGAAGCGACA---------TCTAAGGAGCACGAGAAGCCTGCTGACACGTCAGCACCTCCTCTGGCCAAGGACAAGTCTCTGTCGGCCCAGAGACCCGGCGCAGGGCCCAGACCGGGCAGGAAGAGCCAGCAGCTGCCACAGCAGAGC
AGGAGCGCCAACACCAGCAGTGGAGCAGCCGGTGGATCTGCCCTGATATCGCCACTGGGGGACGGCCAGAAG---------------AGACCAGCCGCACCGGCAGTCAAAGGCCCAGCCACTAAGGTTCGACCACAACACCAAGGACCGGCGTTGTCAGTCTACAACACGCCCATCTAC
GGCAAGGTCCTGTCTGTGGACCTGTACAACGACCCGTCCACCTCTCTGGCCATGTTCATGTCTGGGAAAGACATTAGTGGTGGTGCTGGTGGTGGTGGTAGCAACAGCAGTGGGAAGGGGAAGCCCATGAAACGCCTGAGGAAGAGCGAG---------------------GAGCTGCTG
GAGCCCTCC---TTTGGC---------------------------ACCAAGGCCCAG------------AGGAAGCAGCCCCAGGCTGAGCTCCTCATCAAGCTGGACCACGAGGGAGTCATGTCCCCCAAGACCAAGAAGACCAAGGCCCTGATGATGATGGAGGGCCAGGGCCTCTCC
AAGAGGGAGAACAAGGCAGCCGTGCTCGGCGTGGGCTACACCACCATCTCCACCGCTTGCAACAACAACACCATCAGCACCTCTAACGCTAACGCAAACCCCTCCAGCTCATCCACGGCCTCTCCAGCTCAGACCAACACCAGCGCGGCTGGTAACAACGCTGTG---------GAGAAA
AATGGCAACAGCAAGTCCAAGACCGCAACTACAGAAGTAGAGGCTGCCAAAGTGGAGAGCAGTGGCTCTGGCTACGCTGGTGTGCGTAAGGTGAGCTGTGAAAGCCTGGCCAAAGGGAAGGGCTCTGGAGACACAGCACTGGTGAAGAAGGTGGAGGAAGAGGAAGAGTCAGCCAGCAGC
AGTGGTACCAGCAGCAGCTCC------GACTCCGAGCCAGAGGAACAACAACAACAG------------------------------------CAACAAAAACAGCAGCAGCAAAAACAAAAACAA---CAACCACAACAACAACCA---------------CTACAATCGTCGTCTGCG
------------------------GCTACCATCGCCAAGAAGGACAAGAAGACAAACGTTGTCACGGCAACGAAGCAGGACCAGAGTTCCGTCAGCTCCAGGGCCTCGAGCCCGGCCTCCTCAAAGTCCTCCAAATCCACCAGCTCCTCCAGCAGTAGCTCCTCTTCCTCCGCTGGCTCC
CACTCCTCCTCGTCCTCCTCCTCCTCGGCCTGCAGATGTGACCTGAACGACTCTACGGAGGCGATGCCA---------------------CTCTGGCCGGAGCTGGTCCTGCGC------------------------------------------------------------------
---------------------------AGCTCCTCCATGGACCCGTGTCCGGAGCTGCTCAAGCTGAACGTGGAGCTGGCT---------------------------------------------------------------------------------------------------
CGGGAGGGC------------------------------------------------------------------------------TTCCGCTCGGCCTCCTCGGCGTACACGTGG---------------------------------------------------------------
---------------------------------------------------------------------CTGCCGTTGATG------------------------------------CACATGTTGCTGGGCAGGGTC---------------CCACCGGCACCACCACCA---------
---------------------------------------------CCAGCCTGC------------------------------------------------------------------------------------------------TGCTGCTGCTGCTGC---------------
---------------------------------------------------------------------------------------------------------------TGC
>ENSTRUP00000013621_TRUB
---ATGGATGGCAGAGATTTTGGACCTCCCCGATCCGTCCACGTACCACCTCCGTTGTTGGCGGGGATCGCGATGGACTCTCAC------CGACTCGGAGCAGCGGCAGCGGCCGGGAGGCTCCCTCCCTCCTCCGGCCACTTGGGCGCGAGTCACCCGCCGTCACTCCACTCCGGAAAA
TTCCTGCCACCGGCCATTAACCTACATCCAACCCACAGC---------------------------------------------------------------------------------------------------------------------------------------------
------TATGCTCCTCTGTCGAGCAGTCTGTACTCCAGTCCCTACCTGTCA---CTGGGCCACCTGGATCCTCCCACGCTCTCCCAGCACCCTCTGTACGACTCGCACAAA------------------GAGGGGTTTTACATGCCA------------------GCTTCCCTCAACCCG
TTGCACCTCCACCCCCCATCTGCACTACCAGCCACCCCATCCATTTCCACACCCTCGCAGAAGACATCCCGCGAAGTGATTAGGGAT------------CGGCACTACCGTGGCGAGAGAGAC------------AAG---GAGCGAGAGCGTTCACGGGAAGAGCCGAGGCCGCACAGC
GTGGTGGACCTGACGCAGGACGCGCGAGGCGAGGAGGAGCGCAGGGCGAGGAGCGGCGATCGGGAC---ACGGAGAGAGAGCGGGACAGAGACGCAGAACGGGACATTTGGTCCTTTCACCCCCGTCACCACCAGCAGAAGTCGTACTCGCAGCCTTCCGCATCGGAGCACAGGCAG---
---TCA---------------CCTCCACGGCCCACC---------------------------AGT---------------AGATTCCATGGACCCGAAACGGACCGAGGGGGTCCGGATGAAGTGCACCACGGCCAAAACTCGAACACTATCTCGGACAGACAT---------------
------------------------------------------------------TGGACAGGCAGGAATGAT------TCTCTGTCCGCAGGCGCCGTCCACATTTCCTACGCCCACCCACCTGCACTACAGCCCTCTGCGGTCAGCCTGCCC---------------------------
------------CACCCC------------------------TCTACACCCAGAGAGCTTATCAGAGAGCAGCGAGTCATCGCGCCAACATATGTGCCTTCTGTGGAGGTTTACGATGAGCGGACCGGGCCCATTCAGATCGCATCACAGGCCCGTGACAACAAACACAGGGACAGG---
---------------------------------GAGCGAGACAGAAACAGAGAGAGGGAGGGTCAGAGGTTA---------------CCCGAGAGGAGCCTGATGGAGCATCCCCGACTC------TCCAGTGACTCG------------------------GGCAATCAAAGAGAGGAA
GGTTCCATCATATGTTCTAATGGATCCATCTCTAATCGGGGACAGGACACTTCTCACTCTTCCAGTCAATCAAGGTTCAGTCCGGAAACCAGGGAGATC------------CCCAAACACTCGCTCCGATTGGGCATAGAG---------CGAGCA------------------------
------------------------------------------------------------------------GGGGCG------------GAATCTAAGTGGAATACCATCAGCCCTTTAGCAAACTATGCCACCAGTCACATGGCTGCCCTGGCAGCCCAACACGGACACACGCACACC
TCCCCGCATGGACACGCAGCCGAGGAGGGGAGTCAGAGACGCTTCCTGGAGCCTTCCACCCTCTACCGACCCAGTGGCTCACTGGGACCCAGTGGCGGC---------------------------GAGCGAGGCAGGGGGGGGAATCCA------GATCCTAAAGAGGTGTCAGCCATG
CAGAGCCTGATTAAATACAGTGGAAACTTTACTGCTGAAGGCTCGGGATCCTCCAGACACAGCGCAGACAACAGAGGAGCGTTCGGGGGTCTCGGTTGCATCAGGTCCGAAGCAGAAAGGGAGAGGGAGCGAGAG------------AGGGAGAGGGACAAAGACAGGGAAAAGCTGGCA
------------------------TTGAGGATTCCTCCA---------------CCATTGAAGAGGGACCCAGAGCGACCGGACAGCGCCCGCTCATTTACCCGTGAGGGG---------------GAGGGAGAGGTTCGCCATCCTCCGGTTGGCATCGCCGTGGCCGTGGCCCGGCAG
AGGGACAGTGGGAGCAGCAGTAAACAGGCAAGCGGACCTTCAGATGCACAGAGAACCATCCTGCAGTCATCCATTAAA---GGT------CATTCA------GATGAGGAGCGAGGTGAAGAGCGTACTCGTCACAATGACGACAGACTCATGGCTGTTCGACTGGAGCGTGACCAGGAG
AAGGTGCTCAGAGAGTCCAAAGAACTGGCAGAAATAACTCAAATGCACCCTCCCCCGTTGTCGAGCGGCTTGACGCCCAGTTTGATGACCCCGAGCCTCATGACCCCCAACCTTATGGTAACAGGCGGAGCTGCCCTGGCAGGGGCAGGACGGTGGCCTCCTGAACCC---TCAACTCTG
TCCTCTCACCCCTGGATGTCTCGGCCCGGAGCTCCTCCAGTTTGGCTTTCCAGCTCCCCATACAGCCTGGGTCCATCTTCACTCCACCAAACGCTTCCACCAGGATACCCACCATCTCTTCCAGGCTCCATATCCCCTGCCTACCAGTTTGCCAGAGACCCACAGTCTGGACAGTTGATA
GTCATCCCCACAGAGCACCTGCCACACTAT---GGTGGTGACGTAATTGAGCGTGGAGGCCCCGTGTGGTCAGGGATGTACCCTCCA---GGAAGCTCTTTGCAACACGCTGCCCAGCTGCAGCTCCTCTCCCAGCAACAAATGCTGCGGCAGCAGGAGCTGCTCATGATCCAGCAGCAT
ACAGCACAGGTCCTAGAGCTGCAGAGGAATGCACAATTCGTGGAGCGTTTAAAGGCCACAGAGCACCGACCAGAGACGGAAGACAAAACAGACAAGCGGAATGCAGAC---CCCAAGCCCCGCCTATCCTCAATATCATCCACATCTCCTTTACCTGTCATGCACCCCCACAAACGTCGT
CCTCCTTCCCACTCACCTACACCATCCACCTCC---------TCCCCGACCCCACTA------CCTCCGGTCCCCTCACCGGTGACCGCCCTCAAATCAGAAGACAGCGGA---------------------CAGAGGCCTTTGTCTCACCCACCCACGCCCCTGGCTCACCCGGCTTCC
CCGCGCTCTGCCTCTCCACCCCCATCCTCACCCCGGCAGCCTAAACAGGAGGCGGCAGAGGAGGGGGACCTGGGTCAGCGGGAGCTGAGAAGTGCACAGAAACCCGCGTCAGGACCTTTTCAAGGCATATACTCAGATACATCAGATCTCCCTCCAGGTTACCCATTTCAGTCCATCACT
GCCCCGTTTGGTTCGCCTCTTCCTCCGTATCGCATTTCGGCACCTGCAGCGGCCACTGCAGACGTCGTCCCCGTCCACCGATCCCGCTCTCCTCTTTCTCCGGCCTCTTTGCCTTTGGCAGAATTGCATTCGCGGCTTCTGGAAACGGATGCCAAGCTACAGAAACGG------------
------GAGCTGTCAAAGATG------------------------------------CCATATCTCAAGCAGGAAACTGGGACAGTGCAGCGTCGGCACGATGTTGTGTCCCAGTCTCCGAGTCCTCTTTGTCGCAGCTGCAGCCCCATGTTAGCCAAGCAGGACAAAGAGGGT------
GTTGGGGACATC---ACAAAACCTCAACGG------CTTCCCCTACATGTGTCCAGCCCCTCCTCACAACAACTTGAAAGGCAGGAAGATGTCCAGAAGGAGGAAAAGGAGGGTGGGCCAATCAAAATGGAA---CTGTCATCTTATTCATGTGAAGCATCTTAC---CCCCTACCTCCT
CCACTCACCCAAGCCCAGCCTAAACCAGAAGTTATCAGGGCTCCAGAAGGA------TGTCTATCATGGACTGCTGCAGATTCAGAAACCCAGGAATCTGCTCTCGTGTCACAAGAGCAAACTTCT---------------ACCTCAGCGTGCGCA------------GAAAAACGGCCA
GATGCTGCGATCAGCCTCCTCGCCCCCAGTCAGAGAGACATTTTGAGTGACTCTTCCGTATCT---------------TCTCCTGCCATCTTGAACTCAATGGTGCCCAGC------CCC------------------------------GAGGACCCCATGGCAGGG------------
------------------------------------------------------------ATGTTTGCTCTGCTAACTGCCAGCGAGATGGCAAAAGCTCAACCCTGCGCGCCTGCTCCGACGCTCACA---------------------ACACAG------------ATGGTGCTACCA
GAC---TGTAGTAACACCGGGGCCCTGGAGATGGTGGCGCTGGAGGGCATGGCCCTGCTTAGTCAGGTGGCCCAACAGGAAATGGAACCCCTGAGCCAGGAT------GAA---------------------GGC------------------------------GAGTTGACTAAAATG
ATGATAGGATCGCCAGGTCTGGACTGTCTTCTTGAAGCAAGCAGACAGATCTTGTTAGAGGCCATTGAGAAACAGTCACAC------ATCGATTTGCCCAGAACACTAGATTCAAGCAAGAAGTACAGCTGGAGGCAGAGGAAGGAAGAGCCGCTGTTTGGTAAAATGTCTCTGGATGTG
CTGGATGCGGTAGAAGTGGAATACCGCGTCCACTTGTCTGAGCTGCAGAAGACCTACAAGGAGAAGCAGAGAGATCTGAGCAAACTGCAGCGACGCAGAGACAAGCGGGAGCGGCGGCAGCAGGAGGATGAGAGG---------------------AGGAGCCTGAGCAGACGTGGAAGA
GGGCGACCCAGGAAGAGGACACAC---------------TTGACCGCACCCCTGAAAATGGACAATAGGCCTGGAAAG---------------------------------------------------CTTAGGGTGGGAAGATCAGTGCAGTACTCTGAGGACTCTGAAACTGGGGAC
GGACAGAGGAAGAGGTTTCGGCTGTCCAGAGAAGAGGAAGAGATGGAAGCTGGGATTGGAGAT------GTGAAGAAGAAGAAAAAGAAGAAAAGCCGTCCTGACCAGGAA------CCATCCACCAGTCATACTTTGGAGCAG---------------GGGTTGAAGGTGAAGCGCAGC
CATTTGTGCGAGCAGGAGCAGCTGGCTTCAGACCTGGACAGAGCTCTTTCGCTCTCACAGCTCGGCTCACTC------------------------------------------------------------------------------------------------------------
------------------------------------------------------------------------------------------GCATCGGCCCCC------------------------------------------------------AAACTTTCC---------------
------------------------------------------------------------------------------------------------------------------------------------------------------------------------------------
------------------------------------------------------------------------------------------------------------------------------------------------------------------------------------
------------------------------------------------------------------------------------------------------------------------------------------------------------------------------------
------------------------------------------------------------------------------------------------------------------------------------------------------------------------------------
------------------------------------------------------------------------------------------------------------------------------------------------------------------------------------
------------------------------------------------------------------------------------------------------------------------------------------------------------------------------------
------------------------------------------------------------------------------------------------------------------------------------------------------------------------------------
------------------------------------------------------------------------------------------------------------------------------------------------------------------------------------
------------------------------------------------------------------------------------------------------------------------------------------------------------------------------------
------------------------------------------------------------------------------------------------------------------------------------------------------------------------------------
------------------------------------------------------------------------------------------------------------------------------------------------------------------------------------
------------------------------------------------------------------------------------------------------------------------------------------------------------------------------------
------------------------------------------------------------------------------------------------------------------------------------------------------------------------------------
------------------------------------------------------------------------------------------------------------------------------------------------------------------------------------
------------------------------------------------------------------------------------------------------------------------------------------------------------------------------------
------------------------------------------------------------------------------------------------------------------------------------------------------------------------------------
------------------------------------------------------------------------------------------------------------------------------------------------------------------------------------
------------------------------------------------------------------------------------------------------------------------------------------------------------------------------------
------------------------------------------------------------------------------------------------------------------------------------------------------------------------------------
------------------------------------------------------------------------------------------------------------------------------------------------------------------------------------
------------------------------------------------------------------------------------------------------------------------------------------------------------------------------------
------------------------------------------------------------------------------------------------------------------------------------------------------------------------------------
------------------------------------------------------------------------------------------------------------------------------------------------------------------------------------
------------------------------------------------------------------------------------------------------------------------------------------------------------------------------------
------------------------------------------------------------------------------------------------------------------------------------------------------------------------------------
------------------------------------------------------------------------------------------------------------------------------------------------------------------------------------
------------------------------------------------------------------------------------------------------------------
>ENSDARP00000129614_DRER
ATGATGGATGGCCGAGACTTCGGACCCCCCAGATCTGTTCACGTACCGCCGCCCATTCTCTCGGGGCTGCCCATGGAGTCACAC------CGACTCGGCGCGGCCGCTGCAGCCGGCAGAATACCACCGTCTCCCGGCCATCTGGGCGCGGGGCACCCGGCGGCTCTACACACTGGAAAA
TATCTTTCATCGGCGATGAACCTACATTCTCACCACAGTGATGCCTTCCCAGGTGCCTCGAGCCCATTCCTCGGAGGATACGTCGGCGCCTCCAGTGCTCACGGGTCGTCAGATCCGGCCTTCCGAGCCCCCAACCAAGCCAGCCTGCAAATGGCCCAGCTTTGGGCCTCTCACTCTCAC
GAAGGTTTTTCTCACCTGCCAAGTAGTTTGTACCCCAGCCCTTACATTCCC---TTGGGCCACCTTGAGCACCCACAGCTCAGCCAACATGCACTCTTTGACTCCCAAAAA------------------GAGGGTTTTTACCTGCCAGGTTCAGTGCACTCCCAGTCTGCAATGGCTAGA
AGCCCAGTGGCTCACATGCCTGGCTCCTTCTCCAGGGAAAGGGAGTCCTTACCTCCTCACAAAAGCTCTAAAGAGTCGAGCAGAGATGTGGGAAAAGAAAAGCCCTGTAAGAGTGACCTAGCCCACTCCCTCCCAAGGAAAGAACGAGAAAAACCAAAAGAGGAGTCACGGCCTCACAGT
GTGGTGGACCTCACCTTGGATCTCAAGGCGGAAGATGAGCGCAGGGTAGGCAACTTGGAGAGGCCTGCAAAAACTACAGAGCATGCTCGG---------------------------------------------------------------CCTTTCTTTCACCAGCACTCGCCTGCT
CTAAGTAACACGGACACTAAACCCAAACAAACTAACCATAGTTTACTTGGCAACTCCGGGACAAGCAGCGGCACGCCAACCCGACATCAGAGTACAGAACAGGACAGGAGGGAC---------------------------------------------AGGGACGATGAAACCATCCGA
CCAGGGGGCCAC------------CTTTCTAAC------------------GACAAACAGAAAAGATGCGATTCAGTTGCTACATCAGCTGGCACTCTGCATGTTTCGTATGCCAGTCCCTCTTCCCTGCAGCCCAGCCCATCCCATCTCCCGCCCAGGCTGGTGTCCTCTGGCACCTAC
CCTCCCCCTCACCACATGCCGCCCAGCATGTACCCACTCTACTCTACAACGAAAGAGCCAGGCAAAGAACACAGAGTGATAGCTCCTACTTATGTGCCTTCTGTCGAGGTTTACGATGAGCGAAAAGGGCCAATTCAAATTGCCTCCCAAGCTCGAGATAATAAAAAT------------
---------GACAAGAGCAGGGAGAGGGAA------------------------------TCGCACAGATCAGCCCTGCAGTTGGGAAATGAGAGAACACTTATGGACCATGGTCGATCCTCCGTTAGGAGCGAGTCGCCGCCTCACGGGGATGTCAAAAGAGACATTTTACGAGAGGAA
GGCTCGATAATTAGGTCAAATGGTTTGGCCATGAAAAAGCCTTTGCATTTGGAAATGTGCACAAATAAATCTGGAAATAGCCCAGATGCCAGGGACTTGACTAACACTACATCAAAACACATGATCAGAACAGGACTCGAGACTGAATCCCGCAGCCAAGAGCGGGATAGGGTTCAAAGA
TCTACCCATTCCTTCTCTGGAATGGATCCAAGTTCGCTTCACACTGAGCAGCATCCGTTGAAGACCTTGGGTTCTGCT------------GAGCCCAAATGGAAGCCTTTCGAG---ATGGGCAATTATGCTACCAGTCACATGGCTGCATTGGCAGCCCAACACAAC------------
------CACGGAGCCCGAGGTGAGGAAGAGGGCAAGCAAATGTACCTAGACACTACTAGCTTGCACAGACCAGTAGGCAGC---------AGTGGAAGT---------------------------CCTGATGGACATGGG------------------------GAGGTTTCAGCTATG
CAGAGCCTCATCAAATATAGTGGCAACTTCTCCAGTGAG------TCTGGCTCTAGGCACGGATCCGATAGTCGTAGTCCATTTGGAGGTTTGGGCAGTTTAAAACTGGAGGCTGGTTATCCTGGAGTGTCC---------------------------AGG---------------GTT
------------------------CAGCACCTTCCACCCCAGCAGCCTGGAAAGCAGCTGAAGAAGGAACCTGAGAGACCAGAGAGTGCTAAATCCTTTGGCAGGGATGGAAGCTCTTCTCAGGGGGAAGCAGAGGTTCGTCATCCTCCAGTAGGAATTGCAGTGGCTGTTGCCCGTCAG
AGGGACAACAGCAGCAAATCC---------AGCTCAGCATCGGACAGAGACAGGCCACTTCTTGGAGGACCCATCAAA---GGCCCAATCCATACA------GAGGAAGAGCAAGGAGATGAGAGGCCGCGGCACCGTGATGAGCGCCTGCTGTCGGGACGTGTGGAGCGTGAGCAAGAG
AAAGTGTTAAGAGAGAATAAAGAGCTGGCAGACTACACACAGTTGCATCCACCT---------------------------ATGGTGTCTGCTAGTGGCCTAAACCCTAACCTAATGGTAACTGGTGGACCTACTCTGGCTGGTGCAGGCCGCTGGCCTGCTGACCCCGCCTCCCACCTG
GCCTCCCACCCGTGGCTGTCCCGCCCAGGAGCCCCATCCATGTGGCTGTCTGGCTCTCCATATGGCCTGGGTCCTCCTTCCCTTCATCAGGCCCTTCCTCCTGGATATCCTCCTGCTCTGACAGGCTCAATTCCCCCACCTTACCAGTTTGCCCGAGATCCACAAACTGGACAGGTGGTG
GTTATTCCAACAGAGCATCTGCCACACTATGCT------GAGATGTTAGAGCGAGGCCCCCCTCTGTGGTCAGCCATGTACCCACCGGCAGGAAGCTCTCTGCAGCATGCCCACCAGCTACAGCTTCTCTCCCATCAGCAGCTCCTGCGCCAACATGAGCTCTACATGATCCAGCACCAG
ACCGCACAGGTCATGGAACTGCAGAGGAACGCACAGTTAGTGGAGAGATTAAATGCAAGTCAACCACGGACCGATTTGGACGAAAAACTAGACAAGAGAGCAGCTGAAGTCCACAAATCCAGTCTCTCCTGCATT------------CCTACAACAACCCTGCACTCACGCAAGCCTCCA
CCA------TGTTCCCCGACCCCCTCGACTTCATATAGCAAAGCTCTGACGCCGCTGCCTGTCCCACCGCTGCCTTCTCCTGTCACTGCACTGAAGTCTGAGGAAAGACCCAAAGTGGAGAAGTCCCTCCCTCAGCAGCCATACTCTCATCCGTCGTCTCCTGCCCCTCATTCAATCAGC
CCTGCTTCAGCATCCCCCTCTCCTACCTCCTCAATCCGGACCAAAGAGGAG---------TCTGTGGAAGTGTCTGAGAAAGAACCTCTCAGTTTACAGAAGCAGCCCTCTACAACCTTCCCATCCATATACCGTGAA---------ATTCCTCCCGGCTACCCATACCAATCGATAACG
GCACCTTTCGGCAGC---CATTACCCCTACCTTCTCCAGCCGGCCGCTGCCGCAGATGCCGATGGCCTGGCACCAGAT------------------------GTGCCATTGCCAGCTGAGACCTCCGAGCACTTGGCGATAGCCGCAGATGTCAAACCCCAGCACTTGTGTTCTCCAGTA
CTAGTGGAGCCACTTCAGACATCCAGAGAGCCAGAGCCCATGGAGGAGGAGGGCAGCACTGTTTTCAAAAAAGAGCCAAATCTAGAAGACCTTAAAGACGACAGC------------------------------ATAAGGCTTGCACCCATCATCACCCAAGACTCTAGCACCCCAACA
GATCCCGAGGCCCATCCCAGA---------------------------ACAATAGCCACACCATCGCCAGAGGAAGACCCCGAACAGGAACATGGGGAGGAC------------------ATTAAAATCAAACGAACCAGCCTCTACGAGACATCTAGGCTGGAT---GTTGAAAGAAGC
GCCAGCACAGAAACC------------------------------------------------------------------ACAGATGCCTCGACTGGTCTAGTGGACTACAAATCCTCATCAAGTTACTCTGACACACACCTTGTGGTTTGTGACGTCCAGCCAACAAAACAGCCCTTA
GACCTTTCTGATAGCCTGAACCCAGCAGACCTCAGAGATGCTGTCCCTGACTCTTCTACACACCTGGAGTCCAAACTTGACAATCTATTCCTGCCTAACAGCGGCCCTCCTCACCTTCCGCCCTCTTCCGCAGCGGTGGCCATCCTGCCTGAAGACCCCATGGCAGGC------------
------------------------------------------------------------ATGTTCGCCCTGGTCACGGCCAGCGAGCTTCCGCAGGCCGGAGCAATGTCCATC---CTGACA------------------------------------GATGCCTGTAGCTCCAGGTCT
GAACTCTGCACAGACGTCAGTCCCCTGGAGTCCACTGCTCTAGAAGGCATGGCTCTGCTAAGCCAGATGGCAGAGCTGGAGATGCAGAGGCAACCCAGAGATGACACGCAG---------------------GCT------------------------------GTAATATTCTGT---
---------------GGACTGGAGAGTCTGCTGGAAGCTGGCAGGCAGGTCCTCCTGGAGGCCATCGAGTGTGAACCTCAGGTTATCATCCGCCTCCCCCGAGAGCTCAACCCTAATAAGAAATACAGCTGGAGACAGAAGAAAGATGAACCTATGTTCTCCAAATCCTCTTTGGAGGGA
ATGGATGCCGCAGAAGTAGACTACCGCGTGAGACTGGCTGAGCTGCAGCAGCGCTACAAAGAAAAGCAACGAGAGCTGGTCAAACTGCAGAGACGGAGAGACAAAGAAGAGAAACGGCAGCAGCAACAACAACATATCCAACAGCAGGAGAGGAACAGAAGTTTAGCCCGCAGGGGCCCA
GGACGTCCCCGAAAGAGGAAACATGGCCTGTGTGCGCTGTCTCCACCCTCCAGCAAGTTGGATTCGAGATGTGCAAAG---------------------------------------------------------TTGAGCAGAAGTGTGCTTTACTCAGAGGACTCGGAAAGCGGGGAG
GTGCTGAGAAAGCGCTTTCGGGCCTCTAACAGAGATGAGGAGGAGGAGGAGGAAGACGGCAGCAGCGCGTTGAAATTGAAGAAGAAGAAAAAGAGCTGGGGCGAGCAGGAGGCATGTTCAAGCTTCTCTCATGAGGTCCCA------------------AAAATGGCTGTGAAGAAGAGC
CGAGTAAGCGAGCAGGAGCAGTTGGCATCCAAACTCGACAAGGCCTTGTCCCTCACTAAGCTCAATAAATTCAGCAAGCCTTCTTGTAAGTTCATAGACGGTTCC---TCAGGGAAGTCCAGGCCTAGCTCTGGAAGCAGAGTCCCAATGCTCACCGATTTAGATGTAAGAGTTAAGATG
GGGAAATCAAGCCTGTCA------AAAGATCTCGGCATCTTTCAGAAGACTTCCAAAGGAGGTAAAAGCAAAACGGCTGCCAAAACGAAGCCTTCTGAAGCGTGCCTTAAGGGAAAAGGCCAGAGGAAAGCA---CCTTATTCTCCAGTGAGGTCAGAAATCAGCAGCTATTCTAAC---
---------------------------------------------------AACACCGATTCAGAAGAGGAGGATTCCCTGAAGGATGGCTGGCCTTCGAGCTCCATGTTGGGGAGAACGGGG---------------------------------------------------------
------------------------------------------------------------------------------------------------------------------------------------------------------------------------------------
---------------TCACATCCGCAGCTCCCCGGCCTGTGCAGCACTCCATCCAAGAAAAAGCGCTCATCATCCAAGAGAGCCTCTTCGTCTTCATCTTCATCACTCAAGTCCAAGCAGGCGGCCAAAGAGAGGAAACATAAGCACTTTGCTTTATTGCTACAGGAGGCAGGAGTCAGC
TCCTCTGAG---GACTCATTTGACCAAGAGTACTCCACCGAGCGGGATGATTCCGAGGATGACGAC---------------------------------GAGGATGAAGATGGGTATGATTATGAGCTTGATGAAAGTGATGGCCTGTGTTCGTCATCAGTAGAAGAGAGCGGGCTGGGT
CTTCTGGCCCGCTTCGCTGCCAGTGCTATCCCAAGCCCC---ATTATCACCAATCCGCTCTCCCTTGTCCAACTGGAGGCCAAGCAGAAAGCCAAAAAGAAAGAGGAACGGCAGAGTCTTCTGGGT---ACGGAGTTTGAGTTTACCGATTCGGAGAGTGATGTCAAGACAAGAAAGAAG
TTTCCGTCGCTGTTGCATGGCAAGAGATCCGCTCCCGAGCTTCCTCTCTTGCCTCCCGCGAGCGTGATGCGTGACGACTCCAGCCCCACC---------------------AAGCGTGGA------------------CGCAAACCC---------------AAGAAACCCAAGTCTCCC
CGGGAGTTCAGTTTTGACCTT---------ACAGCGGATGGG------AGTGAAGACGAACAGTGGACACGGCGGAGGAGCGAACGCATCTTCCTCCATGATGCTGCT------------CAGTCCACCCCCATCTCCCCG---------------------TCCAGCAAA---------
---------ACTCCTCTTCCGCTCACTCCCAAACCTGCTCGCGGCCCCAAAACCTCCCCGCAGAGCCCCAAGGAACTGGTCAAAGCCAAGGAGGTGAAAGATCCCAGCAAG------AAGAAGAGGATTAAGGAGACCCCCCTGTGTCTG---------------------CCCCCACCC
CAGCTCTCC---AGCACACCCTCAGAAACCAGCGGA------------------GCTCTCCCTGTCAGCCCAGGACGCAAGAACAAGGTCCAAAAGCCCAAAGCCAGAGAGGAATTGGGGCAAAATGTACTTGAATTCCCCCAGCAGGCT------------CGAGGGAAGGGCGGCGCT
GTCAGTAAACTGATGGAAAGTATGGCTGCTGATGAGGACTTTGAGCCCAACCAGGACAGCAGCTTCTCCGAGGACGAG---------------AATCCCTCTGTGAGC------------GCTCAGCCCGAAAGACCCTGCACCCCCGCCCCTCGGAACTGTGTCATTAACAAAGATGAA
CTGCAGGATGGATTACGGGTCCTCATCCCTATGGATGACAAGCTCCTGTATGCCGGCCACGTCAGCACAGTTCACTCGCCTGACATATACAGCGTTGTGGTGGAGGGCGAAAGGGGGAACAGGCCACATATCTACTGCCTGGAACAGCTGCTACAGGAGGCGATTATTGATGTGAAACCG
CCCTCCGTCAGATACCTTCCCCAGGGGACCCGGATTGCAGCCTACTGGAGCCAGCAATACCGTTGCCTCTACCCTGGCACGGTCGTCAGAGGGAGCCCGGACATGGAAGACGTGGACGATTTGATTACAGTGGAGTTTGATGATGGAGACACCGGACGAATCCCACTCTCTCATATTCGA
TTGCTACCAGCAGACTACAAGATTCAGTGTGCGGAACCATCCCCTGCCCTTCTTGTGGCC---AGCACCAAAAGGCGAGGAAGGAAGTGCAGTAAGGATGTACCTGATGGCAAAGAG---------------ACACCACCTAAAATCACGGAAGAGTCTGCTCCAAAAAGCAAGGGAAGG
---GGAAGAAAACCCAAACCCAAGCCTGAGCCTGAAGCCGCT---------CCAAAAGAGCATGAAAAGCCC---GACACACCAACCCCAACGCAAGTCCCAGAGAGGCCCCTGTCCAGCCAGAAA------AGCAGCCCACGGCCAGGTAGAAAAATTAAGCAAGTC------------
---------------------------------GGCACAGCCAGCGTCTCCATCCCCGCATCTAATGAAAAC---------------CAGAAGAAAACCACAGGAATCAAGCCTCCAGCC---AAAGTGCGTTCCCAGCCCCAG------------TCTGTCTACTCTCAGCCACTCTAT
GGAAAAGTTTTGTCTGTGGATCTCTATAATGAGCCCTCCACTTCTCTGGCCTCCTTTATATCCAACAATGAGACT------------------------TCTAGTCCCACGGGGAAAGGAAAGACAGTCAAACGCTTGCGAAAGCCCGAG---------------------GAG------
GAGGCATCTGGATTTGGC---------------------------GTGAAAACGCAA------------CGCAAGCAACCTCAGACTGAGATTCTCATCAAGCTGGACCATGAGGGAGTCATGTCACCTAAAACCAAGAAGACCAAAGCCCTAATGATGATGGAGGGCCAGAACCTATCC
AAAAGAGAGAATAAGTCT---GTGATGGGTGTCAGCTACACTACTATATCCACTACT---------------------------------------------------------------------------------------------------------------------GAGAAA
ACGATAAAGGCTAAAAGCAAGCCG------------------------------------------------------------------------------------------------------------------------------GTTGAAGCAGAGCCTCCAACAGCAGAAAGC
GTGTCTACCTATAGTGTTCGTAAGCTTGGGAGCAGCAGTGAGGGTTTGATGAAGGTC------------------------------------AGCAATTCAGGCAAGAAGGAAAAGAAAGATCTG---GAGTGCTCCAGCAGCAGT---------------AGCAGCAGCAGCTCGGAG
TCAGATGGAGAAGAGGAGCAAGGGGCCACGCAGGAGAAGAAGCCCAAACAAGACTCTGCC------------------------AGCTCTATCAGCTCACGGGCATCAAGTCCCACCTCTTCCAGCTCATCTACAAGCAGTTCTTCATCTGGTTCCCACTCCTCCTCATCATCATCATCA
TCCTCCACCACCAGCGACGAAGAATCCTCTTGTAGCTCAGACGAAGAGCCGGTCGCTGATTCTCAACCATCCCCTGCCGCAGAGCATGTAGCATCTCCAGAGGAGGAAGATGTA------------------------------------------------------------------
---------------------------AAGGCAAAATCGGGGTCTGCGCCCAACATCCATAAGCTCCAGAAACAATCATCTACAACACAGCAACGGCACCAGCAGAAGACGCCCCAGAGACAGCAGAAGGTGAAGCAGGGT---------------------GTCGGTCGCCCCAAAAGA
CGAGAGGGAATCCATCTTCCAACTACAAAGGAGCTGGCAAAAAGACAGAGACTACCCTCTGTTGAGAACAGACCCAAGATCTCAGCTTTCCTTCCTGCCAGACAGCTGTGGAAGTGGTTCGGAAAGCCTACTCAGAGACGGGGAATGAAAGGGAAGGCGAAGAAGCTTTTCTACAAAGCC
ATAATGCGTGGGAAGGAAATGATCCGTATTGGAGACTGTGCTGTATTCCTGTCCGCTGGCCGACCCAACCTCCCCTTCATCGGACACATCCAGAGCATGTGGGAGTCCTGGGGAAACAACATGGTGGTC---CGTGTAAAATGGTTCTATCATCCTGAGGAAACCAACCCTGGAAAGAAA
CTTCATGACAAAAAGAACTGGGATCAAATGTCCGGCCAAAGTCTTCCCGCTGTTCTGCAAGCTTCAAACCAGAGGAAAGACTTCATGGAGCGGGCCCTGTACCAGTCCTCTCACATTGATGAGAACGACGTCCAAACCATTTCCCATAAATGTCTGGTGGTCAGCCTTGAGCAATATGAA
CAGATGATTAAAACGAAGAAGTATCAGGACAGCGAAGACCTCTACTACCTGGCTGGCACCTATGAACCCACCACTGGAATGATCTTTAACACTGATGGGGTTCCTGTAATCTGC
>ENSGACP00000010378_GACU
---ATGGATGGCAGAGATTTTGGACCTCCCCGATCCGTCCACGTACCGCCGCCGTTGCTGCCGGGGCTCACGATGGAGTCTCCC------CGACTCGGAGCGGCAGCCGCGGCCGGGAGGATGCCTCCCTCGCCCGGCCAC---------GGCCACGCGCCGCCCCTCCACTCCGGAAAA
TTCCTGCCATCGCCCATTAACCTACATCCACACCACACC---------------------------------------------------------------------------------------------------------------------------------------------
------TACCCTGCTCTGCCCAGCAGCCTGTAC------CCTTACCTGTCC---CTGGGGCACCTGGAGCCTCCCCCGCTCTCCCAGCACCCTCTCTACGACTCCCATAAA------------------GAGGGCTTTTACCTGCCA------------------GCCTCACTGAGCCAG
CTGCCTCCCCACATGGCATCGGCTCCTCCGCCCGCCCCGTCCAGCTCCACGCCGCCCCAGAGGACATCCCGGGACGGGGGTAGGGAC------------CGCCCTTATCGGGGGGAAAGG---------------------GAGAGAGAGCGTTCGAGAGAGGAGCCAAGGCCGCACAGC
GTGGTGGACCTGACGCAGGACGGGAGGAGCGAGGAGGAGCGCAGAGCGAGGAGCGGCGAGCGG---------GAGCGCGAGCGGGACCGGGACACGGAGAGAGACCGCTGGCCCTTCCATCGTCACCCCCACGAGCAGAAGCCACACCCACAGCCCTCCGCTGTGCAGCCCAGATCCCTG
CCGTCA---------------CCCCCACGGCACTCCTTCCCCTCGGGCGGGGGA---------GGG---------------AGGTTTCATGGAGCAGAAACGGACCGCGGGGGT---------------------------------------------CGGGAC---------------
------------------------------------------------------AGACAGCGGAGGAATGACGCCGGCGCCCCGTCGGCCGGGACCCTCCACGTCTCCTACGCCCTCCCTCCGGCGCTTCAGCCCTCCGCCGCCGGCCCGCCT---------------------------
------------CACCCG------------------------TCCACCCCCAGAGAGTCGATGAGAGAGCAGCGGGTCAGCGCACCGACGTATGTGCCTTCCGTGGAGGTTTACGACGAGCGGGTCGGGCCCATCCAGATCGCCTCGCAGGCCCGTGACAACAAACACAAGGACAGG---
---------------------------------------------------------------------TTC---------------CCTGACAGGAGCCCGATGGAGCATCCCGGTCTC------TCC------------------------------------------AGAGCGGAA
------------------------------------------------ACAGCGCAC------ACACAATGTTCACACTCTCCCCCCCAC------------------------------------------------------------------------------------------
------------------------------------------------------------------------GGCGCGGCCCACCGGCCCGAGCAACAAAGCAACACT---------CTTGCCCACTGTGCA---------ATGCCCGCG---------------AGACACACCCCCTCC
CCAGCACGCAATTGGGCGCGCAGGGGAGGAGGGCAG---------------TCAGAGACGCTACCTCGACCCGTC------------------GGCCGTCCTACCGACCCGGAGGGGCAATGGCAGGAGAGCGAGGCGGGGGGGGCGCCGGGGTCGGATCCCACCGAGGTGTCGGCCATG
CAGAGTCTGATTAAGTACAGCGGCAACTTTGCTGCGGAGGGTCCCGGGTCCGCCAGGCACGCCGCGGACGGGCGAGGGCCCTTTGGGGGTCTGGCCAACGTCGGGATGGATTCGGCTGGTGCG------------------------------------------------------GCG
------------------------TTGCGGGTGCCTCCC---------------CAGCTGAAGCGGGAGCAGGAGCGGCCGGACAGCGCCCGCTCGTTTGGCCGGGAGGGC---------------GAGGGGGAGGTGCGCCACCCTCCGGTGGGCATCGCTGTGGCCGTGGCCCGGCAG
AGAGACAGCGGGAGCACCAGCAAACCGAGCGGGGGCCCCTCGGACACTCAGAGGAACCTGCTGCAATCGGCCATTAAA---GGT------AAAGGA------GATGAGGAGCGCGGGGAGGACCGGAGCCGTCTCCACGACGACAGACTGCTGGCCAGCCGGCTGGAGCGCGAGCAGGAG
AAAGTGCTCCGAGAGTCCAAGGAGCTGTCGGAGTTCACTCAGATGCACCCGGCCCCCATGTCCAGC------------AGTATGATGACACCCAGCCTCATGACCCCCAACCTCATGGTCACAGGAGGGGCGGCCCTGGCAGGGGCGGGACGATGGCCTCCCGACCCC---TCAACTCTG
ACCTCTCACCCCTGGATGCCCCGACCTGGAGCCCCACCAGTCTGGCTGTCCAGCTCCCCATACAGCCTGGGTCCTCCCTCACTCCATCAGACCCTCCCTCCCGGCTACCCCCCCTCGCTACAGGGCTCCATGCCCCCTCACTACCAGTTTGCCAGGGACCCACAGTCTGGACAGCTAATA
GTCATCCCCACTGAACACCTGTCACACTAC---GGAGGCGACGTACTTGAGCGCGGGGCCCCGATGTGGTCGGGGGTATACGGAGCA---GGCAGCTCGCTGCAGCACGCGGCACAGCTGCAGCTCCTCTCGCAGCAGCAGATGCTGCGGCAACAGGAGCTGCTCATGATCCAGCAGCAC
ACGGCGCAGGTCCTGGAGCTGCAGAGGAACGCACAGCTAGTCGAGCGCTTAAAGGCCAGCGAGCACCGGCCGGAGATGGAAGACAAAGCGGAGAAGCGGCACGCTGAA---CCCAAACCTCGGCCCTCCTCCGTGTCTTCTCCGTCCCGCTCGCCCGTCCTGCACCCGCGCAAACCTCCC
GTCCTCTCCCGCTCGCCGACCCCGTCTACTTCC---------TCCTTCGGCCCTCTG------CCCCTGTTCGCCTCGCCGGTGACCGGCCTCAAGAGGGAGGACGACGGG---------------------CAGAGAGTGTCGTCTCACCCG------CCCCTGCCTCAACAGCCTCAC
CCCCGCTCAGCCTCCCCGCCCACGTGCTCGCCGCGGCGCCCTAAGCTGGAG------------------GTGGGACGGAGGGAGCAGAGAGAGGGACAGAAGCCGGACTCTGCACCCTTTCAAGGCATCTACGCTGAT---------CTCCCTCCTGGTTATCCCTACCAGTCCATCACT
GCCCCATTCAGCTCCCCTTTCCCCCCTTTTCACATCCCAGCTCCCACAGCGGCAAACACAGAAATTGTCCCCCCCCATCGC---------------TCCCCCGCCCCTTTGCCCTCGGCCCGCCTCCACTCCAGGCTGCTGGACGCAGACGTCAAGCCGCAGAAGCTC------------
------GAGTCGTCCAAGACGGGA---------------------------------TCTTTCCTCAAGCAGGAACCCGATGTGGAGCAGCCTCGGCTCGACGTGACCCCGCAAGCCGTCGGCCCTCTTCGCCGGAGCTGCAGCCCTGCGCTGGCCAGACCGGACCGAGAGGAG------
GATGGGGAAGCC---CCGGCGCCCCAGTCCCAACCGCCGCCTCTGCTCGCCCCCAGCCCTCCCCGCCTCCAGGGTGAAAGACGGGAGGAAGTCCGGGAGGAAGAGAAGGACACGGGGCAAATCAAAATGGAG---GCGTCATCTCAGTCCTGTCGGGCGGCATACCCTCCACTGCCTCCT
CCACGCACAGAAGCTGAGCCTAAACCAGAGGTCTCCGACGGTCCAGAGCAA------TACCCCTCGTGCGTCGCCGCGGATTCAGAACGCCGGGAG---------CCGTCTCAGACGCATCGGCCGCTGGGAGAAATCCCCAGCGCGGCGTGCGAG------------CACGAGCGGCCA
GCCACTCCGACCGGGTCGCACACTCCCAGCAGCAGAGAA---------------AGTGTCAAA---------------GAA---------------------ACTCCTCCT------CCAACCGCTGACTCGCCGCTCCTGCTG------GAGGATCCCATGGCCGGG------------
------------------------------------------------------------TTGTTTGCTCTGCTGGCGGCAAGTGAAATGGCCGAGGCCCGGCCCAACACCCCA---CCCACGCTGACGCTCATAGCGCCGATAGACAGCGCTCCC------------ATGGGG---GCA
GAC---TGCAGCAGCACGGGTGCTCTGGAGATGGTGGCGCTGGAGGGGATGGCCCTGCTTAGCCAAATGGCCCAGCGCGAGATCGAACACATTCGCCTGGAG------CAA---------------------GAT------------------------------ATCACGTTAGAG---
---------------GGTCTGGACTATCTATTGAAGGCGAGCAGGCAGATTTTGTTGGAGGCCATCGAGAAACAGTCCCAC------ATTGACCTGCCCAGAACTCTGGACCCCAACAAGAAGTACAGCTGGAGGCAGAGGAAGGAAGAGCCGCTGTACAGTAAAATGTCCGTGGACGTG
TTGGACGCGGTGGAAGTGGAATACCGCGTCCGCCTGGCCGAGCTGCAGAAGACGTACAAGGAGAAGCAGAGAGATTTGAGCAAGCTGCAGAGACGCAGAGACAAGCGTGAGCGGCAGCAGCAAGAGGATGAGAGG---------------------CGGAGTTTGACCAGGCGGGGCAGA
GGACGACCCAGGAAGAGGAAGCAC---------------TTGGCGACACCTCCCAAACTGGACAGCAGGCCTGCAAAG---------------------------------------------------------GCGGGTAGGACGGTGCAATACTCTGACGACTCTGAAGCTGGGGAT
GGACAGAGGAAGAAGTTCCGGTTGTCCAGAGAAGAAGAGGAGACCGAGGCGGGAAGTGGAGGG------------------------------GTGATGAATGACTCTGAG------CCGTCCACCAGTCACGGCCTCGAG---GTAGTGATCTTAGCATCGTTGAAGGTGAAGCGTGCT
CACGTGTGTGAGCAGGAGCAGCTGGCGTCGGACCTCGACAGAGCACTCTCGCTCTCTCAGCTCGGCGCTCCGCGCAAACCTCAA---------GCCCCCAACCTCAAGTTGGACAAGTCCAAC---------------------------------------------------------
GGCAAGTCGGCGGAGAGTCGGGCGAAGGAGCGCGGCATC---CACCCGCCCGCCAAAGCGGGCAAACACAAGACGGCCCCCAAGGCCTCCGCTTCGGCGCCTCCCCGGAAGGTGAAAGGTCAGAAGAACACGGCTCCGTTCTCTCCGGTGAGATCGGAGCTCAGCAGCTGCTCCAACAGT
GAGTATCTGAACAATACGGCTTCACTCATTAACCGCACTCTCTCTGCGCCAGACTCAGATTCAGAGGAGCACAATTCCGCTCGGGGGGGCTGGCCCCCT---------CTCTCAGGGACGCGT---------------------------------------------------------
------------------------------------------------------------------------------------------------------------------------------------------------------------------------------------
---------------TCTCAC---------------------------------------------------------------------------------------------------------------------------------------------------------------
---------------------------------------------------------------------------------------------------------GGCGACCCG------------------------------------------------------------------
------------------------------------------------------------------------------------------------------------------------------------------------------------------------------------
------------------------------------------------------------------------------------------------------------------------------------------------------------------------------------
---------------------------------------------------------------------------------------------------------------------------------------------------------ACCAGGAAGAGGCGATCGACGTCGTCG
CCGACG------------------------------------------------------------------------------------------------------------------------------------------------------------------------------
---------------------------------------------------------------------------------------------------------------------------------------------------------TCCCTGCTGTCTGGCCAAAAG------
------------------------------------------------------------------------------------------------------------------------------------------------------------------------------------
------------------------------------------------------------------------------------------------------------------------------------------------------------------------------------
------------------------------------------------------------------------------------------------------------------------------------------------------------------------------------
------------------------------------------------------------------------------------------------------------------------------------------------------------------------------------
------------------------------------------------------------------------------------------------------------------------------------------------------------------------------------
------------------------------------------------------------------------------------------------------------------------------------------------------------------------------------
------------------------------------------------------------------------------------------------------------------------------------------------------------------------------------
------------------------------------------------------------------------------------------------------------------------------ACTCAGAAGAAGAAACACAAGCACTTATCGCTGCTG------------------
------------------------------------------------------------------------------------------------------------------------------------------------------------------------------------
------------------------------------------------------------------------------------------------------------------------------------------------------------------------------------
---------------------------------------------------------------------------------------------------------------------------------------------------------CTGGAGGAAGCGGGACTCAGCTCCTCC
GACGACTCCTTTGACCAAGGT---------------------------------------------------------------------------------------------------------------------------------------------------------------
------------------------------------------------------------------------------------------------------------------------------------------------------------------------------------
------------------------------------------------------------------------------------------------------------------------------------------------------------------------------------
------------------------------------------------------------------------------------------------------------------------------------------------------------------------------------
------------------------------------------------------------------------------------------------------------------------------------------------------------------------------------
------------------------------------------------------------------------------------------------------------------------------------------------------------------------------------
---------------------------------------------------------------------------------------------------------------TAC
>ENSXMAP00000000966_XMAC
------------------------------------------------------------------------------------------------------------------------------------------------------------------------------------
------------------------------------------------------------------------------------------------------------------------------------------------------ATGGCACAGCTTTGGGCGTCGCACGCTCAC
GAAGGCTACCCTCCCCTCCCAAGCAGCCTTTACTCCAGTCCCTACTTGTCT---CTGGGCCGCCTGGAGACGTCCTCGCTCTCCCAACATCCTCTCTATGATCCTCACAAA------------------GATGGATACTTCCTGACG------------------TCCTCACTGAGCCAA
TCACCTCTGCACCCTCCATCTGCGTCCTTGGCCACTCCTTCCAGCTCCACGCCTCCCCAGAGGACGTCCCGGGATGGGGTCAGGGAC------------AGGACGTATCGGACAGAGAGAGAGCGGGACAAGGAGAGG---GAGAGGGAGCGGCTGCGCGAAGAGTCACGGCCGCACAGC
GTGGTGGATCTGACGCAGGAGACGCGAGGCGAGGACGACCGCAAGGCG---------AGCAGA---------GATCGGGACCGAGAAAAG---------------------------------------------------------------CCTTTGGCGGTGGAAACCCGATCCAGA
CTGTCG---------------CCTCCACAACCCTCCTTCCCTCTCAGTGAG------------GGT---------------CGGTTCCTCGGTTCTGAGAAAGACCGAAGGGGT---------------------------------------------CGGGAAGAGGAGGGCGCTTCT
CGACCCCACCACTGCCAGAACTCCAACTCCAACAACTCCACCTCTCTTTCCGAGCGGCAGCGGAGGAACGAGTCTGTGGCCACGGCGGCCGGGACCCTGCACGCCTCCTACGTCCTCCCCCCTCCGTTACAGCAGCCCGGCGCCGGTCTTCCC---------------------------
------------CACCTC------------------------CTCACACCCAGA------------GAGCAGCGAGTCAGCGCGCCTACGTATGTGCCTTCTGTGGAGGTTTACGACGAGCGGGTAGGGCCCATCCAGATCGCCTCACAGGCCCGGGACAACAAACACAGAGACAGAGAG
CTTGAACGAGACAGGGACAGAGACAGGGAG------------------------------AGCTACAGGTTT---------------CATGAGAAAAGCCTCATGGAGCATCCTCGGCTCTCCCAGTCAAGCGAAACG------------------------AACAATCAAAGAGAGGAA
GGTTCCGTCATTTGCTCCAACGGTTCTCTCAGTAAACGAAGCCAGGACGCATCTTTCTCCTCAGGCCGATCCCGCTTCAGTCCAGAAACCAGGGACCTA------------TCCAAACACTCGCTCAGAGTCGGCATC------------------------------------------
------------------------------------------------------------------------GGGTCA------------GAGTCTAAGTGGAACGCCATGACCCCGTCGGCCCACTACGCCACCAATCACATGGCCGCTTTGGCGGCCCAGCACGGTCACAATCTCTCC
GCTCCCCACAGCCAGCCGTCGCAGACGCAGAACCAGAGGCGCTACCTGGACCAGTCGGGGCTTTTTCGGCCTGCAGCGTCC---------GCCGGCGGA---------------------------GAACAC---------------------CCGGACTCGGCGGAGGTTTCGGCCATG
CAGAGTTTGATTAAATACAGCGGGAACTTTGCCGTCGATGGGCCCACGTCTTCCAGGCACATCATCGACGGGAGGGGGCCTTTCGGCGGTCTGGGGAACATCGTGACGGGTGCCGAGAGGGAAAAAGAAAGGGAG------------CGGGACAAGGAACGA---------------GCG
------------------------CTGAGGGTCCCTCCT---------------CAGCTGAAGAGGGAACAGGAGCGGCCGGACAGCGCCCGCTCCTTCAGCAGAGAGGGG---------------GAGGGCGAGGTGCGACACCCTCCTGTCGGGATCGCCGTTGCTGTGGCACGGCAG
AGAGACAGCGGGAGCTCCAGTAAGCAAACCAGCGGAGGCTCCGACACACAGAGACCCCTGCTGCAAACAGCTATCAAA---GGC------CATGGA------TACGAGGATCGAGGGGAAGAGCGCGCTCGCCACCACGATGACCGACTGCTGGCCGGCCGGCTGGAGCGAGAGCAAGAG
AAAGTCATCAGAGAGTCCAAGAATCACCCCGAGTTCACTCAGATGGGCCCCGGCCCGCTGTCCGGCGGCCTGACACCTAGCATGATGACGCCCAGCCTCATGACCCCCAACCTCATGGTCACAGGAGGGGCTGCTCTCGCAGGGGCAGGGCGGTGGCCTCCCGACCCC---TCAACCCTG
ACCTCTCACCCCTGGATGCCCCGGCCCGGAGCCCCTCCGGTCTGGCTCTCCGGCTCTCCATACGGCCTGGGTCCCTCCCCGCTCCACCAGACCCTCCCCCCGGGCTACCCGCCCTCTCTGCCGGGCTCCATGCCTCCTCCCTACCAGTTTACCAGGGATCCGCAGTCTGGCCAGCTAATC
GTCATTTCCACTGAACACCTGCCGCATTACGCAGGAGGCGACGTGCTGGAGCGCGGAGCCCCGATGTGGTCGAGCGTGTACGGGCCG---AGCAGTTCGCTGCAGCACGCGGCGCAGCTGCAGCTGCTCTCCCAGCATCAGATGCTGCGGCAGCAGGAGCTGTTCATGATCCAGCAGCAC
ACGGCGCAGGTCCTGGAGCTGCAGAGGAACGCGCAGCTCGTCGAGCGCCTGAAGGCCAGTGAGCACCGCCCAGAGATCGAAGACAAAGTCGACAAGCGGAACACCGAC---CCGAAAACCCGACCCTCCTCCATATCCTCGCCGTCGCCCTCACCTGTGCTGCATCCTCGCAAGCCCCCT
CCTCCCTCCCGATCTCCGACGCCGTCCACGTCC---------TCCCTCACCCCTCTG------CCTCCGACCCCCGCCCCGGTGACCACCCTGAAGTCGGAGGAGGGAGGA---------------------CACAGAGTCCTGTCTCACGCACCGAAGCTCCTGCCTCACCCGACGTCT
CCACGCTCGGCCTCTCCGCCCCCGTCCTCGCCGCGGCGGCCCAAACAGGAG---------GAGGGGGAGGCGGGAGTGAGGGAGCAAAGG------AAAAAGTCGACCTCTACACCCTTTGAAGACATCTATTCTGAT---------CTGCCTCCAGGTTACGCTTACCAATCCATCACT
GTGCCGTTCGGATCC---TTCCCGCCTTATCACGTCCCGGCATCGGCAGCTGAAAACCCGGAGGCA---------CATCGATCCTGCTCTCCCGCTGCTCCTGATCCTTTAGCTTCATCTCACCACGATTTCAGGGTTTTGGATGCAGAGATCAAGCCCCAGCGCCTG------------
------GAGCCCCCGAAGGCGGGG---------------------------------TCTTTCCTTAAACGGGAACCCTGCGAGGAGCACCCTCAGCCGGATCTG------------------------------AGCCGCACCACCGACCGGGCCACCGAGGACGACGAGGTG------
GACGGGCAAGCC---CCAAAA---------------------------ACTCCCAGTCCTTTGATTCCACCAGGTGAAAACCAGCGAGAAGTGGGGAAGGAAGAGAAGAACGACGGTGAGATTAAGGCAGAA---ACATCGTCCAACGCCTGTCAGGCGGTGAAG---GCCCCGCCCTCT
GCTCCTGCAGAAGACGAGCCCAAACCTGAACTTATCCAGGAAGCAGAGCTGGCACCGTATCGCCAATCCATCTCTGCAGAGTCAGACAGTCAAGAA---------GCGCCTCAGATGTGTGTGTCGTTGGACCAGACG------GCCGTGTGTGAA------------CAGGTTCCGCCC
GACGACGCATCCGACTCCTACCCTCCTTGCCTGGAGGAA---------------AGTACCCGT---------------GAGCCTCCCATCCTC---------------------------GGCTCCCCGCTCCCGCTGCTCATCCGCTCAGAGGACCCCATGGGGGGC------------
------------------------------------------------------------ATGCTGGCCCTGCTGACGGCCAGCGAGTTGGCCCAAGCCCGGCCCAGAACCCCA---CCCACTCTGACGCGCGAAGGCCAGGTGGACGAACCCACT------------TTTGCT---TCC
GCC---TGCAGCAGCGCCGCAGCTCTGGAGATGGTGGCTCTGGAAGGCATGGCCCTCCTCAGCCAGATGGCTCAAAACGAAGCGGAGCTTGTTTTCCACGCA------CAA---------------------GATTCTATTCGTCCAGGAAGAAACCTGATCGATCTCACATTAGAC---
---------------GGTCTGGACTGTCTTCTTGAAGCGAGCAGACACGTTTTACTGGAGGCGATAGAAAAGCAGTCCCAC------ATCGATCTGCCAAGAACTCTGGACCCCGACAAGAAGTACAGCTGGAGGCAGAGGAAGGAAGAGCCGCTGTACAGTAAG------GTGGACATG
TTGGACGCCGTCGAGGTGGAATACCGTGTCCGCCTGGCCGAGTTGCAGAAGACGTACAAGGAGAAGCAAAGGGAGATGAGCAAACTGCAGCGGCGCAGGGACAAGAGAGAGAGGCAGCAGCAGGAGGACGAGAGG---------------------AGGAGTCTGACCAGGCGTGGCAGA
GGAAGACCCAGAAAAAGGAAACAT---------------CTGCCCACACCTACCAAACAGGACAGCAGGCCTGGAAAG---------------------------------------------------------GTGGGTCGAACAGTGCAATACTCTGAGGACTCTGAAGCCGGGGAA
GGACAGAGAAAGAGGTTCCGACTGTCCAGAGAC------GACACGGAAACCGGAACTGGAGGAGAGAAG---AAGAAGAAGAAAAAGAAGAAGAGCTGGAATGACCAGGAG------TCGTCCAGCGCTCACGTTCTAGAG------------------GCCATGAAAGCGAAGCGCGGT
CACCTGTATGAGCAGGAGCAGCTGGCCTCCGACCTCGACAGGGCGCTGTCGCTCTCGCAGCTCGGCTCCCTCAGCGGCCCTCGT---AAGCTCACCCCCGGCTCCAGGTCAGACAAGTCAAAG---------------------------------------------------------
GACCGATGCTCCGAAAGCGGGCTGAAGGAGCGAGGCGCT---CACTCCTCCGTCAAAGCCGGGAAGCTCAAGATGGCCGCCAAAGCTTCAGCTGCCGAGACCGTCCAAAAGGTGAAAGGTCAGAAGAAGTCC---ATGTTTTCTCCCGTGAGATCGGAGATCAGCAGCTGCTCCAACAGT
GAGTATCCGGAGAGGAAG---CGGATCATTAACCGCACTCTCTCTGCACCAGATTCAGACTCAGAGGAGCTTGTCTCTTCTCGAGGGGGCTGGCTTCCT---------CACTCGGGGACGCGT---------------------------------------------------------
------------------------------------------------------------------------------------------------------------------------------------------------------------------------------------
---------------CCCCAC---------------------------------------GACGGCTCGTCCAGAAAGAGGCGCTCGGCGGCGTCGCCGACCTCCCTGCTGCCCACCCAGAAATCGTTGAGGAAGAAACACAAGCACTTATCCCTGCTGCTGGAGGAGGCGGGCCTCAGC
TCCTCCGACGACGACTCCTTCGACCAAGAGACCTCAGAG------GAT------GAAGAAGAGGACGAGTCGGATTCGGACGATGATGACGGCGACGAGGATGATGATGATGGT------------------------------------------GGCTGTGAGGAGAGCGGACTGGGT
CTGCTGGCCAGGTTTGCGGCCAGCGCCCTCCCC---------GTCAGCCCGCCCCCGTTGAGCCTCCTC---------------CATGACGGGAAACACTGCAGCAGCAGGCAGAGCATGCTGGGTTCACCCGAGTGTGAGTGGTCCGATTCCGGCTCGGACTTGAGGCAGAGGAAG---
TTCCCCTCCCTCCTGCACGGGCGGCGCTCCGCCCCCGAGCTCCCCCACCTGCCGCCGGCGACCCGCCGAGGCGACCAGCCCAGCCCCACC---------------------AAGCGAGACGAAGCACTGCCGGTCAAGCGAAAGCCTCTGACGAAAGCCCGCCCCTCGCCTCGATCTCCG
CGGAGATTCAGCTTCGACCTC------TCCGCCGGCGTCGGGGGCTTCAGCGAGGACGAGGGCTGGAACCGGCGGCGCAGCGAGCGGATCTTCCTCCACGACGCCAGT------------CAGATGTCC---GTGTCGACGTCTTCC---TCCACCAGTCAGAGCTCCTCGTCCTCC---
------GCCTCCGCTCCGCCTCTCACCCCGAAGCCGTCCTCCAAACCGAAAACCCCTCCAGCAGTA---------------------GGAGAGGGAAAAGACATGATAAAA------AAAAAGAAGCAGAAGGACCCTTCTGTGCCAGTC---------------------AGCCCGTCC
ACTTTGTGC---AGTCCGGTCTCTGATGGGCCAGCG------------------CCTCTAAGC------CCGGCACATAAAAGCCAATCT---AAAGGCAAAACCAAAGCAAGA------------------------------GAGGTC------------AGTCCGTCCAGGGGCGCC
GTGAGCCGGCTGATGGAGAGCATGGCGGCGGACGAAGACTTCGAGCCAAACCAGGACAGCAGCTTCAGCGAAGACGAGCTCCTCCCGCCACGAAACAGCAGCGTCTCC---------------------GAGAGGTCGTCCACACCCGCTCCAGTGCAGTGCGTGTTGGATAAGGACTCC
CTGGTGGACGGACTCAGAGTTCTGATCCCGATGGACGACCAGCTTCTCTACGCAGGACACGTCAACACCGTACACTCCCCTGACATTTACAGCGTGGTGGTGGAGGGGGAGCGAGGCAACCGACCGCACATCTACTGCTTGGAGCAACTGCTGCAGGAAGCTATAATCGACGTAAAGCCT
CCGTCCGTGCGTTACCTCCCAGAGGGCACCCGGATCGCCGCCTACTGGAGCCAGCAGTACCGCTGCCTTTACCCAGGAACCGTCGTCAACGGAAGCTCAGACATCGACGAGAACGACGATCTGATCACAGTCGAGTTTGACGACGGCGACACAGGACGCATCCCGCTCTCCCACATCAGG
CTGCTGCCGCCGGACTACAAGATCCACTGCGCAGAGCCGTCCCCTGCGCTGCTTGTGGCCGGCCCGTCCAGGAGGAGAGTGCGCAAATGCAGC------------------AAGGAGGCGGGAGCA------------------AAGCCAGAGGAGACCACACCCAGGATCAAAGGGAAA
CCGGGCCGCAAGCCAAAACCCAAACCAGGTCGGGAGAAAGCTGATCCTCTACCCCCC------------------------------TCCACCCAGTCCGCCGACAGACCTCCAGCTCCAGCAAAACCGGCCCAGGACAGA---------------------------------------
------------------------------------------ACCTCCTCTGTCCAGAAAACTGCTCAAGAA---------------AAGCCCCGCCCTGCGTCCCGACCGACCATGGCCACGCCAGCCAAACCCGACCGGAAGAACTCCGGTGCTTCCTCCGCGAGCAGCCCCACT---
---------------------------------------------CTCCCCAGTCCGGTGTCCCGGAAGAGTGGC------------------------TTGGCCCAGTCTCCCGTTTCCAAGCCGTCCCGGGTCCTC------CCCTCTTCTCTCTATCCTTCCACGTATGAC------
CAGATGTCC---TCCAGACCC------ATGTCCAGGCCCAAGCCCATCTCCGGACAG------------AGGAAGTCCTTGTCCGCAGAGCCCCTCGTCAAGCTGGACCACGAAGGTGTCACTTCCCCGAAAACCAAAAAGACCAAGGCTTTGATGTTGCTAGAGGGACGCGACATCAGG
CGT------------------------------GACCACGCCCCTATCGCCACTTCC------------------------------------------------------------------------------------------------------------TCGGCCAACCAGAAG
CTTCTGAAGGCAAAGACAAGAGGC------------------------------------------------------------------------------------------------------------------------------CCGGAGAGGGCGACCAGTCTGCCTGAGAGG
GAGTCTGCCTACAAGACCTCA------GTCCTGGCTAAGGACCAGCTGGAGAGTCGGGGAAGTGGAGGTAGAGGACAGGAGGTGGACGCTAGAGAAGAGAAGGCTAAAAAAGAGGAACAAAAGGAG---AGGAAGAGGGAGGAGAGGAAGATGAAGGAGGAGTCTCAGAGTAGCAGCAGC
TCCGAGTCGGAGGAAGAAGGGGAAAATGGGAAGGTGAAGAAGAAGAAGAAATGCACC------------------------------------------------TCTAGCTGCTCGTCCTCTTCTTCGTCCTGCTCTGGCTCCTCCTCTTCATCTTCTTCTTCGTCGTCCTCGTCGTCT
TCGTCGTCGACTGATGAC------TCGTCCTGCAGCTCAGATGAGGAGAGGACC------------CCTACACCGCCGCCTGGACCCCTCCAGAAAACTCCTACACAGGACAAA------------------------------------------------------------------
---------------------------CACTCTCCCTCCCCATCGAGTCCTCCGGTCTCAGCCACTCCGGCTCCCAGTAAACCGACAAAGCCCGCCACCGGGAAGGGCTCCGGACAGAGGGGCCGTCCGCCGAAACCGAAGCCAAGCGGGGGAGAGGGAAAGGCGGGGAGGCCCAAGAGG
AGAGAGGGGGTCCACCTGCCCACGACGAAGGAGCTGGCTAAACGTCAGAGGCTGCCCAGTGTGGAGAACAGACCCAAGATCTCTGCTTTCCTCCCAGCCAGACAGCTCTGGAAGTGGTTCGGGAAACCCACTCAGAGACGCGGCATGAAGGGGAAAGCCAAGAAGCTCTTCTACAAGGCC
ATCATGCGTGGCCGAGAGACGATCCGCATCGGGGACTGCGCCGTGTTCCTGTCCGCCGGGCGGCCCAACTTGCCTTTCATCGGCCGCATTCAGAGCATGTGGGAGTCCTGGGGCAGCAACATGGTGGTC---CGGGTCAACTGGTTCTACCATCCAGAGGAGACGAACCCTGGCAAGAAA
CTCACCGATAAGAAGAACTGGGATCAGATGTGCGGTCAGTCTTTACCAGCGGCTCTGCACTCTTCCATCCAGAGGAAAGACTTCATGGAGCGCGCCCTGTACCAGTCGTCTCACAGCGACGAGAACGACGTGCAGACCATCAGCCACAAGTGTTTGGTGGTGAGCGTGGAGGAGTACGAG
CAGATGGTCCACACCCGCCGCTACGCCGACAGCGAGGACCTCTACTACCTGGCCGGCACCTATGAACCCACGACCGGAATGATCTTCAACACGGACGGCGTTCCGGTCATCTGC
