# Supplementary material for: Global expression pattern of genes containing positively selected sites in European anchovy (Engraulis encrasicolus L.) may shed light on teleost reproduction
Source: PLoS One. 2023 Aug 11;18(8):e0289940. doi: 10.1371/journal.pone.0289940 (PMC10420382; doi:10.1371/journal.pone.0289940)
Supplement: S1 File — (ZIP) [file pone.0289940.s008.zip › alignments/anchovy.14001_ANCH.fas]

>ENSONIP00000015491_ONIL
------AACATGGTTCGGTGTTTCCTCATCCACACCGTGTGCCCGGTGAGTGCTCTGTCTGCCGGGGAGAGCCGTGTTCTTTACTCCCGGGTTTTCGGTCCAGATGACGGAGTCCTGTCCGAGCGGCACCGAGAGCTCAGCCCGGAGGAAAGAAGGCTCCTGCAGAAGGAGAAGGTGGCC
GCAGTAGCCAGA------------------------------------CAAGTCCGGAGTGCTGTCTCTCTGTCCCGGGAAGCCTCGGGTCGGCTGATAGTGGAGACG---------------ATGCCGGGCGAAGAGAATCTGGCCCTGCAGGACGCCGACTGTGGCGTGGTGCGGCTC
AGAGCCGGAGACCCCTTCTCTGAGGAGACGAGCGCTCTGTGGCTGGGGGTTCAGAGTCTGGGCTTCACGCTCGTCTGTGAGCCCCACGAGAACCTGCTGCTGGCTGAGGGAACACTGCGCAACCTGACCCGCCACTGCCTGGAGCACCTGCACATGCTGGGGCAAGGGAGCGAGGTCCTG
TTGAAGAGCAACCGGATCGAC------------------------------------------------GTCCTGCTCAGTCGCCTGCTTCCTCACGGGCAGCTGCTCTTCCTCAACCACCGCTTTGCCCAGAGTTTGGAAAAGGAAGTAGCGGCTTATATGGCCAAA
>ENSTNIP00000013465_TNIG
---------ATGGTTCGGTGCTTCCTGATCCACACCGTCTGTCCGGTCGGCGCCCTCGGTCCCGGGGACAGCCGCGTTCTTTACTCCCGCCTCTTCGGACCGAACGAAGCCGCTTTTTCCGAGCAGCACCGGGAGCTGGAGGAGGAGGAGAGGCGCCTCCTGCAGAAGGAGGCGGTGGCC
CTGGTCGCCAGA------------------------------------CAGGTCCGGAGCGCCGTCCGCCTGTCCCGGGAGGCTTCGGGTCGCCCGCTGGGGGAGTCG---------------GAGCCCGGGGAGGAGGCGCTGGCCCTGCAGGAGGCCGACGGAGGAGTGAGGCGCCTC
CGGGCCGGGGAGCCTTTCTGCGGGGAGACCAGCGCCCTGTGGCTGGCGGTCCACGGCCTGGCCTTCACGCTGGTGTGTGAGGCCCACGAGAACCTGCTGCTGGCCGAGGGGAGCCTGAGGAGCCTGAGCCGACACTGCCTGGAGCAGCTGCACCTGCTGGGCCCGGGGCCCGAGGTGCTG
CTGAGGAGCGACCGCGTGGACGGCTGCTGGACCGCCTGCTTCCTCACGGGCAGCTCCTCTTCCTCAACCACCGCTTTGCCCAGAGTCTGG------------------------------------------------------------------------------
>anchovy.14001_ANCH
---------ATGGTGTATTCTTTCCTTATTCACACAGTGTGTTCGGTGAACGCACTGTCAGCTGGCGGTTCTCGCGTGCTCTACTCCCGGGTGTTTGGACCGGAGGACAAC------TCGGAG------ACTGAC------CCGGAGAGGAGACGCCTCCTTCAGAAGGAGAGACATCTA
GCTTTGGCTCGG------------------------------------CGTGTGCGGACGGCGATATCTCTGCATCGGGACGCGGCGGGCAGCCCGTGTGTGGAGTGC---------------GTTCTGGGAGAGGAGGCGGTGGCCCTGGGCGAGGCCGACTTTGGAGTGCTGCGTCTC
ACCGCCGGCGAGCCGTTCCCCGCCGAACACACGGCGCTGTGGCTCGGTGTGCAGAACCTGGCCTTCACCATGGTGTGCGAGATGCACGAGAACTTGCTGCTGGCCGAAGGAACCCTGCGGAATCTCGCCCGGCACTGTATGGAGGAGCTGAGGCTGTTGGGACACGGTAGCGAGATCCTG
TTAAAACGTGACCGCATAGAC------------------------------------------------GCCATGCTTCAGCGCTACCTCCCCCATGGCCAGCTCCTGTTCCTCAACCACAGGTTCACCCACCTCCTTGACAAGGAGCTCAGTGCCTATGGCAACAAA
>ENSTRUP00000045065_TRUB
AGCTTTAACATGGTTCGCTGTTTTTTGATCCACACCATCTGTCCGGTCAGTAATCTCGGTCCCGGGGAGAGTCGGATTCTTTACTCCCGCGTTTTTGGACCGAATGAAGCTACTTTTTCCGCTCAACACCGAGGGCTGAGTCCGGAGGAGAAACGACTCCTGCAGAAGGAGAAGGTGGCG
GTGGTCGCCAGGTTAGATGATTTCCCTGACAATAGCTGTGACCTAATGAAGGTTTATCCAGCC------------------------------------GGCACTAGTTCACCTATATGTGTCNCTCCCGGGGAGGAGGCGCTGGCCCTGCAGGAGGCCGACAGCGGAGCCATGCGCCTC
AGAGCCGGAGAGCCTTTCTCTGAGGAGATGAGCGCTCTGTGGCTGGGGGTCCAGAGCCTGGCCTTCACGCTGGTGTGTGAGGCCCATGAGAACCTCTTGCTGGCTGAGGGGACCCTGAGGAACCTGAGCCGACACTGCCTGGAGCAGCTGCACATGCTGGGTCAGGGCAGCGAGGTCCTG
CTGAAGAGCGACCGCGTGGAT------------------------------------------------GCTCTGCTGGGCCGCGTGCTTCCTCACGGGCAGCTCCTCTTCCTCAACCACCGGTTCGCTCAGGGGTTGGAGAAGGAGGTCGCAGCGTACGCATCCAAG
>ENSDARP00000103808_DRER
---------ATGGTGCTGTGTTTCTTAATCCACACGGTGTGCCCGGTGAGCGCGCTGTCCGCTGGCGAGAGTCGGATTCTGTACTCGCGGCTGTTCGGAGCAGAGAGCGGA------GATGAT------CGGGACTTCACACCAGAGCAAAAGAGACTGATGCAGAAGGAAAAACTGCAG
GTGGTCGCGAGG------------------------------------CAGGTGAGAAGTGCGGTGTGTTTGAGCAGGGAGGCCTCAGGTCGTCTGTGTGTGGAGTCT---------------GTTTTGGGTGAAGAGGCTGTAGCTCTGGGCGAAGCAGACAGCGGAGTGTTTTCCCTG
GGAAGTGCAGAGTTGTTTCCAGATCGCAGTGCTGTCCTTTGGCTCGGGGTGCAGGCTTTGGCCTTCACGCTCATCTGCAGGCCACACGAAAACCTTCTGCTGGCTGAGGGAACGCTTCGCAACATCGCACGTCACTGTCTGGAGGAGCTGCGTCTGCTGGGACCCGGTGCTGAGGTGCTG
CTGAAAAGTGATCGAGTGGAC------------------------------------------------GCATTGTTGCACAGACTCCTTCCTCACGGCCAGCTCCTCTTCCTCAACCATCGTTTTGCCTTCAACCTGGAAAAAGAAATATCGGGCTACGTGAGCAAA
>ENSGACP00000006399_GACU
---------ATGGTTCGCTGTTTCCTGATCCACACCGTCTGCCCGGTCGCTGCGCTCGGCCCCGGGGAGAGCCGGGTGCTTTACTCCCGGGTCTTCGGTCCCGACGAGGGTCTCGGGTCCGACCGGAACCGGGAGCTGAGCCCCGAGGAGAGGCGAGTCCTGCAGAAGGAGAAGATCATG
GTGGTGGCGAGG------------------------------------CAGGTCCGCGGCGCCGCCTCTCTGTCTCGGGAGGCTTCGGGTCGCCCGCCGGTGGAGGCG---------------GTGCCCGGCGAGGAGGCGCTCGCCCTGCAGGAGGCCGACGGCGGAGCGGTGCGCCTG
AGGGCCGGGGACCCCTTCCCCGAGGAGACGAGCGCCCTGTGGCTGGCCGTGCAGAGCCTGGGCTTCACGCTGGTCTGCGAGCCCCACGAGAACCTCCTGCTGGCCGAGGGGACCCTGCGGAACCTGACCCGGCACTGCCTGGAGACTCTGCACATGCTGGGGCCGGGCAGCGAGGTCCTG
CTGAGGAGCCACCGCGTGGAC------------------------------------------------GCTCTGCTCAGCCGCCTGCTTCCTCACGAGCAGCTCCTCTTCCTCAACCACCGCTTCGCCCACAGCCTGGAGAAGAAAGCGGCGGCCTACGCGGCCAAG
>ENSXMAP00000005779_XMAC
---------ATGGTGCGGTGCTTCCTGATCCACACCGTGTGCCCAGTCGGCGCTCTGTCCGCCGGGGAGAGTCGGGTGCTTTACTCCCGGCTCTTCGGTCCAGACGAGGTGGTTCTGTCCAAACAACAACGCGAGTTCACCCCGGAGGAGAGGAGACTCCTGCAGAAGGAGAAGGTTTCC
GTGGTGGCCAGG------------------------------------CGGGTCCGAAGTGCCGTCTCCCTGTCGCGGGAGGCTAGTGGTCGGCAGCTGGTGGACGCG---------------GTGCCAGGCGACGAGGCTCTGGTCCTGCAGGACGCAGACAGTGGGGTGGTGCGTCTG
AGAGCGGGCGACCCTTTCTCTGAGGAAATGAGCGTCCTGTGGCTGGGGGTCCAGAGCCTGGGCTTCACGCTGGCCTGTGAGCCTCACGACAACCTGCTGCTGGCTGAGGACATCTTAAGAAACCTGACCAGGCACTGTCTGGACAACCTGCACATGCTGGGGCAGGGCAGCGAGGTCCTG
CTGAAGAGCAGCCGGATCGAC------------------------------------------------GTTCTGCTCAGCCGCCTGCTTCCTCACGGCCAGCTCCTCTTCCTCAACCACCGCTTCGCTCAGAGTCTGGAGAAGGAGGTGGCGTCTTCCATGGCCAAA
