# Supplementary material for: Global expression pattern of genes containing positively selected sites in European anchovy (Engraulis encrasicolus L.) may shed light on teleost reproduction
Source: PLoS One. 2023 Aug 11;18(8):e0289940. doi: 10.1371/journal.pone.0289940 (PMC10420382; doi:10.1371/journal.pone.0289940)
Supplement: S1 File — (ZIP) [file pone.0289940.s008.zip › alignments/anchovy.14073_ANCH.fas]

>ENSONIP00000005377_ONIL
------------------------------------------------------------------------------------------------------------------------------------------------------------------------------------
---------------------------------------------------------GAAGATGAATGTATGTCACTC---TGTTTC---------------------------------------------------------------------------------------------
---------------------------------------------TGTCCT------------------------------------GCA---------------------------GGTGGAGCCGATGGATCCGAGGTGCCGCCTCCTCAGAACGTCACCACGAAGACCTTGAACACC
AACTACACGCTGAGCTGGGACTGG------GCGCCGGGCGCTGCAGGGACCCACGCCGTCACCTTCACCACGCAATATGTGCTGAGGTACCAGCTG---------AGGTTTAAGAAGAAAAAGACTCCAAACTGGATCACGGCGTGCAACCAGACGTCACACCGGTCATGTGACCTCACA
CGGTTCAACCTGCACTACCTGGGCATCTTTGTGCTCCGGGTGCAAGCCACC------GTGGACGGGCAGCAC------------TCGGAGTGGGCGCAGAAGGAGTTCTGCCCCGATAAGGAGGCCGCTCTGGGGCCTCCCAGCAACGTGACGCTCGCTCCTGCTGGAAGCGAC---CTG
GACGTGGTCCTCACCGACCCGCTGACCAGCAACAACACCTCCATGAGGGAGCACGTCCCCGACCTGTACTACCACGTCCAGTACTGGGAGCGCCAGGCTGATGGGCAGGCCTCGCCTCATAAGCAGCTGAGGATCAACACCACCATGGTGACGCTGCCGGGCCTGAAGGCGTGGACCTGG
TACTGTGTGAGGGTGCAGTCTCGCTACGACTTTTACTCGAAGATCAGCGACTTCACGGTGCCGCACTGCATGCAGACCGAAGGTTCGATC------------------------------------------CCCTGGTGGAACATCTTCCTGTACTTCCTGGGCTCGCTGCTGTTCTTC
TTCCTGATCGTGCTGGGAACCATTTACAGCTTATTCAGGTGCTGCAAGACTGTGAAGGATGTTCTGAACCCGTCCGACCAGATGCCCTCCCACCTGAAGAAGTACCTCTGCAGCTCTCCGGGCTCCGACATCCCTCGCCTCCTCACCCCGGACTCTGAGTCT------------------
---------GAGCTGCTG---------------------TGTGAAGGCGTGACCATCTGTCCACCGCCCGCCGTCCTGGAAAGCCACATCCCTCCTGAGAGCGTTCATGATGGT---------------------------------------------------GGATCCAGCAATGAC
AGC---------------------------------------------AGCAGCAGCGGCGACTCCGGCGTCTACTCCTCTGGCGGCGGCTCA---------------------TCCGGAAGCTCCGCCCTGAAGCAGCTC------------------------------------AGC
GCCGTTCGCCACAACCACATGGGGAGCGATGACAGC------------------
>ENSTNIP00000007721_TNIG
------------------------------------------------------------------------------------------------------------------------------------------------------------------------------------
---------------------------------------------------ATGTTGGTCGCTGCTTTCGCCGTCCTT---TTCCTC---------------------------------------------------------------------------------------------
---------------------------------------------CGCCTCCCCCGG------------------------------AGC---------------------------GACCACGCTGCGGCGCCCCCGCTGGCGGCACCAGCCAACGTCACCATGGAAACCATGAACACC
GACTACGTCCTGCGGTGGGACTGG------GACCAGAGC------TGGGGCCAGGACGTGACCTTCACCACACAGTATATCAGCCATTCCAAGGCC---------CGGAACCCTCACCGCCAGGAC---CAGTGGGAGGAGCTGTGCGCCAACCTGACCCACCACTCATGTGACCTGTCG
GGGGCGGGCCTGATGTACGAGGGCAAGTACCTGGTCCGGGTCCGAGCCGAG------GCCGACGGGAGCTGC------------TCCCAGTGGGCGTCGCTCACATTCCACCCCGACAAAGACGCCAGGGTGGGCCCCCCCAGCAGGGTGTCCCTGTCCCACGCCGACGGGGCC---GTG
GATGTCCACATCGAGGACCCGCTGAGCGGCGCCAACACCTCCATGAGGACGCTGCTGCCGGGCCTGTCCTACCACATCCTGTACTGGGAAGGCCCCGGGCCCCCCCAGTCCTCACAGGTCCAGAACCTGAGCAGCAAGGCCACCCTGGTGACCCTGTCGGGCCTGGGC---CGGACCTGC
TACTGCGTGGCGGTCCAGACCCTGAACAGGTACCACCCCAAGAAGAGCAGCTTCACCTCTCCCATCTGCATCCAGACCCCAGGTGCGCTG------------------------------------------GTGTGGTGGCTGAGTGTGCTCTGCTTCCTGGGCTCCATGCTGGGCTGC
TTCCTCCTGGGG---TTCTTCTTCTACAAGACCTCCAAGTGGCTCCAGACCGTC---------TTCTTCCCAGCCAGCCAGCTGCCCAGCCACTTCAAAGAGTACCTGTGTGACTTCCCTGGCTCGGACATGCCCCGCCTCCTGACC------TCGGACGCA------------------
---------GAGCAGCGG---------------------TGCGATAAGGTGGTGGTCTGCCCGAGGTGGCCCCCGGAGGAGCAGGACCCGCCCCCTGAGGCGGTGGCAGCGTCCCCTCCCGGCCTGGAGGCA------------------------GACAGCAGG---------------
------------------------------------------------------------------------------------------------------------------------------------------------------------------------------------
------------------------------------------------------
>anchovy.14073_ANCH
------------------------------------------------------------------------------------------------------------------------------------------------------------------------------------
---------------------------------------------------------ATGAAGACGGCCGCTGTGCTGTTGTGTTTGGCCATTGTA------------------------------------------------------------------------------------
---------------------------------------------CTGGACATCCAG------------------------------CCA---------------------------TGCCACGGTGCTGTAGAGTATCTTCCCATTCCAGAGCACGTGAGACTGGAGACACTGAACACA
CACTATGTCTTAAAGTGGGACTGG------AACACACACACACCT---CACCACAACGTCACCTTCACCGCACAGTACCTGGCGAAGTACAAGTTG---------CGTCGG------CGTCGTCTG---GACTGGGTGAGTGTGTGTGAGGGTGTTGGTGAGCGGGAGTGTGACTTCACC
GCCGCCAAGCTCACCTATCTGGGCATATTCCTGCTACGTGTCCGAGCCAACGCACACACACACGAAGAAGAACACACACTGCACTCCGACTGGGTCAACATCACATTCTGCCCCGACATCGATGCTGTGTTGGGCCCGCCCTCTAGTGTTGACATCACCAGTGAGGGGCGTGGCCTATTG
GAGCTGAGGATTCTGGATCCCATAACCCACGACAACCAGTCCATGCGAACGCTCATAGAACACATGTACTATCGAATACAATACTGG---ATACCGCGCACA---CACCCT---GAGGTTCAGGAGTTGAATAGTTCTGTCTCTCTGGTGACATTATCGTCCCTAGTGGAGGGGGAGGTG
TACTGCGCCCGAGTTCAGACGCGATACGACTATTACAACAAAGCCTCAACATACACAAGCCCACAGTGCCTCACAGTCACAGGTGTGACT------------------------------------------CCCTACTGGCAGGTGGCGCTGTGGTTCCTGTTGGCGCTGCTGCTGGTG
TCTGGAGTCGTCCTGCTCTTCTTCTACACATCAGTCAGGGTGCTCAAG------------ATCGCCCGCCCCAGCAACAAGCTGCCCACACACATGCACCAGTAT---TTCCAGTCTCCGGCCTGCGACAGGCCACGCCTCCTGACCCCTGAGTCCGAGTCCTGTCTTCTGATTGGCCAG
ATGGACGTGGAGCTGCTGCCGGCCTCCCCGCCCCCCTGTTGC------------------------------CCGGGCGACGACCATCGCACACAAACACAC---------------------------CACTGTTGTCACGACAACAACAACGCAGACTCCTCGGACAGTTCTAATCAG
AGTCGCCATAGTTACGCAGACTCGGATGAGGGTTCTAATCACAGTTGCCACGGCAGCGGAGACTCTGGGATGTACTCGGCTGAGGAGACCTCA---------------GCTGGAGGGAGGAAAGGA------------------------------------------------------
---------------------------------------GTGGGGGATAGAGGA
>ENSTRUP00000045127_TRUB
TGTGTGAACATCTCCTCCACTCGCTGTGACTTGAGCCGGGCCAACATCAGCGCCTACGGGTCCTACACCGGTTGGGTGAAGGCGGCGCTGGGCGAGGAGAGCTCCGACTGGGTGAACAGTAACAGGGTCACCCCGGACACGGACACCATCATCGGGCCCCCAAACGTCACGCTGCTGTCA
GGCTCCACCAGCATGGAGGTGATCATCAGAGATCCGAAGTTGGCCGTGTCCAGCCTGAAAGGCGTTTACAGCGTCCTC---GTCTAC---------AACGTCGCCTACTGGAGGGACGGCCACATGGACAAGGCCAGAAGCATCAACAGCACGCAGCATGACAGAGTGGTTCTGTCTGAC
CTGGAGGTCAGTACCAAGTACTGCGTCCAGGTCCAGATCAGAACCAGGAACCCCCGACCCAGTGAGATGAGCAGGCCTGTGTGTGAGAGC---------------------------ACCAGCGATATGGCATCGCAGCTGGCGGTACCAGAGAACCTCACCATGGTAACCCTGAACACC
AACTACACCCTGAGGTGGGACTGG------GAGCCCAGC------TGGAGCCGGGACGTGAGCTTCACAGCAGAACACGTGGCGGCGTATAAGGTG---------ACACATCAAAAGAAGAGGGTG---GAGTGGATAGTGGTGTGTGCCAACACCTCACGGAGGTCATGTGACTTCTCA
GAGGCCAATCTGCTCTACTGGGGCGCCTACCTGCTCCGGGTCCGAGCCAAC------GCCAACGGGACTCTC------------TCTGAGTCGAAGCATCTGAGGTTCCTTCCCGACAAACATGCTGATGTGGGCCCCCCCAGCAGAGTGGCTCTTTCTCACGAAGGAAAGGAT---GTG
GACGTGCACATCGATGACCCCGTGGCCAGCGGTAACACCTCCATGAAGAAATTCTTACCCAAGCTGTCCTACCACATCCTCTACTGGGAAGGTCCCTCCTTGGCCCAGTCCCCAGATGTCCAGAACCTGAGCAGCAAGGCCAACCTGGTGACCTTGTCGAACCTGGCGCCGTGGACTTGG
TACTGTGTGATGGTCCAGACTCGCAACAAGTACTACGCGAAGGAGAGCAGCTTCACCTCTCCACTGTGCATTCAGACTGAAGGTGAAGTGACGGCAGCGCTGCTCCTCTTGTGCACCTGGACAGGTGTGACGGTGTGGTGGCTGATCGTCTTGTACTTGGTGGGTTCCATGGGGATCTGC
TTCCTCGCCGTG---TTCTTCCTCTACAAGATGTACAGATCCATCAAAGGCGTG---------CTCTTCCCCGCGAGTCAGCTGCCG---------------------------------------------------------------------------------------------
------------------------------------------------------------------------------------------------------------------------------------------------------------------------------------
------------------------------------------------------------------------------------------------------------------------------------------------------------------------------------
------------------------------------------------------
>ENSDARP00000054593_DRER
------------------------------------------------------------------------------------------------------------------------------------------------------------------------------------
---------------------------------------------------------ATGGAGGAGTGTGCCCTGCTGCTGCTGCTG---------------------------------------------------------------------------------------------
---------------------------------------------CTCGGGGCCGCC------------------------------GCA---------------------------TCCACAGGT------------CTGAGTCCTCCACAGAACCTCGGGCTTCAGACGCTCAACACC
CAGTATGTGCTGCACTGGGACTGGCCTGGAAACCAGAGCGCTGTA---AACCAGAGCGTCCGCTTCACCGCTCAGTACATGTCAGAGTTCCGGTCA---------CGGCGAGCGGAGCACATGCAG---AAGTGGCTGACGGTGTGTGAGGATGTGGAGGAGCAGCGCTGCGACTTCACC
CACGCCGGCCTCTTCTACTTGGGCATCTACCTGCTGCGCGTCAGGGCAAAC------ACCCGGGAGCAGGCC------------TCCAACTGGACCCAGATCAGCTTCTGCCCTGATAAACACGCGGCTCTAGGTCCTCCGTCCAGTGTGACTCTGCGTTCGGTT---CGTGGAGTTCTG
GAGATGGTCATGGCTGATCCTCTGAGCAGCACCAATGAGTCCATGAAGACGCTGGTGCAGGACATGTACTACCTGATCCAGTACTGG---AGACAGGCTGAT---GACACTCGGCAGGCTAAAGAGCTGCGCACCCCGAATAACCTGGTGGTTCTGCCGGATCTGGCCAGATGGAGCGTG
TACTGCGTGAGGGTCCAGAGCCGCTACGACTTCGAGAACAAGAGCAGCGTGTTCAGCGACACACACTGCGCACAGACAGAAGGCCAGACG------------------------------------------GCGGTGTGGCTGATCCTGCTGTACTTCCTGTTGGCGCTGGTGCTGGTG
TTCCTGCTGGTGCTGCTGCTGTTCCTCTGCTCCTACAGAACCTTCCAGACCTTCAAGAGCGTCTGCAGACCCAGCGCACAGCTGCCCGCACACATCCAGGAGCTC---TGGCTCTCTGACGCA---GACACACCTCAGATCCTGCTGTCTAAGGAGTGTGTGTGC---------GAGCAT
ATGGACGTGGCCCTGGTC---------------------TGC------------------------------GCGGTGGACACACACATCCCAGAGGAGCCT---------------------------CAG------------------------GACAGCGGCGGCAGCAGCAGCGAC
ACA---------------------------------------------CACTCCAGCGGAGACTCCGGCGTCTACAGCGAGGAGGACAGCGCA---------------ACACACACACACTCACACTCCCTCTCT---------------------------------------------
---CTGAAGAACACACACACACATGATCACACACTCCTGCTTACAGACACACTC
>ENSGACP00000001849_GACU
------------------------------------------------------------------------------------------------------------------------------------------------------------------------------------
---------------------------------------------------------------------ATGGAAATT---TCTTTA---------------------------------------------------------------------------------------------
---------------------------------------------TATGGT------------------------------------GCAGTATGCGTTAAGAACATACGCAACAAATCTGGTGTTGCTAGAGCTGAGCTGAAACACCCCAAAAACTTGGCCATGATTACCTTGAACACC
AATTACATGCTGACCTGGGATTGG------GACCAGAGTTCATCAGAGAGTGGCGCTGTCAACTTCACCACACAATACGTGGCGAAGTACAAGCTGACTTCTAAACGACTGTCGAAAAAAAAAAGTCCGGTTTGGATCACGGCGTGTGAGAAGACTTGGCGTAGGTCATGTGACCTTACA
AAGTTCAGTCTGTACTATCTGGGCATCTATGTACTTCGTGTACAAGCCAAC------GTGAACGGGGATGTT------------TCCGCCTGGGAGCAGAAGGAATTCTGCCCTGATACAGATGCTGATTTGGGTCCTCCAAACAAAGTGGATCTGTCTCCTGCTGGAAGTGAC---CTC
GACGTTTTTATCTCTGATCCTGTGACCAGCACCAACATCTCCATGAAGGAAAATCATCCCGAGCTGTATTACCACGTTGTTTACTGGGAACGCTCTGCAGGGCAACAGGCTGTAGGAACCCAAACGTTGGATAGCAGTGCCAACATAGTGACTCTGCCAAACCTGAAGCCCTGGACATGG
TACTGTGTGAGAGTCCAGTCACGCTACGACTACTACAACAAGAAGAGCATCTTCAGCTCGCCACACTGTATGCAGACCGAAGGTGCCACT------------------------------------------CCCTGGTGGCAGATCTTCATGTACTTCATGGCCTCTCTCGTGACCACC
TTCTTGGTCATATTGCTACCACTCTACAGCTGTTTTCGGTGCTACAAGACTCTTAAGGAAACGTGGTTCCCATCCGTCCTACTACCCACACCAATC---CAGTATCTCTGGGACTCAACTGGGTACGATATTCCTCGCCTCGTCTCCCCAGAATCAGACTCC------------------
---------GAGCTGTTG---------------------TGTGATAGGGTGACCGTTGAACCACTGCTCCACATTCTT------------CCCCCTGAGGCCGTCCCGGCACCCCTTTCATGCCTGGAGCCA------------------------GACAGCAGACATAGTCGTCAGGAC
AGC---------------------------------------------AGTGGCAGTGGAGACTCAGGAGTGTACTCCACGGGGGGCAGCTCCGGCCTGCGGCAGCCCAACACCAGCCATTCCTCCACATTGGCCGAAGTCTTTGACTTGGTACAAGTGAAGATACAGGACATGGCTCCA
GGACTCAAGGCTCAACATGTGAACGTAGACGAGGGCATTGTAGACATGTGCGTT
>ENSXMAP00000007416_XMAC
------------------------------------------------------------------------------------------------------------------------------------------------------------------------------------
---------------------------------------------------------GTCTGGGTTTGTAGTATTTTA---GTGTTT---------------------------------------------------------------------------------------------
---------------------------------------------CTGTAT------------------------------------GTT---------------------------TCTGTTGCAGCTGAAGCAGAGCTGACCCCTCCTGATGACCTCTTCATGTTGACCTTAAACACC
AACTACACTCTGGCCTGGGACTGG------GACCAGAGCGCTGCCGGATCCGACTCTGCCACCTTCACTGTGCAATACGCCGGTTTTTTCAGGAAT---------CACAGTCTGAAGAAGAGGAACCCAAAGTGGACCACGGTGTGTGCAGAGACCTCTGGGAGGTCATGTGACCTCACG
AGGTCAGGACTGAACTACCTGGGCCTTTATGTGGTCCGCGTTCAGACCAAC------CTGAACGGACGTCAC------------TCAGTGTGGAAATCGCTACAGTTCTCTCCCGATAAAGACGCTGTTCTTGGACCTCCGTCTAAAGTTCGGCTTGGTGTGTCTGGAAGAACT---CTG
GATATTTTCATCACCGACCCCCAGAACAGCTCCAACAGCTCCATGAAGGAGCACCTTAATAAGCTGTCCTATGATATTGTTTACTGGGAACAGCCTGAAGATGGGAAGGGTTCGATGCCGGACACGACATCCACCGAGGCCAACGTGGTGACCCTGTCCAGCATCAAACCCTGGACCCGG
TACTGCATCCAGATCCGATCCCGTGACGACTTCTACAACAAAACCAGCACATTCACGGCGCCTCTCTGTGCCCAGACCGAAGGTAACCGA------------------------------------------GTTAAGTGGAAGATCTTCATGTACTTCCTGCTGTCGCTGGTGAGCTGC
TTCCTGATGGTGCTGCTCTTCCTCTACGGAGGCCATCACTGTTTCCAGATATGCAAAGCAACTTTCCTTCCTAATGAGAAGCTGCCCTCCTACATT---AAACAGCTGTGG---------------------------------------------------------------------
------------------------------------------------------------------------------------------------------------------------------------------------------------------------------------
------------------------------------------------------------------------------------------------------------------------------------------------------------------------------------
------------------------------------------------------
