# Supplementary material for: Global expression pattern of genes containing positively selected sites in European anchovy (Engraulis encrasicolus L.) may shed light on teleost reproduction
Source: PLoS One. 2023 Aug 11;18(8):e0289940. doi: 10.1371/journal.pone.0289940 (PMC10420382; doi:10.1371/journal.pone.0289940)
Supplement: S1 File — (ZIP) [file pone.0289940.s008.zip › alignments/anchovy.14301_ANCH.fas]

>ENSONIP00000002544_ONIL
---------------------------------------------------------TCGAGCGGAGGAGATGGGGAACACGAATGGACAGCGGCAGTTCGGCCGCTTTTATCAGCTTCGTACACTGCTTTTGAGACGAAGGAGCTACCTCAGCTTATTGGGTCTATAATCAACAGTGAA
TCAGACATTCTTCACCACGACAAGCAGTATGAACCTTTCTACTCATCATTCGTGGCACTCTCAGCACATTACATCACCACAGTATGTGGACAAATACCAAGAAATCAATTGCTGTCAGTTGCTGCAGCGTGCAAAGTATTGATTGAATTCTCATTGCTGCGCTTGGAGAACCCTGATGAG
GCATGTGCAGTTTCACAGAAACACCTGATCCTTTTAATAAAGGGACTCTGCACTGGCTGCAGCAGACTAGATCGCACAGAAATCATTACTTTCACTGCTATGATGAAGTCTGCCAAGTTGCCTCAAACTGTCAAGACACTTTCAGATGTAGTGGAAGATCAGAAGGATTTACCCAGTGCT
GTGAACCCAGAGCTTCGACAAAAAGAAGTACAAATGAACTTCTTTAATCAGCTGACATCAGTTTTTAACCCTGACCTTACCACCATCTTGGCCTCTCCATCAGCAACACACATGCAGGCTGAAAGTGATTGCGATGAACAAAAT---ACAGATCAAGCTGTTCAGACCAAAATGAAAAAT
GCCTTTGTGTCCCAGAATGTGTCAAGCTTACAGGAACTAGGTGGGTCTGAGAAGTTGTTACGAGTATGCCTCAACCTGCCCTACTTTCTACGCTACATCAACCGCTTCCAGGATGCTGTGTCAGCCAACTCATTCTTTATCATGCCAGCCACAGTGGCTGATGCTACTGCTGTTCGCAAC
GGATTTCACTCACTGGTGATAGATGTGACCATGGCTTTGGACACACTTTCCTTGCCTGTACTGGAACCCTTGACACCAGGAAGACTACTGGATATGACCGTGCTGGCTCTAAGCTGTCTCTATGCTGGTGTAAGTGTGGCCACTTGCATGGCCATTCTACAGGTGGGTAGTGGCTTGCAA
CTTCGCTCTGCC---TCCACTGGTACCAAAGAAGAGGACTATGAAAATGATGCAGCCACAATTGTCCAGAAATGTCTGGAGATTTATGAAATGATTGGGCAAGCCATCAGCAACTCTCGCAGAGCTGGAGGAGAGCATTATCAGAACTTCCAACTGCTTGGAGCCTGGTGCCTCTTAAAC
AGCCTGTACCTGATTCTTAACCTGAGCCCGACAGCCTTGGCAGATAAAGGAAAAGAGAAGGATCCCCTGGCTGCTTTGCGTGTCCGTGATATTGCAAGTCGCACCAAGGATGGCGCAGGGTCACCTAAGCTTGGTCCTGCCAAAGGACACCAAGGCTTTGGAGTGTTGTCTGTTATCCTG
GCCAACCATGCAATCAAACTTTTGACTTCACTTTTCCAGGATCTGCAGGTTGAAGCTCTGCACAGAGGTTGGGCAAGTGATGGACCACCAGCTGAGCTCAACATCATGGCCCAGAGCACTTCCAGCCAGAGGGTTCAAAGACTCATTGACTCTGTTCCCTTGACAAATCTGCTCTTCACC
CTTCTCTCCACCTCCTACAAAAAGGCTTGTGTTCTCCAGCGCCAGAGGAAGGGCTCAGTCAGCAGTGATGCCAGTGCTTCTACAGATTCAAACACCTACTATGAGGATGATTTCAGCAGTACAGAGGAGGACAGCAGCCAGGATGATGACAGTGAACCTATCCTGGGGCTTTGGTTTGAA
GAGACAATTTCACCAAGCAAGGACAAAGTGGCTCCTCCACCGCCTCCCCCTCCACCACCTTTGGAGACTTCTCCCAGACTGAAGAGTCCCAGCAAGCAAAATCCAAGCGAGAACGGCAACATTTTAGCTGGCCGTAAAGATCCCGAACTGTTCCTCAGCTTAGCATCCAGCATTCTGAAT
TTCATCACCACCTCGATGCTAAAGTCCAGGAACAACTTTATTCGTAACTACCTGAGTGTGTCTCTCACAGAACAACACATGGCTACACTTGCAAGTATCATCAAAGATGTGGACAAAGATGTCAAAGGCTCTTCAGATGAAGTCTTTTCTTTAGCACTGTATCACTTCAACCACACCCTA
GTGACCTCAGATCTTCCCTCCCCGGCTTTGCAGAGCACTCTTCTACAGCAATTAGGTGTTGCACCCTTTTCAGAGGGTCCATGGCCTCTGTACATTCATCCTCAATCATTGTCAGTGCTCTCCAGACTTCTCCTCATATGGCAGCACAAAGCTACTGTGCAGGGAGAACCGGACGTTCCT
GAGTGTATGAAGGTCTGGGAAAGATTTTTGGGAACCTTGAAGCAACACGCCATCCAGGGTTCTATTCATGGC---------GAAGATGACCTTAATGTGGAACACCTCCAGCTGCTGCTGCTCCTTTTCCACAATCTGTCAGAGCGTGGTCGTCGATCAGTCCTCACCTTAGTCACACAG
GCCATTACAGAGGTGGCACAGAGCAGAGACTCCCAGCTGAAAGCTGTGCCCCTCAATTTGGCACGCCTGTTGCTGGTTTTTGACTACCTGCTGCGCCACTACTCCAAGGCTCCTTTATATCTTTTTGAACAGGTGCAGTACAACCTTCTTACCCCGCCATCTACTGGCGCAAGTTCTGTT
CAGGAAGGTGGAAAACGCAGCAACGTTCCACTTTACTATGGATTCAAAGAGGTGGAGGAGAACTGGGCTAAACACTGTTCGACA------GATTCGAATGTCCAGCCCAAATTCTACTGCGTTCTGTCTCCTGAGGCGTCCGAAGATGATATCAGCAGACTAGATAGCAAGGTCTTTCCA
AAGCTATTTAATGGAGCAGTGAAATATGACGAGCTGTATGCATGGCTCATCTCACTCCTGGCTGCGGGCTCTCAGTTTGACACAGCAAGAAGACAAGAGAACAAGCCCATCACTCCT---------ATGGAGGCCTGCTCCCTTCAGTACTACTTCCTGATACTGTGGAGGATCCTTGGT
GTTTTACCACCTTCCAAAGGCTTCATGGAGCAGCTAAAGACTGGCTGCAGTGACCCCAGTGAGAGCGACATCTTACACACACTGCGATGGTCATCACGTCTCCGCGTATCTACGTATGTGAACTGGATCAAGGAGCACTTGGTAAAGCAAGGAATGAAAACAGACCAAGCTGCTTCTCTG
GTTGAAGTGACCGCTGCTAAATGCAGCACTGTGAAATACGATGTGGAGCTAGCAGAAGAGTACATTGCCAGACAGATTTCCACATTCTCAAGTGTAGACCCACATGTCATCCTTCCACTTCATCAGTTGCCCTCTCTACAAGCCATCTATACGCTGGATGCAGTCATCTCTAAAATTCAG
GTTTCTTTAGATGAGCATTTGTCCAAGGTTGCCATTGAGGCCGACACCCACAAATCCTCTGAGATTGCAAAGAATCTGCTGCCTGCCACACTACAGCTCACTGACATTTACTCAGCTTTCACAAGATCTTACCTATTAATGAACATCCCAGAGGAAGGGGAGAACAAACTGACCGATGCC
AAGCTCCAAGGTTATGCTGCAGTTCTGGCCATAGGTTCCACCCGATGCAAGGCCAACATACTTGGTCATAATATTATGCAGAACTTGCCAACAGCTGTGCAGACAGTTTGTGAGACTTGGAATGGTGTCCACACCACTGAATTTCCCAACATTGGCTCATGGCGCAATGCATTTGCAAAC
GATACCATTCCATCAGAGAGCTACATCAGTGCCATCCAAGCAGCTCACCTGGGCACACTGAGTTGTCAGTCCTTGCCTCTGGCCTCTTCTCTTAAACACATCCTTCTCTCACTGGTTCGCCTGATTGGAGACCTCATTGTTACTGAGGAGCTGAACCCCTCACAGGTTGTGAGCACCCTG
CTGCCTCTGCTCTTGGAGAGCAGCACAGAGAGTGTAGCTGAGATCAGCACCACTTCACTGGAGCGCATCCTTGGCCCATCAGAGTCTGATGCCTTTCTAGCCCGCATCTACGAGCGTTTGGTGACCGGATGTTACAACATTATTGCCAGTCACTCAGATCCCAACAGTGGTTTGGATGAG
TCCATCCTTGAGGAATGCCTTCAGTACCTCGAAAAACAACTTGAAAGCAGTCAGGTCCGAAAGGCAATGGAAGAATTCTTTTCATTCAGTGGTGAGCTTGTCCAAATTATGATGGCAACGGCCAATGAAAACCTGTCTCCAAAGTTTTGTAACAGGGTGCTGAAATTCTTCACCAAGCTT
TTCCAGCTCACGGAGAAGAACCCAAACCCAAGCCTGTTAGGCCTGTGTGGCTCTTTGGCCCAGCTGGCTTGTGTGGAGCCCTCTCGTCTGCAGTCCTGGCTGACACGTATGACTGCTACACCACCAAAGGACTCAGAACAACTGGAAATTGTGCAAGAAAACAGACAGCTTCTGCAGCTA
CTAACCACTCATATTGTGCGTGACAATAGCCAGGTGGGCGAAGGAGTGTGCACTGTGCTTCTCAGCACGCTTATTCCCATGGCAACAGACATGCTGGCCAATGGTGATGGAACAGGTTTTCCTGAGCTCATGGTCATCATGGCCACACTTGCCAGTGCGGGACAGGGTGCAGGCCACCTC
CAGCTGCACAGGGCAGCTATAGACTGGCTGACTAGATGCAAAAAGTATTTAACACAGAAGAATGTCGTGGAAAAAGTGAGCACAAACCTGTCTCATGGAAAGCATGCCAGCATGCTGGAATGCTCATGTCACATCATCTCCTATCTGGCTGATGTGATGAACGCTTTGCGTCAAAGCAGC
GGTCAAGGCAACTCAGCAATGCTGATGGAGGGAGAGGAAAAAGCCATGGAAGTAGACTCAGACTGGGTGGAGGAACTTGTAGTAGAGGAGGATGATTCCCAGGCAGAGGACTCTGATGAAGACTCACTTTGCAACAAACTTTGCACTTTCACCATTACTCAGAAGGAATTCATGAACCAG
CACTGGTACCACTGTCACACCTGTAAGATGGTGGATGGGGTAGGTGTGTGCACAGTGTGCGCCAAGGTCTGTCACAAAGACCATGAGATCTCCTATGCCAAATATGGCTCTTTCTTCTGTGACTGCGGTGCCAAAGAGGATGGCAGCTGCCAG---------------------------
------------------GCCCTGGTCAAACGCAGTCCCAGCAGTGGCATGGGCTCTACTCTTAAAGAGTCTTCAGCTTTTCAGAGTGAACTGCGTATGCCTGAGAGTGCTATTCGCCACCAAAATTCCTCACCGTCTGACAAGGGCAAGGTCACCATCTGTGATGGCAAATCCAGTGAT
GAAGACAGACCTAAGAAGAGCAGCGTGTGCAAGAGTATCGAAGGGTGTCAAGAAGAGCTGCTAGCACAAACG---------GGATCATCTACTGCTGCAGTCATACTGGAAATGCTCATGTTTCTCATGGAAGCTATCCAGACCAACTTCCAGCAAGCATCAGCAGTGGGAAGCAGCAGC
CGGGCACAGCAAGCCCTCAATGAACTGCATACTCAGGACAAAATTGTGGAGATGACGGACCAGTTAATGGTCCCCACACTTGGCTCCCAGGAAGGAGCTTTTGAGAATGTGCGAATGAATTACAGTGGTGACCAGGGGCAAACTATACGCCAGCTCATCAGTGCACATGTTCTGCGCCGT
GTTGCTATGTGTGTTCTGTCTTCCCCCCATGGACGCCGTCAGCACCTGGCAGTCAGCCATGAAAAGGGGAAGATAACAGTTCTTCAGCTGTCTACTCTCCTGAAACAAGCTGACTCAAGCAAAAGGAAGTTGACACTGACCCGTTTGGCTTCGGCCCCAGTCCCATTCACTGTCCTTAGT
CTCACAGGCAACCCCTGCAATGAAGATTACCTGGCTGTGTGTGGCCTTAAGGACTGCCATGTACTAACTTTCAGCAGCACAGGTTCTGTGTCTGACCACCTGGTGTTGCATCCACAGCTGGCCACTGGCAACTTCATCATCAAAGCTATCTGGTTACCAGGCTCACAGACTGAACTTGCT
ATCATCACTGCTGACTTTGTCAAGATCTATGACTTGTCAGTGGATGCCCTGAGTCCCATGTACTATTTCCTGCTCCCAAGTTCCAAGATTCGTGATGCTACATTCCTTTTCAATGAAGAGGGGAAGAACATTATTGTCATCATGTCATCAGCAGGTTACATGTACACCCAGGTCATGGAT
GAATCTAGCAGTGCTCAGCATGGCCCTTTTTATGTCACAAATGTATTGGAGATAACCCACGAAGACTTGAAGGATAGCAATGGACAGGTAGCTGGCGGTGGTGTTTCTGTCTATTACTCCCATGTCCTTCAGATGCTTTTCTTCAGCTACAGCCAAGGGAAGTCATTCGCTGCCACAGTG
AGCCGCAGCACAACTGATGTGCAGAGGCTCTTTGCCATCAATGTGAAAGGCTCCAATGGTGGCAGCAGTAAGATGTCACCTGCACTGTGCCAGTGGTCTGAGGTCATGAACCATCCAGGCCTTGTGTGCTGTGTGCAACAGACAACAGGCATACCTCTGGTTATCATGGTCAAACCTGAC
ACCTTCCTCATTCAGGAGATTAAAACTCTGCCAGCTAAAGCTAAGATTCAAGATATGGTAGCTATCCGACACACTGCCAGTAATGAGCAGCAGAGAACTACCATGATTCTTCTCTGTGAGGATGGCAGCCTGCGAATCTACATGGCAAATGTGGACAACACCTCCTACTGGCTCCAGCCC
TCATTGCAGCCCAGCTGTGGCATAAGCATCATGAAGCCAGTCCGTAAGCGCAAGGCTGCTGCTGCCACCACCCGGACTTCCAGTCAGGTGACATTCCCAGTGGATTTCTTTGAACACAACCAGCAACTGACAGAGGTGGAGTTTGGGGGTAATGACTTGCTGCAGGTCTACAACGGACAG
CAGATCAAACACAGGCTCAACTCCACAGGGATGTATGTGGCCAACACAAAGCCTGGAGGGTTCACTGTAGAGGCAGTAAACAACAACAGTTCAATGGTGATGACAGGCATGCGGGTTCAGGTGGGCACCCAGGCCATTGAAAGGGCTCCTTCTTATGTGGAGGTCTTTGGACGCACCATG
CAGATAAATCTGACAAGAGCTCGCTGGTTTGACTTCCCCTTCACAAGAGAGGAGGCCCTGCAGGCTGACAAGAAGCTGTCTATATTTATTGGAGCATCCGTTGACCCAGCTGGAGTCACCATGCTTGATTCGATTAAGATCTATGGAAAAACCAAGGAGCAGTTTGGCTGGCCTGAGGAT
CCACCAGAAGACTTCTCATCTGCCTCAGTTAACAATGTCTGCAGTCCCAGCCTCAACCAGGGCAATGGGACCTCTGATGGAGACATAGCCACCCCAACTACAACTAGTGGCACTGTATTAGAG------------------------------------AGGTTGGTGGTCAGCTCCCTT
GAAGCTTTGGAAAGCTGTTTTGCAGTTGGTTCGTCCAGTGAAAAGGAAAAAAACAAGGCTGCAGCACTGGAGTTGGCAACTTTACTTCTGTCGATGCCAACACCTGTAGGTGTGCAGCAGCAGACGAAGGGGCTTCTTGCCAGTCTGCACACAAGCCGTACTGCCTACCACAATCACAAG
GACCAGTCCTTGCTGAGCAATGCGGTGCAGTGTCTGAATAGTTGCAGCCGGGAAGGGAAAGAGCTTGACCCTGATGTCTTCCAAAGACTTGTGATCACTGCCCGCTCCATTGCAATCATGAGACCCAACAACTTGGTGCATTTCACAGAAACAAAATCATTGCACCACGACTCGGCTAAC
TCAGAGGTGACAGAGGATGGACAAAAGCATGTGGATAGTGAGAACTGTAATTTTATTGCACAACTGATGAATAACTTCTGGAAGCTCCATGCCCTAAAACCAAAGAATGCCTTTCTTGCTCCTGCTTGCTTGCCTGGTCTAACTCATGTGGAAGCAACAGTGAATGCCTTGGTAGACATT
ATCCATGCATACTGCACATGTGAGCTGGATTACATCAATGTAGCCTCCAAAATCTACATGCAGATGTTACTGTGTCCTGACACTGCTGTCAGCTTTTCTTGCAAGCAGGCTCTGATCAGAGTGCTTAGACCAAGAAACAAGCGACGCCATGTGACCCTTCCATCTCCCCCACGTTCCAAC
ACACCTATGGGAGACAAGGATGATGATGACGACGACGATGCAGATGACAAAATGCAGTCATCAGTGTTG---ACTGGTGGAGAAGAGGGTCGACAGGAGAGCCAAGAACAAAATGAAGTGGACCATGGCGACTTTGAGATGGTGTCCGAGTCTATGGTCCTGGAGACAGCAGAAAATGTC
AACAATGGAAATCCGTCTCCCCTAGAGGCTCTGCTTGCTGGAGCCGAAGGTTTCCCCCCCATGCTTGACATACCTCCTGATGCAGATGATGAAACCATGGTAGAGTTAGCAATTGCTCTAAGCCTGCAGCAGGATCAACAGGGCAGTAGCAGCAGTGCTCTTGGGCTTCAGAGTCTAGGC
CTGTCTGGCCAGGCCCCAAGCTCCTCTTCACTTGATGCTGGCACCCTGTCAGACACCACTGCATCAGATGACCGCGGTGTATTTACTGTTACAGCTATTGCTATGATTTCAGCCCCGGCATCAGATGATGAGGGCAGCACAGCTGCTACTGATGGTTCCACATTGCGGACCTCCCCAGCT
GAGCACGGCGGCAGCGTGGGCTCAGAGAGTGGAGGTTCTGCTATCGACTCTGTAGCAGGGGAGCACAGTGTGTCAGGTCGCAGCAGTGCATATGGAGACACAACAGCAGAAGGCCACCCTGCTGGTCCAGGCAGCGTGAGTTCAAGCACTGGAGCCATTAGTACCACCACAGCCCAGCAG
GAAGGTGAAGGCTCAGAAGGTGAAGGAGAGACTGAAGGAGACATTCACACAAGCAACAGGTTGCACATGGTTCGTCTTATGCTGCTGGAGCGTTTGCTTCAGCACCTTTCTCAGCTCCACAATGTAGGTGGAGTGCAAGCTATCCCTTACATGCAAGTTATCCTCATGTTGACCTCTGAC
CTTGACGGTGAGGATGAAAAGGATAAAGGTGCTTTGGATGACCTGCTTGCACAGCTCATTGCCGAGCTTGGTATGCACAAGAAGGATGTTTCCAAGAAGAATGAGCGTAGTTCCATAAATGAAGTTCATTTGGTCATCATGAGGCTGCTCAGTGTCTTCATGTCTCGAACAAAGTCTGGA
TCCAAATCTTCCTCTGAGTCATCCTCCCTCATCTCCAATGCCACAGCAACTGCCTTGCTCAGCCTGGGTTCTATTGACTATTGCCTCCAAGTGCTCAAGTCACTTCTGGAATTTTGGAAGAGTCAACAGGGTGAAGAAGAGCCAGTGACTGCCAGCCAGCTCCTCCGCACACACACAGCC
TCCTCTCCCCCTGACATGAGCCCCTTCTTCCTGCGCCAATATGTAAAGGGGCATGCTGCTGATGTGTTTGAAGCCTACTCCCAGTTGTTGACTGAAATGGTGCTTCGGCTGCCGTATCAGATAAAGAAAATTGCTGACGCCAACCCACGTATCCCACCTCCTGTATTTGATCATTCCTGG
TTCTACTATCTGTCTGAA---------TATCTGATGATACAACAGACACCATTCGTCAGGAGGCAAGTCAGAAAACTGTTGCTGTTCATCTGCGGCTCAAAGGAAAAATATCGTCAGCTACGAGACCTGCACACTCTTGACTCTCATGTGCGCAGCATCAAAAAGCTTCTAGAGGAACAG
GGCATCTTCCTCCGGGCTGGTGTGGTCACCGCCTCATCTGGCTCAGCCCTACAGTATGACACACTCATCAATCTG------ATGGAACACCTGAAAGCTTGTGCTGAAATTGCCACTCAAAGGACAATCAACTGGCAAAAGTTCTGCATGAAGGATGACTCTGTCTTGTACTTCTTGCTC
CAAGTCAGTTTCTTAGTGGATGAGGGCGTTTCCCCAGTTTTGCTGCAACTCCTCTCCTGTGCTCTGTGTGGCAGCAAGGTGCTGGCC------AGCTCTTCCTCTACCTCATCCTCATTCTCAGGTGGAGGGTCTGGTAGTGCTGGACAGACAGGAGCCTCTCAGTCCTCTCAGAGCAAG
TCTTCTAGTAAAAAGAGCAAAAAAGAAGACAAAGAGAAA---------------------------------------------------GAAAAAGATGGGGATGGTGTTGGCAGCCAGGAGGATCAGCTTTGTATGGCTCTGGTCAGTCAGCTTAACAAATTTGCAGACAAGGAGACG
CTCATTCAGTTCCTACGCTGTTTCTTGCTGGAGTCAAACTCATCTGCTGTGCGCTGGCAAGCCCACTGCTTGGCGCTGCATATCTACAGGAACTCTAGCAAATCTCAGCAGGAGCTGCTGCTTGAACTGACTTGGGCTATCTGGCCAGAGCTTCCTGCATATGGCCGTAAAGCTGCCCAG
TTTGTCGACCTACTTGGTTACTTCTCACTCAAAACCCCTCAAACTGAGAAAAAGCTGAAGGAGTATTCCCAGAAGGCTGTGGAAATCCTGAGAGCACAGAACCATATCCTGACAAATCACCCCAACTCCAATATCTACAACACACTCTCTGGATTAGTGGAGTTTGATGGCTTTTATCTG
GAAAGTGACCCCTGCTTGGTGTGCAACAATCCAGAAGTTCCATTCTCCAATATAAAACTGTCATCCATCAAAGTAGACACCCGCTATACGACCACACAACAGGTTGTCAAGCTCATTGGTAGCCACACCATCAGCAAAGTCACAGTGAAGATTGGGGACCTCAAACGCACCAAAATGGTC
CGCACCATCAATCTCTATTACAACAACAGGACAGTCCAGGCGATCGTGGAGCTGAAGAATAAACCTGCTCGTTGGCACAAAGCCAAGAAAGTTCAGCTCACCCCAGGACAAACGGAAGTGAAGATTGACCTTCCCTTACCTATCGTCGCTTCCAACTTGATGATTGAGTTTTCTGATTTC
TACGAGAACTACCAGGCTTCCACTGAGACCCTGCAGTGTCCACGCTGCAGTGCTTCTGTACCGGCCAACCCCGGTGTGTGTGGCAACTGCGGTGAGAATGTGTATCAGTGCCACAAGTGCAGGTCTATCAACTATGATGAAAAAGACCCCTTCCTGTGCAACGCCTGTGGTTTCTGCAAA
TATGCCCGATTTGACTTCATGCTGTATGCTAAACCATGCTGTGCTGTGGATCCTATTGAAAATGAGGAAGACAGGAAAAAGGCTGTGACCAACATTAACACCCTGCTGGACAAAGCTGACCGGGTCTACCACCAGCTGATGGGTCACCGGCCTCAGTTGGAGAGTCTCTTGTCTAAAGTC
AATGAGGCAGCACCGGAGAAGCCCCAGGATGACACTGGAGCAGGAGCAGGACTTGGTACATCCTCTGCTAATGTGAACAGATACATTCAGCAGCTGGCTCAGGAATACAGTGGAGATTGCAAGACCTCATTTGATGAACTCTCCAAGATTATACAGAAAGTGCTTGCATCTCGTAAAGAG
CTCTTGGAGTATGACCTACAACAAAGAGAGGCTGCCACTAAGTCATCTCGGAGCAACAGTAGCCACCAGCCCACCTTCACTGCCAGTCAGTACCGCGCCCTCTCTGTGCTGGGCTGTGGCCATACATCTTCAACCAAGTGTTACGGCTGTGCCTCAGCTGTTACAGGTCACTGCATCACA
CTGCTCCGCGCACTGGCCACCAATCCAGCCCTTCGGCAGATCCTAGTCCTTCAGGGTCTCATCCGTGAGCTGTTTGAGTATAACTTGCGTCGAGGTACAGCAGCTATGAGGGAGGAGGTGCGCCAGCTGGTCTGTCTCCTTACTAGAGATCACCCAGAAGCTACTCAGCAGATGAACGAT
CTGATCATTGCCAAGGTGTCAGCTGCCCTCAAAGGTCACTGGGCCAATCCTGATCTCGTTAGTAATTTGCAGTATGAAATGCTGCTGCTGACAGACTCCATTTCAAAAGAGGGTGGATGCTGGGAATTACGGTTGCGTTGTGCCCTCAGCCTGTTCCTCATGTCTGTGAACATAAAGACA
CCTGTAGTGGTGGAAAACATCACACTGATGTGCCTGAGAATCCTGCAAAAGCTGATTAAGCCCCCTGCTCCTACTAGCAAGAAGAACAAGGATGCTGCTATTGAGTCTCTGACTACAGTCAGGCCCTACAGTAATGAAATCCACGCCCAGGCCCAACTCTGGCTCAAAAAAGATCCCAAA
GCATCTTATGAGGCCTGGAAAAAGTGTCTTCCAGCAAGATGTCAGGAAACGATGTCAAAACCTCAGGGGAAGGCTGAGTTACGGAAACAGTATCTGCTTGAGAAGTATGTGTGGAAGTGGAAGCAGTTCATGAGGTCTAGAAAAGGAGAAGGCCTTTTCCCACGCCTGCTTAAACTGAGC
CACAACAACTGGCTGCGACAGGTTCTTTTCACACCTGCCACCCAGGCTGCAAGACAGGCAGCTTGCACTATTGTGGAGGCACTTACCACAATCCCCAGCCGCAAGCAACAGGTCCTGGACCTGCTCACCAGTTATCTGGATGAACTGAGTGTCGCTGGAGAGTGTGCAGTGGAGTATCTC
GGCCTGTACCAGAAGCTGATTAAGCCAACACACTGGAAGATTTATCTGGCTGCCCGGGGAGTCCTACCCTACATTGGCAACCTGATCACCAAGGAAATAGCCAATCTGTTGGCTCTTGAGGAGGCTACACTGAGCACAGACTTGCAGCAAGGCTACGCCCTCAAGAGCTTGACTGGATTG
CTGTCATCTTTTGTGGAAGTGGAGTCCATTAAGCGGCATTTCAAAAGTAGGTTGGTTGGCACGGTGCTTAATGGTTATCTGTGCCTGAGGAAGTTGGTGGTTCAGCGAACTAAACTCATTGATGAAACTCAGGATATGCTACTTGAGATGCTGGAAGACATGACGACAGGAACCGAGTCT
GAAACCAAAGCTTTCATGGCAGTGTGCATAGAGACTGCAAAGCGGTACAACCTGGATGACTACAGAACACCTGTGTTCATTTTTGAGAGACTCTGCAGCATCATCTATCCTGAAGAGAATGAGGTGACAGAGTTCTTTGTGACTCTGGAAAAGGATCCTCAGCAAGAGGACTTCTTGCAG
GGTCGCATGCCAGGAAACCCCTACAGCAGCAACGAGCCCGGCATCGGTCCTCTGATGAGAGACATCAAAAACAAGATCTGCCAAGACTGCGACCTGGTGGCTCTTCTTGAAGATGACAGTGGCATGGAGCTTCTGGTAAACAACAAAATCATTAGTTTGGATTTGTCAGTGGCAGAGGTC
TATAAGAAGGTGTGGTGTCCTACAAATGAGGGTGAGCCAATGAGAATCATCTATCGCATGAGAGGACTACTTGGAGATGCTACTGAGGAGTTCATAGAGTCACTGGATTCAACTACAGATGAGGAGGAGGATGATGAAGAAGTGTACAAGATGGCAGGAGTGATGGCACAGTGTGGAGGA
CTCGAGTGTATGCTCAACCGCCTGTCTGGAATCAAAGACTTTAAACAAGGAAGACATCTGCTCACCGTTTTGCTGAAGTTGTTCAGTTACTGTGTGAAGGTGAAGATCAATAGGCAGCAGCTTGTAAAACCAGAGATGAACACACTCAACGTCATGCTGGGAACTCTAAACTTGGCCTTG
GTGGCAGAACAAGAGAGTAAGGATAGTGGTGGAGCCTCCATAGCAGAGCAAGTCCTGAGCATCATGGAGATAATTCTGGATGAGGCCAATGCTGAG---ATTTCAGAGGACAAGGGTAACCTTCTGCTCACAGGAGACAAAGATCAGCTTGTCATGTTGTTAGACCAGATCAACACCCTG
TTTGTGCGCTCCAACCCCAGCGTGCTCCAGGGTCTTCTGCGCATTATTCCATACCTGTCATTTGGCGAACTGGAGAAGATGAGGATTTTGGTGGAACGCTTCAAACCATGTTGCAACTTTGACAAGTACGACGAGGAGCATAGTGCTGATGACAAAGTGTTTTTGGACTGCTTCTGTAAA
ATCGCTGCTGGAATCAAAAATAACAGCAATGGCCATCAACTGAAAGATCTTATTCTGCAAATAGGAATCACACAGAGTGCACTGGACTACATGAAGAAACATATCCCAAATGCCAAAAATCTGGATGCTGATGTCTGGAAGAAATTCCTCTCTAGACCTGCTCTACCCTTTATTCTCAGA
CTTCTCCGTGGTTTGGCTACCCAGCATCCCCCCACACAGGTCCTCATAGGCACAGATTCAATAACAAACTTGCACAAGCTGGAGCAGGTATCCAGTGATGAAGGCATAGGAACTCTAGCAGAGAACCTTCTAGAGGCTCTGAGGGAACACAGTGATGTCAACTTGAAGATTGAAGCAGCC
CGCAGAGAAACCAGAGCTGAGAAAAAGCGCATGGCTATGGCTATGAGGCAGAAGGCTCTGGGAACTCTTGGCATGACGACCAATGAAAAGGGGCAGGTGGTGACAAAGACCTCACTGTTGAAGCAAATGGAAGAGCTGATAGAGGAACCAGGCTTGACCTGCTGTATCTGTAGAGAAGGT
TACAAGTTCCAGCCAACCAAAGTCCTGGGTATTTACACTTTCACAAAGCGTGTGGCCTTGGAGGAATTTGAAAACAAGCCTCGCAAGCAGCAGGGCTACAGCACTGTGTCGCACTTTAACATAGTCCACTATGACTGCCATCTGGCAGCAGTC---------------AGGCTGGCTCGT
GGGCGAGAGGAATGGGACAGTGCTGCTCTCCAGAACGCTAACACCAAGTGCAATGGCCTGCTTCCTGTGTGGGGGCCACATGTGCCAGAATCAGCCTTTGCTACATGCCTAGCAAGGCACAACACATATCTTCAGGAGTGCACAGGCCAGCGAGAGCCCACATACCAACTCAACATCCAC
GATACCAAACTGCTGTTCCTTCGCTTTGCTACCGAGCAGTCATTCAGCGTGGACACAGGAGGCGGAGGTCGAGAGAGCAACATCCACCTCATCCCCTACATCATCCACACTGTTCTCTATGTCCTCAACACTACAAGGGCTACGTCCCGAGAGGAGAAGAACCTGCAGAGTTTCCAGGAG
CAGCCATGTGAGAAATGGGTTGAAAGCTCATATGAAGTTGAAGGGCCCCACTATTACACCATCCTGGCCATGCACATCATGCCACCCGAACGGTGGAGAAGTTCTCGTCTGTACTTCCTGCGGAGACTTCTGGTCACCGCGCATGCCCGTAAAGTCTCAGCAGCCTGTGCAAACAAAGTC
ACAGATAAAACACCAAAGGAATATGCAGTGTATCGCTCACCTCTTCTCTTCTGGGGCCTGGTGGACCTGGTCTACGACATGTTCAGGAAAGTACCAACCAGCAACACAGAGGGCGGCTGGTCCTTCTCACTGGCAGAATATGTCCGTCACAATGACATGCCCATCTATGAGGCCTCAGAG
CGTGTGCTCAGGGCTTTCCAGGATGAACTCATGCCTGCTGAATCCCTGTCAGAGTTCTTTGATGTTGTAGGTCTCCTCTCTGAAATTCCAGACCCGGATCTCTTCCTGCAGGATTTGTTGAACTCTTTGCCC
>ENSTNIP00000014956_TNIG
CTCTCGACAGCAGGAAGTCGGAAGTTGACCGCCTCAGGTCCGGACTCCAAGATGGCTGCGAGCGGAGGAGACGGCGAACACGAATGGACAGCAGCTGTTCGACCGCTTTTGTCAGCGTCGTACACCGCTTTTGAAACCAGGGAGCTACCTCAGCTAATTGGGTCTATAATAAACAGTGAA
TCCGACATTCTTCATCATGACAAACAGTACGAGCCTTTCTACTCGTCGTTCGTGGCGCTCTCGGCGCACTACATCACCACAGTATGTGGTCAAATACCAAGAAACCAGCTTCTTTCCGTTGCTGCGGCATGCAAGGTCTTGATTGAGTTCTCGCTGATGCGGTTGGAGAACCCAGACGAG
GCATGTGCAGTTTCACAGAAACACCTGATCCTCCTAATAAAAGGACTTTGCACCGGCTGCAGCCGGCTGGACCGCACAGAAATCATCACTTTCACCGCCATGATGAAGTCAGCCAAGTTGCCTCAAACCGTCAAGACTCTTTCAGAT---GTGGAGGACCAGAAGGACATGCCCAGTGCA
GTGAGCCCAGAGCTGCGGCAGAAAGAAGTACAGATGAACTTCTTCAATCAACTGACTTCGGTTTTCAACCCCGACCTCTCGACCATCCTGGGCTCCCCGTCAGCAGCACCCACGCAGGCTGAGAGTGATCGCGATGAGCTCAGC---ACAGACCAGGCCACCCAGGCCAAGATGAAAAAT
GCCTTCGTTTCTCAGAATGTGTCAAGCTTACAGGAACTCGGTGGGTCTGAGAAGTTGCTGCGAGTGTGCCTCAACCTGCCCTACTTTCTGCGCTATATCAACCGCTTCCAGGATGCTGTATCAGCTAACTCATTCTTCATCATGCCTGCCACGGTGGCGGATGCCACTGCTGTCCGCAAT
GGCTTTCACTCACTGGTGATTGACGTGACCATGGCTCTGGACACGCTGTCCCTGCCTGTGTTGGAGCCCCTGACCCCAGGGAGACTGCTGGACATGACCGTGCTGGCCCTGAGCTGCCTCTACGCTGGTGTCAGTGTGGCCACCTGTATGGCCATTCTGCAGGTAGGCAGCGGCCTGCAG
CTTCGCTCTGCC---TCCACCGGGACTAAAGAAGAAGATTACGAAAATGACGCAGCCACAATTGTCCAGAAATGTCTGGAGATCTATGAAATGATTGGTCAAGCGATCAGCAACTCCCGAAGAGCTGGAGGAGAGCATTATCAGAACTTCCAACTGCTTGGAGCCTGGTGCCTTCTGAAC
AGCCTCTACCTAATTCTCAACCTGAGCCCCACCGCCCTGGCAGATAAAGGGAAAGAGAAGGACCCTCTGGCTGCCCTGCGTGTCCGGGATATTGCCGCACGGACCAAGGATGGCGCAGGATCGCCTAAGCTTGGTCCTGGAAAAGGACACCAAGGGTTTGGAGTTTTGTCAGTCATACTG
GCCAACCATGCCATCAAACTTCTGACATCACTTTTCCAGGATCTGCAGGTTGAAGCTCTGCACAGGGGTTGGTCGAGTGATGGTCCACCAGCGGAACTCAACATCATGGCACAGAGCACCTCCATCCAGAGGGTCCAGCGGCTCATCGACTCTGTGCCCCTGACAAACCTCCTCTTCACT
CTTCTTTCCACGTCCTACAAAAAGGCTTATATCCTCCAACGCCAGAGGAAGGGATCAGTTAGCAGTGATGCAAGTGCTTCTACAGATTCAAATACCTACTATGAAGATGACTTCAGCAGTACAGAGGAGGATAGCAGTCAAGACGATGACAGTGAGCCCATCCTCGGGCTTTGGTTTGAG
GAGACAATTTCACCTACCAAAGACAAAGTTGCCGCCCCAGCCCCTCCTCCACCCCCACCCCTGGAGACCTCTCCCAGGCTGAAGAGCCCCAGCAAGCAGAATCAGAGCGAGAACGGAAACATTTTAGCTGGCCGTAAAGACCCAGAGCTATTTCTCGGCTTAGCCTCCAGCATTCTTAAC
TTCATCACCACCTCAATGCTGAAATCCAGGAACAATTTCATCCGCAACTACCTGAGCGTGTCTCTGACAGAGCAGCATATGGCCACGCTGGCCAGCATCATCAAGGATGTGGACAAGGACATCAAAGGCTCCTCGGATGAAGTGTTTTCGTTAGCGCTCTATCATTTCAACCACACCCTG
GTAACATCCGATCTTCCATCTCCCGCCCTGCAGAACATCCTCCTTCAGCAGTTGGGCATCGCTCCTTTTTCTGAAGGACCTTGGCCTCTGTATATTCACCCCCAGTCTTTATCAGTCCTCTCTAGACTTCTGTTAATATGGCAACACAAAGCCAGTGTTCAAGGAGAGCCTGATGTGCCA
GAGTGTATGAAAGTGTGGGAACGATTTTTGGGAACTTTGAAGCAACACATTTTGCAGAGTTCTGTTCATGGA---------GATGATGACCTCAATGTAGAACACCTACAGCTCCTGTTGCTTCTGTTCCACAACATGTCAGAGCGTGGCCGACGGTCCGTCCTGGCCTTGGTCACCCAG
GCCATCACGGAGGTGGCCCAGAACAGAGACTCCCAGCTCAAGGCTGTTCCTCTCAATCTGGCCCGCTTGTGTCTAGTTTTTGACTACTTGCTGCGCCACTACTCCAAGACACCCTTGTACCTCTTTGAGCAGGTGCAGTACAACCTCCTCACTCCACCATGCTCGGAGCCCGGCTCTGTT
CAGGATGCTGGAAAACGCAGCAGTCTTCCACTTTACTGTTCATTTAAAGAAGTGGAAGAAAACTGGGTCAAACACTGTTCAGCC------GATTCAAATCTTCAGCCCAAGTTCTATTGCCTTTTGTCTCCTGAAGCGTCAGAAGAAGATATCAGCCGGCTGGACAGTAATGTCTTTTCT
AAGCTCTTGAATGGAGCGATCAAATACAATGAGCTGTATGCGTGGCTCATCTCCATCCTGGTTGCCGGCTCAGAGTTTGACATAGCCAGAAGACATGAAAACAGTCCCATCACCCCA---------CTGGAGGCATGCTCCCTTCAGTACTATTTTTTGATACTGTGGCGGATTCTTGGC
ATTTTACCACCCTCAAAAGCCTATATTGAACAGTTGAAGACGGGCTTTGGTGATCCCAGTGAGAGCGACATCTTGCATACTTTGCGCTGGTCCTCGCGTCTTCGGGTGTCAACTTATGTCAACTGGATCAAGGAGCACTTGGTGAAACAGGGAATGAAGGCAGACCAGGCATCGGCTCTG
GTTGAGATAACAGCCGCAAAGTGCAGCACGGTGAAGTATGATGTGGAACTGGCTGAGGAGTACATAGCCAGACAGATTTCCACCTTCTCAAACGTAGACCCAAATGTGATCGTTCCCCTTCATCAGTTACCTTCTCTACAAGCCATCTATACATTGGATGCAGTCATCTCCAAAGTGCAG
GTTTCCCTGGATGAGCATATGTCCAAGGTTTCCATTGAGGCGGGCACCCACAAGTCATCTGAGATCACAAAGAATCTCCTGCCTGCAACATTACAACTCACTGATGTTTACACAGCTTTTACAAGGTCATACCTGCTAACCAATATTCCAGAAGAAGGAGACAACAAGCTCACTGATGCC
AAACTCCAAGGTTATGCTGCAGTCTTATCAGTTGGCTCCACACGCTGCAAGGCCAACACACTGGGGCTTAGCATCATGCAGAACTTGCCATCAGCTGTACAAACGATATGTGAGACTTGGAACAGCATCCACACCAATGAATTTCCCAACATTGGTTCCTGGAGAAATGCATTTGCCAAT
GATACCATTCCATCAGAGAGCTACATCAGTGCCATCCAGGCAGCTCACCTTGGGACACTGAGTTGTCAGTCCTTGCCTCTTGCCTCTTCTCTTAAACACATTCTGCTCTCCTTGGTCCGCCTCACTGGTGACCTCATTGTCACTGAGGAGCTGAATCCTACACAGGCTGTGCGCGCTTTG
CTGCCACTCATCCTGGAGAGTAGCACAGAGAGTGTAGCTGAGATCAGCAGTACCTCGCTGGAGCGCATTCTGGGCCCAGCAGAGTCGGACGCCTTCCTCGCCCGCATTTATGAGCGTTTGGTCACTGGCTGCTACAACATTATTGCTAATCATTCAGATCCCAGCAGCGGGTTGGATGAA
TCTGTCCTTGAGGAATGCCTTCAGTACCTCGAAAAGCAGCTTGAGAATAGCCAGGTGCGAAAGGCTATGGAAGAGTTTTTTTCATTCAGCGGCGAGCTTGTTCAAATTATGATGGCAACAGCCAATGAAAACCTATCTGCAAAGTTTTGCAACCGAGTGCTCAAGTTCTTCACCAAGCTT
TTCCAACTAACGGAGAAGAGCCCAAACGCCAGCCTTTTGTGTCTGTGTGGTTCCCTGGCTCAGCTGGCCTGTGTGGAGCCCTCTCGACTCCAGTCTTGGTTGACGCGCATGACAGCCACTCCACCAAAGGACTCAGAACATCTGGAAGTAGTGCAGGAAAATCGCCAGCTTTTGCAGCTG
CTCACCACTCATATTGTACGTGACAACAGCCAGGTGGGCGAAGGCGTGTGCACCGTTCTCCTCAGCACGCTCATTCCGATGGCCACGGACATGTTGGCCAACGGTGATGGAACAGGCTTCCCAGAGCTGATGGTCATCATGACCACGCTGGCCAGTGCAGGACAAGGAGTAGGTCATCTG
CAGCTTCACAGGGCAGCAATTGACTGGTTGACAAAATGTAAGAAGTATTTGACTCAAAAGAATGTTGTGGAAAAAGTGAGTGCAAATTTATCACAAGGAAAGCACGCCAGCATGCTGGAATGCTCATGCCATATCATCTCCTATCTGGCTGATGTCATGAATGCTTTGAGGCAAAGCAGT
GGCCAAGGTTCCTCAGCGCTTCTGTTGGAGGGTGAAGAGAAGGCCTTGGAAGTTGACTCAGACTGGGTGGAGGAGCTGGCAGTGGAGGATGATGATTCCCAGGCGGAGGATTCTGATGAAGACTCCCTATGCAACAAACTCTGCACCTTCACCATTACTCAGAAGGAGTTCATGAACCAG
CATTGGTACCACTGTCACACTTGTAAGATGGTGGATGGGGTAGGTGTGTGCACAGTGTGCGCTAAGGTCTGTCACAAAGACCATGAGATCTCCTATGCCAAATATGGCTCTTTCTTCTGTGACTGCGGTGCCAAAGAAGATGGCAGCTGCCAG---------------------------
------------------GCCCTGGTCAAACGCAGCCCCAGCAGTGGAATAGGCTCCACTCTTAAAGAGTCATCGGCATTCCAGAGTGAAATGCGTATGCCTGACAGCGCTATCCGCCACCAGAATGCTTTACCCTCCGAAAAAGGTAAAGTCACCATTTCTGATGGCAAACCTGGCGAT
GAAGACAGACCTAAGAAGAGCAGTGTCTGCAAGAGCATTGATGGCTGCCAGGAAGAGTTGCTCTCGCAAGTG---GTG---GGTTCATCAACTGCAGCCGTCATCTTGGAAATGCTCATGTTTCTGATGGAAGCCATCCAGACAAACTTCCAACAGACGTCAGCAGTGGGAAGCAGCAGT
CGGGCTCAAAAAGCACTGAATGAGTTGCACACTCAGGACAAGGCTGTGGAAATGACAGATCAGTTAATGGTGCCCACTCTTGGCTCTCAGGAAGGTGCATTTGAGAACGTGAGGATGAACTACAGCGGGGACCAGGGACAGACCATACGCCAGCTGATAAGCGCACACGTCCTGCGCCGC
GTTGCCATGTGCGTCCTGTCTTCGCCTCATGGCCGTCGCCAGCACCTGGCTGTCAGTCATGAGAAGGGAAAAATAACCGTTTTGCAGCTGTCCACTCTCCTGAAACAGGCTGATTCGAGTAAAAGAAAACTGACCTTAACCCGTCTGGCTTCTGCTCCAGTTCCTTTCACTGTCTTAAGT
CTCACAGGCAACCCCTGTAATGAAGATTACTTGGCTGTATGTGGCCTTAAGGACTGCCATGTTCTAACGTTCAGTAGCACAGGCTCTGTATCTGACCATCTGGTGTTGCACCCACAACTGGCCACTGGCAACTTCATCATTAAAGCCATCTGGTTGCCAGGCTCTCAGACTGAACTTGCC
ATCATCACAGCTGACTTTGTCAAGATTTATGACCTGTCAGTGGATGCCCTGAGTCCCATGTACTACTTCCTGCTTCCAAGTTCCAAGATACGAGATGCTACTTTCCTTTTTAATGAAGAGGGGAAGAGCATTATCACCATCATGTCTTCAGCTGGTTACATGTACACCCAGCTCATGGAT
GAATCCAGCAGTGCCCAGCATGGCCCTTTCTATGTTACCAACGTGCTGGAAATAACTCATGAAGACCTGAAAGATAGCAACGGGCAGGTAGCTGGTGGTGGTGTGTCCGTCTATTTCTCTCATGTGCTTCAGATGCTTTTCTTTAGCTACGTGCAAGGAAAGTCCTTTGCCGCAACAGTG
AGCCGCAGCACCACTGAAGTACAGAGACTCTTCCCGATCATTGTCAAAGGCTCCAATGGTGGCAGTAGTAAAATGTCCCCCGCACTGTGTCAGTGGTCTGAGGTGATGAATCACCCGGGCCTGGTGTGCTGTGTGCAGCAGACCACAGGAATACCCCTGGTCATCATGGTCAAGCCAGAC
ACCTTCCTTGTCCAAGAAATCAAAACTCTGCCAGCCAAAGCTAAGATTCAAGATATGGTGGCTATCCGGCATACTGCCAGCAACGAGCAACAGCGCACAACTATGATTCTTCTTTGTGAGGATGGAAGCCTGCGAATCTACATGGCCAACGTGGAAAATACATCTTTC---CTGCAGCCA
GCACTGCAGCCCAGCAGTGGCATCAGTATTTTAAAGCCAGTCCGCAAGCGCAAAGCTACCGCTACCACCACCCGAACATCCAGTCAGGTGACATTCCCAGTGGACTTTTTTGAACACAACCAACAGTTGACAGAGATCGAGTTTGGCGGTAATGACTTGCTGCAGGTGTACAATGGCCAG
CAGATCAAACACAGACTCAACTCCACTGGGATGTATGTGGCGAACACAAAGCCTGGAGGATTTACTGTGGAAGCGGTGAACAACAACAGTTCAATGGTCATGACGGGCATGCGGGTGCAAGTGGGCAGCCAGGCTATTGAGAGGGCACCTTCCTATGTGGAGGTCTTTGGTCGCACCATG
CAGATCAACCTGACAAGGGCAAGGTGGTTTGACTTTCCGTTCACCCGCGAGGAAGCTTTGCAGGCTGACAAGAAGCTGTCCATCTTCATTGGAGCATCTGTAGATCCTGCTGGTGTCACCATGCTGGATTCCATCAAGATTTATGGTAAAACCAAGGAGCAGTTTGGATGGCCAGAAGAT
CCCCCTGAGGACTTCTCTTCTGCCTCCGTCAACAATGTGTGCAGTCCTAACCTCAGTCAAAGCAATGGCACCTCTGATGGAGACATAGCCACTCCCACAGCAACCAGCGGTAGCGTGATAGAGAGC---------------------------------AGGCTGGTGGTCAGTTCTCTT
GAGGCTTTGGAAAGCTGTTTTGCAGTCGGATCCTCGAGTGAAAAGGAGAAGAATAAGAACGCGGCCCTGGAGTTGGCAACCCTACTTCTGTCCATGCCAACACCTACAGGGGTGCAACAGCAGACAAAGGGTCTCCTTGCCAGCTTGCACACAAGTCGAAATGCATACCACAATCACAAG
GATCAGTCACTGCTAAGCAATGCAGTGCAATGTCTGAACAGTTGCAGCCGTGAGGCCAAGGAGCTGGACCCTGATGTTTTCCAGAGACTTGTGATCACTGTTCGCTCCATTGCAATTATGAGACCTAACAACTTGGTGCACTTCACAGAACTAAAATCTCTCAATCCAGAC---------
TCTGATATGACAGAGGATGGGCAAAAACACATGGACGGTGAAAGCTGTAATTTCATCACACAACTGATGAACAACTTCTGGAAACTCCATACCCTAAAACCAAAGAATGCCTTTCTCGCTCCTGCGTGTCTGCCTGGTTTAACTCATGTGGAAGCAACAGTTAATGCTCTGGTGGACATC
ATCCACGCATACTGCACATGTGAACTGGATTACATCAATGCTGCCTCCAAAATCTACATGCAAATGTTACTGTGCCCTGACACTGCTGTGAGCTTTGCTTGTAAGCAGGCTCTTATCAGAGTGCTTCGTCCAAGAAACAAACGACGTCATGTAACCCTTCCGTCTCCTCCACGCTCAAAC
ACACCCATGGGAGATAAGGATGACGATGATGACGAAGATGCAGATGACAAAATGCAATCATCAGTACTG---ACTGGAGGTGAAGACGGTAGACAGGAGAGTCAAGAGCAAAATGAAGTTGACCATGGAGACTTTGAGATGGTGTCAGAGTCAATGGTTCTAGACACAGCTGAAAATGTA
AACAATGGGAATCCCTCTCCCCTGGAAGCCCTGCTGGCAGGAGCAGAGGGATTCCCCCCCATGCTGGACATCCCTCCTGATGCAGATGATGAAACGATGGTTGAACTGGCAATCGCTCTCAGCCTTCAGCAGGATCAGCAAGGCAGTAGCAGTAGTGCTCTTGGGCTTCAGAGCCTTGGC
TTGTCTGGTCAGGCTCCAAGCTCCTCGTCACTGGATGCTGGCACCCTTTCAGATACAACAGCGTCAGGTGACGGTGGTGTATTTACTGTTACAGCTATTGCTATAATTTCAGCCCCAGCCTCAGATGATGAGGGCAGCACAGCTGCAACTGATGGC---ACATTGCGGACCTCCCCAGCT
GAGCATGGGGGCAGTGTGGGCTCAGAGAGTGGAGGTTCTGCAATCGATTCTGTAGCTGGGGAACACAGTGTGTCTGGTCGAAGCAGTGCATATGGAGACACAACAGTAGAGGGCCACCCTGCAGGGCCTGGCAGTATCAGTTCCAGCACTGGAGCCATCAGCACCACTACAGCCCAGCAG
GAAGGTGAAGGTTCAGATGGGGAAGGAGAGACTGAGGGAGACATCCACACAAGCAATAGGCTTCACATGGTTCGTCTTCTGCTACTGGAGCGCCTGCTCCAGCACCTTTCTCAGCTCCATAATGTGGGTGGAGTCCAAGCCATCCCCTATATGCAGGTCATCCTGATGTTGACCTCTGAC
CTGGACGGTGAGGATGAAAAGGATAAGGGTGCCTTGGATGAACTGCTGTCCCAACTTATTGCTGAGCTTGGCATTCACAAGAAGGATGTGTCCAAGAAGAATGAACGTAGCTCTATAAATGAAGTTCACCTGGTCATCATGAGACTGCTCAGTGTCTTTATGTCTCGAACCAAGTCTGGA
TCCAAGTCCTCTACAGAGTCGTCGTCATTGATTTCCAACGCCACAGCAACAGCCCTGCTCGGCCTTGGTGCCATTGACTATTGTCTCCATGTGCTGAAATCACTCCTGGAGTTCTGGAAGAGCCAGCAGGGTGAAGAGGAGCCTGTGGCCACCAGCCAGCTTCTCCGCCCACACACAGCA
TCCTCCCCACCAGACATGAGTCCTTTCTTCCTGCGTCAGTATGTCAAGGGGCACGCTGCTGATGTTTTTGAGGCATACTCACAGCTATTGACT---ATGGTCCTGCGGCTTCCATATCAAATTAAGAAGATTGCTGACACAAATCCACGTATCCCACCTCCTGTGTTTGATCACTCCTGG
TTCTATTATTTATCTGAA---------TATCTGATGATTCAACAGACACCATTTGTCAGGAGGCAAGTCAGAAAGCTCTTACTGTTCATCTGTGGCTCAAAAGAAAAATATCGGCAGCTGCGGGACCTGCATACCCTTGATTCCCATGTGCGCAGTGTCAAAAAACTGTTAGAGGAGCAG
GGCATTTTCCTAAGGTCAGGCGTTGTCACTGCTTCCTCTGGCTCAGCTCTACAGTATGACACACTCATCAGTCTG------ATGGAACATTTAAAGGCTTGTGCAGAAATTGCCACCCAAAGAACAGTCAACTGGCAGAAGTTCTGTATGAAAGATGACTCGGTTTTGTATTTCCTGCTC
CAGGTCAGTTTCCTGGTAGATGAGGGTGTTTCTCCAGTGCTGTTGCAGCTGCTGTCCTGTGCCCTTTGTGGCAGCAAGGTGCTGGCC------------AGCTCCACTTCTGCGTCGCTTTCAGGAGGCGGCTCCAGTAGCACTGGACAAACGGGAGCATCGCAGGCCTCCCAGAGCAAG
TCTTCCAGTAAAAAAAGCAAAAAGGAGGACAAGGAGAAA---------------------------------------------------GACAAAGACGGCGACAGTGTTGGAAGCCAAGAGGATCAGCTGTGCATGGCCCTGGTTAGTCAGCTTAACAAGTTTGCAGACAAGGAAACC
CTCATTCAGTTCTTGCGTTGCTTCCTTCTGGAGTCCAACTCATCTGCCGTCCGCTGGCAAGCCCACTGCTTGGCACTTCACATTTATAGGAACTCCAGTAAATCTCAGCAGGAGTTGCTGCTGGAATTGACCTGGGCCATTTGGCCTGAGCTGCCCGCATATGGACGTAAAGCTGCCCAG
TTTGTTGACCTGCTTGGATACTTCTCTCTTAAAACCCATCAAACAGAGAAAAAGCTGAAGGAGTATTCCCAGAAAGCAGTGGAAATCTTGAGGACTCAGAATCATAACCTGACAAATCACCCAAACTCCAACATCTACAACACACTGTCTGGATTAGTGGAGTTTGATGGCTTTTATCTA
GAGAGTGACCCTTGTTTGGTGTGCAACAATCCAGAAGTCCCCTTTTCAAATATAAAACTGTCCTCTATCAAAGTGGATACCCGATACACCACCACTCAGCAGGTCGTCAAGCTCATTGGCAGTCACACCATCAGCAAAGTCACAGTGAAGATCGGTGACCTCAAACGTACAAAAATGGTC
CGCACCATCAACCTCTACTACAACAACAGAACCGTACAGGCTATTGTTGAACTGAAAAACAAGCCTGCTCGTTGGCACAAAGCCAAGAAAGTTCAGCTGACTCCAGGACAAACAGAAGTGAAAATCGACCTTCCACTACCCATTGTTGCATCCAACTTGATGATTGAGTTCTCTGATTTT
TATGAGAACTACCAGGCATCCACAGAAACCCTGCAGTGTCCACGCTGCAGTGCCTCTGTGCCAGCTAATCCTGGGGTGTGTGGCAACTGTGGTGAGAACGTGTATCAGTGCCACAAGTGCAGGTCCATCAACTATGATGAGAAAGACCCCTTCCTGTGCAACGCCTGTGGTTTTTGCAAG
TATGCTCGGTTTGACTTCATGCTGCACGCAAAACCCTGTTGTGCTGTGGATCCCATTGAAAATGAAGAGGACAGGAAAAAGGCTGTAACAAACATTAATACTCTGCTGGACAAAGCTGATCGGGTCTACCATCAACTAATGGGCCACCGGCCCCAACTGGAGAGCCTCCTCGCTAAAGTC
AATGAAGCAGCACCAGAGAAACCACAGGATGACACTGGAGCAGGGGCTGGACTTGGTACATCCTCCGCTAACGTCAATAGATATATCCAACAGCTGGCTCAAGAGTACAGTGGAGACTGCAAGACGTCATTTGACGAGCTCTCAAAAATAATACAGAAAGTCCTTGCATCTCGTAAAGAG
CTATTGGAATATGATCTGCAGCAGAGAGAGGCTGCTACCAAGTCCTCGCGCAGCAGCAGCAGCCACCAGCCCACGTTCACTGCCAGCCAGTACCGGGCTCTGTCTGTGCTGGGCTGTGGCCACACCTCCTCCACCAAATGCTACGGCTGTGCCTCGGCAGTCACAGGTCACTGCATCACA
CTGCTCCGTGCCCTAGCCACCAACCCAGCTCTCAGACAGATCCTGGTCCACCAGGGCCTCATCCGAGAGCTGTTTGAGTATAACTTGCGACGAGGTACAGCAGCCATGAGAGAAGAGGTGCGCCAGCTGATCTGCCTACTGACCAGAGATCATCCAGAGGCCACTCAGCAGATGAATGAC
CTTATTATTGCCAAGGTGTCAGCTGCCCTGAAAGGCCACTGGGCCAATCCTGACCTGGTTAGTAATCTTCAGTATGAGATGCTACTGCTGACTGACTCCATATCCAAAGAGGGAGGATGCTGGGAGTTACGTTTAAGTTGTGCCCTCACCCTCTTCCTAATGTCTGTGAATATAAAGACA
CCTGTTGTGGTGGAAAACATCACACTCATGTGTCTGAGAATTCTTCAAAAGTTGATCAAACCTCCTGCTCCCACCAGCAAGAAAAACAAGGACGCTGCGATTGAATCTCTGACCACAGTCCGGCCCTACAGTAATGAAATCCACGCCCAGGCTCAACTTTGGCTTAAGAAGGACCCCAAA
GCATCCTACGAGTCCTGGAAAAAATGTCTTCCTGCAAGAGTCCAGGAAGCTGCATCAAAGCCTCAGGGCAAGGCTGAGTTGCGGAAGCAGTATCTGCTGGAGAAGTATGTTTGGAGGTGGAAGCAGTTTATGAGGTCAAGGAAAGGTGAAGTCCTCTTTCCTCGTCTGCTAAAACTCAGC
CACAACAACTGGCTGCGTCAGGTCCTTTTCACACCAGCCACTCAGGCAGCCAGACAGGCAGCATGCACAATTGTGGAAGCTCTCACCACATTCCCCAGCCGAAAACAACAGGTCCTGGATCTGCTAACCAGTTACCTGGATGAGCTGAGTGTGGCTGGAGAGTGTGCAGTGGAATACCTC
GGTCTGTACCAGAAGCTGATCAAACCAACACACTGGAAGGTGTACTTGGCAGCCCGTGGCGTCCTTCCCTACATTGGCAACTTGATCACCAAGGAAATTGCCAATCTGCTCGCTCTGGAGGAGGCAACCCTCAGTACAGACTTGCAGCAGGGTTACGCCCTCAAGAGTTTGACTGGATTG
CTGTCTTCTTTTGTGGAGGTGGAGTCCATCAAGCGACATTTCAAAAGTAGGTTGGTGGGCACGGTGCTCAACGGCTACCTGTGCCTGAGGAAACTGGTGGTGCAGCGCACCAAGCTCATCGACGAAACCCAGGACATGCTGCTGGAGATGCTGGAGGACATGACAACAGGTACTGAGTCT
GAGACCAAAGCCTTCATGGCAGTGTGTATAGAAACGGCAAAGCGATACAACCTGGACGACTACAGAACGCCCGTTTTCATTTTCGAGAGGCTGTGCAGCATCATTTATCCTGAGGAGAACGAAGTGACAGAGTTTTTTGTGACCCTGGAAAAGGATCCTCAGCAGGAGGACTTCCTGCAG
GGTCGCATGCCAGGGAACCCCTACAGCAGCAACGAGCCTGGCATCGGCCCTCTGATGAGGGATGTCAAAAACAAGATCTGCCAAGACTGCGACCTGGTGGCACTGCTTGAAGACGACAGTGGCATGGAGCTTCTGGTAAACAACAAAATCATTAGTTTGGATCTGTCGGTGGCAGAGGTC
TACAAGAAGGTCTGGTGTCCCACAAACGAGGGGGAGCCGATGAGAATTATTTATCGAATGAGAGGGCTGCTGGGAGATGCCACTGAGGAATTCATAGAGTCTCTGGACTCCACCACAGATGAGGAGGAGGATGATGAAGAGGTTTACAAAATGGCTGGTGTCATGGCGCAGTGCGGAGGA
CTGGAGTGTATGCTCAACCGGCTCTCTGGGATTAAAGATTTCAAACAAGGACGACATCTGCTCACTGTTTTGCTGAAGTTATTTAGTTACTGCGTGAAGGTGAAGATCAACAGGCAGCAGCTGGTCAGACCAGAGATGAACACTCTCAACGTCATGTTGGGAACTCTGAACTTGGCTTTG
CTGGCAGAACAGGAAAGTAAGGACAGCGGCGGGGCCTCCATAGCAGAGCAAGTTCTGAGCATCATGGAAATCATTCTGGATGAAGCGAATGCGGAG---ATTTCTGAGGACAAGGGTAATCTCCTCCTGACAGGAGACAAGGATCAGCTGGTCATGCTGTTGGACCAGATCAACACGCCG
TTTGTGCGTTCCAACCCCAGCGTGCTGCAGGGCCTCCTGCGCATCATCCCTTACCTGTCCTTCGGGGAGCTGGAGAAGATGAGGATTTTGGTGGAACGATTCAAACCCTGCTGTAGCTTTGACAAGTATGACGAAGAGCACAGCGCTGATGACAAAGTGTTTCTGGACTGCTTCTGTAAA
ATCGCCGCCGGAATCAAAAACAACAGCAACGGCCACCAGCTGAAAGATCTTATTCTCCAAAAAGGCATCACACAGAGCGCTCTAGACTACATGAAGAAACATATTCCACACGCCAAAAATCTGGATGCAGATGTCTGGAAGAAGTTCCTTTCCAGACCAGCTCTCCCCTTCATTCTCAGA
CTGCTGCGAGGTTTGGCGACCCAGCATCCCCCCACACAGGTGCTCATCGGCACTGACTCCATCACCAACTTGCACAAGCTGGAGCAGGTATCCAGCGACGAAGGAATCGGAACCCTGGCTGAGAACCTTCTGGAGGCCCTGAGGGAACACAGCGACGTCAACCTCAAGATCGAAGCAGCC
CGTCGGGAAACCAGGGCGGAGAAAAAGCGGATGGCTATGGCCATGAGACAGAAGGCCCTGGGAACACTGGGCATGACGACCAATGAGAAGGGTCAGGTGGTGACAAAGACTTCACTGCTGAAGCAAATGGAGGATCTGATCGAGGAACCTGGCTTAACCTGCTGTATCTGCCGAGAGGGC
TACAAGTTTCAGCCGTCCAAAACTTTGGGTATTTACACGTTCACGAAGCGTGTGTTCTTGGAGGAGTTTGAGAACAAGCCCCGGAAGCAGCAGGGCTACAGCACTGTGTCGCACTTTAACATCGTCCATTACGACTGCCACCTGGCTGCCGTC---------------AGGCTGGCCCGA
GGGCGAGAGGAATGGGACAGCGCCTTGCTCCAGAATGCAAACACCAAGTGCAACGGGCTGCTTCCCGTCTGGGGGCCGCACGTTCCAGAATCGGCCTTTGCTACATGCTTAGCGAGGCACAACACATATCTGCAGGAGTGCACAGGCCAGCGGGAGCCCACCTACCAGCTCAACATCCAT
GACACCAAACTGCTGTTCCTGCGCTTTGCTACCGAGCAGTCATTCAGCGTGGATACTGGAGGAGGAGGGCGGGAGAGCAACATCCACCTCATTCCCTACATCATCCACACTGTGCTTTATGTCCTCAACACTACAAGAGCGACGTCCCGCGAGGAGAAGAACCTGCAGAGTTTCCAGGAG
CAGCCGTGTGAGAAATGGGTGGAGAGCTCCTACGATGTTGAAGGGCCTCACTATTATACCATCTTTGCCATGCACATCATGCCGCCTGAGCGCTGGAGGGCTTCGCGCCTGTACTTCCTGCGTAGGCTCTTGGTCACTGCACACGCCCGCAAGGTCTCGGCAGTTTCCACCAACAAACTG
ACCGATAAAACACCAAAGGAGTATGCCGTCTACCGCTCACCGCTCCTCTTCTGGGGCCTGGTGGATCTCGTCTATGACATGTTCAGGAAAGTACCTACCAGCAACACAGAGGGGGGCTGGTCCTTCTCACTGGCGGAATATATCCGTCACAACGACATGCCAATCTACGAGGCCTCGGAG
CGCGTGCTCAGGGCCTTCCAGGATGAACTCATGCCTGCTGAGTCCTTGTCGGAGATTTTCGACATCGTAGGTCTCCTCTCTGAAATCCCAGACCCGGACCTCTTCCTGCAGGACTTGTTGAACTCTTTGCCT
>anchovy.14301_ANCH
------------------------------------------------AAGATGGCGTCGAGTGGAGGAGATGGAGAACCTGAGTGGACCGCAGCTGTACGGCCGCTTTTATCAGCGTCGTACACGGCTTTTGAAACGAAAGAGCTACCTCAGCTTATAGGATCCATCATTAACAGTGAA
TCGGAGATTCTACACCATGACAAACAGTATGAGCCCTTCTACTCATCATTCGTGGCCCTCTCTGCACATTACATCACCACCGTGTGTGGACAAATCCCTAGAAATCAGTTGCTGTCGGTAGCGGCGGCCTGTAAAGTATTGATCGAGTTTTCTCTGCTGCGGCTGGAGAACCCAGATGAA
GCATGTGCCGTTTCACAGAAGCACCTGATTTTGTTAATAAAGGGCCTGTGTACAGGCTGCAGTCGACTGGACCGGACAGAGATCATCACCTTCACCGCAATGATGAAGTCTGCCAAACTCCCTCAGACAGTCAAGACACTCTCAGAC---GTGGAGGACCAGAAGGAGATCCCCTCCCCA
GTGAACCCAGAGCTGCGACACAAAGAAGTGCAAATGAACTTTTTCAATCAGCTGACCTCAGTCTTCAACCCGGACATCACC---ATCCTGGCCTCACCCACC---CCACACATGCAGGCTGAGAGTGAGTGTGATGAGCAAACCACGACAGACCAGGCAACTCAGGCCAAAATGAAGAAT
GCCTTTATCTCTCAAAACGTGTCCAGTTTACAAGAGCTAGGCGGTTCGGAGAAATTGCTGCGCGTGTGCCTGAACCTGCCCTACTTCCTGCGCTACATCAACCGTTTCCAGGACGCCGTGTCGGCCAACTCCTTCTTCATCATGCCCGCCACCGTGGCCGACGCCACCGCCGTGCGCAAC
GGCTTCCACTCCCTGGTAATTGACGTGACCATGGCCCTTGACACCCTGTCGCTGCCCGTGCTGGAGCCCCTGACTCCCGCCAGGCTACTTGACGTCACCGTGCTGGCCCTTAGCTGCCTCTATGCCGGTGTGAGCGTGGCCACCTGTATGGCCATCCTGCAGGTGGGCAGCGGGCTCCAG
CTGCGCTCCACAGGGGCCACCGGCTCCAAGGAGGAGGACTACGAGAACGACGCAGCCACCATCGTACAGAAATGCCTGGAGATCTATGAGATGATTGGACAGGCCATCAGCAACTCACGCAGAGCAGGAGGAGAGCACTACCAGAACTTCCAGCTGCTGGGGGCCTGGTGTCTGCTGAAC
AGCCTGTACCTCATCCTGAACCTGAGCCCCACGGCGCTGGCCGACAAGGGCAAGGAGAAGGACCCCCTGGCCGCCCTGCGCGTCAGAGACATCGCCGCACGCACCAAAGACGGAGCGGGCTCACCCAAGCTGGGCCCCGGAAAGGGGCACCAAGGGTTTGGAGTCCTCTCTGTCATTTTG
GCCAACCATTCCATCAAGCTGCTCACCTCACTCTTTCAGGACCTGCAAGTGGAAGCGCTACACAGGGGATGGGCGAGTGATGGTCCCCCGGCGGAGCTGAGCATCATGGCGCAGAGCACATCCATCCAGAGGGTGCAGCGGCTCATCGACTCAGTGCCCCTCACCAACCTGCTCTTCACG
CTGCTCTCCACCTCCTATAAGAAGGCGTGTGTGCTGCAGAGGCAGAGGAAGGGCTCTGTGAGTAGTGATGCCAGCGCCTCCACAGACTCCAACACCTACTACGAAGACGACTTCAGCAGCACGGAGGAGGAGAGCAGCCAGGATGATGACAGTGAGCCCATTTTGGGGCTGTGGTTCGAG
GAGACCATCTCCCCAAGTAAGGAGACGGTGGCGCCCCCGCCACCCCCTCCTCCCCCGCCGCTGGAGACCTCTCCCCGCCTTAAGAGTCCCAGCAAG---CAGACGCCAGAGAACGGCAACATCCTGGCCAGCCGCAAAGACCCCGAGCTGTTCCTGAGTCTTGCCTCGAGCATCCTGAAC
TTCATCACCACCTCCATGCTGAAGTCGCGTAACAACTTCATCCGTAACTACCTGAGCGTGTCGCTGACCGAGTCCCACATGGCCACGCTGGCCAGCATCATCAAGGACGTGGACAAGGACGTCAAAGGCTCCTCTGATGAAGAGTTTGCGTCGGCCCTGTACCACTTCAACCACTCGCTC
GTCACGTCGGACCTGCCATCGCCAGCGCTGCAGAACACACTGCTGCAGCAGCTGGGCGTGGCTCCGTTCTCTGAGGGGGCGTGGCCCATGTACATCCACCCGCAGTCGCTGTCTGTGCTGTCGCGCCTACTGCTCATCTGGCAACACAAGGCCAGCCAGCAGGGGGAGCCGGACGTGCCC
GAGTGCATGAAGGTCTGGGAGAGGTTCGTGGGCACCCTGAAGCAGAACACTCTGCAGGGCTCAGCGCCCCCTGGTGCCCCGGAGGAGGACCTGAACGTGGAGCACCTGCAGCTGCTGCTGCTCATCTTCCACAACCTGTCGGACACGGGCCGCCGCGCCGTGCTCATCATGTGCTGCCAG
GCCGTGGCCGAGGTGGCCGCCCACGCCGACACCCAGCTGCAGGCCGTGCCCCTCAACCTGGCACGCATCCTGCTGGTGCTCCACTACCTGCTGCACCAGTACTCCAAGGCACCCATGTACCTCTTCGAACAGGTCCAGTACAACCTGCTGACCCCCCCTGCGTCCGGCGGCAGCTCTGGG
CTGGAGGGAGGCAAGCGTGGAAACGCCCCGCTCTACTACGGCTTCAAGGAGGTGGAGGAGAACTGGGCCAAGCACTGCTCGGCAGGTAGGAATTCTACGGCTCAGCCCAAGTTCTACTGCGTGCTGTCTCCCGAGGCTTCAGAGGATGACCGCAGCCGTCTAGACAACAAGATATTCTAC
GTGCTGTTTAACATTTCTGTGAAATACGACAACCTGTACTCCTCCCTGGTCTCCCTGCTCTCCGCTGGCTCACGGTTCGACATGGCCAGGAGGCAGGAGAACAAGCCCATTACTCCA---------GTGGAGGCGTGCTCTCTGCAGTACTACTTCCTGGTGCTGTGGAGGATTCTGGGG
GTGCTGCCCCCGTCCAAAGGCTACATCGAGCAGCTGAAGACGGGCAACAGCGATCCCAGCGAGAGTGACATACTGCACACGCTCCGCTGGTCATCACGGCTGCGCGTCAGCACTTACGTCAACTGGATCAAGGAGCACCTGTTGAAGCAGGGGATGAAGCTGGACCACGCCACCTCCCTG
ATCGAGTTGGCCTCCACCAGGTGCAGTGCTGTCAAGTATGACGTGGACCTGGCAGAGGAGTATATTGCTAGACAGATCTCGTCGTTCTGCAGCGTGGACCCCAGCACTATCCTGCCCCTGCACCAGGTGCCGTCACTGCAGACCATCTACACGCTGGACGCAGTCATCTCCAAGGTGCAG
GTGTCCCTAGACGAGCACTTCTCCAAGGTGGCGGCCGACAGCGACCCCCACAAGAGCTCCGACATCACCAAGAACCTGCTGCCCGCCACACTGCAGCTTATAGACCTCTATACCGCCTTCACACGGTCGTACCTGCTGATGAGCCTGCCAGAGGAGGGGGAGAACAAGCCCACGGAGGCC
AAGCTGAAGGGCTACGCAGCCGTCCTCTCCATAGGATCCACACGCTGCAAGGCCAACTCACTCGGCCAGGCAGTGATGCAGAACCTCCCATCCGCTGTGCAGACACTCTGTGAGACATGGAACAACATTCACACCAACGAGTTCCCCAACATTGGCTCATGGCGTAATGCCTTTGCTAAC
GACACCATCCCGTCGGAGAGCTACATCAGTGCCATCCAGGCGGCGCACCTGGGCACCCTGAGCAACCAGTCCCTGCCCCTGGCCTCCTCCCTCAAGCACATCCTGCTCTCCCTGGTCCGCCTCACTGGAGACCTGCTCGTCACGGAGGAGCTGAATGCGTCGCAGGTGATCCAGACGCTG
CTGCCGCTGCTGCTGGAGAGCAGTACAGAGAGCGTGGGCGAGATCTGCAGCACCTCCCTGGAGCGCATCCTGGGCCCCGCCGAGTCCGACGCCTTCCTCGCACGCGTCTACGAGCGCCTCGTCACCGGCTGCTACAACATCATCGCGCACCACTCCGACCCTAACAGTGGTCTGGATGAG
TCTGTGCTGGAGGAGTGTCTGCAGTACCTGGAGAAGCAGCTGGAGAGCAGCCAGGTCCGCAAAGCCATGGAGGAGTTCTTCTCATTCAGTGGGGAGCTTGTCCAGATCATGATGGCAACAGCCAATGAGAATCTGTCGGCAAAGTTCTGCAACCGAGTGTTGAAATTCTTCACCAAACTC
TTCCAGCTCACGGAGAAGAGCCCCAACCCCAGCCTGCTGTACCTGTGTGGCTCCCTGGCTCAGCTGGCGTGCGTGGAGCCCCCTCGCCTGCAGGCCTGGCTGACGCGCATGACGGCCACGCTGCCCAAGGACTCGGAGCATCTGGACGTCGTGCAGGAGAACCGCCAGCTGCTGCAGCTG
CTCACCACATACATCGTCAGGGATTCCAGCCAGGTGGGAGAGGGCGTCTGCACGGTGCTCCTCAGCACCCTCATCCCCATGGCGACGGAGATGCTGGCCAATGGCGACGGAGCTGGCTTCCCCGAGCTCATGGTCATCATGGCAACACTGGCCAGCGCTGGGCAGGGGGCGGGGCATCTG
CAGTTGCACCGGGCGGCCATCGAATGGCTGAACAGATGTAAGAAATACTTGTTCCAGAAGAACGTTGTTGAGAAAGTGACTGCCAACGTGTCCCAAGGCAAACACGCGAGCATGCTGGAGTGTGCGTGCCACATCATCTCCTACCTGGCGGACGTGATGAACGCGCTGAGGCAGACCGGC
GGCCAGGGCTCGTCCCAGATGCTGGTGGACGGGGAGGAGAAGGCCATCGAGGTGGACTCTGACTGGGTGGAGGAGCTGGCTGTGGAGGAGGAGGACTCTCAGGCAGAGGACTCGGATGAGGACTCCCTTTGCAACAAGCTGTGCACATTCACCATCACCCAGAAGGAGTTCATGAATCAG
CACTGGTATCACTGTCATACGTGCAAGATGGTGGATGGGGTAGGTGTGTGCACAGTGTGTGCCAAGGTCTGTCACAAAGACCACGAGATCTCCTATGCCAAGTACGGCTCTTTCTTCTGTGACTGCGGTGCCAAGGAGGATGGCAGCTGCCAG---------------------------
------------------GCCCTGGTGAAGCGCAGTCCCAGCAGTGGCATGGGCTCCACCATGAAAGAGTCGTCTGCCTTCCAGAGCGAGATGCGCATGCCCGAGAGCGCCATCCGCCACCAGAGCTCCTCGCCCGCTGACAAGGCCAAGGTCACCATCTGCGACGGCAAGCCCGGCGAC
GACGACAAGCCCAAGAAGAGCAGCGTCTGCAAGAACATCGAGGGCTGCCGCGAGGACCTGCTCGCACAAGTG------TCGAGCTCCAGTACGGCTGCTCTGATCCTGGAGATGTTGATCTTCCTGATGGATGCCATCCAGACCAACTTTCAGCAGGCGTCAGCCGTGGGCTCCAGCAGT
CGCGCCCAGCAGGCCCTGCACGAGCTCCACACGCAAGACAAGAGTGTCGAGATGACCGACCAGCTCATGGTTCCCACGCTGGGCTCCCAGGAGGGGGCGTTTGAGAACGTGCGCATGAACTACAGTGGCGACCAGGGCCAGACCATCCGCCAGCTGATCAGCGCTCACGTGCTGCGCCGC
GTGGCCATGTGTGTGCTCTCCTCACCCCACGGACGCAGGCAGCACCTCGCCGTCAGCCACGAGAAGGGGAAGATCACGGTGCTGCAGCTGTCTGCGCTGCTGAAGCAGGCGGACTCCAGCAAGAGGAAGCTGACCCTTACGCGTCTGGCCTCGGCCCCCGTGCCCTTCACAGTGCTCAGC
CTCACAGGAAACCCCTGCAACGAGGACTACCTGGCAGTCTGCGGACTCAAGGACTGCCATGTGTTGACGTTCAGCAGCACGGGCTCGGTATCGGACCACCTGGTGCTGCATCCTCAGCTGGCCACCGGCAACTTCATCATCAAGGCCATCTGGCTGCCCGGATCCCAGACCGAACTCGCC
ATCATCACCGCTGACTTTGTTAAAATCTATGACTTGTCGGTGGACGCGCTGAGCCCCATGTACTACTTCCTGCTGCCCAGCTCCAAGATCCGCGACGCCACCTTCCTCTTCAATGAGGAGGGCAAGAACATCATCGTCATCATGTCGTCGGCCGGCTACATGTACACGCAGGTGATGGAC
GAGTCCAGCAGCGCACAGCACGGGCCCTTCTACGTCACCAACGTGCTGGAGATCAACCACGACGACCTCAAGGACAGTAACGGTCAGGTGGCGGGCGGTGGCGTGTCGGTGTACTACTCCCACGTGCTGCAGATGCTCTTCTTCAGCTATAACCAGGGCAAGTCCTTCGCCGCCACTGTC
AACCGCAGCAACATGGACATGCAGAGACTCTTCACCATCAACGTCAAGGGCTCCAACGGCGGCAGT---AAGACGTCCCCTGCTCTGTGCCAGTGGTCGGAGGTGCTGAACCACCCCGGCCTGGTGTGCTGCGTGCAACAGACCACTGGCATCCCGCTGGTCATCATGGTCAAGCCGGAC
ACGTTCCTCATCCAGGAGATCAAGACACTGCCCGCCAAGGCCAAGATCCAGGACATGGTGGCTATCCGCCACACGGCGAGTAACGAGCAGCAGCGCACCACCATGATCCTGCTGTGTGAGGACGGCAGCCTGCGTATCTACATGGCCAACGTGGAGAACACCTCCTATTGGCTGCAGCCC
TCCCTGCAGCCCAGCAGCGTCATCAGCGTCATGAAGCCTGTGCGCAAGCGCAAGGCCGCCGCCGCCACCACGAGGGCGTCGAGCCAGGTGACGTTCCCAGTGGACTTCTTTGAGCACAACCAGCAGCTGACGGAGGTGGAGTTTGGAGGCAACGACCTGCTGCAGGTCTACAACGGACAG
CAGATCAAGCACCGCCTCAACTCCACAGGGATGTACGTGGCCAACACCAAGCCTGGCGGCTTCACAGTGGAGGTTGTGAACAACAACAGCTCCATGGTGATGACGGGCATGCGGGTGCAGTCTGGCACGCAGGCCATCGAGCGGGCACCGTCCTACGTGGAGGTGTTTGGCCGCAGCATG
CAGCTCAACCTGACACGTGCGCGCTGGTTTGACTTCCCCTTCACGCGCGAGGAGGCACTACAGGCAGACAAGAAGCTCTCCATATTCATCGGAGCTTCGGTAGACCCCGCAGGCGTGACCATGCTGGACTCTGTGAAGATCTACGGCAAGACCAAGGAGCAGTTTGGCTGGCCGGACGAG
CCGCCCGAGGACTTCCCCTCGGCCTCCGTAAACAATGTCTGCAGCCCCAACCTCAACCCCGGCAATGGCGGCAGCGACAGTGACATCGCCACCCCCGCTTCCACCAGTGGCACCGTCCTGGAG------------------------------------AGACTGGTGGTCAGCTCTCTA
GAGGCACTGGAGAGCTGTTTTGCTGTGGGCTCCTCCACTGAGAAGGAGAAGAATAAGACTGCAGCTCTGGAGTTGGCCACACTGCTGCTCTCCATGCCCACCCCAGCAGGGGTACAGCAGCAGACCAAAGGCCTGCTGGCCAGCCTGCACACCAGCCGCGTCGCCTACCACAACCACAAG
GATCAGTCTCTGCTGAGTAATGCAGTGCAGTGTCTGAGTAGCTGCAGTAAGGACATGAGAGATCTGGACCCTGACGTGTTCCAGAGGCTGGTGATCACAGCCCGCTCCATCGCCATCATGCGGCCCAGCAACCTGGTGCACTTCACCGAAACCAAACTCCCCCACCCTGAA---------
TCAGACATGACTGAAGACGGCCAGAAGCAGGCTGATGGTGAAGGCTGCAACTTCATCATGCAGCTGGTCAATAACTTCTGGAAGCTGCACGCCCTCAAGCCAAAGAATGCCTTCCTGGCTCCCGCCTGCCTGCCAGGCCTGACCCACATTGAGGCCACAGTGAATGCCCTTGTGGATATC
ATCCATGGCTACTGCACTTGTGAACTGGACTACATCAACGTCGCCTCCAAAATCTACATGCAGATGCTGCTCTGTCCGGACACATCTGTGAGTTTCGCCTGCAAGCAGGCTCTGATCCGTGTGTTGAGGCCCAGAAACAAGAGGCGTCACGTCACCCTGCCCTCCCCACCACGGTCCAAC
ACACCCATGGGAGACAAAGACGACGATGATGATGACGACGCCGATGACAAAATGCAGCCGTCGGGCATGGCCACGGGCCACGAGAGCGGACGCCAGGAGAGCCAGGAACAAAACGAGGTGGATCACGGCGATTTCGAGATGGTGTCGGAGTCCATGGTGCTGGAGACGGCGGAGAACGTG
AACAACGGGAACCCGTCCCCTCTGGAGGCCCTGCTGGCGGGGGCCGAGGGCTTCCCCCCCATGCTGGACATCCCCCCGGACGCCGACGACGAGACCATGGTGGAGCTGGCCATCGCCCTCAGCCTGCAGCAGGACCAGCAAGGGAGCAGCAGCAGTGCGCTAGGTCTCCAGAGTCTGGGT
CTGTCAGGCCAGGCCCCCAGCTCCTCCTCTCTGGACGCAGGAACCCTGTCCGACACCACCGCCTCA---------------------------------------------GCGCCGGCCTCGGACGACGAGGGCAGCACGGCGGCCACCGACGGCTCCACGCTGCGCACCTCTCCGGCC
GAGCACGGGGGCAGCGTGGGCTCCGAGAGCGGCGGCAGCGCCATCGACTCGGTGGCCGGAGAGCATAATGTGTCCGGTCGCAGCAGTGCGTATGGGGACACGACGGTGGAGGGCCACCCAGCGGGCCCCGGGAGCGTGAGCTCCAGCACCGGGGCCATCAGCACCACCACGGCCCAGCAG
GAGGGAGAGGGCTCGGAGGGGGAGGGCGAGACTGAGGGGGACATCCACACCAGCAACAGGCTGCACATGGTGCGTCTGATGCTGCTGGAGCGTCTTCTTCAGCACCTGTCCCAGCTGCACAGCGTGGGGGGCGTGAGGGCCATCCCCTACATGCAGGTCATCCTCATGCTCACCGCCGAC
CTGGACGGGGACGACGAGAAGGACAAGGGGGCACTGGACGACCTGCTGGCTCAGCTCATCGCAGAGCTCGGCATGCACAAGAAGGATGTGTCCAAGAAGAACGAGCGCAGCCCGATAAACGAGGTGCACCTGGTCATCATGAGGCTCCTCAGCGTCTTCATGTCCCGCACCAAGTCCGGC
TCCAAGTCCTCATCAGAGTCCTCGTCTCTCATCTCCAACGCCACAGCCACGGCCCTGCTGAGCCTGGGTGCTATCGACTACTGTCTGCACGTGCTCAAGTCGCTGCTGGAGTTCTGGAAGACGCAGCAAGGGGAGGAGGAGCCGGCAGCCGCCAGTCAGCTGCTCAAGCCCCACGCCTCC
TCCTCGCCGCCCGACATGAGCCCCTTCTTCCTCAGACAATATGTCAAGGGCCATGCCTCTGATGTGTTTGAGGCCTACTCTCAGCTGCTGACGGAGATGGTGCTCAGGCTGCCCTACCAGATCAAGAAGATCGCAGACACCAACCCACGCATCCCACCCCCCATCTTCGACCACTCCTGG
TTCTACTTCCTCTCCGAGGCCCCCCAGTACCTGATGATCCAGCAGACTCCGTTCGTGCGGCGGCAGGTGCGCAAGCTGCTGCTGTTCATCTGCGGCTCCAAGGAGAAGTACCGCCAGCTGCGCGACCTGCACACGCTGGACTCGCACGTCCGGGCCATCAAGAAGCTGCTGGAGGAGCAG
GGCATCTTCCTGAGGGCCGGGGTGGTCACCGCCTCCTCGGGGTCCGCCCTGCAGTACGACACCCTCATCAGCCTG------ATGGAACATCTCAAGGCCTGTGCAGAGATTGCCACCCAGCGCACCATCAACTGGCAGAAGTTCTGCATGAAGGATGAATCGGTGCTGTGCTTCCTGCTG
CAGGTGAGTTTCCTGGTGGACGAGGGCGTGTCCCCGGTGCTGCTGCAGCTGCTGTCCTGTGCCCTGTGTGGCAGCAAGGTGCTGGCC------ACCTCCTCCAGCGGCTCCTCG---------GGGGGCTCCGGGGGAGGC------------------TCCCAGTCCTCCCAGAGCAAG
TCCTCCAGCAAGAAGAGCAAGAAGGAGGAGAAGGAGAAGGAGAGGAGAAAGGACTTCTCAGGGAAAATGCAGGAGGGATTTAGGGGGCAAGACTGGGAGGGAGAAGGAGAAGGA------------------------------------------------------------------
------------------------------------------------------------------------------------------------------------------------------------------------------------------------------------
------------------------------------------------------------------------------------------------------------------------------------------------------------------------------------
------------------------------------------------------------------------------------------------------------------------------------------------------------------------------------
------------------------------------------------------------------------------------------------------------------------------------------------------------------------------------
------------------------------------------------------------------------------------------------------------------------------------------------------------------------------------
------------------------------------------------------------------------------------------------------------------------------------------------------------------------------------
------------------------------------------------------GGAGGAGGAACAGCA---------------------------------------------------------------------------------------------------------------
------------------------------------------------------------------------------------------------------------------------------------------------------------------------------------
------------------------------------------------------------------------------------------------------------------------------------------------------------------------------------
---------------------------------------------------------------------------------------------------------------GGAGGA---------------------------------------------------------------
------------------------------------------------------------------------------------------------------------------------------------------------------------------------------------
------------------------------------------------------------------------------------------------------------------------------------------------------------------------------------
------------------------------------------------------------------------------------------------------------------------------------------------------------------------------------
------------------------------------------------------AGAGGA------------------------------------------------------------------------------------------------------------------------
------------------------------------------------------------------------------------------------------------------------------------------------------------------------------------
------------------------------------------------------------------------------------------------------------------------------------------------------------------------------------
------------------------------------------------------------------------------------------------------------------------------------------------------------------------------------
------------------------------------------------------------------------------------------------------------------------------------------------------------------------------------
------------------------------------------------------------------------------------------------------------------------------------------------------------------------------------
---------------------------GGAGGAGGATCA---------------------------------------------------------------------------------------------------------------------------------------------
------------------------------------------------------------------------------------------------------------------------------------------------------------------------------------
------------------------------------------------------------------------------------------------------------------------------------------------------------------------------------
------------------------------------------------------------------------------------------------------------------------------------------------------------------------------------
------------------------------------------------------------------------------------------------------------------------------------------------------------------------------------
------------------------------------------------------------------------------------------------------------------------------------------------------------------------------------
------------------------------------------------------------------------------------------------------------------------------------------------------------------------------------
------------------------------------------------------------GGAGGAGGAAGA------------------------------------------------------------------------------------------------------------
---------------------------------------GGAGGGCCG------------------------------------------------------------------------------------------------------------------------------------
---------------------------------------------------------------------------------------------------AGCGCAACAGGAGGC------------------------------------------------------------------
------------------------------------------------------------------------------------------------------------------------------------
>ENSTRUP00000039476_TRUB
---------------------------------------------------------GCGAGCGGAGGAGAGGGCGAACACGAATGGACAGCCGCTGTTCGACCGCTTTTATCAGCGTCGTACACCGCTTTTGAAACCAAGGAGCTACCTCAGCTTATTGGGTCTATAATAAACAGTGAA
GCCGACATTCTTCACCATGACAAGCAGTACGAGCCCTTCTACTCATCGTTCGTGGCACTCTCGGCACACTACATCACAACAGTATGTGGCCAAATACCGAGAAATCAGCTTCTTTCAGTTGCTGCGGCGTGCAAAGTCTTGATTGAGTTCTCCCTGATGCGGTTGGAGAACCCAGACGAG
GCATGTGCAGTGTCACAGAAACACCTGATTCTTCTCATAAAAGGACTGTGCACCGGCTGCAGCAGGCTGGATCGCACGGAGATCATCACTTTCACGGCTATGATGAAGTCGGCAAAGTTGCCTCAAACCGTCAAGACGCTCTCAGAT---GTGGAGGATCAGAAGGAGCTGCCCAGTGCC
GTGAGCCCCGAGCTCCGACAGAAAGAAGTACAGATGAATTTCTTTAATCAGCTGACTTCGGTCTTCAACCCCGACCTCACCACCTTCCTGGGCTCCCCGTCGGCGGCGCACATGCAGGCTGAAAGTGACTGCGATGACCTGAGC---ACAGACCAGGCCATCCAGGCCAAGATGAAAAAT
GCCTTCGTCTCTCAGAATGTGTCAAGCTTACAGGAACTTGGTGGGTCTGAGAAGCTGCTGCGAGTGTGCCTCAACCTGCCCTACTTTCTGCGCTACATAAACCGTTTCCAGGACGCCGTGTCGGCCAACTCGTTCTTCATCATGCCTGCCACCGTGGCCGATGCCACTGCTGTTCGCAAC
GGATTTCATTCACTGGTGATCGACGTGACCATGGCACTGGACACGCTTTCCCTGCCTGTGCTGGAGCCGCTGACGCCAGGGAGGCTGCTGGACATGACTGTGCTGGCTCTCAGCTGTCTCTATGCTGGTGTCAGCGTGGCCACGTGCATGGCCATCCTGCAGGTCGGCAGTGGCTTGCAG
CTTCGCTCTGCC---TCCACCGGAACTAAAGAGGAAGATTATGAAAATGATGCAGCCACAATCGTCCAGAAATGTCTGGAGATCTATGAAATGATTGGCCAAACGATCAGTAACTCCCGAAGAGCTGGTGGAGAGCATTATCAGAACTTCCAGCTGCTCGGCGCCTGGTGCCTTCTGAAC
AGCCTCTACCTAATCCTCAACCTGAGCCCCACTGCCCTGGCAGATAAAGGCAAAGAAAAGGATCCTCTGGCTGCCCTGCGTGTCCGGGATATTGCCGCACGTACCAAGGATGGCGCAGGATCGCCTAAACTTGGTCCTGGAAAAGGGCACCAAGGGTTTGGAGTTTTGTCAGTTATACTG
GCCAACCATGCCATCAAACTTCTGACCTCACTTTTCCAGGATCTGCAAGTCGAAGCGTTGCACAGGGGGTGGTCCAGTGACGGTCCACCAGCGGAGCTCAACATCATGGCACAGAGCACCTCCATCCAGAGGGTCCAGCGCCTCATTGACTCTGTGCCCCTGACCAACTTAATGTTCACG
CTTCTCTCTACGTCCTACAAAAAGGCTTATATCCTCCAACGCCAGAGGAAGGGATCTGTTAGCAGTGATGCGAGTGCGTCTACCGACTCAAACACCTACTATGAGGATGACTTCAGCAGTACAGAGGAGGACAGCAGTCAAGATGATGACAGTGAGCCCATCTTGGGGCTTTGGTTTGAA
GAGACAATTTCACCTACCAAAGACAAAGTTGCCCCCCCACCCCCTCCTCCACCCCCACCCTTGGAGACGTCGCCTAGACTGAAGAGTCCCAGCAAGCAGAATCAGAGCGAGAATGGAAACATTTTAGCTGGCCGAAAAGACCCAGAGCTATTTCTCGGTTTAGCCTCCAGTATTCTCAAC
TTCATCACCACCTCAATGCTGAAATCCAGGAACAATTTCATCCGCAACTACTTGAGCGTGTCCCTCACAGAGCAGCATATGGCAACGCTCGCCAGCATCATCAAGGATGTGGACAAGGACGTCAAAGGCTCCTCAGATGAAGCATTTTCATTGGCTCTCTATCATTTTAACCACACCCTG
GTAACATCTGACCTTCCATCCCCCGCCCTGCAGAACACACTTCTTCAGCAGCTGGGCATTGCACCTTTCTCCGAGGGGCCTTGGCCTCTGTATATTCACCCCCAGTCTTTGTCAGTCCTCTCCAGACTTCTGTTAATATGGCAACACAAAGCCAGTGTTCAAGGGGAACCTGATGTACCA
GAGTGCATGAAAGTGTGGGAACGATTTTTGGGAACTTTGAAGCAACACATTTTGCAGAGTTCCGTTCATGGA---------GATGAAGATCTTAATGTAGAGCACCTACAACTCCTGTTGCTTCTGTTCCACAATATGTCAGAGCGTGGCCGGCGGTCCGTCCTGACTTTGGTCACCCAG
ACGATCATGGAGGTGGCACAGAACAGAGACTCCCAGCTCAAGGCTGTTCCTCTCCATTTGGCCCGCTTGTGTCTAGTTTTTGACTACTTGCTGCGCCATTACTCCAAGACACCCTTGTACCTCTTTGAGCAGGTGCAGTACAACCTTCTCACCCCTCCGAGCTCAGAGCCTGGATCTGTT
CAGGATGCTGGGAAACACAGCAGTCTTCCACTTTACTGTTCATTCAAAGAGGTAGAAGAAAACTGGATCAAACACTGTTCAGCA------GATTCAAATCTTCAGCCCAAGTTCTACTGCCTTTTGTCACCTGAAGCATCAGAAGAAGATATCAGTAGACTGGATATCAATGTCTTTCCT
AAGCTCTTGAATGGAGCAGTCAAATATAATGCGCTGTACACTTGGCTCATCTCGCTGCTTGTTGCCGGCTCTGAGTTTGACATAGCGAGAAGACATGACAACAAACCCATTACTGCA---------ATGGAGGCATGCTCCCTTCAGTACTATTTTCTGATACTGTGGAGGATTCTTGGC
ATTTTACCACCCTCGAAAGCCTACATTGAACAGTTAAAGACGGGCTTTGGTGATCCCAGTGAGAGCGACATCTTGCACACATTGCGGTGGTCCTCACGTCTTCGGGTGTCGACTTATGTCAATTGGATCAAGGAGCATTTGGTGAAACAGGGAATGAAGGCAGATCAGGCAGCATCTCTG
GTTGAGATGACAGTTGCAAAATGCAGCACTGTGAAATATGATGTGGAGCTAGCTGAGGAGTACATTGCCAGACAGATTTCCACCTTCTCCACTGTAGACCCGAATGTGATCATTCCACTCCATCAGTTACCCTCGCTACAGGCCATCTATACATTGGATGCAGTCATCTCCAAAGTGCAG
GTTTCCCTGGATGAGCATTTGTCTAAGGTTTCCATTGAGGCAGGCACCCCCAAGTCATCCGAGATCACAAAGAATCTTCTGCCTGCCACACTACAACTCACTGATGTTTACACAGCTTTTACAAGGTCGTACCTGCTAACCAACATCCCAGAAGAAGGGGACAACAAACTCACAGATGCC
AAACTCCAAGGTTATGCTGCAGTCCTATCAATTGGGTCCACTCGCTGCAAGGCCAACACACTGGGCCACAGCATTATGCAGAACTTGCCATCAGCTGTACAAACAATAAGTGAGACTTGGAACAGCATCCACACCAATGAATTTCCCAACATTGGCTCCTGGAGAAATGCATTTGCTAAT
GATACCATTCCATCAGAGAGCTACATCAGTGCCATCCAGGCAGCTCACCTTGGAACATTGAGTTGTCAGTCCTTGCCTCTTGCCTCTTCTCTTAAACACATTCTGCTGTCATTGGTTCGCCTCACTGGTGACCTCATTGTCACCGAGGAGCTGAATCCCACACAGGTTGTGCGCACCTTG
TTGCCACTCATCCTGGAGAGTAGCACAGAGAGTGTAGCTGAAATCAGCAGCACCTCACTGGAGCGCGTTCTTGGTCCAGCAGAGTCTGATGCCTTCCTTGCCCGCATCTATGAGCGTTTGGTTACTGGCTGTCACAACATCATTGCCAATCACTCAGATCCCAGCAGTGGGTTAGATGAG
TCTGTCCTTGAAGAATGCCTTCAGTACCTTGAAAAGCAGCTTGAGAGTAGCCAAGTGCGTAAGGCAATGGAAGAGTTTTTTTCATTCGGCGGTGAGCTCGTGCAAATTATGATGGCAACGGCCAATGAAAACCTATCTGCCAAGTTTTGCAACAGAGTGCTGAAGTTCTTCACCAAGCTT
TTCCAACTTACGGAGAAGAGCCCAAACGCCAGCCTTTTGTGTCTGTGTGGCTCCCTGGCTCAGCTGGCCTGTGTGGAACCCCCTCGGCTGCAGTCGTGGTTGACGCGCATGACGGCCACTCCACCAAAAGACTCAGAACAGCTGGAAGTAGTGCAAGAAAATCGACAGCTTCTGCAACTG
CTTACCACTCATATTGTACGAGACAATAGCCAGGTGGGCGAAGGAGTGTGCACCGTTCTCCTCAGCACACTCATTCCAATGGCAACAGACATGTTGGCCAATGGCGATGGAACAGGCTTCCCAGAGCTGATGGTCATCATGACGACATTGGCCAGTGCAGGACAAGGGGTTGGTCATCTA
CAGCTTCACAGAGCAGCAATTGAGTGGTTGACAAGATGTAAAAAATATTTGACCCAAAAGAATGTTGTGGAAAAAGTGAGCGCAAATTTATCACAAGGAAAGCATGCCAGCATGCTGGAATGCTCATGCCACATCATCTCGTATCTGGCGGATGTAATGAATGCTTTGAGGCAAAGCAGT
GGTCAAGGTTCCTCAACGCTTCTGGTGGAGGGTGAAGAGAAGGCCTTAGAAGTGGACTCAGACTGGGTGGAGGAGCTTGCAGTGGAGGATGATGATTCACAGGCAGAGGATTCTGATGAAGACTCCCTTTGCAACAAACTCTGCACTTTCACCATTACTCAGAAGGAGTTCATGAACCAG
CACTGGTACCACTGTCATACTTGTAAGATGGTGGATGGGGTAGGTGTGTGCACAGTGTGTGCTAAGGTCTGTCATAAAGACCATGAGATCTCCTATGCCAAATATGGCTCTTTCTTCTGTGACTGCGGTGCCAAAGAAGATGGCAGCTGCCAG---------------------------
------------------GCCCTGGTCAAACGCAGCCCCAGCAGTGGAATAAGCTCTACTCTGAAAGAGTCCTCTGCGTTCCAGAGTGAAATGCGTATGCCCGACAGCGCTATCCGCCACCAGAATGCGTCGCCTTCCGAAAAGGGTAAAGTCACCATTTGTGATGGCAAATCTAGTGAT
GAAGACAGACCGAAGAAGAGCAGTGTCTGCAAGAGCATTGATGGCTGCCAGGAAGAGTTATTAGCACAACAACAGGTG---GGATCATCAACCGCAGCAGTCATACTGGAAATGCTCATGTTTCTGATGGAAGCCATCCAGACAAACTTCCAACAAACATCAGCAGTGGGAAGCAGCAGT
CGTGCTCAAAAAGCACTCAATGAATTGCACACTCAGGATAAAGCTGTGGAAATGACAGATCAGTTAATGGTACCCACTCTTGGCTCTCAGGAAGGTGCATTTGAGAATGTGAGGATGAACTACAGTGGTGATCAGGGACAGACCATACGCCAGCTGATTAGTGCACACGTCCTGCGCCGT
GTTGCCATGTGTGTCCTGTCTTCACCTCATGGCCGTCGACAGCACCTTGCTGTCAGTCACGAGAAGGGAAAAATAACCGTTCTGCAGCTGTCCACTCTCCTGAAACAGGCTGACTCGAGTAAAAGAAAGCTGACACTAACCCGTCTAGCTTCTGCTCCAGTTCCTTTCACTGTATTAAGT
CTCACAGGCAATCCCTGTAATGAAGACTACCTGGCTGTATGTGGCCTCAAGGACTGCCACGTTCTAACATTCAGTAGCACGGGCTCTGTGTCCGACCATCTGGTGTTGCACCCACAACTGGCTACTGGCAACTTCATCATTAAAGCTATCTGGTTACCAGGCTCTCAAACTGAGCTTGCC
ATCATCACAGCAGACTTTGTCAAGATTTATGACTTGTCAGTGGATGCTCTGAGCCCCATGTACTACTTCCTGCTTCCAAGTTCCAAGATACGTGATGCTACTTTTCTTTTCAATGAAGAGGGAAAGAGCATTATCACCATCATGTCTTCAGCAGGATACATGTACACCCAGCTCATGGAT
GAATCCAGCAGTGCTCAGCATGGTCCTTTCTATGTTACCAATGTGTTGGAAATAACCCATGAAGACTTGAAAGATAGCAACGGGCAGGTAGCTGGTGGTGGTGTGTCGGTCTACTTCTCTCATGTGCTTCAGATGCTTTTCTTCAGCTATGTGCAAGGGAAGTCCTTTGCTGCAACAGTG
AGCCGTAGCACCACTGAAGTACAGAGACTCTTTCCAATCAATGTCAAAGGCTCTAATGGTGGCAGTAGTAAAATGTCACCTGCTCTGTGTCAGTGGTCTGAGGTAATGAATCACCCAGGCCTGGTGTGCTGTGTGCAGCAGACCACTGGCATACCCCTGGTCATCATGCTCAAGCCAGAC
ACTTTTCTTGTCCAGGAAATTAAAACTCTGCCAGCCAAAGCAAAGATTCAAGACATGGTAGCTATCCGGCATACTGCCAGCAATGAACAGCAGCGCACAACCATGATTCTTCTCTGTGAGGATGGAAGCCTGCGAATCTACATGGCTAATGTGGAAAACACATCTTTTTGGCTACAGCCG
GCACTGCAGCCCAGCAGTGGCATCAGTATTTTAAAGCCAGTCCGCAAACGCAAAGCTGCAGCTACCACCACCCGAACATCGAGTCAGGTGACATTCCCAGTGGACTTTTTTGAACACAACCAACAGTTGACGGAGATAGAGTTTGGGGGTAATGACCTGCTGCAGGTGTACAATGGACAG
CAGATCAAACACAGACTCAACTCCACTGGGATGTATGTGGCAAACACAAAGCCTGGAGGATTCACTGTGGAAGCAGTCAACAACAACAGTTCGATGGTCATGACAGGCATGCGTGTGCAAGTAGGAAGTCAGGCTATTGAGAGGGCACCTTCATATGTGGAGGTCTTTGGTCGCACCATG
CAGATCAACCTGACAAGGGCACGTTGGTTCGACTTTCCTTTCACCAGAGAGGAAGCCCTTCAGGCTGACAAGAAACTCTCTATCTTTATTGGAGCATCTGTAGATCCAGCTGGTGTCACCATGCTTGATTCCATCAAGATTTATGGTAAAACCAAGGAGCAGTTTGGGTGGCCAGAAGAT
CCACCTGAGGACTTCTCTTCTGCATCCGTTAACAACGTATGCAGTCCTAACCTCAGTCAAAGCAATGGCACTTCTGATGGAGACATAGTGACTCCAACAGCCACCAGTGGCAGCGTGATAGAG------------------------------------AGGCTGGTGGTCAGCTCCCTC
GAGGCTTTGGAAAGCTGTTTTGCAGTTGGTTCCTCCAATGAAAAGGAAAAGAATAAGACTGCAGCCCTGGAGTTAGCGACTCTACTGCTGTCCATGCCAACACCGACTGGTGTGCAGCAGCATACAAAGGGACTTCTTGCCAGCCTGCACACCAGTCGGAATGCATACCACAACCACAAG
GATCAGTCATTGCTAAGCAATGCAGTGCAGTGCCTGAACAGTTGCAGCCGTGAGGCCAAGGAGCTGGACCCTGACGTTTTCCAGAGACTTGTCATCACCGTTCGCTCCATTGCAATTATGAGACCAAACAACTTGGTACACTTCACCGAACTAAAATCTCTTAATCAAGAC---------
TCTGAAATGACAGAGGATGGGCAGAAACACATTGACAGTGAAAGCTGTAATTTCATCACACAACTGATGAACAACTTCTGGAAACTCCATGCCCTAAAACCAAAGAATGCCTTTCTCGCTCCTGCTTGTCTGCCTGGTTTAACTCATGTGGAAGCAACAGTTAATGCCTTGGTGGATATC
ATCCATGCGTACTGCACATGTGAACTGGATTACATCAATGCTGCCTCCAAAATCTACATGCAGATGTTGCTGTGTCCTGACACAGCTGTGAGCTTTGCTTGTAAGCAGGCGCTCATCAGAGTGCTTCGTCCAAGAAATAAACAGCGTCATGTAACCCTTCCATCTCCTCCCCGCTCAAAC
ACACCCATGGGGGATAAGGATGACGATGACGACGAAGATGCAGATGACAAAATGCAATCTTCAGTGCTA---ACTGGAAGTGAAGAGGTTAGACAG---AGTCAAGAGCAAAACGAAGTTGATCATGGTGACTTTGAGATGGTGTCAGAGTCAATGGTCCTAGACACAGCTGAAAATGTA
AACAATGGAAATCCTTCTCCTCTTGAAGCCCTGCTGGCGGGAGCAGAAGGTTTTCCCCCGATGCTGGACATCCCTCCTGATGCTGATGATGAAACAATGGTTGAATTAGCAATTGCTCTCAGCCTTCAGCAGGATCAACAAGGCAGTAGCAGTAGTGCTCTTGGTCTTCAGAGCCTTGGT
TTGTCTGGGCAGGCTCCAAGCTCCTCTTCCCTGGATGCCGGCACCCTTTCAGATACAACGGCTTCAGGTGACAGTGGTGTATTTACTGTTACAGCTATTGCTATGATTTCAGCCCCAGCATCAGATGATGAGGGCAGCACAGCTGCAACTGATGGCTCAACATTGCGGACCTCCCCAGCT
GAGCATGGTGGCAGTGTGGGCTCAGAGAGTGGAGGTTCTGCCATCGATTCTGTAGCCGGGGAACACAGTGTGTCTGGTCGCAGCAGTGCATATGGAGACACAGCAGTGGAGGGCCACCCTGCAGGGCCTGGCAGTATCAGCTCCAGCACTGGAGCCATCAGCACCACCACAGCCCAGCAG
GAAGGAGAAGGTTCAGATGGAGAAGCAGAGAATGAGGGAGACATCCACACAAGCAATAGGCTTCACATGGTTCGTCTTCTGCTACTGGAGCGCTTGCTCCAGCACCTTCCTCAGCTCCACAATGTAGGTGGAGTCCAAGCCATCCCTTACATGCAGGTTATACTTATGTTGACCTCTGAC
CTGGATGGTGAGGATGAAAAGGATAAGGGTGCCTTAGATGAACTGCTATCCCTACTCATTGTTGAGCTTGGCATGCACAAGAAGGATGTGTCCAAGAAGAATGAACGTAGTTCTATAAATGAAGTTCACCTGGTCATAATGAGACTGCTCAGTGTCTTTATGTCTCGTACCAAGTCTGGG
TCCAAGTCCTCTTCAGAGTCATCTTCATTGATTTCCAATGCCACAGCAACAGCCTTGCTTAGCCTTGGTGCCATTGACTATTGTCTACATGTACTCAAATCACTCCTGGAGTTCTGGAAGAGCCAGCAGGGTGAAGAGGAGCCTGTGGCCACCAGCCAGCTTCTTCGCCCACACACAGCA
ACCTCCCCACCAGACATGAGTCCTTTCTTCCTGCGCCAATATGTCAAGGGGCATGCTGCTGATGTATTTGAAGCATACTCGCAGCTGTTGACTGAAATGGTTCTCCGGCTTCCATATCAAATTAAGAAGATTGCTGACACAAACCCACGTATCCCACCTCCTGTCTTTGACCACTCCTGG
TTCTATTATTTATCTGAA---------TATTTGATGATTCAACAGACACCATTTGTTAGGAGGCAAGTCAGAAAGCTGTTACTGTTTATCTGTGGCTCAAAAGAAAAATATCGTCAACTGCGGGACCTGCATACGCTTGATTCCCATGTGCGGAGTGTCAAAAAGCTGTTGGAGGAGCAG
GGCATCTTTCTAAGGTCAGGGGTTGTCACTGCTTCCTCTGGCTCAGCCCTGCAATATGACACTCTCATCAGTCTGGTGAAGATGGAACATCTGAAGGCTTGTGCAGAAATTGCCACCCAAAGAACAGTCAACTGGCAGAAGTTCTGCATGAAAGATGATTCGGTCTTGTATTTCCTGCTC
CAGGTCAGTTTCCTGGTAGATGAGGGTGTTTCTCCAGTGCTGTTGCAACTGCTCTCCTGTGCCCTTTGTGGCAGCAAGGTGATGGCC------------AGCTCCGCTTCGTCATCATTTTCAGGAGGCGGCTCTGGTAGCACTGGACAATCGGGAGCATCCCAGACCTCACAGAGCAAG
TCTTCCAGTAAAAAGAGCAAAAAGGAGGACAAAGAGAAA---------------------------------------------------GACAAAGATGGTGATGGTGTTGGCAGCCAGGAGGATCAGCTGTGCATGGCTCTGGTTTGTCAACTTAACAAGTTTGCAGACAAGGAAACC
CTCATTCAGTTCTTGCGTTGTTTCCTCCTGGAGTCCAACTCATCTGCTGTGCGCTGGCAAGCTCACTGCTTGGCACTTCACATTTATAGGAACTCCAGTAAATCTCAGCAGGAGTTACTGCTGGAATTGACCTGGGCCATTTGGCCAGAGTTGCCTGCATATGGACGTAAAGCTGCCCAG
TTTGTTGACTTGCTTGGATACTTCTCCCTCAAAACCCATCAGACCGAGAAAAAGTTGAAGGAGTATTCCCAAAAAGCGGTGGAAATCTTAAGGGCTCAGAATCACAACCTGACAAATCACCCAAACTCCAACATTTACAATACTCTGTCTGGATTAGTGGAGTTTGATGGCTTTTATCTG
GAGAGTGACCCCTGCTTGGTGTGCAACAATCCAGAAGTCCCCTTTTCAAATATAAAACTGTCCTCCATCAAAGTGGACACCAGGTACACCACAACTCAGCAGGTCGTCAAGCTCATTGGCAGTCACACTATCAGCAAGGTCACAGTGAAGATTGGTGACCTCAAACGTACAAAAATGGTT
CGAACCATCAACCTGTACTACAACAACAGGACTGTACAGGCTATTGTGGAACTGAAGAACAAGCCTGCTCGTTGGCACAAAGCCAAGAAAGTTCAGCTGACACCAGGACAAACGGAAGTGAAGATTGACCTCCCATTACCCATTGTCGCATCCAACTTAATGATTGAGTTCTCTGACTTT
TATGAGAACTACCAGGCATCCACAGAGACCCTGCAGTGTCCACGCTGCAGTGCCTCTGTGCCAGCTAATCCTGGGGTGTGTGGCAACTGCGGCGAGAACGTGTATCAGTGCCACAAGTGCAGGTCCATCAACTATGATGAAAAAGACCCCTTCCTGTGCAATGCCTGTGGTTTTTGCAAG
TATGCACGGTTTGACTTCATGTTGCATGCGAAACCCTGCTGTGCAGTGGATCCCATTGAAAATGAAGAAGACAGGAAAAAGGCTGTAACAAACATCAATACTCTGTTGGACAAAGCCGATCGGGTCTACCACCAACTAATGGGCCACCGACCGCAGCTGGAGAGCCTCCTTGCTAAAGTC
AATGAAGCGGCACCAGAGAAACCACAGGATGACACCGGAGCAGGGGCTGGACTTGGTACATCCTCTGCTAACGTCAACAGATATATCCAGCAGCTGGCTCAAGAGTATAGTGGAGACTGCAAGACATCGTTTGATGAGCTCTCTAAAATAATACAGAAAGTGCTTGCGTCTCGTAAAGAG
CTATTGGAATATGATCTGCAGCAGCGAGAGGCTGCTACCAAGTCATCCCGCAGC---AGCAGCCACCAGCCCACATTCACAGCCAGTCAATACCGGGCTCTCTCTGTGCTGGGCTGTGGCCACACCTCCTCCACTAAGTGCTATGGCTGTGCCTCAGCAGTGACGGGTCACTGCATCACA
CTGCTCCGTGCCCTAGCCACCAACCCAGCTCTCAGGCAGATCTTGGTCCACCAGGGCCTCATCCGAGAGCTGTTTGAGTATAATTTACGGCGAGGTACGGCAGCCATGAGAGAAGAGGTCCGCCAGCTAATCTGCCTCCTTACCAGAGATCATCCAGAGGCCACTCAGCAGATGAATGAC
CTCATTATTGCTAAGGTGTCCGCTGCCCTGAAAGGCCACTGGGCCAATCCCGACCTGGTTAGTAATCTGCAGTATGAGATGCTACTGTTGACTGACTCCATATCAAAAGAGGGAGGATGCTGGGAGCTACGGTTAAGTTGTGCCCTCACACTGTTCCTAATGTCTGTGAATATAAAGACA
CCCGTTGTGGTGGAAAACATCACACTCATGTGTCTGAGAATTCTTCAAAAGTTGATCAAGCCTCCCGCTCCCACCAGCAAGAAAAACAAGGATGCTGCAATTGAATCTCTGACCACCGTGAGGCCCTACAGTAATGAAATCCATGCCCAGGCCCAACTTTGGCTTAAGAAAGACCCTAAA
GCATCATATGAGGCCTGGAAAAAGTGTCTTCCTGCGAGAGTTCAGGAGGGTGCAACAAAGCCTCAGGGGAAGGCTGAGTTGCGTAAGCAGTATCTGTTGGAGAAGTACGTGTGGAAGTGGAAGCAGTTTATGAGGTCGAGAAAAGGTGAAGTCCTCTTCCCTCGCCTGCTCAAACTCAGC
CACAACAACTGGCTGCGACAGGTCCTTTTCACACCAGCCACTCAGGCAGCCAGACAGGCGGCGTGCACAATTGTGGAAGCACTCACCACATTCCCCAGCCGAAAACAGCAAGTTCTGGATCTGCTGACCAGTTACCTGGATGAGCTGAGCGTGGCTGGAGAGTGTGCAGTGGAATACCTT
GGTCTGTACCAGAAGCTGATCAAACCAACACATTGGAAGGTTTACCTGGCAGCCCGCGGTGTCCTGCCCTACATTGGCAACCTGATCACCAAGGAAATAGCCAATCTGCTTGCTCTGGAGGAGGCAACCCTAAGTACAGACCTGCAGCAGGGTTATGCCCTCAAGAGTCTGACTGGATTG
CTGTCTTCTTTTGTGGAGGTGGAGTCCATCAAACGACATTTCAAAAGCAGGTTGGTCGGCACGGTGCTCAACGGCTACCTGTGCCTGAGGAAACTGGTAGTGCAGCGCACTAAGCTGATTGATGAAACCCAGGACATGCTGCTGGAGATGCTGGAAGACATGACAACAGGCACTGAGTCA
GAAACCAAAGCCTTCATGGCAGTGTGTATAGAGACTGCAAAGAGATACAACCTGGATGACTACAGAACGCCCGTCTTCATTTTTGAGAGGCTTTGCAGCATCATTTACCCCGAGGAGAATGAAGTGACAGAGTTTTTTGTGACCTTGGAAAAAGATCCTCAGCAAGAAGACTTCCTGCAG
GGTCGCATGCCAGGAAATCCCTACAGCAGCAACGAGCCCGGCATTGGCCCGCTCATGAGGGACGTCAAAAACAAGATCTGCCAAGACTGTGATCTGGTGGCACTGCTTGAAGATGACAGTGGCATGGAGCTTCTGGTCAACAACAAAATCATTAGTTTGGATCTGTCAGTGGCAGAGGTC
TACAAGAAGGTGTGGTGTCCTACAAATGAGGGGGAGCCAATGAGAATTATTTATCGAATGAGAGGGCTGCTGGGAGATGCCACTGAGGAATTCATAGAGTCTCTGGACTCAACCACAGATGAGGAGGAGGATGATGAAGAGGTGTACAAAATGGCTGGTGTCATGGCACAATGTGGAGGA
CTGGAGTGTATGCTCAACCGGCTGTCTGGAATAAAAGATTTTAAACAAGGAAGACATCTTCTCACTGTTTTGCTGAAGTTATTTAGTTATTGTGTGAAGGTGAAGATCAACAGGCAGCAGCTGGTCAGACCAGAGATGAACACGCTGAACGTCATGCTGGGAACGCTGAACCTGGCGTTA
CTGGCCGAACAGGAGAGCAAGGACAGCGGTGGGGCCTCCATAGCCGAGCAAGTTCTCAGCATCATGGAAATCATCCTGGACGAAGCAAACGCAGAG---ATTTCTGAGGACAAGGGTAATCTCCTCTTGACAGGAGACAAGGACCAGCTGGTCATGCTGCTGGACCAGATTAACACCCCG
TTTGTGCGTTCCAACCCCAGCGTGCTGCAGGGTCTCCTGCGCATCATCCCTTACCTGTCCTTCGGTGAACTGGAGAAGATGAGGATTTTGGTGGAACGATTCAAACCCTGTTGTAGCTTTGACAAGTATGATGAAGAGCACAGTGCCGATGACAAAGTGTTCCTGGACTGCTTCTGTAAA
ATCGCTGCTGGTATCAAAAATAACAGCAACGGCCACCAGCTGAAAGATCTAATTCTCCAGAAAGGCATCACTCAGAGTGCTCTGGACTACATGAAGAAACATATCCCAAATGCCAAAAATCTGGATGCAGACATCTGGAAGAAGTTCCTTTCCAGACCAGCTCTCCCCTTCATTCTCCGA
CTGCTGCGTGGTTTGGCTACCCAGCATCCCCCCACACAGGTGCTCATAGGCACCGACTCCATCACCAACTTGCACAAGCTGGAGCAGGTATCCAGCGATGAAGGAATAGGAACCCTGGCCGAGAACCTTCTGGAGGCACTGAGGGAACACAGTGAGGTAAACCTCAAGATCGAAGCAGCC
CGCCGGGAGACCAGAGCAGAGAAGAAGAGGATGGCTATGGCCATGCGACAGAAGGCGCTGGGAACACTGGGCATGACGACCAATGAAAAGGGTCAGGTGGTGACCAAGACTTCACTGTTGAAGCAAATGGAGGATCTGATAGAGGAACCGGGCTTAACCTGCTGCATCTGTAGAGAGGGC
TACAAGTTCCAGCCTTCCAAAACCTTGGGTATTTACACCTTCACAAAGCGAGTGTTCCTGGAGGACTTCGAAAACAAGCCCCGGAAGCAGCAGGGCTACAGCACTGTGTCGCACTTTAACATTGTCCATTACGACTGCCACCTGGCTGCTGTC---------------AGGCTGGCTCGA
GGGCGAGAGGAATGGGACAGCGCTTTGCTCCAGAATGCAAATACCAAGTGCAATGGGCTGCTTCCCGTCTGGGGGCCGCACGTTCCAGAATCGGCTTTTGCTACATGCTTAGCAAGGCACAACACATATCTACAGGAGTGCACCGGCCAGCGGGAGCCCACCTACCAACTCAACATCCAC
GACACCAAACTGCTGTTCCTCCGCTTTGCTACTGAACAATCATTCAGCGTGGATACTGGAGGAGGAGGACGGGAGAGCAACATACACCTCATTCCCTACATCATTCACACTGTGCTTTATGTCCTCAACACTACAAGGGCGACATCCCGCGAGGAAAAGAACCTGCAGAGTTTCCAGGAG
CAGCCATGTGAGAAATGGGTGGAGAGCTCATATGATGTTGACGGACCCCACTATTTCACCATCCTGGCCATGCACATCATGCCGCCCGAACGCTGGAGGACCTCACGCTTGTACTTCCTGCGGAGGCTCTTGGTCACCGCACACACCCGCAAGGTCTCAGCAGTTTCCACCAACAAACTC
ACAGATAAAACACCAAAGGAGTACGCGGTCTATCGCTCCCCTCTCCTCTTCTGGGGCCTGGTGGATCTGGTCTATGACATGTTCAGGAAAGTACCTACAAGCAACACAGAGGGGGGCTGGTCCTTCTCACTGGCAGAATATATCCGTCACAACGACATGCCGATCTACGAGGCCTCCGAG
CGCGTTCTCAGGGCCTTCCAGGACGAACTCATGCCTGCTGAGTCCTTGTCGGAGATCTTCGACGTCGTAGGTCTCCTCTCTGAAATCCCAGACCCAGACATCTTCCTCCAGGATTTGTTGAACTCTTTGCCC
>ENSDARP00000128666_DRER
---------------------------------------------------ATGGCGTCGAGTGGAGGAGATGGAGAACCTGAGTGGACCGCAGCCGTACGGCCACTTTTATCAGCGTCCTACACGGCTTTCGAAACGAAAGAGCTACCTCAGCTTATAGGATCCATCATAAACAGTGAA
TCTGAGATTCTTCACCATGACAAACAGTATGAGCCATTCTACTCCTCTTTTGTGGCACTATCTGCACATTACATCACCACAGTTTGTGGACAAATCCCCAGAAATCAGTTGCTGTCAGTAGCTGCAGCCTGTAAAGTATTGATTGAATTCTCATTGCTGCGTCTGGAGAATCCTGATGAA
GCATGTGCAGTCTCTCAGAAGCACCTGATCCTCTTAATAAAGGGCCTTTGCACTGGCTGCAGTCGATTGGATCGGACAGAAATCATCACCTTTACTGCGATGATGAAGTCGGCTAAACTTCCCCAAACTGTCAAGACCCTTTCTGAT---GTGGAGGACCAAAAGGAGCTTCCCTCCCCT
GTTAACCCTGAACTCAGACATAAAGAAGTCCAGATGAACTTTTTCAATCAGCTGACCTCAGTGTTCAACCCCGACATCAGC---GTTCTGGCCTCTCCATCT---GCTCACATGCAGAGCGAGAATGAGTGCGATGAGCAGACAACAACAGATCAGGCTACACAGGCCAAAATGAAGAAT
GCCTTCATCTCTCAAAATGTGTCCAGTTTACAAGAATTAGGGGGCTCTGAAAAGTTGCTGCGTGTGTGCCTCAACCTCCCCTACTTCTTACGGTATATCAACCGCTTCCAGGACGCGGTATCCGCCAACTCTTTCTTCATCATGCCGGCCACTGTGGCAGACGCCACCGCAGTCCGAAAT
GGTTTTCACTCCCTGGTGATTGATGTGACCATGGCCTTGGACACTCTTTCCTTGCCTGTACTGGAGCCTTTGACCCCTGGGAGACTACTTGATGTGACTGTGTTAGCACTAAGCTGCCTCTATGCAGGTGTGAGTGTGGCAACTTGCATGGCTATATTGCAGGTGGGGAGCGGATTACAG
CTTCGGTCAGCC---TCCACCGGCTCCAAGGAGGAAGACTATGAAAATGACGCTGCTACCATTGTGCAGAAATGTCTGGAAATCTATGAGATGATTGGACAGGCCATCAGTAACTCTCGCAGAGCTGGAGGAGAGCATTATCAGAACTTTCAGCTCTTGGGCGCCTGGTGCCTGTTGAAC
AGCCTGTATTTGATACTAAACCTGAGCCCCACAGCCCTGGCTGATAAAGGAAAGGAGAAAGATCCCTTGGCAGCTCTGCGGGTCCGAGACATTGCCACCCGAACCAAGGACGGAGCAGGATCTCCTAAACTTGGCCCAGGGAAAGGGCACCAAGGTTTTGGGGTTCTGTCAGTCATTTTG
GCTAATCACTCAATCAAGCTGCTCACGTCACTGTTCCAGGACTTACAAGTGGAGGCTCTTCACAGAGGCTGGGCCAGTGACGGACCTCCAGCAGAACTTAACATCATGGCCCAGAGCACCTCCATCCAAAGAGTGCAAAGACTCATCGACTCAGTTCCTCTTACCAACCTGCTCTTCACA
CTGCTCTCCACCTCCTACAAAAAGGCCTGTGTGCTGCAGCGGCAGAGGAAAGGGTCAGTCAGCAGTGACGCAAGTGCCTCCACTGACTCCAACACTTACTATGAAGACGACTTCAGCAGCACAGAAGAGGACAGCAGTCAAGACGATGATAGTGAGCCCATTCTGGGGCTGTGGTTTGAA
GAGACTATTTCTCCCAGTAAAGAGAAGGTGGCACCTCCACCGCCGCCGCCTCCACCACCTCTTGAAACCTCACCCAGACTCAAGAGCCCAAGTAAGCTGAACACGGTGGAGAATGGAAACATATTGGCAAGTCGCAAGGACCCGGAGTTGTTTTTGAGTTTGGCCTCAAGCATATTGAAC
TTCATTACCACTTCCATGCTAAAGTCCAGAAATAACTTCATTCGCAACTACCTGAGCGTGTCACTCACAGAGCAGCACATGGCAACCCTCGCCAGTATCATCAAAGATGTCGACAAGGATGTCAAAGGTTCCTCTGATGACGAATTTGCCTCAGCCCTCTATCACTTTAATCACTCTCTG
GTTACATCAGACCTGCCCTCTCCATCCCTGCAGAACACTCTTCTGCAGCAGTTAGGTGTTGCCCCGTTCTCAGAGGGTCCTTGGCCCATGTACATCCACCCTCAGTCTCTCTCAGTGCTCTCCAGGTTGCTGCTGATTTGGCAACATAAAGCCAGTCAGCAGGGGGAGCCTGATGTACCC
GAGTGCATGAAGGTCTGGGAGAGGTTTGTGGGCACTCTGAAACAGCATACCCTACAGGGAGCCGTGCCTGCG---------GATGAGGATCTCAATGTTGAGCACCTCCAGCTGCTTCTGCTCATCTTCCACAACTTCTCAGAAAAGGGCCGCCGCACAGTTCTGACCCTCTGCATGCAG
GCAATAGCTGAAATCGCATCCAATGCCGACTCCCAACTTCAGGCGGTGCCCCTCAACCTAGCCCGCATCTTACTTGTGTTTGACTACCTGCTGCACCAGTACTCAAAAGCTCCCGTCTACTTGTTTGAGCAGGTCCAATACAATCTTCTGACACCCCTGGCATCCAGCGCTAGTGCCGGA
CAGGATGGGGGAAAGAGAGGTGCCGTTCCTCTTTATTATGGTTTTAAAGAGGTGGAGGAGAACTGGGCCAAGCACTGCTCGGCAGGTAGGAATTCCACAGTGCAGCCGAAATTTTACTGCGTTCTGTCGCCTGAAGCCTCAGAGGATGACAGGAGTCGACTTGATGGCAAGGTCTTTCAA
GTGCTGTTCAATGGTGCAGTGAAGTATGATGACATGTACTCGTCTCTGATCTCCCTCCTGGCGGCAGGCTCCCGCTTTGACACAGCAAGACGACAGGAGAACAAGCCCATCACCCCA---------GTAGAAGCCTGTTCCTTGCAGTACTACTTCCTGGTGCTTTGGAAGATCTTAGGA
GTCCTGCCACCTTCAAAGGCCTATATTGAGCAGCTTAAGAGTGGGAACAGCGACCCCAGTGAGAGTGACATTTTACACACCCTTAGGTGGTCATCAAGGTTACGAGTCAGTACCTATGTCAACTGGATTAAGGAGCACCTAGTGAAGCAGGGAATGAAAGCTGATCTTGCTACATCTTTG
ATCGAAGTGGCATCGACTAAATGCAGTGCAGTGAAATATGATGTGGAGCTTGCAGAGGAATATATTGCCAGACAGATTTCATCGTTTTGCTGCGTGGACCCTAACAGCATCCTACCTCTTCACCAAGTACCCTCTCTACAAACCATCTACACATTGGATGCTGTGATTTCCAAAGTTCAA
GTGTCTTTAGATGAGCATTTCTCCAAAATAGCTGCGGACACAGATCCCAATAAATCCTCTGAGATCACCAAAAACCTGCTGCCCGCCACGCTGCAGCTCATCGACGTCTACACAGCCTTTACTAGGTCATACCTGCTGATGAGCCTGCCAGAGGAAGGAGAAAACAAGCCCACTGAAGCT
AAACTGCAGGGCTATGCTGCCGTGTTGTCCATTGGATCTACGCGCTGCAAAGCCAACTTGCTTGGTCAGACCGTGATGCAGAATCTGCCCTCCGCCGTGCAGACACTGTGTGAAACATGGAACAACATTCACACTAATGAATTCCCAAACATCGGTTCATGGCGAAACGCCTTTGCCAAT
GACACCATCCCATCAGAAAGCTACATCAGCGCGATTCAGGCTGCACACTTGGGCACCCTCAGTAACCAATCGCTGCCCTTGGCCTCTTCTCTCAAGCACATTCTGCTCTCATTGGTTCGCCTCACGGGGGACCTCATTGTCACAGAGGAGCTAAACAGTCCACAGGTGATCCGCACACTG
CTTCCTCTTTTGTTGGAGAGCAGCACAGAGAGTGTGGCTGAGATCTGCAGCACTTCACTGGAGAGGATCCTGGGCCCTGCCGAATCTGATGCCTTTCTGGCTCTCGTCTACGAACGCCTAATTACAGGCTGCTACAACATCATCGCCAATCACTCTGACCCAAACAGTGGTTTGGATGAG
ACCATTCTTGAAGAGTGTCTCCAGTATCTAGAGAAACAGCTGGAAAGCAGTCAGGTCCGCAAAGCAATGGAGGAGTTCTTCTCATTCAGTGGAGAATTGGTTCAGATCATGATGGCCACTGCCAACGAGAATCTCTCCGCAAAATTCTGCAATCGGGTTCTGAAATTCTTCACTAAACTC
TTCCAGCTCACGGAAAAAAGCCCCAATCCCAGCCTTCTGTGCCTGTGCGGTTCATTGGCTCAGCTGGCCTGCGTGGAGCCCTCGAGACTCCAGGCCTGGCTGAGGCGCATGACGGCCTCCCCTCCCAAAGATTCAGACCAGCTTGACACAGTGCAGGAGAACAGGCAGCTCCTGCAGCTC
CTTACCTCCTACATCGTGCGGGATAACAGCCAGGTGGGCGAGGGGGTCTGCACGGTGCTGCTCAGCACACTCATACCCATGGCCACAGAGATGCTGGCCAGTGGGGATGGAGCGGGTTTCCCTGAGCTCATGGTCATCATGGCCACTCTAGCCAGTGCTGGACAAGGAGCAGGACATCTA
CAGCTACACAGAGCTGCTATTGATTGGCTCACAAGATGTAAAAAATACTTGTATCAGAAGAACGTTGTGGAGAAAGTAACAGCCAACGTGTCACAAGGCAAGCATGCTAGTATGCTGGAGTGTGCCTGTCACATCATCTCCTACCTGGCGGATGTGATGAACGCATTAAGGCAAAGCAGT
GGCCAGGGCTCGTCCCAGCTCCTGATGGATGGAGAGGAGAAGGCCATCGAAGTGGACTCTGACTGGGTCGAGGAGCTGGCTGTTGAAGAAGATGACTCGCAGGCCGAAGACTCGGACGAGGATTCACTCTGCAATAAGCTATGCACCTTCACCATCACACAGAAGGAGTTCATGAACCAG
CACTGGTATCACTGTCACACCTGTAAGATGGTGGATGGGGTAGGTGTGTGCACAGTGTGTGCCAAGGTCTGTCACAAAGACCATGAGATCTCCTATGCCAAATACGGTTCTTTCTTCTGTGACTGCGGTGCCAAGGAGGATGGCAGCTGCCAGGTGAGACCGAATACTTCAGGTCATCAT
GGGAAAAGAGCAACTGCGGCTCTGGTGAAAAGAAGTCCCAGCAGTGGAATGAGCTCCACCATGAAGGAGTCCTCAGCCTTTCAGAGCGAGCTGCGCATGCCAGAGAGCGCCATCCGCCATCAGAGCTCCTCACCGGCGGACAAGGGCAAAGTTACTATCTGTGACGGCAAAAACAGCGAC
GATGACAAGCCCAAGAAGAGTAGTGTGTGTAAAAACATCGAGGGCTGCAGAGAAGACCTGCTCATCCAAGTG------GCGAGCTCCTCCACAGCAGCACTTGTGCTAGAGTTGCTGATTTTTCTAATGGATGCCATTCAGACTAACTTTCAGCAGGCATCAGCGGTGGGCAGCAGCAGC
CGTGCTCAACACGCTCTCAACGAATTACACACTCAGGACAAGACTGTGGAGATGACCGACCAGCTCATGGTTCCAACACTGGGCTCACAAGAGGGTGCTTTTGAAAATGTCAGGATGAACTACAGTGGAGATCAAGGACAGACCATCCGGCAGCTCATCAGCGCTCATGTGTTGCGTCGA
GTGGCCATGTGTGTTCTGTCCTCTCCTCACGGACGTAGACAACACCTCGCCGTCAGCCATGAGAAGGGCAAGATCACAGTCCTGCAGTTGTCTGCTCTGTTGAAACAAGCTGACTCCAGTAAGAGGAAGCTGACTTTGACTCGACTGGCCTCTGCCCCGGTTCCCTTCACTGTGCTCAGT
CTCACAGGAAACCCCTGTAATGAAGATTATCTGGCTGTGTGTGGACTGAAGGACTGTCACGTTCTGACATTCAGCAGCACAGGCTCTGTGTCTGATCACTTAGTCCTGCATCCACAGCTCGCCACTGGGAACTTCATCATCAAGGCCATATGGCTTCCAGGATCTCAGACAGAATTAGCC
ATCATAACTGCAGATTTCGTCAAGATTTATGACTTATCCGTGGATGCTCTGAGCCCCATGTACTACTTTCTGCTACCAAGTTCAAAGATCAGAGACGCCACATTCCTGTTTAACGAGGAGGGCAAAAACATCATTGTGATCATGTCCTCTGCTGGCTACATGTACACTCAGGTGATGGAT
GAGTCCAGCAGTGCTCAGCACGGCCCTTTCTACGTCACCAACGTCCTGGAGATCAACCACGAAGACCTGAAGGACAGTAACGGCCAGGTGGCTGGAGGAGGAGTCTCTGTTTATTACTCCCACGTCCTGCAGATGCTCTTTTTCAGCTACAGTCAGGGCAAGTCATTTGCTGCCACAGTG
AGCCGCAGTAACATGGAGACGCAGAGGCTCTTCACCATCAATGTCAAAGGGTCTAATGGCGGTAGT---AAGACATCTCCAGCGCTCTGTCAGTGGTCAGAAGTGATGAACCACCCAGGTTTGGTGTGCTGTGTCCAGCAGACTACAGGAATCCCTCTGGTCATCATGTTAAAGCCAGAC
ACGTTCCTCATCCAGGAAATCAAAACCTTGCCTGCTAAAGCAAAGATTCAGGACATGGTTGCGATCCGTCACACAGCTAGCAACGAGCAGCAGCGCACAACCATGATTCTGCTGTGTGAGGATGGCAGCCTTCGTATTTACATGGCTAATGTGGAGAACACGTCCTATTGGCTTCAGCCC
TCACTTCAGCCCAGCAGCGTAATCAGTATCATGAAACCTGTTCGCAAACGCAAGACCGCTACGGCCACCACCCGCACATCCAGCCAAGTCACTTTCCCTGTGGACTTTTTCGAGCACAACCAGCAGCTGACAGAGGTGGAGTTTGGAGGCAATGACCTTCTGCAGGTCTACAATGGCCAA
CAAATCAAACATCGGCTGAACTCTACAGGGATGTATGTGGCCAACACCAAGCCTGGAGGATTCACTGTTGAAGTGGTGAACAATAATAATTCAATGGTAATGACTGGAATGAGGGTGCAGGTGGGCACTCAGGCCATAGAACGAGCCCCGTCCTACATCGAGATCTTTGGACGCACCATG
CAGTTGAATCTGACACGATCCCGCTGGTTTGACTTTCCATTCACTCGAGAGGAAGCCCTTCAAGCAGACAAGAAGCTCTCCATTTTCATTGGTGCCTCAGTCGACCCAGCAGGTGTCACCATGCTGGACTCCATTAAGATTTATGGCAAAACCAAAGAGCAGTTCGGCTGGCCAGACGAG
CCTCCGGAGGATTTCCCATCAGCTGCAGTCAACAACGTGTGCAGCCCAAACCTCAACCAGGGCAACGGCACTGGAGAGAGTGATGTCACCAGTCCCATCACAACCAGCGGCACTGTTTTGGAG---AGTTGTGAAACTGAGTCCTTATCAGCCTTGGACCGGCTGGTGGTCAGCTCACTG
GAAGCTTTAGAGAGCTGCTTTGCTGTGGGCTCCCTTAATGAAAAGGAGAAAAATAAAGTTGCGGCTCTAGAGTTGGCCACTCTCCTTCTGTCCATCCCCACTCCTGCTGGAGTACAGCAGCAGACCAAAGGCCTTCTGGCCAGCCTGCATACCAGCCGCACAGCCTACCACAATCACAAG
GATCAGTCTCTGCTGAGCAATGCAGTGCAGAGTCTAAACGCCTGCAGTAAAGAAGGGAAGGAGCTGGATCCTGATGTGTTCCAGAGGCTGGTGATCACGGCCCGCTCCATCGCCATTATGAGACCCAATAACCTCGTGCACTTTACTGAGTCCAGACTTCCTCAGTCAGAC---------
ACTGATGTGGGTGATGATGGACTGAAACAAGCAGATACTGAGAGCTGTAGCTTCATCATGCAGCTGGTCACTAACTTCTGGAAGCTTCATGCCCTCAAACCGAAGAACGCCTTTTTGGCTCCCGCCTGTTTGCCAGGTCTAACTCACATTGAAGCCACAGTAAACGCACTGGTTGATATA
ATTCATGGCTACTGCACCTGTGAGCTGGATTACATCAACGTGGCCTCCAAAATCTACATGCAAATGCTGCTCTGCCCTGACACCTCTGTGAGCTTTGCTTGCAAACAGGCTCTGATTAGAGTACTTAGACCCAGGAATAAGCGCAGACATGTGACCTTACCATCGCCGCCTCGCTCCAAC
ACACCCATGGGAGATAAAGATGACGACGACGATGATGATGCCGATGACAAAATGCAGCCGTCCAACATG---ACTGGAGGAGAAGGTGGCAGACAGGAGAGTCAAGAGCAAAATGAGGTGGACCATGGGGACTTTGAGATGGTGTCGGAATCTATGGTCCTGGAGACGGCAGAGAATGTG
AACAATGGGAACCCTTCTCCACTAGAAGCTCTGCTGGCAGGAGCAGAGGGCTTCCCACCTATGCTGGACATCCCTCCTGATGCTGATGACGAGACCATGGTGGAGCTGGCTATAGCTCTCAGTTTGCAGCAAGACCAGCAAGGAAGCAGCAGCAGTGCTTTGGGTCTTCAGAGTCTGGGT
CTGTCTGGTCAAGCACCCAGCTCCTCGTCGCTGGATGCTGGAACCCTTTCAGACACCACTGCATCA---------------------------------------------GCCCCAGCCTCGGATGATGAGGGGAGCACAGCGGCCACCGACGGCTCCACGCTGCGCACCTCTCCTGCC
GAGCATGGGGGCAGTGTGGGCTCTGAGAGTGGAGGCAGTGCCATTGACTCAGTTGCAGGAGAACACAATGTTTCGGGGCGTAGCAGTGCTTATGGGGACACGACTGTTGAAGGTCATCCTGCAGGCCCAGGCAGCGTAAGCTCCAGCACAGGAGCCATCAGCACCACCACAGCCCAGCAT
GAAGGAGAAGGATCAGAGGGAGAAGGAGAGACAGAGGGGGACATCCACACCAGTAACAGGCTGCACATGGTACGTTTAATGCTCTTGGAGCGTCTCCTCCAGCACCTGTCCCAGCTGCACACTGTAGGGGGAGTTCAGGCCATCCCCTACATGCAGGTCATCCTCATGCTGACCACAGAT
CTGGACGGAGAGGATGAGAAAGATAAGGGAGCACTGGATGACCTTCTGGCACAGCTCATCGCGGAGCTCGGCATGCACAAGAAGGACGTTTCAAAGAAGAACGAGCGCAGCTCTATAAATGAGGTGCATCTGGTCATCATGAGGCTCCTCAGCGTCTTTATGTCTCGCACCAAGTCTGGT
TCAAAATCTTCTTCTGAGTCGTCTTCTCTCATCTCCAACGCAACAGCTACTGCTCTGCTCAGCATGGGAGCGATAGACTACTGTCTGCATGTGCTCAAGTCCCTGCTGGAATTCTGGAAGACCCAGCAGGGTGAGGAGGAGCCAACGGCCACCAGTCAACTACTAAAACCCCACACTTCC
TCCTCACCCCCTGACATGAGCCCCTTTTTCCTGCGCCAGTATGTCAAGGGTCATGCTGCTGATGTGTTCGAGGCGTACTCTCAGCTCCTCACCGAGATGGTTCTCAGACTGCCGTACCAGATCAAGAAAATTGCAGATGCCAACCCTCGCATCCCGCCACCAATCTTTGATCACTCCTGG
TTCTATTTCCTGTCAGAG---------TATCTGATGATCCAGCAGACGCCGTTTGTGAGGCGACAAGTGAGGAAGCTCCTGCTGTTCATCTGCGGCTCCAAAGAGAAGTACCGCCAGCTCCGAGACCTCCACACACTTGACTCGCATGTGCGCGGCATCAAGAAGCTTCTGGAGGAGCAG
GGCATCTTCCTGAGGGGCGGAATCGTGACTGCCACATCTGGCTCTGCTCTGCAGTACGACACTCTGATTAGTCTG------ATGGAGCATCTTAAAGCATGTGCTGAAATAGCCACTCAGAGGACCATCAACTGGCAGAAGTTCTGCATGAAGGATGACTCTGTGTTGTACTTCCTGCTG
CAAGTGAGTTTCCTGGTGGATGAGGGTGTTTCTCCAGTCCTGCTGCAGCTGCTTTCTTGCGCCTTATGTGGCAGTAAAGTCATGGCA---------GCCTCTTCTGGATCTTCT---------GGTGGAGGTTCAGGAACA------------------TCCCAGCCCTCTCAGAGCAAA
TCCTCAAGCAAAAAGAGCAAGAAAGAGGACAAGGAAAAG---------------------------------------------------GATAAAGAAGGTGATGGAGCTGGCAGTCAGGAAGATCAACTGTGCACGGCTCTGGTTAGTCAGCTCAATAAATTTGCAGATAAGGAGACG
CTCATCCAGTTTCTGCGTTGCTTTCTGCTGGAGTCCAATTCCTCATCTGTGCGCTGGCAAGCTCACTGCCTCACACTGCATATCTACAGGAACTCAAACAAATCCCAGCAGGAGTTGCTGCTCGACCTGATGTGGGCCATTTGGCCGGAATTACCTGCTTATGGGCGTAAAGCAGCTCAG
TTTGTGGACCTGCTTGGATACTTTTCTCTTAAAACTCCTCAGACAGAAAAGAAGTTAAAGGAATACTCTCAAAAGGCTGTAGAAATTTTGAGGGCACAGAACCACATTCTGACCAATCACCCTAATTCAAACATATACAACACCCTGTCTAGACTAGTGGAATTTGATGGATTTTACCTA
GAAAGTGATCCCTGCTTGGTGTGCAACAACCCTGAAGTGCCCTTCTCTAACATCAAACTCTCATCTATCAAAGTGGACACGCGTTACACCACCACTCAGCAAGTGGTGAAGTTGATTGGCAGCCACACTATCAGCAAAGTGACCGTGAAGATTGGTGATCTCAAGAGAACCAAGATGGTC
CGCACAATCAACCTGTACTACAATAACAGGACTGTACAGGCCATTGTAGAGCTGAAGAATAAGCCTGCTCGCTGGCACAAAGCAAAGAAAGTGCAGTTGACCCCTGGCCAAACTGAAGTGAAGATTGATCTTCCTCTTCCCATTGTGGCCTCCAACCTGATGATTGAGTTCTCTGATTTC
TATGAGAACTATCAAGCGTCTACAGAGACCCTGCAGTGTCCTCGCTGCAGCGCCTCAGTCCCTGCCAATCCAGGAGTTTGTGGCAACTGCGGAGAGAATGTCTATCAGTGTCACAAGTGCAGATCCATTAACTATGATGAGAAGGACCCGTTCCTGTGCAATGCCTGTGGTTTTTGTAAA
TATGCACGCTTTGACTTCATGCTGTATGCAAAACCCTGCTGTGCCGTGGATCCTATAGAAAATGAAGAAGATAGGAAAAAGGCTGTGACCAACATCAACACTTTACTGGACAAGGCTGACCGTGTTTACCATCAGCTCATGGGTCACCGGCCACAGCTGGAGAGTCTCCTGTCCAAAGTG
AATGAAGCTGCGCCTGAGAAACCACAGGATGATACAGGAGCTGGGGCAGGCCTGGGCACGTCTACTGCCAGTGTCAACCGGTACATTCAGCAGCTGGCACAGGAATACAGCGGAGACTGCAAAACTTCATTCGATGAGCTCTCCAAAATCATACAGAAAGTGCTTGCGTCACGTAAGGAG
CTGCTGGAGTATGACCTTCATCAGCGAGAAGCAGCAACCAAATCATCACGCACCTCCGCT------CAGCAAACATTTACAGCCAGTCAGTATCGAGCCCTGTCTGTGCTGGGCTGCGGACACACGTCCTCCACTAAGTGCTACGGCTGTGCGTCTGCTGTCACAGGCCACTGTATCACT
CTTCTGCGTGCACTGGCAACTAACCCTGCCATCAGGCAGATACTGGTACTGCAGGGACTCATCCGAGAGCTGTTTGAGTACAACCTGCGCCGCGGCACCGGAGCCATGAGGGAAGAGGTTCGCCAGCTTGTCTGTCTGCTCACCAGAGATCATCCAGAGGCCACACAGCAGATGAATGAT
CTCATTATTGCCAAGGTGTCTGCAGCCCTTAAAGGACACTGGGCCAACCCTGATCTGGTTAGCAGTTTGCAGTATGAAATGCTGTTGCTCACTGACTCCATTGCTAAGGAGGGGGGATGCTGGGAGCTTAGACTTCGCTGTGCGCTGAGTCTGTTCTTGATGGCAGTCAACATAAAGACC
CCTGTGGTGGTGGAGAACATTACCCTGATGTGCCTGAGGATCCTACAGAAACTCATCAAACCTCCTGCCCCCACCAGCAAGAAAAACAAGGATGCTGCTGTCGAATCCTTGACTACAGTCAAGCCATATAACAACGAGATTCATGCACAGGCCCAACTCTGGCTCAAAAAAGAACCCAAG
GCGTCTTATGAAGCCTGGAAAAAGTGCCTTCCTGCTAGATGCCAGGAAACAGTCTCTAAACCTTCGAATAAGGCTGAGATCAGGAGGCAGTACCTGATGGAGAAGTATGTCTGGAAGTGGAAGCAGTTCATGAGGTCTAGA---TCGGAAGGCCTGTTTCCTCGCCTGCTCAAACTGGGC
CATAACAACTGGCTGAGACAGGTGCTCTTCACTCCAGCCACCCAGGCAGCGAGACAGGCCGCTTGCACCATCGTTGAAGCTCTAACAACAATCCCTAGCCGCAAGCAGCAGGTTCTGGACCTGCTAACAAGTTATCTGGATGAGCTGAGCATCGCAGGAGAGTGTGCTGCTGAATACCTG
GCGTTATACCAGAAGCTGATTAAACCTGCTCACTGGAAGGTGTACCTGGCTGCCCGTGGTGTCCTGCCATACATCGGCAACCTCATCACCAAGGAAATCGCTCACCTTCTTGCCCTTGAAGAAGCTACACTGAGCACAGACTTACAGCAGGGATATGCACTCAAGAGCTTAACAGGCCTG
CTGTCTTCATTTGTGGAGGTGGAGTCCATTAAGCGTCACTTTAAGAGTCGGTTGGTTGGCACAGTTCTGAACGGCTACCTGTGCTTGAGGAAGCTGGTGGTCCAAAGAACCAAACTGATCGATGAAACCCAGGACATGCTGCTGGAGATGTTAGAAGACATGACTACAGGAACGGAGTCC
GAAACCAAAGCATTCATGGCTGTGTGCATTGAAACGGCAAAGCGCTACAATCTAGATGATTATCGCACTCCCGTCTTCATCTTTGAGAGATTGTGTAGCATCATTTATCCAGAGGAGAATGAGGTGACTGAGTTCTTTGTCACGCTGGAGAAAGACCCACAGCAGGAAGACTTCCTGCAG
GGCCGGATGCCAGGAAACCCATACAGCAGTAATGAACCAGGCATCGGTCCTCTCATGAGGGACATCAAGAACAAAATCTGCCAGGATTGCGATCTAGTGGCACTCCTGGAGGACGACAGTGGCATGGAGCTTCTTGTGAATAACAAGATCATTAGTCTGGATTTGTCTGTTGCTGAGGTC
TATAAGAAGGTCTGGTGCCCAACCAATGAGGGTGAGCCAATGAGGATCATCTACAGAATGAGAGGACTTCTAGGAGATGCAACAGAGGAGTTTATTGAGTCTTTGGACTCTACTACAGATGAAGAGGAGGATGATGAGGAGGTGTATAAGATGGCTGGAGTGATGGCGCAGTGTGGAGGA
CTGGAGTGCATGCTGAACAGGCTCTCTGGAATCAAAGACTTCAAGCAGGGCAGGCACCTTCTCACAGTTCTTCTTAAGTTGTTCAGTTACTGTGTGAAAGTAAAAATCAACAGGCAGCAGCTGGTCAAACCAGAGATGAATACACTGAATGTTATGTTGGGCACACTCAATCTGGCATTG
GTGGCTGAGCAGGAGAGTAAAGACAGTGGAGGAGCATCAATAGCAGAGCAGGTTCTCAGTATTATGGAGATTATCCTTGATGAGGCCAATGCTGAGACTGTGTCTGAAGACAAGGGTAACCTGCTGCTGACGGGTGATAAGGACCAGCTGGTGATGCTGCTGGACCAGATCAACACGTTG
TTTGTGCGTTCTAATCCCAGTGTCCTACAGGGGTTGCTCCGCATCATCCCGTACCTGTCCTTTGGTGAATTAGAGAAAATGCATATCCTGGTGGAGCGATTTAAACCCTGCTGCAACTTCGACAAGTATGATGAGGAGCACAGTGCAGACGATAAGGTCTTTTTGGACTGTTTCTGTAAA
ATAGCTGCAGGAATCAAGAACAATAGTAATGGCCATCAGCTGAAGGACCTCATCTTACAAAAGGGCATCACCCAGAGCGCTCTGGACTATATGAAGAAACAGATCCCCTGTGCTAAAAACCTGGATGCAGATGTTTGGAAGAAATTCCTTGCTCGTCCAGCCCTTCCGTTCATCCTTAGA
CTGCTGCGTGGTCTAGCCACCCAACACCCCCCTACACAGATGCTAATCGGAACAGATTCAATAACCAATTTGCACAAGCTGGAGCAGGTGTCCAGCGACGAGGGTATCGGCACTTTAGCAGAGAATCTCCTGGAGGCTCTGAGGGAACATGCAGATGTGAACCTGAAAATCGATGCAGCA
AGAAGAGAGACTCGCGCAGAGAAGAAACGCATGGCTATGGCTATGAGGCAGAAGGCTCTCGGCACACTGGGAATGACAACCAATGAGAAGGGTCAGGTGGTCACAAAGACATCTCTGCTTAAACAGATGGAGGAGCTCATCGAAGAACCGGGCTTGACTTGCTGCATTTGTAGAGAGGGC
TACAAGTTCCAGCCAACAAAAGTTCTGGGCATCTATACTTTTACGAAGCGCGTGTCACTTGAAGAATTTGAGAACAAACCCCGCAAGCAGCAGGGCTACAGCACTGTCTCACACTTTAACATAGTCCACTATGACTGTCACCTTGCTGCTGTC---------------AGGCTTGCCAGA
GGGCGTGAGGAATGGGAAAGTGCTGCACTACAAAATGCCAACACAAAATGCAATGGGCTCCTTCCAGTATGGGGGCCACATGTGCCCGAATCTGCGTTTGCCACATGCCTGGCAAGGCACAACACATATCTGCAAGAGTGCACAGGGCAAAGGGAACCCACATACCAGCTCAACATTCAT
GACACCAAGCTGCTGTTCCTGCGTTTTGCAATGGAGCAATCCTTTAGTGTGGACACAGGAGGAGGAGGCCGAGAGAGCAACATCCACCTCATCCCTTACATCATTCACACAGTCCTCTACGTCCTCAACACAACAAGGGCCACATCGAGAGAGGAGAAGAATCTGCAGAGCTTCTTGGAA
CAGCCCTGTGAGAAGTGGATGGAGACGTCGTACGAGGTGGACGGGCCGCATTACTTCACCATATTGGCCATGCACATCTTGCCGCCCGAGCGCTGGAGGACGACACGCGTAGACATTTTGCGAAGGCTGCTGGTCACGGCTCATGCCCGCAAGGTCTCACCAGGGGGTGCTAACAAGCTC
ACAGACAAAGCAGTGAAGGAGTATGCAGTTTACCGCTCACCACTTCTCTTCTGGGGTCTGGTGGATCTTATCTATGATATGTTCAGGAAAGTGCCCACCAGTAACACAGAGGGAGGCTGGTCCTTCTCACTCGCAGAGTACATAAGGCATAATGACATGCCTATCTATGAGGCTTCAGAA
AGGGTGTTGAGGGCGTTCCAGGATGAGCTCATGCCTGCTGAATCCTTTTCAGAGTTCCTGGATGTCGTAGGGCTTCTGTCGGACATCCCAGACCCGGACGCCTTCCTGCAGGACCTGTTGAACTCTGTGCCC
>ENSGACP00000008472_GACU
---------------------------------------------------------TCGAGCGGAGGAGATGTGGAACACGAATGGACATCGGCCGTACGGCCGCTTTTATCAGCGTCGTACACCGCTTTTGAAACGAAGGAGCTGCCTCAGCTCATTGGGTCTATCATAAACAGTGAA
TCGGACATTCTTCACCACGACAAACAATATGAGCCTTTCTACTCATCATTTGTGGCGCTCTCTGCACACTACATCACCACAGTATGTGGACAAATACCGAGAAATCAGCTGCTTTCAGTTGCTGCGGCCTGCAAAGTATTGATTGAATTCTCGTTGCTGCGCCTGGAAAACCCTGATGAG
GCATGTGCGGTATCACAGAAACACCTGATTCTTCTGATAAAAGGACTTTGCACTGGCTGCAGCAGACTAGATCGCACAGAAATCATTACTTTCACTGCTATGATGAAATCTGCCAAGTTGCCTCAAACCGTCAAGACCCTTTCAGAT---GTGGAGGATCAGAAGGAGTTGCCAAGTGCT
GTGAACCCAGAGCTTCGACACAAAGAAGTCCAAATGAACTTCTTTAATCAACTGACTTCAGTTTTTAACCCTGATCTTACCACCATCTTAGCCTCCCCGTCTACGGCACACATGCAGGCTGAGAGTGATTGCGATGACCAAACC---ACAGATCAAGCTATTCAGGCCAAAATGAAAAAC
GCCTTTGTCTCTCAGAATGTGTCAAACTTGCAGGAACTTGGTGGGTCTGAGAAGTTGCTACGAGTGTGCCTCAACCTGCCCTACTTTCTGCGCTACATCAACCGTTTCCAGGATGCTGTATCAGCCAACTCTTTCTTTATCATGCCTGCTACGGTGGCTGATGCCACTGCTGTCCGCAAC
GGATTCCATTCACTGGTGATAGACGTAACCATGGCTTTGGATACACTCTCGCTGCCCGTGCTGGAGCCCTTGACACCAGGCCGATTATTGGATATGACCGTGCTGGCTCTGAGCTGTCTCTATGCTGGTGTGAGTGTGGCAACTTGCATGGCCATTCTGCAGGTGGGCAGCGGCTTGCAG
CTTCGCTCGGCC---TCCACCGGGACCAAAGAGGAGGACTATGAAAACGACGCAGCCACAATTGTCCAGAAATGTCTGGAGATCTATGAAATGATTGGACAAGCCATCAGCAACTCCCGCAGAGCTGGAGGAGAGCATTATCAGAATTTCCAGCTGCTTGGAGCCTGGTGCCTACTAAAC
AGCCTGTACCTGATTCTCAACCTGAGCCCCACTGCCCTGGCGGATAAAGGCAAAGAGAAGGATCCCCTGGCCGCCCTGCGCGTCCGGGATATCGCTTCTCGCACCAAGGATGGCGCGGGATCGCCTAAACTTGGTCCTGGCAAAGGGCACCAAGGCTTTGGTGTTTTGTCTGTTATCTTG
GCAAACCATGCCATCAAACTTTTGACTTCACTTTTCCAGGATCTGCAAGTTGAGGCTCTACACCGAGGTTGGGCGAGTGATGGACCCCCAGCTGAGCTCAACATCATGGCACAGAGCACGTCCATCCAGAGGGTCCAACGGCTCATTGACTCTGTCCCCCTGACCAATCTACTCTTCACC
CTTCTCTTCACCTCCTACAAAAAGGCTTGTGTTCTCCAACGTCAGAGGAAGGGCTCAGTCAGCAGTGATGCCAGTGCTTCCACAGATTCAAACACCTACTACGAGGATGATTTCAGCAGTACGGAGGAGGACAGCAGTCAAGATGATGACAGTGAACCCATCTTGGGGCTTTGGTTTGAA
GAGACCATTTCGCCCACCAAAGACAAAGTCGCTCCCCCACCCCCTCCACCACCTCCACCCCTGGAGACCTCTCCCCGGCTGAAGAGCCCCAGCAAGCAGAACCCAAGTGAGAACGGCAATATTTTAGCTGGACGTAAAGACCCAGAACTGTTCCTCAGTTTAGCCTCCAGCATTTTGAAC
TTCCTCACCACCTCAATGCTCAAGTCCAGGAACAACTTCATCCGCAACTACCTGAGCGTGTCTCTCACGGAGCAGCACATGGCCACACTAGCCAGCATCATCAAAGACGTGGACAAAGATGCCAAAGGCTCCTCAGATGAAGCGTTTGCTTTAGCTCTGTATCATTTCAACCACACCATG
GTAACATCAGATCTTCCATCTCCAGCTCTGCAGAGCACCCTTCTTCAGCAGTTAGGTGTTGCACCCTTTTCAGAGGGTCCTTGGCCAATGTACATTCACCCTCAGTCATTATCGGTGCTCTCCAGACTTCTCCTCATATGGCAGCACAAAGCCAGCTCGCAAGGAGAGCCAGATGTACCT
GAGTGCATGAAAGTCTGGGAAAGATTTCTGGGAACATTGAAGCAGCACACCATCCAATGTTCTGTGCAAGGA---------GAAGACGACCTAAACGTAGAGCACCTCCAGCTCCTACTGCTACTTTTCCACAATCTGTCAGAACGCGGCCGGCGGTCGGTCCTGACCCAGGTCACTCAA
GCCATCACAGAAGTGGCACAGAGCAAAGACTCCCAGCTGAAGGCCGTGCCTCTCAACCTGGCTCGCCTCTGTCTTGTGTTTGACTACCTGCTGCGCCACTACTCCAAGCCGCCGCTGTACCTCTTTGAACAGGTGCAGTACAACCTTCTTACACCACCATCCACTGGGCCGAGTTCTGTT
CAGGACGGCGGCAAGCGGAGCGGCGTCCCACTATACTACGGATTCAAAGAGGTGGAGGAGAACTGGGCCAAACACTGTTCAGCT------GATTCAAATGTTCAGCCCAAATTCTACTGCGTTCTGTCGCCTGAAGCATCTGAAGATGATATCAGCAGACTGGACAGCAAGGTCTTTCCA
AAGCTGTTCAATGGCGCAGTTAAATACGATGAACTGTATGCGTGGCTCATCTCACTCCTGGTTGCAGGCTCTCAGTTTGACACAGCTAGAAGACAGGAGAGCAAGACAATCACTCCTACGCATAAACAGGAGGCTTGCTCCCTTCAGTATTACTTCCTGATACTGTGGAGGATCCTGGGT
GTTTTACCACCGTCCAAAGCCTACATGGAGCAGCTGAAGTCTGGCTGCAGCGACCCCAGTGAGAGTGACATCCTGCACACACTGCGATGGTCCTCACGTCTCCGCGTGTCTACCTACGCAAACTGGATCAAGGAGCACTTGGTGAAGCAGGGAATGACGGCAGATCAAGCGGCCTCTCTA
GTTGAGATGACTGCTGCTAAGTGCAGCACCAGTAAATATGACGTGGACCTAGCGGAGGAGTACATCGCCAGACAGATTTCCACCTTCTCCGGTGTGGATCCAAAAGCCATCCTTCCTCTGGATCAGTTACCCTCTCTACAGGCCATCTATACACTGGATGCAGTCATCTCAAAAGTGCAG
GTTTCTCTGGATGAGCATCTGTCCAAGGTTGCCATTGAAGCAGACACCAACAAGACATCTGAGATCACAAAGAACCTTCTGCCTGCCACGCTACAGCTCACCGACATTTACACAGCCTTCACAAGGTCTTACCTGCTGATGAACATCCCTGAGGAAGGAGAGAACAAGCTCACAGATGCC
AAGCTTCAAGGTTATGCTGCAGTTCTGTCCATTGGCTCAACGCGCTGCAAGGCCAATCAGCTGGGTCACAGTATCATGCAGAACTTGCCATCGGCTGTACACACAATATGTGAGACTTGGAACGGCATCCACACGAATGAATTCCCCAACATCGGCTCATGGCGAAATGCATACGCCAAT
GATACCATTCCATCAGAGAGCTACATCAGTGCTATCCAAGCAGCTCACCTGGGCACATTGAGTTGTCAGTCCCTGCCTCTGGCCTCTTCTCTAAAGCACATCTTACTCTCTTTGGTCCGGCTCACCGCCGACCTCATTGTCACAGAGGAGCTGAATCCTTCGCAGGTTGTGCGCACTTTG
CTGCCCCTCCTCCTGGAGAGCAGCACAGAGAGCGTGGCTGAAATTAGCAACACCTCACTGGAGCGCATTCTCGGCCCATCAGAGTCCGACCCGTTCCTGGCCCGCATCTATGAGCGTTTGGTGACCGGGTGTTACAACATCATTGCTAACCACTCAGACCCAGACAGTGGTTTGGATGAG
TCTGTCCTTGAAGAATGCCTTCAGTACCTTGAAAGGCAGCTTGAGAGCAGTCAAGTCCGCAAAGCCATGGAAGAGTTCTTTTCATTCAGCGGGGAGCTTGTCCAGATTATGATGGCGACGGCCAATGAGAATCTATCAGCAAAGTTCTGCAACAGAGTGCTGAAATTCTTTACCAAGCTT
TTCCAGCTCACGGAGAAGAGCCCGAACCCCAGCTTGCTGTGTCTGTGTGGCACCTTGGCCCAGCTGGCCTGCGTGGAGCCCTCTCGTCTGCAGTCCTGGCTGACGCGCATGACGGCCACCCCACCAAAAGACTCCGAGCAGCTGGAAATTGTGCAAGAAAATCGACAGCTGCTGCAGGTG
CTCACCACCCACATTGTGCGTGACAACAGCCAGGTGGGCGAAGGTGTGTGCACTGTCCTCCTCAGCACACTCATTCCCATGGCAACAGACATGCTGGCCAATGGCGATGGAACCGGCTTCCCTGAGCTCATGGTCATCATGGCCACCCTTGCCAGTGCTGGACAGGGAGCCGGTCATCTG
CAACTGCACAGGGCAGCTATCGATTGGCTGACCAGATGCAAAAAGTATTTAACACAGAAGAACGTTGTGGAAAAAGTGAGCACCAACATATCCCAAGGAAAGCACGCCAGTATGCTGGAATGCTCGTGCCACATCATCTCTTACCTAGCTGATGTGATGAATGCCTTGCGACAAAGCAGT
GGCCAAGGCACCTCAGCAATGCTGGTGGATGGAGAGGAGAAAGCCATGGAAGTGGACTCGGACTGGGTGGAGGAACTTGCAGTAGAGGAGGATGATTCCCAAGCAGAGGACTCTGATGAAGACTCACTTTGCAACAAACTCTGCACCTTCACCATCACTCAGAAGGAGTTCATGAACCAG
CACTGGTACCACTGTCACACCTGTAAGATGGTGGATGGGGTAGGTGTGTGCACAGTGTGCGCAAAGGTCTGTCACAAAGACCATGAGATCTCCTATGCCAAATATGGCTCTTTCTTCTGTGACTGCGGGGCCAAAGAGGATGGCAGCTGCCAG---------------------------
------------------GCCCTGGTCAAACGGAGCCCCAGCAGCGGCATGGGCTCCACCATGAAAGACTCTTCTGCCTTCCAGAGTGAGCTGCGTATGCCCGACAGTGCTATCCGCCACCAGAACTCCTCACCCTCTGACAAGGGAAAGGTCACCATCTGTGACGGAAAACCTGGAGAT
GAAGACAAGCCTAAAAAGAGCAGTGTGTGCAAGAGCATTGAGGGCTGCCAGGAAGAGTTGGTAACACAAGTG------ATTGGATCATCCACTGCAGCAGTCATACTGGAAATGCTCATGTTTCTCATGGAGGCCATCCAGACCAACTTCCAGCAGGCATCAGCAGTGGGAAGCAGCAGC
AGGGCTCAGCAAGCACTCAATGAGCTGCATACTCAGGACAAAGCTGTGGAGATGACTGACCAATTAATGGTGCCCACCCTCGGCTCTCAGGAAGGGGCTTTTGAGAATGTGAGGATGAACTACAGTGGCGACCAGGGACAAACTATACGCCAACTGATCAGTGCACACGTCTTGCGTCGC
GTTGCCATGTGTGTCCTATCGTCCCCTCATGGGCGCCGCCAACACCTTGCAGTCAGCCATGAAAAGGGAAAGATAACAGTTCTGCAGCTGTCGACTCTCCTGAAGCAGGCGGACTCGAGCAAGAGAAAGCTGACACTGACCCGTCTGGCCTCTGCTCCAGTCCCCTTCACTGTCCTCAGT
CTCACAGGAAACCCTTGTAATGAAGATTACCTGGCTGTGTGCGGCCTCAAGGACTGTCATGTACTGACTTTCAGCAGCACGGGCTCTGTGTCAGACCATCTGGTGTTGCACCCTCAACTGGCGACTGGCAACTTCATCATCAAAGCTATTTGGTTACCAGGCTCACAGACTGAACTTGCA
ATCATCACTGCTGACTTTGTCAAAATTTACGACTTGTCAGTGGATGCCTTGAGTCCCATGTACTACTTCCTGCTCCCGAGTTCCAAGATCCGCGATGCTACCTTCCTGTTCAATGAAGAGGGGAAGAACATTATAGTCATCATGTCTTCAGCAGGTTACATGTACACTCAGCTGATGGAC
GAATCCAGCAGTGCCCAACACGGCCCTTTCTATGTCACCAATGTCCTGGAGATAAACCACGAAGACCTGAAGGAAAGCAACGGGCAGGTGGCCGGTGGCGGTGTGTCCGTCTATTACTCCCATGTGCTCCAGATGCTTTTCTTCAGCTACAGCCAGGGAAAGTCCTTTGCTGCCACAGTA
AGCCGCAGCACCACCGAAGTGCAGAGGCTCTTCACCATAAATGTCAAAGGGTCTAACGGCAGCAGCAGCAAGATATCGCCCGCCCTGTGCCAGTGGTCTGAGGTCATGAACCACCCAGGCTTGGTGTGCTGCGTGCAGCAGACAACTGGCATACCGCTGGTCATCATGATCAAGCCAGAC
ACCTTCCTCATCCAAGAGATTAAAACTCTGCCAGCCAAAGCTAAGATTCAAGATATGGTCGCCATCCGACACACTGCCAGCAATGAGCAGCAGCGTACCACCATGATTCTTCTCTGTGAGGACGGAAGTCTGCGAATCTACATGGCCAATGTGGACAACACCTCTTACTGGCTCCAGCCC
TCACTGCAGCCTAGCTGTGGCATTAGTATCATGAAGCCGGTCCGCAAACGCAAAGCTGCTGCCACTGCCACCCGGACCTCCAGTCAGGTGACTTTCCCAGTGGACTTCTTTGAACACAACCAGCAGCTGACAGAGGTGGAGTTTGGTGGCAATGACTTACTGCAAGTCTACAATGGACAG
CAGATCAAACACAGGCTCAACTCCACTGGGATGTATGTGGCCAACACAAAGCCTGGGGGATTCACCGTGGAAGCGGTCAACAACAACAGCTCAATGGTGATGACTGGCGTGCGGGTGCAAGTGGGCACCCAAGCAGTCGAGAGGGCTCCATCCTATGTGGAGGTCTTTGGCCGCACCATG
CAGATAAACTTGACGAGAGCCCGGTGGTTCGACTTCCCTTTCACCAGAGAGGAGGCCCTGCAGGCGGACAAGAAGCTGTCCATCTTTATTGGAGCCTCTGTGGACCCAGCTGGAGTCACCATGCTTGATTCAATCAAAATCTACGGTAAAACTAAGGAGCAGTTTGGCTGGCCTGAGGAG
CCACCAGAGGACTTTTCCTCCGCCTCGGTGAACAACGTCTGCAGTCCCAACCTTAACCAGGGCAATGGCTCCTCCGAGGGAGACATAGCCACCCCGACCGCCACCAACGGCACTGTGCTGGAG------------------------------------AGGTTGGTAGTCAGCTCCCTT
GAGGCGTTGGAAAGCTGCTTTGCAGTGGGTTCCTCCAGTGAAAGGGAGAAAAATAAGGCTGCAGCACTGGAGTTGGCCACTCTACTCCTGTCCATGCCGACCCCTGCAGGTGTGCAGCAGCAGACCAAGGGACTCCTGGCCAGCCTGCACACCAGTCGAACTGCCTACCACACCCACAAG
GACCAGTCCCTGCTGAGTAACGCAGTGCAGTGTCTGAATAGCTGCACCCGCGAGGGGAGGGACCTCGACCCAGATGTCTTCCAGAGACTAGTGATCACCGCCCGCTCCATTGCAATCATGAGAGCCAACAACTTGGTGCATTTTACGGAAACAAAGTCATCACTCCTTGAC---------
TCCGACATAACGGATGATGGGCATAAACATGTGGATGGAGAAAGCTGTAATTTCATCACACAGCTGATGAATAACTTCTGGAAGCTCCATGCCCTAAAACCAAAAAACGCCTTTCTTGCGCCAGCTTGCCTGCCTGGCCTGACTCATGTGGAAGCAACAGTAAATGCCTTGGTTGACATC
ATCCATGCATACTGCACATGTGAACTGGATTACATCAATGTAGCCTCAAAAATCTACATGCAAATGTTACTCTGCACAGACACAGCTGTGAGCTTTGCATGTAAGCAGGCTCTGATCAGAGTGCTCCGACCGAGAAACAAACGCCGGCATGTGACCCTTCCGTCTCCCCCACGCTCCAAC
ACGCCAATGGGAGACAAAGATGATGACGACGACGACGATGCAGATGAGAAAATGCAGTCCTCGGTGCTG---ACTGGAGGAGATGAGGGCAGACAGGAGAGTCAGGAGCAGAGTGAAGTGGACCACGGGGACTTTGAGATGGTGTCGGAGTCCATGGTCCTAGAGACGTCAGAGAATGTC
AACAATGGAAATCCGTCTCCTCTGGAGGCTCTGCTGGCTGGAGCCGAAGGCTTCCCCCCCATGCTGGACATTCCCCCGGATGCAGATGATGAAACTATGGTAGAGCTGGCCATTGCTCTCAGCCTTCAGCAGGACCAACAAGGCAGTAGCAGCAGTGCCCTTGGCCTTCAGAGCCTTGGC
CTGTCTGGCCAAGCCCCAAGCTCCTCTTCACTGGATGCTGGCACCCTTTCAGACACCACCGCTTCA---------------------------------------------GCCCCGGCATCAGATGACGAGGGCAGCACGGCCGCTACTGACGGCTCCACCTTGCGGACCTCCCCAGCT
GAGCATGGTGGCAGTGTGGGCTCAGAGAGTGGAGGCTCTGCCATCGACTCCGTTGCGGGCGAGCACAGTGTGTCGGGACGTAGCAGCGCGTATGGGGACACAACAGTGGAAGGCCACCCGGCGGGTCCAGGCAGCGTGAGCTCTAGCACTGGAGCTATCAGCACTACCACAGCGCAGCAG
GAAGGCGAAGGCTCAGAGGGAGAAGGAGAGACCGAAGGAGACATCCACACAAGCAACAGGCTACACATGGTTCGTCTGATGCTGCTGGAGCGTTTGCTTCAGCACCTTCCTCAGCTCCATAATGTTGGTGGAGTCCAGGCTATCCCTTACATGCAGGTTGTCCTCATGTTGACCTCTGAC
CTGGATGGCGAGGATGAAAAGGACAAGGGTGCCTTGGATGACCTGCTGTCACAGCTCATTGCTGAGCTCTCCATGCACAAGAAGGACGTTTCTAAGAAGAACGAGCGCAGCTCAATCAATGAAGTTCACCTGGTCATCATGAGGCTGCTCAGCGTCTTCATGTCTCGAACAAAGTCTGGC
TCCAAATCCTCTTCCGAGTCTTCCTCGCTTATTTCGAACGCCACGGCGACTGCCTTGCTGAGCCTCGGCTCTATTGACTACTGTCTCCACGTACTCAAATCGCTCCTGGAGTTTTGGAAGAGCCAGCAGGGTGAAGAAGAGCCAGCGACCACCAGCCAGCTCCTCCGCCCACACACCGCC
TCCTCTCCTCCAGACATGAGCCCTTTTTTCCTGCGCCAATATGTCAAGGGACACGCTGCTGATGTGTTTGAAGCCTACTCCCAGCTGTTAACGGAAATGGTGCTCCGGCTGCCGTATCAGATCAAGAAGATTGCTGACACCAACCCACGCATCCCGCCTCCTGTCTTTGACCATTCCTGG
TTCTACTATCTGTCTGAG---------TATCTGATGATTCAACAGACGCCGTTCGTCAGGAGACAGGTGAGAAAGCTGCTGCTGTTTATCTGCGGCTCAAAGGAAAAATATCGCCAGCTGCGGGATCTGCACACTCTTGACTCCCACGTGCGAAGTATCAAGAAGCTCCTGGAGGAGCAG
GGCGTCTTCCTGCGTGCTGGTGTGGTTACGGCCACATCTGGCTCGGCTCTACAGTATGACACACTCATCAGTCTG------ATGGAACATCTGAAAGCTTGCGCTGAAATTGCCACTCAGAGGACAATCAACTGGCAGAAGTTCTGCATGAAGGATGACTCCGTGTTGTACTTCTTGCTC
CAGGTTAGCTTCCTGGTGGATGAAGGAGTTTCCCCTGTACTTTTGCAACTGCTCTCCTGTGCCCTGTGTGGCAGTAAGGTGCTGGCC------ACCTCTTCCTCCTCCTCGTCATCATTCTCAGGTGGAGGCTCCAGTAGTACTGGACAGGCAGGAGCCTCTCAGTCCTCTCAGAGCAAG
TCCTCTAGTAAAAAGAGCAAAAAGGAGGACAGAGAGAAG---------------------------------------------------GACAAAGAGGGTGAGGGAGTTGGCAGCCAGGAGGATCAGCTGTGCATGGCTTTGGTCAGTCAACTTAACAAGTTCGCAGACAAGGAGACG
CTGATTCAGTTCTTGCGTTGCTTCCTGCTGGAGTCAAACTCATCTGCTGTGCGCTGGCAAGCCCACTGCTTGGCACTTCATATCTACAGGAACTCAAGTAAATCTCAGCAGGAGCTGCTGCTGGAACTGACTTGGGCCATCTGGCCTGAACTGCCTGCGTACGGCCGCAAAGCCGCCCAG
TTTGTTGACCTTCTTGGATACTTCTCACTCAAAACCCCTCAGACAGAGAAAAAGCTGAAGGAGTATTCCCAGAAAGCTGTGGAAATCCTGAGGGCACAGAACCATATCCTGACAAATCATCCCAACTCAAACATCTACAACACTCTATCTGGTTTGGTGGAGTTTGATGGATTTTTTCTG
GAGAGTGACCCCTGCTTGGTGTGCAACAATCCAGAAGTTCCCTTCTCAAACATAAAACTTTCGTCAATCAAAGTGGACACCCGCTACACAACAACACAGCAGGTTGTCAAGCTCGTTGGCAGCCACACCATCAGCAAAGTCACGGTGAAAATCGGTGACTTGAAACGCACCAAAATGGTC
CGCACCATCAACCTCTACTACAACAACAGGACTGTACAAGCTATTGTGGAGCTGAAAAACAAGCCTGCTCGTTGGCACAAAGCTAAGAAAGTTCAGCTGACCCCGGGACAAACCGAGGTGAAGATCGACCTTCCTTTACCCATTGTCGCATCCAACCTGATGATCGAGTTCTCAGACTTT
TACGAGAACTACCAGGCCTCCACCGAGACGCTGCAGTGCCCCCGCTGCAGTGCGTCGGTCCCAGCCAACCCCGGGGTGTGTGGCAACTGCGGTGAGAATGTGTATCAGTGCCACAAGTGCAGGTCCATCAACTACGACGAAAAAGACCCCTTCCTGTGCAATGCCTGTGGTTTCTGCAAA
TATGCTAGATTTGATTTCATGCTGTATGCCAGACCTTGCTGTGCTGTGGATCCCATTGAGAATGAGGAGGACCGGAAAAAGGCCGTGACCAACATCAACACCCTGCTGGACAAAGCTGACCGGGTCTACCACCAACTGATGGGCCACCGGCCCCAACTGGAGAGCCTCCTGTCTAAAGTC
AACGAGGCTGCACCAGAGAAACCACAGGACGATACTGTAGCAGGTGCAGCACCCGGTACGCCGTCTTCTAACGTGAACAGATACATTCAGCAGCTCGCTCAAGAATACAGCGGAGACTGCAAGACGTCATTTGATGAACTGTCCAAGATTATACAGAAAGTGCTTGCGTCACGAAAAGAG
CTCCTGGAGTATGATCTGCAGCAGAGAGAGGCGGCCACTAAGTCGTCCCGCAGCAGCAGCAGCCACCAGCCCACCTTCACCGCCAGCCAGTACCGCGCTCTCTCCGTGCTGGGCTGCGGACACACGTCCTCAAACAAGTGCTATGGCTGCGCCTCAGCTGTGACGGGTCACTGTATCACA
CTGCTTCGCGCGCTGGCCACCAACCCTGCTCTCCGGCAGATCCTGGTCCTCCAGGGTCTCATCCGTGAGCTGTTTGAGTATAACCTGCGGCGAGGTACAGCGGCCATGAGGGAGGAGGTGCGCCAGCTAGTCTGTCTCCTCACTAGAGATCACCCAGAGGCCACCCAACAGATGAATGAC
CTCATTATTGCCAAGGTGTCCGCTGCGCTCAAAGGCCACTGGGCAAATCCTGACCTGGTTAGTAATCTGCAGTATGAAATGCTGCTGCTGACGGACTCTATTTCAAAAGAAGGAGGCTGCTGGGAGTTACGATTGCGTTGTGCCCTCAGTCTGTTCCTCATGTCGGTCAATATAAAGACG
CCTGTAGTGGTGGAGAACATCACTCTCATGTGCTTGAGAATCCTGCAAAAGCTGATCAAGCCCCCTTCTCCCACTAGCAAGAAGAACAAGGATACTGCTATTGAGTCCCTAACCACCGTCAGGCCATACAGTAATGAAATCCATGCACAGGCCCAACTCTGGCTCAAGAAGGACCCCAAA
GCGTCTTATGAGGCCTGGAAGAAGTGTCTCCCAGCAAGATGTCAGGAAAATGTGTCAAAGCCTCAGGGCAAAACTGAGTTGCGAAGGCAGTACCTGTTGGAGAAGTATGTTTGGAAGTGGAAGCAGTTCATGAGGTCCAGAAAAGGCGAAGGCCTCTTCCCTCGTCTGCTCAAACTGAGC
CACAACAACTGGCTGCGGCAGGTCCTTTTCACACCTGCCACTCAGGCAGCCAGACAGGCAGCTTGCACCATTGTGGAGGCCTTGACCACAATCCCCAGCCGCAAGCAACAGGTCCTGGACCTGCTCACCAGTTATCTGGATGAGTTGTGTGTAGCTGGAGAGTGTGCGGTGGAGTACCTG
AGTCTGTACCAGAAGTTGATCAAGCCGACACACTGGAAGGTTTACCTGGCAGCCCGCGGAGTCCTGCCGTACATTGGTAACCTGATCACCAAGGAAATAGCCAACCTGCTGTCTCTGGAGGAGGCGACCCTGAGCACAGACTTACAACAAGGCTATGCCCTCAAGAGCTTGACTGGATTG
CTCTCTTCTTTCGTGGAGGTGGAGTCCATTAAGCGCCATTTCAAAAGTAGGTTGGTTGGAACAGTGCTGAATGGCTACTTGTGTCTGAGGAAACTGGTGGTGCAGCGCACTAAGCTCATCGATGAGACTCAGGACATGCTGCTGGAGATGCTGGAGGACATGACGACAGGTACTGAGTCT
GAAACCAAAGCCTTCATGGCCGTGTGCATAGAGACTGCGAAACGGTACAACCTGGATGACTACAGGACACCGGTGTTCATTTTTGAGAGACTGTGCAGCATCATCTACCCCGAGGAGAACGAGGTGACCGAGTTCTTTGTGACCTTGGAGAAGGATCCTCAGCAGGAGGACTTCCTGCAA
GGCCGCATGCCAGGAAACCCTTACAGCAGCAACGAGCCCGGCATTGGCCCGCTGATGAGGGACATCAAGAACAAAATCTGCCAAGACTGCGACCTGGTGGCGCTTCTTGAAGACGACAGTGGCATGGAGCTTCTGGTCAACAACAAAATCATTAGCTTGGATCTGTCAGTGGGGGAGGTC
TACAAGAAGGTCTGGTGCCCTACGAATGAGGGTGAGCCAATGAGAATCATCTATCGAATGAGAGGTCTGCTGGGAGATGCCACCGAGGAGTTCATAGAGTCATTGGACTCAACAACAGATGAGGAGGAGGATGATGAGGAGGTGTACAAGATGGCAGGAGTCATGGCACAGTGTGGCGGA
CTGGAGTGTATGCTCAGCCGGCTCTCTGGAATCAAAGATTTTAAACAAGGAAGACATCTTCTCACTGTCCTTCTGAAGTTGTTCAGTTACTGTGTGAAGGTGAAGATCAACAGGCAGCAGCTGGTCAAACCGGAAATGAACACACTCAACGTCATGCTGGGAACGCTGAACCTGGCTTTA
GTGGCAGAACAGGAGAGTAAGGACAGCGGTGGAGCCTCCATAGCGGAGCAGGTTCTGAGCATCATGGAGATCATTCTGGACGAAGCTAATGCCGAG---ATTTCAGAGGACAAGGGCAACCTGCTGCTGACTGGAGACAAAGACCAGCTGGTCATGTTGTTGGACCAGATCAACACCCCG
TTCGTGCGCTCCAACCCCAGCGTGCTGCAGGGTCTGCTGCGCATCATCCCATACTTGTCTTTTGGGGAATTGGAGAAGATGAGGATCTTGGTGGAACGATTCAAACCATGTTGCAGCTTCGACAAGTATGACGAGGAGCACAGCGCAGATGACAAAGTGTTTTTGGATTGCTTCTGTAAA
ATTGCTGCCGGGATCAAAAATAATATCAACGGCCATCAGCTGAAGGATCTCATTCTCCAGAAAGGCATCACGCAGAGTGCTCTGGACTACATGAAGAAACATATCCCCAATGCCAAAAATCTGGATGCAGATGTCTGGAAGAAGTTCCTCTCCAGACCGGCTCTACCCTTCATTCTCAGA
TTGCTACGTGGTTTGGCAACCCAGCATCCTCCCACACAAGTGCTGATAGGCACAGATTCAATAACCAACTTGCATAAGCTGGAGCAGGTATCCAGCGATGAAGGCATCGGCACGCTGGCGGAAAACCTTCTGGAGGCGCTGAGGGAGCACAGCGATGTCAACCTGAAGATTGACGCAGCC
CGCCGGGAGACCAGATCTGAGAAGAAGCGTATGGCTATGGCCATGAGACAGAAGGCCCTGGGGACACTGGGCATGACGACCAATGAGAAGGGTCAGGTGGTGACCAAGACCTCGCTGTTGAAGCAAATGGAGGAGCTGATAGAGGAGCCGGGCTTGACCTGCTGTATCTGTAGAGAAGGT
TACAAGTTTCAGCCAGCGAAGGTCCTGGGTATTTACACTTTCACAAAACGTGTGGCCTTGGAGGACTTTGAAAACAAGCCCAGGAAGCAGCAGGGCTACAGCACTGTGTCGCACTTTAACATAGTCCACTATGACTGCCATCTAGCAGCTGTCAGTTTCCCCCGCGGCAGGCTGGCTCGT
GGACGAGAAGAATGGGAGAGTGCTGCTCTCCAGAACGCAAACACCAAATGCAACGGGCTGCTTCCTGTCTGGGGCCCAAATGTGCCAGAATCAGCCTTTGCTACATGCTTAGCAAGGCACAACACATATCTGCAGGAGTGCACGGGCCAGCGGGAGCCGACGTACCAACTCAACATCCAC
GACACCAAACTGCTGTTCCTCCGCTTTGCTACCGAACAATCGTTCAGCGTGGACACGGGAGGAGGAGGACGAGAGAGCAACATCCACCTCATCCCCTACATCATCCACACTGTGCTCTACGTCCTCAACACTACAAGAGCTACGTCCCGAGAGGAGAAGAACCTGCAGAGTTTCCAGGAG
CAACCTTGTGAAAAATGGGTGGAGAGCTCATACGAGGTTGAAGGGCCGCACTATTTCACCATCTTGGCCATGCATATCCTGCCGCCTGAACGCTGGAGAAGCTCACGTTTATACTTCCTACGAAGACTCCTGGTCAACGCACACGCCAGGAAGGTCTCGGCAGTCTACACCAACAAACTC
ACAGATAAAGCACCAAAGGAATATGCAGTCTACCGCTCCCCTCTTCTCTTCTGGGCCCTGGTGGATCTCGTCTACGACATGTTCAGGAAAGTAGCCACCAGCAACACCGAGGGCGGCTGGTCTTTCTCGCTAGCAGAGTACGTCCGTCACAACGACATGCCCATCTTCGAGGCCTCGGAG
CGCGTGCTTCGGGCCTTCCAGGATGAACTCATGCCAGCGGAGTCCTTGTCAGAGTTCTGTGATGTTGTAGGTCTTCTCTCCGAAATTGCGGACCCAGATCTCTTCCTGCAGGATTTGTTGAACTCTTTACCC
>ENSXMAP00000018918_XMAC
------------------------------------------------------------------------------------TGGACAGCGGCAGTGCGACCGCTTTTATCAGCTTCATACACCGCTTTTGAAACAAAGGAGCTACCTCAGCTAATTGGCTCTATAATTAACAGTGAA
TCGGACATTCTTCACCACGACAAACAATATGAGCCTTTCTACTCCTCATTTGTGGCTCTTTCTGCACATTACATCACCACAGTTTGTGGTCAAATACCAAGAAACCAGCTGTTGTCGGTGGCTGCAGCGTGCAAAGTACTGATTGAATTTTCATTGCTGCGATTGGAGAATCCAGATGAA
GCATGTGCTGTATCACAGAAACACCTGATACTTCTAATAAAAGGACTTTGCACTGGCTGCAGCAGGCTGGATCGCACAGAGATCATTACATTTACTGCTATGATGAAGTCTGCCAAGTTGCCTCAAACTATCAAGACCCTCTCAGAC---GTGGAAGATCAGAAGGAGTTACCTAGTGTT
GTGAGTCCTGAACTTCGACAAAAAGAAGTGCAAATGAACTTCTTTAATCAGTTGACTTCGGTTTTTAACCCGGATCTTAGCACCATCTTGGCTTCACCATCAGCAGCGCACATGCAGGCTGAGAGTGACTCAGACGACCAAACC---ACAGATCAAGCTGTTCAGGCCAAAATGAAGAAT
GCGTTTGTCTCTCAGAATGTGTCGAGCTTACAGGAACTTGGTGGGTCTGAAAAGTTACTACGGGTGTGTTTAAACTTGCCGTACTTTCTACGTTACATCAACCGATTCCAAGACGCTGTTTCAGCCAACTCTTTCTTCATCATGCCGGCTACAGTGGCCGATGCCACTGCTGTCCGCAAT
GGATTTCACTCGCTGGTGATTGATGTCACCATGGCTCTGGACACACTGTCCCTTCCTGTACTGGAACCTCTGACCCCAGGAAGACTACTGGATATGACTGTGTTGGCCCTTAGCTGTCTTTACGCTGGTGTGAGTGTGGCCACTTGCATGGCAATCCTTCAGGTGGGCAGCGGATTGCAG
CTTCGCTCTGCC---TCTACTGGAACCAAAGAAGAGGACTATGAAAATGACGCTGCCACAATTGTTCAGAAATGTTTGGAGATCTATGAAATGATTGGGCAAGCGATCAGCAACTCCCGCCGAGCTGGAGGAGAGCATTATCAGAACTTCCAGCTGCTTGGAGCCTGGTGCCTCTTAAAC
AGCCTGTACCTGATTCTGAACCTGAGCCCGACCGCCCTGGCAGACAAAGGCAAAGAGAAGGATCCCCTGGCTGCTCTGCGTGTCCGGGATATTGCTGCTCGCACCAAGGATGGCGCAGGATCGCCAAAACTTGGCCCTGGCAAAGGACACCAAGGATTTGGAATATTGTCTGTGATACTG
GCCAATCACGCCATCAAACTTTTGACCTCGCTCTTCCAGGATTTGCAAGTGGAGGCTCTGCACCGGGGGTGGGCAAGTGATGGACCACCAGCTGAGCTCAGCATCATGGCACAAAGTACTTCAATCCAGAGGGTCCAAAGGCTCATCGACTCTGTTCCTCTGACAAATCTTCTCTTCACC
CTCCTCTCCACCTCTTACAAAAAGGCTTGTGTTCTGCAGCGCCAAAGAAAGGGCTCAGTTAGCAGTGATGCCAGTGCTTCGACAGATTCAAACACCTACTATGAAGACGATTTCAGCAGCACGGAGGAGGACAGCAGCCAAGATGACGACAGTGAACCTATCCTGGGACTGTGGTTTGAA
GAGGCCATTTCACCAACCAAAGACAAAGTGGCTCCTCCACCCCCTCCTCCTCCCCCGCCCCTGGAGACGTCACCCAGACTCAAGAGCCCCAGCAAGCAGAATCCAAGCGAGAACGGCAACATTTTAGCAGGTCGGAAAGATCCTGAAATGTTCCTCAGTTTGGCCTCCAGCATTCTGAAC
TTCATCACCACCTCAATGCTGAAGTCCAGGAACAACTTCATTCGCAACTACGTCAGCGTCTCTCTTACAGAGCAGCACATGGCGACGCTTGCCAGCATCATCAAAGACGTGGATAAAGATGTCAAAGGTTCTTCAGATGAAGTGTTTGCTTTAGCTCTGTACCACTTCAACCACACCCTA
GTCACCTCAGATCTTCCATCTCCGGTTTTGCAGAACACCCTCCTGCAACAGTTGGGTATTGCTCCCTTCTCAGAAGGGCCCTGGCCTCTGTACATTCACCCTCAGTCGTTGTCCGTCCTCTCCAGACTTCTCCTCATCTGGCAACACAAAGCCAGCGTGCAGGGAGAACCAGATGTGCCG
GAGTGCATGAAAGTTTGGGAAAGATTTCTAGGAACCCTGAAACAGCACACCATCCAGGGCTCTGTCCAGTCA---------GAGGACGACCTTAATGTGGAACACCTCCAGTTGCTCCTGCTCCTTTTCCACAATCTGTCTGAGCGCGGTCGACGGTCGGTCCTCGCCATGCTCACCCAG
GCCATTATTGAAGTGGCACAGAGCAGGGACTCCCAGCTGAAGGCGGTACCCCTCAACCTGGCCCGGTTGCTACTGGTTTTTGATTACCTGATGCGTCACTACTCCAAAGCTCCCTTGTACCTTTTTGAGCAGGTGCAGTACAACCTCCTCACCCCGCCATCT---------GGTTCTATT
CAGGAAGGTGGAAAACGTAGTAGTCTCCCACTTTACTATGGATTCAAAGAGGTGGAGGAGAACTGGGCCAAACACTGTTCAGCA------GATTCAAATGTTCAGCCCAAGTTCTACTGTGTGCTGTCGCCTGAGGCATCTGAAGATGACATCAGCAGGTTGGATAGTAAGGTATTTCCA
AAGCTGGTCAGTGGAGCAGTTAAATATGATGAGCTATATGTGTGGCTGGTCTCACTCCTGGAAGCAGGCTCTCAGTTTGATACAGCCAGAAGACAGGAGAGCAAACCAATCACTCCT---------GTGGAGGCCTGCTCCCTTCAGTACTACTTCCTGGTACTCTGGAGAATCCTGGGA
GTGTTACCACCCTCCAAAGCTTTCATGGAGCAGCTGAAGACCGGCTGCAGCGACCCCAGTGAAAGTGACATCTTGCATACGCTGCGGTGGTCCTCGCGTCTGCGAGTGTCTACGTACGTTCACTGGATCAAGGAGCACTTGGTAAAGCAGGGAATGAAAGCAGACCAAGCAGCATCTCTT
GTTGAGACGACGGTATCAAAGTGCAGCACTGTGAAATATGATGTGGAGCTTGCAGAGGAGTACATTGCCAGACAGATTTCCACCTTTTCAAGTGTTGATCCGAACGTCGTCCTTCCACTTCATCAGCTGCCCTCCTTGCAAGCTATTTATACTCTGGATGCAGTCATCTCTAAAGTCCAG
GTTTCATTAGACGAGCATTTGTCCAAGGTTGCAATCGAGGCCGATGCCCACAAGTCCTCCGATGTCACAAAAAACTTGCTGCCTGCTACGCTACAGCTCACAGACATTTATACTGCCTTCACAAGATCCTACCTCCTGCTAAACATCCCAGAGGAAGGTGAAAACAAGCTGACTGATGCA
AAGCTCCAAGGTTACGCTGCAGTTCTGTCCATTGGCTCCACGCGCTGCAAGGCCAACCTGCTGGGTCATAACTTGATGCAGAACTTGCCATCAGCTGTACAAACGGTATGTGAGACTTGGAACAGCGTCCACACTAATGAGTTCCCCAACATTGGCTCATGGCGAAATGCGTTTGCTAAT
GATACCATCCCATCCGAGAGCTACATCAGTGCCATCCAAGCAGCTCATCTGGGGACTCTGAGTTGTCAGTCCTTGCCTTTGGCCTCTTCTCTAAAACACATCCTTCTCTCATTGGTTCGCCTCACTGGTGACCTCATCGTTACAGAAGAGCTGAATCCCACTCAGGTTGTGAGCACGCTG
CTGCCCCTGTTGCTGGAGAGCAGCACAGAGTGCGTAGCAGAAATCAGCAGCACCTCGCTGGAGCGCATTCTTGGCCCGGCAGAGTCTGACGCCTTCTTAGCCCGCATCTATGAGCGTCTGGTCACAGGATGCTACAATATCATTGCAAATCACTCAGACCCTCACAGTGGCCTGGATGAG
TCGGTTCTTGAGGAATGCCTGCAGTATCTGGAGAAGCAGCTTGAGAGCAGCCAGGTTCGAAAAGCGATGGAGGAATTCTTTTCATTCAGTGGTGAGCTTGTCCAGATTATGATGGCCACAGCCAATGAAAACCTGTCTGCAAAGTTCTGTAACAGAGTGTTGAAATTCTTCACCAAGCTC
TTCCAGCTCACTGAGAAGAGCCCAAACCCAAGCCTGCTGTGTTTGTGTGGTTCTCTGGCCCAGCTGGCCTGTGTGGAACCGTCTCGCCTGCAGTCCTGGCTGACCCGCATGACGGCGACGCCGCCCAAGGACACGGAGCAGCTGGAAGTGGTGCAGGAAAACCGACAGCTGCTGCAGCTG
CTCACCACTCACATTGTGCGTGACAACAGTCAGGTTGGCGAAGGAGTCTGCACCGTCCTCCTCAGCACACTTATTCCCATGGCAACAGATATGTTGACCAATGGAGATGGAACGGGTTTCCCTGAGCTCATGGCCATCATGGCAACTCTGGCCAGTGCAGGGCAGGGGGCTGGTCACCTG
CAGCTTCACCGGGCGGCGATCGATTGGCTGACAAGGTGCAAAAAGTATTTGACACAAAAGAATGTGGTGGAGAAAGTTAGCACCAACTTATCTCATGGAAAGCATGCCGTAATGCTAGAATGCTCGTGCCACATAATCTCCTATTTGGCTGATGTGATGAACGCCCTGAGGCAAAGCAGC
GGTCAGGGCACCTCGGCTCTACTTGTGGAGGGAGAAGAGAAAGCAATGGAAGTGGACTCGGACTGGGTGGAGGAGCTGGCAGTGGAGGAGGACGATTCCCAGGCAGAAGACTCTGATGAAGACTCACTTTGCAACAAACTCTGCACCTTCACCATAACTCAGAAGGAGTTCATGAACCAG
CACTGGTACCACTGTCATACCTGTAAGATGGTAGATGGGGTAGGTGTGTGCACAGTGTGCGCCAAGGTCTGTCACAAAGACCATGAGATCTCCTATGCCAAATATGGCTCTTTCTTCTGTGACTGCGGTGCCAAAGAGGATGGCAGCTGCCAG---------------------------
------------------GCTTTGGTGAAGCGCAGCCCCAGCAGTGGCATTAGCTCAACTCTGAAAGAATCATCAGCTTTCCAGAGTGAGATGCGGATGCCTGAGAGCGCCATCAGACACCAGAACGCCTCTCCATCCGAAAAGGGCAAGGTCACAATCTGTGATGGCAAATCCAGTGAT
GAAGAAAGACCAAAGAAAAACAGTGTCTGCAAGACCATCGAGGGCTGCCAGGAAGAGTTGCTAGCACAAATG---------GGATCATCCACTGCTGCCGTCATACTTGAAATGCTCATGTTTTTGATGGAAGCCATCCAGACTAACTTCCAGCAAGCCTCCGCTGTAGGAAGCAGCAGC
CGGGCCCAGAAAGCCTTGAATGAACTGCACACTCAAGATAAAAATGTTGAGATGACGGACCAGTTAATGGTGCCCACACTTGGTTCTCAGGAAGGAGCTTTTGAAAATGTGAGGATGAATTACAGCGGCGATCAAGGCCAAACAATACGTCAGCTCATCAGTGCGCATGTCCTACGTCGG
GTCGCCATGTGCGTCCTCTCCTCACCCCATGGCCGCCGACAGCATCTTGCAGTTAGCCACGAAAAGGGGAAGATAACAGTCCTGCAGTTGTCCACACTTCTGAAGCAAGCTGACTCTAGCAAGAGGAAGCTAACTCTGACCCGACTGGCCTCCGCCCCAGTTCCTTTCACCGTGCTCAGT
CTCACAGGCAACCCTTGTAATGAAGATTACTTGGCTGTGTGTGGTCTAAAGGACTGCCATGTACTAACATTTAGCAGTACAGGCTCCGTCTCTGACCACCTGGTGTTGCATCCGCAGCTGGCCACTGGCAATTTCATCATCAAAGCCATTTGGCTGCCAGGTTCTCAGACTGAGCTGGCA
ATAATCACAGCTGACTTTGTCAAGATCTATGACTTGTCGGTGGACGCCCTGAGCCCCATGTACTACTTCCTGCTCCCCAGTTCCAAGATCCGCGATGCGACCTTCCTTTTCAACGAAGAGGGAAAAAACATTATTGTAATCATGTCCTCAGCAGGTTACATGTACACTCAGATCATGGAT
GAATCCAGCAGTGCCCAGCATGGGCCTTTCTATGTCACAAATGTCCTGGAAATAACCCATGATGATCTGAAAGACAGCAATGGGCAGGTGGCAGGAGGTGGTGTGTCTGTTTACTACTCCCATGTCCTTCAAATGCTTTTCTTCAGCTACAGTCAGGGAAAATCATTCGCTGCCACCGTC
AGCCGCAGCACTATTGAAGTGCAGAGGCTCTTTCCCATCAACATCAAAGGCTCCAACGGCGGTAGCAGCAAGTTGTCCCCGGCTCTGTGCCAGTGGTCCGAGGTGATGAACCATCCGGGTCTGGTCTGCTGTGTGCAACAGACGACTGGAATCCCGCTGGTGATCATGGTTAAACCCGAC
ACCTTCCTCATCCAGGAGATCAAAACTCTGCCGGCTAAAGCGAAGATTCAGGACATGGTTGCTATCAGACACACGGCGAGCAACGAGCAGCAGCGCACAACAATGATTCTTCTCTGCGAGGACGGAAGCCTGCGAATCTACATGGCAAACGTTGACAACACGTCCTATTGGCTCCAGCCG
TCTCTGCAGCCAACGTGTGGCATCAGCATCATGAAGCCAGTGCGCAAGCGCAAAGCTGCTGCTGCAACCACTCGGACCTCCAGTCAGGTGACGTTCCCAGTGGACTTCTTTGAACACAATCAGCAACTAACAGAGGTGGAGTTTGGGGGAAATGACTTGCTGCAGGTGTACAATGGGCAG
CAGATAAAACACCGGCTCAACTCCACCGGGATGTATGTGGCCAACACAAAGCCTGGGGGATTTACTGTGGAAGTGGTGAACAACAACACTTCAATGGTGATGACAGGCATGCGAGTGCAAGTGGGCACTCAGGCCATCGAGAGGGCTCCTTCCTATGTGGAGGTCTTCGGCCGGACCATG
CAGATAAATCTGACACGAGCCCGCTGGTTCGATTTCCCCTTCACCAGAGAGGAGGCCCTGCAGGCTGACAAGAAGCTGTCCATATTCATTGGAGCCTCCGTGGATCCAGCAGGAGTCACCATGCTTGACTCTGTAAAAATTTACGGTAAAACCAAGGAGCAGTTCGGCTGGCCCGAGGAT
CCACCAGAAGATTTC---TCGGGATCGGTTAATAATGTGTGCAGCCCCAGCCTCAACCAGGGCAGTAGCAGCTCCGATGGCGACATCGCCACGCCAACCACGACCAGTGGCACTGTGCTGGAG------------------------------------AGATTGGTGGTCAGCTCACTT
GAAGCATTGGAAAACTGCTTTGCAGTAGGTTCATCCAATGAAAAGGAGAAAAACAAGGTTGCTGCTCTGGAGCTGGCCACTTTGCTTCTGTCCATGCCGACTCCAACGGGTGTCCAGCAGCAGACCAAGGGACTTCTGGCTAGTCTGCACACCAGCCGTACTGCTTACCACAACCATAAG
GACCAATCCTTGCTGAGTAACGCTGTGCAGTGTTTGAACAGTTGCAGCCGTGAAGGAAAAGAACTTGACCCAGATGTTTTCCAGAGGCTTGTGATCACTGCACGCTCTATTGCAATCATGAGACCCAACAACTTGGTGCATTTCACAGAAAGCAAGTCATTGCACCATGAC---------
TCTGACTCGACAGAGGATGGGCAGAAGCACATGGATGGTGAAAGCTGTAACTTCATCGCTCAGCTTATGAATAACTTCTGGAAACTCCATTCCCAGAAACCAAAGAATGCATTTCTCGCACCTGCTTGCCTCCCTGGCCTGACACACGTGGAAGCAACAGTTAATGCTTTGATCGACATC
ATACATGCCTACTGCACATGTGAACTGGATTACATCAATTTAGCTTCCAAAATCTACATGCAGATGTTACTGTGTCCGGACACTGCTGTGAGCTTTTCCTGCAAGCAGGCTTTGATCAGAGTGCTGCGGCCAAGAAACAAACGCCGCCATGTGACACTTCCATCGCCCCCACGCTCTAAC
ACACCTATTGGAGACAAGGATGATGACGATGACGATGATCCGGATGACAAAATGCAATCGTCTGTGATG---ACTGGAGGAGAAGAAGGTCAACAGGAGAGCCAGGAGCAGAATGAAGTGGATCATGGAGACTTTGAGATGGTGTCTGAGTCAATGGTCCTGGAATCAGCAGAAAATGTT
AACAATGGAAATCCTTCTCCTCTGGAGGCTCTGCTGGCCGGAGCCGAGGGATACCCTCCTATGCTCGACATCCCTCCTGATGCTGACGATGAAACTATGGTAGAGCTTGCCATTGCGCTCAGCCTTCAGCAGGACCAACAAGGCAGTAACAGCAGTGCTCTGGGCCTTCAGAGCCTCGGC
CTGTCTGGCCAGGCTCCGAGCTCATCCTCTCTGGATGCTGGAACCCTTTCAGACACGACGGCATCA---------------------------------------------GCCCCGGCATCAGATGATGAGGGCAGCACAGCTGCTACTGACGGCTCTACGCTGCGGACCTCCCCAGCT
GAGCACGGAGGCAGTGTGGGCTCAGAGAGTGGGGGTTCTGCTATCGACTCTGTAGCAGGGGAGCACAGTGTGTCCGGACGCAGCAGTGCATACGGAGACACAACAGTGGAGGGCCACCCTGTAGGTCCAGGCAGTGTGAGCTCCAGCACTGGAGCCATCAGCACCACAACAGCACAGCAT
GAAGGCGAAGGCTCAGAGGGAGAAGCAGAGACTGAGGGAGACATCCACACAAGCAACAGGTTGCACATGGTTCGTCTGATGCTACTGGAACGCTTGCTGCAGCATCTTTCTCAGCTCCATAATGTTGGTGGGGTTCAAGCCATCCCATATATGCAAGTTATCCTAATGTTGACATCGGAC
CTTGATGGGGAGGATGAAAAGGATAAGGGTGCTTTAGACGACCTGTTGTCGCAGCTCATCGCTGAGCTTGGAATACATAAGAAGGATGTGTCCAAAAAGAATGAGAGAAGTACAATCAATGAAGTCCACCTGGTCATCATGAGGCTGCTGAGCGTCTTCATGTCACGAACCAAGTCTGGG
TCCAAATCCTCCTCAGAGTCGTCCTCCCTGATTTCCAATGCAACAGCAACGGCCTTGCTGAGCCTGGGCTCCATTGACTACTGTCTCCATGTGCTCAAGTCGCTCCTGGAGTTCTGGAAAAATCAACAGGGCGAAGAGGAACCCACTTCCACTAGTCAGCTCCTTCGCCCTCACACAGCC
TCCTCACCCCCTGACATGAGCCCATTTTTCCTTCGCCAATATGTTAAGGGACATGCCGCTGACGTGTTTGAAGCCTACTCCCAGTTACTGACTGAGATGGTGCTCCGGCTGCCATATCAGATAAAGAAGATTGCTGATACAAACCCTCGGATCCCACCTCCTGTTTTTGATCATTCTTGG
TTCTACTATCTGTCAGAA---------TATCTGATGATCCAACAGACACCGTTCGTCAGGAGGCAAGTTAGAAAGTTGTTGCTGTTCATCTGTGGCTCCAAAGAGAAATACCGGCAGCTGCGCGATCTGCACACGCTCGACTCGCATGTCCGCAGCATCAAAAAGCTTCTGGAAGAGCAG
GGCATCTTCCTTCGGGCAGGAATAGTCACCGCAACATCTGGCTCAGCTCTACAATATGACACACTCATCAATCTG------ATGGAGCATCTCAAAGCATGTGCTGAAATTGCTACACAAAGGACAATCAACTGGCAGAAGTTTTGCATGAAGGATGACTCCGTGTTGTACTTTCTGCTC
CAGGTCAGCTTCCTGGTGGATGAGGGCGTTTCTCCAGTTCTGCTTCAGCTCCTGTCCTGTGCCCTGTGTGGCAGCAAGGTGCTGGCTGCTTCCTCCTCCTCTTCTGGCTCCTCCTCCTTTCCCGGAAGCGGCTCTGGCAGTTCTGGTCAGGGAGGAGCTTCCCAGTCCTCTCAAGGCAAA
TCTTCCAGCAAGAAAAGCAAGAAGGAAGACAAGGAAAAA---------------------------------------------------GACAAAGAGAGCGATGGCGTCAGCAGCCAGGAAGATCAGCTGTGCATGGCCCTGGTCAGTCAGCTGAATAAGTTCGCAGACAAAGAGACT
CTAATCCAGTTCTTGCGCTGCTTCCTCCTTGAATCAAACTCCTCTGCTGTTCGCTGGCAAGCCCACTGCTTGGCGTTGCATATCTACAGGAACTCCAGTAAATCTCAGCAGGAGCTGCTGCTCGAATTGACTTGGGCCATCTGGCCAGAGCTTCCTGCATATGGTCGCAAAGCTGCCCAG
TTTGTTGACCTACTAGGATATTTCTCTCTCAAAACTCCTCAAACGGAGAAAAAGCTGAAAGAATATTCCCAGAAAGCTGTGGAAATCCTGAGAGCACAGAACCACATCCTGACAAATCACCCCAACTCCAACATTTATAACACTCTCTCTGGTTTGGTGGAGTTTGATGGTTTTTATCTT
GAGAGTGACCCCTGCTTGGTGTGCAACAACCCAGAAGTTCCCTTCTCAAATATCAAACTATCATCTATCAAAGTGGACACCCGCTACACCACCACACAGCAGGTTGTGAAGCTAATTGGCAGCCACACCATCAGCAAAGTAACAGTGAAGATCGGTGATCTGAAACGCACCAAAATGGTC
CGCACCATCAACCTCTACTACAACAACAGGACTGTCCAGGCTATTGTGGAGCTGAAGAATAAGCCGGCACGCTGGCACAAAGCAAAGAAAGTTCAGCTGACTCCTGGACAAACTGAGGTGAAAATCGACCTCCCCTTGCCCATCGTCGCCTCCAACCTGATGATCGAGTTTTCCGATTTT
TACGAGAACTACCAAGCCTCCACCGAGACCCTGCAGTGTCCACGCTGCAGTGCTTCCGTGCCCGCTAACCCTGGAGTGTGCGGCAACTGCGGTGAAAATGTGTACCAGTGCCACAAGTGCAGGTCCATAAACTACGATGAAAAAGACCCTTTCCTGTGCAATGCATGTGGTTTCTGCAAA
TATGCTCGATTTGACTTCATGCTGTATGCTAAACCATGCTGTGCAGTGGATCCCATAGAGAATGAAGAGGACAGGAAAAAGGCTGTGACCAACATCAACACCCTGCTGGACAAAGCGGACCGAGTCTACCACCAGCTGATGGGCCACAGGCCTCAGTTGGAAAGCTTGCTGTCTAAAGTC
AACGAGGCAGCGCCAGAGAAACCTCAGGACGACCCTGGAGCAGGTGCAGGACTCGGTGCGTCCTCTGCTAATGTAAACCGGTACATTCAGCAGCTGGCTCAGGAGTACAGTGGAGACTGCAAGACGTCGTTCGATGAGCTCTCCAAGATCATACAGAAAGTGCTGGCGTCTCGAAAAGAG
CTCCTGGAGTACGACCTGCAGCAGAGAGAGGCCGCCACCAAGTCGTCGCGGAGCAGCAGCAGCCATCAGCCCACCTTCACCGCCAGTCAGTACCGCGCCTTGTCTGTGCTGGGCTGCGGCCACACCTCCTCCACCAAGTGCTACGGCTGTGCCTCGGCTGTCACGGGCCACTGCATTACG
CTGCTCCGTGCGCTGGCCACGAACCCTGCTCTCCGGCAGATTCTCGTCCTCCAGGGTCTTATCCGGGAGTTGTTTGAGTACAACCTGCGGCGAGGCACAGCAGCCATGAGGGAGGAAGTGCGTCAGCTGATCTGTCTTCTTACCAGAGATCATCCAGAGGCCACTCAGCAGATGAATGAC
CTCATCATCGCCAAGGTGTCAGCTGCCCTCAAAGGTCACTGGGCCAACCCTGACCTGGTTAGTAATTTGCAGTACGAGATGCTTCTGCTAACGGACTCAATTTCCAAGGAGGGAGGATGCTGGGAGCTCCGATTGCGTTGTGCTCTCAGCCTGTTCCTGATGTCTGTTAATATAAAGACA
CCTGTAGTTGTGGAGAACATCACACTCATGTGCCTAAGAATCCTGCAAAAGCTGATAAAGCCTCCTGCACCAACCAGCAAGAAGAACAAGGATGCTGCTACTGAGTCTCTGACCACAGTCAGGCCCTACAGCAACGAAATTCATGCTCAAGCTCAACTTTGGCTGAAAAAGGATCCCAAA
GCATCTTATGATGCCTGGAAAAAGTGCCTCCCTGCAAGATGCCAGGAAGCCGTGTCGAAGCCACAGGGGAAAGCAGAGTTAAGGAAGCAGTATCTGCAGGAGAAGTATGTCTGGAAGTGGAAGCAGTTCATGAGATCCAGGAAAGGTGAAGGCCTGTTCCCTCGTCTCCTCAAACTGAGC
CATAACAACTGGCTACGGCAGGTTCTGTTTACACCAGCCACCCAGGCTGCAAGGCAGGCTGCTTGCACTATCGTGGAAGCTCTTACCACAATCCCCAGCCGCAAGCAGCAGGTCCTGGACCTGCTGACCAGTTACCTGGACGAGCTGAGTGTGGCTGGAGAGTGTGCAGCAGAATATCTG
GGTCTGTACCAGAAGCTGATCAAGCCAACACACTGGAAGGTCTACCTGGCCGCCCGCGGCGTTCTGCCCTACGTTGGAAATCTTATCACCAAGGAAATAGCTAACCTCCTGGCTCTGGAGGAGGCAACTCTGAGCACAGACTTACAACAAGGCTATGCTCTGAAGAGCCTAACTGGACTC
CTGTCCTCTTTTGTGGAGGTGGAGTCCATTAAACGGCACTTCAAAAGCCGGCTGGTGGGCACCGTGCTGAATGGCTACCTGTGTCTGAGGAAGCTGGTGGTGCAGCGCACCAAGCTGATCGATGAAACTCAGGACATGCTGCTGGAGATGCTGGAGGACATGACGACAGGTACAGAGTCT
GAAACCAAAGCCTTCATGGCAGTTTGCATCGAGACAGCAAAGCGGTACAACCTAGACGATTACAGAACACCTGTGTTCATTTTTGAGAGACTGTGCAGCATAATCTACCCGGAGGAGAACGAGGTGACGGAGTTCTTTGTGACCCTGGAAAAAGATCCTCAGCAGGAAGACTTCCTGCAG
GGCCGCATGCCAGGAAACCCTTACAGCAGCAACGAGCCGGGCATCGGCCCTCTGATGAGGGACATCAAGAACAAGATCTGCCAGGACTGCGACCTTGTGGCGCTTCTTGAAGACGACAGTGGCATGGAGCTTCTGGTCAACAACAAAATCATCAGCTTAGATCTTTCAGTGGCAGAGGTC
TATAAGAAGGTGTGGTGCCCGACCAATGAGGGTGAGCCAATGAGAATCATTTATCGAATGAGAGGTCTGCTCGGAGACGCCACTGAGGAGTTCATAGAGTCTCTGGACTCAACCACAGATGAAGAGGAGGACGACGAAGAAGTGTACAAGATGGCAGGAGTCATGGCTCAGTGCGGAGGA
CTGGAGTGTATGCTCAACCGACTGTCTGGGATCAAAGACTTTAAACAAGGAAGACATCTGCTAACTGTATTGCTGAAGTTGTTCAGTTACTGCGTGAAGGTAAAGATCAACCGGCAACAACTGGTCAAACCAGAGATGAACACACTCAACGTCATGCTGGGAACTCTAAACCTGGCGTTG
GTAGCAGAACAGGAGAGTAAGGACAGCGGTGGAGCCTCCATAGCCGAACAAGTTCTGAGCATTATGGAGATCATTCTTGATGAAGCCAACGCAGAG---ATTTCAGAAGACAAGGGTAACCTTCTGCTCACAGGTGACAAAGACCAGCTTGTCATGCTGTTAGACCAGATCAACACTCCC
TTTGTTCGCTCGAACCCCAGCGTGCTGCAGGGTCTGCTGCGCATCATCCCATTTCTCTCCTTTGGTGAACTAGAGAAGATGAAGATTTTGGTGGAACGCTTCAAACCGTGCTGCAGCTTCGACAAGTATGATGAGGAGCACAGTGCAGAAGACAAAGTGTTTTTGGATTGCTTCTGCAAA
ATCGCAGCAGGAATCAAGAACAACAGCAACGGCCATCAGCTGAAAGACCTCATTCTCCAGAAAGGAATCACTCAGAGTGCACTGGACTACATGAAGAAGCATATCCCAAATGCCAAAAATCTGGATGCAGATGTCTGGAAGAAGTTCCTCTCTAGACCAGCGCTACCCTTCATCCTCCGA
CTGCTTCGTGGTCTGGCTGTGCAGCATCCACCCACACAGGTGTTGATAGGAACAGATTCAATAACCAACTTGCACAAGCTGGAGCAGGTATCCAGTGACGAAGGCATTGGGACCTTGGCGGAGAACCTTCTGGAGGCTCTGCGGGAACACCGCGACGTCAACCTGAAGATTGAAGCAGCC
CGCAGGGAAACCCGAGCTGAGAAGAAGCGAATGGCCATGGCCATGAGGCAGAAGGCTCTGGGAACGCTAGGCATGACGACCAACGAGAAGGGGCAGGTTGTCACAAAAACTTCACTTCTGAAGCAAATGGAGGAGCTGATTGAGGAACCAGGTTTGACCTGCTGTATCTGCAGAGAGGGT
TACAAGTTCCAGCCAACCAAAGTTTTGGGTATTTACACTTTCACAAAGCGTGTGGCCTTGGAGGAATTTGAAAACAAGCCTCGCAAGCAGCAGGGCTACAGCACCGTGTCCCACTTTAACATAGTCCACTATGACTGCCACCTGGCCGCCGTC---------------AGGCTGGCTCGT
GGGAGAGAAGAGTGGGACAGCGCTGCTCTCCAGAATGCCAACACCAAGTGCAACGGACTGCTGCCCGTCTGGGGGCCTCATGTGCCAGAATCAGCCTTTGCCACATGCTTAGCAAGGCACAACACATATCTTCAGGAGTGCACGGGTCAGCGGGAGCCAACGTACCAACTCAACATCCAC
GACACCAAACTGCTGTTTCTGCGCTTCGCCACCGAACAGTCGTTCAGCGTGGACACAGGAGGCGGGGGCCGCGAGAGCAACATCCACCTCATCCCCTACATCATCCACACAGTGCTCTATGTTCTCAACACTACAAGGGCTACGTCACGAGAAGAGAAGAATCTGCAGAGTTTCCAGGAG
CAGCCGAGCGACAAATGGGTGGAAAGCTCTTATGAGGTTGAAGGACCTCATTATTTCACCATCCTGGCCATGCACATATTGCCGCCTGAACAGTGGAGGAGCTCACGGGTTTATTTCCTTCGAAGACTACTGGTCGCCGCACATGCACGCAAAGTTTCTGCTGTCTCCACAAACAAAGTC
ACAGATAAAACACCAAAGGAATATGCAGTGTACCGCTCTCCTCTTCTCTTCTGGGGCTTGGTGGATCTCGTCTACGACATGTTTAGGAAAGTACCTACCAGCAACACAGAGGGGGGCTGGTCCTTCTCGCTGGCAGAATATGTCCGTCACAACGACATGCCCATCTACGATGCCTCTGAG
CGGGTGCTCAGGGCCTTCCAAGATGAGCTCATGCCCGCCGAGTCCATGTCTGAGTTTTTTGATGTTGTAGGTCTCCTCTCTGAAATCCCAGAGCCAGACCTCTTCCTGCAGGATGTGTTGAACTCATTGCCC
