# Supplementary material for: Global expression pattern of genes containing positively selected sites in European anchovy (Engraulis encrasicolus L.) may shed light on teleost reproduction
Source: PLoS One. 2023 Aug 11;18(8):e0289940. doi: 10.1371/journal.pone.0289940 (PMC10420382; doi:10.1371/journal.pone.0289940)
Supplement: S1 File — (ZIP) [file pone.0289940.s008.zip › alignments/anchovy.14497_ANCH.fas]

>ENSONIP00000002498_ONIL
ATGGGAAAAGGTGGAGGCACATTTGAGAGGCTTCTCGATAAAGCCACCAGTCAACTGCTTCTGGAGACTGACTGGGAATCCATCCTGCAGATCTGTGATCTCATTCGACAGGGAGACACACAAGCTAAATATGCCATTGGGGCCATTAAAAAGAAGCTGAATGACAAAAATCCACATGTG
GCGATTTATGCACTTGAGGTCCTGGAGTCAGTGGTGAAGAACTGTGGCCAGACGGTGCACGATGAGGTGGCGAGTAAGCAAACCATGGAGGAACTGAAGGAGCTACTTAAGAAACAGACGGAACCAAATGTCAGAAACAAGATTCTTTACCTGATCCAGGCCTGGGCTCACGCCTTCCGC
AATGAACCCAAATATAAAGTGGTTCAAGACACCTATCAGATCATGAAAGTGGAAGGTCACGTTTTCCCCGAGTTCAAGGAGAGTGACGCCATGTTTGCTGCTGAGAGAGCCCCTGACTGGGTTGACGCTGAGGAGTGCCACCGGTGCAGAGTCCAGTTTGGTGTTATGACAAGAAAGCAC
CACTGTCGAGCCTGTGGCCAGATTTTCTGCGGCAAGTGTTCGTCTAAGTACTCCACCATTCCCAAGTTTGGGATCGAGAAGGAAGTGCGTGTGTGCGAGCCCTGCTTCGAGCTGCTTAACAACCACCCCTCCCTCTCTCCTCCACTTAGGAAAGCTGAAGGAAAAGCCCCTTCCGCAGGC
TCTGCT---------GAACTGCCACCTGAGTACCTGACCAGCCCACTGTCCCAGCAGTCA---------------------------CAG------------------ATG---CCCCCCAAGAGAGATGAGGCTGCCCTGCAGGAGGAGGAGGAGCTGCAGCTGGCCATAGCCCTTTCT
CAAAGTGAGGCTGAGGAGAAGGAGCGAATGAGACATAAGAACTCGTACTCGATGTATCCCAAAACCGATCCCACCCCAGTGACTTCCTCAGCTCCCCCAGTCAGTACCCTCTACACTTCCCCTGTGAACTCCTCTGCTCCATCAGCTGAAGATGTAGATCCTGAGCTGGCCCGTTACCTG
AACAGAACATACTGGGAGAAAAAACAGGAAGAGGCTCGCAAGAGTCCCACCCCCTCAGCCCCTGCCCCTGTGACATTGGCCGAGCCA------------CTTCCGGCAATCAGTCAGCCCGTGGAAAGT---------------------------CACGTCCCTGTC---CAGCCTGCC
AACATAGTGGAG------------------------------------------------------------CAGCAGTACCAGAATGGCGAATCAGAGGAGAACCATGAGCAGTTTCTGAAGGCTCTGCAGAATGCTGTCACCACCTTCCTGAACCGCATGAAGAGCAACCACATGCGT
GGGCGAAGCATCACCAACGACAGCGCCGTGCTCTCACTCTTCCAGTCCATCAACAACATGCACCCACAGCTTTTGGACATCCTCAACCAGCTAGATGAGAAGCGATTGTATTATGAAGGGCTGCAGGACAAGCTAGCTCAGGTTCGTGATGCTCGGGCCGCTCTCAACGCACTCCGGGAC
GAACACAGAGAGAAACTGCGTCGCGCTGCAGAGGAAGCGGAAAGGCAGAGGCAGATCCAGCTGGCACAAAAATTGGAGATCATGAGGCAGAAGAAACAGGAGTACCTGGAGATGCAAAGACAGTTGGCCATTCAGCGCCTCCAGGAGCAGGAGAAAGAGAGGCAGATGCGTTTGGAGCAG
CAGAAGCACACCATCCAGATGAGGGCCCAGATGCCTGCTTTCTCTCTTCCCTATGCCCAGATGCAGTCTTTGCCCCCCAATGTTGCGGGAGGGGTGGTATACCAACCCGGTGCTCCGCCCAGCTACCCAGGCACTTTCAGCCCCGCTGGTTCTGTGGAGGGTTCACCTATGCACAACATC
TATATGAATCAGCCAGGGCAGACTGCACCA---GCACAGTACCAGGCTATGCCTGGTCCTACCACAGATCCCAATATGGTTAATGCATACATGTACCCGCCTCCAGGAACTAATGGGCAGCCCGCTCCTCCGCCTGGTCAGGCTCCGCCCACAACTAGTCCACCCTACTCCACCTATCAG
CCCACACCT---------------ACGCAGGGTTACCAGAATGTG---------------------GCCTCTCAGGCGCAGAGTATGCCCCCCATGTCCCAGGCACCCCCCACTAACGGTATGGGTTATATGGGTTACCAGCCGTACAATATGCAGAACATGATTTCAGCATTGCCAGGA
CAGGACCCCAATATGCCCCCCCAACAGCAGTACATGCCAGGCCAGCAGCCCATGTATCAGCAGGTT---------------------GCTCCC------------CCTGGTGGCCCCCCGCAGCAGCAGCAACAG---CCGCAGCAACCGCAGCAGCAGGCACCT------CAAGCCGTG
CCGGGCAGCGCAGAGGCACAGCTCATCTCCTTCGAC
>ENSTNIP00000013344_TNIG
ATGGGGAAAGGTGGCGGAACTTTTGACCGTCTTCTCGATAAAGCCACCAGCCAGCTGCTGCTGGAAACCGACTGGGAGTCCATCCTGCAAATCTGTGATCTAATTCGCCAAGGAGATGCTCAAGCCAAGTATGCGATCGGGGCCATTAAGAAAAAGCTGAATGACAAAAACCCTCATGTT
GCTCTCTATGCTCTGGAGGTCCTGGAGTCAGTGGTGAAAAACTGTGGCCAAACAGTCCATGATGAGGTGGCCAGTAAACAAACTATGGAGGAGCTAAAGGATTTACTCAAGAAACAGACGGAACCAAATGTCAGGAATAAGATCCTGTATCTGATTCAGGCCTGGGCGCATGCGTTCCGC
AACGAGCCCAAGTATAAGGTGGTCCAGGACACGTACCAGATCATGAAAGTGGAAGGTCATTCTTTCCCAGAGTTTAAGGAGAGCGATGCCATGTTTGCAGCTGAGAAAGCCCCAGACTGGGTTGATGCAGAGGAGTGTCACCGGTGTAGGGTCCAGTTTGGAGTTATGACCAGAAAGCAC
CACTGTCGTGCCTGTGGACAGATCTTCTGTGGAAAATGTTCATCGAAATACTCAACCATTCCAAAGTTTGGCATAGAGAAGGAAGTACGTGTGTGTGAGCCGTGCTTTGAGCTGCTGAAC---------------------------AAAAAAGCCGAGAGCAAAGCCCCCGCCTCAGGG
TCGGCT---------GAGCTTCCTCCTGAGTACTTGACCAGCCCGCTGTCCCAACAGTCA---------------------------CAG------------------ATGCACTCGCCAAGAGGTGACGAGGCGGCGCTGCAGGAGGAAGAGGAGCTGCAGCTCGCCATTGCTCTTTCC
CAAAGTGAAGCTGAGGAGAAGGAGCGCATGAGGCAGAAGAACTCTTATTCGGTGTATCCTAAAACCGATCCCACCCCAGTGACTTCCTCAGCCCCACCAGTCAGTACCCTCTACACACCCCCTCTGAACTCCTCTGCTCCATCAGCGGAAGATATAGACCCTGAGCTCGCTCGTTACCTG
AACAGAACTTACTGGGAGAAGAAGCAAGAGGAGGCTCGGAAGAGTCCCACGCCTTCAGCGCCTGCCCCTGCGCCGCTGGCTGAACCC------------GTCCCGGCCATTAGCCAGCCTGTTGAAAGT---------------------------CACGTCCCTGTC---CAGCCGGTC
AACATAGTGGAA------------------------------------------------------------CAGCAGTATCAGAATGGAGAATCTGAGGAGAACCACGAGCAGTTTCTCAAAGCTCTGCAGAACGCCGTCACCACTTTCCTCAACCGCATGAAGAGCAACCATATGCGC
GGGCGCAGCATCACCAATGACAGTGCCGTGCTCTCACTCTTTCAGTCCATCAACAACATGCACCCTCAGTTGTTGGATATTCTCAACCAGCTCGATGAGAAGCGATTGTACTACGAAGGCCTACAAGACAAGCTAGCCCAGGTGCGTGATGCTCGGGCTGCTCTCAACGCTCTGCGAGAT
GAGCACAGAGAGAAACTGCGTCGTGCAGCAGAGGAAGCGGAGAGACAGAGGCAAATTCAGCTTGCACAAAAACTGGAGATCATGAGGCAGAAGAAGCAGGAGTATCTGGAAATGCAAAGACAGTTGGCCATCCAGCGCCTCCAGGAGCAGGAGAAGGAGAGGCAGATGCGTCTGGAGCAG
CAGAAGCACACCATCCAGATGAGGGCCCAAATGCCTGCTTTCTCTCTTCCCTATGCCCAGATGCAGTCTTTGCCGCCCAACGTGGCAGGAGGGGTGGTGTACCAGACCGGTCCTCCACCCAGTTACCCAGGCACCTTCAGCCCTGCAGGTTCTGTGGAGGGTTCACCTATGCACAACATC
TACATGAACCAGCCTGGGCAGACACCTGCC---CCCCAGTACCAAGCTATGCCTGGAGCCGCCACAGATCCAAACATGGTCAACGCGTATATGTATCAGGCGGCAGGCTCCAATGGACAGGCTGCTCCTCCTCCTGTTCAGGGTCCTCCCAATACTAGCCCACCATACTCAAACTACCAA
CCCACCCCCCTCGCAAGACAAATCTCTCTT---TGGCAGAACGTG---------------------GTCTCTCAGGCCCAGTCAATGCCCCCCATTTCCCAGGCCGTCCCCACCAATGGAATGGGGTACATGGGCTACCAGCCATATAATATGCAGAATATGATTTCAGCGTTGCCAGGC
CAGGACCCTAACATGGCCCCCCAACAGCCCTACATGCCGGGCCAACAGCCCATATACCAACAGGTTACAAGGTGGCTCCTCCCGGTGGCCCCT------------CCC---------------------------------------------------------------CAGGGCGTG
GCCAGCAGCGCAGAGGCGCAGCTCATCTCCTTTGAC
>anchovy.14497_ANCH
ATGGGAAAGGGTGGCGGAACATTTGAAAGACTTCTTGACAAGGCCACGAGCCAGCTCTTGCTGGAGACAGACTGGGAGTCCATTCTGCAGATATGTGACCTCATTCGCCAAGGTGACACACAGGCAAAATATGCAATCGGTGCCATTAAAAAGAAGCTAAATGATAAGAACCCCCACGTG
GCCCTCTATGCCCTGGAGGTGCTGGAGTCTGTAGTGAAGAACTGTGGCCAGACAGTCCATGATGAGGTGGCCAGCAAGCAGACCATGGAGGAGCTGAAGGACCTCCTGAAGACG------GAGCCCAATGTCAGGAACAAGATTCTCTATCTGATCCAGGCGTGGGCCCACGCCTTCCGC
AACGAGCCAAAGTACAAGGTGGTCCAGGACACTTACCAGATCATGAAGGTGGAGGGTCACGTGTTTCCAGAGTTCAAGGAGAGCGATGCCATGTTTGCAGCTGAGAGAGCCCCAGACTGGGTGGACGCAGAGGAGTGCCATCGTTGCAGAGTTCAGTTCGGCGTAATGACACGCAAGCAC
CACTGCCGAGCCTGTGGGCAGATCTTCTGTGGCAAGTGCTCCTCCAAGTACTCCACCATCCCTAAGTTCGGCATTGAGAAGGAGGTGCGAGTGTGC---------------------------CACCCCTCCCTCTCTCCCCCTCCCAGGAAGGCTGAGGGCAAGGCTCCCACTGCTGCG
CCGTCC---------GAACTGCCCCCCGAGTACCTGACCAGCCCGCTGTCTCAGCAGTCA---------------------------CAG------------------ATG---CCCCCTAAGCGCGATGAAGCGGCTCTGCAGGAAGAGGAGGAGCTTCAGCTGGCCATCGCCCTATCA
CAGAGCGAGGCCGAGGAGAAGGAGCGAATGAGGCAGAAGGGCTCGTACGGAGTCTACCCAAAAGCTGACCCCACCCCCGTGACCTCCTCGGCCCCTCCTGTCAGCACACTCTACTCCTCTCCGGTGAACTCCTCTGCCCCCTCAGCTGAAGATGTTGACCCTGAGTTGGCTCACTACCTA
AACCGCACGTACTGGGAGAAGAAACAGGAAGAGGTGCGCAAGAGCCCCACCCCCTCTGCTCCAGCTCCTGTGCCATTGGCTGAGCCGCCCATGCCGGCCATGCCA---ATCAGTCAACCTGTGGAAACCCCTCACCCCACCGCTCACACCACCCCTCACACCCCTGCTCCTCAGCCTGTC
AATATTGTGGAG------------------------------------------------------------CAGCAGTACCAGAACGGCGAGTCGGAGGAGAACCACGAGCAGTTCCTGAAGGCGCTTCAGAACGCTGTCACCACCTTCCTGAACCGCATGAAGAGCAACCACATGCGC
GGCCGCAGCATCACCAATGACAGCGCCGTGCTCTCCCTCTTCCAGTCCATCAACAACATGCACCCGCAGCTGCTGGAGATCCTCAACCAGCTGGACGAGAAGAGACTGTACTATGAAGGTCTGCAGGACAAGCTGGCCCAGGTGCGGGACGCACGCGCGGCCCTGAACGCTCTACGAGAC
GAGCACCGGGAGAAGCTGAGGCGTGCAGCAGAGGAGGCCGAGAGGCAGAGACAGATCCAGCTGGCCCAGAAACTGGAGATCATGAGGCAGAAGAAACAGGAGTACCTGGAGATGCAGAGGCAGCTGGCCATCCAGCGGCTGCAGGAGCAGGAGAAGGAGAGACAGATGCGGCTGGAGCAG
CAGAAACACACCATCCAGATGAGGGCCCAGATGCCCGCCTTCTCTCTGCCCTACGCACAGATGCAGTCATTGCCCCCCAACGTGCCAGGA------GTGTACCAGCCTGCCGGCCCCCCTAGTTACCAGGGCACCTTCAGCCCGTCCAACTCTGTGGAGGGCTCCCCCATGCACGCGGGC
TACATGAACCAGCCCGGGCAGACT------GGAGGGCCCTACCAGGCCATGCCC------CCCACAGATCCCAACATGGTGAATGCCTACATGTATCAGAATGCTGGCAACAACGCCCAGGCC---CCACCCCCAGGCCAAGCTCCCCCCACCACCACCCCAGCGTACTCCAGCTACCAG
CCCACCCCC---------------ACACAGGGCTACCAGAACGTG---------------------GCGTCTCAAGCCCAGAGTGTCCCCCACATGTCCCAGGCTGGTCCCACTAACGGCATCGCCTACATGGGCTATCAGCCTTACAACATGCAGAACATGATGACGGCTCTGCCAGGG
CAGGACCCAAATATGCCCCCCCAGCAGCCCTACATGCCCGGACAACAGCCCATGTATCAGCAGATG---------------------GCGCCC------------CCCGGTGGT---------CAACAGCCGCCT---CCACAGCAGCAGCAGCAGCCGCCGGTG------CAGGGCCCC
CCAGGCAGTGCTGAGGCCCAGCTCATCTCCTTTGAC
>ENSTRUP00000029670_TRUB
ATGGGGAAAGGTGGCGGTACATTTGACCGGCTTCTCGATAAGGCCACCAGCCAGCTGCTGCTGGAAACCGACTGGGAGTCCATTCTGCAAATCTGTGATCTAATTCGTCAAGGAGATGCTCAAGCCAAGTATGCGGTTGGGGCCATTAAGAAAAAGCTGAATGACAAAAATCCCCATGTT
GCTCTATATGCACTTGAGGTGCTCGAGTCAGTGGTGAAAAACTGTGGCCAAACAGTCCACGATGAGGTGGCCTGTAAACAAACTATGGAGGAATTGAAGGATTTACTTAAGAAACAGACGGAAGCAAATGTCAGGAATAAGATCCTGTATCTGATTCAAGCCTGGGCGCATGCATTCCGC
AATGAGCCCAAATATAAAGTGGTCCAAGACACCTATCAGATCATGAAAGTGGAAGGTCATTCTTTCCCAGAGTTTAAGGAGAGTGATGCCATGTTTGCTGCTGAAAGAGCCCCAGACTGGGTTGATGCAGAGGAGTGTCACCGGTGCAGGGTCCAGTTTGGAGTTATGACAAGAAAGCAC
CATTGTCGTGCCTGTGGCCAGATTTTCTGTGGAAAATGCTCATCTAAATACTCAACCATCCCAAAGTTTGGCATTGAGAAGGAAGTACGTGTGTGTGAGCCGTGTTTCGAACTGCTGAAC---------------------------AAGAAAGCTGAGAGTAAAGCCCCCCCTGCAGGT
TCTGCT---------GAGCTTCCTCCTGAGTACTTGACCAGCCCACTGTCCCAACAGTCA---------------------------CAG------------------ATG---CCACCCAAGAGAGACGAGGCCGCGCTGCAGGAGGAGGAGGAGCTGCAGCTCGCCATTGCTCTTTCC
CAAAGTGAAGCTGAGGAGAAGGAGCGGATGAGGCAGAAGAACTCTTACTCAGTGTATCCAAAAACTGATCCCACCCCAGTGACTTCCTCCGCCCCACCAGTCAGTACCCTCTACACACCCCCTGTGAACTCCTCCGCTCCATCGGCTGAAGATATAGACCCTGAGCTGGCCCGCTACCTG
AACAGAACTTACTGGGAGAAGAAACAAGAAGAGGCCCGGAAGAGTCCAACGCCTTCGGCGCCCGCTCCCGTGCCACTGGCTGAACCC------------CCCCCGGCCGTCAGCCAGCCTGTTGAGAGC---------------------------CATGTCCCTGCC---CAGCCAGTC
AACATAGTGGAGCGTGTTGCGGATGTTTTCGACCCAGATGTTTCAGTCTCCGTTCTTGCTCTGCGCTTTCAGCAGCAGTATCAGAATGGGGAGTCCGAGGAGAACCACGAGCAGTTTCTAAAAGCTCTGCAGAATGCCGTCACCACTTTTCTCAACCGCATGAAGAGCAACCACATGCGT
GGACGCAGCATCACCAATGACAGCGCTGTGCTCTCGCTCTTCCAGTCCATCAACAACATGCACCCTCAGTTGTTGGATATCCTCAACCAGCTTGATGAAAAGCGACTGTACTACGAAGGGCTACAAGACAAGCTAGCTCAGGTGCGTGATGCTCGGGCTGCTCTCAACGCTCTTCGAGAT
GAACACCGAGAGAAACTGCGTCGTGCCGCAGAGGAAGCGGAGCGACAGAGGCAGATTCAGCTCGCACAAAAACTGGAGATCATGAGGCAAAAGAAGCAGGAGTATCTGGAGATGCAAAGACAGTTGGCCATCCAGCGCCTCCAGGAGCAGGAGAAGGAGAGGCAGATGCGTCTGGAGCAG
CAGAAGCACACGATCCAGATGAGAGCCCAAATGCCTGCTTTCTCCCTGCCCTATGCCCAGATGCAGTCTTTGCCACCCAATGTGGCAGGAGGGGTGGTGTACCAACCTGGTCCTCCACCCAGTTACCCAGGCACCTTCAGTCCAGCAGGTTCTGTGGAGGGTTCGCCTATGCACAACATC
TACATGGGCCAGCCTGGGCAGACGGCTACA---CCGCAGTACCAAGCTATGCCTGGAGCTGCCACAGATCCAAATATGGTCAATGCGTACATGTATCAGACGGCAGGCAACAATGGACAGGCTGCTCCTCCTCCTGCTCAGGGTCCTCCCAATGCTAGTCCATCATACTCCAACTACCAA
CCCACACCC---------------TCGCAGGGTTATCAGAACGTG---------------------GTCTCGCAGGCCCAGTCAATGCCCCCAATGTCCCAGGCTGTCCCGACTAATGGCATGGGCTACATGGGCTACCAACCATACAGCATGCAGAATATGATTTCAGCATTGCCAGGA
CAGGACCCTAATATGCCCCCCCAACAGCCCTACATGCCAGGCCAGCAGCCCATATACCAACAGGTG---------------------GCTCCC------------CCTGGCGGCCCACAGCAGCAACAGCAGCAGCTGCCGCCCCAGCAACAGCAGCAGGCTCCC------CAGGCTGTG
CTCGGCAGCACAGAGGCTCAGCTCATCTCCTTTGAC
>ENSDARP00000056621_DRER
ATGGGCAAAGGCGGTGGAACATTTGAGCGACTATTGGAGAAAGCCACCAGTCAGCTGCTACTGGAGACTGACTGGGAGTCTATTTTGCAGATCTGTGACCTCATTCGCCAAGGCGATACACAGGCAAAATATGCAATTGGTGCCATCAAGAAAAAACTCAATGACAAAAATCCACATGTG
GCACTCTATGCTCTCGAGGTCCTGGAGTCAGTGGTGAAGAACTGTGGCCAGACCATTCATGATGAAGTGGCCAGTAAGCAGACGATGGAGGAGCTGAAAGAGCTGTTCAAGAAACAACCCGAACCTAACGTGAAGAACAAGATCCTTTATCTGATCCAGGCCTGGGCTCACGCCTTCCGA
AACGAACCCAAGTACAAAGTTGTTCAGGACACCTATCAAATCATGAAGGTGGAAGGTCACGTCTTCCCAGAATTCAAGGAGAGCGATGCCATGTTTGCAGCAGAGAGGGCCCCTGATTGGGTGGATGCAGAGGAGTGTCACAGATGTAGGGTCCAGTTTGGTGTTATGACCCGAAAGCAC
CACTGCAGGGCATGTGGGCAGATTTTCTGTGGGAAGTGCTCTTCGAAGTACTCAACCATTCCCAAGTTCGGCATTGAGAAGGAGGTGCGAGTGTGTGAGCCCTGCTTCGAGATTCTCAACAACCACCCTTCCCTCTCTCCCCCTCCTAGGAAAGCGGAAGGGAAGGCGCCCAGCACTGGG
CCATCG---------GAACTTCCCCCTGAGTACCTGACCAGCCCTCTGTCCCAGCAGTCT---------------------------CAGGTAGTGCCCACCGAATCAATG---CCTCCTAAAAGAGACGAGGCGGCGCTGCAAGAGGAAGAGGAGCTTCAACTGGCCATTGCTCTGTCC
CAGAGTGAGGCCGAGGAGAAGGAGAGGATGAGACAGAAGAACCCTTATTCTGCTTATCCCAAAGCAGATCCCACTCCTGTGACCTCCTCTGCTCCTCCTGTCAGCACTCTCTACTCCTCACCCGTGAATTCATCAGCTCCATCGGCTGAAGAAGTGGATCCAGAGCTGGCCCGTTACCTG
AACAGAACTTACTGGGAAAAAAAACAAGAAGAGGTTCGCAAGAGCCCCACCCCCTCTGCTCCTGCTCCTGTTTCATTGGCTGAGCCT------------GTACCG---GTCAGCCAACCAGTGGAAAGC---------------------------CACGTTCCAGTC---CAGCCAATT
AACATTGTTGAG------------------------------------------------------------CAGCAGTATCAGAACGGAGAGTCTGAGGAGAACCATGAACAGTTCCTGAAAGCCTTGCAAAACTCAGTCACCACCTTCCTGAACCGCATGAAGAGCAACCACATGCGA
GGCCGCAGCATCACCAATGACAGCGCAGTTCTCTCTCTCTTCCAGTCCATCAACAACATGCACCCACAACTGTTGGAGATACTCAACCAGCTGGATGAAAAGAGACTGTACTATGAAGGATTGCAGGATAAACTGGCACAGGTGCGTGACGCTCGAGCCGCACTGAACGCTCTGAGAGAG
GAGCACAGGGAGAAACTGAGACGAGCAGCTGAGGAGGCAGAGAGACAGCGACAGATCCAGCTGGCACAAAAACTCGAGATCATGAGGCAGAAGAAACAGGAATACCTGGAGATGCAGAGGCAGCTGGCCATCCAGCGCCTTCAGGAGCAGGAGAAGGAGAGACAGATGCGGCTGGAACAA
CAAAAACACACCATTCAGATGAGAGCACAGATGCCGGCCTTCTCTCTGCCTTACGCACAGATGCAGTCACTGCCTCCTAATGTGGCAGGGGGAGTGGTGTACCCCCCTGCTGGCCCTCCAAGTTATCCAGGCACATTCAGTCCTTCGGGTTCGGTTGAAGGGTCGCCCATGCATGGAGTC
TACATGAACCAGGCCGGTCAGACTGCTGCCGGTGGCCCGTATCAGGCCATGCCA------CCA---GATCCCAACATGGTGAATGCTTACATGTATCAGACTGCGGGCAATAGTGGGCAGCCG---GCAGCCCCAGGACAAGCCCCACCAACAACCACTCCTGCTTACACTAATTACCAG
CCCACACCC---------------ACACAGGGCTACCAGAACGTG---------------------GTGTCTCAGGCTCAGAGTTTGCCACCAATGTCACAGGCTGCCCCGACCAATGGTATAGCTTACATGGGCTACCAGCAGTACAACATGCAGAATATGATGAGCGCTCTTCCCGGA
CAAGACCCCAACATGCCTCCCCAACAGCCCTACATGCCTGGGCAACAGCCCATGTACCAGCAGATG---------------------GCTCCT------------CCTGGTGGT---------CCTCAGCAGCAG---TCACAGCAGCAGCAGCAGCCGCCTCCTCCTCCTCAAGCACCT
CCGGGCAGTGCAGAGGCTCAGCTCATTTCATTTGAC
>ENSGACP00000013976_GACU
ATGGGGAAAGGCGGAGGTACATTTGAGCGGCTCCTGGACAAAGCCACCAGTCAGCTGCTGCTGGAGACCGATTGGGAATCCATCTTGCAGATCTGTGATCTCATTCGACAAGGAGACGCACAAGCTAAGTATGCTATCGGGGCCATTAAGAAGAAGCTGAATGACAAAAATCCCCACGTG
GCCCTCTATGCTCTTGAGGTCCTGGAGTCGGTGGTGAAGAACTGTGGCCAGACTGTCCACGATGAGGTGGCGAGTAAGCAAACCATGGAGGAACTGAAGGATTTACTCAAGCAACAGACGGAACCAAATGTCCGAAACAAAATCCTGTACCTGATCCAGGCCTGGGCTCACGCCTTCCGC
AACGAACCCAAATACAAGGTGGTCCAAGACACGTATCAGATCATGAAAGTGGAAGGTCATGAGTTCCCCGAGTTCAAGGAGAGCGATGCCATGTTTGCAGCCGAGAGAGCCCCTGATTGGGTCGATGCTGAGGAGTGCCACCGGTGCAGAGTCCAGTTTGGAGTCATGACAAGAAAGCAC
CATTGTCGAGCCTGCGGACAGATCTTCTGTGGCAAGTGTTCGTCGAAGTACTCCACCATTCCGAAGTTTGGCATTGAGAAGGAAGTGCGCGTATGCGAGCCCTGCTTTGAGCTGCTTAAC---------------------------AAGAAAGCCGAGGGGAAAGCCCCCACCCCGGGC
CCCGCC---------GAGCTGCCTCCCGAGTACCTGACCAGCCCGCTTTCACAACAGTCCCAGGTAGAAGTAAAAAATGAGATGCCTCAG------------------ATG---CCTCCCAAGAGAGATGAGGCAGCCCTGCAGGAGGAAGAGGAGCTGCAGCTGGCCATTGCCCTTTCC
CAAAGCGAGGCCGAGGAGAAGGAGCGCATGCGGCATAAGAACTCCTACTCAATGTATCCCAAGGCTGATCCCACTCCAGTGACCTCCTCGGCTCCACCAGTCAGCACGCTTTACACCCCTCCTGTGAACTCCTCTGCTCCGTCAGCTGAAGATGTCGACCCTGAGCTGGCACGCTACCTG
AATAGAACCTACTGGGAGAAGAAGCAGGAAGAGGCTCGCAAGAGTCCCACCCCCTCAGCGCCGGCCCCTGTGCCATTGGCTGAGCCG------------CCTCCACCGATCAGTCTGCCCGTAGAAAGT---------------------------CATGTACCCGTC---CAGCCGGTC
AGCATAGTGGAG------------------------------------------------------------CAGCCGTACCAGAACGGCGAGTCGGAGGAGAACCACGAGCAATTCCTGAAGGCGCTGCAGAACTCTGTCACTACCTTCCTCAACCGCATGAAGAGCAACCACATGCGC
GGCCGCAGCATCACCAACGACAGCGCCGTGCTATCGCTCTTCCAGTCCATCAACAACATGCACCCGCAGCTGTTGGACATCCTCAACCAGCTGGACGAGAAGCGACTGTACTATGAGGGGCTGCAGGACAAGCTGGCTCAGGTGCGCGACGCTCGGGCGGCCCTCAACGCACTTCGGGAC
GAACACAGGGAAAAGCTGCGTCGCGCCACGGAGGAAGCAGAGCGACAGAGGCACATCCAGCTGGCGCAGAAACTGGAGATCATGCGGCAGAAGAAACAGGAGTACCTGGAGATGCAGAGGCAGTTGGCCATCCAGCGTCTCCAGGAGCAGGAGAAGGAGAGGCAGATGCGTCTGGAGCAG
CAAAAGCACACGATCCAGATGAGAGCTCAGATGCCTGCGTTCTCTCTGCCCTACGCTCAGATGCAGTCTTTGCCCCCCAATGTGGCTGGGGGGGTGGTGTACCAGCCTGGTGCTCCACCCAGCTACCCGGGTACCTTCAGCCCGGCTGGTTCTGTGGAGGGTTCGCCTATGCACAACATG
TATATGAACCAGCCTGGGCAGACTGCGCCA---CCCCAGTACCAGGCCATGCCCGCTGCTGCTCCAGATCCCAACATGGTAAACGCATACATGTACCAGGCTGCAGGCACTAACGGGCAGCCCGCTCCTCCTCCTGGTCAGACTCCGCCCACAACTAGTCCACCCTACTCCAACTATCAG
CCCACACCC---------------ACACAGGGCTACCAGAATGTG---------------------GCCTCTCAGGCCCAGAGTATGCCCCCGATGCCCCAGCCTGCCCCCACCAACGGTATGGCTTACATGGGCTACCAGCCGTACAGCATGCAGAACATGATTTCAGCATTGCCGGGA
CAGGACCCCAATATACCCCCACAGCAGCAGTACATACCAGGCCAGCCGCCCATGTACCAGCAGGTG---------------------GCTCCCTCTGGTGGCGTCCCT---------------------------------------------------------------CAGGCTGTT
CCCGGCAGCGTGGAGGCACAGCTCATCTCCTTCGAT
>ENSXMAP00000012997_XMAC
ATGGGTAAAGGTGGAGGCACTTTTGAGAGGCTTCTAGAGAAAGCAACCAGTCAGCTGCTTCTGGAGACTGACTGGGAGTCTATTCTTCAGATCTGTGATCTTATTCGGCAAGGAGACACACAAGCTAAATATGCTATTGCTGCCATTAAGAAGAAACTGAATGACAAAAATCCCCATGTG
GCGCTCTATGCACTTGAGGTTCTGGAGTCGGTGGTGAAGAACTGCGGTCAGACGATCCACGATGAGGTCGCAAGTAAACAAACCATGGAAGAACTGAAGGATCTATTTAAGAAACAGACAGAACCAAATGTCAGAAACAAGATTCTTTACTTGATCCAAGCCTGGGCTCATGCTTTCCGA
AACGAACCCAAATACAAGGTGGTTCAAGACACCTACCAGATCTTAAAAGTGGAAGGTCATGTATTTCCTGAGTTTAAGGAGAGTGATGCCATGTTTGCAGCTGAGAGAGCCCCTGACTGGGTTGACGCTGAGGAGTGTCACAGGTGCAGAGTTCAGTTTGGAGTAATGACCAGAAAGCAC
CATTGTCGAGCCTGTGGGCAGATTTTCTGTGGGAAATGTTCATCTAAGTATTCCACCATTCCAAAGTTTGGCATTGAGAAGGAAGTGCGTGTGTGTGAGCCCTGCTTTGAGCAGCTAAAC---------------------------AAGAAAGCCGAAGGTAAAGCCCCTTCCTCCTCC
TCCTCAAGCTCGACTGACCTGCCTCCAGAGTATCTGACCAGCCCACTGTCCCAACAGTCT---------------------------CAG------------------ATG---CCTCCAAAGAGAGATGAAGCAGCTCTGCAGGAGGAGGAGGAGCTGCAGCTGGCTATTGCTCTTTCC
CAAAGCGAGGCAGAAGAGAAGGAGAGAATGAGACATAAGAACTCATACTCGATGTATCCCAAAGCTGATCCTACCCCAGTGACCTCCTCAGCACCTCCAGTCAGCACCCTTTACACTTCTCCAGTGAACTCCTCTGCTCCGTCTGCCGAAGAAGTAGACCCTGAGTTGGCACGCTACCTG
AATAGAACGTACTGGGAAAAGAAGCAGGAAGACGCTCGGAAGAGTCCCACCCCCTCAGCTCCTGCTCCCGTGTCACTGGCTGAGCCC------------CTTCCACCAATCAGCCAGCCTGTTGAAAGT---------------------------CACGTCCCTGTC---CAGCCCGTC
AGCATAGTCGAG------------------------------------------------------------CAACCATACCAGAACGGCGAGTCGGAGGAGAACCATGAGCAGTTTCTCAAGGCTCTGCAGAACGCTGTCACTACGTTCCTCAACCGCATGAAGAGCAACCACATGCGT
GGACGCAGCATTACCAACGACAGCGCCGTGCTGTCCCTCTTCCAGTCCATCAACAACATGCATCCTCAGCTGCTGGACATCCTGAACCAGCTGGACGAAAAGCGATTGTACTATGAGGGGCTGCAGGACAAGTTGGCGCAGGTGCGCGACGCCCGGGCCGCCCTCAACGCGCTCCGTGAC
GAACACAGGGAGAAGCTGCGCAGAGCTGCAGAGGAGGCAGAGAGGCAAAGGCAGATCCAGCTGGCACAGAAGTTGGAGATCATGAGGCAGAAAAAGCAGGAGTACCTGGAGATGCAGAGGCAGCTGGCCATTCAGCGCCTCCAGGAGCAGGAGAAGGAGAGGCAGATGCGTTTGGAGCAG
CAGAAACACACGATCCAGATGAGAGCCCAGATGCCTGCTTTCTCTCTGCCTTATGCCCAGATGCAGTCTTTGCCTCCTAATGTCGCTGGAGGGGTGGTATACCAGCCTGGTGGTCCACCCAGCTACCCTGGCACCTTCAGCCCCGCTGGTTCTGTGGAGGGCTCGCCTATGCACAATATG
TACATGAATCAGCCGGGGCAGGTTGCACCG---GGACAGTACCAGGCCATGCCCCCTGCTCCAACAGATCCCAACATGGTAAGTGCATATATGTACCAGCCTGCAGGCACCAACGGACAG------CCTCCTCCAGGCCAGGCCCCGCCCACAACCAGCCCACCCTACTCCAACTATCAG
CCCACGCCC---------------ACTCAGGCCTACCAG---GTAATGTGGTCTCCCAAGCCCAAAGCATCC---------------CCCCCCATGTCGCAGGCGGCTCCCACCAACGGGATGGCCTACATGAGTTACCAACCGTACAACATGCAGAACATGATCTCAGCGTTGCCAGGG
CAGGACCCCAACATGGCCCCACAACAGCCCTACATGCCGGGACAGCAACCCATGTACCAGCAGGTT---------------------GCTCCC------------CCTGGTGGCCCACCGCAGCAGCAACAGCAA---CCC---CAGGCACAACAGCAGGTCCCT------CATGCGGTT
CCCGGCAGTGCAGAGGCACAGCTCATCTCCTTCGAC
