# Supplementary material for: Global expression pattern of genes containing positively selected sites in European anchovy (Engraulis encrasicolus L.) may shed light on teleost reproduction
Source: PLoS One. 2023 Aug 11;18(8):e0289940. doi: 10.1371/journal.pone.0289940 (PMC10420382; doi:10.1371/journal.pone.0289940)
Supplement: S1 File — (ZIP) [file pone.0289940.s008.zip › alignments/anchovy.14694_ANCH.fas]

>ENSONIP00000011026_ONIL
ATGATGGCGGCGTCGCTGCTGCGCCGGGACAAGAAAGCCACTGCCGCCCACTTGAAGGCAGACTTAAACCGGACTGACAATAGCTCCGGAGTCCGGCAACTACAGGAGCTTCTTGACGTTGTACTGAATCCCGAAAAACCAGCGGCGGACGCAGAAGCTCTTGACTGGTGTAAATGTCTG
ATTGCAGGAGGCGAAGGTTTCGATGAGTTCTGTAAAACGGTGCGCTCCTATGACAACGCGACTCTGTGCGGCTTGGTTTGGACGGCTAATTTCGTGGCATATCGATGCCGGACCTGTGGCATCTCTCCGTGCATGTCGTTGTGTGCTGAGTGCTTCAATAACGGAGACCACACGGGCCAT
GATTTCAACATGTTCCGGAGCCAGGCTGGTGGGGCCTGTGACTGTGGAGACAGTAATGTCATGCGAGAGAGTGGGTTTTGTCGAAGGCATCGGTTGAGAACTGGGGAAAATATCCCCTCAATTCCCAGAGACCTGCTCTTGATGTCTGAGATGGTTCTTCCCCGCTTTATCCTATGTATC
ATACAGTATCTGAGAGATGGATATGTTGAACCAGACACCTCAACTGAGAGAGATCTACAGAAAGTCCTGCAACAGCTGGAGCCTCAGATCTCCTTCCTGGAGGAGCTTACAAAGATGGGAGGAGCAATGAGGACTGTGCTGACAAAAATCTTGACCAATCAGCAGGCGTTCAAGGAGCTG
AGCATGGGCCAAGAGGAGAATTTGTATGCTAAGAAGAACTATGACAAGTATTTGTCAGCACTGAAGAATTCAGGTCTGGTATCAGTGGAGGAAAAAGGCCAGAGTGCTGCTGCTGATGTTGCTGTTGGGGCTGAAGGAGGTGCAGGCGCGATGGTCCTGTTAGGAAACAGCGGACCAGGG
AGTCCAGACGAGCCAAGTAAAGAGGAGGATCAAGATGGAGGACAGTCTGTTGGTCAGAGGAAGAGGGTTAAGCTGAGTAGCAGTACCAAAGACCCTTGTATTATTGAATCTCTGAAGCATAAATGCTTCCTGGAAGAGTTGCTGTTTTGGACAATAAAATACGAGTTTCCTCAGAAGATG
GTCACCTTCTTATTAAACATGTTGCCAGATCAAGATTACAAGATCACCTTTACAAAAACATTTGTCCAACATTACGCTTTCATCATGAAAACACTGATGAAAAGCCACGAGTCGGATACGATGTCCAACCGCATCGTGCACATTAGTGTGCAGCTGTTCAGCAACGAGGAGCTGGCTCGA
CATGTCACAGAGGAGTGTCAGCTGCTGGACATCATGGTCACAGTCCTCCTCTACATGATGGAGAGTTGCCTTATTAAAAGTGAACTTCAGGATGAAGAGAACAATCGGCATGTTGTGGTGAACTGCAGTGAAGCACTGTTGAAGAACAACACCTACTGGCCCCTAGTTAGTGATTTCATT
AACATCCTCTCACACCAAAGTGTAGCGAAAAAGTTCCTGGAAGACCACTCATTGTTGATGCTGTGGATGAGCTTTGTGTCGTTTTTCCAAGGTATGAATCTTAATAAGCGGGAGTTGAATGAACATGTGGAATTTGAGTCTCAGACGTACTATGCAGCATTCGCAGCAGAGCTTGAGGCC
TGTGCACAACCAATGTGGGGTCTCTTAACACACTGCAAAGTCAAAGAAACACAGGAATACACTAAAACTGTGGTTCGATACTGTCTGGAGACCTTGCAGATCTGGTTTGATGCCATTGGCTTCATAGATGAGCCTGCTCCGAATCAAGTGACATTTCACCTGCCACTCCACCGCTACTAC
GCCATGTTCCTCAGTAAGGCTGTAAAATGCCAAGGACTGGATCTGGACAGCCTCCTTCCTGACCAAGAGATGCTGATGAAGATCATGGTGCATCCACTCCAGATCCAGGCGTGCCTGTCAGAAATCCACAGCAACATGTGGGTGAGGAATGGACTGCAGATTAAGGGACAGGCTATGACT
TATGTGCAGTCACACTTCTGCAACTCCATGATTGATCCTGACATCTATCTGCTGCAGGTTTGTGCATCAAGACTAGACCCTGACTACTTTATCTCAAGTGTTTTTGAGAGGTTTAAAGTAGTCGACCTGTTGACCATGGCGTCTCAGCATCAGAATGCCGTGTTGGACTCTGAGCAAGAG
AGACCAATGCTAGAAGGAGCACTTACCTTTCTGGTCATACTAACAAGCCTTCGCATTCATTTGGGGATGACCGATGATGAGATCCTTCGGGCTGAAATGGTCTCTCAGTTGTGCATGAACGATCGTACGCACAGCGCACTCTTAGACCTTATTCCTGAAAATCCCAACCCAAAGAGTGGC
ATTGTACCCGGTAGCTGTAGTTTTGAGGATATGCTCTCTGCTGTAGCCGACTTCAAAGCACCTGTGTTTGAGCCTGGAGGATCCATGCAGCAGGGCATGTACACACCCAAAGCCGAAGTGTGGGAGAAAGAGTTTGACCCCATCATGGTCGTTCTCAGAACAGTCTATCGCCGTGATGTC
CAGTCCGCAATGGACAGATACGCAGCATTTTTGAAACAGTTTGGGATTCACACTGGCAACCCCTGGCCACCATACAAGGAGAGGACTCCTCTGCACCCATGTTACAAAGGTCTAATAAGGCTGTTGCACTGCAAGACGCTGCACATTGTGATATTCACTCTACTTTATAAGATCTGGATG
GATCATCAGAACATGTCTGAACACGTGCTGTGCATGGTGCTGTACCTGATTGAACTGGGTTTGGACAACCAGATTCAAGACAACAAGGAGGATGAGGAGCCTTGCATTGAGGAGCACTGTCATGACAGCTGGTTCCCAGGCACCAATCTCCTCTCCAATCTGCACCATGTCATCAACTTT
GTCAGGGTGCGGGTTCCTGAGACCGCTCCAGAGGTAAAG------------------------------------------AGAGAGGCACCTCCCAGCACCAGCACCGAAGCTTCTTCTTATGGCCAGAACCTTCGCGAAGCTCAGGTGTTCAGTCTCGTGGCAGAACGTAGGAGGAAG
TTCCAGGAGATAATCAACCGCAGCACCACCGAAGCCACG------CAGGCTGTCAGGCCCAAGAGCTCCTCGACACGCTGGGTTCCGCCAGGCACGCCC------------------------------------------CCGCAGCTGGTCACAGAGATTCTGGAGATCCGTGAAAGC
ATGCTCTCCCTCCTCATCAAGCTCCACCAGAAGATGTCGTCTAAGCAGAAC---TCTCTGTCGGCATCTTGGCTAGAGGACATCAAGTCGAACCGCCTCGCTCACGGAGACGGCATAACAGCCATTGAACGTATCCTCACCAAGGCAGCCACGCGCAGCTGCCAAATCAAGCGTAGCATC
CAGGACATTTGTGGAAAGGTGTGTCCACCAGTACCACCAAAGAAGAACAGTCCCACTGACAAGAAAGCCATGGACAAAGAAGAAAGGCGTCAGAGGGCTAGAGAGAGACAGCAGAAACTGCTCGCTGAATTTGCCTCCAGGCAGAAGAGTTTCATGGAAACAGCCATGGATGTCGAATCC
CCTGACATAGAAGCAGCCATGGACTTAGGAGCATCTGAAGTGATGGAGTCCGAGATCCTTTATGACTGCGTCATCTGTGGCCAGAGTGGACCTTCCACTGAGGACCGACCCACTGGCCTAGTAGTTCTCCTCCAAGCCTCTTCAGTGCTCGGGCATCGCTGCAAAAGCACGGAGCCTAAA
AATCTGCCGACGAGCGACGAGGAGCACGTTTACCCAGCAGACACGTGCGGCGCGGCTAATGATGTCAGGCTCACACTCATGCAACGGTTCTTCAAAGATAGTTCTTGTCTGCAGTCAGTGTCAATAGGTTGGGATGGTGGCGTCTATGTCCAGACCTGTGGACACACTTTGCATATAGAT
TGCCATAAGTCCTACATGGAGTCTCTGAGGAATGACCAGGTCCTCCAGGGTTTCTCCGTTGACAAGGGTGAGTTTACATGCCCGCTGTGTCGACAGTTTGCCAATAGTGTCCTCCCCTGTCGCCCTGGGAGGGGCACAGAAGCCGGTACCTGGCACACA---CCCACAAACAAGAAGACG
TCTGTGCTCGTAAAAGAGGTGGAAGAACTTCAGGAGAAACCTGGCCTGTTCCCAACGGAGTCTAATTTGAGTAAAGAGATGGAGTTAGTAATCAAAGACATCAAGAACACCACCCAGAAGAAGTACATGGACTATGGCAGGAACCCTGGCTCCCCTGACAATGATTTCCTCTTCATGTAT
TCAGTGGCAAGGACAAACCTGGAGTTGGAACTTGTGCATCGAGGAGGAAACTTGTGTTCTGGAGGAGCCAGTGCAGCTGCCAAGCGCTCATGTCTCAATCAGCTGTTTCACGTGTTGGCCATGCACATGCGTCTGTACAGCATCGATTCAGCCTACAACCCCTGGACGAAGTTGACTCAG
ATTGTACAAATTAAAGAGGCAGATTCCTTTGATGAAGAGAGGCCTGAGGTACCCATGCTGTTTCGAGACGTCCCGTCGCTCCTGATTATCTTTGTGCTAACGATGCCCCAGCCTCTGCGTAAAGAGCACTTTACCTGTGTGGTGAAGATGTTGTACAACCTGCAGTTCACTCAGGCTCTG
GCTGCACTGTCAACAAAGTTCAGCTCAGAGGAAAGGCAGGCCTGGAGCACATCTGGAGCACTCAAGAAGAACGCTGCAAATTCTGATAAGTCTTTTGAAGCACTGCTCAGTCATGTTATCAGTGAGCTCTCGAAGGACAAGAGTGTCTACAAGGTGAACTCTGAAGAAGCAACAATGCTG
AGCTCCAGTGTGTGGTCCCCGCAGTCTATCGAGTTCAGCCTGCAGCAGTTCTGCCTGCCCTTCCTGCGCCTCTCCTGCCTTTTGCAGCACCACCTGTATGGAGACAACCTAACCGGCTGCTTGGAGGAAGAGGAGTTTGCATCCTTGGCTGTGTGTTTAGGGCTT---------------
---TTGCCCTCCGCCCCTCAGCCTGCC---------AACACCGTGCAAAGTGCCTCGTGTCTGGAGTGGCCAGTCAACACCTTTGACTTGGTGACGCAGTGGGGCGCTGAGGTCAAAGGGCTCTCTCAGATACATGCTGAGGAGTCACTGACCTTGCTGGTCCATGATCCTCAGTGGGCA
GCGCCCCGCCTCCTGCAGCTGCCTGACAACTACAATATCATCTTCCAGTACTATCACAGAAAGGCCTGCTCTGCCTGCAAAAAGGTGCCAAAAGACCCCGCGCTCTGCCTTGTTTGCGGCGCTTTCGTCTGTCTCAAAGGCGTGTGCTGCAAGCAGCAGGGTATCTGTGAATGTGTTTTG
CACTCCCAACATTGTGGCGCTGCGACAGGCATCTTTCTACTGATAAATGCTTCAGTCATCATCATCATCCGTGGACATCGTTTCTGTCTGTGGGGCTCTGTTTACCTTGATGCACACGGAGAGGAAGATCGGGATTTACGT------CGTGGCAAGCCTCTCTACTTATGTGAGGAGCGG
TATCGAGTGTTGGAGCAACAGTGGGTTTCACACACCTTTGATCACATCAATAAGCGTTGGGGGCCTCATTATAATGGACTC
>ENSTNIP00000020045_TNIG
------------------------------------------------------------------------------------------------------------------------------------------------------------------------------------
------------------------------------------------------------------------------------------------------------------------------------------------------------------------------------
------------------------------------------------------------------------------------------------------------------------------------------------------------------------------------
------------------------------------------------------------------------------------------------------------------------------------------------------------------------------------
------------------------------------------------------------------------------------------------------------------------------------------------------------------------------------
------------------------------------------------------------------------------------------------------------------------------------------------------------------------------------
------------------------------------------------------------------------------------------------------------------------------------------------------------------------------------
------------------------------------------------------------------------------------------------------------------------------------------------------------------------------------
------------------------------------------------------------------------------------------------------------------------------------------------------------------------------------
------------------------------------------------------------------------------------------------------------------------------------------------------------------------------------
------------------------------------------------------------------------------------------------------------------------------------------------------------------------------------
------------------------------------------------------------------------------------------------------------------------------------------------------------------------------------
------------------------------------------------------------------------------------------------------------------------------------------------------------------------------------
------------------------------------------------------------------------------------------------------------------------------------------------------------------------------------
------------------------------------------------------------------------------------------------------------------------------------------------------------------------------------
------------------------------------------------------------------------------------------------------------------------------------------------------------------------------------
------------------------------------------------------------------------------------------------------------------------------------------------------------------------------------
------------------------------------------------------------------------------------------------------------------------------------------------------------------------------------
------------------------------------------------------------------------------------------------------------------------------------------------------------------CAGATCAAGCGTAGCATC
CAGGATATTTGTGGAAAGGTCTGTCCTCCTGTTCTGCCAAAGAAAAACAGCCCCTCTGACAAGAAAACCATGGACAAAGAGGAGAGACGGCAGAGAGCGAGAGAGAGACAGCAGAAGCTGCTTGCTGAATTTGCTTCTCGGCAAAAGAGTTTTATGGAAACAGCCATGGATGTTGAATCT
CCAGACGCCGAGGCAGCCATGGACTTTGGAGCGTCTGAAGTCATGGAGTCCGAGGTCCTGTACGACTGTGTGATCTGTGGCCAGAGTGGGCCGTCCACAGAGGACAGACCCTTTGGTCTAGTGGTTCTGCTTCAAGCCTCCTCAGTGCTGGGGCACCGCTGCACAAACAAAGAAGCTAAG
AAACTGCCGACCACTGATGAAGAGCACATCTTCGCTGCAGACACGTGTGGAGTCGCAAATGACATCAGGCTCACACTCATGCAGCAATTCTTCAAAGATAGTTCTTGTCTGCAATCCATGTCAATAGGTTGGGATGGGGGTGTTTACGTGCAGACCTGTGGACACACTTTGCATATAAAT
TGTCAGAAGTCGTATATGGAGTCTCTGAGGAATGACCAGGTCCTCCAAGGTTTTTCTGTTGACAAGGGGGAATTCACCTGCCCACTGTGTCGCCAGTTTGCCAATAGTGTTCTTCCATGTCGCCCTGGAAGGGGCACAGAGGCTGGTGCTTGGCACGCA---CCCACAAACAGGAACATA
TGTGTGCTGGTTAGAGAGGTAGAAGACCTTCAGGAGAGACTATGCCTTTTTTCAACTGAATCCAACTTGAGTAAAGAGATGGAGCTTGTTATTAAAGACATCAAGAATACCACACAGAAGAAATACATGGACTACGGGAAGAACCCCGGCTCCCCCGACAATGACTTTCTCTTCATGTAC
TCCGTGGCCAGGACAAACCTCGAGCTGGAGCTTGTGCACCGAGGAGGAAACCTGTGTTCTGGTGGTTCCAGTGCAGCTGCCAAACGCTCCTGTCTCAATCAGCTCTTCCATGTGTTGGCCATGCACATGCGACTCTACAGCATTGATTTGGCTTACAACCCCTGGACAAAGCTGACACAG
GTCACTCAAAGCAGAGAGGCACACAGCTTTGAGGAGGAGAGACCTGAGGTGCCCATGCTGTTTCGAGATGCCCCTTCCCTTCTGATTATCTTCGTGCTAACAATGCCACAGCCTCTGCGGAAAGAACACTTCACCTGTGTGGTGAAGATGCTCTACAACCTTCAGTTCATCCAGGCTTTG
GCTGCACTTTCCTCCAAGCTCAGCCCTGATGAAAGGCAGGCCTGGAGCACAGCCGGAGCACTCAAGAAGAATTCTTCTCATGCTGAGAATTCCTTTGAGGTGCTTCTCAGTCACGTCATCGCCGAGCTCTCAAAAGACAAGAGTGTCTACCAAGTGGACCCGAAAGAATCCTCCATGCTG
ATCTCCAGTGTGTGGTCGCCTCAGTCAATCGAGTTCAGCCTCCAACAGTTCTGCTTGCCCTTCCTTCGCCTCTCCTGCCTTCTTCAGCATCACCTCTATGGAGACAATCTAACAGGCTGCCAGGAAGAGGACGAGTTCTCAGCCCTGGCTGTGTGTCTGGGGCTC---------------
---CATAGCTCAGTCCCTCAACCTTCT---------AGCGTGGTTACCAGTGCCTCATGCCTGCAGTGGCCGGTCGACGCCTCGGACTTGGTGACCCAGTGGTGCGCTGAGGTCACAACTCTGTCTCAGATTCAGGCGGAGCAGTCGTTGACTTTGCTCGTGCAGGACCCTCAGTGGGCG
CCACCTCGTCTTCTCCAGCTACCTGACAACTACAACGTCATCTTCCAGTACTATCACAGGAAAGCTTGCACTGCCTGCAGGAAGGTGCCAAAAGACCCCGCACTCTGCCTCGTTTGTGGCGCCTTCGTGTGTCTGAAAGGCGCATGCTGCAAACAGCAGGGTACCTGTGAATGCGTTTTG
CACTCCCAACACTGTGGCGCAGCTACGGGCATCTTTCTACTGATAAATGCGTCGGTCATCATCATCATCCGCGGACATCGTTTCTGCCTCTGGGGATCTGTTTACCTTGATGCCCACGGAGAGGAGGACCGCGACCTCCGC------CGTGGGAAGCCTCTCTTTTTATGTGAAGAAAGG
TATCGCGTGTTGGAGCAGCAGTGGGTCTCACACACCTTTGACCACATCAACAAACGCTGGGGGCCTCACTATAACGGACTC
>anchovy.14694_ANCH
---------------------------------------------------------------------------------TCTTCCGATCTC---------------------------------------------------------------------------------------
------------------------------------------------------------------------------------------------------------------------------------------------------------------------------------
------------------------------------------------------------------------------------------------------------------------------------------------------------------------------------
------------------------------------------------------------------------------------------------------------------------------------------------------------------------------------
------------------------------------------------------------------------------------------------------------------------------------------------------------------------------------
------------------------------------------------------------------------------------------------------------------------------------------------------------------------------------
------------------------------------------------------------------------------------------------------------------------------------------------------------------------------------
---------------------------------------------------------------------------------GAACTGCAGGATGAGGAGAATAGCCACCACGTGGTGGTGAACTGTGGCGAGGCGCTGCTGAAGAACAACACCTACTGGCCCCTGGTGAGCGACTTCATC
AACATCCTGTCCCACCAGAGTGTGGCCAAGCGCTTCCTGGAGGACCACTCGCTGCTCATGTACTGGATGAGCTTCGTGTCCTTCTTCCAAGGTATGAACCTGAATAAACGGGAGCTGAATGAGCATGTGGAATTCGAATCCCAGACGTATTACGCTGCCTTCGCTGCAGAGCTGGAAGCC
TGTGCCCAGCCCATGTGGGGACTCCTGACACACTGCAAAGTCAAGGAGACGCAGGAGTACACCAAGACCGTGGTGCGCTACTGCCTAGAAGCCCTTCAGCTCTGGTTCGATAACATTGGCTTTGTGGACGAGCCCGCGCCCAATCAGGTCACGTTTCACTTGCCTCTGCACAGATACTAC
GCCATGTTTCTCAGCAAGGCGGTGAAGTGCCAAGGTCTGGACCTGGACAGCCTTCTGCCCGACCAGGAGATGCTCATGAAGATCATGGTGCATCCTCTTCAGATCCAGGTGAGCCTGTCTGAGATCCACAGTAACATGTGGGTGAGGAACGGCCTGCAGATTAAAGGCCAGGCCATGACC
TACGTCCAGTCGCACTTCTGCAACTCCATGATCGACCCAGACATCTACCTGCTGCAGGTCTGTGCATCTCGGCTGGATCCCGACTACTTTATATCTTCAGTTTTTGAAAGGTTCAAGGTTGTGGACCTGTTGACGATGGCCTCTCAGCACCAGAACACGGTGCTGGACTCGGAACAGGAG
CGGCCCATGCTGGAGGGAGCCCTCACCTTCCTCGTCATCCTCAGCAGCCTGCGCATACACCTAGGCATGGCTGATGATGAGATCTTGAGAGCGGAGATGGTTTCTCAACTCTGCATGAATGACCGCACACACAGCTCCCTCCTCGACCTCATCCCGGAGAACCCCAACCCCAAGAGCGGC
ATCGTGCCCGGCAGCTGCAGCTTTGAGGACATGCTGTCAGCTGTGGCCGACTTCAAGGCCCCCGTCTTCGAACCCGGAGGCTCCATGCAGCAGGGCATGTACACACCCCAAGCCAAGGTGTGGGAGAAGGAGTTTGATCCCATCATGGTGATCCTCAGGACGGTCTACAGGAGAGACGTG
CAGTCAGCCATGGACAGATACGCTGCCTTTCTGAAAAATTCAGGCACATTTTCGGGCAACCCCTGGCCACCATATAAGGACAGGACCCCTCTGCACCCCTGCTACCGTGGCCTGGTGCGCCTGCTGCACTGCAAGACCCTCCACATCGTCATCTTCACGCTCCTCTACAAGATCTGGATG
GACCACCCCAACATGTCGGAGCATGTGCTGTGCATGGTGCTGTACCTGATCGAGCTGGGGCTGGACAACACCGTGCAGGACGAG------GAGGAGGAGCCCTGTATAGAGGAGCATTGTCATGACAGCTGGTTTCCTGGTACCAGCCTGCTGTCTAACCTGCATCACGTCATCAACTTT
GTGCGTGTGCGCGTGCCCGAG------------------------------AGGGAGCAAGAGAGCCCCCCGGAGGTCAGGAGGGAAACCCCGCCCAGCACCAGCGCAGAGAGCAGCCCCCCCAGCCAGAACGTGCGTGAGGCTCAGCTGTTCAGCCTGGTGGCGGAGCGGCGCCGCAAG
TTCCAGGAGATCATCAACCGCAGCAGCCGAGAGGCCAACATCGCCGCCGCCACGCGCCCCAAGAGCTCCTCCGCAAGATGGCTGCCCCCCGGCACCTCGCAGAACCTCGCCGCACAGGCCGCGCACGGCAACAACGCCGGTCCTCAGCTGGTGACTGAGATCCTGGAGGTGCGTGAGAGC
ATGCTCTCCCTGCTCCTCAAGCTCCACCAGAAGCTGTCTGCGCGCCCCGCCCCCTCGCTCTCGGCCGCGGCCGTGGAGGCGGTGGACGCGGCAGCGGTCGCCCACGGCGACGGGCTGACGGCCATCCAGCGTATCCTGGGCAAGGCGGCGGCCCGCAGCCGCTTCAGCAAGAGATGCATC
CAGGACATCTGCGGACGCCAGTGCCCACCCGTACCACCCAAGAAGAACAGCCCCGGAGACAAGAAGAGCATGGACAAGGAGGAGAGGCGTCAGAGGGCTCGTGAGCGGCAACAGAAGCTGCTGGCTGAGTTCGCCTCCAGGCAGAAGAGCTTCATGGAGACAGCCATGGACGTGGAGGCG
CCCGATGCGGAGGCGGGTATGGACTTGGAGTCGTCCGAGGAGGCGAGTGCGGAGGTGCTGTACGACTGCGTCATCTGCGGACAGAGCGGCCCGTCCACTGAAGAGCGGCCCACAGGCCTGGTAGTGCTGCTGCAGGCCTCCTCAGTGCTGGGCCACCGGTGCAGAAGTGACGAGCCCAAG
AGGCTGCCCACCACAGACGAGGAGAAGATTTACCCAGAAGACACCTGTGGGGCCGCCAGTGACGTGCGCCTCACGCACATGCAGCGCCACTTTAAAGAGAGCTCCTGTCTGCAGTCGGTGTCCATTGGCTGGGATGGCGGTGTGTATGTGCAGACCTGTGGCCACACGCTGCATATAGAC
TGCCACAAGTCCTACATGGAGTCCCTCAGGAATGACCAGGTGCTGCAGGGTTTCTCGGTGGACAAGGGGGAGTTCACCTGCCCTCTGTGCCGCCAGTTTGCCAACAGCGTGTTGCCGTGTAAGCCTGGCCGGAGCTCGGAGATGACTGCGTGGCACATGTTGCCTAGCAACAAGCCCATG
CACGTGCTGGTGAAGGAGGTGGAGGACCTGCAGGAGCAGCTGGGCATTTTCCCCACGGAGTCCAACCTGAGTAAGGAGATGGAGTCTGTGATAAAGGACATCAAGAACACCACCCAGAAGAAGTACCAGGACTACGGCAAGAACCCCGGATCCCCAGACAACGACTTCCTCTTCATGTAC
TCAGTAGCCAGGTCTAATCTGGAGTTGGAGTTGGTGCATCGGGGAGGAAACCTCTGCTGTGGAGGAGCCAGTGCGGCAGCCAAGCGCTCCTGTCTCAATCAGCTGTTCCATGTGTTGGCGATGCACATGCGCCTCTACAGCATTGACTCCGCCTACAACCCCTGGACACGCCTCACACAG
CTGGCACACACCAAGGAC---GAGTACTGTGATGAGGAGAGGCCTGAGGTGCCGATGCTGTTCCGTGACGTCCCCTCCCTGCTCATCATCTTCGTCCTGACCATGCCCCAGCCCCTACGCAAAGAGCACTTCATGTGTATGGTGAAGGTGCTGTACACGCTGCAGTACACGCAGGCCCTG
GCAGCCCTGTCAATCAAGTTCAGCCCAGAGGAGAGACAAGCCTGGAGCACCTCCGGAGCACTGAAGAAGAGCATGCCCAATGCCACCAAGTCATGGGAGGCCCTGCTCAGCCACCTCATCAGTGAGCTCACCAACGCCAAGTGCATCTACGACCAGCCCACCGAGGAGGCCTCCATGCTG
TGTTCGAGTGTGTGGTCTCCTCAGTCTATAGAGTTCTTCCTGCAGCAGTACTGCCTGCCTTTCCTCCGCCTCTCCTCTCTGCTGCAGCACCACCTGTACGGAGACAACCTCACCGGCTGCCAGGTTGAGGAGGAGTTCTCCATGTTGGCGGTGAGTCTGGGTCTGATGGCCCCGGCTGCG
GCTGCCGCCCCTGCCCCTGCGTCGGGGGCGGGAAACTCC---GTCAGCAGTGCGGCGTGCCTGGAGTGGGCCGTCAGCCCCTTCAGCCTGCTGCCACAGTGGTGCTCAGAGGTCACATGCCTACCCAACACACAGGCCGAGCAGACCGTGACGTTGCTGCTGCAGGACCCAGTGTGGGCG
AGTCCTCGTCTGCTGGCTCTGCCGGAGAGCTACAACACCATCTTCCAGCACTACCACCGCAAGGCCTGCACCACCTGCTCCAAGACCCCCAAGGACCCCGCACTCTGCCTCGTATGCGGAGCCTTCGTCTGCCTCAAGGGCCTCTGCTGCAAACAACAGGGCATCTGCGAGTGTGTGCTG
CACTCCCAGCACTGTGGTGCGGCCACTGGCATCTTCCTCCTGATCAACGCCTCCGTCATCATCATCATCAGGGGCCATCGCTTCTGCCTGTGGGGCTCAGTCTACCTGGACGCACACGGGGAAGAGGACCGAGACCTACGG------CGGGGTAAGCCACTGTTCCTGTGTGCCGAGCGC
TACCATGTTCTGGAGCAGCAATGGGTAGCCCACACCTTCGACCACATCAACAAGCGTTGGGGGCCCCACTACAACGGACTC
>ENSTRUP00000045700_TRUB
------------------------------------------------------------------------------------------------------------------------------------------------------------------------------------
------------------------------------------------------------------------------------------------------------------------------------------------------------------------------------
------------------------------------------------------------------------------------------------------------------------------------------------------------------------------------
------------------------------------------------------------------------------------------------------------------------------------------------------------------------------------
------------------------------------------------------------------------------------------------------------------------------------------------------------------------------------
------------------------------------------------------------------------------------------------------------------------------------------------------------------------------------
------------------------------------------------------------------------------------------------------------------------------------------------------------------------------------
------------------------------------------------------------------------------------------------------------------------------------------------------------------------------------
------------------------------------------------------------------------------------------------------------------------------------------------------------------------------------
------------------------------------------------------------------------------------------------------------------------------------------------------------------------------------
------------------------------------------------------------------------------------------------------------------------------------------------------------------------------------
------------------------------------------------------------------------------------------------------------------------------------------------------------------------------------
------------------------------------------------------------------------------------------------------------------------------------------------------------------------------------
------------------------------------------------------------------------------------------------------------------------------------------------------------------------------------
------------------------------------------------------------------------------------------------------------------------------------------------------------------------------------
------------------------------------------------------------------------------------------------------------------------------------------------------------------------------------
------------------------------------------------------------------------------------------------------------------------------------------------------------------------------------
------------------------------------------------------------------------------------------------------------------------------------------------------------------------------------
------------------------------------------------------------------------------------------------------------------------------------------------------------------CAGATTAAGCGTAGCATC
CAAGATATTTGCGGAAAGGTCTGCCCTCCTGTGCCGCCAAAGAAAAACAGCCCCTCTGACAAGAAAACCATGGACAAAGAAGAAAGACGACAGAGAGCGAGAGAGAGGCAGCAGAAGCTGCTTGCTGAGTTTGCCTCCAGGCAAAAGAGCTTCATGGAAACAGCCATGGATGTTGAATCG
CCTGACACTGAGGCAGCCATGGACCTTGGAGCATCAGAAGTAATGGAGTCTGAGGTCCTCTACGACTGTGTCATTTGTGGCCAGAGTGGCCCGTCCACAGAGGAAAGACCCTTTGGTTTAGTGGTTCTCCTTCAAGCATCCTCAGTGCTTGGGCACCGCTGCAGAAGCAAAGAAGCTAAG
AAACTGCCGACGAGTGATGAAGAGCACATCTTTGCTGCAGACACGTGTGGGGTTGCAAATGACATCAGGCTCACACTCATGCAGCGATTCTTCAAAGATAGCTCTTGTCTGCAGTCTGTGTCAATAGGTTGGGATGGGGGTGTTTACGTCCAGACCTGTGGACACACATTGCATATAGAT
TGTCAGAAGTCATATATGGAGTCTTTGAGGAACGACCAGGTCCTCCAAGGTTTTTCTGTTGACAAGGGTGAATTTACCTGCCCACTGTGTCGACAGTTTGCCAATAGTGTTCTTCCATGTCGCCCTGGGCGGGGCACAGAGGCTGGTGCTTGGCACGCA---CCCACTAACAAGAGCATA
TGTGTGCTTGTTAGGGAGGTGGAAGACCTTCAGGAGAGACTATGCCTTTTTTCAACTGAGTCCAACTTGAGTAAAGAGATGGAGCTCGTTATTAAAGACATCAAGAATACCACACAGAAGAAATACATGGACTATGGAAAGAACCCTGGCTCTCCCGACAATGACTTTCTCTTTATGTAC
TCCGTGGCCAGGACAAACCTAGAGCTGGAACTTGTGCACCGGGGAGGGAACCTGTGTTCTGGAGGTGCCAGTGCAGCTGCCAAACGCTCCTGTCTCAATCAGCTATTCCATGTGTTGGCCATGCACATGCGCCTGTATAGCATCGATTTGGCGTACAACCCCTGGACAAAGCTGACACAG
GTCACTCAATGCAGAGAGGCACACAGCTTTGATGAGGAGAGACCCGAGGTACCCATGCTGTTTCGAGATGTCCCTTCTCTCTTGATTATCTTCGTGCTAACAATGCCACAACCTCTGCGAAAAGAGCACTTTACCTGTGTGGTGAAGATGCTGTACAACCTTCAGTTCATCCAGGCTTTG
GCTGCACTTTCTTCCAAGTTTAGTCCAGACGAAAGGCAGGCCTGGAGCACCGCTGGAGTACTAAAGAAGAATTCTTCACTTTCTGAGAAGTCTTTTGAGGTGCTTCTCAGTCTCGTCATCTCCGAGCTCTCCAAAGACAAGAGCGTCTACAAAGTGGACTCTAAAGAATCCTCAATGCTG
ATCTCCAGTGTGTGGTCGCCTCAGTCGATCGAGTTCAGCCTCCAACAGTTCTGCCTGCCCTTCCTTCGCCTCTCCTGCCTTCTACAGCATCACCTCTATGGAGACAATCTCACGGGCTGCCAGGAAGAAGATGAGTTCGCAGCCCTGGCTGCGTGTCTAGGGCTC---------------
---TTCACCTCAGTCCCTCAACCCTCT---------AGCATGGTTAACAGTGCCTCATGCCTGCAGTGGCCCGTCAACGCCACTGATTTGGTGACGCAGTGGTGCACTGAGGTCACAGCTCTCTCTCAGATTCAGGCGGAGCAGTCGTTGACTTTGCTAGTGCAGGATCCTCAGTGGGCA
CCACCTCGTCTCCTCCAGCCACCTGACAACTACAACATCATCTTCCAGTACTACCACAGGAAAGCTTGCACTGCCTGCAAAAAGGTGCCAAAAGACCCCGCCCTCTGCCTTGTTTGTGGCGCCTTCGTGTGTCTCAAAGGCGCATGCTGCAAACAGCAGGGTACCTGTGAATGCGTTTTG
CACTCCCAACACTGTGGCGCAGCTACGGGCATCTTTCTACTGATAAATGCGTCAGTCATCATCATCATTCGAGGACATCGTTTCTGCCTCTGGGGATCTGTTTACCTTGATGCCCACGGAGAGGAGGACCGTGATCTCCGC------CGTGGGAAGCCTCTCTTTTTATGTGAAGAAAGG
TATCGCGTGTTGGAGCAACAGTGGGTCTCGCACACCTTTGACCACATCAATAAACGCTGGGGGCCTCACTATAACGGACTC
>ENSDARP00000111269_DRER
------------------------------------------------------------------------------------------------------------------------------------------------------------------------------------
------------------------------------------------------------------------------------------------------------------------------------------------------------------------------------
------------------------------------------------------------------------------------------------------------------------------------------------------------------------------------
------------------------------------------------------------------------------------------------------------------------------------------------------------------------------------
------------------------------------------------------------------------------------------------------------------------------------------------------------------------------------
------------------------------------------------------------------------------------------------------------------------------------------------------------------------------------
------------------------------------------------------------------------------------------------------------------------------------------------------------------------------------
------------------------------------------------------------------------------------------------------------------------------------------------------------------------------------
------------------------------------------------------------------------------------------------------------------------------------------------------------------------------------
------------------------------------------------------------------------------------------------------------------------------------------------------------------------------------
------------------------------------------------------------------------------------------------------------------------------------------------------------------------------------
------------------------------------------------------------------------------------------------------------------------------------------------------------------------------------
------------------------------------------------------------------------------------------------------------------------------------------------------------------------------------
------------------------------------------------------------------------------------------------------------------------------------------------------------------------------------
---------------------------------------------------------------------------------------------------------------------------------------------------------------------------ATATGGATG
GATCATCAGAACATGTCTGAGCATGTGTTGTGTATGGTGCTGTACCTGATAGAGCTTGGACTTGATAATCAGGTCCAGGATGACAAAGTGGAAGAGGAGCCCTGTATCGAGGAGCACTGCCACGACAGCTGGTTCCCGGGCACCAGCCTGCTGTCTAACCTCCATCACGTCATCAACTTT
GTGCGGGTTCGAGTGCCGGAGACGGCTCCGGAGGTGGAGAGGAAGCGAGAGAGGGAACGAGAG------------------AGAGAAACTCCACCCAGCACCAGTTCAGAGAGCGCCACCTTTGGTCAGAATCTGCGTGAAGCTCAGGTGTTCAGTCTGGTGGCGGAGCGCAGGAGAAAG
TTCCAGGAGATCATCAACCGCAGCAACCATGAGGCCAGT------CAGGCAGTGCGCCCCAAGTCCTCAGCGTCCCGCTGGCTTCCACCGGGAACGCCT------------------------------------------CCACAGCTGGTGACCGAGATCCTGGAGATACGCGAGAGC
ATGCTGTCGCTGCTGGTTAAACTGCACCAGAAACTGTCGGCCAAGCAGAAC---TCTCTGTCTCTGAGCTGGTTGGCCGAGGTGGATCCTGCCCATCATGCGCACGGAGACGGTTTAACGGCCATCGAAAGAATCTTAGCCAAAGCTTCAGCTCGAAGCAGACACAGTAAAAGATGCCTA
CAGGAGATCTGCGGGAAAGTGTGTCCACCCATACCGCCAAAGAAGATCAGTCCTGGAGATAAGAAGAGCATGGACAAGGAGGAGAGGCGTCAGCGCGCCAGAGAGAGGCAGCAGAAGCTGCTGGCGGAGTTTGCCTCCAGGCAGAAGAGCTTCATGGAGACTGCCATGGATGTTGAGTCC
CCTGAAGCAGATGCTGTAATGGACGTCAGCTCTGAGGAATCTTTGGACTCTGAGGTTCTCTATGACTGTGTGATCTGTGGTCAGAGTGGACCGTCCACTGAAGACAGACCCACAGGACTGGTGGTTCTGCTGCAGGCTTCGTCAGTTTTGGGTCACCGTTGTCGTAGTGACATGCCAAAG
CGATTGCCCACCACAGACGAAGAACACATCTACCCTGAGGACACATGTGGAGCCACACACGATGTCAGGCTGTCCCTTATGCAACGCTATTTTAAAGATAGTTCCTGTCTGCAGTCTGTGTCTATTGGCTGGGACGGAGGGGTGTATGTGCAGACGTGTGGCCACACTCTGCATATAGAC
TGTCACAAGTCCTACATGGAGTCCTTACGGAATGATCAGGTTCTTCAGGGGATTTCTGTGGATAAAGGCGAGTTCACTTGTCCGCTTTGCCGCCAGTTTGCAAACAGTGTTTTACCTTGTCGTCCTGGACGAGGGATGGAAACCGGAGCCTGGCACGCA---CCCAGTACCAAGAGCATG
TCTACACTGGTGAAAGAAGTAGAAGACCTCCAGGAGCAGCTGGGCATTTTCCCAATCGAGTCAAACCTGAGTAAAGAGATGGAATCTGTTATAAAGGACATTAAAAACACCACACAGAAGAAATACATGGATTATGGGAAGAACCCTGGGTCACCTGACAATGACTTCCTCTTCATGTAC
TCCGTGGCCAGAACAAATCTGGAGCTTGAGTTGGTTCATCGTGGTGGGAATCTATGCAGTGGAGGGGCCAGTGCAGCTGCCAAACGCTCCTGTCTCAATCAGCTGTTTCACGTGCTGGCCATGCACATGCGGCTCTACAGCATAGACTCGGCATACAATCCATGGACCAGACTCACACTG
AGCACGCAAAGCAGAGAGAATGAGTACTGTGATGAAGAGCGTCCTGAGGTTCCCATGCTTTTCCGAGACGTCCCATCCCTCCTAATCATCTTCATCCTCACCATGCCTCAGCCTTTACGCAAAGAGCACTTCACGTGTGTGGTGAAGGTGTTGTACAGTCTGCAGTTCACACAGGCTCTG
GCTGCGCTCTCCATCAGGTTCAGCCGTGAGGAGAGACTCGCCTGGAGCAACACTGGAGCTGCCAAGAAGAACCTGCCAAACTCTGACAAATCATGGGAGTCCCTCCTGGGTCACATGATCTCCGAGCTGACGAAGGCCAAAGACGTGTATGACACCAACTCTGAGGAAACATCCGCTTTG
AGCTCCAGTGTTTGGTCTCCTCAGTCCATTGAGTTCAGGCTCCAGCAGTTCTGTCTGCCCTTCCTGAGACTCTCCTGTTTACTGCAGCACCACCTGTATGGAGACAGCTTACCCGGCTGCCTGGTGGAGGAGGAGTTCTCTCTGCTGACGCGCTGTCTGGGTTTA---------------
---GCTGCTTCTGTTCAGTGCAGTGGA---------TCC---ATGAGCAGCGCAGCGTGTCTGGAGTGGAACATCAGTGCTTTTGACTTGATCAGTCAGTGGTGCTCAGAAGTCGTCGCTCTGTCCGACACGCCCTCCCAGCAGTCTGCGTCTCTGTTAGGTCAGGACCCGCAGTGGGCT
GCTCCTCGTCTCCTGCAGCTTCCCGACAATTACAACACCATCTTCCAGTACTACCACAGGAAATCCTGCAGCAGCTGCGGAAAGACCCCCAAAGACCCTGCGCTGTGCCTGGTGTGCGGCGCGTTCGTCTGCCTGAAGGGTCATTGCTGTAAGCAGCAGGGCGTCTGCGAGTGTGTGCTG
CACTCCCAGCACTGCGGAGCGGCGACTGGTATCTTCCTCCTGATAAACGCATCCGTCATCATTATCATCCGAGGGCATCGCTTCTGCCTGTGGGGGTCTGTGTATCTGGATGCTCACGGAGAGGAAGACCGAGACCTACGT------CGAGGAAAGCCTCTGTATTTGTGCGAGGAGAGA
TATCGTGTTCTGGAGCAGCAGTGGGTCGCTCACACCTTCGACCACATCAACAAGCGCTGGGGTCCTCATTACAACGGACTT
>ENSGACP00000006715_GACU
------------------------------------------------------------------------------------------------------------------------------------------------------------------------------------
------------------------------------------------------------------------------------------------------------------------------------------------------------------------------------
------------------------------------------------------------------------------------------------------------------------------------------------------------------------------------
------------------------------------------------------------------------------------------------------------------------------------------------------------------------------------
------------------------------------------------------------------------------------------------------------------------------------------------------------------------------------
------------------------------------------------------------------------------------------------------------------------------------------------------------------------------------
------------------------------------------------------------------------------------------------------------------------------------------------------------------------------------
------------------------------------------------------------------------------------------------------------------------------------------------------------------------------------
------------------------------------------------------------------------------------------------------------------------------------------------------------------------------------
------------------------------------------------------------------------------------------------------------------------------------------------------------------------------------
------------------------------------------------------------------------------------------------------------------------------------------------------------------------------------
------------------------------------------------------------------------------------------------------------------------------------------------------------------------------------
------------------------------------------------------------------------------------------------------------------------------------------------------------------------------------
------------------------------------------------------------------------------------------------------------------------------------------------------------------------------------
------------------------------------------------------------------------------------------------------------------------------------------------------------------------------------
------------------------------------------------------------------------------------------------------------------------------------------------------------------------------------
------------------------------------------------------------------------------------------------------------------------------------------------------------------------------------
------------------------------------------------------------------------------------------------------------------------------------------------------------------------------------
ATGCTGTCCCTCCTCATCAAACTCCACCAGAAGCTGTCGTCCAAGCAGAAC---TCCCTGTCTGCATCGTGGCTGGAGGATACGGACACGAGCCGCCACGCTCACGGAGACGGCATCACCGCCATTGAGCGCATCCTCACCAAGGCAGCCACGCGCAGCTGCCAGATCAAGCGCAGCATC
CAGGACATTTGTGGCAAGGTGTGTCCTCCTGTGCCGCCGAAGAAGAACAGTCCGGCCGACAAGAAAACCATGGATAAGGAAGAGAGACGTCAGAGAGCAAGAGAGCGACAACAGAAGCTGCTCGCCGAATTTGCCTCTAGACAGAAGAGTTTCATGGAAACAGCCATGGATGTTGAATCC
CCTGACACCGAGGCAGCCATGGACCTGGGAGCATCCGAAGTGATGGAGTCTGAGGTTCTTTATGACTGCGTGATCTGTGGGCAAAGCGGGCCGTCCACTGAGGATAGACCCACTGGTCTCGTGGTTCTCCTCCAAGCATCCTCAGTGCTCGGGCACCGCTGCCAAAGCAAAGAGGCTAAG
AAGCTACCAACTAGTGATGAAGAGCACATCTACGCTGCGGACACGTGTGGAGTGGCGCATGACGTCCGGCTGACTCTCATGCAACGGTTCTTCAAAGATAGCTCCTGCCTGCAGTCCGTGTCAATAGGTTGGGACGGGGGCGTCTACGTTCAGACCTGTGGACACACTTTGCATATAGAT
TGCCACAAGTCATACATGGAGTCTCTGAGGAATGACCAGGTCCTCCAGGGCTTCTCTGTTGACAAGGGTGAGTTCACGTGCCCACTGTGCCGACAGTTTGCCAATAGTGTTCTTCCCTGTCGCCCGGGGCGGGGCTCAGAGGCCGGCGCCTGGCACACG---CCCACCAGCAAGAAGACC
TTTGTGCTCGTCAAGGAGGTGGAAGATCTTCAGGAGAAACTTGGCCCTTTTCCAACAGAATCCAATTTGAGTAAAGAGATGGAGCTGGTTATTAAAGACGTGAAGAATACCACCCAGAAGAAATACATGGACTATGGCAAGAACCCTGGCTCCCCCGACAATGATTTCCTCTTCATGTAC
TCTGTGGCAAGGACCAACCTGGAGTTGGAACTTGTGCACCGTGGAGGAAATCTGTGTTCCGGAGGTGCCAGTGCCTCCGCCAAACGGTCCTGTCTCAATCAGCTGTTCCATGTGCTGGCCATGCACATGCGTCTGTACAGCATCGATTCGGCATACAACCCCTGGACGAAGCTGACTCAG
GTCACACAAGACAGGGAGGCGGACGGCTTTGATGAAGAGAGACCTGAGGTACCGATGCTGTTTCGAGATGTCCCGTCCCTCCTGATCATCTTTGTGCTAACAATGCCGCAGCCTCTGCGAAAAGAGCACTTTTCCTGCGTGGTGAAGATGCTCTACAACCTGCAGTTCACCCAAGCTGTG
GCTGCACTCTCAACCAAGTTCAGTCCGGAAGAAAGGCAGGCGTGGAGAGCGTCGGGGGCGCTCAAGAAGAATCTTGAAAACGCAGACTCATCTTGTGAAGCGCTGCTCGGTCACGTTATCGCTGAGCTCTCGAAGGACAAGAGTGTCTACGAGGTGAACGCTGAAGAAGCATTGATGCTG
AGCTCCAGTGTGTGGTCTCCACAGTCTATCGAGTTCAGCCTTCAGCAGTTCTGCCTGCCCTTCCTGCGACTCTCGTGCCTCCTTCAGCACCACCTCTACGGAGACGACCTAACTGGCTGCCCGGAGGAGGAGGAGTTCATGTCCCTGGCTGTGTGTTTGGGGCTC---------------
---TCCCCCTCGGCCCCTCAGCCTCCC---------AACGTCGTGCACAGTGCCTCATATCTGAATTGGGCGGTTGGCGCCTTTGACTTGGTGACACAGTGGTGCGCCGAGGTCACGGGGCTCTCTCAGATGCAGGCTGACCAGTCAAAGGCCCTGCTCGTACAGGAACCTCAGTGGACG
GCCCCCCGCCTTCTGCAGCTGCCCGACAACTACAATATCATCTTCCAGTACTATCACAGGAAGGCCTGCAGCGCCTGCAAAAAGGTGCCAAAAGATCCCGCCCTCTGCCTCGTATGTGGCGCCTTCGTCTGCCTCAAAGGCGTGTGCTGCAAACAGCAGGGGGTCTGCGAATGCGTTTTG
CACTCCCAACATTGTGGCGCAGCTACGGGCATCTTTCTACTGATAAATGCCTCGGTCATCATCATCATCCGGGGACATCGCTTCTGCCTGTGGGGTTCTGTTTACCTCGATGCCCACGGGGAGGAGGACCGCGATTTACGGTACAGCCGTGGCAAGCCTCTCTTCTTATGTGAAGAACGG
TATCGAGTGTTGGAGCAACAGTGGGGTTCACACACCTTCGATCACATCAATAAGCGTTGGGGGCCCCACTATAATGGACTC
>ENSXMAP00000004925_XMAC
ATGATGGCGGCGTCGCTGCTACGCCGGGACAAGAGAGCTACTGCCGCCCACTTGAAGGCAGACTTAACCCGGACTGACAACAGCTCGGGACTCCGACAACTTCAGGACCTGCTCGACGCGGTGCTGAATCCCGAGAAACCAGCTGCGGACACAGAAGCCCTGGACTGGTGTAAATGTCTG
ATCGCGGGAGGCGAAGGTTTCGAGGAGTTCTGTAAAACCGTCCGCTCCTATGACAACGCGACTCTGTGCGGACTGGTTTGGACGGCTAATTTCGTGGCATACCGATGTCGGACCTGCGGCATCTCTCCGTGCATGTCACTGTGTGCTGAGTGTTTTAATAACGGAGACCACACGGGCCAC
GATTTCAACATGTTCAGGAGCCAGGCTGGTGGGGCCTGTGACTGTGGAGACAGTAATGTCATGCGAGACAGTGGGTTTTGCAGACGGCATAGGTTAAGAACCGGGGAAAATGTTCCCTCCATACCCCGAGATCTTCTCTTGATGTCTGAGATGGTTCTTCCTCGCTTCATCCTGTGCATC
ATTCAGTATCTGAGAGATGGATACATTGAACCAGAAACGTCAGCGGAGAGAGATCTGCAGAAGGTTCTTCAACAGCTGGAGCCTCAGATCACGTTTTTGGAGGAGCTCACAAAGATGGGAGGAGCAATGAGGACCGTATTGACAAAGATCTTGACCAATCAGCAAACGTACAAGGAGCTC
AGCATGGGCAAAGAAGACAATTTGTATGCTAAAAAGAACTACGACAAATATTTGTCAGCGCTGAAGAATTCAGGTCTGGTGTCTGTGGAGGAGAAAAACCAAAGTGCTGCTGCTGACATTGCTGTTGGTGCTGAAGGAGGTGCCGGGGCGATGGTCCTGCTGGGAACCACTGCACCAGGA
AGCCCAGACGAGTCTACTAAAGAGGAGGATCAAGATGGAGGCCAATCTGTTGGCCAGAGGAAGAGGGTTAAACTTAGCAGCAGTACCAAAGATCCATACATTATTGATTCGCTAAAGCACAAATGCTTCCTGGAAGAGTTGCTATTTTGGACAATAAAATTTGAATTTCCACAGAAAATG
GTCACATTCTTGTTAAACATGTTGCCAGATCAAGATTACAAGATCACATTCACAAAGACGTTCGTTCAGCATTACGCCTTCATCATGAAAACCCTGATGAAGAGCCACGAGTCAGACACAATGTCCAACCGCATCGTGCACATTAGTGTGCAGCTGTTCAGCAACGAGGAGCTGGCCCGA
CACATGACGGAGGAGTGCCAGCTGCTGGACATCATGGTCACGGTGCTCCTCTACATGATGGAAAGTTGCCTTATCAAAAGTGAACTTCAGGATGAAGAGAACAATCGCCATGTTGTGGTAAACTGCAGTGAAGCACTATTAAAGAACAACACTTACTGGCCCCTAGTTAGTGACTTTATC
AACATCCTCTCACACCAAAGTGTAGCCAAAAAGTTCCTGGAAGACCATTCCTTGTTGATGCTCTGGATGAGCTTTGTTTCGTTTTTTCAAGGTATGAACCTGAATAAGCGGGAACTGAACGAGCACGTGGAATTTGAGTCTCAGACATACTATGCAGCATTTGCAGCAGAACTCGAGGCT
TGTGCACAGCCAATGTGGGGTCTCTTGACACACTGCAAAGTCAAAGAGACCCAGGAATATACAAAAACCGTTGTTCGCTATTGTTTGGAAACACTGCAGATCTGGTTTGATGCCATTGGCTTCATTGATGAGCCTGCTCCAAATCAAGTGACGTTTCACCTGCCGCTCCACCGCTACTAC
GCCATGTTCCTCAGCAGGGCTGTGAAATGTCAAGGGTTGGATTTGGATAGCCTCCTGCCTGATCAGGAAATGCTGATGAAGATTATGGTGCATCCACTCCAAATTCAGGCGTGCCTGTCAGAGATCCACAGCAATATGTGGGTCAGGAATGGTCTGCAGATTAAAGGACAAGCTATGACT
TATGTGCAATCACACTTCTGCAACTCCATGATAGACCCAGACATCTATCTCCTTCAGGTTTGTGCATCAAGGCTGGATCCTGACTACTTCATTTCAAGTGTTTTTGAGAGATTTAAAGTGGTCGACCTCCTGACAATGGCTTCTCAGCACCAGAATGCCGTGTTAGATTCTGAGCAGGAG
AGGCCGATGCTTGAAGGAGCGTTGACTTTTCTGGTCATACTGACGAGCCTTCGCATTCATCTGGGAATGACGGATGATGAGATTCTTCGGTCCGAGATGGTCTCCCAGTTGTGCATGAACGACCGAACCCACAGTGCACTGTTAGATCTTATTCCAGAAAATCCCAACCCAAAGAGCGGC
ATTGTTCCGGGTAGCTGCAGTTTTGAGGACGTGCTCTCTGCTGTGGCTGATTTCAAAGCGCCTGTGTTTGAGCCCGGAGGCTCCATGCAGCAGGGCATGTACACACCTAAAGCTGAGGTGTGGGAGAAGGAGTTTGACACCATTATGGTCGTCCTCAGAACAGTCTATCGCCGTGATGTT
CAGTCAGCAATGGACAGATACTCGGCATTTTTGAAACAGTATGGAATCCATACTGGAAACCCATGGCCACCTTACAAAGAGAGGACTCCTCTGCATCCTTGTTACAAAGGTTTAATCCGACTGTTACATTGCAAGACCCTGCACATTGTGATATTCACTCTACTCTACAAGATATGGATG
GATCACCAGAACATGTCTGAACATGTACTGTGCATGGTCCTCTACCTGATTGAGCTTGGCTTGGACAATCAGGTTCAAGACAACAAAGAGGATGAGGAACCTTGCATTGAGGAGCACTGCCATGATAGCTGGTTCCCCGGCACCAATCTGCTTTCCAATCTGCACCATGTCATCAACTTT
GTAAGGGTCCGGGTTCCTGAGACAGCGCCTGAAGTGAAG------------------------------------------AGGGAGACCCCTCCCAGTACGAGCGCTGAAGCTTCTTCTTATGGCCAGAACTTACGAGAAGCTCAGGTGTTCAGCCTGGTGGCGGAGCGCAGGAGAAAG
TTCCAGGAAATAATCAACAGAAGCAACACGGAAGCAGCT------CAGGTCGTCAGGCCCAAGAGCTCCTCGACCCGTTGGGTTTCACCAGGCACGCCC------------------------------------------CCCCAGCTGGTGACCGAGATCCTTGAGATCCGAGAGAGC
ATGCTTTCCCTCCTCGTCAAGCTGCATCAGAAGATGTCATCCAAGCAGAAC---TCCCTGTCAGCCTCTTGGCTGGAGGACCCGGACACAAGCCATCACGCTCACGGAGATGGCATTACAGCCATCGAGCGGATCCTCACCAAGGCGGCCGCACGCAGCTGCCAAATCAAGCGTAGCATC
CAGGACATTTGTGGAAAGGTGTGTCCTCCAGTGCCACCAAAGAAGAACAGTCCATGTGACAAGAAAGCTTTGGACAAAGAGGAAAGGCGTCAGCGGGCCCGAGAGAGGCAGCAGAAACTTTTAGCTGAGTTTGCTTCAAGGCAGAAGAGTTTCATGGAAACGGCCATGGATGTTGAATCT
CCTGAAACTGAGGCAGCGATGGATTTGGGGTCATCAGAAGTGATGGAGTCTGAGGTTCTGTACGACTGTGTGATCTGTGGACAGAGCGGGCCGTCCACCGAGGACCGGCCAACTGGATTAGTGGTTCTACTGCAGGCGTCCTCAGTTCTTGGGCACAGACGCAAAAACAAACAACCTAAA
CAGCTACCAACGAGCGACGAGGAGCACATATATCTTGCAGACACATGCGGTGTGGCTCATGATGTCAGGCTCACACTGATGCAACAGTTCTTCAAAGATAGTTCTTGTTTGCAGTCTGTGTCAATAGGCTGGGATGGAGGAGTCTATGTCCAGACTTGCGGACACACTTTGCATATAGAT
TGCCATAAGTCCTACATGGAGTCTCTGAGGAATGACCAGGTCCTCCAGGGTTTCTCTGTTGACAAGGGCGAATTTACCTGCCCACTGTGCCGGCAGTTTGCCAATAGTGTCCTCCCGTGCCGCCCCGGGCGTGGCACAGATTCGAGTGGATGGCACACA---CCCACGAACAAAGCGACA
TGTGTTCTTGTGAAGGAGGTGGAGGACCTACAGGAAAAACTCGGCCTTTTTCCGACGGAGTCCAACTTGAGTAAAGAAATGGAATTAGTAATTAAAGACATCAAGAACACCACCCAGAAAAAATACATGGACTATGGCAAAAATCCTGGCTCCCCAGATAATGATTTCCTCTTCATGTAC
TCAGTGGCAAGGACAAACCTGGAGCTGGAGCTTGTGCATCGGGGAGGAAACCTGTGCTCTGGAGGAGCCAGCGCTGCTGCCAAGCGCTCATGTCTAAATCAGCTGTTCCACGTGTTGGCCATGCACATGAGACTCTACAGCATCGATTCAGCGTACAACCCGTGGACGAAGCTGACGCAG
ATTGCACAACACAAGGACGCAGATGGCTTTGATGAGGAGAGACCTGAGGTCCCCATGCTATTTCGAGATGTCCCATCCCTCCTCATCATCTTTGTGCTAACTATGCCACAGCCTCTGCGTAAAGAGCACTTTACCTGCGTGATCAAGATGCTGTACAACCTGCAGTTCACTCAGGCTTTA
GCTGCACTGTCAACCAAGCTGAGCTCCGAAGAAAGGCAAGCCTGGGTGAAATCAGGAGCACTTAAGAAGAATGCTCAGAATCCAGAGAAGTCATTCGAAGCTCTGCTCAACCACGTCATCACTGAACTTTCAAAGGACAAGAGTGTTTACAAAGTGAACAGCGAAGAAACTACTATACTG
AGCTCCAGTGTGTGGTCGCCACAGTCCATCGAGTTCAGCCTCCAGCAGTTCTGTCTGCCCTTTCTTCGCCTCTCCTGCCTTCTGCAGCATCACCTTTATGGAGACAACCTGACTGGCTGCACGGAGGAAGAGGAGTTCTCGTCTTTGGCTGTGTGTTTAGGGCTG---------------
---CTGTCATCAGCTCCTCAGCCTCCC---------AGCGCCGTACACAGTGCCTCATGTCTGGAGTGGCCCTTTAGCGCCTTTGACTTGGTGACGCAGTGGTGTGATGAGGTCACAGGGCGATCTCTGATGCATCCTGAGCAATCACTAAGCTTGCTGGTCCAAGAACCTCAGTGGGCA
GCACCTCGCCTTCTTCAGCTACCAGACAACTACAACATCATCTTCCAGTACTATCACAGAAAGGCCTGCACTGTCTGCAAAAAGGTGCCAAAAGACCCTGCGCTCTGCCTCGTTTGCGGCTCTTTCGTCTGTCTCAAAGGTGTCTGCTGTAAACAGCAGGGTACCTGTGAATGTGTTTTG
CACTCCCAACATTGTGGCGCAGCTACAGGCATCTTTCTACTGATAAACGCCTCAGTCATCATCATCATCCGTGGACATCGCTTCTGTCTGTGGGGCTCTGTTTACCTTGACGCTCATGGGGAAGAAGATCGAGATTTACGC------CGTGGCAAACCTCTGTTCTTGTGTGAAGAGAGG
TATCGAGTGCTGGAGCAACAGTGGGTTTCCCACACCTTCGATCACATCAATAAACGCTGGGGGCCACACTATAATGGACTC
