# Supplementary material for: Global expression pattern of genes containing positively selected sites in European anchovy (Engraulis encrasicolus L.) may shed light on teleost reproduction
Source: PLoS One. 2023 Aug 11;18(8):e0289940. doi: 10.1371/journal.pone.0289940 (PMC10420382; doi:10.1371/journal.pone.0289940)
Supplement: S1 File — (ZIP) [file pone.0289940.s008.zip › alignments/anchovy.14736_ANCH.fas]

>ENSONIP00000021833_ONIL
ATGTTGGAGGGCCTTGTTGCCTGGGTGCTGAACACATACCTAGGAAAATATGTTAGCAACCTAAACACAGATCAACTCTCCATTGCTCTTCTGAAAGGTGCAGTGGAGTTAGAGAACCTCCCTCTGAGGAAGGATGCCCTTCGAGAGTTTGACTTACCATTCGAAGTCAAAGCAGTAGGC
TTCATTGGAAAGATCACTCTCCAGATCCCTTTCTACCGGCCTCACAGTGACCCATGGGTCATCTCCATGTCCCAGCTCAACCTGATTGTTGGCCCTGCCCAGCTGCAGGAGTATGACGGAGAGAGGGACAAAGACGAGGAGAGAGAACGCAAAAAACGCCTCCTCAAAGCTCTCGAAGAC
AAATTCAAAAATGAGTGTGAACAGACAGGAGAGTCGTACTGGTACTCTGTGACTGCCTCATTAGTCACCAGAATTGTGGAAAATATTGAGCTGAAGATCCAACATGTGCATCTACGATTTGAGGATGACTTTTCCAACCCTGAGAAGCCCTTTTCCTTTGGCGTTTGCATCAACAATATA
TGTGCTCAGAACCCTTCCAGGGAATTGGTCCAGAAGCTTTTCAGACAAAAGCAGTTGGAGATCGAAGACTTCAGTGTCTACTGGGACACTGAGTGTGAAATGCTGGGAAAGCTGCCCATTAACCAGATCCAGGATGCCATGAGCCAGTGTATGCAAAGCCGTGACCATCAGTACATCTTT
GAGCCGGTGTGCGCATCTGTGCTGCTCCGAAGAAACACTTCCAAGGAGCCTTTGAGGTCCCGACACACCCCACGAATCGAAGGCCAGGTTCAGCTGGAGTCTATGTCTTTACGCCTTTCACAGGTGCAGTACCAGCAGATCATGGCCTTCCTTAAAGAGCTGGATCGCAGGGAAAGAGAG
ATGTTTTACAGAAAGTGGAGACCGAAAGTACCTATTTCAGGAAACTGCCGACAGTGGTGGATGTTTGCCATCCAAGCCAACCTGAGTGACATAAAAGAGCAACGGCGGCGAGGCAGTTGGGACTTTGCCCTGCAGCGCGCCCGGGACTCCCTAACCTACACCAGCCTCTACTTCAGAAGG
CTCAAAGGAGTC---CTGAGTCCTCAGGAAGAGAGTGAGCTGGAGCGGGTTGAGGATGAGCAGACATTTGAAGAGCTGCAGATTCTCAGAGAAGTTGTCCATGAGTGGTTTCGAAAGCAGGAAGTAATTGCAGAGAATGCACGTGAGCCCAGCAGTGAGCCCCAGACGTGTTCATCTACA
ACATCTGTTCCAAAGAGCGGGAGTTCAGGAATGATCCAGTACCTACAATCGTGGTTCCCAGGCTGGGGGGGCTGGTATGGAGAGTCCCAG---GATCCAGATAGG---------CCACAAGAACTCCTGCAAAGTCCATCCTCTTGGAATATTCTT---GAAACAGAAGAATTGTTTGAC
CCCTTGGAGGACTCTCACACTTTGAACACGTTCACCAGGCGAGATCATCTGTTTGCCCGGTTGGACTTCTTACTGGAGAAGGGTGGAGTCACCCTCTTCCACCAGGACAAGTGTGGAGACACGCTGCATGAGAGTGGAGTCATACAGCTGGAATTCTCTGGGGTGAAAGTGATGGTGGAG
TCTCTCCCTCGCTCAGAGTCCTCCTTATTGTCTGTAAAGCTGGGAAGTTTGTTCCTTCGAGACTTGACCACTCAGGGCACTATCTTTCCTGTCCTGGTGTCGCCCAAAACG---------------------------GTAAGCAGTGATGGCAGAGCATCA------------CAT---
AAAAATATTGAAAAACTAATTACATTCCAATCTCCAACCTTCCCGAGATGCAATGCGGAATGC---------------------------------GTATCATGCCCAGTGTTTGAGATGATTTACGAGCGTAACCCTGTGAGGTGCAAGTTTGAGAGAAGACTGGAAGTAAACACTAGT
CCACTGAACATAATCTACAACCCACAAGCTATAAAAGAAGTGATCGAATTCTTTTATAAGGGAAGAATTCACACCTCGGACCCAGGTTTTGGGTATCAGTCAGAACTGGAGCTGAGAGTGGCAGAAGCTGCAAGGAGGCAGTACAACAAGCTGAAAATGCAGACCAAGGCAGAAATCCGA
CAAACCATCGATCAGCTGCTTGTGGGAGAGTTCATTGAGAACAGTAAGCGCTGGACCATGAAATTGGACATCTCTGCACCCCAGGTGATTTTTCCTGATGACTTCCAGTCAGGAGACCCAATGCTTGTTGTTGTTGATTTAGGCAGGATTCTGCTGACAAACTCTCAA---------GAT
GACAATAAGTCCAACTCAATGGCTACTCAGCCAGAAAGAGAAAACATAAGTGATGATGAGTACCAGACTCCTCTTGCAACCCCACCAGAATCTCCCCCACCTGAACTCGATGTGCCTTTGAAAGCACAGGTGAAATACCCTGAGTTTACAAGCTTCAGGTCTCTGGAAGGTACTCAGGCC
TATAGACAAAAGCTTTATGAAAAATACTCCTTATCCTTCAAAGACCTCCAGATAATGGTCGGTCGCTATAAAGACAACTGGAAACATCTTCAGGAGAGTGAGGTAGGGCCTACACACGTGGTGGAGAAATTCAATGTCCTCTTGCAGCTTGAGCAGAGACTGCGCTACACATCTGACCCC
CAGCTCCCCGGTGCTGTGCTGTCAGGAACCCTACCAGACCTCAAGATCCATATGAACCTTGAGAAGATGACTGCTCTTAGGAGTTGTCTGGCTAGACTAAACAGTCCAGCTGTA------------------------------AAACCTTCTGATCCTCTTACCCTCCGCCATGAAAAG
ATATTTCAAAGAGAAGAGAGCTCATGGAAGCTGCAGGGTTCAGCCAAAAATCTGACTCAGAGCGTGATGACATTGGAGCAGCATACACGTGAAGTCTTGGTGGAATCCCGTCTACTGTTAGCTGAATTCAACATTAACTACATGCAGCTTGGTGTAGAGAGTGATGGGCGGTACATATCT
GTTCTTAAAGTGTTTGGCACAAATGCTCATTTTGTCAAGCGACCATATGATGCAGAAGTTGCTCTAACTGTCCATGGTCTTCTGCTGGTGGACACCCTACAAACTTACGGCTCAGACTTTGACCTCCTTGTTGCTTCTCATAAGCATCTCAGTTTTGACATACCCACAGGCAGCCTAAGA
GAAAGCCAGCCATCATCTCCTGTTTCAGCTAATGGCAGTTCTCCTCCACATCAGCAAAGCTGTACTGAGCAGTCTTCTCACCTGCCCTCAGATGGACTCTCCCCCTTCAGTTCCCTTTTCAAAGACCAAGAAGCCCTGATTAAGCTTGAGTACCAGTTTGTCAGCTCAGACTGCCCCTCC
ATGAATTTGGAAAGCTCCCTTCAGGTTACAAGCATGCAGGTCAATAACCTGGATATCATTCTCAACCCTGAGACTATGGTAGAACTGCTCAAGTTCCTGCAGAAGTCTTTCCCCAAAGAAGAAGGCACCTGGACGTCACCAGTGCAACACGATAAAGCACAACAACATACAGAACAGGAC
TGTGGTGAGGAACAGGATGGGATATATCAGTCCACCTATGACCAGAACAAAGAACTGACCGTGGAGATCCATCGCCTCAACCTGCTTCTCCTCCGTACAGAGTCTACCAGCACTGTTTTAGGCACTGAGAAGAAAGGTTTGAAGATTGCCACTGCCAGCATTACTGGTACCAAGGTCAAT
GTGTCCATGGGTAGCCGGTTGGACATTAACGGTTCACTTGGATGCATGCAGCTGGTGGACCTAACCCAGGAGGGAGGCCGAAGCCAGTTTGTGGTCAGCATTGGTAGTGTTGAAGACTGCTCCCCAAGTCTTGATGGATTAACATTCCTCCCCGACACACGAGAACGTTCTCCTGCAGAA
GCTTTGAATTTCCACCTTATGGAGAAATCCCAAGGAGAGTGTTCTTTGAAACTTCAAATGGCATCATTGCACTACAACCACTCAGCTAAGTTCTTAAAGGAACTCAGTCTCTCAGCCAATGAAGTAGAAGACAATTTCCGCTCCATGTTGAAAAGAGCTGCCACGAAAGTGTCAACAGTT
CTAGCCAACAAAACAGCAGAGTATAGTGGGATGGTGTCACTCTTTGAGACGCCGTCACGGAAAATTCGATCTTTGAGTCAG---AGCTGGGTCTATCCGTTTGAG---GATGAAGAGGACGTTCCCATGGAGGAACCTGAATCCACTTTAGATACATTCTTAGTAAAACTGACCCTGAAC
ATTAGCATTGAATCACCAGTTGTGTCCATTCCCCGTAAACCTGGTCACCCGGAACTCTTGGTTGGTCACCTGGGAAGCATAACAATCCAGAATTTTGTTGCTGGACAAGACTCAGAAGAAGAAAGGTTGCAGGTGTTGGTGAAGGACATTTGCCTCTATTCACTCAAAATGACTAATTTA
GTTGTGAAGAGGCTAGGCAAA------GGGGTTAATGCTGGCAGCGTGTCACCAACTCACGACAGGAGCAACACTCAGGATGGACCACAGTTCACACGTCATGACTTCTTTGAATCCTTAAATAAGGGAAAAGCTTTCCATATACTGAAAGACACCACTATACAGTTCACCCTGGAGAAA
GTTCCTGTTGATCGAGATGCACAGTTTACCCTCCTCACCACAGAGGAATCCTTCAAGAGCACAGGACTACTGAGAATTGAGGGCAAATTTGTTAATCCTGTTAAGGTGTTCCTGTGCAAGCCTGTGTATGAACAAGTTCTCCAGACACTGGACAATTTGTCCCTGACTGAAGAGCAACAT
GTTACACCGAGCCAGCCGCCCACACCCCCACCACCAACACCTTCCTGCACCAAACCTCACCGCTTTCCCGACCCCCAGGGAGGAATCTTC---------------------------------TCTCACATGTCA------CTTTCATCTCCTTTGCCTCTACAGTCGAACAAACCTACA
ATGGACTCTTCCTCGTTCACTCAGCTAAAAGTCACCTTACATGTGGCAGAATTGCAGGTTCATCTCAGTGCTGATCTAACACAGGGGTCCCAGGGCTTAGTCAGTTTGCGCTTCCAAGATTTGGAGGGAGACTTTACCAAGGATCACCCTCATTTACTGGAAATCCAGCTGGCTCTTCGT
TCCCTGCTCATGGAAGACCTTTTGGAGCAGAATCCCGAGTCCAAGTACAAACATTTGATGGTGTCTCGCGGAGCTCCCAAACCTTCCACCTTTAGTCCAAAGGAGTACCTTTCTCAAAGCTGTCCGTCAGCATCTAATGCTTTGTACCCAGTCATGCCTCGGTCACTGCCCGCTCACATG
GAGGAGGCTCAGAATGTCTTCCAGCTGTACCAGAGGCATCCCAGCAACCCTTCATCTAGCAGTCGCAAATCCAAGAGGGGCCCGGACTGTCCCAGCACTCCTCCTCCTTCTCCGAGCCACCACACACCCTCTCCTAACCCACCACCAGATTTTGACGAGTCACTTGTCCATATCAGTGTA
CAGCTGGTTGACCAGAACCATCCAGAGTTCAGAACGCATTATGGGAGCGTAGGCCGAAGTGTGGACGTTGACTTTAATTGCCTGGACGTTTTGATCACGCTACAGACCTGGGTGGTTATTCTGGACTTTTTTGGTGTTGGCTCTACTGCCAATAATCATGCAGTGAAGGTGCCTGTGACA
------------------CCCCAACCCGCGCCGGGAGAGCCTCTCTATGAGCCAGACAGCGGT---GAG------AAGGACAAAAGAGAGCCTGTCAACACCAAAGTCGACCTAAAGGTTCATTCTTTGTCTCTTGTACTGAACAAGAAACTCAATGAGCTTGCCAAAGCAAGTGTGTCC
AAATTATCTGCTCATCTGGAGATGTTTGACGGTGACATGGCATTACAAGGAACTCTAGGAAGTTTATCTCTGAGTGACCTGACCCCACATGGTGATCTCTACAGAGAGCGCTTCACTACACAAGGAGGGGAGGCACTGATCTTCAATATTCTTAAGTATGGCCAGCCTGACCCTGACCTG
GAGCGGGAATGTGACATCAAGGTGTCTTTGCAGATGGCGTCAGTGCATTACGTGCACACACAGCGCTTTCAAGCTGAGGTGGCAGCCTTCATCCAACACTTCACTCAGCTACAGGATGTGCTAGGCCGGCAGCGGGCTGCAGTGGAGGGCCAGCTTGTACGTGATCAACCTCAAAGGGCA
TCCAGAGTCCTGCTGGATATTGAAGCTGGGGCCCCAGTTATTCTCATCCCAGAGAGTTCCTGGTCACCAAGGCTCATTGTAGTCAACCTCGGTCAGCTGAGGGTGAAGAACCGCTTCCTTCCAGCAGGGGCTTATGGGACTTTTTCCCTCAGAGACAAG---------------------
------------------------------------------------GAGACGCGCAGAGTCTCCACA---------------------------TGC---------------------------------------------------------AGTTCG------ACCTCATGCACA
GGTCTGGGCCGGCCTGAGAGGCCACAAACCGTAGACACAGAGAAGGCACCTGAGAAGGATGGC---------------------------CCTCGC------------------------------------------------------------------------------------
---------AGTTTAGGTCAGCATCTCTGTAGCTACTGTACAATCCCAAAAAAAACAATGAATGCAAATGCATTTGTCCAAAACACTATGAACCTAGCTGTATGTGGTGTGTCTTTATCCCCATTAGAAAACCACGTGTGCTTGTTGGACTGCATTGCATTGGACCTGCAGGAGATGGAT
ATCTTTGCTGCTGAGCGTTTGCCAAGTCAGCCCTTGGACAGTGGTGGTAAACCTCTTGAATATTCAGACCTGGTCTTTCCTTCCTATTGTGTCCGTCGCACTGGAAACAACCTGCTGAAAGACTGCTGCCGCCTCAAACTTAAAGTGGAGCGCAACCTGGACAAAGAGCTCAGCCATGTG
GTACCCGACATGTCCATCCAAGGCAGCCTGTCATCGGTACACTGCTCTCTGGATGTGGACCACTACCATCTGATCAGAGGGCTACTGGAGAACAACCTGGGAGAGCCTATTGAAGAGTTCCTGCGACCCTACAACCTGCAGGATCCCAGCACCTATACGGTGTTGAGTGGAGATGTTTAT
ACCAACTTCTCATTCTTGTTGGACATGATGGATGTCAGTTTGGAGCTACTATACAATCCCCAAAACAGTGAACACAAATGCTCATTAGCAAGGTTCGACTTCCTTAAATCAAAGCTGCTCTTTGAGAGTTTCTCTAATGGATCCAAGTCTGTCAACCTGGTGTCTCATTCCCTGCTGGCA
TATGACACTCGATACACCGGG---------TTA---------------------------------------------------------AATAAAAGAGCTGGTGAAGATGATGGGACAAGGCACAATGTATTTGATTGCATTCTCCAGGCATCCAAAACAGGCGCTAACCGGGCATCC
TTACAGCTTGAACTGCATTATAGATCCACACGTGAGTCTTCCAGCTTCACAGTGGTCCTCAATAACCTCAGGGTCTTTCTGATCTTTGACTGGGTCCAGCTGGTAGGGGACTTCCTGCAGAAGCCGACTGAGAAGATACCCAGTGATGCCAGACATCATCAGCGCTGGCCTAGTAACACT
AGCACAGATTCAGGTTCTAGTACCATGGCCAGCACAATAGGAACTGTTATGCCAAAGACGGTCAAGAGTGGGGTAGTCACCAAGAGGTCCACGGTGTCAGTCACCCAGGAACGCTGCCTTGAGATCAAGATCAACGTCACAGGAACAGAGTTTGTGGTTGTGGAGGATTCATCCTGCCTG
GATACCAATGCCATCATTTTAAAAGGCACCACTGTCCTTACCTACAAACCCCGTCTGCTGGACCGACCCTTCTCTGGCAGCCTGGCAGGAATAGAGGTATTCTCATGTCGGCTGGGCAGCGAGCAGGAAACTGCACTCTCCATCATCGACCCGGTCAATATCCAGCTGGAGCTGTGTGGG
AGCCCCACATACCAAAGCAGTTCAGGTCTATTGGACGCCTTCAATGTAGAGGACATCCCACCGCTGCTGGAGATTCAGTTTCCAGCCCTAGACATCCGTCTGTCCTACAACGACATACAGCTCTTCTTGGCCATCACCAAGTCTCTCCCTACTGCG---AGTGCCCCACTGCCTCATGTC
TCTGAC---------------ACCACTGCTCCCCCCACCAAAGGAGCC------------------AGCCCTGCA---------------------------------CCC------AAAGACATCTTCAGGCAGAAGACTGAGTCACTTATA------------------------GAG
GGTCAGCTAACCCACTTAGAAGACCTTGGTTTCAGGAAGGAGGACTGCAAAACAGCCCTGATCCACTGTAAAGGTCAGCTGGATCAAGCTGCAACATGGCTGCTGGAGAATGCTGAGAATATAGCAGGTCATCCTCGAGCCAGGGCTAACTCT------GGGACCAGCAGCCACTCAGCT
CCT---TTGTCAGGAGTGGAGGTGAAGGCTGATAGCATCTGCATCTGTTTCATCGATGACTGCCTGGACTGTGACATACCGCTGGCAGAGCTAACCTTTTCCAGGCTTTACGTGCTGCAGCGCATTGGTTCCATCCAAGAAGGCAACGCTAGCTTCACTCTGTCTGGAGACTACTACAAC
CGAGAGCTGTCAGGCTGGGAGCCCTTTATTGAGCCCTGGCCCTGCATCCTTTCGTGGCAGCAGCAGGCCGCTGGTCGTCTCCATCCTCCACGTCTTAAGATGGGGATTCGAGCCAAGCAGAGACTGGACATCAACATCACTTCTGTCCTGCTGGAACAATACACCACCACCAAGAGCTCC
TGGATAGCTGACTACTGTAATGAGGAGGACCAGGCC---------------------CCCCAGACTTCGCCCCCCATGCCCTGGATAGGCTCTTCAGTTGATCCACCCAGCTTTGGACAAAGTGCGCCTCTTGCTCACCTTAGAACTAGGAGCACAGCCAGCTTGACTTGCCTCGAGCAG
CAGATTCATTCCAGA---GATGTCAAGTTGTCTAAGAAGAGGCAGCCCTTTGTCCCCTATGCTCTACGCAACCATACAGGATGTACTATGTGGTTTGCCACTATGACTACAACACCCACCAGGGTAGCACTCTCCCACAGCAGTAGTGCAGACTCCATTTCTGATGTCCACAGTTCAGGA
TCTGATGACAGCCACAATGTGAGCCAGTGGAGAGAGGTGCTGCCTGGGGAGGAGATTCCCTTTGAGTTCGAGGCCCATGAGAAACTCCGTCAT---CGACACACTCATGAGCTGAAACTGCACCAGCTGCTGGTTCGTGTATGTGGATGGGAGCAAGTGAAGCCGGTGTCTGTGGACAAA
GTGGGCATTTTCTTTCGTTATGCAGCTCCAGACAGGAGCAGCTCTTCCAACACTGTCGGCAGCCCTATTAGCAGGACCAACATTATCCACCCACACGTTTACTTCTCTGCCCTGCCTCCTGTGAGAGTGGTCTTCTCCATCACAATGGAGGGCAGTGCCAGGAAGGTGGTCACAGTCCGC
TCTGCCCTCATGGTCAAGAACCGACTGGATGTTCCTATGGAGGTCAGACTGGATAGCCCCTCCGCGCCTGACAAACCAGTAGTGTTGCCTCCAATCCTGCCTGGCCAGGCCTTGGCAGTCCCCCTCCACTTGACCTCCTGGCGGCTGCAGTCTCGGCCTAAAGGCCTGGGTTTGTTCTTC
TGTAAGGTTCCTATCCACTGGACCACGGTGGAGCGGCCTGGAGAGATCAGCAGCAGTAAGAGGGAGTGTCAGTCAGCAGACTTTGATGACAGCCTCAAGCACAGCTTCAGGTTTTGCGTGGTCATAAAAAAGGAGAACTACCCAGACCAGCAGCCTGCCAACAAATACGTTTCT---GGC
AGTACAAAGCAAATCTATCGACAGCCAGGGCACACGGTCTACCTTCTGCCTACCATGGTGCTGGCCAATTTGCTGCCCTGTGACATCAGCTACTACATTAAAGGAATGTCCATTAAAGGCTCACTGAAGCCGGGAAAAGAGGCTGTGCTCCATGCTGCTGACACCTCACAGAACATGGAG
CTGGGAGTCCTGCTGGAGAACTTCCCTGTGTGTAAAGAGCTGCTGATTCCGCCGGGAACTCAGAACTATGTAGTACGCATGCGCCTGTATGACACCAACAAACGTCTTCTTTGTCTCACCATTCGGATCATTTTACGAGCACAGGGAGCATTAAAAATCTTGATTTCTGCCCCCTACTGG
CTTATCAACAAGACTGGTCTGCCATTAATTTTCCGTCAGGACAATACCAAGACTGATGCAGCAGGCCAGTTTGAGGAGCACGAGCTGGCCCGTAGCCTCAGCCCATTGCTCTTCTGCTACACCGACAAGGAACAGCCTGCTATGTGTACAATGCGGATTGGTAAAGGAATCCATCCAGAT
GGAATTCCTGGCTGGTGTCAAGGCTTCTCCCTGGATGGAGGAAGTGGAGTCAGAGCAGTCAAAGTGATCCAACATGGAAACAGGCCTGGCCTCATCTACAACATCGGTATCAGTGTGCGCAAAGGAAAAGGACGCTATAGAGACACACACATCGTAACCTTTGCTCCACGCTACCTGCTG
GACAACCGATCTACACACAAACTGGCCTTTGCTCAGAGAGAATTTGCAAGAGGAAAGGGTACGGCCAACCCGGATGGTTACATCTCCACCCTGCCAGGCTCCAGCGTTGTCTTTCACTGGCCGCGAAATGACTATGACCAACTGCTATGTGTGCGCTTCATGGACATCCCCAATTGCACA
TGGTCAGGAGGCTTTGAGGTTAACAAACCCAAGTCTTTTCATGTAAATATG---------------------------------------------------------------------AGTTATTTAAAGAAGTTGCCATTTCTATTCAAGTGTAGCGCGGCCTCTAAAGGAAAAATT
CAAAAGGAATTTTGTTTCTCTGATAATAAAGACCAATTGGAGAAA------AGACTAGATAATTTGTTGCAGGTGCCTATTCAATTCTGGCAGCACGGTGTAGTTGACATGCAGCTGCACACTGAGGTGAAGCCAGGCGCAGTGCTAGACTATGCCTGTGATGAGCCTACATTGCCCCCG
TGCCTCATACTCACTGTGAAGGGAGCTGGATCTTCTGAGGTCACAGCTGACATGAACTTCTTCCGAGAATACAACAAACTCTACTACGAGAACTTCATCTACATCGCAGCCACGCACACTTTCTCA------CAGACTGTCGAGAGAAGACTTGTTGGGAAGAAGTGTTTGGTGAGCTGT
GCTGAACTGGTTTTAGATGTGGACACTAAGACTCAGAGGGTCATCCTGAGGAAGAAGGAGCCAGGGAAGCGCTCCCAGCTGTGGAGGATGACTGGGACTGGCATGCTTTGTCATGAAGGTTCATCTCCACCACAGAGCAAACCAGCTCAGCCACGCCCACTGGACTCCTCTCTTGTACTG
GACATCGCTGGACTTGCAGCTGTTAGCGACAACAGCTTTGAGCCACTGATGCTGAGGAGGCCAGACTCACGACGCAGCACCACCCAGACATGGTACTTCAGCTCAGGCATGCTGACCTGTGGCCTACCTCGACTGGTAGTACAGGTGAAAGGTGGGGTTGCCGGCCTGTATGATGGAGCA
GAGGTGGTGCTAGGACCAGATTCTGGACTTCTGGAGCCTAGTCTTGAGCAGCAGTTCATCAACCAGAAGATGAGGCCGGGTTCTGGGGTTCTGTCAGTCCAGGTGCTGCCAGATGGACCCACACGTGTCTTACAGATCAGTGATTTCAATCAGAGGAGAATGATGAGGAGCTCCCCTAGT
ACAGAACAGGATCGGGGCAAAGAT------GATGTGAAGAAGAGAGAGGCTGAGCAGGAGCTGGAGGTGTTGGTGAACTTGGAGGAGGGGCTAGGGTTGTCTCTGGTCAACAAGGTTCCTGAGGAGCTTGTTTTTACTACGCTGTCTGGTATAGATGTCCACTTTACTCGCACTGCTGCC
AATGAAGTGTTGGAGCTGAGCATCCACAATATACAGGTGGATAATCAGCTCTTGGGTACCACTCATCCCGTCATGCTGTGTGTGACTCCCAGTTCCAGTGAGAGCAGTGTAAGTGACAGTGGCCCAGCAATGCAAGTCAATTCAGTCAAGGTTCCTAGCAGCCTCATGCTTACTGACCTC
TACAAGCACCTGATGGTGACAGCTCGTCGCTTCACTGTCATAATTGAGGAGAAGCTGCTTCTCAAGCTGCTCAGTTTCTTTGGATATGGACAGACAGAT---GCTGAGCTGGAGAAGTTGGATGAAAACCTCCGTGACAAGCCCAATGAGGACACTGGACCTCCAAAACGGTACTACTTT
GAGAATTTGAAGATCAGCCTTCCTCAGGTGAAACTGAGCGTCTTCACCTCTCACAAGCTGCCTGCTGAACTCAAGGCCCTGAAAGGTACCCTGGGCTTTCCTCTAGTTCGCTTTGAAGATGCAGTCATCAACATGTACCCATTCACAAGAGTGCATCCCTATGAGACACAGGAGATCATC
ATCAATGACATCCTTAAACACTTCAGAGAGGAGCTCATCAGTCAAGCGGCTCAGATACTTGGGTCTGTGGACTTCCTGGGGAACCCCATGGGCCTCCTCAATGACGTCTCTGAGGGCATGACTGAACTCTTCAAACATGGCAATGTGGGTGGTCTCATACGCAGTGTAACCCACGGTGTG
TCCAACTCTGCAGCCAAGTTTGCAGGCACTTTATCGGATGGGCTGGGAAAGACTATGGACAATCGGCACCAGAATGAACGAGAGTACATCAGATACCACGGAGCCACCAGTGGAGAGCACCTGGTAGCAGGGATTCATGGATTGGCTCACGGTATCATTGGAGGCATGACGAGCATCATC
ACTTCCACAGTGGAGGGTGTGAAGACGGAGGGTGGAGTCGGTGGCTTCTTCTCTGGCCTGGGTAAAGGCCTTGTTGGTACTGTGACCAAACCGGTGGCTGGAGCTCTGGACTTTGCATCAGAGACAGCCCAGACAGTCCGGGATATGGCTAGTCTCAGTAATCATAGGCTCACTGTGCAG
CGTGTGAGGAAGCCCCGCTGCTGTAAGGGACCCCAGGGTCTGCTGCCTCGATACTCAGCCACACAAGCGGACGGTCAGGAGCAACTGTTCCACCTCACAGACAACATTCACTCCGAGTTCTTCATTGCTGTTGAGCCCATCGACACCTACTGCGTACTCATCTCCTCAAAAGTTGTCTAC
TTCCTGAAGCCAGGTGACTTCGTGGATCGTGAGGCCATCTTTCTGGAGGTCAAATACGATGACCTCTACCACTGTCTGGTATCTAAGGATCATGGGAAGGTATATGTGCAACTCACCAAGAAGGCTGAGAATACTAGCAGTGGTGTGGCAATTCCTGGTCCTTCCCACCAGAAGCCCATG
GTCCATGTGAAAAGCGAGAGCCTCGCCATCAAAATATCCCAAGAAATCAACTACGCCAAGAGTCTGTACTACGAGCAACAGCTCATGCTTCCTTCCACTGAGAATGAGGACTGCTTACTGCTTGAATCC
>ENSTNIP00000009287_TNIG
ATGTTGGAAGGTCTTGTTGCCTGGGTGTTAAACACATACTTGGGAAAATATGTCAGCAATCTGAACACGGATCAGCTCTCCATTGCCCTTCTGAAAGGTGCGGTGGAACTGGAGAACCTGCCGCTGAGGAAAGATGCTCTTAGAGAGTTTGATTTGCCTTTTGAGGTCAAAGCA---GGC
TTCATTGGAAAGATCACTCTGCAGATCCCTTTCTACAGGCCTCACAGTGACCCATGGGTCATCTCCATGTCCCAGCTCAACCTGATCATTGGTCCAGCTCAGCTGCAAGAGTATGATGAGGAGAAGGAGAAAGAGGAGGAGAGGCAGCGCAAAAAACACCTCCTCAAAGCGTTTGAAGAC
AGATTCAAGAGTGAATGTGAACAGAGGGGGGAGTCTTACTGGTATTCTGTCACTGCCTCACTGGTTACCAGGATTGTAGAGAACATCGAGCTGAAGATCCAAGATGTGCACCTTCGATTTGAGGATGACTTCTCCAGCCCAGAGGCGCCATGTTCCTTTGGGGTTTGCATCAACAAGGTT
TCTGCCCAGAACCCTTCGAAAGAGTCAGCCCAGAAGCTCCTCCGGCAAAAGCAGCTGGAGATTGAAGACTTCAGCGTTTACTGGGACACATCGTGTGAAATGCTGGGAAAGCGGCCCACTGCTGAGATCCAGGAGGCCATGACCCAGTGTATGCAGAGCCGGGAGCATCAGTACATCTTC
GAGCCAGTGTGTGCCTCTGTGTTGCTCAGGAGAAACACCTCCAAGGAGCCTTTGAGGTCCAGAAACAGCCCTCGGATTGAAGGCCACGTCCAGCTGGAGCCCATGTCCTTACGCCTCTCACAGGTCCAGTACCAGCAGGTAATGAGGTTTCTCAAAGAGCTGGACCGTCGGGAGAGAGGG
ATGCTGTATCGGAGGTGGAGACCCAAGGTCCCCGTTTCAAAACACTGCCGGCTGTGGTGGCTGTTCGCCATCCAGGCCAACCTCAGTGAAATACGGGAGCAGCGGCAGCGTGGCAGCTGGGAGTTTGCGCTGCACCGCGCACGTGACGCACAGACCTACACCGGCCTGTACTTCAGACGG
CTCAAGGGGATCCCGCTCAGCCCCGAGGAAGAGAATGAGCTGGAGCGAGTGGAAGAGGAGCAGACACTGGAGGAACTGCAGTGTTTGCGGGACATTGTTCAGGACTGGTTCCAGAAGCAGGAAGAGATTGCAGAGAACGTGCGGGAGCCCAGCAGCGACCTCCAGCTGTGTTCACCCACC
ACATCTGTCCCCAGGAGCGGGAGCTCAGGGATGATCCAGTACCTGCAGTCTTGGTTTCCAGGCTGGGGGGGCTGGTATGGAGAATCGCAG---GACCCCGACAGG---------CCTGAAGAGCTCCTGACTAGTCCGTCCTCGTGGGACATTCTC---GAGACAGAGGACTTGTTCGAT
CCCCTGGAGGACTCTCACACCCTCAACACGTTCACCCGACGGGACCACTTGTTCGCTCGGCTGGAGTTCTTACTCGAGAAGGGCGGAGTCACGCTCTTTCACCAGGACAAAGTCGGGGGCACGTTGCATGAAAACGGGGTCATCCAGCTGGAATTCGTCAGAGTGAAGGTGACCGTGGAG
TCCCTCCCTCGATCCGAATCCTCCCTGCTGGCTGTTAAACTGGACACGTTGTTCCTCAGAGACTTGACCACCCAGGGTACCATCTTCCCCTTCCTGGTTTCCCCCAAAACGGTAAAAATGCAGATA------------------GGGAAGTCCAAATCTGAT------------TATTTG
TTT------------------------------------------------------CAATTATGGGGTGCCACCGGCACATTCCCAGAATGTCCTTCATCATCTCCCGTGTTTGAGATGATCTATGAGCGGAACCCTGTCAGGTGTAAATTTGAGAGACGATTGGAAGTGAGAACTAGC
CCCCTGAACATCATCTACAACCCACAAGCAATCAAAAAAATGACTGAATTCTTCTATAAAGGAAGAGTTCACACCTCA------GGTTTTGGCTATCAGTCAGAGCTGGAGCTGAGAGTGGCCGAAGCTGCCAGGAGGCAGTACAACAAGTTAAAGATGCAGACCAAGGCAGAGATACGG
CAGACCATTGACCAGCTGCTCGTCGGGGAGTTTATTGAGAACAGTAAGCGTTGGACCATGAAATTGGACATTAGTGCCCCTCAGGTGATTTTCCCAGACGACTTCCAGTCAGAGGACCCCATGCTGGTTGTAATTGATTTAGGCAGAATTCTTCTCACAAACTCTCAAGCTTTGACAGAC
GACACCAAGGCCAGCTCCAAAGCTACTCAGCCTGAACTGGACGACATGAGTGACGATGAGTTCCAGACACCCCTCGCAACCCCACCAGCATCTCCTCCGCCTGAGCTAGAGACGACTTCAAAAGAACAGCTCAAAAGCCCCGAACTCCCCAGCATGAGATCCCCTGAAAGCATACAGGCC
TACAGCAGAAAGCTGTACGAAAAATATTCCTTGTCTTTCATGGACATGCAGATCATGGTTGGCCGTTGCAAGGACAACTGGAAGCATCTTCAGGAGAGCGAGGTGGGCCCGACTCATGTGGTGGAGAGGTTTAACGTCCTGCTGCAGCTGGAGCAGAGACTGCGCTACACCTCGGACCCC
GAGCTACCTGGAGCTCTGCTCTCAGGAACCCTGCCAGACCTCAAGGTTCATATCAACCTGGAAAAGATGACAGCCCTTCGAAGTTGCCTGACTAGGCTGAGCAGCCCGTCGGCCAGCGATGGGGAGTGCAGCTCTGAA------AAAAGCCCTGACCCTGTGACCCTTCGCCATGACAAG
ATCTTCCAGAGGGAGGACAGCCTGTGGAAGCTGCATGGTTCAGCCAGGAACCTGACCCAGAGTGTGATGACTTTAGAGCAGCACACACGCGAAGTCTTGGTGGAATCGCGTCTGCTCTTAGCTGAATTTAACATCAACTACATGCAGCTGGGGGTAGAGAGTGAGGGTCGCTATATATCT
GTTCTGAAGGTGTTTGGTACAAATGCTCATTTTGTCAAACGTCCATATGATGCTGAAGTCTCCCTGACTGTCCACGGTCTCCTGCTGGTGGACACCTTACAGACCTACGGGTCGGACTTTGACCTCCTGGTAGCGTCGCATAAACACCTCAGCTTTGACGTGCCCACGGGCAGCCTCAGG
GAGAGCCAGCCTTCGTCCCCCGTCTCATCCGACTGTAGGTCTCCCCAGCATCAGGAGCACCATTCCCAGACGTCCTCTGCTCTTCACCTGGACACACTGTCTCCACCGAGTTCTTTTCTGAAAGACCAGGAGGCCCTGATTAGGCTGGAGTATCAGTTTGTGAGCTCAGACTGCCCCTCC
ATGAACCTGGACAGCTCCCTCCAGGTAACCAGCATGCAGGTCAACAACCTGGACATCATTTTCAATCCGGAGACCTTGGTGGAGCTACTGAAGTTCCTCCAGAAGTCTTTCCCCAAAGAAGAAACCACCACAGGTGCCTCAGCA------------GCACAGCAAAGTGCCAGACAGCTG
TACAGTGAGGAAGGAGAGGGAGCGTACGAGGTGACCTATGACCAGAACAAAGAGCTGACGGTGGAGATACACCGCCTCAACCTGCTGCTTCTTCGGACCGTATCCAGTGGTGCCGTCCTGGGCGCTGAGAAGAGGGGCTTGAAGATTGCCACTGCCAGCATCTCGGACACCAAGGTCAAC
GTGTCCATGGGCAGCCGGCTGGACATCCATGGTTCTCTGGGGTCCATGCAGTTGGTTGACCTGACCCAGGAAGGTGGCCGGAGCCTGTTTGTGGTGAGCATTGGCAGTGTGGAGGAAAGCTCTTCGGCTTTAGGCGGAATAACGTTTTTTGCCGACACAAGCGCA---TCGCCCTCAGAG
GCTCTGAATTTCCGCCTCCTGGAGAAGGCTGAAGGCGAGTGTTCCCTGACGCTCCAGATGGCGTCCTTACACTACAATCACTCGGCCAAGTTCCTGAAGGAGCTCAGTCTCTCTGCCAACGAGGTTGAAGACAACTTCCGCACCATGCTGAAAAGCGCAGCCACCAAAGTGTCGACGGTC
CTCGCCACCAAGACCGCAGAGTACAGCGGCATGGTGTCCCTTTTTGAGACGCCCTCACGAAGAGCTCGAACCCAGAGCCAA---AGCTGGGTTTATCCCCTGGAG---GAAGAGGAGGATCTTCCCCTAGAGGAACAGGACTCCACGTTAGACACATTCTTGGTGAAGCTGACCCTCAAC
ATCAGCATCGAATCCCCCGTGGTGTCCATTCCACGCAAACCTGGACACCCCGAGCTTCTGGTCGGTCATCTTGGGAGCATTATAATCCAAAACTTTGTTCCTGGGCAAGACGCCGAAGGAGGGAGGCTGCAGGTGCTGGTGAAAGACATTCGCCTTTATTCAGTAAACATGAGTAACCTG
GTTTTAAAGGGGGCTCTTAGA------GGGGAAACCACTGGCAGCGCGTCGCCTACCCACAGTGGGACCAGCGGTCAGGATGAGCCGCAGTTCACGCGCCACGACTTCTTTGAGTCGCTTAACCGAGGAAAAGCCTTCCATATATTGAAGGACACCACAATTCAGTTCACCCTGGAGAAA
ATCCCTGAGGGCAGCAGTGCCCAGTTTACACTGCTGAGCACAGAGGAGCCGTGCAGGAGCACCGGGCTGCTGAGGGTGGAGGGCAGATTTGTCAACCCTGTACAGGTGTTCCTGTGCAAGCCCGTGTACGAACAGGTCCTACAGACGCTGGACAATTTGTCCCTGATTGAGGAGCAACGC
GTCACACCCAGCCAACCACCCACACCGCCACCACCAACGCCTTCCTCCACCAGGCATCACCGCTTCCCAGATCCCCAGGGAGGGCTGTTTGCAAGGGACCCCCCTCAC------ATCAGCTTCTCCCACTTGGCA------CTGTCCTCCCCTTTGCCTCTCCAGTCCCATAAAGCTGCT
CCTCAGCCCCCATCCTTCACGCAGCTCAAAGTCAACGTGCACGTGGCAGAACTTCAGGTGCAGCTCAGCGCTGACCTCACCCAAGGATCTCAAGGATTGGTCAGCCTGCGCTTCCAGGACCTGGAGGGAGAAATCAACAAAGACCACCCTCACCTGCTGGCCGTTCAGCTGGCCCTGCGC
TCGCTGCTGATGGAAGATCTTTTAGAGCAGAACCCCGAGTCCAAGCACAAACACCTGATGGTGTCACGAGGAGCTCCCAAGCCCTCTTTTTTCAGTCCAAAGGAGTATCTGTCCCAAAGCTGTCCATCGGCCTCCAATGCCCTGTTTCCAGACATGCCCCGTTCACTGCCTGCCCACATG
GAGGAGGCCCAAAATGTCTTTCAGCTCTACCAGCGACACCCCAACACCCCCTCAGCTGGCAGTCACAAGTCCAAGAGGGATCCGGACTGTCCCGATACGCCGCCTCCCTCCCCTACCCACCACAGCCCGTCCTCACAGCCAGCCCCAGAGTTTGACCACTCGTTGGTGCACATCAGCGCT
TTACTGGTAGACCAGAACCACCCGGAGTATAAAACGCGCTACGGCGGCGTGGGCAGGAGCGTGGACGTTGACTTCAACTGCCTGGACGTTTTGATCACGCTCCAGACTTGGGTGGTTATTCTGGACTTCTTTGGTATCGGCTCCACAGCCAATAACCATGCGGTGAAGGTGCAG------
---------CCCATGTCTCCTGAACCAGGTCCAGGTAACGCTCTGGATGAG------CTCAGCACTGAC------GAAGAGGCAACGGAGGGCGTCAACACGAAACTGGATCTGAAGGTTCATTCTTTGTCTCTTGTCTTAAATAAAAAATTCAACGAGCTGGCCAGAGCCAGTGTTTCC
AAATTATCTGCCCATCTGGAAATGTTGGATGGAGATCTGGCTTTGCAAGGCAGTTTAGGAAGTTTATCCCTGAGTGATCTTACCCCGCATGGGGATCTCTATCGAGAGCGCTTCACCACACAGGGAGGGGAGGCTCTCATCTTCAACATCTACAAGTATGGGCAGGCTGATCCTCACCTG
ACCCGTGACTTTGACATTAAAGTCCTACTGCAGATGGCCTCGGTGCAGTATGTCCACACCCAGCGCTTCCAGGCGGAGGTGGTGGCCTTCATCCAGCATTTCACCCAGCTGCAGGATGTCCTCGGCAGGCAGAGGGCTGCGGTGGAGGGTCAGGCTGTACGGGAGCATCCTCAGCGAGCA
TCCAGGGTTTTACTTGACATAGAGGCCGGTGCACCAGTAATCCTCATTCCAGAGAGCTCACGATCACCCAGGGTGGTGGTGGCCAATCTCGGACAGCTGAAAGTGCAGAATCGGTTCCTGCCGGCTGGAGCTCGCGGGACATTTTCTCTCAGCGACAAGGTAGAGAAACTCACCATGGCA
CACGCCTTTTTCCCTTCTCTGTCGTTTTCCCTCTTTTCTGAAAACGAGGAG------CGTGTCAGGAGTGCAGCACAGAGCAGCAGTGAGACTCCAGCG------------------------------------------------------------TCAGGGATCACC---------
------------CCAGAAAGGCCACAGCGCCCAGACAGCTGGAAGAGCCCCGGGGACGATGGG---------------------------CCCCTC------------------------------------------------------------------------------------
---------AGC------------------------------------------------------------------------------------------------------------------TCAGACCATGTGTGCTTGTTGGACTGCATTGCCCTGGACCTGCAGGAGATGGAC
GTCTTTACAGCGGAGCGTCTGCCCTGTCCACTGTGGGAAGGGGGTAGTAACCCGCCCGAATCTGCAGACCTCATCTTTCCATCATACACTGTTCGTCGCACAGGAGACAACCTGCTAAAGGACCGCTGCCACCTCAAGCTCAAAGTGGAACGCAACCTTGATAAGGAGCTGAGCCACTCC
GTTCCTGACACGTCCATCCACGGTAGCCTGTCGTCGGTGCACTGCTCTCTGAACCTGGAGCACTACCAGCTGATCCGCGGGCTGCTAGAAAACAACCTGGGAGAGCCCGTAGAAGATTTCTTGCGGCCGTACAACCTGCAGGACCCAAGCACCTATACGGTTTTAAGTGGGGATGTCTAC
TCCACGATGTCGTTCCTGGTGGACATGGTGGATGTCAGCCTGGAGCTCCTGGACAGACCCAAACCCGCCCAACCCAGCCGATCGCTAGCAAGATTCGACTTCATGAAGTCGAAGCTGCTGTTTGAGAGTTTCTCTAATGGGTCCAAGTCTGTCAACCTGGTGTCCCACTCCCTGTTAGCC
TACGACACTCGTTACACTGGC---------CCC---------------------------------------------------------AACAAAACTCCTGCGGGGCTTGACGGAACGAAGCCCAACGTGTTTGACTGCATCCTCCAGCCATCTAGAACGGGCACCAACCGAGCATCG
CTGCAGCTGGAATTACACTATAGGTCCACGCGTGACTCCTCCTGTTTCACGGTGGTCCTCAACAACCTCAGGGTCTTCCTCATCTTTGACTGGCTCCAGTTGGTTCAGAAGTTCCTGCAGGGGCCTGCAGAGACGGCGTCAGGCGGGGAGGAGCGACGGCGGCGGTGTCACAGCAGCGGG
AGTAGCGACGCGTACATGGTTGCC---ACCAGCAGC---GCCGCGGTCATGCCAAAGACTGTCAAGAGCGGCGTGGTCACCAAGAGGTCGACGGTGCCGGTGACCCAGGACCGCAGCCTGGAGGTTAAGATCAATGTCACAGGCACAGAGTTTGTGGTTGTGGAGGACTGGTCGTGTCTG
GATACAAGCGCTGTCATTCTCAAAGGCACCACGGTCCTCACCTACAAACCCCGACTGCTGGATCGACCCTTTTCTGGAAGCCTTGCAGGAATAGAGGTGTTTTCCTGTCGTCTGGGCAGCGAGCAGGAGACAGCGTTGTCCATCATCGACCCAGTTAACATTCAGGTGGAGCTGTGTGGA
AGCCCCACCTACCAGAGCAGCTCAGGCCTGCTGGACGCCTTCAACGTGGAGGACATCCCCCCTCTGCTGGAGATTCAGTTTCCTGCTCTGGACATCCGTCTGTCCTACAATGACATTCAGCTCTTCTTAGCCATTGCAAAGTCCATCCCGACGGCC---AGCGCGCCGCTGCCG------
TCTGAC------------------------------------GGCGCT------------------GTTGCA---------GAGCCTGCTGCCACA------------CCC------GGAGACAGCTTCCGTCAGAAGACCGTAGCCCTCATCGGT---GTCTCC---------ACAGAA
GGTCAGCTGACTCGCTTACAGGACCTTGGCTTCAGGAAGGAGGACTGCAAAACAGCCCTTTTGCACTGTAAAGGTCAGCTGGATCAGGCTGCCGCTTGGCTCCTGGAGAACGCTGAGAACATGGCGGGCCATCCCAGAACCAGGGCTGACTCG------GGCTCCAGCAGCCACTCGGCT
CCG---CTCTCGGGGGTGGAGGTCAAGGCCGAGAGCGTCTGCATTTGCTTCATCGACGACTGCCTGGACTGTGACATCCCGCTGGCCGAGCTCACCTTCTCCAGGCTGTATGTGCTGCAGCGTGTTGGCTCCACCCAGGAGGGCAACGCCAGCTTCAGCCTGTCTGGAGACTACTACAAC
AGAGAGCTGTCAGGCTGGGAGCCCTTCATGGAGCCCTGGCCCTGTGTCCTGAGCTGGCAGCAGCAGGCCGCTGGCCGTCTCCACCCTCCACGCCTGAAGATGGAGGTCCGTGCCAGGCACAGACTGGATGTAAACGTCACTTCTGTTCTGCTGGAGCAATACAACACCACCAAGAGCTCG
TGGATGGCTGACTACTGTAAGGAGGAGGAGGAGCCGGCC------------------CCCCAGCCCCCAGCCCCACCGCCCTGGCTGGGCTCATCTGTGGACCCCTCCAACCTTGGACCCAGTGCTCCTCTTGCTCACCTAAGAACTAGGAGCACTGCCAGCTTGACCTGCCTCGAGCAG
CAGACTCACCGCGGA---GACGTTAAACTGTCCAAGCGGAGGCAGCCGTTTGTGCCCTACGCCCTGCGCAACCACACAGGATGTACCATGTGGTTTGCCACCCTCACCACAACCCCGACACGGGTGGCGCTGTCGCACAGCAGCAGCGCAGACTCCATCTCAGAGGTCCACAGCCAGGGA
ACAGACGACACCCACAATGTCAGTCGTTGGAGGGAGGTGTTGCCTGGAGACGAGATCCCCTTTGAGTTTGAAGCCCGAGAGAAACTTCGGCAC---CGACACACTCACGAGCTGAAGCTTCACCAGCTGCTGGTCCGCGTGTGTGGATGGGAGCAGGTCAAGCCAGTGTCCGTGGACAAA
GTGGGTGTTTTCTTCCGATACGCTGCTGCAGACCGAAACAACTCCTCCAACACCGTTGGAAGTCCCATCAGCAGAACCAACATCATCCACCCGCATGTTTACTTCTCGGCGCTGCCGCCTGTCCGGGTGGTGTTCTCCATCACGATGGAGGGTGGTGCCAGGAAGGTGATCACTGTTCGC
TCCTCCCTCATGGTGAAGAACCGGCTGGATGTTCCCATGGAGGTCCGCCTGGACAGCCCTTCTGCTCCTGACAAGCCGGTGGTGCTGCCCCCCATCCTGCCTGCTCAGGCCTTGGCAGTCCCCCTCCACCTCACGTCCTGGCGGCTGCAGGCTCGGCCTAAAGGTCTTGGGTTGTTCTTC
TGCAAGGTTCCCATCCACTGGACCAACGTGGAGCGCCCTGGAGAACTGAGCAGCAGTAAGAGGGAGTGTCAGTCAGCGGACCTGGAG------------GCCAGTTTCAGGTTTTGTGTGGTGATAAAAAAGGAAAACTACCCGGAGCAGCAGCCTGCC---AAAAGGGATTCT---TGC
AGTTCCAAGCAGATATATCGGCAGCCAGGCCACACCATCTACCTGCTGCCCACCGTGGTGCTGGCCAACCTTCTGCCCTGTGACCTCAACTTCTATATCAAAGGATCGTCCATTAAGGGGTCACTGAAGCCGGGCAAGGAGGCCGTTCTTCACGCTGCTGACACCTCTCAGAACATGGAG
CTGGGAGTCCTGCTGGAGAACTTTCCGGTGTGTAAGGAGCTGCTCATCCCACCCGGGACCCAGAACTACGTGGTCCGAATGAGGCTCTACGACACCAACAAGCACCTGCTTTGCCTGACCATCCGCATCATCTTGCGGGCACAGGGGGCGCTAAAGATCCTGATATCTGCTCCCTACTGG
CTGGTCAACAAGACCGGTTTGCCCTTGATTTTCCGGCAGGACAATGCAAAAGCAGATGCAGCGGGCCAGTTTGAGGAGCACGAGCTGGCCAGAAGTCTGAGTCCGTTACTGTTCTGCTACACCGACAAAGAGCAGCCTGCGATGTGTACCATGAGAATTGGAAAAGGCATCCACCCGGAT
GGAGTTCCAGGTTGGTGTCAGGGCTTCTCCCTGGATGGAGGGAGTGGAGTCAGAGCAGTGAAGGTGATTCAGCCTGGAAACAGACCCGGCCTCATCTACAATATAGGAATCAGCGTTCGCAAAGGCAAAGGTCGCTACAGAGACACCCACATTGTGACATTTGCTCCCCGCTACCTGCTG
GACAACAGATCCACTCACAAATTAGCTTTTGCTCAGAGAGAGTTTGCGAGAGGGAAGGGCACGGCCAACCCGGAGGGCTACATCTCCACCCTGCCAGGCTCCAGCGTGGTCTTCCACTGGCCCCGTAACGACTACGACCAGCTGCTGTGCGTCCGGCTCATGGACACACCCAACTGCACC
TGGTCTGGAGGCTTCGAGGTCAACATCCTCAAGTCTTTTCACGTCAACATGAGGGACACTTTAGGGAACTGCTTCTTCCTGCGGACAGAAATCACCCTGAAAGGAGCCACCTACCAGATCTCC---------------------------------------------------------
---------------TTCACGGAC---GCCGACCAGCTCCCGCCACCTTTCCGCATCGACAACATGTCTGAAGTGCCCATCCAGTTCTGGCAGCAGGCAGTTGCTGACATGCGGCTGCGCACCGAGGTGAAAGCCGGCTGCGTGCTGGACTACGCCTGCGACGAGCCCACGCTGCCGCCC
CACCTCACGCTCACCGCCAAGGGCGCTGGGTCTTCAGAGGTCACAGCTGACATGAACTTCTTCAGAGAATACAACAAGCTCTACTATGAGAACTTCATCTACATCGCAGCCACGCACACCTTCTCA------GGGACTGTGGAGAGAAGGCCCGTTGGGAAGAAGCCTCTGGTGAGCTGT
GCTGAACTGGTTCTGGACGTGGACACCAAAACGCAGAGGGTCATCTTGAAAAAAAAGGAGCCGGGGAAGCGCTCCCAGCTGTGGAGGATGACGGGCTCTGGGATGCTGTGTCACGAAGGCTCGTCTCCACCTCAGAACAAACCGGCGCAGCCTCGTCCGCTGGACTCTTCCCTGGTGCTG
GACATCGCCGGGCTGGCGGCCGTTACTGACAACAGTTTTGAGCCATTGAAGCTGAGGAGGCCGGACCCTCGGCGCAGCACCACGCAGACGTGGTACTTCAACTCGGGCATGCTCACCTGTGGGCTTCCCCGCCTGGTGGTACAGGCCAAGGGCGGCGTGGAGGGACTGTACGACGGCGCA
GAGGTGGTGCTGGGACCCGACTCTGGCCTGTTGGAAGCAGGCCCTGAGCAGCAGTTCATCAACCAGAAGATGAGACCTGGCTCTGGGGTGCTGTCTGTGCAGGTCCTTCCAGATGGACCCACTCGTGTCCTGCAGATAAGCGACTTTTATCAGAGGAGAATGATCCAGAGCTCTCCCAGC
ATGGAGCAGAACAGGAGCAAAGCG------GAGGAGAAGGAGCCAGACTGTGAGCAGGAGCTGGAGGTTCTGGTGAACCTGGAGGAAGGTGTGGGGGTCTCGCTGGTGAACAAGGTTCCTGAGGAGCTCGTGTTCACGATGCTGTCTGGAATACGTGTTCATTTCACGCGCACGGCCGCT
CATGAGGTGCTGGAGCTGAGCGTCCAGAGCATCCAGGTGGACAACCAGCTGCTGGGCACCACCCAGCCGGTGATTCTATGTGTGACGCCCAGCTCCGGCGAGGGCAGTGTCAGCGACAGTGGCCCCGCCCTCCAGGTCAATGCCGTCAAGGTTCCCAGCAGACTCATGCTCACGGAGCTC
TTTAAGCACCTCATGGTGACAGCTCGACGCTTCACAGTCATCGTAGAAGAGAAGCTGCTGCTCAAGCTGCTCAGCTTCTTCGGATATGGACAGACAGAAGCCGCAGAGCTGGAGAAGGTGGGAGAAAACCTTCACGAGAAGTCCAACGAGGATGCAGGACCCCCCAAACGATACTACTTT
GAGAACCTGAAGATCAGCCTCCCTCAGGTCAAGCTGAGCGTCTTCACCTCCCACAAGCTGCCCCCTGACCTCAAGGCCCTGAAAGGAACCCTGGGGTTCCCTCTGATTCGATTTGAAGACGCTGTCATCAACATGTACCCGTTCACCAGGGTGCACCCGTACGAGACGCAGGAGATCATC
CTCAACGACATCCTCAAGCATTTCCGAGAGGAGCTGATCAGCCAGGCGGCCCAGATCCTGGGCTCCGTGGACTTCCTGGGGAACCCCATGGGCCTCCTCAACGACGTCAGCGAAGGCGTGTCCGAGCTGATAAAGTACGGCAATGTGGGCGGCCTCATTCGCAGCGTGACTCATGGCGTG
TCCAACTCTGCAGCCAAGTTTGCAGGAACGTTGTCAGACGGGCTCGGAAAAACGATGGACAACCGACACCAGAGCGAGCGGGAGTACATCCGCTACCACGGAGCCACCAGCGGGGAACACCTGGTGGCTGGGATCCACGGCTTAGCTCACGGCATCATCGGAGGCATGACCAGCATCATC
ACCTCCACCGTAGAGGGGGTGAAGACGGAGGGCGGGGTCAGCGGCTTCATCTCGGGCCTGGGCAAAGGTCTGGTCGGCACGGTGACCAAGCCGGTGGCTGGAGCTCTGGACTTTGCCTCGGAAACGGCCCAAACCGTCCGGGACATGGCCAGCCTCAGCAACCACAGGCTGAGCGTGCAG
CGCGTCAGGAAGCCCCGCTGCTGTAAAGGACCCCAGGGTCTCCTTCCTCGCTACTCAGCCGCTCAAGCCGACGGCCAGGAGCAGCTCTTCCACCTCACCGACAACATCCACTCCGAGTTCTTCATCGCCGTGGAGCCCATCGACAGCTACTGCGTGCTCATCTCCTCCATAGCGGTCTAC
TTCCTGAAGCCAGGGGACTACGTGGACCGCGACGCCATCTTCCTGGAGGTGAAGTACGATGACCTCTACCACTGCCTGGTCTCCAGGGACCACGGGAGGGTTTATGTGCAGCTCACCAAGAAGGCCGAGAGCAGCGGCAGCGGCGTGGCCATTCCTGGCCCCTCCCACCAGAAACCCATG
GTCCACGTGAAGAACGAAAGCCTGGCCGCCAAAATCTCCCAAGAAGTCAACTACGCCAAGAGTCTGTACTACGAGCAGCAGCTGATGCTGCCGGCCAGCGAGAACGAGGACTGTTTGCTGCTGGACTCC
>anchovy.14736_ANCH
------------------------------------------------------------------------------------------------------------------------------------------------------------------------------------
------------------------------------------------------------------------------------------------------------------------------------------------------------------------------------
------------------------------------------------------------------------------------------------------------------------------------------------------------------------------------
------------------------------------------------------------------------------------------------------------------------------------------------------------------------------------
------------------------------------------------------------------------------------------------------------------------------------------------------------------------------------
------------------------------------------------------------------------------------------------------------------------------------------------------------------------------------
------------------------------------------------------------------------------------------------------------------------------------------------------------------------------------
------------------------------------------------------------------------------------------------------------------------------------------------------------------------------------
------------------------------------------------------------------------------------------------------------------------------TCAGAGAAGGGG------------------------------------------
------------------------------------------------------------------------------------------------------------------------------------------------------------------------------------
------------------------------------------------------------------------------------------------------------------------------------------------------------------------------------
------------------------------------------------------------------------------------------------------------------------------------------------------------------------------------
------------------------------------------------------------------------------------------------------------------------------------------------------------------------------------
------------------------------------------------------------------------------------------------------------------------------------------------------------------------------------
------------------------------------------------------------------------------------------------------------------------------------------------------------------------------------
------------------------------------------------------------------------------------------------------------------------------------------------------------------------------------
------------------------------------------------------------------------------------------------------------------------------------------------------------------------------------
------------------------------------------------------------------------------------------------------------------------------------------------------------------------------------
---------------------------------------------------------------------------------------------AAAGCCTCCAGTACTGGC---------------------------------------------------------------------
------------------------------------------------------------------------------------------------------------------------------------------------------------------------------------
------------------------------------------------------------------------------------------------------------------------------------------------------------------------------------
------------------------------------------------------------------------------------------------------------------------------------------------------------------------------------
------------------------------------------------------------------------------------------------------------------------------------------------------------------------------------
------------------------------------------------------------------------------------------------------------------------------------------------------------------------------------
---------------------------------------CCAGGC---------------------------------------------------------------------------------------------------------------------------------------
------------------------TCCAGTTCCTCCAGCTCAGGGCCC------------------------------------------------------------------------------------------------------------------------------------
------------------------------------------------------------------------------------------------------------------------------------------------------------------------------------
------------------------------------------------------------------------------------------------------------------------------------------------------------------------------------
------------------------------------------------------------------------------------------------------------------------------------------------------------------------------------
------------------------------------------------------------------------------------------------------------------------------------------------------------------------------------
------------------------------------------------------------------------------------------------------------------------------------------------------------------------------------
------------------------------------------------------------------------------------------------------------------------------------------------------------------------------------
------------------------------------------------------------------------------------------------------------------------------------------------------------------------------------
------------------------------------------------------------------------------------------------------------------------------------------------------------------------------------
------------------------------------------------------------------------------------------------------------------------------------------------------------------------------------
------------------------------------------------------------------------------------------------------------------------------------------------------------------------------------
------------------------------------------------------------------------------------------------------------------------------------------------------------AGCTCGGGCTTCACT---------
------------CTGGGCCGGCCACAGGCAGCC------------------------------GCGGGCAGGTTCCCCGAGGCCATTGACCCCCTC------------------------------------------------------------------------------------
---------AACCCT---------------------------------------------------------------------------------------------------------------GAGGAGCACGTGTGCCTGCTGGACTGCATCTCCCTGGACCTGCAGGAGATGGAC
ATCTTCTCTGCGCAGCGTCTGGCCAGCGAGCCGTGGGACGGCGGGGCCAAGCGGGCCGACAAC---GACCTCCTCTTCTCCTCCTACGCAGTGAGGCGCAGCGGCAGCAGCCTCCTGCAGGAGAGGTGTCACCTCAGGCTCAAAGTGGAGCGCAACCTGGACAAGGAGTTGAGTCATGCG
GTGCCCGACATGTCCATCCATGGCAGCCTGTCCTCAGTGCACTGCTCCCTGGACCTGGAGCGCTACCAGCTGATCCGCGGCCTGCTGGAGCACAACCTGGGCGAGCCCATAGAGGAGTTCCTCAGGCCCTACAACCTCCAGGATCCCAGCAACTACACGGTGTTGAGCGGGGACGTGTAC
ACCAGCCTGTCCTTCCTGGTTGACATGATGAATGTCAGCCTGGAGCTGCTCGACTGCCCCAAGGCCTCCGGACACAAGCAGTCTCTTGCCAGGTTTGACTTCATGAAGTCCAAGCTGCTCTTCGAGAGCTTCTCCAACAGCTCCAAGTCGGTGAACCTGGTGTCTCACTCCTTACTGGCC
TACGACACTCGCTACAGCGCCTCTGCGGCCAGCTCAAACCCTCGGGCACACAAACGTTCAGGATCCAGCACCGGGCCGGGCCAGGGCCAGAGCCAGAGC---------------------AAGCCCAACGTGTTCGACTGCATCCTGCAGCCCTCCAGGACGGGTAGCAACCGCGCCTCT
CTACAGCTGGAGCTACACTATAGGTCAACACGGGACTCCTCCTGCTTCACTGTGGTGCTCAACAACCTGCGTGTCTTCCTCATCTTCGATTGGCTGCAGCTGGTGCGCGACTTCCTGCGCATGCCGGCGGAGAAGGGTTCCGGCACGGCTCCG---CGCCAGCGCTGGCCCAGT---GGC
GGCAGTGACTCC------------------AGTGGCGGCGGCGCCCTCATGCCCAAGACCGTCAAGAGTGGCGTGGTCACCAAGCGCTCCACCGTGCCTGTCACCCAGGACCGCTACCTAGAGGTCAAGATCAACGTCACAGGGACGGAGTTTGTGGTGGTGGAGGATTCCTCGTGTCTG
GACACCAATGCCATCATCCTGAAGGGCACCACCGTGCTCACCTACAAGCCTCGCTTCCTCGACCGGCCCTTCTCCGGGAGCCTGGCTGGCATTGAGGTGTTCTCGTGTCGGCTGGGCAGCGAGCAGGAGACGGCCTTGTCCATCATCGACCCGGTGAACGTGCAGATGGAGCTGTGTGGC
AGCCCTACGTACCAGAGCAGCTCTGGCCTCCTGGACGCCTTCAACATAGAGGACTTCCCACCTCTACTCGAGATCCAGTTCCCCGCGCTGGACATCCGGCTGTCCTATAACGACGTGCAGCTCTTCCTGGCCATAGCCAAGTCCCTTCCCTCCGCCGGCTCCCCGACC---CCA------
GGAGAC---------------CCCAACGCCGCCGCTGGCTCTATTGCTGGGTCCCAGCCAGGCACGTCCATG---------GCCACCTCGGACACCCTCGCCCTGAAACCA------AAGGACGCCTTCAGGCACAAGACCGAGGCACTGCTG------------------------GAG
GGCCAGTTGAATCGCCTACAGGACCTGGGTTTCAGGAAAGAGGACTGCAAACGGGCCCTCATCCAGTGCAAAGGTCAGCTGGACCAGGCGGCCACGTGGCTGCTGGAGAACGCCGAGAGCACT------CTGGGCCGCGTGCGGACCGACTCGGACCCCAGCAGCAGCAGCCACTCCGCT
CCCCCACTCTCCGGTATCGAGGTCAAGGCGGAGAGCGTCTGCATCTGCTTCATCGACGATTGCCTGGACTGCGACGTCCCTCTCGCGGAGCTCACGTTCTCCCGGCTGTACGTGCTGCAGAGGATCGGCTCCACACAGGAGGGCAATGCCAGCTTCACCCTGTCTGGAGACTATTACAAC
AGGGAACTGTCAGGCTGGGAGCCCTTCATCGAGCCCTGGCCGTGCTTCCTCACCTGGCATCAGCAGGCGGCAGGCCGTCTGCATCCCCCGCGCCTCAAGCTGGGGGTCCGCGCCAAGCAGCGCCTCGACCTCAACATCACCTCCGTACTGCTGGAGCAATACAGCACCACCAAAACCTCC
TGGTTGGCTGACTACTGTAAGGAGGAGGATGCCTCC---GCCGCCGCCGCCGTTGCTGCCCAGACCTCCACCTCCGTGTCCTGGATGGGCTCCTCTGTGGACCCCCCTTCCTTTGCCCAGACG---------------------------------------------------------
------------------GACGTGAAGTTGTCCAAGAGGAGGCAGCCCTTCATCCCGTATGCCCTGAGGAACCACACCGGATGCACCATGTGGTTCGCCACACTCACCACCACCCCCACCAGGGTGGCGCTGTCTCACAGCGGCAGCGTGGACTCCATGTCCGACATGCAGGGCCCCGGC
ACAGACGACACGCACAATGTGAGCCAGTGGAGGGAGGTGCTGCCGGGAGAGGAGATCCCCTTCGAGTTTGAGGCGCGCGAGAAACTCAGGCAC---AGGCACACCCATGAGCTGAAGCTACATCAGCTGCTGGTGCGAGTGGGGGGCTGGGAGCAGGTGAAGCCGGTTTCCGTGGACAAA
GTCGGGGTGTTCTTCCGCTACGCCAACCCTGACCGAAACAACCCCTCAAACACGGTTGGCAGTCCAATCAGCAGAACCAATATTATACACCCACATGTTTATTTCTCGGCGCTGCCCCCTGTGCGGGTGGTGTTCTCCATCACCATGGAGGGTAGTGCACGCAAGGTGATCACGGTGCAG
TCCGCCCTCACCGTCAAGAACCGGCTGGAGGTGCCCATGGAGGTGCGGCTGGACAGCCCCTCAGCACCCGACAAGCCGGTGGTGCTGCCTCCCATCCTGCCAGGCCAGGCCATGGCCATCCCGCTGCACCTGACGTCGTGGCGTCTGCAGGCACGCCCCAAGGGGCTGGGCCTCTTCTTC
TGCAAGGTGCCCATCCACTGGACCAGCGTGGAGCGGCCCGGCGAGGTCAACAGCACCAAGAGGGAGTGCCAGTCGGCCGACTTCGACGACCAGCTCAAACGCAGCTTCAGGTTCTGTGTGGTGATCAAGAAGGAGAACTACCCGGAGCAGCAGCCGGCC---AAGGCGGTGGCG---GGC
GCTGCCAAGCAGATCTACCGTCAGCCGGGCCACACCATCTACCTGCTGCCCACGCTGGTGCTGGCCAACCTGCTGCCCTGCGACCTCAACTACTACATCAAGGGCACCTCCATCAAGGGCACCATGAAGCCCGGCAAGGAGGCCGTGCTGCACGCCGCAGACACCTCTCAGAACATGGAG
CTCGGGGTGTTGCTGGAGAACTTCCCGGTGTGTAAGGAGCTTCTGATCCCTCCCGGTACCCAGAACTACGTGGTGCGCATGCGGCTGTACGACGCCAACAAGAGGCTGCTGTGCCTGACCATCCGCATCATCCTGCGGGCACAGGGGGCGCTCAAGATCCTCATCTCGTCACCCTACTGG
CTCATCAACAAGACCGGCCTCCCCCTCATCTTCCGTCAGGATAACACCAAGGCTGACGCCTCAGGCCAGTTTGAGGAGCACGAGATGGCACGCAGTCTCAGCCCTCTCCTCTTCTGCTACACAGACAAGGAGCAGCCCAACATGTGCACCATGCGTATAGGCAAAGCCATCCATCCGGAC
GGGGTGCCAGGCTGGTGCCAGGGCTTCTCCCTGGATGGAGGCAGTGGCGTGCGGGCGGTGAAGGTCATCCAGCACGGCCTGAGGCCCGGCCTCATCTACAACATAGGTATTAATGTGCGTAAAGGGAAAGGCCGATATCGTGACACGCACATTGTGACATTCGCCCCGCGCTACCTGCTC
GACAATCGCTCCTCGCATAAGCTGGCCTTTTCACAGAGGGAATTTGCCAGAGGAAAGGGTACGTCGAACCCCGAGGGCTACATCTCCACCCTGCCTGGCTCCAGTGTGGTGTTCCACTGGCCCCGTAACGACTACGACCAGCTGCTGTGCGTGCGCCTCATGGACAACGCCACCTGCACC
TGGTCTGGGGGCTTCGAGGTCAACAAGCCCAAATCCTTCCACGTCAACATGAGGGACACCCTAGGTAACTGCTTCTTCCTGCGAGCGGAGATCAGCCTGAAAGGAGCCACCTACCAGATTGCC---------------------------------------------------------
---------------TTCAGCGAC---ACTGACCACCTGCCCCCTCCATTCCGCGTGGACAACATCTCTGATGTGCCTATCCAGTTCTGGCAGCATGGCGTGGCCGACATCCGGCTGCACACGGAAGTGAAGGCAGGCTCGGAGCTCGACTACGCCTGTGACGAGCCCACGCTGCCCCCT
TACCTGACGCTCACTGTCAAAGGCGCGGGGTCCTCAGAGGTCACCGCCGACATGAACTTCTTCCGCGAGTACAACAAGCTGTACTACGAGAACTTCATCTACATCGCCGCCACCTTCACCTTCTCA------CAGGATGCAGGGAAGAGGCCGGTGGGGAAGAAGCGTGTGGTGAGCTGC
TCAGAGCTGGTGCTGGACGTGGAGACCAAGACACAGAGAGTCATCCTCAAGAAGAAGGAGCCTGGCAAGCGTTCCCAGCTGTGGCGTATGACGGGTACAGGGATGCTGTGCCACGAAGGCTCCTCCCCCCCTCAGAGCAAACCCGCCCAGCCCCGCCCTCTCGACTCATCCCTCGTGCTT
GACATCGCCGGATTGGCTGCTGTCACAGATAACAGCTATGAGCCTCTGATGTTGCGGAGGCCAGACTCCCGGCGTAGTACGACCCAGACATGGCACTTCAGCTCGGGCATGTTGACCTGTGGCCTGCCCCGCCTGGTGGTGCAGGTGAAGGGTGGTGTGTCTGGTCTGCTGGACGGTGTT
GAGGTGGTGCTGGGACCGGACTCCGGCCTGAATGCCCCGGGCCCCGAGCAGCAGTTCATCAACCAGAAGATGAGGCCCGGCTCTGGGGTGCTGTCGGTGCAGGTCATCCCTGACGGACCCACCAGGGTGCTGCAGATAAGTGACTTCAACCACCGGCGCATGAACCGTCCGTCC---AGC
ACTGAGGAGGCCCAGAGCAAAGACGTCACCGAGGAGGACAAGAAGACCCCAGAGGAGGAGCTGGAGGTGTTGGTGAATCTGGAGGATGGTGTGGGTGTATCTCTGGTGAATAAGGTGCCTGAAGAGTTGGTCTTCGCAACTCTGTCGGGCATCAGTGTCCACTTCACCCGGACCACCAGC
AGCCAAGTACTGGAGATGAGCATACACAACCTGCAGGTGGATAACCAGTTGCTAGGCACCACTCAGCCGGTGATGATGTGCGTAACTCCACTCTCCAGTGAGACCAGCATAGTGGACACGGGCCCCGCGCTGCAGGTCAACGCTGTCAAGGTGCCCAGCAACCTCATGCTGACCGACCTC
TTCAAGCATCTGATGGTGACTGCCCGCAGATTCACCGTCATCATTGAGGAGAAGCTTCTGCTCAAGCTGCTCACTTTCTTCGGATATGGCCAAACGGAA------GAGCTGGAGAAGTTGGATGAGAATCTCCATGAGAAGAGTCCTGAGGACGTGGGCACTCCAAAGCGCTACTACTTT
GAGAACCTCAAGATCAGCCTCCCGCAGGTCAAACTCAGTGTCTTCACCTCCCACAAGCTACCGCCAGACCTCAAGGCTCTGAAGGGCACCCTGGGCATCCCCCTGATCCGCTTCGAGGACGCCATCATCAACATGTACCCTTACACCCGCGTGCACCCCTACGAGACACAGGAGATTATC
ATCAACGACATCCTCAAGCACTTCAGAGAGGAGCTGATCAGCCAGGCAGCCCAGATCTTGGGCTCGGTGGACTTCCTGGGTAACCCCATGGGGCTGCTGAACGACGTGACCGAGGGCGTCTCCGAGCTCATCAAGTACGGCAACGTGGGCGGCCTCATACGCAACGTCACACACGGCGTC
TCCAACTCCGCAGCCAAGTTTGCTGGCACCCTGTCCGACGGCCTGGGGAAGACCATGGACGTCCGGCACCAGAGTGAGAGGGAGTACATCCGTTACCATGGCGCCACCAGCGGAGAACACCTGGTGGCTGGAATTCACGGCCTTGCACACGGCATCATCGGGGGTCTGACCAGCGTCATC
ACATCCACGGTGGAGGGAGTGAAGACGGAGGGCGGGGTCAGCGGCTTCTTCTCGGGGCTGGGCAAAGGCCTGGTCGGCACGGTGACCAAACCCGTCGCCGGGGCGCTGGACTTCGCCTCGGAGACGGCACAGACCGTCAGGGACATGGCCAGCCTTAGCAACCACAGGTTGAGTGTGCTG
CGCGTGAGGAAGCCTCGCTGCTGTAAGGGTCCCCAGGGGCTGCTGCCGCGCTTCTCCTCAACGCAGGCCGACGGACAGGAGCAGCTCTTCCACCTCACAGACAACATCACCTCAGAGTTCTTCATCGCGGTGGAGCCGATAGACACCTACTGCGTGCTCATCTCCTCCAAGGTGGTGTAT
TTCCTGAAGCCGGGTGAGTTTGTGGACCGCGAGGCCATCTTCCTGGAGGTGAAGTACGACGACCTGTACCACTGCCTGGTGTCACGTGACCACGGCAAGGTCTACGTGCAGCTCACCAAGAAGGCCGAGAGCACCAGCAGCGGAGTGGCCATGCCGGGGCCTTCGCACCAGAAACCCATG
GTGCACGTGAAGAGCGAGAGCCTGGCGGTGAAAATCTCGCAGGAGATCAACTACGCCAAGAGCCTTTACTACGAGCAGCAGCTGATGCTGCCGCCCAGCGAGAACGAGGACAGTCTGCTGCTCGACTCC
>ENSTRUP00000013154_TRUB
------------------------------------------------------------------------------------------------------------------------------------------------------------------------------------
------------------------------------------------------------------------------------------------------------------------------------------------------------------------------------
------------------------------------------------------------------------------------------------------------------------------------------------------------------------------------
------------------------------------------------------------------------------------------------------------------------------------------------------------------------------------
------------------------------------------------------------------------------------------------------------------------------------------------------------------------------------
------------------------------------------------------------------------------------------------------------------------------------------------------------------------------------
------------------------------------------------------------------------------------------------------------------------------------------------------------------------------------
------------------------------------------------------------------------------------------------------------------------------------------------------------------------------------
------------------------------------------------------------------------------------------------------------------------------------------------------------------------------------
------------------------------------------------------------------------------------------------------------------------------------------------------------------------------------
------------------------------------------------------------------------------------------------------------------------------------------------------------------------------------
------------------------------------------------------------------------------------------------------------------------------------------------------------------------------------
------------------------------------------------------------------------------------------------------------------------------------------------------------------------------------
------------------------------------------------------------------------------------------------------------------------------------------------------------------------------------
------------------------------------------------------------------------------------------------------------------------------------------------------------------------------------
------------------------------------------------------------------------------------------------------------------------------------------------------------------------------------
------------------------------------------------------------------------------------------------------------------------------------------------------------------------------------
------------------------------------------------------------------------------------------------------------------------------------------------------------------------------------
------------------------------------------------------------------------------------------------------------------------------------------------------------------------------------
------------------------------------------------------------------------------------------------------------------------------------------------------------------------------------
------------------------------------------------------------------------------------------------------------------------------------------------------------------------------------
------------------------------------------------------------------------------------------------------------------------------------------------------------------------------------
------------------------------------------------------------------------------------------------------------------------------------------------------------------------------------
------------------------------------------------------------------------------------------------------------------------------------------------------------------------------------
------------------------------------------------------------------------------------------------------------------------------------------------------------------------------------
------------------------------------------------------------------------------------------------------------------------------------------------------------------------------------
------------------------------------------------------------------------------------------------------------------------------------------------------------------------------------
------------------------------------------------------------------------------------------------------------------------------------------------------------------------------------
------------------------------------------------------------------------------------------------------------------------------------------------------------------------------------
------------------------------------------------------------------------------------------------------------------------------------------------------------------------------------
------------------------------------------------------------------------------------------------------------------------------------------------------------------------------------
------------------------------------------------------------------------------------------------------------------------------------------------------------------------------------
------------------------------------------------------------------------------------------------------------------------------------------------------------------------------------
------------------------------------------------------------------------------------------------------------------------------------------------------------------------------------
------------------------------------------------------------------------------------------------------------------------------------------------------------------------------------
------------------------------------------------------------------------------------------------------------------------------------------------------------------------------------
------------------------------------------------------------------------------------------------------------------------------------------------------------------------------------
------------------------------------------------------------------------------------------------------------------------------------------------------------------------------------
------------------------------------------------------------------------------------------------------------------------------GAAGACCACGTGTGCCTGTTGGACTGCATTGCCCTGGACCTCCAGGAGATGGAC
ATCTTCACAGCAGAGCGTCTGCCCTGCCAACTGTGGGAAGGGGGCAGTAACCCCCCCGAGTCTCCAGACCTCATCTTTCCATCTTATTCTGTCCGTCGCACAGGAGACAATCTGTTAAAGGACCGCTGTCGCCTCAAGCTTAAAGTGGAGCGTAACCTCGATAAGGAGCTGAGCCATGCC
GTGCCTGACATGTCCATCCACGGCAGCCTCTCGTCAGTGCACTGCTCTTTGAGCCTGGAGCACTACCAGCTGATCCGTGGGCTCCTGGAGAACAACCTGGGAGAGCCGGTGGAAGACTTTCTGCGCCCATACAACCTGCAGGACCCAAGCACCTATACGGTTTTAAGTGGGGACGTCTAC
TCCAACATGTCTTTCTTGGTGGACATGATGGATGTCAGTCTGGAGCTCCTGGACAGACCCAAACCGACCAATCCCAGCCGATCGTTGGCGAGATTTGACTTCATGAAATCCAAACTGCTGTTTGAGAGTTTCTCTAATGGCTCCAAGTCTGTCAACCTGGTGTCTCACTCCCTGCTGGCG
TATGACACCCGTTACACCGGC---------CTG---------------------------------------------------------AACGGTGCCCACGGGGAGCTTGATGGAATGAAACCTAATGTGTTCGACTGCATCCTCCAGCCATCTAAAACCAGCACCAACCGTGCGTCA
CTGCAGCTGGAACTCCATTATAGATCCACGCGTGAGTCCTCTTCCTTCACGGTGGTCCTCAACAACCTCAGGGTCTTTCTCATCTTCGACTGGCTCCAGTTAGTTCAGGAATTCCTGCAGGGGCCAGCTGAG---GCGTCAGGTGGGGAGGAGCATCGTCAGCGATGGCCCAGTAGTGGC
------GACGCCTCCGTGGCCACG---ACCAGCAGCACTGCGGCCGTCATGCCCAAAACTGTCAAGAGCGGCGTCGTCACCAAGAGGTCGACGGTGCCGGTCACCCAGGACCGCTGCCTGGAGATTAAGATCAATGTCACAGGCACAGAGTTTGTAGTTGTGGAGGACTGGTCGTGTTTG
GACACCAATGCCGTCATTCTCAAAGGGACCACGGTCCTCACCTACAAGCCCCGGCTGCTGGATCGACCCTTCTCTGGAAGCCTTGCAGGAATAGAGGTGTTCTCCTGTCGTTTGGGCAGTGAGCAGGAGACGGCGTTGTCCATCATTGACCCAGTGAACATACAGGTGGAGCTGTGTGGT
AGCCCCACATATCAGAGCAGCTCGGGTCTGCTGGACGCCTTCAATGTGGAGGACATCCCACCCCTGCTAGAGATTCAGTTTCCTGCTCTGGACATCCGCCTGTCCTACAACGACATTCAGCTCTTCTTAGCCATTGCGAAGTCCATCCCGACTGTC---ACGGCGCCG---CCT------
GCTGAC------------------------------------AGCACC------------------TCAGCAGCCAACCTGCAGCCCGCTGACACA------------CCT------AAAGAGAGCTTCAGACAGAAGACGGAAGCCCTCATCGCTCTTGTCTCC---------ACAGAA
GGCCAGTTGACCCACTTACAGGACCTGGGCTTCAAGAAGGAGGACTGCAAATCAGCCCTTTTACACTGTAAAGGTCAGCTGGATCAGGCTGCTGCTTGGCTCCTGGAGAATGCTGAGAACATGGCAGGCCACCCCAGAAGCAGGGACGACTCG------GGCTCCAGCAGTCACTCGGCT
CCG---CTGTCGGGGGTGGAGGTCAAGGCCGAGAGCGTCTGCATTTGTTTCATCGACGACTGCCTGGACTGTGACATTCCGCTGGCCGAACTGACCTTCTCCAGGCTGTACGTGCTGCAGCGTATTGGGTCCACCCAGGAAGGCAACGCCAGCTTCAGCCTGTCTGGAGACTATTACAAC
AGAGAGTTCTCAGGCTGGGAGCCCTTCGTGGAGCCCTGGCCCTGCTTCCTGTCCTGGCAGCAGCAGGCCGCCGGCCGCCTCCACCCGCCGCGCCTGAAGATGGAGGTTCGTGCCAGACACAGACTGGATGTGAACATCACTTCTGTTCTGTTGGAACAATACAACACCACCAAGAGCTCG
TGGATGGCCGACTACTGTAAGGAGGAGGAGCAGCCC---------------------CCCCAGGCCCCAGCCCCACTGCCTTGGGTGGGTTCATCAGTCGACCCCCCCAACCTTGGA---------------------------------------------------------------
CAGACA------------GATGTTAAACTGTCCAAGCGGAGGCAGCCGTTCGTGCCCTACGCCCTGCGCAACCACACAGGATGCACCATGTGGTTTGCCACCCTCACCACAACGCCAACACGGGTGGCGCTGTCCCACAGCAGTAGCGCAGACTCCATCTCAGAGGTCCACAGCCAGGGA
ACAGATGACACCCATAATGTCAGTCGCTGGAGGGAGGTGTCGCCTGGAGACGAGATTCCCTTTGAGTTTGAAGCCCGCGAGAAGCTTCGGCAC---CGGCACACTCACGAGCTGAAGCTCCACCAGCTGCTGGTCCGCGTGTGCGGGTGGGAGCAAGTCAAGCCGGTGTCGGTGGACAAA
GTGGGCGTTTTCTTCCGTTACGCTGCTGCAGACCGAAACAGCTCCTCCAACACGGTTGGAAGTCCCATCAGCAGAACCAACATCATCCACCCTCACGTTTACTTCTCGGCGCTGCCGCCTGTCCGGGTGGTGTTCTCCATCACGATGGAGGGTGGTGCCAGGAAGGTGATCACCGTCCGC
TCTTCTCTCATGGTGAAGAACCGGCTGGATGTTCCAATGGAGATCCGCCTCGACAGCCCTTCTGCTCCTGACAAGCCAGTGGTGTTGCCTCCTATCCTGCCTGCTCAGGCCTTAGCCATCCCCCTCCACCTCACCTCATGGCGGCTGCAGGCTCGGCCCAAAGGTCTCGGGTTGTTCTTC
TGCAAGGTTCCCATCCACTGGACAAACGTGGAGCGCCCTGGAGAACTCAGCAGCAGCAAGAGGGAGTGTCACTCAGCTGACATGGAT------------TCCAGTTTCAGGTTTTGTGTGGTGATAAAGAAAGAAAACTACCCCGAGCAGCAGCCTGCA---AAAAGGGATTCT---GGG
AGTAGCAAGCAGATATATCGCCAGCCTGGTCACACCATCTACCTGCTGCCCACCATGGTGCTGGCCAACCTTCTGCCCTGTGAACTCAACTTCTATATCAAGGGCACGTCCATTAGGGGGTCGCTGAAGCCGGGCAAAGAGGCTGTGCTTCACGCCACTGACACTTCGCAGAACATGGAG
CTCGGGGTCCTGCTGGAGAACTGTCCTGTGTGTAAAGAGCTGCTCATCCCACCCGGGACCCAAAACTACGTGGTCCGAATGAGGCTGTACGACACCAACAAGCATCTGCTTTGCCTGACTATCCGCATCATCTTGCGGGCACAGGGGGCGCTAAAGATCCTGATATCTGCTCCCTACTGG
CTGGTCAACAAGACGGGTTTGCCGCTGATTTTCCGCCAAGACAACGCAAAGGCAGATGCAGCCGGCCAGTTTGAGGAGCACGAGTTGGCCAGAAGCCTCAGCCCATTACTGTTCTGCTACACTGACAAGGAGCAGCCTGCCATGTGTACGATGAGAATCGGAAAAGGGATCCATCCAGAT
GGAGTTCCAGGTTGGTGTCAGGGCTTCTCCCTGGACGGAGGGAGTGGAGTCAGAGCAGTGAAGGTGATCCAGCCTGGGAACAGACCCGGCCTCATCTACAATATAGGAATCAGTGTGTGGAAAGGAAAAGGCCGCTACAGAGACACTCACATTGTGACATTTGCTCCTCGCTACCTGCTG
GACAACAGATCCACCCACAAATTAGCCTTTTCACAGAGGGAGTTTGCAAGAGGAAAGGGCACAGCCAACCCAGACGGCTACATCTCCACCCTGCCCGGCTCCAGCGTGGTCTTCCACTGGCCCCGTAACGACTACGACCAGCTGCTGTGCGTCCGGCTCATGGACACGCCCAACTGCACC
TGGTCGGGCGGCTTCGAGGTCAACATCCCCAAGTCTTTCCACGTCAACATGAGGGACACCTTAGGGAACTGCTTCTTCCTGCGGACAGAAATCACCCTGAAGGGAGCCACCTACCTGATCTCC---------------------------------------------------------
---------------TTCACAGAC---GCCGACCAGCTGCCGCCACCCTTCCGCATCAACAACATGTCTGAAGTGCCCATCCAGTTTTGGCAGCATGAAGTCGCTGACATGCGGCTGCGTACGGAGGTTAAATCCAGCTCGGTGCTGGACTACGCCTGTGACGAGCCCACGCTGCCGCCG
CACCTCACGCTCACCGTGAAGGGGGCCGGCTCTTCAGAGGTCACAGCTGACATGAACTTCTTCAGAGAATACAACAAGCTCTACTACGAGAACTTCATCTACATCGCAGCCACACACACGTTCTCA------CAGACTGTGGAGAAAAGACCTGTTGGGAAGAAACGTGTAGTGAGCTGT
GCTGAACTGGTTCTGGACGTGGACACCAAAACTCAGCGGGTCATCTTGAAAAAGAAGGAGCCGGGGAAACGGTCCCAGCTGTGGAGGATGACCGGTTCTGGCATGTTGTGTCACGAAGGCTCGTCTCCACCTCAGAACAAACCCGCGCAGCCGCGGCCGCTGGACTCTTCTCTGGTGCTG
GACATCGCTGGACTTGCTGCTGTTACTGACAACAGTTTTGAGCCTTTGAAGCTGAGGAGGCCGGACTCTCGCCGCAGCACGACGCAGACGTGGAACTTCAGCTCGGGCATGCTCACCTGTGGGCTTCCCCGCCTGGTGGTGCAGGCGAAGGGCGGCGTGGAGGGACTGTACGATGGAGCC
GAGGTGGTGCTGGGACCTGATTCTGGTCTGCTAGAACCGGGCCCTGAGCAACAGTTCATCAACCAGAAGATGAGACCTGGCTCTGGGGTGCTGTCAGTACAAGTCCTCCCAGATGGACCCACTCGTGTCCTGCAGATAAGTGACTTTTATCAGAGGAGAATGATCCAGAGTTCTTCCAGC
GTGGAGCAAGACAGGAGCAAAGAC------TGGGTGAAG---CCAGAGAGCGAGCAGGAGCTGGAGGTTTTGGTGAATTTGGAGGAAGGCGTGGGGGTCTCGCTGGTGAACAAGGTTCCTGAGGAGCTCGTGTTCGTGACGCTGTCTGGTATACGTGTTCATTTCACACGCACGACAGCC
AATGAGGTCCTGGAAGTGAGCATCCAGAGGATTCAGGTGGACAACCAGCTGCTGGGCACCACCCAGCCTGTGATCCTATGTGTGACGCCCAGCTCCAGTGAGAGCGGCGTCAGCGACAGTGGCCCCGCCCTGCAGGTCAACGCCGTGAAGGTCCCCAGCAGGCTCATGCTCACTGAGCTC
TTTAAGCACCTCATGGTGACGGCTCGACGCTTCACCGTCATCATAGAAGAGAAGCTGCTGCTCAAGCTGCTCAGTTTCTTTGGATATGGACAG---AAAGTAGCCGAGCTGGAGAAGGTGGGGGAAAACCTTCATGAGAAGTCCAACGAAGATGCAGGACCTCCCAAACGATACTACTTT
GAGAACCTGAAGATCAGCCTCCCTCAGGTCAAACTGAGCGTCTTCACCTCCCACAAGCTGCCGCCTGACCTCAAGGCCCTGAAAGGCACCCTGGGGTTCCCTCTGATCCGATTTGAAGATGCCGTCATCAACATGTACCCGTTCACCAGGGTGCACCCTTACGAGACGCAGGAGATCATC
ATCAACGACATCCTCAAGCATTTTCGAGAGGAGTTGATCAGCCAGGCAGCCCAGATCCTGGGCTCTGTGGACTTCCTTGGAAACCCGATGGGCCTCCTCAACGATGTCAGTGAAGGAGTGTCGGAGCTGATAAAGTACGGCAACGTGGGCGGTCTCATACGCAGTGTAACTCACGGCGTG
TCCAACTCTGCAGCCAAGTTTGCAGGGACGTTGTCAGACGGGCTTGGAAAAACGATGGACAACAGACACCAGAGCGAGCGGGAGTACATCAGGTACCACGGAGCCACCAGTGGGGAACACCTGGTGGCAGGGATCCACGGACTGGCTCATGGGATCATTGGAGGCATGACGAGCATCATC
ACCTCCACTGTAGAGGGGGTGAAGACAGAGGGCGGAGTCAGCGGCTTCATCTCCGGCCTGGGTAAAGGTCTCGTCGGCACGGTGACCAAACCCGTAGCCGGAGCTCTGGATTTTGCCTCCGAAACAGCCCAGACGGTCCGGGACATGGCCAGCGTCAGCAATCACAGGCTGAGCGTGCAG
CGGCTCCGGAAGCCTCGCTGCTGTAAAGGACCTCAGGGGCTCCTTCCTCGCTACTCCGCAGCTCAGGCCGACGGCCAGGAGCAGCTCTTCCGCCTCACCGACAACATCCACTCCGAGTTCTTCATCGCCGTGGAGCCCATCGACACCTACTGCGTCCTCATCTCCTCCGTGGCGGTCTAC
TTCCTGAAGCCGGGGGACTATGTGGACCGAGAGGCCATCTTCCTGGAGGTGAAGTACGACGACCTCTACCACTGCCTGGTGTCCAAGGACCACGGGCGGGTTTATGTGCAGCTCACCAAGAAGGCTGAGAGTAGCGGCAGTGGCGTGGCCATCCCTGGCCCCTCCCACCAGAAACCCATG
GTCCACGTGAAGAACGAAAGTCTCGCCATCAAAATCTCTCAAGAAGTCAACTATGCCAAGAGTTTGTACTACGAGCAGCAGCTGATGCTGCCGGCCAGCGAGAACGAGGACTCTCTGCTGCTGGACTCC
>ENSDARP00000046612_DRER
------------------------------------------------------------------------------------------------------------------------------------------------------------------------------------
------------------------------------------------------------------------------------------------------------------------------------------------------------------------------------
------------------------------------------------------------------------------------------------------------------------------------------------------------------------------------
------------------------------------------------------------------------------------------------------------------------------------------------------------------------------------
------------------------------------------------------------------------------------------------------------------------------------------------------------------------------------
------------------------------------------------------------------------------------------------------------------------------------------------------------------------------------
------------------------------------------------------------------------------------------------------------------------------------------------------------------------------------
------------------------------ATGATTCAGTATCTACAGTCTTGGTTCCCAGGCTGGGGTGGTTGGTATGGGGGGACTGAAAGAGGGCCAGATGGACAGCCGGTTTCGGATGAGCTTTTACCAGGCACTGCACAGTGGGAAATTCTTGCTGAGACAGATGATCTCTTTGAC
CCTTTGGAGGATTCACAAACACTGAATACCTTTACAAGAAGGGATCATCTCTTTGCACGGCTGGACTTTAAGCTTGAGAAAGCAGCTGTCACACTGTACCATGAAAACAAAAATAAACCTCTTTTGAGCGAGAGTGGGGTCATTCAGCTGGAATTTTCAGGTGTGAAGATTGAAGTTGAG
TCTCTACCTCGTTCTGAGTCATCCTTGCTCACAGTAAAACTTGGTGGGCTGTTTCTTCGTGATCTCACTACCCAGGGCTCAATTTTTCCTGTCCTAGTTTCTCCAAAACCGGACAAGGTTGTTGTTGCGATCAATCAACCGTTTGGCCAGACTAACAGCACA------------GAATAT
AGCAAT------------------------------------CCGGCTTCAGATGTGGAATCA---------------------------------TCAGCGCCTCCCGTCTTTGAGATGATTTATGAACGTAATCCAATAAGGAGCAAATTTGAGAGGAGACTAGAGGTCAATACCAGT
CCTCTTAATATCATTTATAACCCTCAGGCTATCAAGAAAGTGGCAGAGTTTTTCTACAAAGGAAGGGTCCACACTTCG------GGGTTTGGATATCAGTCTGAGTTAGAGCTGAGAGTGGCTGAAGCAGCCAGGAGGCAATATAACAAGCTGAAGATGCAAACCAAGGCAGAAATCAGA
CAAACCATTGATCAGCTGCTTGTTGGAGAGTTCATTGAGAACAGTAAACATTGGACTATGAAATTGGATATTTGTGCCCCTCAAGTCATCTTCCCGGATGATTTTCAGTCTGAAGACCCCATGCTAGTTGTTGTAGACCTTGGGCGTATTCTTCTTACTAATTCTCAA---------GAA
GATCATAAAACAAATCTTAAGACCTCTCAGACAGAAGGAGAA------AGTGATGAAGAATTCCAGACCCCACTAGCAACACCACCTGCGTCTCCACCTCCAGAACAAGAGGTGGATGTCAAAGGTCAGGAGAAGCCCCGTGATTTCAGCAGCGTTAAATCATCAGAAGGTGCCCAAATT
ATCAGTAGGAACCTGTATGAAAAGTACTCCTTATCTTTCAATGACCTTCAGATTATGGTTGGTCATTATAAAGACAATTGGAAGCATCTTCAGGAGAGCGATGTGGGGCCCACACATGTGGTAGAGAAATTCAATGTCCTACTACAGCTAGAGCAACGATTGCGATACACCTCAGACCCT
CAGTTTCCAGGGGCTGTTCTCTCAGGAACACTACCAGACCTCAAAGTGCACATCAACCTGGAGAAGATGACTGCACTGAGAAGTTGCCTGGCTAGACTTGGTAATTCAGGGGCAGATGAAGGTGACAATAATGGGGAAAATCTCAAATCTCCTGACCCTCTTACACTTCGCCATGAGAAG
ATCTTTCAGAGGGAAGATAGTGATTGGAAGCTTCAGGGTTCTGACAAAAATCTTACCAAGAGTGTGATGACACTTGAGCAGCATACTCGAGAGGTGCTTGTGGAATCTAAACTTCTTCTGGTAGAGTTTAATATCAATTACATGCAGCTTGGCATTGAAAGTGGTGGACGATATATTTCT
GTTCTGAAAGTGTTTGGAACAAATGCACATTTTGTGAAGCGGCCTTATGACGCAATGGTTTCCCTCACAGTTCATGGCCTCTATCTTGTGGACACATTGCAAACGTATGGTTCAGACTTTGATCTTCTTGTTGCATCTCATAAACATTTAAGTTTTGATGTTCCTACTGGAAGTCTACGA
GAGAGCCAGCCTACATCCCCTGTTTCACCAGACAATAAATCTCCAGAACTACCAGGTTTGCAC---AGGAACTCTTCAGATCTTGCTTTTGACAAAGCATCTCCACGGGGCTCTCCACTAAGAGACCAGGAGGCTCTCATTAAGTTGGAATACCAATTTATCAGCTCAGACTGCCCCTCT
ATGAATTTGGACAGTTCACTTCAAGTCACCTCCATGCAGGTCAACAACCTGGATATCATCCTTAACCCTGAAACCATGGTAGAGCTTCTAAAATTCCTTCAGCAGTCTTTCCCTAAAGAAGAAAGCTCTCCAACA------------------------CAACAGATAGCACCTCTGCCT
AATGGAGAAGAAAATGAGGAGAATTATCAATCCACTTATGTCCAGAACAAAGAACTGACTGTTGAAATTCACAGGTTAAACTTACTTCTTCTAAGAACTGTTACAACTGGTACTGTTTTGGGAGGTGAGAAGAAAGGCATGAAAATTGCTACGGCCAGTATAAATGGGACAAAAGTCAAT
GTGTCAATGGGAAGTCGGTTGGATGTCAATGGTTCTCTAGGATGCATTCAGCTTGTGGACTTGACTCAGGAAGGTGGCAGAAGTCAGTTTGTGGTCAGTATTGGAAGTGCAGAG---GACAGCACCGCTACAGATGGTGTGGCATTCTTTCCTATTGCTGGCATG---ACTCCTTCCGAA
GCTTTAAGTTTCCGCTTTATGGAAAAATCTCAAGGAGAATGCTCCCTTCAACTTCAGATGGCATCTTTACACTATAACCACTCAGCAAAGTTCCTGAAAGAGCTCAGTTTATCAGCAAATGAAGTAGAGGATAACTTCAGGTTTATGCTGAAGACTGCTGCTACAAAGGTCTCTACTGTA
TTGGTGACGAAAACAGCAGAGTACAGTGGAATGGTGTCTCTCTTTGACAACCCATCCAGAAGATCTAGGAGGCAGAGTCAATGCAACTGGACACTTGACCCATTC---GAGGAAGATGATTTCTGTGACCCTGAAAAAGAACCAGCCTTAGATTCTTTTCTGGTCAAGCTGACTCTAGAT
GTTAGTATAGAGTCCCCAGTTGTGTCAATTCCTAGAAAGCCTGGTCACCCTGAGCTGCTAGTTGGACATTTAGGGAGCATACAAATTCAGAACTTTGTTACAGGGCAAGACTCAGAAAGGGAGAAACTACAAGTTGAAGTAAAAGATATAAGACTTTATTCAGTGAACACAAGCAACTTG
TTTTTAAAGAAAGGAGCAAGACTCAACAGCAGCACCACTTCCGGACCCTCACCTTCTCATGGTGGCAACATTAGTTTGAATGAGCCACAGTTTACACGACATGACTTCTTTGAGTACATTAGCAGAGGAAAAGCATTTCACATTTTAAAAGATGCTACAATCCAGCTCACTGTCGAGAAA
GTCCCTGTTGACGAAAACTCTACCTTTACCTTTTTGTCTTGTGATGAACCTTACCAGAGCACAGGGATATTAAGAGTAGAAGGCAAATTTGTTAACGCTGTTCAGGTATGTCTCTGCAAGCCTGTGTATGAACAGGTCCTTCAGACTCTCGATAATCTCTCCTTCACTGAAGATCAACGA
GTAACCCCAAGTCAACCACCTACCCCACCACCTCCCACACCCTCCTCCACTAAACCACACAGATTCCCTGATCATCAAGGTGGGCTCTTTGCCCGAGACCCTCCTCATGGTGGAGTGTCTTATTCTACACTGTCATCATCTCTTTCAGCAACACTTCCACTGCATAATGAGAGCCCTCCT
CTCCAGCCTCCTTCTTTTACCCAAGTGAGGGCCACCTTTCGAGTCTCTGAGCTGCAAGTGCAGTTAAGTGGAGACCTCAGCCAAGGATCTCAAGGGTTGGTTAGTCTACGGTTTCAAGACCTGGAAGGGGACTTCACCAAAGATCATCCTCATTCAATCTCCATCCAACTAGCCCTTCAC
TCCTTGTTAATGGAAGACTTGCTAGAGCCAAACCCTGAATCAAAATACAAACACCTCATGGTGTCCAGAGGTGCTCCAAAGCCTTCCACCTTTAGTCCAAAGGAATACCTGTCACAGTCTTGTCCGACAGCATCCAATGTTCTGTACACTGAAATGCCCCGTTCTCTTCCAGCTCAATTC
GAAGAGGCACAGAATGTTTTCCAGTTTTATCAGAGGCATCCCAGCACGCCATCTGCATCCAGTCGTAAGAGCAAGAAGGATGCAGAGTGTCCCAGCACACCACCTCCATCCCCATCCCGCCAAACTCCATCTCCACATCCACGGCCAGACTTTGACGACTCTTTGGTACATATCAATGTC
TTAATGGTTGATAGGCGGCACCCTGAGTTTAAGACACGGTATGGCAGCATCGGTCGTAGTGTGGACGTGGACTTCAACTGCCTTGATATTCTCATAACTCTGCAAACCTGGGTCATGATTCTTGACTTCTTTGGCATTGGCTCTACTGCTAATAATCATGCAGTCAAAGTGCCTACAACC
ACACTACAGCCTATGCATGAACACTCGCCAGAAAATAGTACACTCAATGAT------TTGAGT---GATTTGTATCCAGAGATTGAGGAAGGGGTTAATACAAAGCTAGACTTAAAGGTTCATTCTTTATCTCTGGTGTTGAGGAAGAAAACCAATGAGCTTGCCAAAGCTAGCGTCTCT
AAACTGTTTACACATATGGAAATGATTGATGGAGATTTGGCATTGCAAGGGAGTCTGGGAAGTTTATCTCTGAGTGATTTGACCCCCCATGGGGATCTATATAGAGAACGTTTTACAACACGGGGTGGAGAGGCTCTCGTCTATAACATTTACAAGTATGGAGAAACTGACTTCTTCTTG
CAGCGAGAATATGATATGAAGGTGTCTCTACAGATGGCCTCAGTACAGTATGTCCATACGCAGCGCTTCCAGGCTGAGGTAGTGGCCTTTATCCAACACTTCACCCAGCTACAGGATGTCCTGGGCAGGCAGAGAGCAGCCGTTGAGGGTCAGGCGGTGCGTGAGAGGCCACAGCGAGCT
GCTCGTGTGCTGCTGGACATAGAGGCAGGTGCTCCTGTCCTCTTGATCCCAGAAAGCTCCCGCTCGAAACGCCTCATAGTGGCCAACCTGGGCCAACTCAGAGTGCGTAACTGCTTTCTGCCAGCTGGCGCTCGTGGCACCTTCTCTCTCAGAGATAAG---------------------
------------------------------------------------GAT------CGAGTGAAGGAT---------------------------GTCCATTTCACTTCTGATGCTGGGAAGACTAGTCAAAAAAGGCCTACAAGTTTCAGCACATCTTCTGGATTTATG---------
------------CTGGGCAAACCTCAGCCCAGT------------------------------CTCGGATGCATACCAGAAGGA---GATGTTCTA------------------------------------------------------------------------------------
---------GGTCTA---------------------------------------------------------------------------------------------------------------GAAGACCATGTGTGTCTGCTGGACTGTATAGCACTTGACCTTCAAGAGATGGAC
ATTTTTGCTGCAGAGCGGTTGCCCTGTGAGCCCTGGGACAGTGCTGGAAAGCATCTAGAAACA---GATTTGGTATTCCCATCCTACTCAGTGCGTAGAAGTGGGGAGAGCCTGTTAAAGGAGCGCTGCCATCTGAAGCTGAAAGTGGAGCGCAACCTGGACAAGGAATTAAGTCATGCT
GTCCCAGACATGTCCATTCACGGCAGCCTGTCTTCTGTCCACTGCTCGTTGGACCTGAAGAGGTATCAGATGATCCGTGGACTCTTGGAGCACAATCTGGGAGAGCCTGTGGAGGAGTTTCTCAGACCTTATAATCTTCAGGACCCCAGCTCATATACCGTTTTGAGTGGTGATGTGTTC
ACATCCCTGTCTCTTCTGGTGGACATGAAGGACGTCAGTCTCGAGTTACTGGACAACCATAAATCCACAGGTCATAACTGCTCCTTGGCAAGGTTTGACTTTATGAAATCAAAGCTCCTGTTTGAGAGTTTCTCTAATGGTTCAAAGTCTGTGAACCTGGTCTCCCATTCACTCCTGGCC
CACGACACTCGACTAACTGGCAGCAGTGCCCCT---------------------------------------------------------ACAGAAGGG---------------------AAGCACAATGTGTTTGATTGCATTCTGCAGCCATCCAGGACTGGCACCAACCGAGCCTCG
CTGCAGCTAGAGCTACATTACAGATCAACACGGGACTCTTCATGCTTCACAGTGGTTTTAAACAATCTGCGAGTGTTCCTCATTTTTGATTGGCTACAGCTGGTCCAGGACTTTCTGCACATGCCTGTGGAAAAA------GGTACAGCGCCAACACACCAGCGCTGGCCAAGT---GGC
AGCAGTGACCAA------------------GGTTGCACAGGAGCCGTCATGCCCAAAACTGTCAAGAGTGGCGTGGTCACCAAGCGATCCACTGTGCCGGTCACTCAAGATAAACAGCTGGAGGTCAAAATCAATGTGACGGGGACAGAGTTTGTGGTGGTTGAAGATTCTTCCTGTTTA
GACACCAACGCTATCATTCTGAAAGGCACCACTGTGCTCACATACAAGCCTCGACTTCTTGACAGGCCTTTCTCTGGCAGCTTAGCAGGCATTGAGGTTTTCTCCTGTCGATTGGGGAGCGAGCAGGAAACCGCTTTGTCTATCATCGATCCTGTCAATGTCCAAATGGAGCTCTGTGGA
AGCCCAACGTACCAAAGCAGTTCAGGCCTCCTTGATGCCTTCAACATAGAGGACTTTCCACCTCTCTTGGAGATCCAATTTCCTGCTCTAGACATCCGTCTTTCCTACAATGATGTGCAGCTATTCTTGGCAATAGCTAAGTCCATTCCCACTGCAGCATCCGCCAAC---CCT------
TCAGAC---------------ACTGCCGTAGACGCGGAGAGTTCAGCA------------------TCCACT---------GCCAGTACTGACACTCCATCC---AAAACA------AAGGATAGCTTCCGGCAAAAGACAGAGGCTTTACTG------------------------GAA
GGTCAGCTTACTCGATTGCAGGACCTTGGGTTCAGGAAGGAAGACTGCAGACGGGCACTTATTCACTGTAGAGGTCAGTTGGATCAGGCTGCCACATGGTTATGGGAGAATGCAGAGAGCATG------TCGGGCAGAAGCCGAACCAACTCA------GGCTCCAGCAGCCACTCTGCT
CCTCCTCTGTCTGGAGTAGAAGTGAAGGCCGAGAATGTGTGTATCTGTTTTATCGATGACTGTCTGGACTGTGACGTCCCTCTGGCAGAGATCACCTTCTCACGTCTTTATGTTCTCCAGAGGATTGGCTCTATGCAGGAAGGCAAGGCTAGTTTCACATTGTCTGGAGATTATTACAAC
AGGGAACTCTCAGGCTGGGAGCCATTCATCGAGCCTTGGCCGTGTTTCCTGGATTGGCAGCGACAGGCGGCAGGCCGGCTCCATCCTCCGCGCCTGAAGATCGGTGTTCGAGCCAAGCAGAGGCTGGATGTCAACATCACCTCTGTCTTACTCGAGCAGTACAGCACCACCAAGACTTCG
TGGTTAGCAGATTACTGTAAGGAAGACGAGCAGTCG---------------------CCACAGCCCTCTGCCGCTCTATCTTGGATGGGCTCTTCAGTGGATCCTCCTTCCTTTGGCCAAAGTCTTCCTCTTGCCTACCTTAGAACTAGAAGCTCTACCAGCTTGACTTGTCTCGAGCAG
CAGATTCATGCCCGAGCGGATATGAAGCTATCTAAGAGGAGGCAGCCGTTTGTGCCCTATGCTTTACGCAATCATACCGGCTGCACCATGTGGTTTGCTACTCTCACTACCACACCAACCAGAGTGGCGCTGTCCCACAGCAGTAGTGCTGACTCTATATCTGAAGTTCATGGGCCTGGG
ACAGATGATACACACAACATCAGCCAATGGAGAGAGGTGCTGCCAGGAGAGGAGATCCCGTTTGAGTTTGAGGCCCGTGAGAAACTTCGGCAC---AGACACACCCATGAGCTGAAGCTCCACCAACTGCTAGTACGTGTTGTGGGCTGGGAGCAGGTAAAGCCTGTGTCTGTTGACAAA
GTTGGGGTTTTCTTCCGCTACGCTGCCCCAGATCGAAACAACCCCTCGAGCACAGTTGGCAGTCCAATTAGCAGAACCAACATCATACACCCGCATGTATATTTCTCAGCTTTGCCGCCTGTTCGAGTAGTTTTCTCCATCACTATGGAGGGCAGCGCTCGTAAGGTCATTACAGTGCAG
TCTGCGCTCACAGTGAAGAATCGCCTTGAGGTTCCCATGGAAGTGCGACTAGACAGCCCTTCGGCTCCAGACAAGCCCGTAGTCCTGCCACCAATCCTGCCTGGAGAAGCTTTAGCCATCCCTCTCCATCTAACATCTTGGAGGCTTCAGGCGAGACCTAAAGGCTTGGGGCTATTCTTC
TGTAAGGTGCCAATCCATTGGACAAGCGTGGAGCGACCTGGGGAGGTCAGCAGCAGCAAAAGAGAATGTCAGTCAGCAGATTTTGATGAACAACTCAAACGCAGCTTCAGGTTCTGTGTTGTCATTAAGAAAGAGAACTACCCTGAACAGCAGCCTGCT---AAAACTGTGGCGGGAGGT
GGCACTAAGCAGATCTACCGCCAGCCAGGTCACACCATCTTTCTGCTGCCCACCCTAGTGCTGGCCAATCTTCTTCCTTGTGACCTCAACTACTATATCAAAGGCACTTCAATCAAAGGAACCATGAAGCCAGGAAAAGAGGCAGTGCTGCATGCAGCGGACACGTCACAGAATATAGAA
ATTGGTGTGCTATTAGAGAACTTTCCTGTGTGTAAAGAGCTGCTTATTCCTCCCGGTACACAAAACTATGTGGTGCGCATGCGGCTCTATGATGTCAACAAACGCCTGCTCTGTCTCACCATCCGGATTATTCTCAGAGCCCAAGGAGCATTAAAAATCCTCATCTCTGCTCCCTACTGG
CTTGCCAACAAAACTGGGCTGCCTCTGATTTTCCGTCAGGACAATGGAAAAACGGATGCCGCTGGACAGTTTGAAGAGCACGAGTTAGCCAGGAGTTTGAGCCCATTGCTCTTCTGCTACACTGACAAAGAGCAGCCCAATATGTGCACCATGCGGATCGGGAAAGGAATCCACCCAGAT
GGTGTTCCAGGATGGTGTCAGGGTTTCTCTCTGGATGGAGGGAGTGGAGTGAGAGCAGTCAAAGTCATCCAGCATGGCAACAGACCTGGACTTATCTATAATATTGGAATAAATGTGCGAAAAGGGAAAGGGCGCTATCGTGACACACATATTGTGACTTTTGCTCCACGATACCTGCTT
GACAATCGATCATCTCACAAGCTAGCCTTTTCTCAGAGGGAATTTGCCAGAGGAAAGGGCACTGCAAATCCAGAAGGATACATCTCCACCCTGCCAGGCTCCAGTGTGGTGTTCCACTGGCCTAGAAATGACTACGATCAGCTTCTCTGTGTTAGACTCATGGATGTTCCCAACTGCACC
TGGTCTGGAGGTTTTGAGGTCAACAAGCCTAAATCTTTTCACATCAACATGAGAGACACGTTGGGGAACTGCTTCTTCCTGCGTGCTGAGATTGCTTTGAAAGGGGCAACGCATCAAATCTCA---------------------------------------------------------
---------------TTCAGTGAT---ACTGACCAGCTGCCCCCACCCTTCCGTATAGATAACATCTCTGAGGTGCCTATCCAGTTCTGGCAACATGGAGTTGCTGATATCAGGCTACACACAGAGGTCAAACCTGGTGCAGATCTGGACTATGCCTGTGATGAGCCGATTCTTGAGCCC
TATCTCACAGTCACTGTGAAAGGAGCTGGATCCTCCGAGGTGACCGCTGACATGAACTTCTTCAGAGAATACAACAAACTCTACTATGAGAACTTCATCTACATTGCTGCTTCATTCACATTCTCA------GAAGATGGAGGAAAGAGGCCAGTGGGGAAAAATCGGGCAGTTAGCTGT
GCTGAACTGGTGCTGGATGTGGAGACTAAAACGCAGAGAGTCATCCTGAAGAAAAAGGAGCCTGGAAAGCGCTCCCAGCTTTGGCGAATGACAGGAAGTGGAATGCTGTGTCATGAGGGCTCATCACCTCCACAGAGCAAACCTTCTCAGCCTCGACCCCTCAGTTCTTCTTTGGTGCTT
GATATTGCAGGACTGGCTGCAGTGACAGACAACAGCTATGAGCCTCTGATGTTGAGACGGCCAGACAGCCGCCGCAGCACCACCCAGACTTGGCACTTCAACTCTGGCATGTTGACCTGTGGTTTACCCAGACTAGTTGTCCAGGTAAGCGGAGGAGTGTCTGGACTGTATGATGGTGCA
GAGGTGGTACTGGGACCAGACTCTGGTATTTTGGAAGCGACGCCTGAGCAACAGTTCATCAACCAGAAAATGCGACCTGGCTCGGGGGTTCTGTCAGTTCAGGTCCTTCCTGATGGGCCCACGAGAGTATTACAGATCAGTGACTTCAATCAGCGGCGCGTGAATAGACCCTCTCCAAGC
ACAGAGGAAGACCCGAATAAAGAGATAGCTCAG------ACAAAATTCCCAGAGGAGGAGCTTGAGGTGGTGGTGAACCTAGAGGAAGGAGTGGGCCTATCACTGGTGAACAAGCTCCCTGAAGAGTTGGTGTTTGCCACCCTGTCTGGCATTGATGTACACTTTACCCGCACTGCCGCC
AACCAAGTACTGGAACTTACAGTGAAAAACATTCAGGTGGACAACCAGCTTCTGGGCACCACTCACCCTGTGCTACTATGTGTGACTCCAGGCTCCTCTGAAAGTACTGCATTGGATTCAGGTCCTGCTCTGCAGGTCAACGCTGTGAAAGTGCCCAGCAGGCTTATGCTCACAGACCTC
TTTAAGCATCTGATGGTCACAGCTCGACGCTACACTGTAATCATAGAGGAGAAGCTCTTAATGAAACTGCTGATATTCTTTGGCTACGGTCAGACAGAG---GGAGAGATGGAGAAGCTGGATGAGAACATCTATGAGAAAGCCAGTGAAGATCCAGGAACACCAAAGCGCTATTATTTT
GAGAACTTGAAAATCAGTCTCCCTCAGGTCAAGCTTAGTGTGTTCACCTCTCACAAGCTGCCCCATGACCTTAAGGCCTTGAAGGGAACCCTTGGCTTCCCACTCATTCGGTTTGAAGATGCAATCATCAACATGTACCCCTACACTCGAGTTCATCCCTATGAGACACAGGAGATGGTC
ATCAATGATATTCTCAAGCACTTTAAAGAGGAGCTTATCAGTCAGGCAGCTCAGATCCTAGGCTCGGTGGACTTCCTGGGTAACCCCATGGGCCTACTGAATGACGTGACTGAGGGGATGAACGAGCTCATTAAGTATGGCAACGTTGGAGGACTCATCCGCAGTGTTACACATGGCGTT
TCCAACTCAGCTGCCAAGTTTGCAGGTACCCTATCAGATGGATTAGGCAAGACAATGGACAATCGGCATCAGACTGAACGAGAGTGCATTCGCTATCATGGAGCCACTAGTGGAGAGCATCTTGTGGCAGGGATTCATGGTCTTGCTCATGGTATAATTGGCGGCCTGACCAGTGTGATA
ACGTCAACAGTAGAGGGAGTGAAGACTGAAGGGGGTGTCAGTGGATTTTTCTCCGGTCTGGGGAAGGGACTGGTTGGCACAGTGACCAAACCTGTTGCAGGAGCATTGGATTTTGCATCAGAAACAGCACAAACTGTCAGAGACATGGCCAGCGTA---AACAACAGGCTAAGTGTACAG
CGAGTAAGGAAGCCGCGCTGCTGTAAGGGCCCTCAGGGGCTGCTGCCTCGATTCTCCTCCCTACAAGCAGATGGACAAGAACAGCTCTTTCACTTAACTGACAATATCCACTCTGAATATTTTATTGCAGTGGAGCCCATAGACACCTACTGTGTGCTGATCTCCTCCAAAGTGGTGTAT
TTTCTCAAGCCTGGAGAATTTGCGGATCGAGAAGCAATCTTTTTGGAGGTCAAATATGATGATCTCTATCATTGTCTGGTGTCCAAGGATCACGGGAAAGTATATGTGCAACTTACTAAGAAAGCAGAAAGCACCAGTAGTGGGGTGGCCATTCCAGGTCCATCTCATCAGAAACCAATG
GTCCATGTGAAAAGCGAGAGCCTTGCCATCAAGATTTCGCAAGAAATCAATTATGCCAAGAGCCTTTACTATGAACAGCAGCTCATGCTGCCTCCCAGTGAGAATGAGGATAGCTTATTATTAGACTCT
>ENSGACP00000016778_GACU
ATGTTGGAGGGCCTCGTTGCCTGGGTGCTAAACACGTACCTGGGGAAGTATGTCAGCAACCTGAACACGGATCAGCTGTCCATCGCCCTGCTGAAAGGCGCCGTGGAGCTGGAGAACCTCCCTCTGAGGAAAGATGCCCTCCGAGAGTTTGACCTGCCGTTTGAAGTCAAAGCA---GGG
TTCATCGGAAAGATCACTCTGCAGATCCCTTTCTACCGGCCTCACAGCGACCCGTGGGTCATCTCTATGTCCCAGCTGAACCTCATCATCGGCCCCGCCCATCAGCAGGAATATGATGGAGAGAAGGAGAGAGGGGAGGAGAGGGAACGCAAAGCATGCCTTCTCAAGGCTCTCGAGGAC
AAATTCAAAAGTGAGCGCGAACAGAAGGGAGAGTCTTACTGGTACTCGGTG------------GTCACTAGGATTGTGGAGAACATTGAGCTGAAGATCCAAGACGTGCATCTTCGATTTGAAGATGACTCGTGCAACGCGGAGAAACCCTTTTCCTTTGGGGTTTGCATCAACAATATT
TCTGCTCAGAACCCCTCCAAAGAGACGGTCCAGAAGCTCCTCCGACAGAAGCAGCTGGAGATTTCAGACTTCAGCGTCTATTGGGATACGCAATGTGAAATCCTGGGAAAGCTGCCCGCAAATCAGATCCAGGATGCCATGACCCGGTGTATGCAGAGCCGCGAGCATCAGTACATCTTT
GAACCCGTGTGTGCCTCCGTGCTGCTCAGGAGAAACACCTCTAAGGAGCCTCTGAGGTCCCGCCACACGCCCCGCATCGAAGGCCAGGTTCAGCTGCAGCCCATGTGCTTACGCATGTCGCAGGTCCAGTACCAGCAGATCATGGCATTCCTTAAAGAGGTGGACCGTCGGGAGAGAGAG
ATGCTTTACCGGAAGTGGAGACCAAAAGTTCCCATTTCTGGGAGCTGCCGGCAGTGGTGGATGTTTGCGATCCAGGCCAACCTGAGTGAGATCAGGGAACAGAGGCGGCGAAGCAGCTGGGGCTTTGCCCTGCAGCGAGCACGAGATGCTCAGACCTACACTGGCCTCTACTTCGCTCGG
CTTAAAGGAGCTCCACTGACTTCTCAGGAAGAGAGCGAGCTGGAGCGAGTGGAAGAGGAGCAGACGTTGGAAGAGCTGCAGTGCCTCAGAGAAATTGTCCACGACTGGTTTCGAAAGCAGGAGGAGATCTCCGAGTACGTGCGCGAGCCCAGTAGTGACTCCCAGCCCTGTTTAGCCACC
ACATCCATCCCCAAGAGTGGCAGTTCAGGGATGATCCAGTACCTGCAGTCCTGGTTCCCGGGCTGGGGGGGCTGGTATGGAGACTCCCAG---GACCCAGACAGG---------CCGGACGAGCTGCTGCCAAGCCCCTCCTCCTGGGACATCTTA---GAGACAGAAGACCTGTTCGAC
CCATTGGAGGACTCTCACACTCTGAACACATTCACCAGGCGAGATCATCTGTTCGCCCGCCTTGAGTTTTTACTGGAGAAAGGCGGAGTCACGCTCTCTCACCAGGACAGGAGGGGGGGCGCGCTGCACGAGAGCGGGGTCATCCAGTTGGAGTTCTCAGGGGTCAACGTGATCTTGGAG
TCCCTCCCTCGCTCTGAGTCCTCCCTGCTGTCGGTTAAGCTGGGTGGTTTGTTCCTGAGAGACTTGACTACTCAGGGCACCATCTTCCCTGTCCTGGTGTCTCCCAAAACGGACAAAGTGGTTGTTGCCATGAACCAGCCATCCGGCCAGTCCACCAGTTCCACTGTAAAGCACCACCTA
AAG------------------------------------------------------CAGTGC---------------------------------TCGCCATCGCCAGTGTTTGAGATGATTTATGAGCGCAACCCTGTGAGGTGTAAGTTTGAAAGGAGGCTGGAGGTGAACACTAGT
CCATTGAACATCATCTACAACCCACAAGCAATCAAGAAGCTGACTGAGTTCTTCTACAAAGGAAGAGTTCATACCTCG------GGTTTCGGATATCAGTCGGAGCTGGAGCTGAGAGTAGCGGAGGCTGCCAGGAGGCAGTACAATAAGCTGAAGATGCAGACCAAGGCAGAGATCCGA
CAAACCATTGATCAGCTTCTTGTGGGAGAGTTTATCGAAAACGGTAAGCGTTGGACCATGAAACTGGACATCTGCGCGCCGCAGGTGATTTTCCCCGATGACTTCCAGTCAGAGGACCCGATGCTAGTGGTTGTTGATTTAGGCAGGATTCTTCTCACAAACTGTCAA---------GAG
GAGACTAAGGCCAACTCAAAGGCTGCTGAGCCTGAGAGGGAAGACATGAGTGATGATGAGTACCAGACACCCCTTGCCACCCCGCCAGAGTCTCCGGCACCAGAACTAGACATGCCTTTAAAAGAACAGCTCAAAAGCTCTAACCTTCCCAGCCTCAGATCCCCTGAAAGTACACAGGCC
TACTGCAGAAAGCTTTATGAAAAATACTCCTTGTCCTTTAAGGATCTCCAGATAATGGTTGGTCGCTATAAGGACAACTGGAAACATCTTCAAGAGAGTGAGGTAGGGCCTACTCATGTAGTAGAGAAATTTAACGTGCTGCTGCAGCTTGAGCAGCGACTTCGCTACACGTCTGACCCC
CAGCTCCCTGGGGCTGTGCTGTCAGGAACTCTGCCTGACCTAAAGGTCCATATCAACCTTGAGAAGATGACCGCCCTTAGGAGTTGTCTGGCTAGGCTGAGCACTCCATCTTTTAGTGAAGACAACAAAAGCCAAGAG------------------------------------GACAAG
ATATTTCAGAGAGAGGACAGCTCCTGGAAGCTGCAAGGTTCAGCCAAGAACCTGACCCACAGTGTGATGACGTTAGAGCAGCACACAAGGGAAGTCCTGGTGGAATCCCGTCTACTATTAGCTGAATTCAACATTAACTACATGCAGCTTGGGGTAGAAAGCGACGGCCGCTACATATCG
GTTCTCAAGGTATTTGGCACAAATGCTCATTTCGTCAAGCGTCCTTATGATGCTGAAGTCTCTCTGACTGTCCATGGTCTTCTGCTGGTGGACACATTACAGACCTATGGGTCAGACTTTGATCTCCTCGTGGCTTCTCATAAGAATCTCAGTTTTGACATACCCACGGGCAGCCTCAGG
GAAAGCCAGCCATCGTCCCCTGTGTCTTCTGATGGGAGGTCCCCTGACCACCAGGGCCATCATACTGGGTTGTCCTCTGGTATGCCCATGGATAAAATCTCCCCCTTCAGTTCTTTTCTCAAAGACCAAGAGGCCCTCATTAAGCTTGAATACCAGTTTGTGAGCTCAGACTGCCCCTCC
ATGAACCTGGACAGCTCCCTTCAGGTGACAAGCATGCAGGTCAATAACTTGGACATCATTCTGAACCCCGAAACCATGGTAGAGCTGCTCAAGTTCCTCCAGAAGTCTTTTCCCAAAGAGGAAAGCACCTGGACACCGTCAGTG------------CCGCAACCAACAGCG---CAACAT
TCCAGTGAGGAAGAGGAGGGGACATATCAGGCCACCTATGACCAGAACAAAGAGCTGACCGTGGAAATCCACCGTCTTAACCTGCTTCTCCTTCGGACCGTGTCCACTGGCACTGTCCTGGGTGCTGAGAAAAAAGGGTTAAAGATTGCCACTGCCAGCATCACTGGCACCAAGGTCAAT
GTGTCCATGGGTAGCCGGTTGGACATCAATGGCTCACTCGGGTCTATGCAGTTGGTGGACCTGACCCAGGAAGGAGGCAGAAGCCAGTTTGTGGTCAGCATTGGTAGTGCTGAC---AGTCCCTCAACTCTCGGCGGGATAACTTTCCTGGCTGATACAGGAGGT---TCTCCCTCGGAT
GCTTTAGATTTTCGCCTTATGGAGAAATCCCAGGGCGAGTGTTCCTTGCAACTTCAGATGGCATCCTTGCACTATAACCACTCTGCCAAGTTCCTGAAGGAGCTGAGTCTGTCTGCTAATGAGGTAGAAGACAATTTCCGTTCCATGCTGAAAAGTGCTGCCACCAAAGTGTCAACAGTT
CTAGTCACCAAGACAGCAGAGTACAGTGGAATGGTTTCGCTCTTTGAGACTCCCTCGAGGAGAACTCGAACCCAGAGTCAG---AGCTGGCCTTATCCGTTTGAGGAGGAGGAGGAGGATCTTCCCACGGAAGAACCTGAATCCGCCTTAGACACGTTCTTGGTGAAGCTGACCCTTAAT
ATCAGCATTGAGTCACCGGTTGTGTCCATTCCACGCAAACCTGGACACCCTGAGCTTTTGGTTGGTCACCTGGGAAGCATAACAATCCAGAATTTTGTTACTGGGCAAGACTCTGAAGGGGAGAGGCTGCAGGTGTTGGTGAAGGACATTCGACTGTATTCAGTCAACATGAGTCATCTG
GTCTTGAAGAGGGCACTCCGA------GGGGATACGGCTGGTGGCATGTCGCCATCCCGCAGTGGAAGCATCAATCAGGATGAACCACAGTTCACTCGTCATGACTTCTTTGAGTTCCTCAGCCGTGGAAAAGCTTTCCATATATTGAAAGACACCACTATTCAGTTCACCCTGGAGAAA
GTTCCTGTTGATGAAGACACGCAGTTCTCCTTCCTCACTGCAGAAGAGCCCTGCAAGAGCACAGGGTTACTAAGAATTGAGGGCAAATTCATTAACCCTGTTCAGGTGTTCTTGTGCAAGCCTGTGTATGAACAAGTCCTCCAGACATTAGACAATTTGTCCCTGATTGAGGAGCAACGT
GTCACACCCAGCCAACCGCCCACACCCCCGCCACCAACTCCTTCCTCCACCAGACCACACCGTTTTCCTGACCCCCAGGGAGGGCTGTTTGCAAAAGACCCTCCCTAT------CTCAGCTTCTCCCACACGTCG------CTCTCCTCCCCCTTGCCGCTGCAGTCTCACCAACCCGCT
CTTCAC---AACTCGTTCACCCAGCTGAAAATCACCTTACACGTGGCAGAACTGCAGGTCCAGCTCAGTGCAGACTTGTCTCAGGGCTCCCAGGGCTTGGTCAGCCTGCGCTTCCAAGATCTGGAGGGAGAATTTACCAAAGACCACCCTCAACTACTGACTGTCCAGCTGGCTCTGCGC
TCGCTGCTAATGGAGGACCTCCTGGAACAGAACCCTGAGTCTAAGTACAAACATTTGATGGTGTCTCGCGGAGCACCCAAGCCCTCCACCTTCAGTCCAAAGGAGTACCTTTCTCAAAGCTGTCCTTCAGCCTCCAATGCCCTGTTTCCAGACATGCCTCGCTCCCTGCCTGCTCACATG
GAAGAGGCCCGGAACGTCTTCCAGCTCTACCAGAGGCATCCCAGCACCCCTTCAGCCAGCAGTCGCAGATCCAAGAGGGACCCGGAGTGTCCCAGCACTCCACCTCCCTCCCCCACCCACCATGCACCGTCCCCTCAGCCACCCCCAGACTTTGATGAGTCCTTAGTTCATATCAATGTG
ATGCTGGTGGACCAGAACCACCCGGAGTTTAAAACACGCTATGGCCGAGTGGGCCGAAGCGTGGACGTTGATTTTAACTGCCTGGACGTTCTGATCACGCTGCAGACCTGGGTGGTTATCTTAGACTTCTTTGGCATTGGCTCCACGGCCAATAATCATGCTGTGAAGGTGCCC------
---------CCTACGGCACCACACGCTGAGCCCGGCCATCCCCTGTACGAGCCATGTCTCAGT---GAG------GAGGAGACCACAGAGGCCGTCAACACTAAAGTGGATGTAAAGGTCCATTCTTTGTCTCTTGTCCTGAACAAGAAACTCAACGAGCTTGCCAGAGCTAGTGTGTCC
AAATTATCTGCTCATCTCGAAATGTTGGATGGCGACCTGGCTTTACAAGGCAGTTTAGGAAGCTTGTCCCTGAGTGACCTTACCCCACATGGCGATCTCTACAGAGAGCGCTTCACCACACAAGGCGGGGAGGCCCTGATCTTCAACATCCTTAAGTACGGCCGGCCCGATGCGGCTCTG
GAGCGGGAATGTGACATCAAAGTGTCTTTGCAGATGGCCTCGGTGCAGTACGTCCACACGCAGCGCTTCCAGGCCGAGGTGGTGGCCTTCATTCAACATTTCACCCAGCTACAGGATGTCCTGGGCAGGCAGAGGGCTGCAATGGAAGGCCAGGCTGTGCGTAATGTTCCTCAGCGGGCT
TCCAGGGTCCTGCTGGATATTGAGGCCGGAGCACCAGTCATTGTCATTCCAGAGAGCTCTTGCTCGCCGAGGGTCATTGTGGCCAACCTCGGTCAGCTGAGGGTGCAGAACTGCTTCCTGCCAGCTGGGGCTCATGGGACTTTTTCCCTCCGTGACAAGGTAGAGAAACTCACCATGGCA
CACGCCTTTTTCCCTTCTCTGTCTTGGAAAAGG---AGCGAGTCCAGAAAG------CAGCAGAGAAAA---------------------------GTG------------------------------------------------------------AGCGGGAAAAGC---------
------------CGACGACGTCCCCGTCCACCT---------------------------------------------------------CCTCTGCAGGGTTTACCCTGGGCAGGCCACAGGTCCCAGACACGTGGAAGACCACTGAGGGGGACGAAGCCCACTGCTCAGGTTAGCGTA
GCTGCATGGTCA------------------------------------------------------------------------------------------------------------------GAGGAGGACGTGTGCCTGCTGGACTGCATCGCTCTGGACCTGCAGGAGATGGAT
ATCTTTGCTGCAGAGTGTCTGCCCTCTCAGCCCAGGGACAGCGGTGGTAAACCTCCCGAGTCCTCAGACCTCATCTTTCCTTCGTACTCTGTGCGCCGCACCGGAGACAACCTGCTGAAAGACCGCTGCCGCCTCAAGCTCAAAGTGGAGCGCAACTTGGACAAGGAGCTTAGCCATGTG
GTGCCAGACATGTCCATCCACGGCAGCCTTTCGTCAGTCCACTGCTCTCTGGACCTGGAGCACTACCAGCTGATCAGAGGCCTGCTGGAGAACAACCTGGGAGAGCCTGTTGAAGATTTCCTGAGACCCTACAACCTCCAGGACCCCAGCACTTATACGGTGCTCAGTGGAGATGTCTAC
ACCAGCCTGTCATTCCTGGTGGATATGATGGATGTCAGTCTGGAGCTCTTGGACAGCCCCACACCCACGGAACATAAGCGCTCATTAGCACGGTTTGACTTCATGAAATCCAAGCTTCTCTTTGAGAGTTTGTCCAATGGATCCAAGTCTATCAACTTGGTTTCTCACTCGCTGCTGGCG
TACGACACTCGGCGCAGCGAG---------CCG---------------------------------------------------------AGCAAGAGCCCCGGTAAAGCCCATCGGGAAAGGCACAACGTCTTTGACTGCATCCTCCAGCCCTCCAAAACCGGCACGAACAGGGCGACA
CTGCAGCTAGAGCTGCACTATCGATCCACGCGGGACTCGTCCTGCTTCACGGTAGTCCTCAACAACCTAAGAGTGTTCCTCATATTCGACTGGCTTCAGCTTGTGCGAAACTTCCTGCGGGTCCCGGTGGAGAAGGTGTCCCGGGCAGCCGAGCCCCGTCAGCGTTGCCCCAGCAACGCC
AGCACCGACTCTGGCTCCGCCCCC---GCCGGCACTGTAGGGGCCGTCATGCCAAAGACCGTCAAGAGCGGTGTGGTCACCAAGAGGTCCACGGTGCCGGTCAACCAGGACCACTGCCTGGAAATCAAGATCAACGTCACAGGCACCGAGTTTGTGGTCGTGGAGGACTCGTCTTGTTTG
GATACCAACGCCATCATTCTAAAAGGCACCACGGTCCTCACCTACAAGCCGCGGCTGCTGGACAGACCCTTCTCAGGCAGCCTGGCAGGAATCGAGGTGTTCTCCTGTCGACTGGGCAGTGAGCTGGAGACGGCGCTGTCCATCATCGACCCCGTCAATATTCAGGTGGAGCTGTGTGGG
AGCCCCACGTACCAAAGCAGCTCCGGGCTCCTGGACGCCTTCAATGTTGAGGACATCCCACCGCTGCTGGAGATTCAGTTTCCCTCTCTGGACATCCGTCTGTCCTATAACGACATCCAGCTCTTCTTGGCGATCACCAAGTCCATCCCCACCTCCGGCTCCGCTCCG---CCC------
TCGGACTGTGATAGCAGACCT---------------------GCTGCC------------------AGCACT---------GAGCCCACC---ACA------------GCC------AAAGACAGCTTCAGGCAGAAGACTGAGGCCCTCATAGGT---ACGCGAAGACCAGTCATAGAG
GGCCAGCTGACCCGCTTGCAAGACCTTGGCTTCAGGAAAGAGGACTGCAAAAGGGCCCTGATCCACTGTAAAGGCCAGCTGGACCAGGCTGCCACGTGGCTGCTGGAGAACGCTGACAACATGGCAGGCCTGGGCAGATCCAGGACTGACTCG------GGCTCCAGCTGCCACTCGGCT
CCT---CTGTCTGGAGTGGAGGTGAAGGCTGAGAGCGTGTGCATCTGTTTAATCGACGACTGTCTGGACTGTGACATACCGCTGGCTGAGCTCACCTTCTCTCGGCTTTATGTGCTGCAGCGCATCGGTTCCACTCAGGAAGGAAAAGCCAGCTTCACTCTGTCGGGAGACTATTACAAC
AGAGAGCTGTCGGGCTGGGAGCCCTTCATCGAGCCGTGGCCCTGTTCTCTGTCCTGGCAGCAGCAGGCCGCCGGCCGCCTCCATCCTCCCCGTTTGAAGATGGGGGTCCGAGCCAAGCAGAGACTGGACATCAACATCACGTCCGTCCTGCTGGAACAATACAACACCACTAAGAGTGCC
TGGATAGCTGATTACTGTAAGGAGGAGGAGCACACG---------------------CCCCAGCCTTCGCCCCCCCCGCCATGGATGGGCTCCTCGGTAGACCCACCTAGCGTCGGACAAAGCGCTCCTCTCGCTCCCCTTAGAACTAGGAGCACCGACACCCTGACCTGCCCCGAGCAG
CAGATTCACTCTGGAGCCGACGTGAAGCTGTCCAAGAGGAGGCAGCCGTTTGTGCCGTTCGCTCTGCGCAACCACACGGGATGTACCATGTGGTTTGCCACTCTGACTACAACCCCCACCAGGGTGGCCCTTTCTCACAGCAGTAGTGCCGACTCCATCTCAGACGTCCACGGCCCGGGA
ACGGATGACACTCACAACATCAGTCAGTGGAGGGAGGTGCAGCCCGGGGAGGAGATTCCTTTTGAGTTTGAAGCCCGCGAGAAACTCCGCCAC---CGCCACACCCATGAACTGAAGCTGCACCAGCTGCTGGTGCGAGTGTGTGGATGGGAGCAAGTCAAGCCGGTGTCTGTGGACAAA
GTGGGCGTTTTCTTCCGTTACGCAGCCCCAGACAGAAACAACTCCTCCAGTACTGTCGGCAGTCCGATCAGCAGAACCAACATCATCCACCCGCATGTTTACTTCTCGGCCCTGCCTCCAGTCAGAGTGGTCTTCTCCATCACAATGGAGGGAAGTGCTCGGAAGGTCGTCACCGTCCGC
TCTGCCCTCATGGTGAAGAACCGGCTAGATGTTCCCATGGAGGTCAGACTGGACAGCCCCTCTGCTCCTGACAAACCAGTGGTGTTGCCCCCGATCCTTCCTGACCAAGCCTTGGCGGTCCCACTCCACCTGACGTCCTGGAGGCTGCAGGCTCGGCCCAAAGACCTGGGCTTGTTCTTC
TGTAAGGTTCCCATCCACTGGACCAGTGTGGAGCGGCCCGGAGACATCAGCAGCAGCAAGAGGGAGTGTCAGTCTGCAGACTTTGACGACAGCCTCAAGCGCAGCTTCAGGTTCTGTGTGGTCATCAAAAAGGAGAACTACCCAAATCAGCAGCCCGCC---AAGACGGTTTCT---GGC
AGCGCCAAGCAGATCTATCGACAGCCCGGCCACACCATCTACCTGCTGCCCACGATGGTGCTGGCCAACCTGCTGCCCTGTGACCTCAACTACTTCATCAAAGGAACGGCCATCCGAGGCGCCCTGAAGCCGGGCAAAGAGGCCGTGCTTCACGTTGCGGACACCTCGCAGAACATGGAA
CTAGGAGTCCTGCTGGAGAGCTTCCCCGTGTGCAAAGAGCTGCTGATCCCACCCGGCACTCAGAACTATGTGGTCCGCATGCGGCTGTACGACACCAACAAGCACCTGCTCTGCCTCACCATCCGCATCGTCCTGCGAGCACAGGGGGCCCTTAAGATCCTCATTTCGGCCCCCTACTGG
CTGATTAACAAGACCGGCCTGCCGTTAATCTTTCGCCAGGACAACGGCAAAGCAGATGCTGCTGGCCAGTTTGAGGAGCACGAGTTGGCTCGAAGCCTCAGTCCGTTACTGTTCTGCTACACGGACAAGGAGCAGCCTGCTATGTGCACTATGCGGATCGGGAAGGGAATTCACCCTGAC
GGAGTTCCCGGCTGGTGCCAGGGCTTCTCCCTGGACGGAGGCAGTGGAGTCAGGGCAGTGAAGGTTATCCAGCATGGGAACCGGCCTGGCCTCATCTACAACATAGGCATCAGCGTGCGTAAAGGAAAAGGACGCTACAGGGACACTCACATCGTGACATTCGCCCCGCGCTACCTGCTG
GACAACCGCTCTACACACAAACTGGCCTTCGCTCAGAGAGAGTTTGCGAGGGGAAAGGGTACGACCAACCCTGAGGGTTACATCTCCACCCTGCCGGGCTCCAGCGTCGTCTTCCACTGGCCCCGCAACGACTATGACCAGCTGCTGTGTGTGCGACGCATGGACACCCCCAACTGCACC
TGGTCCGGGGGCTTCGAGGTCAACAAGCCCAAGTCCTTTCACGTCAACATGAGGGACACGCTGGGGAGCTGTTTCTTCCTGCGGACGGAGATTACACTGAAGGGAGCCACTTACCAGATCTCC---------------------------------------------------------
---------------TTCTCTGAC---GCTGACCAGCTGCCTCCCCCCTTCCGCATCGACAACATCTCTGAGGTGCCCATCCAGTTCTGGCAGCACAGCGTGGCTGACATCCGGCTGCACACTGAGGTGAAGGCCGGCTCGGTGCTGGACTACGCCTGTGATGAGCCCACGCTGCCCCCC
TACCTCACGCTGACTGTGAAGGGAGCCGGCTCCTCGGAGGTCACGTCGGACATGAACTTCTTTAGAGAATACAACAAGCTCTACTACGAGAACTTCATCTACATCGCAGCCACTCATACCTTTTCG------CTGGACTTTGAGAAGAGGCCTGTCGGTAAGAAACGTCTGGTGAGCTGT
GCTGAACTCGTTCTGGATGTCGATACCAAGACTCAACGGGTCATCCTGAAAAAGAAGGAGCCGGGGAAGCGCTCCCAGTTGTGGAGGATGACCGGCAGCGGCATGCTGTGTCACGAGGGCTCGTCTCCGCCGCAGAGCAAGCCGGCCCAGCCGCGCCCGCTGGACTCCTCTCTGGTGCTG
GACATTGCCGGGCTCGCAGCTGTCAGTGACAACAGTTTTGAGCCGGTGATGCTGAGGAGGCCGGACTCCCGCCGCAGCACCACTCAGACGTGGTATTTCAGCTCGGGCATGCTGACCTGTGGCCTGCCCCGGCTGGTGGTGCAGGTGAAGGGCGGGACCGCAGGTCTGTATGACGGAGCA
GAGGTGGTGCTGGGACCAGACTCTGGGCTGCAGGAGCCGGGCCCCGAGCAGCAGTTCATCAACCAGAAGATGAGACCTGGTTCTGGCGTGCTGTCGGTCCAGGTGCTGCCAGATGGACCCACACGTGTCCTGCAGATCAGTGACTTCAACCAGAGGAGAATGATCCGGAGCTCCTCTTCC
TCAGAACAGGAAAAGGCCAAAGAG------GATGAGAAGAACAGAGAGCCTGAGCAGGAGCTGGAGGTGTTGGTGAACCTGGAGGAGGGAGTTGGCGTGTCTCTGGTCAACAAGGTCCCCGAGGAGCTCGTGTTCACGACGCTGTCTGGTATCGACGTCCACTTCACCCGAACCGCTGCC
AACGAGGTGTTAGAGCTGAGCATTCAGAACATCCAGGTGGACAACCAGCTGCTGGGAACCACCCAGCCTGTGATGCTGTGTGTGACTCCCAGCTCCAGTGACAGCGGCCTCAGCGACAGCGGCCCGGCCCTGCAGGTCAACTCGGTCAAGGTCCCCAGCAGCCTCATGCTGACCGACCTC
TTCAAACACCTGATGGTGACGGCCCGGCGCTTCACCGTCATCATCGAGGAGAAACTGCTGCTTAAGCTCCTCAGCTTCTTTGGCTACGGACAGACAGAA---GCTGAGCTGGAGAAGTTGGATGAAAACGTTTATGAGAGGCCCAACGAGGACGCAGGACCTCCCAAACGGTACTACTTT
GAGAACCTGAAGATCAGCCTTCCTCAGGTCAAACTGAGTGTCTTCACCTCTCACAAGCTGCCTCCTGACCTCAAGGTCCTGAAAGGCACCCTGGGCTTTCCTCTGGTTCGCTTTGAGGATGCCGTCATCAACATGTACCCGTTCACCAGAGTGCACCCCTATGAAACCCAGGAGATCATC
ATCAACGACATCCTCAAGCACTTCAGAGAGGAGCTCATCAGCCAGGCAGCGCAGATCCTGGGCTCTGTGGACTTCCTGGGGAACCCAATGGGCCTCGTCAACGACGTCACTGAGGGCGTGTCTGAGCTCATCAAGTACGGCAACGTGGGTGGTCTCATACGCAACGTGACCCACGGCGTG
TCCAACTCTGCAGCCAAGTTTGCAGGGACTTTATCCGACGGGTTGGGGAAGACCATGGACAACCGGCACCAGAGCGAGCGAGAGTACATCCGATACCACGGAGCCACCAGTGGAGAGCACCTGGTAGCAGGGATCCACGGACTGGCCCATGGTATCATCGGAGGGATGACCAGCATCATC
ACGTCCACAGTGGAAGGCGTGAAGACCGAGGGCGGAGTCGGCGGCTTCTTCTCGGGTCTGGGTAAAGGCCTGGTCGGCACGGTGACCAAACCGGTGGCCGGGGCTCTGGACTTTGCCTCAGAGACGGCACAGACAGTCCGGGACATGGCTAGTCTCAGTAACCACAGGCTCAGTGTGCAG
CGGGTCAGGAAGCCTCGCTGCTGTAAAGGCCCCCAGGGTCTACTGCCTCGGCACTCGGCCTCACAGTCTGACGGTCAGGAGCAGCTCTTCCGCCTCACGGACAACATCCACTCGGAGTTCTTCATCGCTGTGGAGCCCATAGACAGCTACTGCGTCCTCATCTCCTCCAAAGTGGTCTAC
TTCCTGAGGCCGGGGGACTACGTGGACCGCGAAGCCATCTTCCTGGAGGTCAAGTATGAGGACCTGTACCACTGTCTGGTCTCCAAGGATCATGGGAAGGTCTATGTGCAGCTCACCAAGAAGGCTGAGAGCACCAGCAGTGGTGTGGCCATACCCGGCCCCTCCCACCAGAAACCCATG
GTCCATGTGAAGAGTGAGAACCTCGCCGTCAAGATCTCTCAAGAGATCAACTATGCCAAGAGTCTGTACTACGAGCAGCAGCTCATGCTGCCAGTCAATGAGGACGAAGACTGCTTGCTGCTCGAGTTC
>ENSXMAP00000009046_XMAC
------------------------------------------------------------------------------------------------------------------------------------------------------------------------------------
------------------------------------------------------------------------------------------------------------------------------------------------------------------------------------
------------------------------------------------------------------------------------------------------------------------------------------------------------------------------------
------------------------------------------------------------------------------------------------------------------------------------------------------------------------------------
------------------------------------------------------------------------------------------------------------------------------------------------------------------------------------
------------------------------------------------------------------------------------------------------------------------------------------------------------------------------------
------------------------------------------------------------------------------------------------------------------------------------------------------------------------------------
------------------------------------------------------------------------------------------------------------------------------------------------------------------------------------
------------------------------------------------------------------------------------------------------------------------------------------------------------------------------------
------------------------------------------------------------------------------------------------------------------------------------------------------------------------------------
------------------------------------------------------------------------------------------------------------------------------------------------------------------------------------
------------------------------------------------------------------------------------------------------------------------------------------------------------------------------------
------------------------------------------------------------------------------------------------------------------------------------------------------------------------------------
------------------------------------------------------------------------------------------------------------------------------------------------------------------------------------
------------------------------------------------------------------------------------------------------------------------------------------------------------------------------------
------------------------------------------------------------------------------------------------------------------------------------------------------------------------------------
------------------------------------------------------------------------------------------------------------------------------------------------------------------------------------
------------------------------------------------------------------------------------------------------------------------------------------------------------------------------------
------------------------------------------------------------------------------------------------------------------------------------------------------------------------------------
------------------------------------------------------------------------------------------------------------------------------------------------------------------------------------
------------------------------------------------------------------------------------------------------------------------------------------------------------------------------------
------------------------------------------------------------------------------------------------------------------------------------------------------------------------------------
------------------------------------------------------------------------------------------------------------------------------------------------------------------------------------
------------------------------------------------------------------------------------------------------------------------------------------------------------------------------------
------------------------------------------------------------------------------------------------------------------------------------------------------------------------------------
------------------------------------------------------------------------------------------------------------------------------------------------------------------------------------
------------------------------------------------------------------------------------------------------------------------------------------------------------------------------------
------------------------------------------------------------------------------------------------------------------------------------------------------------------------------------
------------------------------------------------------------------------------------------------------------------------------------------------------------------------------------
------------------------------------------------------------------------------------------------------------------------------------------------------------------------------------
------------------------------------------------------------------------------------------------------------------------------------------------------------------------------------
------------------------------------------------------------------------------------------------------------------------------------------------------------------------------------
------------------------------------------------------------------------------------------------------------------------------------------------------------------------------------
------------------------------------------------------------------------------------------------------------------------------------------------------------------------------------
------------------------------------------------------------------------------------------------------------------------------------------------------------------------------------
------------------------------------------------------------------------------------------------------------------------------------------------------------------------------------
------------------------------------------------------------------------------------------------------------------------------------------------------------------------------------
------------------------------------------------------------------------------------------------------------------------------------------------------------------------------------
------------------------------------------------------------------------------------------------------------------------------------------------------------------------------------
------------------------------------------------------------------------------------------------------------------------------------------------------------------------------------
------------------------------------------------------------------------------------------------------------------------------------------------------------------------------------
------------------------------------------------------------------------------------------------------------------------------------------------------------------------------------
------------------------------------------------------------------------------------------------------------------------------------------------------------------------------------
------------------------------------------------------------------------------------------------------------------------------------------------------------------------------------
---------------------------------------------------------------------------------------------------------------------------------------------GGCACAGAGTTTGTGGTGGTGGAGGACGTTTCCTGCCTC
GACACCAACGCCATCATCCTGAAGGGAACCACGGTCCTCACGTACAAGCCCCGCCTGCTGGACCGACCGTTCTCTGGCAGCCTGGCTGGAATAGAGGTGTTCTCGTGCCGGCTGGGCAGCGAGCAGGAGACGGCGCTGTCCATCATCGACCCGGTCAACGTGCAGCTGGGGCTGTGCGGC
AGCCCCACCTACCCCAGCACCTCGGGGCTCCTGGACGCTTTCAACGTGGAGGACATCCCGCCGCTGCTGGAGATTCAGTTTCCTGCTCTGGACATCCGTCTCTCCTACAATGACATCCAGCTCTTCCTGTCCATCGCCAAGTCCATCTCTGCTGCC---CAGGCTCCG---CCT------
TCTCAGGCTGACTCA------------------------------GCC------------------AATGAAGCG---------------------------------CCGCCACACAAAGATGGCGTCCAGGAGAAGACGGAAAGCCTCATC------------------------GAA
ACCAAGCTGAGCCACTTACAAAACCTTGGCTTCAGAAGAGAGGATTGCAAAAAAGCCCTGAGCAGCTGCAAAGGCCACCTGGACCAGGCGGCCACCTGGCTGTGGGAGAACTCGGAGAACATTGCGGGGCTTCCCAGAAGCCGGGCCGACTCC------GGCTCCAGCAGCCACGCCTGG
CCA---ATGTCCGGCGTGGAGGTGAAGGCCGAGAGCGTCTGCATCTGCTTCATCGATGACTGCCTGGACTGTGACATCCCGCTGGCTGAGCTCACATTCTCCAGACTAAATGTGCTGCAGCGCATTGGCTCCACCCAGGAAGGAAACGCCAGCTTCACGCTGTCCGGAGACTACTACAAC
AGAGAGCTGTCAGGCTGGGAGCCGTTCATCGAGCCCTGGCCCAGCGCCCTGTCATGGCAGAATCAGGCTGCTGGTCGACTCCACCCTCCACGCCTGAAGATCGACGTTCGAGCAAAGCAGAGGCTGGACGTCAACATCACCTCGGTTCTGCTGGATCAGTACAAAACCACCAAGACTTCC
TGGATGGCTGATTACTGTAAGGCAGAAGAGCAGGCT---------------------CCT---CCATCTCCGACCCTCCACTGGTTGGAGTCCTCGGTCGACCCGCCCGGCTTTGGACAGAGTGCGCCTCTGACTCACCTTAGAACTAGGAGCGCAGCCAGCCTGACGAGCCTCCAGCAG
CAGACTCACTCCAGA---GATGTGAAGATATCAAAGAGGAGGCAGCCGTTTGTCCCATACGCACTGCGAAACCACACCGGGTGCTCCATTTGGTTCGCCACGTTGACCACAACCCCCACAAGGGTGGCGCTGTCCCACAGCAGCAGTGCTGGCTCCATCTCCGACCTCCAGAGTTCACGA
ACTGACGACATTCACAACTTCAGTGAGTGGAGGGAGGTTCTGCCCGGCGAGGAGATTCCCTTTGAGTTCAAGGCCCGGGAGAAACTACGTCACCGCAGACATACTCATGAGCTGAAGCTCCACCAGCTGCTGGTCAGAGTCTGTGGCTGGGAGCAAGTTGAGCCGGTGTCGGTGGAAAAA
GTGGGGGTTTTCTTCAGATACGCTGCTCCGGACAGAAACAACCCTTCCACCACTGTCGGCAGCCCGATCAGCAGAACCAGCATCATCCACCCTCATGTTTATTTCTCAGAGCTGCCCCCTGTCAGGGTGGTGTTCGCCATCACCATGGAGGGCAGCGCCCGGAAGGTCATCACCGTGCGC
TCGGCCCTGATGGTGAAGAATCGCCTGGATGTCCAGATGGAGATCCGGCTGGATAGCCCCTCTGTACACGACAAGCCGGTGGTGCTGCCTCCCATCCTGCCTGGCCAGTCGTTAGCCATCCCCCTCCACCTGACCTCCTGGCGGCTGCAGGCCCGGCCTCAAGGCATGGGTCTGTTCTTC
TGCAAGGTTCCGATCTACTGGACCAGCGTGGAGCGACATGGAGAGGCTAAAAGCAGCAAGAGGGACTGCCAGTCAGCTGATGTTGATGAGTCAAACAAACTCAACTTCAGATTCTGTGTGGTCATCAAGAAGGAGAACTTTCCAGACCAGCAGCCGGCGAAGCCGCAGGTTTCC---GGC
GGCACTCAGTATATCTACCGGCAGCCGGGTCACACCATCTACCTGCTGCCCACCGTGGTGCTGACCAACCTGCTGCCCTGTGACCTCAACTTCTATATCAAAGGAACCAACATCAAAGGCTTTCTGAAGCCGAGAGATGAGGCGGTGCTTCACTTTGCTGACACGTCCCAGAACATAGAG
CTGGGAGTCCATGTGGAGAATTTCCCCAACTGCAAAGAGCTGGTGATTCTTCCTGGCACTCAGAACTACATGGTGGACATGAGGCTGTATGACACCAACAAGCAGCAGCTGAATCTCACCGTCCGCATCGTCCAGAGAGCAAAAGGAGCGCTGAAGATCCTGGTCTCTGCTCCCTACTGG
CTCATCAACAAGACCGGTCTGCCGTTGATTTTCCGTCAGGACAACACCAAAACCGACGCGGCGGGGCAGTTCAGGGAGCATGAATTGGCCCGCAGCCTCAGCCCTTTACTGTTCTGCTACACAGACAAGGAGCAGCCCTTCATGTGCACGATGCGGATTGGGAAAGGGATCCACACAGAC
GGGGTTCCCGGCTGGTGCCAACGCTTCTCCCTGGATGGAGGGAGCGGAGTCCGAGCCCTGAACGTCACCCAGCCGGGGAACAAACCGGGACTCGTCTACAACATAGGAATTGACGTGCGTAAAGGGAAAGGAATCTACAGAGACACCCACATAGTGACCTTTGCCCCCCGCTACCTGCTG
GATAACCACTCAACACACAAACTGGCCTTCGCTCAGAGAGAGTTTGCAAGAGGAAAGGGCGCCTCCAACCCCGAGGGGTACATTTCCACACTGCCGGGCTCCAGCGTGGTTTTCCACTGGCCACGAAACGACTACGACCAGCTGCTGTGTGTTCGCCTCATGGACGTCCCCGACTGCACG
TGGTCCGGGGGCTTCGAGGTCAACAAACCAAAGTCCTTCCACGTCAACATGAGAGACACGCTGGGGAAGTGTTTCTTCCTGCGGACCGAGATCAGCCTTAAAGGAGTCACCTACCTGATTTCC---------------------------------------------------------
---------------TTCACGGAC---ACGGATCAGCTGCCTCCACCTCTACGCATTGACAACATGTCTGAGGTTCCGATCCAGTTCTGGCAGCAGGGTGTGGCCGACCTGCGGCTGAAGTCCGAGGTGAAGGCCGGGTCGGTGATGGACTACGCCTGCGACGAGCCCACGCTGCCGCCG
TGCATCACCCTGATCGTGAAGGGGGCGGGGTCGTCCGAGGTCACGGCCGACATGAACTTCTTCAGGGAATACAACAAGCTGTACTACGAGAACTTCATCTACATCGCCGCCACGCACACCTTCTCCTTGAGCAGGAACCTGGAGCGGAGAAAGGATGGGAAGCAGCGGCTGGGGAGCAGC
GCAGAGTTGGTTCTGGACGTGGACCCAAAAACCCAACGGGTCATCCTCAGGAAAAAGGAGCCGGGGAAGCGGTCCCAGCTGTGGAGGATGACCGGGTCCGGCAAGCTGTGCCACGAAGGCTCCTCCCCCCCCCAGAGCAAGCCGTCCCAGCCCCAACCGCTGGACACCTCCCTGGTTCTG
GACATCGCCGGGCTGGCTGCCGTCAGCGATAACAAGTTTGAGCCGTTGATGCTGAGGAGGCCCGACTTGCGCCGCAGCATCACCCAGACCTGGTACTTCAGCGAAGGCATGCTGACATGCAGCCTTCCCCGCCTGGTGGTTCAGGTGAAAAATGGTGTGGCGGGGCTGTATGACGGGGCA
GAGGTGGTTCTGGGGCCGGATTCTGGTCTGGATCAGCCCTGTCCAGAGCAGCAGTTCATCAACCAGAAGATGAGACCTGGATCAGGGGTGCTGTCGGTCCAGGTTCTGCCAGATGGACCGACCCGCGTCCTCCAGATCAGTGACTTCAGTCAGAGGAGAATGTTGTGGAGCTCCTCCAGC
GTAGAACAAGACGCAAGCAAAGAA------GAAGAGAAG---------GCGGCGCAGGAGCTGGAGGTGCTGGTTAACCTGGAGGAGGGTCTGGGCGTCTCTCTGGTCAACAAGCTTCCTGAGGAGCTCATTTTCGTGACGCTCTCTGGTGTGGATGTTCACTTCACGGTCACTGCAGTC
ACCAAAGTATTGGACCTGCGCATCCAGAACATCCAGGTGGACAACCAGTTGCTGGGCACCACCCAGCCAGTGATGCTGTGCGTCTCTCCCAGTACGGCAGACGACAGCGCCAACGAAGGCGGCCCCGCCCTGCAGGTCAACTCCGTCAAAATTCCCAGCAGCCTCATGTTCACCGAGCTC
TTCAAGCACCTGATGGTGACGGCGCGGCGCTTCACGGTCATCATCGACGAGATGCTGCTGCTCAAGCTGCTCAGCTTCTTCGGCTACGGGAAGGCCGAA---GCCGGGCTGGAGAACCTGGATGAGAACCTGCATGAGCGGCCCAGCGAGGACAGCGGGCCCCGGAAGCGTTACTACTTT
GAGAACCTGAAGATCAGCCTGCCTCAGATCAAACTGAGCGTCCTCCCGTCTCACAAGCTGCCGCCGGACCTCAAGGCTCTTAAAGGCACCCTGGGCTTCCCGCTGATCCGCTTCGAGGACGCGGTCATCAACATGTACCCGTTTACCAGAGTCCACCCCTACGAGACGCAGGAGATCATC
ATCGACGACGTCCTCAAGCACTTCCGAGAGGAGCTGATGAGCCAGGCGGCGCAGATCCTGGGCTCTGTGGACTTCCTGGGGAACCCGATGGGCCTCCTGAACGACGTCTCCGAGGGAATGACCAAGCTCATCAAGCACGGCAACGTGCACGGCATGCTCCTCAACGTCACGCACGGCGTC
TCCAACTCCGCCGCCAAGTTTGCAGGCACGTTATCGGACGGTCTGGGTAAGACCATGGACAACCGGCACCAGACGGAGCGGGAGTACATCCGGTACTGCGGCGCCACCAGCGGGGAGCACCTGGTGGCCGGGATCCACGGCCTCGCTCACGGAATCATCGGGGGCATGACGAGCATCATC
ACCTCCACCGTGGAGGGCGTGAAGACGGACGGCGGCGTCAGCGGCTTCTTCTCCGGACTCGGTAAAGGTCTGGTGGGAACCGTCACCAAACCCGTTGCCGGGGCGTTGGACTTTGCCTCGGAGACGGCCCAGACGGTGCGGGACATCGCCAGCCTCAGCAGCCACAGACTCCTGGTCCAG
TGCGTCAGGAAGCCGCGCTGCTGTAAGGGTCCTCAGGGCCTGCTGCCGCTGTTCTCAGCCACGCAGGCCGAAGGTCAGGAGCAGCTCTTCCGCCTCACCAACAACATCCACTCTGAGTTCTTAATGGCGGTGGAGCCGATCGACACCTACAGCGTCCTCATCTCCTCCAAGGCGGTTTAC
TTCCTGAAGCCGGGCGACAGCGTGAACCGCGAGGGCATCGTCCTGGAGGTCAAATACGATGACCTCATCCACTGCCTGGTCTCCAGGGAGTACGGGAAAGTTTACGTCCAGCTCACCAAGAAGGCGGAGAACTCCACCAGCGGAGTGTCCATTCCCGGACCCTCGCAACAGAGACCCATG
GTCCAGGTGAAGAACGAGAGCCTCGCCTATAAGATCTCCAAGCAGATCAACTTTGCCAAAAGCCTGTACTACGAGCAGCAGCTGATGCTGCCGGCCGACGACAACGAAGACTACCTGCTGCTCGAATTC
