# Supplementary material for: Global expression pattern of genes containing positively selected sites in European anchovy (Engraulis encrasicolus L.) may shed light on teleost reproduction
Source: PLoS One. 2023 Aug 11;18(8):e0289940. doi: 10.1371/journal.pone.0289940 (PMC10420382; doi:10.1371/journal.pone.0289940)
Supplement: S1 File — (ZIP) [file pone.0289940.s008.zip › alignments/anchovy.14788_ANCH.fas]

>ENSONIP00000004550_ONIL
ATGCCATCTAAAACTGCAAAGAGCTCAACTGCCTCCGCCAAG---CCAAGAGGGAAAGGGTCGCAGTCT------GACTCCGAAGACGAGCTAGATGTACCCCCTCAAGAAACCAACTCCAATGGCCAAGAGGAGGCACCGCCGAAA---ACTGATTCGTCTCACGGGGAAGCTACCGAG
ACCGTTGATAAT---AGAAGTTTGGAGGAGATTGTCGGTAGCATCCCTCCACCTCCGCCCCCAGCAATGACCAATGAACCGGGCGCCCCTCGCCTGATGATAACACATTTAGTTAATCGAAACTTTAAATCATATGCAGGCGAGCAGATTCTGGGGCCTTTTCACAAGCGCTTTTCCTGC
ATCATTGGTCCAAATGGAAGTGGGAAGTCCAATGTGATAGACTCAATGCTCTTTGTGTTTGGATACAGAGCTCAAAAGATCAGATCGAAAAAGCTCTCAGTGCTGATTCACAGCTCTGATCAACACAAAGATGTGCAAAGCTGTACTGTGGAGGTGCACTTTCAAAAGATTATTGATAAG
CAAGGAGATGACTACGAAGTCATCCCCAACAGCAAGTTCTATGTTTCCAGGACTGCCAACAAAGATAATTCCTCAGCCTACCATATCAATGGCAAGAAAGCCACATTCAAAGAAGTGGGTGCCTTACTGCGAAGCCACGGTATTGACCTAGACCACAACAGATTTCTGATCTTACAGGGT
GAGGTGGAGCAGATTGCCATGATGAAGCCTAAAGGTCAGACAGAGCATGACGAGGGCATGCTGGAGTACCTGGAGGACATTATTGGCTCCTGCCGTCTCAAGGAACCCATCCAAACTCTGGCTCGCCGCATTGAGCTACTCAATGAGCAGAGGGGAGAAAAGCTAAACCGAGTAAAGATG
GTGGAAAAAGAGAAGAATGCTTTGGAGGGAGAAAAGAACAAAGCTGTGGAGTTCCTCACCCTGGAAAATGACATCTTCAAACACAAGTGTCAGCTCTGTCAGTATTACATTCATGATCTGCAGAAACGTGTGGTTGATAAAGAGCAGGAAAAGCAAAAGATCTCGGAGGACACCAAGGAG
CTCACTGAGAAAAATGCCAAGTTATCAGAAGAGATGGAGAAAATGAACCAAGAACTCAAAAATGTGGAAAAGAAACAAAATAAGCTCAACAAGTACATTGAAACCCAGAAGGAGAAGTTCACCCAGCTGGATTTGCAGGACGTTGAAGTGCGTGAGAAGATTAAACACTCAAAGAGCAAG
AACAAGAAACTGCAGAAGCAGCTGGAGAAGGACAAAGAAAAGCTGGAGGAAGTGCGTGGTATACCAGCCAGCAGTGAAAAGGCCATCTCTGAGGCAACAGCTCGCAAAGACGAACTGGAGCAGCAGAAGGTGAAAGAAGAAGAAAAACTTAAAGATGTGATGGAGAGTTTGAAGGAAGAG
ACCAGCGGCTTGCAGCAGGACAAAGAGAAAAAAGAAAAGGAGCTCATGGAGCTCAACAAGGCTGTAAATGAGACCCGTTCTCGTATGGACCTCGCTCAGTCGGAGCTTGACATCTACCTTAGCCGCCACAACACAGCTCTGACACAGCTCAACACAGCCAAGCAGACACTGCAGACGACC
TCTGACACACTGCGGGAGCGCCGTGCCGCCATCAAAGACCTGGAGGTCAAAATACCTGAAAGAGAACGGGAGCTAAAGAAGGATGAGGAAGAGTTGGAGCAGCTGATGAAGACTGATAATGAGACAAGGGAGGTGGTGAGGGAATTGAGGCAGAAGGTAGATGAAGCCAAGAGCTCCCTG
TCCTCCAACCGCAGTCGTGGAAAAGTCCTGGATGCCCTCATGCAGCAGAAGAAAAGTGGCAGAATCCCCGGCATCTATGGACGATTGGGAGACCTGGGAGCCATAGATGAGAAGTATGATGTGGCCATTTCATCTAGCTGTGGTGCTCTGGACAACATTGTAGTTGATACCATTGACACA
GCTCAGAAATGCGTCACATTCCTAAAAGAACAGAACATTGGGGTTGCTACCTTCATTGGTCTTGACAAGATGAAAGTATGGGAGAAGAGCATGGCTTCCATTCGCACCCCAGAAGACAGCCCTCGTCTTTTTGACATGGTGCGAGTGAACGATGACAGTGTGCGACCAGCTTTCTACTTT
GCCCTGAGGGACACGCTGGTGGCCCAAAACTTGGAGCAGGCCACAAGGATAGCCTACCAAAAAGACAAACGCTGGAGAGTGGTCACCCTGAAGGGAGAGATAATAGAGATGGCTGGAACCATGACTGGAGGAGGA---AGAGTCATGAAGGGCAGAATGGGCTCTTCTATT---GGCACT
GAAGTCTCCCAGGTGGAGCTTGACCGCATGGAGAGCAAGCTAAATGAGAAAGTGTCGAAGCTGCAGGGATGCCAAGAGAGAAAGCTGCAGCTAGAAGAGAACATCCAGCGCCTGCAGCCACAGCTCCGGGACATGAAGAACACCCTGGAAAAATACACCAACAGC---------ATGACT
AGTTTAGCTGACCAAGAGACTCACTTGAAACTTCAGATCAAGGAACTTGAAGCCAATGTGCTGGCAGCTGCCCCAGACAAGGCCAAACAGAAACAGATGGAGAAGAGCCTGGAGGCCTTCAAACAAGACTATGAGGCAGCATCCAGTAAGGCTGGGAAGGTGGAAAATGAGGTGAAAAGG
CTCCACAATCTGATTGTAGACATCAACAGCCACAAGCTTAAAGCTCAGCAGGACAAGCTTGACAAGATCAACAAGGAGCTAGATGAGTGCTCCTCTACCATAACCAAAGCCCAAGTGGCCATAAAGACAGCTGGCCGCAACCTGAAGAAGTTTGAGGAGAGTTTGGCTTGTGTGCAGCGT
GAGCTGGAGGAGAATGAGAAGTCAATAGCTGAACTCACAGAACAGCTGAAAAAACTGGAAGACGAGGCTGGAGAGATCATGAAAGACTGTCAGGAGGCTGAGGCTGCATTGCCAGATGTGCAGGAGCAGTATCAGGGGGTGCTGAAGGAGATAAAGGCGTTGCAGCAGCAGGAGCACGCT
CTGCAGGAGGAGTCCCTGAGCGTCCGGCTCCGCATCGAGCAGATCGAGGCCACCATCACCGAACACAATAACAAAATCAAACACTGGCAGAAAGAGGCCTCCAAGCTGTCCCTTCATACCATTGAGGACAAGCCAGCAGAGGAACTCCCTGTGCTCACTCCGGCTGAACTCGATGAAATC
TCAGATCCCAACATCATTATCAACAAGATGATCACATTAGAGACCCAGTGTGCTCAGATGAAGCCCAACCTCGGGGCCATTGCAGAGTACAAGAAGAAGGAGGAGCTTTACTTGCAGCGTGTCGCCCAGCTTGATGAGATTACTACAGAGAGGGACAAATTCAAACGTGGCTACGAGGAC
CTGCGCAAACAGCGCCTCAATGAGTTCATGACTGGATTCAACATGATCACAAACAAGCTGAAGGAAAACTACCAGATGCTTACACTGGGTGGTGATGCAGAGCTGGAGCTCGTGGACAGTTTGGACCCCTTCTCTGAGGGCATCATGTTCAGTGTTCGTCCTCCAAAGAAAAGCTGGAAG
AAGATCTTTAACCTGTCGGGAGGAGAAAAGACCCTCAGCTCCTTGGCTCTGGTGTTTGCGCTGCACCACTATAAACCCACACCGCTCTACTTCATGGACGAGATTGATGCTGCTCTTGATTTTAAGAATGTCTCCATTGTGGCCTGTTACATTTATGAGCAAACAAAGAACGCACAGTTC
ATCATCATTTCCCTGAGGAACAACATGTTCGAGATCGCTGATCGTCTCATCGGCATCTACAAAACTAACAACACCACCAAGAGTGTGGGAATCAACCCAAAGACTATCGTCTTTAAAGAG---CAC---------------GACGCCATC------------------------------
---------------------------------------------------------------------------ACTGCC
>ENSTNIP00000010524_TNIG
ATGCCATCGAAAACTGCGAAAGCCTCGACCGCCTCCGCCAAG---CCAAGGGGGAAAGGGTCGCAGCCCCGGGATGACTCCGGAGACGAGCTGGACGTACCCCCCCTCAAGAAA------------------------------GCC---CCTCCAGCGGCCCAGGGGGAAGCCGCCGAG
---GTCGACGGT---CGAAGTTTGGAGGAGATCCTGGGCAGCATCCCTGCACCTCCGCCCCCAGCGATGACCAACGAGCCGGGCGCTCCCCGCTTGATGATCACACACTTGCTCAATCGCAACTTTAAATCTTATGCTGGGGAGCAGATTCTGGGGCCTTTCCACAAGCGGTTTTCTTGC
ATCATTGGTCCGAATGGGAGCGGAAAGTCCAATGTCATAGATTCGATGCTCTTTGTGTTTGGATACAGAGCTCAAAAGATAAGATCAAAAAAGCTCTCGGTTCTGATTCACAGCTCTGATAAACACAAAGATGTGGAAAGTTGTACCGTGGAGGTACATTTTCAAAAGATTATCGATAAG
GAAGGAGATGACTACGAAGTCATCCCCAACAGCAAATTCTGTGTCTCCAGGACTGCCAACAAAGACAATTCCTCAGCCTACTATATCAATGGCAAGAAAGCCACATTCAGAGAAGTCGGGGCTCTGCTGCGCAGCCACGGCATCTACCTGGACCACAACAGATTTCTGATCTTGCAGGGC
GAGGTGGAGCAAATCGCTATGATGAAGCCCAAAGGTCAGACGGAGCACGATGAGGGTATGCTGGAGTACCTGGAGGACATCATAGGCTCCTGCCGCCTGAAGGAGCCCATCCAAACGCTGTCCCGGCGCATCGAGCTGCTGAACGAGCAGAGAGGGGAGAAGCTAAACCGAGTGAAGCTG
GTGGAAAAGGAGAAAAATGCTCTAGAGGGAGAAAAGAACAAGGCCGTGGATTTCCTCACTCTGGAGAATGACATCTTTAGACACAAGAGTCGGCTGTGCCAGTATCACGTGCATGATCTACAGAAACGTGTGGTGGACAAGGAGGAAGAGAAGAGGAAGATTGAGGAGGACACCAAGGAA
CTGACGGAGCAAAATACCAAGATAACGCAGGAAATGGAGAAAATGAACCAGGAGCTGAAGAACGTTGAGAATAAACAAAACAAGCTGAACAAGTACATCGAGACGCAAAAGGAGAAGTTCACCCAGCTGGATCTGCAGGATGTTGAAGTGCGGGAAAAGATGAAACACTGCAAGAGCAAG
AACAAGAAGCTGCAGAAGCAGCTGGAAAAGGACAAAGAAAAGCTAAAGGAGGTGCGAGGTGTCCCGGCCAGCAGTGAGAAGGCCATCGCTGATGCAACGGCTCGCAAGGAGGAGATGGAGAAGCAGAAAGGCAAGGAGGAGGAAAAACTGAAGGAGGTGATGGAGAGTCTCAAAGAAGAG
ACCAGCGGATTGCAGCAGGACAAGGAGACCAAAGAGAAGGAGCTGATGGAGCTGAGCAAGGCCGTCAACGAGACGCGCTCTCACATGGACCTGGCTCAGTCGGAGCTGGACATCTACCTCAGCCGTCACAACACGGCCCTGGCGCAGCTCAACTCGGCCAAGCAGACGCTTGAAACCACC
TCCAGCACGCTGCGTGAACGCCGCGCCGCCATCAAGGACCTGGAGGTGAAGATACCCCAGAAAGAACAAGAGCTCAAGAAGGATGAGGATCAGCTCGGACAGCTAATGAAGCTGGACACTGAGACCCAGGACGTTGTCAGGGAAATGAGACAAAAAGTGGAGGAAGCCAAGAGCTCTCTG
TCCTCCAACCGTAGCCGGGGGAAGGTCCTGGATGCCCTCATGCAGCAGAAGAAGACGGGCAGAATCTCCGGCATCCTAGGAAGGCTGGGGGACCTCGGAGCCATAGACGAGAAGTATGACGTGGCCATTTCCTCCAGCTGCGGAGCCCTGGACAACATCGTGGTGGACACCATCGACACG
GCTCAGAAATGTGTGACCTTCCTCAAAGAGCAGAACATCGGCGTGGCCACCTTCATCGGCCTGGACAAGATGAAGGTCTGGGAGAAGAACATGGCCCCCATCCGCACCCCCGAGGAGAGTCCTCGTCTGTTTGACATGGTGCGGTTCAAAGACGAGAGCGTGCGGCCGGCTTTCTACTTT
GCCCTGAGGGACACCCTGGTGGCCCAGGACATGGAGCAGGCCACCAGGATAGCCTTCCAGAAGGACAGGCGCTGGAGAGTGGTCACGCTGAAGGGCCAGATCATTGAGATGGCGGGAACCATGACAGGAGGTGGA---CGAGTGATGAAGGGCAGGATGGGCTCCTCCATT---ACTCCG
GAGATCTCCCAGGCAGAACTCGACTGCATGGAGAAAAAGCTGAATGAAAAAGTGTCAAAGCTGCAGGGCTGCCAGGAGAAGAGGCTGCAGCTGGAGGAGAGCGTCCAGCGTCTGCAGCCTCACATCCGCGACATGAGGAACACCCTGGAAAAATACAGCAACAGC---------ATGACC
AGTTTAGCTGACCAGGAGAGGCACTTGAAACTTCAAATCAAAGAACTGGAGGCCAACGTGTTGGCCACAGCCCCAGACAAGAGCAAACAGAAACAGATGGAAAAAAGCCTGGAGGCTTTTAAAAAAGACTTTGAGGGCGCGTCCAGCAAAGCCGGGAAGGTGGAGAACGAGGTCAAAAGG
CTCCACAACCTGATCCTGGACATCAACAGTCACAAACTAAAGGCCCAGCAGGACAAACTGGACAAAGTCAACAAGGCGCTGGATGACTGTTCTTCCATCATAACCAAGGCCCAAGTGGCCATTAGGACGGCGGAGCGCAACCTGAAGAAGTGTGAGGAGAGCGTGACCCGCGTGCAGGCG
GAGCTGGAGGAGAACCAGACGTCTGTGGCCCAGCTCACAGAACAGCTGAAGAAGCTGGAAGATGAAGCCGGGGGGGTTATGCAGGCCTGCCAGGAGGCTGAGGCGTCCCTCCCTGAGGTGCAGGAGCAGTATCAGGGGGTGCTGAAGGAGATCAAGGCTCTGCGGCAGCGGGAGCACGCC
CTGCAGGAGGAGTCCCTCAGCGTCCGGCTGCGTATCGAGCAGATCGAGGCCACCATAACGGAACACAGAAACAAGATCAAGCACTGGCTGAAGGAGGCCAGCAAGCTCTCCCTTCACGCCATCGAGGACAAGCCCGCAGAGGAGCTCCCTGTTCTGACCACTGGAGAACTGGAGGAAATC
CAAGACGCCAACTTCATCATCAACAAGATGATCACGCTGGAGACGCAGACTTCTCAGATGAAGCCCAACCTCGGCGCCATCGCCGAGTACAGGAAGAAGGAGGAGCTGTACCTGCAGAGGGTGGCCCAGCTGGACGAGATCACCACGGAGAGGGACAAGTTCAAACGCGCCTACGAGGAC
CTGCGCAAACAGCGGCTCAACGAGTTCATGAGCGGATTCAACAAGATCACCAACAAGCTGAAGGAGAACTACCAGATGCTGACCCTGGGCGGAGACGCAGAGCTGGAGCTCGTGGACAGTTTGGACCCCTTCTCCGAGGGCATCATGTTCAGTGTCCGTCCTCCAAAGAAGAGCTGGAAA
AAGATCTTCAACCTGTCGGGAGGAGAGAAGACCCTCAGCTCCTTGGCTCTGGTGTTTGCGCTGCACCACTACAAGCCCACGCCGCTCTACTTCATGGACGAGATCGACGCTGCGCTGGATTTCAAAAACGTCTCTATTGTCGCTTGTTACATCTACGAACAAACAAAGAACGCTCAGTTC
ATCATCATCTCCCTGAGGAACAACATGTTTGAGATTGCTGATCGGCTCATCGGCATCTACAAAACCCACAACACCACCAAGAGTGTCGGCATCAACCCCAAGACCATCGTGTTTAAGGAG---CAC---------------AGCGCCGTC------------------------------
---------------------------------------------------------------------------------
>anchovy.14788_ANCH
---------------------------------------------------------------------------------------------------------------------ATGGCAGTGGAAAGTCCA---------------------------------------------
------------------------------------------------------------------ATGTCATCGACTCCATGCTCTTTGTGTTTGGATACA------------------------------------------------------------------------------
------GGGCCC------------------------------------------------------------AAAAAAATCAGGTCCAAAAAGCTCTCTGTGCTGCTTCACAGCTCAGACAAGCATAAAGATGTGCAGAGCTGCACAGTGGAGGTGCACTTCCAAAAAATTATTGACAAG
GAAGGGGATGACTTCGAAGTTATCCCCAACAGCAAGTTCTGTGTTGCCAGAACTGCTGGCAAAGACAATTCCTCCACGTACCACATCAATGGCAAGAAGGCTACCTTCAAGGACGTGGGCATTTTGCTGCGTAGCCATGGAATTGATCTGGACCACAACAGGTTTTTGATCTTGCAGGGC
GAGGTGGAGCAGATTGCCATGATGAAGCCCAAGGGCCAGACGGAGCACGACGAGGGCATGCTGGAGTACCTGGAGGACATCATCGGCTCCTGCCGCCTCAAGCAGCCCATCCACACCCTCTGCCAGCGCGTGGAGCTGCTCAACGAGCAGAGGGGCGAGAAGTTGAATCGTGTGAAGATG
CTGGAGAAGGAGAAAAATGCTCTGGAGGGGGAGAAGAACACGGCCGTGGAGTTCCTGATGCTGGAGAACGACATCTTCCGCAAGAGGAGCCAGCTCTGCCAGTATTACATCCATGACCTGCAGAAGCGTGTCTCAGAGAAGGAGACGGAGAAACAGCAGATCGAAGAAGGCAACAAGGAG
CTAACGGAGCGTCAGGAAAAACTGTCAGAGGACATCAAGAAGAAGGAGGAAGACAAGAAAAGTGTGGAGAAGAAGCTGGGCAAAGTGAACAAGTACATCCAGAGCCAGAAGGAGAAGTTCACCCAACTGGACCTGCAGGACGTGGAGGTGCGCGAGAAGCTCAAACACAGCAAGAGCAAG
ACCAAGAAGCTCGAGAAGCAACTCCAGAAAGATAAAGAGAAGCTGGAGGAGGTGCGCAACATCCCGGCCAGCAGTGAGAAGGTGATCTCGGAGGCCTCTGATAAGAAGGAGCTCCTGGAGGCCCAGAAGGAGGCGGAGGAGGCCAAGCTGGCCAAGGTCATGGAGAGCCTCAAGGAGGAG
ACCAAGGGCCTGCAGCAGGAGAAGGAGACAAAGGAGAAGGAGCTGATGGAGATGAGCAAGGAGGTGAACGAGACTCGCTCGCACATGGACGTGGCCCAGTCGGAGCTGGACATCTACCTGAGCCAGCACAAGACGCTGGTGACGCAGCTCAACCAGGCCAAGGAGAAGCTGCAGAGCACC
GCTGACACCCTGAAGGAGCGCCGCACCGCCATCAAGGACCTGGAGGTCAAGATCCCACAGTGCCAGGAGAAGCTCAACAAGGATGAGGCTGAGCTGGAGAAGGTGAGCCAGGCGGACGGGCAGGCGCAGACTGTGGTGCGGGACCTGAGGCAGAAGGTGGAGGAGGCCAAGAGCTCGCTC
TCCTCCAACCGCAGCAGAGGCAAGGTGCTGGAGGCCCTCATGCAGCAGAAGAGGAGCGGCAAGATCCCCGGCATCCTCGGACGCCTGGGAGACCTGGGTGCCATTGATGAGAAGTACGACATTGCCATCTCGTCCTGCTGCGGTGCCCTGGACAACATCCTCGTGGACACCATCGACACG
GCCCAGAAGTGCGTCACCTTCCTCAAGGCCCAGAACATCGGAGTGGCCACCTTCATCGGCCTGGACAAAATGAAGGTGTGGGAGAGCAAGATGGGCTCCATCAGGACCCCGGACAACATCCCGCGCCTGTTCGACATGGTGAAGGTGAACGACGAGGCGGTGAAGCCGGCCTTCTACTTC
GCCCTGCGTGACACGCTGGTGGCCAAGGACCTGGAGCAGGCTACCAAGGTGGCCTTCCAGAAGGACAAGCGCTGGAGGGTCGTCAGCCTGCAGGGGCAGATCATCGAGATGGCCGGTACCATGACTGGTGGTGGCAGCCGCGTGATGAAGGGCAAGATGGGCTCCTCCATT---GGCGCC
GAGATCAGCCAGAAGGAGCTGGACCAGATGGAGGGCCGTCTGCGTGAGCAGCTGAGCCAGTCTCAGGGCTGGCACCAGCAGAGGCAGCAGCTGGAGGAGAGCGTGCACCGCCTCAGACAGGAGCTCCGAGACATGAAGAACACGCTGGAGAAATACACCGCCAGC---------ATGCAG
GGTCTAGCGGAGCAGGAGGTGCTGATGAAGTCCCAGATCAAGCAGCTGGAGGCCAGCGTGATCGCGGCCACCCCGGACAAGGCCAAGCAGAAGCAGATGGAGAAGAGCCTGGAGGCCTTCAAGAAGGACTACGACGCCGCCTCCAGCAAGGCCGGCAAGGTGGAGGCCGAGGTCAAGAGG
CTGCACAAGCTCATCGTGGACATCAACAGCCACAAGCTCAAGGCCCAGCAGGACAAAGTGGACAAGGTCAACAAGGACCTGGACGACTGCACCACCGCCATCACCAAGGCCCAGGTGGCCATCAAGAGCGCCGGACGTAACCTGAAGAAGTGTGAGGATGCGGTGGCGAAGGTGGAGCAG
GAGATGGTGGAGAACGCCAAGGCCCTGGAGGAGCTGGCGGAGCAGCTCAAGCAGCTGGAGGAGCAGGCCGGGGAGATCCTCAAGACCTGCCAGGAGGCCGAGGAGGCGCTGCCTGAGGTCCAAGAGCAGCACAAGGTCGTGTTGGAGGAAATCAAAGAGCTGCAGGAGCAGAAGCACAAC
CTCAACAAGGAATCGGTCAACGTCAAATTCCGAGTCGACCAGATCAATGAGGCCATCGTCGACCACAACCGCAAAATTAAGCACTACGAAAAAGAGGGTGCTCAGCTGTCTCTGCATGCTATTGATGACAAGCCTGCTGAGGCTCTTCCCACCCTGAGCGCCGAGGAGCTGGGAGCCATC
CACAGCTCTGAGACGCTCACCAACGAGATCGCCCTGCTGGAGGACAACTGCGCCAAGAAGAAGCCCAACCTGGGAGCCATCGCTGAATTCAAGAAAAAGGAGGACCTGTACCTACAGAGGGTGGCCGAGCTCGACGACATCACCACACAGAGGGACAACTTCAAGCGCGGCTACGAGGAC
CTTCGAAAGCAGCGCCTACACGAGTTCATGGCCGGCTTCAACATCATCACCAACAAGCTGAAGGAGAACTACCAGATGCTGACACAAGGGGGCGACGCAGAGCTGGAGCTTGTCGACAGCCTGGACCCCTTCTCTGAAGGCATCAACTTCAGTGTGCGACCGCCTAAGAAGAGCTGGAAG
AAGATCTACAACCTGTCCGGAGGGGAGAAGACCCTGAGCTCTCTGGCGCTGGTGTTCGCCCTGCACCACTTCAAGCCCACGCCACTCTACTTCATGGACGAGATTGATGCCGCCCTCGACTTCAAGAACGTCTCCATCGTAGCCTGCTACATCTACGAGCAAACCAAGAACGCCCAATTC
ATTATCATCTCGCTGAGGAACAACATGTTTGAAATTGCCGACCGCCTGATTGGCATCTACAAGACGCACAACACCACCAAGAGTTGCCCCATCAACCCCAAGACCATCAGTCTTAAGGAGATGGTG---------------TCC------------------------------------
---------------------------------------------------------------------------TCCGCC
>ENSTRUP00000016991_TRUB
ATGCCATCGAGGACGACTAAAGCCTCGACCGCCGCCGCCAAG---CCAGGGGGGAAAGGGTCGCAGCCCCGGGATGACTCCGAGGACGAGCTGGATGTACCCCCCCCCAAGAAA------------------------------CCA---ACTCCAACGGCCCAGGAGGAGGCACCACCG
---ACAACTGGCAATCGAAGTTTGGAGGAGATTCTGGGCAGCATCCCTGCACCCCCGCCCCCAGCGATGACCAACGAAGCAGGCGCTCCCCGCTTGATGATCACACATTTAGTCAATCGCAACTTTAAATCTTATGCTGGGGAGCAGATTCTGGGGCCTTTTCACAAGCGCTTTTCTTGC
ATCATTGGTCCGAATGGAAGCGGAAAGTCCAATGTCATAGATTCAATGCTCTTTGTGTTTGGATACAGAGCTCAAAAGATAAGATCGAAAAAGCTCTCGGTTCTGATTCACAGTTCCGATAAACACAAAGATGTGGAGAGCTGTACCGTGGAAGTACATTTTCAAAAGATTATTGATAAG
GAAGGAGATGACTACGAAGTCATCCCCAACAGCAAATTCTGTGTTTCCAGGACTGCCAACAAAGACAATTCCTCAGCCTACTATATCAATGGCAAGAAAGCCACGTTCAAAGAAGTGGGGGTTTTGCTGCGAAGCCATGGCATTGACCTGGACCACAACAGATTTCTGATCTTGCAGGGC
GAGGTGGAGCAGATCGCTATGATGAAACCTAAAGGTCAGACTGAACACGATGAGGGTATGCTGGAGTACCTCGAGGACATTATAGGCTCTTGTCGCCTTAAGGAGCCCATCCAAACGCTGTCCCGACGCATCGAACTACTGAATGAACAGAGAGGAGAGAAGCTCAACCGAGTGAAGCTG
GTGGAAAAGGAGAAGAATGCTTTAGAAGGAGAAAAAAACAAAGCTGTGGATTTCCTCACTCTGGAGAACGACATCTTCAGACACAAGAGTCGGCTCTGCCAGTATCACGTTCACGATCTACAGAAACGTGTGGTGGACAAAGAGGAAGAGAAGATGATGATTGTGGAGGACACAAAGGAA
CTGACAGAGAAAAACACAAAGATATCACAGGAAATCGAGAAAATGAACCAGGAGTTGAAAAACGTTGAGAAAAAACAAAATAAGCTGAACAAGTACATTGAGACCCAGAAAGAGAAGTTCACTCAGCTGGATCTGCAGGATGTTGAAGTGCGGGAAAAGATTAAACACTGCAAGAGCAAG
AACAAAAAGCTGCAGAAGCAACTGGAGAAGGACAAAGAAAAGTTAGAAGAGGTGAGAGGTGTTCCTGCCAGTAGCGAGAAGGCCATTGCTGATGCAGCGGCTCGCAAGGAGGAGATGGAGAAGCAGAAAGTCAAAGAAGAGGAGAAACTGAAGGATGTGATGGAGAGTCTCAAAGAAGAG
ACCAGTGGATTGCAGCAGGACAAAGAGACCAGAGAGAAAGAGCTGATGGAGCTGAGCAAGGCCGTCAACGAGACACGCTCTCGTATGGATCTGGCTCAGTCGGAGCTCGACATCTATCTCAGTCGTCACAATAAGGCTGTGACACAGCTCAACTCTGCCAAGCAGACGCTTGAAACGACG
TCCAACACGCTGCGCGAACGCCGCGCTGCCATCAAGGACCTGCAAGTCAAAATACCCGAGATGGAAAAAGAGCTCAAGAAGGATGAGGATGAGCTTGGACAACTAGTGAAGTTAGATAATGAGACTCAGGAAGTTGTAAGGGAAATGAGGCAAAAAGTGGATGAGGCCAAGAGCTCTCTG
TCTTCCAACCGCAGTCGAGGGAAGGTCCTGGATGCTCTGATGCAACAGAAGAAAACGGGCAGAATCCCTGGCATTTTGGGACGATTGGGAGACCTCGGAGCCATAGATGAGAAGTATGATGTAGCCATCTCCTCGAGTTGTGGTGCACTGGACAACATTGTGGTGGACACCATTGACACA
GCTCAGAAATGTGTTACCTTCCTCAAAGAACAGAACATCGGCGTTGCCACCTTCATCGGACTGGACAAGATGAAAGTGTGGGAGAAGAACACGGCCCCTATCCACACCCCAGAGGAGAGTCCTCGCCTCTTTGACATGGTGCGAGTCAAGGATGAGAGCGTGCGACCAGCGTTCTACTTT
GCTCTGCGGGACACTCTGGTGGCCCAGGACATGGAGCAGGCGACGAGGATCGCCTTCCAGAAGGACAGACGCTGGAGAGTGGTCACGCTGAAGGGACAGATTATTGAAATGGCTGGAACTATGACAGGAGGTGGA---AGAGTGATGAAGGGCAGGATGGGCTCCTCCATTGCTGCTTCC
CAAATCTCCCAGGCAGAGCTTGACAGCATGGAGAAAAGGCTGAATGAGAAAGTGTCAAAGCTGCAGGGCTGCCATGAGAAGAAGCTGCAGCTAGAGGAGACCGTCCAGCGTCTGCAGCCACAGATGCGCGACATGAGGAACACCCTGGAAAAATACACCAAGAGC---------ATGACT
AGTCTAGCTGACCAGGAGACTCACTTGAAACTTCAAATCAAAGAACTTGAGGCCAACGTTTTGGCCTCAGCCCCAGACAAGAGCAAGCAGAAACAGATGGAAAAAAGCCTGGAGGCTTTTAAAAAAGACTATGAGGCTGCATCCAGTAAAGCAGGGAAGGTGGAAAATGAGGTGAAAAGG
CTCCACAACCTGATTGTGGACATCAACAGTTGCAAACTAAAGGCTCAGCAGGACAAGCTGGACAAAATCAACAAGGCCCTAGACGAATGTTCTTCTATCATAACGAAGGCACAAGTGGCCATAAAGACAGCTGACCGCAACCTGAAGAAGTGTGAGGAGAGCGTGACCCGTGTGCAGGCT
GAGCTGGAGGAGAACCAGAAGTCCATGGCAGAGCTCACAGAACAGCTGAAGAAGCTGGAAGATGAAGCAGGAGAGGTCATGCAGGCCTGCCAAGAGTCCGAGGCCTCCCTTCCTGAGGTGCAGGAGCAGTATCAAGGGGTGCTGAAGGAGATAAAGGCTCTCCAGCAGCAGGAGCACGCG
CTGCAAGAGGAGTCCCTCAGTGTCCGGCTGCGGGTCGAGCAGATCGAGACCACCATAACTGAACACAAAAACAAGATTAAACACTGGCAGAAGGAGGCCAGTAAGCTCTCCCTTCACACCATCGAGGACAATCCAGCAGAGGAGCTTCCTGTGCTGACGCCTGCGGAACTGGACCAAATC
AAAGATGCCAACGTGATCATCAACAAGATGATCACGTTGGAGACCCAGAGTTCCCAGATGAACCCCAACCTGGGGGCCATTGCCGAGTACAGGAAGAAGGAGGAGCTGTACCTGCAGAGGGTGGCTCAGCTGGACCAGATCACCACCGAGAGGGACAAGTTTAAATGTGCCTACGAGGAC
CTGCGCAAACAGCGTCTCAATGAGTTCATGACGGGCTTCAACATGATCACCAACAAACTGAAGGAGAACTACCAGATGCTCACCCTGGGTGGTGATGCAGAGTTGGAGCTGGTGGACAGTTTGGACCCCTTCTCTGAGGGCATCATGTTCAGTGTCCGTCCCCCAAAGAAGAGCTGGAAA
AAGATCTTCAACCTGTCGGGAGGAGAGAAGACCCTCAGCTCCCTGGCTCTGGTGTTTGCTCTGCACCACTACAAACCCACGCCGCTCTACTTCATGGACGAGATCGATGCTGCACTAGACTTCAAAAATGTCTCCATTGTCGCTTGTTACATCTACGAACAAACGAAGAATGCTCAGTTC
ATCATCATCTCGCTGAGGAACAACATGTTTGAGATCGCTGATCGTCTCATCGGCATCTACAAAACTCACAACACCACCAAGAGCGTTGGGATCAACCCCAAGACCATCGTGTTCAAGGAG---CACGATGCCCACCGCCTGAGCTCAGTCTCGGCTAAACCTGCCCGGTTCCTTCTGCAT
CCAGCTCTTTTTCACATTATAAATATTTTTTTAATCATTCTTCAGAAGAAAATGCTGCTATCCATTTTATCAAAA------
>ENSDARP00000108838_DRER
ATGCCTGTAAAAACAAGCAAGACGGCC------------------------------GGTCGGAGAGCGGCGGAGGACTCGGATGAGGAGGTGAGCAAACCGCGCAAAGCACCGAGCACTGCCGTCCAGAGCAGCCCGCCGCCCGCCCTTAACGATGGGGCTGCGGGAGAGTCTGCTGAG
GTGGTTGATAGC---CGCAGTCTGGAGGAGATTCTGGGTAGCATCCCTCCTGCACCGCCCCCAGCCATGAGCTCAGAGCCCGGTGCCCCGCGACTCATGATCACGCACATAGTCAACAGAAACTTCAAGTCCTACGCTGGAGAGCAGATTCTGGGGCCCTTCCATAAGCGCTTTTCCTGC
ATCATTGGTCCAAACGGCAGCGGCAAGTCCAACGTGATCGACTCAATGCTGTTTGTGTTTGGATATAGAGCTCAGAAAATCCGCTCGAAGAAACTGTCGGTGCTGATCCACAGTTCTGATGGTCATCCAGACATCCAGAGCTGCACTGTTGAGGTCCACTTTCAGAAGATCATTGATAAG
GAAGGAGACGACTATGATGTCATCCCCGACAGCTCCTTCTACGTTGCCAGAACGGCTGGAAAAGATAATTCCTCTGCCTACTACATTAATACCAAGAAGGCAACCTTCAAAGATGTGGGCACATTACTGCGCAGCCACGGCATCGATCTTGACCACAATCGTTTCCTCATCCTACAGGGT
GAGGTGGAGCAGATCGCCATGATGAAGCCCAAAGGTCAGACGGAGCATGATGAGGGCATGCTGGAGTACCTGGAGGACATTATCGGCTCCTGTCGTCTCAAAGAGCCCATCAACATCCTCTGTCGGCGGGTGGAGGCACTGAACGAGCAGCGAGGAGAGAAGCTGAATCGAGTGAAGATG
GTGGAGAAAGAGAAGAGCGCTCTGGAGGGAGAGAAGAATAAAGCTGTGGATTTTCTCAGCTTAGAGAATGACATCTTTAAGAAGAGGAACCTCCTCTGTCACTTCTATGTTCATGATCTGCAGAGCCGTGTGTCCGTGAAAGAAGCTGAGAAACAGCAGATTCAGGAGGACACAAAAGAT
CTGAGTGACAAAAGCAGCCAGCTGACTGAAGAAATGAAGAGCAAAAACGAGGACCTGAAGGCTGTGGAGAAAAAATTGACCAAGCTGACCAAGTACATCGAGAGCCAGAAGGAGAAGTTCACCCAGCTTGACCTGCAGGATGTGGAGGTGCGCGAGAAGCTCAAACACACCAAGAGCAAA
ACCAAGAAACTGCAGAAACAGCTTCAGAAAGACCAGGAGAAGTTGGAGGAGGTGCGGGGTGTTCCTGCGAGCAGCGAGAAGATCATCACTGAGGCATCCGCTCAGAAGGAGGAGCTGGAGAAAAAGAAGCTACTAGAGGAGCAGAAGTTAGCAGAGGTGATGGAGAGCCTGAAGGAGGAG
ACCAAAGGCCTACAGGAAGATAAAGAGAAAAAAGAGAAGGAGCTGCTGGAGTTAAGTAAGTCGGTGAACGAGACTCGCTCACGGATGGATGTGGCGCAATCAGAGCTGGACATCTACCTGAGTCAGCACAACACCGCTATAAACCAGCTCAACCAGGCCAAAAGTGCTCTGCAGGAGACC
GTAGACACGCTGAGAGAGAGGAGAGCCGCCATTAAAGACCTCCAGGTCAAAATACCAGCTCAAGAGGAGCAGCTCAAGAAGGACGAGCGGGAGCTGGAGCAGATCTCCGAGCAGGACAAACAGACGCGAGCGCAGGTCGGGGACATGAGACAGAAGGTGGCTGAAGCCAAGAGCTCTCTG
TCCTCCAACCGCAGCCGCAGCAAAGTGCTGGACACCCTCATGCAGCAGAAACGCTCAGGGAAGATACCTGGCATCTTGGGACGACTGGGTGATCTGGGAGCCATTGATGAGAAGTATGACGTCGCCATCTCCTCCAGCTGCGGCTCGCTGGACAATATTCTAGTGGACACCATTGACACC
GCGCAGAAGTGCGTCACATTTCTCAAGGCCCAGAACATCGGTGTGGCCACATTCATCGGCTTAGACAAGATGAAAGTGTGGCAGCAGAGCATGGGCTCCATCTCTACCCCGGAGAACATCCCTCGTCTGTTTGATATGGTGCGCGTGAAGGATGAGAGCGTTCGTCCTGCTTTTTACTTC
GCCCTGAGGGACACTTTGGTGGCTAAAGACCTGGAGCAGGCCACGCGGGTCGCCTTCCAGAAGGACAAGCGCTGGAGGGTTGTCACACTGCAGGGGCAGATCATCGAACAAGCCGGAACGATGACTGGAGGAGGCGGGCGGGTGATGAAGGGCAGGATGGGCTCCTCAGTC---TGTGCT
GATGTCACACAGGAGCAGCTGGATAAAATGGAGAGTGCTTTGAACAAGGAGGTGACGCAGCTGCAGGACTGCCAGAAGAGGAAAAACCAGCTGGAGGAGAAGGTGCACAAAGCCAGATGTGAGCTGAGAGACATGAAGAACACGCTGGAGAAGTACACAGCCACC---------ATTCAG
AGCCTCACAGAGCAGGAGCTTCACCTCAAGCCTCAGATCAAGGACCTGGAGGCAAACGTGATCGCCGCTGCTCCTGATAAAGCCAAGCAGAAGCAGATGGAGAAGAGTCTGGAGGCCTACAGGAAAGACTTTGAGGCAGCGTCCAATAAAGCAGGAAAGGTGGAGGCCGAGGTGAAGCGG
CTGCACACGCTCATCGTGGACATCAACAGTCACAAGCTGAAGGCGCAGCAGGACAAACTGGACCAGATCAACACGCAGCTTGACCAGTGCTCCTCAGCCGTCACCAAAGCCCAGGTGGCCATCAAGACTGCGGGACGTAATCTGAAGAAATCAGAGGACGGTGTGAGTCGGCTGGAGCAG
GAGATCAGTGAGAATGAGAAGCTGATGGAGGAGCTGACGGAGCAGCTGAAGAAACTGGAGGAGCAGGCTGGAGAAATCATGCAGTCCTACCAGCAGGCGGAGGAGGCTCTGCCCGAGGTGCAGGATCAGCATCGTGCAGTGGTGCAGGAGATCAAGGCTCTACAGGAGCAGGAGCACGCG
CTGCAGAAAGAGTCTCTGAGCGTCCGGCTGAAGGTGGAGCACATCGACACAGCCATCACAGAGTGCCACAACAAGATCAAACACTGGCAGAAAGAGGCCAGCAAGTTGTGTCTTCACCACATTGACGGAGTGCCTGCAGAAGAGCTGCCTGCCCTGAACCCAGATCAGCTGCAAGACATC
GGCAATCCAGACGTCATCAAGAATGAGATCGCTCTGCTGGAGGACCGCTGCGCCAACATGAAGCCCAACCTGGGGGCTATCGCAGAGTTCAAGAAGAAGGAGGAGTTGTATCTGCAGAGAGTGGCAGAGCTTGATGACATCACTACACAGAGAGACAGCTTCAAGAGGGGCTGCGAGGAC
CTGCGCAAACAGAGACTGCACGAGTTCATGGCGGGATTCAACATCATCACCAATAAACTGAAGGAGAACTATCAGATGCTCACGCTAGGGGGCGACGCAGAGCTGGAGCTGGTGGACAGTCTGGATCCTTTCTCTGAGGGCATCATGTTCAGTGTACGTCCCCCAAAGAAGAGCTGGAAG
AAGATCTATAATCTGTCTGGAGGAGAGAAGACGCTCAGCTCTCTGGCGCTGGTGTTTGCTCTGCATCACTTTAAGCCCACACCGCTCTACTTCATGGACGAGATCGACGCTGCTCTCGACTTCAAGAACGTCTCCATCGTGGCCTGCTACATATATGAACAAACCAAGAATGCCCAGTTC
ATCATCATCTCTCTGAGGAACAACATGTTTGAGATGGCCGACCGGCTCATTGGCATCTACAAAACGCACAACACCACTAAGAACGTGGCCATCAACCCCAAAACCATCATCCTGCGAGAG---ATC---------------CAG------------------------------------
---------------------------------------------------------------------------ACGGCA
>ENSGACP00000013410_GACU
ATGCCCTCCAAAACTGCGAAGAGCTCCACT------GCCAAG---CCGAGAGGGAAAGGGTCGCAGCCCCGCGATGACTCCGGAGACGAGCTGGATGGAACCCCTCAATTCTGT------------------------------GCC---ACAGATTCGTCCGGAGGGGAGGCG------
---GTTGATAAC---CGAAGTTTGGAGGAGATTCTCGGCAGCATCCCTCCGCCCCCGCCCCCAGCGATGACCAATGAACCGGGCGCTCCCCGCCTGATGATAACACACTTAGTCAATCGCAATTTCAAGTCGTACCAAGGCGAGCAGATTCTGGGGCCCTTTCACAAGCGCTTTTCATGC
ATCATTGGTCCGAATGGCAGTGGGAAGTCCAATGTGATAGATTCGATGCTCTTTGTGTTTGGCTACAGAGCTCAAAAGATCAGATCAAAAAAGCTCTCAGTGATGATTCACAGCTCCGATAAACATAAAGATGTGCAAAGCTGTACTGTGGAGGTGCATTTTCAGAAGATAATTGATAAG
GAAGGAGATGAATACGAAGTCATCCCAAGCAGCAAGTTCTATGTTTCCAGGACGGCAAACAAAGACAATTCTTCAGCCTACCATATCAATGGCAAAAAGGCCACATTTAAAGAGGTGGGGGCTTTACTCCGCAGCCATGGCATTGACCTGGACCACAACAGATTTCTGATCTTACAGGGC
GAGGTGGAGCAGATTGCCATGATGAAGCCTAAAGGACAGACGGAGCACGACGAGGGCATGCTGGAGTACCTGGAGGACATCATCGGCTCGTGTCGCCTCAAGGACCCGATCCAAACCCTGTCGCGCCGCATAGAGCTGCTCAATGAGCAGAGGGGAGAGAAGCTAAACCGAGTGAAGCTA
GTGGAAAAGGAGAAGAATTCTTTGGAGGGAGAAAAGAACAAAGCTGTGGAGTTTCTCACTCTGGAAAATGACATCTTCAAACACAAGAGTCAGCTCTGCCAATATTATGTTCATGATTTGCAGAAGCGTATTGTAGATAAAGAGCAGGAGAAGCAGAAGATCTTAGAGGACACCAAGGAA
CTAACTGAGAAAAATGCAAAGATATCACAAGAGACAGAGAAAATGAACCAAGAGCTCAAAAATGTGGAGAAGAAACAAAATAAACTCAACAAGTACATTGAGACCCAGAAGGAGAAGTTCACCCAGCTGGACCTCCAGGACGTTGAAGTGCGTGAGAAGATTAAGCACTCCAAGAGCAAG
AACAAGAAACTGCAGAAGCAGCTGGAGAAGGACAAAGAAAAGCTGGAGGAAGTGCGCGGTGTACCAGCCAGCAGCGAAAAGGCCATCTCTGAGGCGACGGCTCGCAAGGAAGAGCTGGAGAAGCAGAAGGTGAAGGAAGAGAAAAAACTCGAGGCGGTGATGGAGAGTCTCAAGGAGGAG
ACCAGCGGTTTGCAACAGGACAAAGAGTCCAAAGAGAAGGAGCTGATGGAGCTCAGTAAGGCTGTGAATGAGACCCGGTCCCGCATGGACCTGGCTCAGTCGGAGCTGGACATCTACCTCAGCCGCCACAACACCGCTCTGACGCAGCTCAACACGGCCAAGCAGACACTGCAGACCACT
TCTGACACGCTGCGTGAGCGCCGTGCAGCCATCAAAGACTTGGAGGTCAAGATACCTCAGAAAGAACAGGAGCTCAAAAAGGATGAAGTAGCGCTGGAGCAGTTGATGAAGACGGATAGTGAGACCAGGGAGGTGGTGAGCGAAATTAGGCAGAAGGTGGATGAAGCAAAGAGCTCGCTG
TCGTCCAACCGCAGTCGAGGAAGAGTCCTGGATGCCCTCATGCAGCAGAAGAAGAGCGGCAGAATCCCTGGAATCTTTGGAAGATTGGGAGACCTTGGAGCCATTGAGGAGAAGTATGATGTGGCCATTTCGTCTAGTTGTGGCGCCTTAGATAACATCGTCGTGGATACCATTGACACA
GCTCAGAAATGTGTCATGTTCCTCAAAGAGCAAAACATTGGGTTTGCCACCTTCATTGGACTGGACAAGATGAAGGTGTGGGAGAGGAACATGGCTCCCATTCGCACTCCGGGCGACTGCCCTCGTCTCTTTGACATGGTGCGTGTGAAAGATGAGAATGTGCGACCCGCTTTCTACTTT
GCCCTGCGGGACACCCTGGTGGCCGAGGACATGGAGCAGGCCACCAGGATGGCCTTCCAGAAAGAGAGGCGCTGGAGAGTGGTCACCCTCAAGGGGCAGATCATCGAGATGGCTGGAACCATGACCGGAGGAGGA---AGAGCGTTGAAGGGCAGGATGGGCTCCTCTATT---GGTGCC
GAGGTCTCTCAGGAGGAGCTCGACCGTATGGAGAGCAAGCTGAATGAGAAAGTGTCCAAGCTGCACGACTGCCAGGAGAAGAAGTTGCAGCTGGAAGAGAACGTCCAGCAGCTGCGACGAGCGCTCAGAGACATGAAGAACACCCAGGAGAAATATGCCAACAGC---------ATGGCC
AGTCTCGCTGATCAGGAAGCTCACTTGAAGCTCCAGATCAAGGAACTTGAGGCCAACGTGCTGGCTGCCGCCCCAGACAAGGCAAAACAGAAACAGATGGAAAAGAGCCTGGAGGCCTTCAAGAAAGACTATGACGCGGCGTCCAGCACGGCTGGGAAGGTGGAGAACGAGGTGAAAAGG
CTCCACACCCTGATCGTAGACATCAACAGCCACAAGCTAAAGGCTCAGCAGGACAAGCTGGACACGGTCAACAGGGGCCTGGATGACTGCTCCTCCACCATAACCAAGGCCAGAGTGGCCATAAAGACAGCCGACCGCAACCTGAAGAAGTGTGAGGAGAGTGTGACTCGTGTGGAGGGT
GAGATTGAGGAGAATGACAAATCCATGACTGAGCTCACTGAGCAACTGAAGAAACTGGAAGACGAGGCCGGGGAGGTCATGAAGGCCTGTCAGGAGGCGGAGGCCACGCTCCCCGAGGTGCAGCAGCAGTACCAGGCGGTGCTGAAGGAGATCAAGGTCCTGCAGCAGCAGGAGCACGCC
ATGCAGGAGGAGTCCCTCAGCGTCCGGCTGCGCGTCGAACAGATCGAGACCACCATGTCCGAGCACAGCAACAAGATCAAGCACTGGCAGAAAGAGGCCAGCAAGTTGTCCCTTCACACTGTTGAGGGAGAGCCAGCCGAGGGACTTCCTGTGCTTACGGCCCACGAACTCGCACAAATC
TCCAATCCCAACGTCATCATCAACAAGATGATGACCCTGGAGACCAAGAGTGCCCAGATGAAGCCCAACCTGGGGGCCATTGCAGAGTACAAGAAGAAGGAGGAGCTGTACCTGCAGCGTGTGGCTCAGCTGGACGAGATCACCACAGAGAGGGACCAGTTCAAACGCGGCTACGAGGAC
CTGCGCAAACAACGCCTCAACGAGTTCATGACCGGATTCAACATGATCACAAACAAGCTGAAGGAGAACTACCAGATGCTCACACAGGGTGGCGACGCGGAGCTGGAGCTCGTGGACAGTTTGGACCCCTTCTCAGAGGGAATCATGTTCAGTGTGCGTCCTCCGAAGAAGAGCTGGAAG
AAGATCTTTAACCTGTCAGGAGGGGAGAAGACCCTGAGCTCCTTGGCCTTGGTGTTTGCCCTGCACCACTACAAGCCCACCCCGCTCTACTTCATGGATGAGATCGATGCCGCGCTCGACTTCAAGAACGTCTCCATTGTGGCCTGTTACATTTATGAGCAAACAAAGAATGCTCAGTTC
ATCATCATCTCCCTGAGGAACAACATGTTCGAGATCGCTGATCGTCTCATCGGCATCTACAAAACTCACAACACCACCAAGAGCGTGGGAATCAACCCCAAGACCATCGTGTTCAAAGAG---CAC---------------GGAGCCGTG------------------------------
---------------------------------------------------------------------------ACCGCG
>ENSXMAP00000018365_XMAC
ATGCCATCTAAAACAGCAAAAACCTCCACTGCTTCCAAAAGGGAGCCAAAAAGGAAAGGGCTGCAGCCTCGGGATGACTCTGAGGACGAGTTGGATGTACCCCCTCAAGAAACCAACTCCAATGGCCAAGAGGAGGCACCGCCGACA---ACTGATCCGTCTCAGGGGGAAGCTACTGAG
GCGGTTGATAGT---CGAAGTTTGGAGGAGATTCTCGGCAGCATCCCTCCACCTCCGCCCCCAGCAATGACCAATGAACCGGGCGCTCCTCGCCTGATGATCACACATTTAGTTAATCGCAACTTTAAGTCTTATGCAGGGGAGCAGATTCTGGGGCCTTTTCACAAGCGCTTTTCCTGC
ATCATTGGTCCCAATGGAAGTGGAAAGTCCAATGTGATAGATTCAATGCTCTTTGTGTTTGGATACAGAGCTCAAAAGATCAGATCGAAAAAGCTCTCAGTGCTGATTCACAGCTCTGATAAACACAAGGATGTGCAAAGCTGTACTGTGGAGGTGCATTTTCAAAAGATTATTGATAAG
GAAGGAGATGACTACGAAGTCGTCCCTAACAGCAAGTTCTATGTTTCCAGGACTGCCAACAGAGACAGTTCCTCTTACTACCATATCGATGGCAAAAAGGCCACTTTCAAAGAAGTTGGCACTTTACTCCGCAGCCACGGTATTGATCTAGACCACAACAGATTTCTGATCTTGCAGGGT
GAGGTGGAGCAGATTGCCATGATGAAGCCTAAGGGTCAGACGGAGCATGATGAGGGGATGCTGGAGTACTTGGAGGACATCATCGGTTCATGCCGTCTCAAAGAACCGATCCAAACTCTTTCTCGCCGCATCGAGCTGCTCAATGAGCAAAGGGGAGAAAAGCTGAATAGAGTTAAGCTG
GTAGAAAAGGAGAAAAATGCTTTGGAGGGGGAAAAGAATAAAGCTGTGGAGTTCCTCACCTTGGAGAACGACATCTTCAAACACAAGAGCCAGCTCCACCAGTACTATGTTCATGATCTACAAAAACGTGTGACTGATAAAGAACAGGAAAAGCTAAAGATTTTGGAGGAAACCAAGGAG
CTCACTGAAAAAAATGCAAAGATATCAGAAGAGATGGAAAAAATGAACCAAGAGCTCCAAAATGTGGAAAAGAAAAAAAATAAGATCAACAAGTATATAGAGACCCAGAAGGGAAAGTTCACCCAGCTGGACCTGCAGGATGTTGAAGTGCGTGAGAAGATTAAACACTCAAAGAGCAAG
AACAAGGCACTGCAGAAGCAGCTGGAAAAAGACCAGAAAAAGCTGGAGGAAGTGCGAGGCATACCAGCCAGCAGTGAACAAGCCATCTCTGAAGCGACGGCCCAAAAAGAAGACCTGGAGAAGCAGAAAGCGAAAGAAGAAGAAAAACTGAAAGTAGTGATGGAAAGTCTGAAGGAAGAG
ACGAGCGGCTTGCAACAGGACAAAGAGAAAAAAGAGAAAGAGCTCATGGAACTCAGCAAGGCCGTCAACGAGACCCGCTCTCAAATGGACATCGCTCAGTCCGAGCTCGACATCTACCTTAGCCGCCACAAAACGGCTCTGACTCAGCTGAACGCGGCTAAGCAAACGCTCCAGACGACC
TCGGACACTCTGCAGGAGCGCCGGCCCGCCATCAAAGACCTGCAGGTCCATATCCCACAGAAGGAAAAGGAGCTCAAAAAGGACCAGGAAGAGTTGGAACAGCTGCTGAAGGTGGATAATGACACCAGGCACGTGGTGAGAGAACTGCAGCAAAAGGTGGACGAAGCCAAGAGCTCCCTG
TCCTCCAATCGCAGTCGAGGAAAAGTCTTGGACGCTCTGATGCAGCTCAAGAAGAGCGGCAAAATCCCTGGAATCTACGGAAGATTGGGAGATCTTGGAGCCATAGATGAAAAGTACGATGTGGCCGTTTCATCTTGCTGCGGCGCTCTGGACAACATCGTGGTGGATTCAATCGACACG
GCTCAGAAATGCGTCACTTTCCTCAAAGAGCAGAATATCGGCGTCGCCACTTTCATCGGCCTTGACAAGATGAAGGTCTGGGAGAAGAACATGACTTCCATTCGAACGCCAGAAAACAGCCCCCGCCTCTTCGACATGGTGCGAGTAAACGATGAGAGGGTCAGACCGGCGTTCTACTTC
GCCCTGAGGGACACCCTGGTCGCTCAAGACATGGAGCAGGCCACCAGGATGGCCTTTCAGAAGGACAAACGCTGGAGGGTGGTCACCCTGAAGGGGCAGATAATTGAAATGGCAGGAACAATGACTGGAGGTGGA---AGAGTTATGAAAGGCAGGATGGGGTCTTCTATT---GGCCAA
GAGGTGTCCCAGGACGAGCTCGACCGTATGGAGAGCAAGCTGAATGAGAAAGTGTCAAAGCTGCACGGCTGCCAGGAGAGACGGCTGCAGTTGGAGGAGAACGTCCAGCGCCTGCAGCCTCAGCTCAGAGAGATGAAGAACACTCTGGAAAAATACACAAACAGCATGCTTCAAATGATA
TCAGTTGCCTATATCCAGGCTTACAAAAACTTACAGATTAAAGAGCTTGAAGCCAATGTGCTGGCAGCTGCCCCAGACAAAGCCAAGCAGAAACAGATGGAGAAGAGCCTGGAGGCATTCAAGAAAGACTTTGAGTCAGCGTCCAGTAAGGCCGGAAAGGTGGAAAACGAGGTGAAAAGA
CTCCACAACTTGATTGTTGACATCAACAGCCACAAACTGAAGGCTCAGCAGGATAAGCTCGACAAGATCAACAAAGAGCTAGACGACTGCTCCTCCATCATCACCAAGGCCAAAGTGGCCATAAAGACGGCTGATCGAAACCTGAAAAAGTGTGAGGAGAGCATTGCTCGTGTGCGAGCA
GAGCTGGAAGAGAACGAGAAGTTGATGGCTGAGCTCACAGAGCAGCTGAAGAAGCTAGAAGATGAGGCGGGGGGGATCATGAAAACCTGCCACGAGGCAGAGGCCACTCTGCCTGAGGTGCAGGAGCAGTACCAGAACGTTTCCAAGGAGATCAAGGCCCTGCAGCAGCAGGAGCACGCA
CTGCAAGAAGAGTCGCTCAACGTTCGGCTGACCATCGAGCAGATAGACGCCGCCATCACAAAGCACAACGGCAAGATCAAGTACTGGCAGGATGAGAGCACCAAGCTGTCCCTTCACACCATTGAGGGCCAGCCAGCAGAGGAACTCCGTGTCTTTGCCCCTGCTGAGCTGGAAGCCATC
TCGGATCCAAACATCCTGGTGAACAAGATCAGCATGCTGGAGAGCCAGTGTAGTCAAATGAAGCCCAATCTAGGAGCCATTGCAGAGTACAAGAAGAAGGAGGAGCTGTACCTGCAGCGCGTCGCACAGCTGGACGAGATCACAGCGGACAGAGACAGGTTCAAGCGCGCCTACGAGGAC
CTCCGTAAGCAGCGGCTCAATGAGTTCATGACCGGGTTCAACATGATCACCAACAAGCTGAAGGAGAACTACCAGATGCTGACACTAGGTGGGGATGCAGAGCTGGAGCTGGTGGACAGCTTGGATCCGTTCTCTGAGGGAATCATGTTCAGTGTTCGTCCACCAAAGAAAAGTTGGAAA
AAGATCTTTAACCTGTCAGGGGGGGAGAAGACCCTCAGCTCTCTGGCTCTGGTGTTTGCTCTGCATCACTACAAGCCCACCCCGCTGTACTTCATGGACGAGATCGATGCCGCGCTGGACTTCAAGAACGTCTCCATCGTTGCCTGTTATATTTATGAACAGACAAAGAACGCTCAGTTC
ATCATCATCTCCTTGAGGAACAACATGTTTGAGATCGCGGATCGTCTCATCGGCATCTATAAAACACACAACACAACCAAAAGTGTCGGAATCAATCCCAAAACAATCGTGTTCAGAGGG---CTG---------------TGT------------------------------------
---------------------------------------------------------------------------------
