# Supplementary material for: Global expression pattern of genes containing positively selected sites in European anchovy (Engraulis encrasicolus L.) may shed light on teleost reproduction
Source: PLoS One. 2023 Aug 11;18(8):e0289940. doi: 10.1371/journal.pone.0289940 (PMC10420382; doi:10.1371/journal.pone.0289940)
Supplement: S1 File — (ZIP) [file pone.0289940.s008.zip › alignments/anchovy.14898_ANCH.fas]

>ENSONIP00000009626_ONIL
------------------------------------------------------ATGGTGGCCGTCTTGTGCAGTGAAGAAGCTGAGAGAGTGACTCGCAAAAACAACCTAAATTTTGCGGAGCTGCTGAGGCCTTTCTGCAGACTTACGTCTGAAGGTCACATCCGAGATCCCAACAAT
CAACTGCAGGTTGTGAAAAACCTGCGTATCTGTGTCAACAATTTAATGACAAGTCCAACAACAACATCTACATCTCCGAGCCCTGCTCAGCGTCAGCTACTCAGTGATGTGGTGTTATCCTGCCAGCCCCAAGAAAGTGCTGTGACTAATGTGGTTATGGCAGGAGATTATGAGCTCAAT
TTCAGTGATGACTGTGTTAAAGCTAGCACCCCCTGGTACAGTGTCTGGAGAGAAACACTGTTGGAAATCAAAACCTCCAAGTACAGCTCA---------------------------------------------------------------------------------------GTA
ACCACACCCTGGTTTGAAGCCTACAGGGAGAACTTCCTGCAGTCAATGCCTGCCTCTGACCACGAGTTCCTCAATCATTACCTTGCTTGC------------------CTGCTAGTGGTATCATCCACTGAGGCAGTCCCTGTGGAGCAGTTCCTCAAGCTTTCTCAGGAGCAGCACAGA
ATTCAGCACAGTGGAGAATACACTAATCCCAAGTGGTTTATTCCTAACACACTCAAGTACTATGTCTTGCTACATGACATGTGTGAAGGGGATGAACAAAGGGCAGATTTGGTTTATGAGGATATGAAACAGAGGTATGGGTCTCAGGGCTGCTATCTGTTGAAAATGAACTCCCGTACC
TTCTCAGCTAATGTAGATGAACAAATTCCAGATCCCTGGAGTCAATACTTGCACAAGAATAATCTCCATAACCAGGATGTGTTTGATGATCCAGCTCCAACTGTGAACAGTGCTGCTGTAGAGACCATTATTAGCAGACCTGAA------------------GTAGACGGTAATTACTCA
GCTGAGAAA---------------------------------------GATGAG---ATGTCCAGTAGCTTGGAT------CCTCTCCAGCTGGAC------AGCAGCATGGCAAACCTGCACAACCTCAGT------------------GCTGTACATGCGGAC---------------
CTAAAGAAAGGTGCTAAAGATTCAAACAGCCCAGCCTGTGCTGCA---GGT---------AGCCATGGGGCTTGTCTGACCCTGAATGACCATGATTACATAAGACAGTTTATCCAAGAATTCACCTTCAGAGGTCTACTGCCACACATAGAGAAAACCATCAGACAGCTGAATGATCAG
CTAGTATCCAGGAAGGGCCTGAGTCGGTCTCTGTTCACTGCAACAAAGAAGTGGTTTGGTGGAGGAAAAGCTCCAGAGAAGAGCATCAGTGAACCAAAGAGCACATTTGGCCTTCTATATCCCCCAGAAGCCCCAGAACTGCAGATCAGGAAGATGGCTGACCTGTGCCTCCTGGTTCAG
CACTATGACTTGGCTTACAGCTGTTATCATACTGCCAAGAAGGACTTCCTGTCAGACCAGGCCATGCTGTATGCTGCTGGGGCACTGGAAATGGCTGCAGTGTCAGCATTTCTGCAGGGTGGAGCCTCGAGACCTTATCCAGCACACTACATGGACACCGCAATACAGACGTACAGAGAT
GTCTGCAAGAACATGGTGCTGGCTGAGCGCTGTGCTCTACTCAGTGCTGAAATACTCAAGAGTCAGGGAAAATACTCAGATGCTGCCACGCTTCTCATTAAAATGACCAGTGAGGACTCTGATTTACGGAGTGCTCTGCTGCTGGAGCAGGCTGCCCACTGCTTCATTAATATGCGAAAC
CCTATGGTGCGCAAATTTGCCTTCCATATGATTCTGTCTGGTCATCGTTTCAGCAAAGCAGGACAGAGGAGGCACGCACTACGGTGTTACTGCCAAGCCATGCAGGTGTATAAGGAGAGAGGGTGGTCTTTGGCAGAAGATCACATCAACTTTACAATTGGGCGTCAGTCCTTCACACTT
CGCCAACCAGAGGATGCTGTAACAGCTTTCAGACAAATCCTGATCAATGACAGCAGACAGACGGCTAAACAGCAGGGCGCCTTTCTCAGAGAGTACCTCTATGTTTACAAG---AGCGTG---TTGGGAGGAAATGAAGTCAGC------------CTTCCCCAGCTTCCTCTGCCCTGC
ATCCACAGCTCAGCCACAAGAGTCTACTTTGGACACGAACGCCGCCTTGCAGAAGGAGAAAAGCAGGCAGCCACTCACGTGTCACTGGACCAGGAGTATGACCAGGATTTGTCAGCCATGTGGTGCCATCTAGAAGAGCAGCTTGTAGCTTCTGCAAATGGGGGTGTTGTCCCAGGAAAT
TTTCAGCCCACTCAGTGCTGCCTCAACAGTCAGACAGACAACCTCCGTCATCCCCTGGCTGTGGTTGAAGAGCCGATCATAGTGGAGGTGACATTCAGGAATCCTTTGAAGGTTTCTCTGGCCCTGTCAAGCCTCTCGCTCCTGTGGAGGTTTACTGTTGACGGTTCA------------
---TCT---------------TCATCAAATGAGATGACAGAA---GAGACCATTACCAATGAG---GAGACCTCAGCTGTAGGGATGACA---CAGAAG---------GATGATATTGTCACCTCTGAGACCATCCAGGAGTTTCATTTGGGTCCAGAGGAGACCAAAATGGCCCGACTC
AAGCTGCTGCCACACAGAACTGGTCAGCTGAACATTGTGGCTGTAGTGTACAACCTGGCTGCAGGCTCCTCTGGCGAAATGACTTCTAGCACTGAAGACCAG------------------------------------------------------------------------------
---------------CAGACTCTAGATTTGATG---GTTCGTGGGAAACAGGACTTGAACATCCTTGGCCCACGTCTTAATCTGACCAAAGAGGACAAGATGTCAGTTCGGCACGGTCCTGATCGACGTCTGAATCCCATCATAACACCACCTATGCCCCTGATGGAGGTTTTTTTCCTG
CAGTTTCCCACTGCTCTGCTGTGTGGCGAAATCCGAAAAGCATATGTTGAGTTCTGTAATGTCAGCGGTGTTGCTTTGTGTGGCCTGCGAGTGGTGTCCACACACGCCGCTTTCTTTACCTTTGGCAGC------CAGGCCACA---------ACACCCCTCAGCCCGACGTCAGCTGAA
AATTGTTCA---GCTTATAAAACCTTGGCCACACCTCTCCAGCGGACCTCAGAAGCCACTGAGAGTCTGGTTTCAGCTGCTGATTTCAGGCAGCCATCTGGT------------GTGATAGAAATTCCAATAGATGGCAGCATCCTGCAACCAGGGCAGTCCACTCAGCTGCCTCTCTGG
CTGAGAGGACCAGACCAGGAGGGAGTCCATGAAATCAACTTTCTGTTCTATTATGAGAGCGCAGAGAAAGGACTCAAGATCAGT---CACCGGGTGCTGCGCCATACAGTATTTATCTGTGCTAGTCGGTCTTTGAGTATACAGGCATCAGCCTGTCGCAGCAGTGTT------------
------------CCTCCACATCACTGTCTGGATGAAAAAGGCAGCAGTGGA------------------ACTCTTGTATTTATTGATGTGGAGAACATCAATACGAATGAAGGTGGTGTACGAGAGTTCCACATCGTTCAGGTCTCGAGTAGCAGCCAACACTGGCGCCTTCACAAGTAC
ATCAACCCAAACAAGGATAAAGAATGTAAACTTGGCAGCAGAGAAAGAGCCAAGCTGTGTTTTAGGGCCGCACGTTGCAAACCCAGTGAAGCT------ACCTCTAAGGCTGTAAAGAAGTACACATTTTCAGACCTGAGTTTGGGAAATGAACAGATCATCAGTTCTACCACACCATGT
GGGGATTTCTTCTTCCGC---TGCCTGACGTTAGAAACTCAGGAA------------GCATACGGAGCATCATCC------AGGATATCATCAGTC------------------------------AGCAGGAGTCAAGGCTCCATACCCACTGAGAACAGAAGTTCAGACCTAACAGAT
ATTGCCAAGGAGTGCAGTGAGCTGGACCTCAACATAATTGTCATTTGGAAGGCTTATGTGGTTGAGGACAACAAACAGCTTATCCTGGAGGGCCAACTCCATGTTGCACTGCAGACCATCGGCAAAGAAGCC------AGTTCTTTGACTGCTAAAGAGGAAGCTCAGGAGATGGTGCTC
CTCAAGTTTAAATCAGACCTGCCTCCTCCAGTCATTCTTCCCTCTGCAGAG---TTTTGTCAGCTCATCAAAACCAATCTACACTACCCTGAAACCTGCACACACCCATTTGTGCAGGAAAGTCTCTGTTTGGTGCCAGTTACTCTGACTCTGTCCAACTGCTCCTTGGCTCAGGTAGAT
GTCATCATTGACTTAAGACACAAAAGCACCAGCCCAGAGTCCCTGGAGGTCCACAGCTCATTTGCTTGGGTGGGTCAGACCCAGTACAAGCTGCAGCTAAAGCCCAAGGAGGTACTGTGTCTAACACTGCAAGCCTGTTTCCTTCAGGCGGGAGTCTACAATCTCAACACTCCCAGAGTC
TTTGCCAAGCCATCTGAGCAGAGCACCATGTGTGAGACAAGTCAGCAGACGGCTACTCCTGCTCTTATAGTCATCAGCGATGCC---------------
>ENSTNIP00000009944_TNIG
ATGGCGCAGAGTTTTCAGAACGTGCAGGAGCTCATCCAGGACTCCTTCGTCCCCATGGTGGCGGTTCTGTGCAGTGAAGAGGCGGAGAGAGTCACCAACAAGAACCACCTGAGTTTCTCCGAGCTGCTGAGGCCTTTTTGTCGACTGACGTCCGAAGGCCACATCAGGGATCCCAACAAC
CAGCTGCACGTGGTGAAGAACCTGCGTATCTGTGTCAGCAGCGTGACCAGCGGCTCAAGCGCGCCGTCGGCGACGCTCAGCCCGGCCCAGGGTCGCGTCCTTGGTGACGTGGTCTCATCCTGCCAGCTGCACGAGGGCGCCCTGACCAGCGCGATCACGGCGGGGGACTACGACCTG---
---------------------------------------AGCGTC------------------------------------------AGC---------------------------------------------------------------------------------------GCC
ACCACCCCCTGGTTTGAGTCCTACAGAGAGAACTTCCTGCAGTCCATGCCCGCCTCCGACCACGAGTTCCTCAACCACTACCTGGCCTGT---------------AGCCTGCTGGTGGTGTCCTCCACGGAGGCCGTCCCTTCGGAGCAGTTCCTCAAGCTGTCCCAG---CAGCACAGG
ATCCAGCACAGCGGAGAGTACAGCAGCCCCAAGTGGTTCATCCCCAACACGCTCAAGTACTACGTCCTCCTGCACGACGTGGGCGAAGGCAGCGAGGACAGGGCAAACGTGGTCTACGAGGACATGAAGCAGCGCTACGGTCCTCAGGGCTGCGCTCTGCTGAGGACCAACACGCGTCCC
GTCTCAGTGGACAGCGGGGAGCAGATCCCAGACCCCTGGGGCCAGTACCTCCACACCAACCACCCGTCCACCCAGGACGCCCCTGAGGACGTGGCTGCC---------------------------------------------------------------------AGTCCAGGTTCT
GGT---CGGCGTAGCGAGCAACCCGAGTTGACTGTGACTCTGCTTCCAGACGGA---GCCTGCAGCAGCCTGGACAGCAGTCCCCTCAAACCGGACACGCCGGCTGGACTGGGCAGCCCGCAGGCAGCCACC------------------------------------------------
---------------GGGGACCCCAGGGGCCCGGAGGCCCGGGCCCCTGGGGGGCCGAGGAGCCACGGGGCCTGCCTGACCCTGAAGGACCATGAACACATCAGGCAGTTCATCCAGGAGTTCACCTTCCGGGGCCTGCTGCCCCACATCGAGAAGAACATCCGGCAGCTCAATGACCAG
CTGATCTCCAGGAAGGGCCTGAGCCGCTCGCTCTTCACCGCCACCAAGAAGTGGTTTGGTGGAGGCAAAGCTCCGGAGAAGGGCGCCCAGGAGCCCAGGAGCACCTCTGGCCTCCTGTACCCGCCCGAGGCCCCCGAGCTGCAGATCCGGAAGATGGCCGACCTGTGCTTCCTGGTGCAG
CACTACGAGCTAGCCTACAGCTGCTATCACACGGCCAAGAAGGACTTCCTGTCGGACCAGGCCATGCTGTACGCCGCCGGAGCGCTGGAGATGGCAGCGGTGGCAGCCTTCCTGCAGCCTGGAGCTCCCCGCCCGTATCCAGCTCACTACATGGACACGGCCATCCAGACCTACAGGGAC
ACCTGCAAGAACATGGTGCTGGCCGAGCGCTGCGCTTTGCTCAGTGCTGAGATCCTGAAGAGCCAGGGCAAATACTCGGAGACGGCAACGCTCCTCATCAAAATGACAAGCGAGGACTCGGACCTGCGCAGTGCCCTGCTGCTGGAGCAGGCTGCCCACTGCTTTATTCACATGCGCAAC
CCCATGGTGCGCAAGTTTGCCTTCCACATGATCCTGGCGGGCCATCGTTACAGCAAGGCCGGACAGAGGAGGCATGCGCTGCGCTGCTACTGCCAGGCCATGCAGGTGTACAGAGCCAGGGGCTGGTCCCTGGCCGAGGACCACATCAACTTCACCATTGGTCGGCAGTCCTTCACGCTG
GGCCAACCAGAGAACGCTCTGCAGGCCTTCCGCCACATTCTGACCAACGAGAGCCGGCAGACCGCCACCCAGCAGGCAGCCTTTCTCAGAGAGTACCTCTACGTTTCCAAGCAGAGTTTG---CTGGCTGGCAGTAACGTCTGC------------CTCCCCCAGCTGCCTCTCCCCTGC
ATCAGCAGCTCAGCCACCAGGGTCTACTTTGGACACCAGCGCTGCCTAGCGGAAGGGGAGAAGCAGGCAGCCACTCACGTGTCGCTGGACCAGGAGTACGACGCGGACCTGGCAGCCATGTGGCAGCGCCTGGAGGAGCAGCTGGTGGCGGCTGACCAACCGGGGCGTGCATCC------
---CAGCCCGCCCAGTACTGCCTGAACAGCCAGACGCAGAACCTACGCCAGCCCCTGGCTGTGGTGGAGGAGCCAATTATCGTGGAAGTGACCTTCAGGAACCCCCTGAAGGTTCCTCTGGCTCTGGCCAACCTCTCTCTCCTGTGGAGCTTTTCTCAGCATGCTGGA------------
---GGT---------------GAAGGTGGGGAGACGCCG------------GCGGCAGAGGAG------------------------------AAGAAC---------GATGAGGTCATCACTACAGAGGTCACCGAGGAGTTCCGGATGGGTCCCGATGAGACTAAGATGGCCCGGCTG
AAGCTGCTGCCACACAGACCTGGCAGCTTGGAGGTGGTGGGGGTGGTCTACCACCTGGCTGCTGAGCCCAACCCTGACGCCTCT---------GACGGTGGC------------------ACCCTCTCA------------------------------CCTCATGCTGCTTCT------
---------CATGAAGGAGACGTGGAGGTGACGGTGGTTCGAGGCAAACAGGACCTGAGGATCCAAGGCCCCCGGCTGAATCACACTAAGGAGGACAAGATGACGGTGCGACGTGGTCTGGACCAGCGTCTGAGCCCCATCATCACACCACCTATGCCCCTCCTGGAGGTTTTCTTTCTC
AGGTTCCCCACAGCTCTGCTCTGCGGGGAGGTCAGAAAGGCCTTTGTGGAGTTCCACAACGTCAGTGCTGTTGCCTTGGCCGGCCTCCGAGTCGCGTCCACACACCCCGGTTTCTTCACCTTCGGCAGC------CGGGCCAGGTCCCGTCCGGACCCCCCCTGGCCCAGCGCT---GAC
GGTAGCAGCCCGGCCTACCAGAGCCTCAGCACGCCT---------------GGCCCCTCAGAGACGCTGGTCCCCGCTGACGCCTTCAGCCAGCCCTCCGGC------------GTGCTGGACATCCCGCTGGAGGGCTGCAGGCTGGGGCCGGGAGAGTCTGCCCAGCTGCCGCTGTGG
CTCAGAGGCCCGGACCAGGAGGGGGTCCACGAAATCCACTTTCTCTTCTATTACGAGAACGTCGACACAGTCAACAGAAGGAGTCGGCATCGGGTGCTGCGCCATACCGTCTTCATCTGCAGCAGCCGCTCGCTGAGCGTGCGAGCGTCCGCCTGCGTCAGCAGCGCT------------
------------GGCCAGCCTCAGGCGGCGGGGGCCCGGAGTGCTGCTGGC------------------ATGCTGGTCTTTGTGGACGTGGAGAACCTCAGTGCGGCCGACTCCACCATGCGCCAGTTCCACATCGTCCAGGTTTCCAGCAGTAGTCCCCACTGGAGCCTCTGGAGGTGC
ATCAATCCAGCCAAGGAGGAAGACTGTAAATTGGGCGTCCAAGAACGAGCCAAGCTGTGCTTCCAAGCCCGGCGCTGCCAGCACCAGCCAGCT---------------GCCCTGGAAAAGTTCGTGTTTGCAGACCTGAGTCTGGGCAAGGAGAGGATCATGAGCTCCTCCACCCCCTGT
GGAGAGTTCTTCTTCTGGAGTTATCACACATTGAGGTCCCAGCAG---------CGGGTGGGCGTGGCC---------------------------------------------------------------TCGCCA---------------GAGGAGAGCACGCCTGACATCGCCACC
ATCCTCAAACAGAGCAATGAGCTCGATCTCAACATCATCATCATCTGGAAGGCTCACGTGGTTGAAGACAACAGGCAGCTCCTTCTGGAGGGCCAGCTCCACGTGGCTCTGCAGGCCGTTGGCCAGAGAGGCGGCTTCGCTCAAGTGCAGAGAGGTGAGGAGGCTCAGGAGATGCAGCTG
CTGAAGTTCAAGTCGGAGCTGTCGCCTCCAGCGGTT---CCCTCCACAGAG---CTGGCCCAGCTCATTACCACCAGCCTGCACCACCCCGAGAGCCACACACACAGCTTCGCCCAGGACAGCCTGTGTGTGGTCCCGGTCACCCTCACGCTGTCCAACTGCACCATGGCCAGGATGGAC
GTCACCATCCACCTCCAGCACAGGAGCAGCAGCCCGGAGCCAGCGGAGGTGGCCAGCTCCTTCACCTGGGTGGGCCAGAGCTGCTACCGGCTGCAGCTGGAGCCAGAGCAGGTGTGGCGTCTGAGCCTGCGAGCCTGCTTCCTCCAGGCCGGGGTCTACAACCTGAACACGCCCAGAGTG
TTGGCCCGGCCCTCCGAGCAGGCCTCCCTGAGCCACAGCAGCCAGCCCGCGGCCACCCCGGCGCTCATCGTCATCAACGACCTC---------------
>anchovy.14898_ANCH
------------------------------------------------------------------------------------------------------------------------------------------------------------------------------------
---------------------------------------------------------------------------------------------------------------------------------------------------------------GCAGGA---------------
------------------------------------------------------------------------------------------------------------------------------------------------------------------------------------
------------------------------------------------------------------------------------------------------------------------------------------------------------------------------------
---------------------------------------------------------------------------------------------------------------------------------------------------------------------------------GGA
GGAGGAGGAGGTGCA---------------------------------------------------------------------------------------------------------------------------------------------------------------------
------------------------------------------------------------------------------------------------------------------------------------------------------------------------------------
---------------------------TCCTCCCCA---CCCGCC---GGG---------ACACACGGTGCCTGGCTCACCCTCACGGACCACGACCGCATCCGGCAGTTCATCCAGGAGTTCACCTTCAGGGGCCTGCTGCCTCACATCGAGAAGAACATACGCCAGCTCAACGACCAG
TTGGTGTCTCGGAAGGGTTTGAGCAGGTCGTTGTTCTCGGCCACCAAGAAGTGGTTTGGTGGAGGCAAGGTGCCAGAGAAGAGCATCGCCGAACTCAAGAACACTGCTGGACTGCTCTATCCACCTGAGGCGCCAGAGCTGCAGATCCGCAAGATGGCCGACCTGTGCTTCCTGGTGCAG
CACTACGAGCTGGCCTACAGCTGCTACCACACGGCCAAGAAGGACTTCCTGTCAGACCAGGCCATGCTCTACGCAGCCGGGGCTCTGGAGATGGCTGCAGTGTCTGCGTTCCTCCAGCCGGGAGCCCCTAGACCGTATCCAGCCCACTACATGGACACGGCCATCCAGACCTACAGAGAC
GTCTGCAAGAACATGCAGTTGGCTGAGCGCTGTGCCTTGCTGAGTGCGGAGATCCTGAAGAGCCAGGCCAAGTACTCCGATGCCGCCGCCCTCCTCATCAAGATGACCAGCGAGGACTCTGACTTGCGTAGTGCCCTGCTGTTGGAGCAGGCTGCCCACTGCTTCATCAACATGCGGAAC
CCCATGGTGCGCAAATTTGCCTTCCACATGATCCTGGCAGGACACCGCTACAGCAAAGCTGGACAGCGGAGGCACGCGCTGCGCTGCTACTGCCAGGCGCTGCAGGTGTATCGTGGGAAGGGCTGGTCGCTGGCGGAGGACCACATCAACTTCACCATCGGCCGCCAGTCCTACACGCTG
CAGCAGCCCGACAACGCGGCGGCCGCCTTCAGACACATCCTCATCAACGACAGCCAGCAGAGCTCCACGCAGCAGGCCGCCTTCCTCAGGGAGTACCTCTATGTATATAAG---AGTGCGAGCAAGTCGGAGGAGGAGAGCGAGTCGGAGGGAGTGCTGCCCCAGCTGCCGCTGCCCTGC
CTCAACAGCGCAAACACACGCGTCTTCTTTGGACACGAGCGCAGGCTCGCTGAGGGTGAGAAGCAGGCGGCGACGCACGTGACCTTGGACCAGGAGTGTGATGCGGACCTGTCGCGCCTCTGGATCCGCCTGGAGGAGCAGGTGGTGGCCATGGTCAACAGGGGGGTGGTGCCCTCCGCC
TTCCAGCCCACACAGGCCTGCCTCAGCCAGCACACGGACAACCTACGCTGCCCCATGGCTGTGGTGGAGGAGCCCATCATTGTGGAGGTGTCGTTCCGGAACCCTCTGCGGGTGTCTCTGTGTCTGACGGACCTGTCTCTGCTGTGGAAGTTCACCCCCAAAGACTAC------------
---AGCCGGCCGCCCGACAACTCGCAGCAGGACGCCGCCTCT---CACACCCTCACCAACGAGAAGGAGGCC------------CTCAACCCACAGACCCCGCCCAGCACTGACATCATCACCACTGAAGTCATCTCAGAGTTCAACATGAGTCCAGAAGAAACCAAAGTGGCCCGCTTA
AAGCTGCTGCCGCACCAGACAGGAGAGCTGCAAATCCTGGGAGTGGTGTACAACCTGGGCACCGGAGACTGGGGCAATACATCT---------ACAGAGGGC------------------------------------------------------------------------------
---------------CTACCTCTGGGAGGGCTGAGTGTTCGCGGTAAGCAGGATCTGGAGATCCAGGGCCCCCGGCTGAACCAGACCAAGGAGGAGAAGACCAGCGTCAAGCACGGCCCAGACCACCGCCTAGACCCCATCATCACACCACCCATGCCCCTGCTCGAGGTCTTCTTCCTG
CACTTCCCCACGGCGCTGCTGTGCGGCGAGCTTCGCCAGGCCTGGGTGGAGTTTGTCAATGTGAGCGGCGTCGCGCTGGCCGGCCTCCGCGTGGCCTCCACCCACCCGCACTTCTTCACGCTGGGCGCCCGCGGACAG---ACCCACGCCCGCACGCCGCTCTCGCCCACCGCCTCCGAG
CACAGCTCC---GCCTACAAGACGGTGCCCGCCGAG------CCCTCCGCCATGGCCAAGGTCACGCTGGTCTCGCCGGCCGAGTTCGGT------------------------------------------------------------------------------------------
------------------------------------------------------------------------------------------------------------------------------------------------------------------------------------
---------------------------------------GGCGGCGGCGGC---------------------------------------------------------------------------------------------------------------------------------
------------------------------------------------------------------------------------------------------------------------------------------------------------------------------------
------------------------------------------------------GGCGGTGGTGGTGGCAGC---------------------------------------------------------------------------------------------------ATCACAGGT
------------------------------------------------------------------------------------------------------------------------------------------------------------------------------------
------------------------------------------------------------------------------------------------------------------------------------------------------------------------------------
---------------------------GCAAGTCCTGGCAGTGTGGGG------------------------------------------------------------------------------------------------------------------------------------
---------------------------------------------------------------------------------------------------
>ENSTRUP00000008316_TRUB
ATGGCCCAGAGCTTTCAGAACGTGCAGGAGTTAATCCAAGACTCCTTTGTCCCCATGGTGGCTGTTCTGTGCAGCGAAGAAGCAGAGAGAGTTACTAACAAGAACAACCTGAATTTCGCTGAGCTGCTGAGGCCTTTTTGCCGACTAACGTCCGAAGGTCACATCAGGGACCCCAACAAC
CAGTTACACATTGTGAAAAACCTGCGTATCTGCGTCAATAATGTGATGACAAGTTCAAGCGCACCATCTGCTACACTCAGCCAGGCTCAGTGCCGAGTTCTCCATGATGTGGTTTCATCCTGTCAGCCACATGAAGGTGCTGTGAGCAATGTGGTCACAGCTGGAGACTATGACCTC---
---------------------------------------AGTGTC------------------------------------------ACTGAGAAAGACAATTACACTCAAGACAGAACAGTTTATGACACTGATGAGAATCTGATCAACTGGATTTTGATTGTGTTTGAGTTTGTAGCC
ACCACGCCTTGGTTTGAATCCTACAGAGAGAACTTCCTAAAGTCAATGCCTGCCTCTGACCATGAATTCCTCAACCACTACCTTGCTTGT---------------AGTTTACTGGTCGTTTCTTCCACTGAAGCAGTACCTTTGGAGCAATTTCTCAAGCTTTCCCAAGAGCAGCACAGG
ATTCAGCACAGTGGAGAATACACTAATCCCAAGTGGTTTATCCCCAACACACTCAAGTACTATGTATTACTCCATGACATGAGTGAAGGGAATGAAGAAAGGGCAAATCTGTCTTATGAAGATATGAAACAGCGGTATGGTCCCCAGGGCTGCGCTCTGTTAAAAATGAACACTCGCTCC
ATCTCAGCTGATAATGGCGAACAGATTCCAGACCCCTGGTGTCAATACCTACACGCAAATTATCTGTCCAATCAGGAGGTTCTTGAGGACGTTGCTCCAGCTGCCAGTCTTCCT---GCTGAGAACAGTGTCAGCGTAGCTGAA------------------GAGGACTCTCATCACTCA
GGG---AAG---------------------------------------GATGGT---GTCTGCAACAACAGGGAGATCAGCCCTCTGAAACTGGACACTTTGAGTAGTTTGGGCAGCCTGCACAGCGTCAGTACCGCCACTGATGGAATG------------------------------
---------------AATGATGCAAAAGGACTGGAAACCAGGGTA---GGAGGACCAAGGAGCCACGGAGTGTGCCTGACCTTAAATGACCACGAGCACATCAGGCAGTTCATTCAGGAGTTCACCTTCAGAGGCCTGTTACCTCACATTGAGAAGAACATCAGGCAGCTCAATGACCAG
CTGATCTCCAGGAAAGGTTTGAGTCGCTCTCTGTTCACCGCAACCAAAAAGTGGTTTGGTGGAAGCAAAGCCCCAGAGAAGAGCATCAGTGAACCAAAGAGCACGTGTGGCCTTTTGTACCCACCAGAGGCCCCGGAGCTGCAGATTAGGAAGATGGCTGACCTGTGTTTCCTTGTTCAG
CACTATGAACTAGCCTACAGCTGCTATCATACCGCCAAGAAAGACTTTTTGTCGGATCAGGCCATGCTGTACGCTGCAGGAGCTCTGGAAATGGCTGCTGTGGCAGCTTTCCTGCAGGCTGGAGCTGCCAGACCTTATCCAACACATTACATGGACACGGCCATACAGACCTACAGAGAC
ACCTGCAAGAACATGGTGCTGGCTGAGCGCTGCGCTTTACTGAGTGCTGAAATACTGAAGAGTCAGGGGAAATATTCAGACACTGCTACGCTCCTCATCAAAATGACGAGTGAGGACTCGGACCTGCGTAGTGCTCTGCTGCTGGAACAAGCTGCCCATTGCTTTATTCATATGCGTAAC
CCCATGGTGCGCAAGTTTGCTTTCCACATGATCCTGGCTGGTCACCGTTACAGCAAAGCAGGACAGCGGAGGCATGCGCTGCGCTGTTACTGCCAAGCCATGCAGGTATACAAAGAGCGGGACTGGTCTTTGGCCGAGGACCATATCAACTTCACAATTGGTCGGCAGTCGTTTACTCTT
GGCCAACCAGAGAACGCTCTACTGGCTTTCCGACAGATCCTGACCAATGAAAGCAGGCAGACTGCCACACAGCAGGCTGCTTTTCTCAGAGAGTATCTCTATGTTTCCAAG---AGTTTG---CTAGAAACCAACGATGTCTGC------------TGCCCCCAGCTGCCTCTTCCCTGC
ATCAGCAGTGCGGCTACCAGAGTCTACTTTGGACATCAACGCTGCCAAGCAGAAGGGGAGAAGCAGGCAGCCACTCATGTGTCACTCGATCAGGAGTATGATGCGGATTCGGCAGCCATATGGCACCGCCTGGAGGAGCAGCTGGTGGCTGCCGCTAACCGAGGTGTCATCCCAGTAAAC
TTCCAGCCCACCCAGTACTGCCTCAACAGCCAGACGCAGAATTTGCGCCAACCATTGGCTGTGATGGAGGAGCCGATTATAGTGGAAGTGACATTCAGGAACCCTCTGAAGGTTTCTCTGGCCTTATCCAACCTTTCTCTCCTCTGGAGCTTTTCTCAAGACGATGCA------------
---CCT---------------AAACCGGAGGAGCCGCCC------------ATTACTAATGAG---GAAGAGCTTGCT------CCAGGAGTGAAGAAC---------GATGACGTCATTACTACTGAGGTCATTCAGGAATTTCCTATCGGTCCAGATGAGACAAAAATGGCCCGACTC
CAGCTGTTACCACACAAACCTGGCAGGCTGAATATTGTAGGGGTGGTCTACGACCTCGCT------------------------------------------------------------ACGGTCAGTTCAAACCAGCATTTTGGTGTTTCTGCTCTACCTAAAGGCAGTAGCAAGTTT
CTCATTCTCAACAAACAAGACGTGGAAGTGACAGTGGTCCGTGGCAAGCAGGACCTCAGGATCCAAGGGCCGCGACTTAACCAGACTAAGGAGGATAAAATGATGGTGCGGCGAGGTCTCGATCAACGGCTCAGTCCCATCATCACACCCCCTATGCCCCTCATGGAGGTTTTCTTTCTC
AAGTTTCCCACCGCTCTGCTTTGTGGGGAGATCAGGAAGGCTTATGTGGAGTTCTATAACGTCAGTGGCGTGGCGTTGTGTGGCCTGCGAGTTGTGTCAACACACCCAGATTTCTTCACATTTGGCAGC------CAGTCCACCTGCCGCTCG---CCCCTCAGCCCCACCTCT---GAA
AACAGCTCC---GCCTACAAGACTTTGACGAGGGCT---------------GAGGCGTCCCAGACGTCTGTTCCAGCTGACCATTTCAGCCAACCATCCACT------------GTGGTGGAGATCCCAATAGAAGGCAGCACGCTGGGGCCAGGAGAGTCCACCCAGCTACCATTCTGG
CTCAGAGGACCAGACCAGGAGGGAGTCCATGAAATCCATTTTCTCTTCTATTACCAGAATCTAGACCAAGTGAGCAAAAGGAGCAGTCACCGGGTGTTGCGTCACACCGTTTTCATCTGCACCAGCCGCTCCCTCAGCGTGCGCGCGTCCGCCTGCGTGAGCAACGTT------------
------------CCTCAGCAGCAGCTGGTGGAGGATGGAAGCACCGGGGGG------------------ATGTTGATCTTTGTGGATGTGGAGAACCTCAATGTGAGTGACACAACAGTGCGGGAATTCCACATCATGCAGATTTCCAGCAGCAGCCAAAACTGGTGCCTGTGTAAGTGC
ATCAATCCAGCCAGGGAGGAAGATTGTAAACTGGGAAGCCAAGAAAGAGCCAAGTTGTGTTTCAAGGCCACTCGTTGCAAACAGCACTCGGCCAACAAG---------GATGTTGAAAAGTTGACATTTGCAGACCTGAATCTTGGCAGAGAAAGGATTATCAGTTCTTCCACCCCCTGT
GGAGAGTTCTTCTCTTGGAGTCATCACATCCTAAAGTCTCAGCAG---------CGAGCGACTGTGGCCCCGTCGGGCAGCAGGACCCAACCTTGG------------------------------TCTGCTGCTGCT---------------GAGGGAGGCTCCTGTGATCTCGCCAAC
ATCGTCAAACAGTCTAATGAGCTTGATCTCAACATCATCATCATCTGGAAGGCCTACGTCATCGAAGACAACAAACAGCTGATCCTCGAGGGCCAGCTCCATGTGGCCCTGCAGACCATCGGCAAAGAGGCC------ACGTCCCTGAAGAGCAGAGAGGAAGCTCAGGAAATGCAGCTG
CTTAAGTTTAAATCCGAGCTGTCGCCTCCCGTTGTT---CCCTCCACAGAA---CTTTCCCAGCTGGTTAAAATCAGCCTGCACCACCCAGAGACCTACACACACCACTTTGTCCAGAACAGTCTTTGTGTGGTGCCTGTGACTCTCACACTGTCCAATTGCGCCATGGCTAAGATGGAT
GTCATGGTTGACCTGCAACACAAGCCCACCAGCCCAGAGTCTCCAGATGCGCCCAGTTCCTTTACCTGGGTGGGTCAGAGCCAGTACAGGCTGCACCTGCAGCCTGAGGAAGTGGTGTGTCTCACGCTGCGAGCCTGTTTCCTCCAGCCCGGGGTCTACAACCTAAATACACCCAGAGTG
TTTGCTCGGCCCACTGAGCAGGCCGCCATGTGTGAGAACAACCAGCAGATGGCGACTCCAGCGCTCATCATCATCAACAAGGCT---------------
>ENSDARP00000071563_DRER
ATGGCTCAGTGCGTGCAGTCCGTGCAGGAGTTCATCCAGGACTCGTTCGTGCCGATGGTGGCCGTCCTGTGCAGTGAGGATGCCGAGAGAGTGACCCGCAAAAACAACCTGAGTTTCCCCGAGCTGCTGCGGCCTTTCTGCCGCCTGACGTCCGAGGGTCATCTGCGGGACCCCAATAAC
CAGGTGGTCGTGGTGAAGGGCCTGCGGATCAGCGTGACGGGGATCAACACTCGTCCTCCACAGACT---------------CCCGAGCTGCAGAGAGTCCTCAGCCAGGCTGTGTCCATCTGCCAGCCTCCTGAAGGGTCGCCCGCTAACGTCATCACGGCTGGAGACTATGACCTCAAC
ATCAGCGACCGCACGGTCAAAGCGAGCGTTCCCTGGTACTCTGACTGGAAAGAAACACTCACCCAGCTGAGCTCCTCCAAGTACTACACA---------------------------------------------------------------------------------------GCA
ACAACGCCGTGGTTTGAGACGTACCGGGAGAACTTCCTGCAGTCCATGCCAGCGTCAGAGCACGAGTTTCTCAGCCACTACCTGGCTTGT------------------ATGTTGGTGGTCTCGTCCAATGAGGCTGTGCCGACAGAGCAGTTTCTGAAGCTGTCCCAGGAACAGCACCGA
ATTCAGCACAGTGGAGATTACACACACCCCAAATGGTTCATTCCCAACACGCTCAAATATTACGTCCTACTGCATGACATCAGCGACGGAGACGAGCAGAGGGCGGACTCTGTGTATGAGGATATGAAGCAGCGGTATGGCACTCAGGGCTGTTACCTGCTCAAGATAAACTCCCGCAGC
GGCAGCACTGGTGCGGACGAGCAGATGCCGGACCCCTGGAGTCAGTACTTGCACAAGACCAGCATACACAACCCTGAG---CTG---TATGAAGAATCTGCAGTGAATAATGCA---ACTGAAAACAACATCAGCGCA---GAG------------------GAAGACGGTCTAGATCCT
GCAGTTAGA---------------------------------------GACGGT---GTTTCA---------GACACTCATCCTCTTCAGCTTGACTCACCGTCCGAT---GCTCTCATCGATGAGAGTCAG------------------GCTGTAAACAGTGCAAATATGACGAAAGCT
CTGAAGCAAGCCAGTGTGAGCTCTAACAGCAGCCCGACTCCCAGA---GGA---------ACA---------TGCCTGACCCTTAATGATCACGACCACATCCGGCAGTTCATCCAGGAGTTCACCTTCAGGGGATTACTGCCGCACATCGAGAAGAACATTCGCCAGCTCAACGACCAG
CTTGTCTCCAGAAAAGGACTGAGCCGATCTCTCTTCTCCGCCACTAAGAAGCTGTTTGGTGGTGGGAAGGTTCCAGAGAAGAGCATCGCTGAGCTGAAGAACACTGCAGGCCTGCTATATCCCTCTGAGGCGCCGGAGCTTCAGATCAGGAAGATGGCTGACCTCTGCTTCCTGGTCCAG
CATTATGAACTGGCCTACAACTGCTATCACACTGCCAAGAAGGATTTTCTGTCAGACCAGGCAATGTTGTATGCGGCTGGAGCGCTGGAGATGGCGGCTGTTGCTGCTTTTCTACAGAGCGGAGCGCCGAGACCGTACCCCGCTCACTACATGGACACCGCCATTCAGACCTACAGAGAC
GTCTGCAAAAACATGCTTTTGGCTGAGAGGTGTTGCCTTTTAAGTGCTGAGATTTTAAAGAGTCAGGCGAAATATTCAGATGCTGCTACACTTCTGATCAAAATGACCAGTGAGGACTCTGACCTGCGCAGTGCACTTCTGTTGGAGCAGGCGGCTCACTGCTTTATTAATATGCGTAGT
CCTATGGTCAGGAAGTTTGCCTTCCACATGATACTGGCCGGCCATCGATTCAGCAAAGCTGGACAGAAGAGACATGCACTGAGATGCTACTGCCAGGCCTTGCAGGTGTATAAAGGTAAAGGTTGGACGCTAGCTGAAGATCACATCAACTTCACCATCGGCCGGCAGTCCTTCACCCTG
CGGCAGCCGGAGAACGCCGTGGCCGCTTTCAGACACATCCTCATCAATGACAGCAAACAGTCCGCAGTGCAGCAGGCTGCTTTCCTCAGGGAATACCTCTATGTGTACAAG---AGCATGAGTCAGGTGAGCGGTGAGAGCTCT------------CTCCCACAGCTGCCACTACCCTGC
CTGCACAGCTCACAGACGCGCGTGTTCTTCGGCCATGAGCGCAGACTCGCTGAAGGCGAGAAACAGGCTGCTACACACGTGTCTTTGGACCAGGAGTTTGACAGGGATTCTTCTCAGCTGTGGAAAGAGTTGGAGGAGAGAGTCGTCGCCGCAGCAAACAGGGGAAGCGTTCCCAACACC
TTCCAGCCATCCCAGTGCTGCCTGAACAGCCAGACGGACAACCTCCGATATCCACTCGCCGTGGTGGAGGAGCCCATCATCGTGGAGGTGGTTTTCCGCAACCCCTTGAAGGTTCCCTTAGCTCTGTCGGCTCTGTCTCTGCTTTGGAAGTTTACAGTTAAAGACTTC------------
---TCA---------------GGCCTTCAGGACAGCACAAGCGGAGAAACCATCAGCAATGAGAAAGAGGCAGCGGCT------CTGAAA---GAAACCACGGCTCTCGATGACATCATCGATACGCAAGTCATTCCAGAGTTCACCATCAGTCCAGAGGAGACCAAAGTGGCACGGTTG
AAATTGCTTCCTCGTAAGACAGGAGAGTTGCATGTTCTCGGTGTTGTGTATAACCTGGGCACTGGAGAAGTCGGCAAC---AGT---------GAAGGCTCA------------------------------------------------------------------------------
---------------TTGGCCAGTGATGTTATGTGTGTTCGTGGACAGCAAAATCTGGAGATCCAGGGGCCCAGACTCAATGTGACCAAAGAAGAAAAGACTTCAGTCAAATATGGACCAGACCGCCGTCTGGACCCCATCATCACCCCAGCCATGCCCTTACTGGAGGTGTTTTTCATC
AACTTCCCCACTGGTTTATTGTGCGGTGAGATCCGCAAAGCTTGGGTGGAGTTTGTGAATGTGAGCGGCGTTCCTCTGACGGGTCTTAGAGTAGCGTCCACTCATCCAGAGTTCTTCACGTTTGGGAGC------GCC---ACCTCAGACCTCACCCCAGTCTCCCCTACAGCAGCCGAG
CACTGCTCT---GCATACAAGACTGTGGCCACAGCG------CCATCA---CAGGCCTCCGTTTCACTCGTGTCTCCGGCAGCGTTCGGGGTCTCCAGCAGTGACCGGCCCATGGTGGCTGAGATCCCCCTATCCCGAGGCTTACTAGGACCAGGGGATGCCTTACAGATCCCGCTATGG
CTCAGAGGACCTGACAGAGAGGGCGTTCATGAAATCAACTTCCTCTTTTACTATGAGAGTACAGAGAAGGCTGCCAAACTCAGT---CACCGGGTCCTTCGACACACTGCTTTCATATGTGCGAGTCGATCGCTGAGCATCAGAGCCACGGCCAGCCAGAGCAACACGCTGTACAGTAGA
GAGAGAGAGAAACCA------------------GAG---GCCGGAGACGGAGAGGAGAAGAACACCAGCATGCTGGTCTTTGTGGATGTGGAGAACGTTAATACGAGTGAAGCAGGTGTTCGTGAGTTCCACATAGTCCAGGTGTCCAGCAGCAGTCGGCAGTGGAGGCTGCACAAGTGC
ATCAACCCTGTGGGAGACAGAGACACTAAGCTGGCCAGCAGAGAGAGGGGGAAACTGTGCTTCAAAGCCACCAGATGCAAAACAGAGGAAGCT------ACGTCAGACGCAGCAGGAAAATACACATTTGCCGACCTCAACCTTGGCAGTGAACAAATCGTCAGCTCCACCACTCCGTGT
GCTGATTTTTTCTTCCGTCAGGGTTTGCCCTCTGAGCCCAGGAGAGGGGTCGTGTCTGCAGGCGGTGTTAGTCAA------ATGAGGAGACAGAGC------------------------------CTCACGCCACAG---------------AGCGGGATTGACGATGATGTGACGAGC
ATTGTTCGAAAATGCAGCGAAGTAGAGCTTGACATCATCGTCCTCTGGAAGGCATATGTTGTGGAGGACAACAAACAGCTCATTTTAGAGGGACAGCTTCACGTTGCACTGCAAACCATTGGAAAAGAAGCC------TGCTCGCTGTCGCAGAAAGAGGAAACTCAAGAAATGGTTCTT
CTGAAGTTCAAGCCTGATCTTCCTCCTCCTGTAAGCAAGCCCTCGCTGGAGCAGCTTTCCCACCTCATAAAGACCTGCCTCCACTACCCAGAGTCTTACGATCATCCCTTCCCACAAAAGAGGTTATGTATGGTACCAGTCACCTTGATGCTGTCCAACTGTTCCTTGGCTCAGGTAGAC
GTCATCATCGATCTGCGGCATAAAACAACCAGCCCAGAGTCCCTGGAAGTGCATGGTTCATTTAGCTGGCTGGGCCAGACCCAATATAAGTTGCAGCTTCAAGCACAAGAGGTCCATAGGCTCTCCCTGAAAGCCTGTTTCTTCCAGGCTGGAGTTTATAATTTGGGCACACCCCGGGTC
TTCGCCAAGTTGGCACAGACCAGCGCTATGTGTGAGACCAGCCAGCAGAGCGCCATGCCTGCTCTCATCATCATCAACAGTGTT---------------
>ENSGACP00000002760_GACU
ATGGCCCAATGCGTGCAGTCCGTGCAGGAGTTGGTCCAGGACTCGTTTGTTCCGATGGTGGCCGTCTTATGCAGCGAGGAAGCGGAGAGAGTGACTCGCAAGAACAACCTGAATTTCGCTGAGCTGCTGCGGCCTTTCTGCAGACTGACGTCCGAAGGTCACATCCGGGACCCCAGTAAC
CAGGTGCAGCTTGTGAAAAACCTGCGCATTTGTGTCAACAATGTAGTGACAAGTCCAAACCCGGCGTGTGCTGCCTTCAGCCCCGCTCAGCGCCGCCTGCTCAATGAGGTGGTGTCGTCCTGCCAGCCCCAGGAGGGCGCGGCGACCAACGTCATCACGGCCGGCGACTACGACCTCAAC
TTCAGT---------------------------------------------------------------------------------------------------------------------------------------------------------------------------GCC
ACCACGCCCTGGTTTGAAGCCTACAGGGAGAACTTCCTGCAGACGATGGCCGCCTCCGAACACGAGTTCCTCAACCACTACCTCGCCTGTATCCTTCCGCAAGGC---CTGCTGGTGGTGTCCTCCACCGAGACAGTCCCTGTGGAGCAGTTCCTCAAGCTCTCCCAGGAGCAGCACAGG
ATCCAGCACAGCGGCGACTACACCAACCCCAAGTGGTTCATCCCCAACACGCTCAAGTACTACGTCCTGCTGCACGACATGGGCGAGGGCGGCGAGCAGAGGGCGGACGCCGTGTACGAGGATATGAAACAGCGGTACGGTCACCAGGGCTGCTACCTGCTGAAAGTCAACTCTCGTAGC
TCCTCTGCTGAAGACGATGAACAGATGCCGGACCCCTGGAGTCAGTACCTGCACAGGAGCAACATGCAGAACCAGGAG---------GATGAAGATGCAGCTGTGAGCAGTGGTCCTGCTGAGAACAACACCAGTGCAGCTGAATTTCTGCACCGTCGACCCCCAGACGGA---------
---------------------------------------------------------GCCTCCACCGGCCTGGAAGGTCACCCTCTGCAGCTGGACACAGCGAGCAGCCCGGGCAGCCTGCACGCGCTCAGC------------------GCCGAGCAACCTGAG---------------
CTGAAGAAAGGAGGCAGGGATCCAGAGAGCCTGGTGGGGGCAGCA---GGG---------AGCCACGGGGCCTGTCTGACGCTGAATGACCACGACCACATCAGGCAGTTCATCCAGGAGTTCACCTTCAGAGGCCTGCTGCCGCACATAGAGAAGAACATCCGCCAGCTGAACGACCAG
CTGGTCTCCAGGAAAGGTCTGAGTCGCTCTCTGTTCACGGCCACCAAGAAGTGGTTCGGAGGAGGGAAAGTTCCAGAGAAGGGCGTCAGTGAACCAAAGAGCACATGTGGCCTCCTGTACCCCCCAGAAGCCCCTGAGCTGCAGATCAGGAAGATGGCTGACCTGTGCTTCCTGGTCCAG
CACTACGAGCTGGCCTATAGCTGTTACCACACGGCCAAGAAAGACTTCCTGTCGGACCAGGCCATGCTGTATGCCGCAGGAGCCCTGGAGATGGCTGCGGTGTCCGCCTTTCTGCAGGCTGGAGCCCCCAGACCGTACCCCACCCACTACATGGACACCGCCATACAGACGTACAGAGAC
GTCTGCAAGAACATGGTGCTGGCTGAGCGCTGTGCATTGCTCAGTGCTGAGATACTCAAGAGTCAGGCCAAGTACTCCGAGGCTGCAACGCTCCTCATTAAGATGACCAGCGAGGACTCTGACCTGCGCAGTGCTCTGCTGCTGGAACAAGCTGCCCACTGCTTCATTAATATGCGCAAT
CCTATGGTGCGCAAGTTTGCCTTCCACATGATCCTGGCCGGTCATCGTTTCAGCAAAGCCGGACAGAGGAGGCACGCGCTGCGCTGTTACTGCCAGGCCATGCAGGTGTACAAGCAGCGGGGCTGGTCCCTGGCGGAGGACCACATCAACTTCACTATCGGCCGTCAGTCCTTCACACTC
AGCCAACCAGAGAACGCTGTGACCGCCTTCAGACAGATCCTGACCAATGACAGCAGGCAGACGGCCACACAGCAGGGCGCCTTCCTCAGAGAGTACCTCTACGTCTATAAG---AGTGTT---GTAGGGGGAAATGAAGACCGC------------CTCCCCCAGCTGCCTCTGCCCTGC
ATCCACAGCTCAGCCACACGAGTGTACTTTGGACACGAGCGGCGCCTTGCAGAAGGCGAAAAGCAGGCGGCCACTCACGTGTCTCTGGACCAGGAGTACGACCAGGACCTGGCAGCCATGTGGGGCCACCTGGAGGAGCAGCTGGTGGCTGCTGCCAACAGGGGGATTGTCCCAGCGAGC
TTCCAGCCCACCCAGTGCTGCTTGAACAGCCAGACAGACAACCTGCGCCGCCCGCTGGCTGTGGCCGAGGAGCCAATTATAGTGGAGGTGACGTTCAGGAACCCTCTGAAGGTTCCTCTGGCTCTGTCCAACCTCAAACTCCTCTGGAAGTTCACTGCCGAGGGGGCG------------
---AGT---------------CCCTCCGAGGAGACGGCAGGA---GAAGCCATCACCAACGAG---------------------ATGCCA---CAGACG---------GACACCGTCGTCACCACACAGATCATCCTGGAGTTCCTTATGGGTCCAGAAGAGACCAAAATGGCGCGACTC
CAGCTGCTGCCACGCAGAACGGGCCAGCTGAGCATTGTGGGCGTGGTCTACAACCTGGCTGCAGCCCCCTGTGCAGAGACGGCCCCCAGCTCTGAAGGTACCCTCGGTTCACACGCATTG------------------------------------------------------------
---------------CAGGCCGTGGATTTCATGCTGGTCCGGGGCAGACAGGACCTTAAGATCCAGGGCCCACGACTGAACCAGACCAAAGAGGACAAGATGTTGGTTCGACACGGTCTGGATCGGCGGCTGGACCCCATCATAACTCCACCCATGCCCCTGATGGAGGTCTTCTTCCTG
CAGTTCCCCACGGCGCTGCTGTGTGGTGAGATCAGGAAGGCCTACGTGGAGTTCTGTAATGTCAGCGCAGTCGCTCTGTGCGGCCTTCGGGTGGCCTCCACGCACCCAGACTTCTTCACGTTTGGCAGC------CAGGGCACGACCCCCCTCACACCCGTAAGCCCCACCTCAGCGGAG
AACTGCTCG---GCCTATAAGACCGTGACCCGGCCG------CCGGGCTCGGTGGCGTCGGAGATGCTGGTGTCCGCGGGGGATTTCAGTCAGCCGTCCGGC------------GTGATGGACATTCCCATAGATGGCGGCACGCTGCTACCAGGGGAGTCCACCCAGCTGCCTCTGTGG
CTCCGAGGACCCGACCACGAGGGAGTCCACGAGATCAACTTCCTCTTCTACTATCAGAGCACCGAGAAAGGAACGCAAATCAGC---CACCGCGTGTTGCGTCACACGGTGTTCATCTGTGCCAGCCGCTCCCTGAGCGTCCAGGCGTCGGCCTGCCGCAGCAGCGTG------------
------------CCGCCACACCACCGGCTGGACGAC---GGCGGCGGCGGA------------------ACGCTGGTCTTCGTGGATGTCGAGAACATCAACACGAGCGAAGGCGGTGTGCGCGAGTTCCACATCGTCCAGGTGTCCAGCAGCAGTCAGCGCTGGCGCCTCCACAGGCGC
ATCAACCCGGCCAGTGACCGAGACTGTAAGCTCACCAGCAGGGAACGAGCCAAGCTGTGTTTCAGAGCCACGCGATGCCGCCCCCCCCCAGCG------GCCTCGGATGCTGCAGAGAAATACACGTTTGCAGACGTGAACCTGGGAAATGAGCGGATCATCAGCTCCTCCACCCCCTGT
GGAGACTTCTTCTTCCGTGGCTGTCGGAGCCCGGAGTCTCACAGA------------GTGGGAGGGACAGCGTCC------AGGACGTCGTCCAGC------------------------------AGCCGGATTCAG---------------GAGGGCCGAGCCGCTGACATCAGCAGC
ATCGTCAAGAAGTGCAACGAGCTGGACCTCCACATAATCGTCATCTGGAAGGCCTATGTGGTGGAGGACAACAAGCAGCTGATCCTGGAGGGACAGCTCCATGTGGCGCTGCAGACCCTTGGCAAGGAGGTG------ACTTCACTGACTCCCAAAGAGGAAGCTCAGGAGATGGTGCTC
CTGAAGTTTAAACCAGAAGCTCCTGCTCCAGTGGCCCCGCCCTCTGCAGAG---CTGTCCCAGCTCATCAAAACCAACCTGCACTACCCCGAGACCCACAGCCACCCGTTTGTCCAGGAGAGTCTGTGCGTGGTGCCCGTCACGCTCACGCTGTCCAACTGCTCCTCGGCGCCGGTGGAC
GTCCTCATTGACCTCAGGCACAAAAGCCCCAGCCCAGAGTCTGTGGAGGTCCACGGCTCGTTCACCTGGGTGGGTCGGACCCAGTACAAGCTGCAGCTGGAGCCTCAGCAGGTGCTGTGCGTGACCCTGAGAGCCTGTTTCCTCCAAGCAGGGGTCTACAACCTCAACACGCCGCGAGTG
TTCGCCAAGCCGACGCAGCAGGCCGCCGTTTGTGAGACTAGTCAGCAGGCGGCGAGTCCCGCCCTCATCATCATCAACAACGCC---------------
>ENSXMAP00000018550_XMAC
ATGGCTCAGTGTGTTATGTCCGTACACGAATTCATTCAGGATTCGTTTGTCCCCATGATAGCCGTGTTATGTAGCGGTGAAGCGGAAAGAGTCACTCGAAAGAACAACCTAAATTTTGTAGAGCTGTTGAGGCCGTTCTGCCGATTGACATCCGAAGGTCACCTCCGGGATCCAAACAAT
CAGCTCCAGACTGTGAAGAACTTACGGATCTGTGTCAGCAATGTGGTGACCAGTCCC---AGTCCATCTGCTTCCCTCGGATCCTCCCAGAACCGTCATCTCAGTGAAGTGGTGTTTTCCTGTCAGCCACAGGAGGCTGCACAGGCCACTGCTTTGAGGACTGGAGACTATCATTTAAAC
TTAAAT---------------------------------------------------------------------------------------------------------------------------------------------------------------------------GTT
ACAACACCCTGGTTTGAAGCCTACAGGGAAAACTTCCTGCAGTCCATGCCTGCCTCTGACCATGAGTTCCTGAATCACTACTTGGCTTGC------------------CTGCTTGTGGTGTCATCCACTGAGGCTATTCCGGTGGAGCAGTTCCTCAAGCTTTCCCAAGAGCAGCACAAG
ATTCAGCACAGCGGAGAATACACTAACCCAAAGTGGTTTATCCCCAACACACTCAAGTATTATGTGTTGCTGCATGACATGAACGAGGGAGATGAACAAAGGGCTGAAATGGTTTATGAAGACATGAAGCAAAGGTATGGACCTCAGGGATGTTATCTGTTAAAGATCAACTCTCGTGCC
TCTTCACCTGAGGAGGAGGAGCAGATCCCAGACCCCTGGAGTCAATACCTGCACAAGCAAAATCTGCGGAACCAGGAGGTGTTG------------CAACTCGCTAATGTGGTTCCTGCTCAAGACGGTGTTGTTGCACCTGAG------------------GCTGATTCAGGTGACTCA
ACAGAGAAA---------------------------------------GGAGCTGGAGGATCCAGTTGCTTGGATACCCACCCCCTTCAACTGGACACAGACAGCTGCACAGCCAGCCTCCTGACACTCAGC------------------CCTGTCGACGCTGAT---------------
GGGAAGAAAAGCACAGGAGACACAGACAGCCTGGCTGCAGCTGCA---GGG---------AACCACGGCACCTGTCTTACCCTCAATGACCATGACCGCATCAGACAGTTTATCCAAGAATTCACTTTCAGAGGCTTGCTGCCACATATAGAAAAAAATATCAGACAACTGAATGACCAG
CTGGTTTCTAGGAAAGGACTGAGCCGGTCTTTGTTCACGGCCACCAAGAAGTTTTTTGGTGGAGGTAAAGTTCCAGAGAAGAGTGTTAATGAACCAAAGAGCACTTATGGCCTTCAATACCCCCCTGAAGCCCCTGAGCTGCAGATCAGAAAGATGGCTGACCTCTGCTTCCTGGTTCAG
CACTATGAACTGGCCTATAGTTGTTACCACACCGCGAAGAAGGATTTTCTGTCAGACCAGGCTATGTTGTACGCTGCAGGGGCTCTGGAAATGGCTGCAGTGTCCGCCTTTCTGCAGGCCGGAGCCTCGAGACCATATCCAAGCCACTATATGGACACAGCGATCCAGACGTACAGAGAT
GTTTGCAAAAACATGATGCTGGCTGAACGCTGCGCATTACTCAGTGCAGAGATACTGAAAAGTCAAGCAAAATACTCTGAGGCTGCAACTCTTCTTATTAAGATGACCAGTGAGGACTCTGACCTTCGTAGCGCTCTGCTGTTGGAGCAGGCAGCCCATTGCTTCATTAACATGCGTAAC
CCTATGGTGCGCAAGTTTGCTTTCCATATGATCCTGGCTGGTCATCGCTTCAGCAAAGCAGGACAGAGGAGGCACGCACTGCGCTGTTACAGTCAAGCCATGCAGGTCTACAAGGACAGAGGCTGGTCTTTGGCAGAGGATCATATCAACTTTACAATTGGTCGTCAGTCCTTTACACTG
GGGCAGCCTGAGAACGCTTTACAGGCCTTCAGACAGATTCTGATTAATGATAGCCAGCAGACAGCCACACAGCAAGCTGCCTTTCTCAGAGAATACCTCTACGTTGTCAAG---AGTGTT---CTTGGAGAAAACGAAAGCTGC------------CTCCCCCACCTGCCGCTGCCTCAC
ATCCATAGCTCTGCTACCAGAGTTTACTTTGGACATGAACGCCGCCTTGCAGAAGGGGAGAAGCAGGCAGCTACTCACGTTTCCTTGGATCAGGAGTATGACCAAGATTTGTCAGTCCTGTGGTGCCAACTTGAGGAGCAGCTTGCAGCATCTGCCAATCGAGGGATTCTTCCAAGTAAC
TTCCAACCTACTCAGTGTTGTCTGAACAGTCAGACAAATAACCTCCATCACCCACTGGCTGTGATTGCGGAACCAATAATTGTGGAGGTCACATTCAGAAACCCTTTGAAGGTTTCTTTGCTTTTGTCCAACCTCTCTCTCCTATGGAAGTTTTCTACTGGCACACCTTTAGGGGGAAAG
GAATCA---------------ACAAGTGAGCAGATAGCTGAA---GAGATGATCACTAATGAA---GACAACTCAGCA---------GGC---GAGAAA---------GAAGAAATTGTCACA---GAGATCATCAAAGAGTTCTACCTGGGATCAGAAGAGACCAAAACTGCCCGACTG
AAGCTGCTGCCACACAGAACTGGTCAGCTGAACATTGTAGGAGTGATCTACAACCTGACTTCATCTCACTTTGGAGAAGCCTCCTCAAACACTGAAGGGCAG------------------------------------------------------------------------------
---------------CAGACGTTGGACTCCATGATCATTCGTGGTAGACAGGACCTGAAGATCCAGGGCCCACGGCTTAACCTGACAAAAGAAGACAAGATGCAAGTTCGATATGGCACGGATCGACGTTTGGAGCCCATCATAACCCCGCCTATGCCCCTAATGGAGGTTTTCTTCCTG
CAGTTTCCCACTGCCCTGCTGTGCGGCGAGATCAGGAAAGCTTATGTGGAGTTCTGTAATGTCAGTGCAGTTGCTCTGTGTGGCCTTCGGGTGGCGTCAACGCACCCTGATTTCTTCACCTTTGGCAGC------CAGAGCACAGCACCCTTCACACCTCCCAGCCCCCGCTCAGCAGAG
AACTGCTCC---GCCTATGTGACGTTTCCTAACCCCCTCCAGCCAGGCTCCATGTCCTCTGAGACATTGGTTTCTGCTCCTGCATGCAGTCAGCCCTCTGGG------------GTCACAGAGATCCCAATACATGGCAGCACACTGCAGCCAGGACAGTCGGTTCAGCTACCCCTCTGG
CTCCGAGGACCAGACCAGGAAGGAGTTCACGAAATCAACTTTCTGTTCTACTATGAGAACACAGAGAAAGGACTCAAAATCAGT---CACCGGGTGTTGCGTCACACGGTGTTCATCTGTGCCAGTCGGTCTCTGAGTGTCCAGGCCTCCGCCTGCCGCAGCAGTGCT------------
------------TCCCCGCTTCACTCTCTAGATGACAAAGGCAGCGGGGGA------------------ACTCTTGTTTTTATTGATGTGGAGAACGTAAATGCAAGTGAAAGTGGTGTCCGTGAGTTCCACATTGTCCAGGTGTCTAGCAGTAGTCAGCACTGGCGCCTCCACAAGTAC
ATTAATCCATGCAACAATTATGATTGCAGACTCGGCAGTCGAGAAAGAGCTAAGCTTTGTTTTAAAGCCATGAGATGCAAACCCCATGAAGGC------TCTGATTCTGCA---AAGGAATACACGTTTGCAGACCTGAATCTTGGAAATGAACAGATCATGAGTTCCTCTACACCATGT
GGAGATTTCTTCTTCCGT---TGC---------------------------------------------------------CGTCAGAGCTCGGTGTTAGAACAAGGGAATTCAACTCCCAGGAACAGCAGAAGTCAGGGCTCTGGCCACACTGACAACACAGCCTCCGACATTACAGCT
ATCGCCAAGAAGTGTAATGAGCTAGACCTAAGCATAATCGTCATTTGGAAGGCTTACGTTGTTGAGGACAACAAACAGCTGATCTTAGAAGGCCAGCTTCATGTGGCCCTGCAGACAATCGGCAAAGAGGCC------AGTTCTCTGATTCCCAAAGAGGAAACTCAGGAGATGATGCTC
CTCAGATTTAAGTCGGAGTTGCCTCCTCCCGTCATTCTGCCGTATCCAGAG---CTGTCCCAGCTCATCAGAACAAACCTCTGCTACCCTGAAACCTTTACTCATCATTTTGTCAAAGAAAGCCTTTGCTTAGTCCCAGTAACTCTGACTCTGTCCAACTGCTCCTTGGTTCAGATAGAT
GTCGTCATTGACCTGCGACACAAAAGCAGCAGCTCCGAGTCTCTGGAGGTCCATACCTCGTTTGCTTGGGTGGGTCAGACGCAGTACAAGCTGCAGCTGGGGTGCCAGGAGATGGTGCGCCTCACTCTGCAGGCCTGCTTCTTTCGGGCTGGTGTCTACAACCTGAACACTCCACTGGTT
TTTGCTAAGCCAGCTGAACACAGTACACTGTGTGAATCAAGTCAGCAAACAGCCAGTCCTGCTCTCATCATCATCAACAACGCCTGTCCTCTCTTATCC
