# Supplementary material for: Global expression pattern of genes containing positively selected sites in European anchovy (Engraulis encrasicolus L.) may shed light on teleost reproduction
Source: PLoS One. 2023 Aug 11;18(8):e0289940. doi: 10.1371/journal.pone.0289940 (PMC10420382; doi:10.1371/journal.pone.0289940)
Supplement: S1 File — (ZIP) [file pone.0289940.s008.zip › alignments/anchovy.1494_ANCH.fas]

>ENSONIP00000025006_ONIL
------------------------------------------------------------------------------------------------------------------------------------------------------------------------------------
------------------------------------------------------------------------------------------------------------------------------------------------------------------------------------
------------------------------------------------------------------------------------------------------------------------------------ATGGTGCTGTCCTCGTTCAAACATGGGCTGCTCAGCGGCTGGTGGCTA
GGGCACATCAATATGGTGCGCTGGGAGGGTGTGTTTCGCTGTCTCCCCATCTGTGGGATGGCCTTCGCCTGCCAGTCGCAAGTGCTACCAACCTACGACAGCCTCGATGAGCCGTCTGTTAACCGCATGAGCACCATTTTCACTTCATCTCTCAACGTTGTTACCATCTTCTACATCACA
GTGGGTTTCTTTGGATACGTCAGCTTTACAGATAACATCGCAGGGAACGTGCTGATGAACTTTCCATCCAACCTGGTGACAGAGATGATACGCGTTGGGTTTATGATGTCTGTAGCTGTTGGATTTCCCATGATGATCCTGCCCTGCCGCCAGGCCATCAACACCATGCTTTTTGAGCAG
CAACAGAAGGATGGGACATTTGCTGCTGGGGGTTACATGCCTCCGCTGCGCTTCAAGATGATCACCCTGTGCATTGTGTTTGGCACTATGCTGGGGGGCATTCTCATCCCCAACGTGGAAACTATTCTGGGGCTGACTGGAGCCACCATGGGCAGCCTCATCTGCTTCATTTGTCCTGCT
CTCATCTACAGAAAGATCCAAAAGAACAGCATCATTGCTCAGCTGGTGCTTTTTGTTGGTCTGGGCATCCTGCTGATCAGCACCTTTACCACTCTCTCAATTTCGGCCAGTAGCCCC------------------------------------AGTCCAAGGATCCAA---CCTCCTCCT
CCTGCACCTGGCAAGAAC------AGCCAGCAAGAACTACCAGACATC------TCTGAACTGCATGACAAACCCGCAAACAAGAAGCCAGTGGAGATAGAAAAGCCTGACAAT------------------CTACCTGTGGAGGTGGTACAGCCTGCGGAGCGGGACCCAGGTGAGCCC
CCCCAGATTAAAGGACCAGTTGATCTATCGAAGGAGAAGAAGGACGAGGAGGTG---CAGTTGGATCGTCCTGATGCGGGTGTGGCAGTGCCAGAGGGAGAGGCCCATCGTCATGAACCACCCATTCCTCATGACAAAGTCATGGTAGACAGAAGAAAGAACATTGCAGAGCTGAAAGAT
GGAAACAAACAACCTGTT------------------------------------------------------GCTCCT------------------------------GCAGAAGGTGGTGAA------GAAAAACCTCTAAGAGGCAACGAGCAAGATTTCGAGAAT------------
---GCT------------------------------------------------------------TTGAAGGTGGAAAACAAAGATGACAAGATTGATGAAAAACCTGCA------------------AAAGAAGAG---GAT------------------------------------
------CTG---GGTGGAGAGCCCCTCGCAGATAAT------------------------GCAGGT------------------------------------------------------GTAGTGGCCAATCAGGCT------------------------------------------
---GCAGAAGCCAATCAG---------------------------------------GATGCGGTAGCCCAAGTCCATAAAGTGGGCAAAGCTGCAGATGCTGCAGACAAAGCGCCACCTGCTGAAGGAGAGCATCGC---------------------------------------CCT
GCTGGAGAAGAGGCTGCGGCTGCAGAAGGCAAAGATGCAGCAGATGAC---------------------------------------------------AAGATGGAA---------------------------------------------------------------------GAG
GGTCAGCTGGACCACGCGGTGCTTCTGCAGGTCATTAAGGAGCAACAAGAACAACAGAAAAGGCTTCTGGACCAACAGGAAAAACTATTGGCTGTCATAGAAGAACAACACAAGGAAATCCACCAGAAACAACCTGCTGGGGGCGCTGCTGAAGGC---GATGGTGAGAAAGTCATCCAA
GGACAACCAGAGATGATGGAA------GGTGGAGCAGCAAAACCTAAGGAGTCTGGACTGGAGCAGTCCAAGGAGGGAGCTGGAGCTCCACAGGATGGCGGAAATGAGGCTCATGCTCTGGCCCAGGGTCAAGCTCAG---------------GTTGAAGATAAAGGT---GCT------
------------------------GAAGCTAACCCTGCAAAAGTAGCCGTACCAGCAGCTTACAAAGAGGAT------GCAAATGTTGCACTCGCAGGAGAATCACATAAGGAA---AGT------------------------------------------------------------
------------------GAGGTTGGGGCGAGGGGAGTGCCATTGGGAAAGCAAAAACTTGAACCTGTGGCTCAGAATGACCATGCAGCCCAGTTACAAGAAGAA------------------------GAGGCAATTGAAAAACTTAAGAAAGAAGTGGTAGGCAAAGAAGATCAAGGA
AAAGAACAGCTGGAGAGGGAAATAAAGGAAAAGCTCGCCAGAGAAGAGGAGTTGGAGAGGGAAAGATCAGAGAGAGAAAGGATAGAGAAAGAAGTTCAGGCA------------------------------------AGATTAGAAAAAGAACGGCTAGAAATGGAGAGAAAAGAAAAG
GAAAGGTTGGAGAAAGAA------------AGGATAGAAAAGGAAAGA------CAGGAAATGGTGGCCAAACAAGAGTTG------GAGAGGGAGAAGATAGAGAAAGAAGTTCGAGAAAGGCTGGTAAAAGAACGACTGGAAAGGGAAATAAAAGAGAATCTGATCAGAGAGCAAGAG
CTTGAGAAAGAAAAAGCATTAAAAGAGAAACTTGCACGCGACAAAGCTGCAAAAGAGCGATACGAGCAAGAGCTGCAGAAAGCGGACAATGAAATACTTGAGAAAGCAAAGAAAGAGGCGGCATTGCAGGAGGCTCAGGAGAGGCTGCTTCAGCTGCAGCAGGCCATAGAAGCTCAAAAT
GCTGGAAAAGCTGCACAGGGGGGCGAGAGAGTTGATGGTGAGGCTTTGAAG---------------------------AAAGGAGGACGAGACCTCAAAGAGAACGCTGCTGCTCAGCCAGAACCCGGAGAAGGGGAGGAAGATGGC---GAGGTTCACCCCCAGGGCTCCCACGAGAAG
GTTAGGAAGCAGGGAGAGATAGATCTGAAGCGGAGGCGTAGGTCACTCGGA------GAGGCTAGAGGGCCCCTGGAGGACACTGAGGCGTCCAGGGGGGTTCCAGGGTTGGAGCCCCTGCTGGAGCTGGGGGGGCCAGATCTGCACGCAGCCCTTGAGGGGCAGCTACTGGCTGGGGCA
AGGGTACACACACGGCAGATTAAACAGGCC---------TCAGAGGATGAAGAAGCTAAA
>ENSTNIP00000015842_TNIG
ATGACGGCGTCCAACTGGGGTTTGATCATGAACGTGGTGAACAGCATCGTGGGAGTCAGTGTGCTCACCATGCCCTTCTGCTTCAAACAGTGTGGAATTGTGTTGGGAGTCCTCCTGTTGTTTTCCTGTTCATGGATGACCCACAAGTCGTGCATGTTCCTGGTCCACACTGCAAGCAGC
ACCAAAAGAAGGACCTACGCAGGATTAGCCTTCCACGCTTATGGGAAGCCAGGAAAAACCCTGGTGGAGATGAGTATGATTGGCCTGATGCTGGGGACCTGCATTGCCTTCTATGTCGTGATAGCTGATCTGGGCTCCAATTTCTTTGCGCAGATGTTGGGTTTAGAGGTGACCTTCAGT
TTCCGCGTGCTGCTGCTGATCGCCGTGTCTCTGTTCATCGTCCTCCCTCTGAGTCTGCAGAGGAACATGATGTCGTCCCTGCAGTCCTTCTCTGCCATGGCTCTCATGTTCTATGCCCTCTTCATGTTCACGATGGTGCTGTCCTCGTTCAATCATGGGCTGCTCAGCGGCTGGTGGCTA
GGGCAGGTCAATATGGTGCACTTGGAAGGTGTGTTTCGCTGTCTCCCCATCTGTGGCATGGCCTTCGGCTGTCAGTCGCAGGTGCTGCCGACCTACGACAGCCTGGACGAGCCGTCCGTCAAACGCATGAGCACCATCTTCAGCTCAGCTCTCAACGTTGTCACCATCTTCTACATCACT
GTGGGGTTCTTTGGTTACGTCAGTTTTACGGAGAACATTGCCGGAAACGTTCTCATGAACTTCCCATCCAATCTGGTAACAGAGATGATTCGAGTGGGATTTATGATGTCTGTGGCTGTGGGCTTCCCCATGATGATCCTGCCTTGCCGGCAGGCCATCAACACCATGCTCTTTGAGCAG
CAGCAGAAGGACGGAACGTTTGCTGCGGGGGGTTACATGCCTCCTCTGCGCTTCAAGGCGATTACTCTCTGCATCGTCTTTGGCACCATGCTGGGAGGCATCCTCATCCCCAAC------------------------------------------------------------------
------------------------------------------------------------------------------------------------------------------------------------------------------------------------------------
------------------------------------------------------------------------------------------------------------------------------------------------------------------------------------
------------------------------------------------------------------------------------------------------------------------------------------------------------------------------------
------------------------------------------------------------------------------------------------------------------------------------------------------------------------------------
------------------------------------------------------------------------------------------------------------------------------------------------------------------------------------
------------------------------------------------------------------------------------------------------------------------------------------------------------------------------------
------------------------------------------------------------------------------------------------------------------------------------------------------------------------------------
------------------------------------------------------------------------------------------------------------------------------------------------------------------------------------
------------------------------------------------------------------------------------------------------------------------------------------------------------------------------------
------------------------------------------------------------------------------------------------------------------------------------------------------------------------------------
------------------------------------------------------------------------------------------------------------------------------------------------------------------------------------
------------------------------------------------------------------------------------------------------------------------------------------------------------------------------------
------------------------------------------------------------------------------------------------------------------------------------------------------------------------------------
------------------------------------------------------------------------------------------------------------------------------------------------------------------------------------
------------------------------------------------------------------------------------------------------------------------------------------------------------------------------------
------------------------------------------------------------------------------------------------------------------------------------------------------------------------------------
------------------------------------------------------------------------------------------------------------------------------------------------------------------------------------
------------------------------------------------------------
>anchovy.1494_ANCH
------------------------------------------------------------------------------------------------------------------------------------------------------------------------------------
------------------------------------------------------------------------------------------------------------------------------------------------------------------------------------
------------------------------------------------------------------------------------------------ATGGCG------------------------------------------------------------------------------
---------------------------------------------------------------TTCGCCTGTCTGTCGCAAGTCCTCCCCACCTATGACAGCCTGGACGAGCCTTCAGTCAAGAGGATGAGCACCATCTTCACTTCCAGTCTCAACGTCGTCACCACCTTCTACATTACA
GTGGGCTTCTTTGGCTACGTGAGCTTCACGGAGACCATCGCCGGTAACGTGCTGATGAACTTCCCGTCCAACCTGGTGACGGAGATGATCCGCGTGGGCTTCATGATGTCGGTGGCCGTGGGCTTCCCCATGATGATCCTGCCCTGCAGACAAGCCATCAACACCATGCTGTTCGAGGCA
CAGCAGAAGGATGGGACGTTTGCTGCTGGTGGCTACATGCCCCCGCTGCGCTTCAAGGCCATCACCCTCTGCATCGTATTCGGCACCATGCTGGGGGGCATACTCATACCCAACGTGGAGACCATTCTGGGTCTGACGGGAGCCACCATGGGAAGTCTGATCTGCTTCATCTGCCCCGCT
CTCATCTACAGAAAAATCATGAAGAATGGATTAGCTGCACAGCTGGTGTTGTGGGTGGGCCTGGGCATCCTGCTCATCAGTACCGTCACCACCCTCTCCATGTCG---------------------------------------------------------------------------
------------------------------------------------------------------------------------------------------------------GGCGGCAGCAGCAGCGGGCCCCCCTCCCAGGTC------------------CATGCCCGGCCCCCG
CCCGCCCCCAAGGTCCAGGTG---------------------------------------------------------------------------------------------------------CCGCAC------------------------------------------------
------------------------------------------------------------------------------------------------------------------------------------------------------------------------------------
------------------------------------------------------------------------------------------------------------------------------------------------------------------------------------
------------------------------------------------------------------------------------------------------------------------------------------------------------------------------------
------------------------------------------------------------------------------------------------------------------------------------------------------------------------------------
------------------------------------------------------------------------------------------------------------------------------------------------------------------------------------
------------------------------------------------------------------------------------------------------------------------------------------------------------------------------------
---------------------------------------------------CCCGGA---------------------GCAGGAGCA---------GGAGCAGGG---------------------------------------------------------------------------
------------------------------------------------------------------------------------------------------------------------------------------------------------------------------------
------------------------------------------------------------------------------------------------------------------------------------------------------------------------------------
------------------------------------------------------------------------------------------------------------------------------------------------------------------------------------
------------------------------------------------------------------------------------------------------------------------------------------------------------------------------------
------------------------------------------------------------------------------------------------------------------------------------------------------------------------------------
------------------------------------------------------------------------------------------------------------------------------------------------------------------------------------
------------------------------------------------------------------------------------------------------------------------------------------------------------------------------------
------------------------------------------------------------
>ENSTRUP00000042797_TRUB
ATGACGGCGTCGAACTGGGGTTTGATCATGAACGTGGTGAACAGCATCGTCGGAGTCAGCGTGCTCACCATGCCCTTCTGCTTCAAACAGTGTGGAATTGTGTTGGGAACGCTCCTGTTGTTCTCCTGTTCATGGATGACCCACAAGTCATGTATGTTTCTGGTCCACACTGCAACCAGC
ACCAAAAGAAGGACCTACGCAGGATTAGCCTTCCATGCTTATGGGAAACCAGGAAAAACCTTGGTGGAGATGAGTATGATTGGCTTGATGCTGGGGACCTGCATTGCCTTCTATGTCGTGATAGCTGATCTGGGCTCAAATTTCTTTGCACAGCTATTGGGTTTAGAGGTGACCTTCAGT
TTTCGCGTGCTTCTGTTGATCGCCGTGTCGCTGTTCATCGTCCTCCCTCTGAGTTTGCAGAGGAATATGATGTCATCCCTACAGTCCTTCTCTGCCATGGCTCTCATGTTCTATGCCCTCTTCATGTTCACGATGGTGGTGTCCTCGTTCAATCATGGGCTGCTCAGCGGCTGGTGGCTA
GGGCAGGTCAATATGGTGCACATGGAAGGTGTGTTTCGCTGTCTTCCCATCTGTGGCATGGCCTTCGGCTGTCAGTCGCAGGTGCTGCCGACCTATGATAGCCTGGACGAGCCGTCTGTCAAACGCATGAGCACCATCTTCAGCTCAGCTCTCAACGTTGTCACCATTTTCTACATCACT
GTGGGTTTCTTTGGCTATGTCAGTTTCACAGAGAACATCGCTGGAAACGTTCTTATGAACTTCCCATCCAATATAGTAACGGCGATGATTCGAGTGGGATTCATGATGTCTGTGGCTGTGGGATTCCCCATGATGATCCTGCCCTGTCGGCAGGCCATTAACACCATGCTTTTTGAGCAG
CAGCAGAAGGATGGAACGTTCGCTGCGGGCGGTTACATGCCACCTCTGCGCTTCAAGGCCATCACTCTCTGCATAGTCTTTGGCACGATGCTGGGAGGCATCCTCATCCCCAATGTGGAAACCATTTTGGGTCTAACTGGAGCTACCATGGGCAGCCTCATCTGCTTCATTTGTCCTGCT
CTCATCTACAAAAAGATACAAAAGAACGGCATAACTGCTCAGGTGGTGCTTTGGGTGGGTCTCTGCATCTTGCTGCTCAGCACTTTTACCACCCTCTCAATTTCAGCCAGAAGTCCTGGCAGGTCAGTGAGACTGGGGGGAGGAGGGGGGAGGGGGCACAAAGCCACAGCATTTACACTG
ACCTCT------------------------------------------------------------GACAACCCTGCTAACAAGAATCCTCTGAAAATAGAAAAGCCTGACCCT------------------CCAGCTGTGCATGATCTACAACCAGGAAAGAGA------GCTGAGCCC
CCACAGATTAAAGGACCGGTGGACATACCA---GAGAGGAAGAAAGAAGAGGTG---CAACTAGATCGACCTCATGCTGGTGTGGCTGTGCCGGAAGGCGAAGCCCATCGTCATGAACCACCCATCCCTCATGATGAAGTGAAGGTAGACATGAGAAAGGACAATGCAGAGCTGGAGGAG
GAGCGAAAACAGCTAAAT------------------------------------------------------CTTCCA------------------------------GCAGCAGGAGAAGGA------CAAGGACCC------------------------AACAACGATGGTCAAGGG
CCTGCCGTAGAGTTTGACAATATCCTCAACAACAAGCTTGAAGAGAAACCAAAGCCCGCAATTTTTTTAAAG---------------------------------------------------------AAAGAGGACGTTGAA------------------------------------
------TTGGTCGGAGGTGAAGCCTTGTCAAATGAGGTGCTGGAGAAG------CGAGCTGCAGGAGAGAAGCAGAACGTCCAACAATTGAAAGACAAGCTTGATCCTGTCAAAGAGGCAGTTGTAGGAAATGTAGCT------------------------------------------
---TCATCTGAGAATCAA---------------------------------------GCTGCTGCCAAGCAAGTCGGTAATGCTGCCAGAGGTCCAGATGCTGCAGGGAACGTTCCACTTCCTGAAGGAGAGCATAAA---------------------------------------GCT
GCTGCAGACAAGGCCCCGGGTGGAGACAGTAAAGATGCAGCAGATGAA---------------------------------------------------AAGATGGAG------------------------------------GTGATTAAAAAGCTGGTTGCAGCTGCAACTGTAGAG
GGCCAGATGGACCACGCGGTGCTACTGCAGGTCATCAAGGAGCAGCAAGAACAGCAGAAGAGGCTGCTTGACCAGCAGGAGAAATTACTTGCTGTCATAGAAGAGCAACACAAGGAAATCCACCAGAAACAACCTGCTGGG------GCTGAAGAT---GACGTTGAGAAAATTGGTCAG
------------------GAGATAGAGGGTGGAGCAGCAAAGTCCAAAGAGACTGGCCTGGCCTCAGACCCAAAG---------------------------------------------------------------------------------------------------------
---------------------------------CAGCCTAAAGAGGCCGCAGGAGCT---------------------------------------------------------------------------------------------------------------------------
---------------------------------------------------------------------CCACAA---------------------------------------------------------------------------------------------------------
------------------------------------------------------------------------------------------------------------------------------------------------------------------------------------
------------------------------------------------------------------------------------------------------------------------------------------------------------------------------------
------------------------------------------------------------------------------------------------------------------------------------------------------------------------------------
------------------------------------------------------------------------------------------------------------------------------------------------------------------------------------
---------------------------------------------------------------------------------------------------------------------------------GGTGGAGTAGCTGACCATCATGTCATGGACCAGAAT---------------
------------------------------------------------------------
>ENSDARP00000105002_DRER
ATGACCGCGTCAAACTGGGGTTTGATCATGAACGTTGTAAACAGCATTGTGGGTGTGAGTGTTTTGACGATGCCCTTCTGCTTCAAACAGTGTGGAATTGTTTTGGGCACCTTGTTGTTGTTCTTCTGTTCCTGGATGACACACCAGTCCTGCATGTTTCTAGTCCATTCGGCCAGCAAC
ACCAAACGCAGGACTTATGCTGGACTAGCATTTCATGCATATGGAAAACCAGGCAAGGCACTTGTGGAATTAAGCATGATTGGCCTTATGCTGGGGACGTGCATTGCATTCTATGTCGTCATTGCAGAACTGGGGTCCAACTTCTTTGCTCAGCTGTTAGGGCTGCAGGTGACTGGTAGC
TTCCGTGTCGTATTGCTGTTTGCAGTTTCGCTGTTCATCGTGTTGCCCCTCAGTTTGCAGAGAAACATGATGTCATCCATTCAGTCATTCTCCGCCATGGCGCTGATCTTCTACACACTCTTCATGTTCACGATAGTGTTGTCGTCTCTGCGTTACGGAATAATCAGTGGCTCCTGGGTG
GAGCGAGTACATCTGTGGCGCTTCAAGGGTGTCATACAGTGTCTGCCAATTATCGCCACCACCTTCTGCTGCCACCCGCAAGTGTTGCCCACTTATGACAGCCTGGATGAGCCATCAGTGAAGAGAATGAGCACAATATTCACCTCCTCTCTCAATGTGGTCACCACCTTTTACATCACA
GTGGGGTTCTTCGGTTATGTGAGCTTCACAGATAACATCGCTGGGAACGTACTGATGAACTTTCCATCTAACCTGGTGACGGAAATGATCCGTGTGGGCTTTATGATGTCTGTGGCTGTGGGCTTTCCCATGATGATCCTGCCTTGCAGACAGGCCATCAACACCATGCTATTCGAGCAG
CAGCAAAAAGATGGCACTTTTGCCGCAGGAGGGTATATGCCACCCCTTCGCTTCAAGAGCATCACTCTGTGCATCGTTTTTGGCACCATGTTTGTTGGCATCCTCATTCCTAATGTGGAGACCATCCTGGGTCTGACCGGAGCCACCATGGGCAGTCTGATCTGCTTTATCTGTCCAGCT
CTCATCTACAAGAAGATCATGAAGAACGCCTGGACCGCACAGCTGGTTCTGTGGGTCGGTCTGGGGATCCTGCTCATCAGCACTGCCACCACAATGTCCATTTCCTCCAACGAGCCG------------------------------------GCAAAAATAACCCCCGCTCAGGATGTC
CCTGCAAAAACCGAGAAC------AAG---------CTTCCCAACATCATCGCCCCCGAATTACCTAAAGTTCCAGTGCAAGAGAATAGAGTGGAA---------CCTGATCCAGGAGAGAAGCCAGATAGGCCTCCGATTGAGGTTGAACAGCCAGCAGAGAAGAAAGCAGACGAGCCC
CCTCAAATTAAAGTACCTGTGGACGTGGTTGAGCAAAAGAAAAAAGAGGAAGAGGTTCAGCTGGACCGCCCTGAAGCAGGTGTAGCCGTCCCGGAAGGTGAAGCGCACCGCCATGAACCGCCCATCCCTCATGATGGAGTTCAGATTGATGAGATCAAAAACCAAGAGGAGTTGGAGGAT
GAAAAGAAACAACCCGCCATTGTGGAGGAAGAGAAGAAGTTACCTGCCAGAGAGGAGGAGGAGTTTCTTGCTGAGCAG------------------------------GGGGCGGGGCAAGCA------CAAGAAGTG------------------------GGGTCC------------
---GAT------------------------------------------------------------GCTGTAAAAGAGGAG------------------GAGCAGAAAGAA------------------CAAGATGACGTAGAGAAAAGGGCTGTTGACAAGGCTAACAAA---------
---------------------------------------------------------------------------------------------------------------------------GTGGAAAACCCAGAAGATCCGAAGCAGCCATTGGGGGTCCATAAAGAACCAGAAAAC
CTGCCTGAAGTGAAACAA---------------------------------------CAGCATGGTGAGAATGAAGCCGACGGACAGAAGAAACCAGAGGAAATTGAGAAAGCCCCTGAACCCCAGGAAGAGAAACCGAAGGAGAAGATTGTGGAGGAGCACAAGGACGAGAAGGTTCCA
GATGGGAAAGATGGAGGAGCGGAG------AAAGATGGAGATGGAGAC---------------------------------------------------AAGATGGAA------------------------------------GTGATTAAAAAGATTGTTGCA------------GAG
GGTCAGTTGGACCAT---ATGCTGCTGCAGGTAATTAAGGAGCAGCAGGAGCAGCAAAAAAGGCTTCTGGACCAACAGGAAAAGCTCTTGGCAGTGATTGAGGAGCAGCACAAGGAGATCCACCACTTGGACCAGGAGGAA------AAACACTTG---CCTGTGAATGATGTGGTCCCT
------------------CAAGTAAAGGAAGGAGAAGCTGAGCCAAAGGCACCAGCA---------------------GCAGGAGAG---------GGCGCGAGTGAGGTGGAGAATGCTGTGCCGAAGCAGCAGGAAGACATAGCGGTGGCAGTGAAGCCTAAAGTT---GCTGTTGAT
GCTCCAGAACAATTCCAGCAGCCCCAGGGAGAGCCAGTGCAGGTTCCTGTAGCTGTTGCAGTGCCTGAGGAGCCGGCAGCAAAAGAGGCTCAAGCTGTGGCTGGTCTTCCCAAAAATTCCCTTGAATTAGTGCAAGACCAAGGTGTTGAAGTTCCCAAGAAGGAGGACCTGGAGCTGAAA
AACGAAGGAGTGCTTCCTGAGGTTGGTGCCCGTGGTGTTCCACTGCGCCAGCGTGAACCAGAAGTGGACAAAATCAATCCTGATGCTCTTGCAGAGAAAGAGGAG------------------------AAAGTAAAGCAGAAATTG---------------------------------
---GCCCAACTGGAGGCAGAG---------------------AAGGAAAGAATCGAAAAAGAAAAGCTGGAGAAGGAAAGGATTGAGAAGGAGGTGCAGGCT------------------------------------CGAGTGGAGAAGGAGAGGAAGGAGCGGGAAAAAAGAGAAGAG
CTTGCACGAGAAAAGGAGCTAGAACTCGTGCGGCAGCAGAAGGAACATTTAGAGAAGGAAAGGCTAGAAGCGGAGAGATTGAAAGAGGAAAGAGAGAAGATGGAAAAAGAGATCATCGAGCGTGCTGAGGAGAAGAAAAGATTGCTCGAGCACAAGGAACGTGTAGACCAGCTGCAGCAG
GTCATCGAT------GCACGACATGAGAAGCAGAAGAAGGAAAGTCTTGAGGATGAGAATTTGAAACAGGAACGAGAGAAGATGGATAAAGAGATCATGGAGCGCGCCGAGAAGGAGAAAGTAATTCAAGAGCACAAGGAACGGCTAGAGCAACTACAGCAGGTCATCGATGCCAAAAAG
---------------------------------GAAGCTGATGCTCTAAAAGAAGGAGTCCCCCCAATGCCCAAGCAAAACGGAGGCAGGGACTTAAAGGAGAACATCGTCCCACTT------------------GAGGAGCAGAAACAGGAAAAGAGG---------------------
AGCAGAGAGGATGGCGGACTGGACCTTAAGAGAAGGCGCAGAGCTTTG------------------------------GACCTAGAGGGTGGAGAAGGCGCTGAC---CTGGATCTTCTGCAGGATGTAGGGGGTTTATTCTTAAATCCTGATCTAAAGGGGCAGTTGATGGCAGAGACT
CTGGTTCACACACGCCAGCTTCAGCAGACGTTTCAAAGACAGGTGAATGAAGAG------
>ENSGACP00000012801_GACU
------------------------------------------------------------------------------------------------------------------------------------------------------------------------------------
---------------------------------------------------------ACCGTGGTGGAGCTGAGTATGATTGGTTTGATGTTGGGGACCTGCATTGCCTTCTACGTCGTGATCGCTGATCTGGGCTCAAATTTCTTCGCTCAGCTGTTGGGTTTACAGGTGACGGGCATC
TTCCGCGTGCTGCTGCTGATCGCCGTGTCTCTGTTCATCGTCCTCCCGCTGAGTCTGCAGAGGAACATGATGTCCTCCATCCAGTCCTTCTCCGCCATGGCTCTCATGTTCTACACCTTCTTCATGTTCACGGTGGTGCTGTCCTCGTTCAATCATGGGCTGCTCGGTGGCTGGTGGCTA
GGGCAGGTCAGAGTGGTGCGCTGGGAGGGGGTGTTTCGCTGTCTCCCCATCTGTGGGATGGCCTTCGCCTGTCAGTCGCAGGTGCTGCCGACCTACGACAGCCTGGACGAGCCCTCCGTCAAGCGCATGAGCACCATCTTCACCTCCAGCCTCAACGTGGTCACCGTCTTCTACATCACC
GTGGGATTCTTCGGCTACGTCAGTTTCACGGAGAACATCGCGGGCAACGTGCTGATGAACTTCCCCTCCAACCCGGTGACGGGGATGATCCGCGTGGGCTTCATGATGTCTGTGGCCGTAGGGTTCCCCATGATGATCCTGCCCTGCCGGCAGGCCATCAACACCATGCTCTTTGAGCAG
CAGCAGAAGGACGGGACGTTTGCTGCCGGGGGTTACATGCCTCCTCTGCGCTTCAAGATGATCACCCTCTGCATTGTGTTTGGCACCATGCTGGGAGGCATTCTCATCCCCAATGTGGAAACCATTCTGGGTCTGACTGGAGCCACTATGGGCAGCCTCATCTGCTTCATATGTCCTGCT
CTCATCTACAAGAAGATCCAGAAGAACACCATCATTTCTCAGCTGGTGCTTTGCGTGGGTCTGGGCATCCTGCTGGTCAGCACCTTCACAACACTCTCCATTTCGGCCTCCAGCCCC------------------------------------CGCACCAAGGTCCAAGCTCCTCCCCCT
CCGGCACCTGTCAAGAAC------AGC---------CTTCCT---------------GAACTACACGACCACCCTGCCACTAAGAAGCCGGTGGAGATGGACAAACCGGACCCT------------------CCGGTGGTGCAGGTGGTCCAACCCGTAGAGGGGGAGCCTCCTGAGCCC
CCCCAGATTAAAGGACCAGTGGAACTACCT---GACAGGAAGGAGGAGGAGGTG---CAGTTGGACCGCCCTGGGGCCGGTGTTGCGGTGGCAGAGGGCGAGGCCCATCGGCATGAACCCCCCATCCCTCACTACGCGGTCAAGGTGGACAACAGAAAGAACAACGCAGAGCTGGAGGAA
GGCAAGAAACCACCCGAG------------------------------------------------------GAACCTAAAGGAGACAAGGAGCCAGGGGGGTTGGGCGCCGCGGGGGGGGCA------CAGCGCCGA------------------------GAAGAC------------
---GAG------------------------------------------------------------CTCGCCGAAGAGAAC------------------CCGAAGCCTGTGGTGGTGGCTGTCGTGGGGAAGGAGGGCGTGGAT------------------------------------
------TTGGGTGGAGGGGAAGTCCAGTCCAATGAA------------------------GCAGGG------------------------------------------------------------GAGCAGCCCGTC------------------------------------------
---GCCGAGGCAGACAAAGGGCAGGACGTCCTCCAGCCAAAAGACGACGGGGACCTCGATCCGGCCGCGGGGGCCAACGAAGCGGGCGAAGCGCCAGATGCTGCAGGGAAACCTCCACTTTCTGAAGGAGACCCTCGT---------------------------------------CCT
GCTGGAGAT------GCAGCTGCAGACGGCAAAGACACCGCAGCCAACGGTGAACAGGCTTGTAGCGAGCACGACCTTCCTCCTTCAGTAATACTTAGAGAGATGGAGACGTGTTGCAGGAAAGAGGAAATAAAAACAGCAAAA---------------------------------CAA
GGCCAGCTGGACCACGCAGTGCTGCTGCAGGTCATCAAGCAGCAGCAAGAGCAACAGAAGAGACTTCTTGACCAGCAGGAAAAACTACTGGATCTCATAGAAGAGCAACACAAGGAAATCCAC---------------------------------------------------------
------------------------------------------------------------------------------------------------------------------------------------------------------------------------------------
------------------------------------------------------------------------------------------------------------------------------------------------------------------------------------
------------------------------------------------------------------------------------------------------------------------------------------------------------------------------------
------------------------------------------------------------------------------------------------------------------------------------------------------------------------------------
------------------------------------------------------------------------------------------------------------------------------------------------------------------------------------
------------------------------------------------------------------------------------------------------------------------------------------------------------------------------------
------------------------------------------------------------------------------------------------------------------------------------------------------------------------------------
------------------------------------------------------------------------------------------------------------------------------------------------------------------------------------
------------------------------------------------------------
>ENSXMAP00000016468_XMAC
ATGACGGCGTCAAACTGGGGCCTGATCATGAACGTGGTGAACAGCATCGTTGGAGTCAGCGTGCTCACCATGCCCTTCTGCTTCAAACAGTGTGGGATCGTGCTGGGCACTCTGCTGCTCTTCTCCTGTTCATGGATGACCCACAAGTCCTGCATGTTCCTGGTCCACACCGCCAGCAAC
ACCAAGCGGAGGACTTATGCTGGACTGGCCTTCCATGCTTATGGGAAACCTGGAAAAACACTCGTAGAGACGAGTATGATCGGTTTGATGCTCGGGACTTGTATCGCCTTCTACGTTGTCATTGCTGACTTGGGATCAAATTTCTTCGCTCAGCTGTTGGGTTTACAGGTGACGGGGAGT
TTCCGTGTGCTCCTGCTGGTCGCCGTGTCGCTGCTGGTCGTCCTCCCCCTCAGCCTGCAGAGGAACATGATGTCCTCCATCCAGTCCTTTTCAGCCATGGCTCTCATCTTCTACACCCTGTTCATGTTCACGATGGTGCTGTCCTCGTTCAAACACGGGCTGCTCAGCGGCTGGTGGCTA
GGGCAGGTCTATGTGGTGCGCTGGGAGGGTGTTTTTCGCTGTCTCCCTATCTGTGGGATGGCCTTCGCCTGCCAGTCGCAGGTGCTGCCAACGTACGATAGCCTGGACGAGCCGTCAGTCAAACGCATGAGCACCATCTTCACCTCCGCCCTCAACGTGGTCACCATCTTCTACATCACC
GTGGGCTTCTTTGGCTACGTCAGCTTCACGGAGAACATCGCCGGCAACGTGCTCATGAACTTTCCATCCAACCTGGTGACAGAAATGATCCGGGTGGGCTTCATGATGTCTGTGGCCGTTGGATTCCCCATGATGATCCTGCCATGCCGCCAAGCCATCAACACCATGCTGTTTGAGCAG
CAGCAGAAAGATGGGACGTTTGCTGCCGGAGGTTACATGCCCCCTCTGCGCTTCAAGATGATCACACTCTGCATTGTTTTTGGCACCATGCTGGGAGGCATTCTCATCCCTAATGTGGAAACCATCCTGGGTCTGACCGGTGCCACCATGGGCAGCCTCATATGCTTCATATGTCCCGCT
CTCATCTACAGGAAGATTCAGAAGAATGGCTTCATTTCTCAGCTGGTCCTCTGCGTTGGCCTGGGAATCCTCCTGATCAGCACCTTCACCACGCTCTCCGTCTCCAGCAGCAGCCCC------------------------------------AGCTACAAAGTCCCGGCTCCTCCTCCC
CCGGCACCCAACAGGAACATGGCGCCT---------CTACCAAACCTC------CCCGACCCGCACGATGATGCTGTGGTCAAAAAACCAGTAGAAATAGAGAAGCCTGTTCTT------------------CCAGAAGGGAATGAGGTGCAGCCCGCAGAGAGAGAC---GCCGAGCCC
CCCCAGATCAAAGGGCCCGTG------------GAGAGGAAGGAGGAGGAAGTGGTGCAGCTGGACCGCCCTGAAGCC------GTTGTGCCAGAGGGGGAAGCCCACCGCCATGAACCGCCCATCCCTCAGGACGAAGTGAGGGTCAACTCCAGGAAGGACAAACCAGAGCTTGAAGAG
AAGAAGCAA------------------------------------------------------------------------------------------------------GCTGAAGAAGGGCTCAAAGCAGAGCCA------------------------CAAAGGGATGAGCCGGGG
CCCGAC------------------------------------------------------------CTCAAG---------------------------------------------------------AAAGACGACAGGAAAGAACGAAACGCCGAAGAGGCTACTGGAAGAAAGGAA
CAGGGGAAGGCGGGTGGTCCGGTGGCGTCCAATGAGGTGCTGGAGAAGCCGGTCAGAGAGGTGGGC---AAGCAGGACTCTACTGCACTCAAGGAGGTGGAAAAACCTGCCAAAGATGCTGCCAATGACAATGCAGCT------------------------------------------
---GTAGCAGCCAATCAG---------------------------------------GCAGCAGAAGCA------------CCAGCCAAAGAAGCTAATGCTGCAGAAAAGGCTCCACCTGCTGAAGGAGAGCGTCAC---------------------------------------CCT
GTGGCAGACGCTGGTGCAGCCGCAGACAGCAAAGACACTGCAGACGAG---------------------------------------------------AAGATGGAC------------------------------------GTGATAAAAAAGCTGGTCGCA------------GAG
GGCCAGCTGGACCACGCCGTGCTGCTGCAGGTGATCAAGGAGCAGCAGGAGCAGCAGAAGAGACTTCTGGACCAGCAGGAGAAGCTGCTGGCCGTCATAGAAGAGCAGCACAAGGAGATCCACCAGAAGCAGCCGGGCGGA------GCTCCAGATGTTGAGGCAGAGAAGGGAGTCCAG
------------------GAC------GAAGGAGCGGGGAAAGCCAAAGATCCCGGCGTGGGATCAGACCTGAAGGCAGCAGCAGCT---------GGAGGACAAGATGCTGCTGCTGCTGCTGCTGGGGAGCAGAGA---------------GCGGCTCCAGCTGGGAATGCA------
------------------------GCAGGCGAGGCCGCTAAAGAAGCTGCTGCTGCTGCTTACAAGGAGGAC------GCCAAAGCTGCACCAGGAGGAGAGTCTCAGCAGCAGCAGAGG------------------------------------------------------------
------------------GAGCTGGGGGCCCGAGGGGTCCGGCTAGGGAAG---AAAATATCCGCAGAGCCTCAAAATGATCAGGTGTCTCAGGTCAAAGACGAAGAAGGAAAACTCGATAAGGAAAAAGAAGCAATGGAAAACCTCAAAAAGGACACACTGGACAAG------------
---GACAAGCTGGATGGAGACGGGAATGAAAAGACCGCCGGTGAGAACGAGCTGGAAAAGGAAAAACGTCCGAGGGAGATGATAGAGAAGGAAGTCCAGCTGGCCAAGGAACTCCTAGAGGAGAGACAGGAGAAACTGCAGTTAGAAAGAGAGAGAGCTGAAAAGGAGAGGATGGAGAGA
GAGAGAGCTGAAAAGGAG------------AGGATAGAAAGAGAGAGAGCTGAAAAGGAGAGGATGAAGAGAGAGAGAGCT------GAAAAGGAGAGGATAGAGAGAGAAGTGGAGGCGCGGGTGGAAAAGGAACGGCTGGAACGAGAGAAGAGAGAGAAGCTGAACAGAGAGCAGGAG
CTCGCCGAGAAGGCAAAGCAATCTGAGAAGCTC---------------------------------------------CGAGTTGACGATGAGATCAACGAGAGAGCAAAGAGAAAGCAGGAGGCGAGGGAGACTCAGGAGAGGCTGGAGCAGCTGCAGCAGGTTCTAGAAGCCAGAAAC
GCC---------------------GAGGGAGACGAGGGCAAAGCTTTGAAA---------------------------AAGGGAGGAAGAGACCTGAAAGAGAAAGCTTCCTCCGAGGCCGGCCCCGGAGCCGATGCTGACCCTGGGGCCGAGAAACGCCTCCAGGGCTCCCACGAGAAT
GCCAGGGATCAGGGAGAGACTGATCTGAGGCGCAGGAAGAGAGCCCTGGGGCCCGGAGAGGCCGCAGAGCCCCCGGGGGACGCCGGAGGATCCAGAGGGGTCCACGGCCTGGAGCCCCTCCTGGAGCTGGGGGGCCCAGACCTGCATGCTGCCCTGGAGCAGCAGCTGCTGGCCGGGGGA
GTGTTGCACTCCAGACAGATTAAACAGGCC---------GCAGTGGACGATGGAGCAGAA
