# Supplementary material for: Global expression pattern of genes containing positively selected sites in European anchovy (Engraulis encrasicolus L.) may shed light on teleost reproduction
Source: PLoS One. 2023 Aug 11;18(8):e0289940. doi: 10.1371/journal.pone.0289940 (PMC10420382; doi:10.1371/journal.pone.0289940)
Supplement: S1 File — (ZIP) [file pone.0289940.s008.zip › alignments/anchovy.14953_ANCH.fas]

>ENSONIP00000016771_ONIL
------------------------------------------------------------GCGGTGCTAGAGCAGCGAGTGGCAGCTCTGGAGCAGGAGAGGGCCGAGTTCATCAAACTCAAGCAGCAGCTGGAGGTGGAGTTCAACCAGAAGCGGGCCAAGTTCAAAGACCTTTACATC
TCCAAGGAA------GAGGAGCTGAAGAGGCAGACAGCTGCACTGGAGGACGCCCATTCTGAGCTGAGCTCTGTCCAGACCCAGCTCTCTCAGGCCCGGGCTGAGATAGAGACCATCAAAGCTGTGGCCACCGTGTCAGAAAACACCAAACAGGAAGCCATCGACCAGGTCCGCAGCCAA
TGGCAGGAGGAGGTGGCCTCCCTGCAGGCCATAATGAAAGACACGGTGTGTGAGTATGAGGTCCAGTTCCACCAACGCCTGGAGCAAGAGCGTGCCCAGTGGAACCAGTATCGCGAGGCGGTGGAGAGGGAGCTGGGCGAGCTGAGGCGCCGGCTCTCCGAGGGTCAGGAGGAGGAGAAC
CTGGAGGATGAAATGAAGAAAGCCCAGGAGGATGCAGAGAAGCTGCGTTCAGTAGTGATGCCCATGGAGCACGAGATCGCAGCCCTGAAGGCCAAACTGGCCACAGCCGAGGAGAAGGTGAAGGAGTTGGAGGCCTCGAAGGTCAAGGAGCTCAATCACGTTCTGGAGGCTGAGAAGTCG
TGTCGTACGGACCTGGAGATGTATGTCGCTGTGCTGAACACGCAGAAGTCCGTCCTGCAGGAGGATGCGGAGAAACTACGGAAGGAGCTTCATGATGTCTGTCACAAGCTGGAGTTGGAGCGGCAGCAGCACAACCAGCTGAAGCACACATGGCAGCGAGCCAACGACCAGTTCCTGGAG
TCTCACCGCCTCCTTATGAGGGACATGCAGAGGATCGAGAGCGTGCTGTCATCAGAACAGCTCCGCCAGGTGGAGGAGATGAAGAAGAAAGACCAGGAGGATGACGAAAAGGAGCGCCTGAGTCAAGTGAAGGACCTGCAGGAGGACGACGGAGGAGACAACACCGAGCCTTTGGAGGAC
TTATTCCTCGGCCTGAGCGTCGAGGAG---------------------------------------------------------------------------------------------------CCCCATGTGAACCACAGCGCCCACGGCTCTATGCACTCCTTAGACACTGATGTG
GTGACGAGCAGCCCC------------------ATGGACCCTTACAAGGACAACCTGCGGCGAGTTCAGTCCACAGACAGCCTCGGTTCCTCGCTGTCCGCCCAGCAG------GGTCTCGGCGGCCAGAACCACAAGGCCAAATCAGCAGGCCACTTAGACGAGTCGGACTTTGGGCCC
TTGGTTGGGGCCGACAGC---------GGGGTG---ACAGACAGTAGTTTTGGAGAGACTGCGTCAATCAGCTCAATCAAGCTGCCG---------------ACAAGTCACTTCCTGCTGACTAAAGACCAGGAGAAGGCGATCAAAGCCATGACCCCGGAGCAGGAGGAGACGGCGTCG
CTGCTGTCCAGCATCTCTCACGCCCCAGACACCGCTTACTTACCGCCTGGCGGCTACCGGCTCGTCAGTGACAGCGAGTGGAACCTGCTACAGCAAGAGTTGAAAAATGCTGGCAGGAAGCTCGGACGAAGGTGCGACATGTGCTCAAACTATGAGAAGCAGCTTCAGGCCATCCAAGGA
CAGGAGGCTGAGACAAGAGATCAGGTGAAGAAGCTGCAGGTGATGCTACGTCAGGCCAACGATCAGCTGGAGAGGACGATGACTGAGAAGCAGAATTTGGAAGATTCAGTTAAAGCAGGAAACGAGGAAACCGCTGCTAAGGTATCTGGCCTCATGCAGAGAGTCCAGGAATCAGAAACA
CTGCTCAGCACACTACAGCAAGCCTTCAGTGACGCTAAGAGGAACACACAGGAACAGATGGCGGTGCTGCTGAAGTCCAGGGAGCAGGTGGCAGATGAGCTAAGTCGACTACAGAGAGACAACGAGAGTCTGCAGGGGAAGCACAGGCTGCATTTAGAACTGCAGCAGCAAGAAGACTTC
CAAATGCCCACTACTGTTCAAGAGCTCCAGGGACTGGTGCTGCGGTTGCGTGAGGACATGGTGGCGTTACGGACGTCGGCCGATCACATGGAGGAGAAGCTGAAGGCTGAGATCTTGTTTCTGAAGGAGCAGATCCAGGCGGAGCAGTGCCTGAAGGAGAACCTGGAGGACACTCTGCAG
CTGGAGATCGAGGGATGTAAGGAGGAAATA------------GCATCTTTCTCCAGTTTGAAGACGGAGCTGGAGCGAATAAAAGCGGAGAAGGAACAGCTGGAGAGCAGTTTGGCCGAGAAGACTGAGACACTGAGGAGCCTCCAGGGCCTGAGGATCAGCCTGGAGCATCAGCTCAAA
GAGCTCACCACTGCAAAGAGTGCACTCGAAAGTCAAGTCCTCGACGAGAAAGACAAAGCCCAGCGTCTGCAGACCGAGCTGGACGTCAGCGAGCAGGTTCAGAAGGACTTTGTCAAACTTTCTCAGACCCTTCAGGTACAGCTGGAGCGGATACGACAGGCGGACTCCTTGGATCGAATC
AAAGTAATCCTCAATGACACCAACTTGACTGACATCAATCAGCTTCCAGAGACA
>ENSTNIP00000006795_TNIG
ATGGCCGAGCAGGCGCCGGGACCTCCACTGCTG---------------TGCCAACATGACGAGGATGTACAGCAACGTCTCGCCGCTCTGGAGAAGGAGAGGGCTGAATTCTATCGTCTCAAACAGCAGCTGGAGGCTGAATTCAACCAGAAACGGGCCAAGTTCAAAGAGCTCTACCTG
TCCAAGGAAGACTCAGAGGAGCTGAAGAGGCAGAACGCAGCATTAGAAGAAACACGGGTTGAGCTCGATGCTGTCCAAAACCAGCTGGCTCTTTCCCGCTCCGAGATTGAAACAATCAAGGCGGTGGCCACGGTGTCTGAAAACACTAAGCAGGAAGCCATCGACCAGATACGCAGCCAG
TGGCAGGAGGAGGTGGCCTCGCTGCAGGCCATCATGAAAGAAACGGTCTGTGAGTACGAGGTCCAGTACCACCGACGTTTGGACCAGGAACGAGCCCAGTGGAACCAGTACCGTGAGTCAGCAGAAAGGGAAAAGGCTGAC---CGCCGCCGCCTTACAGAGGGCCAAGAGGAGCAGAAT
CTGGAGGATGAGATGAAGAAGGCGCAGGAGGACGCAGAGAAGCTGCGATCAGTGGTGATGCCCATGGAGCATGAAATTGCTGCTCTGAAGGCCAAACTGGTCTCAGCAGAGGACCGAGTGAAGGAACTGGAGGCTTCCAAGATGAAGGAGCTCAACCATGTTCTGGAGGCAGAGAAGTCC
TGCCGTACAGACCTGGAGATGTACGTTGCAGTACTGAACACACAGAAGTCAGTACTGCAAGAAGATGCAGAGAAACTACGGAAAGAACTCCATGATGTGTGTCGTAAGCTGGAGCTGGAGCGGCAGCAGCACACCCAGCTGAAGCACACGTGGCAGCGAGCCAACGACCAGTTCCTGGAA
TCCCAGCGGCTCCTCATGAGGGACATGCAAAGGATAGAGAGCGTACTGTCGTCAGAGCAGCTGCGCCAGGTGGAGGTGATCAAAAAGAAAGATCAG------------------------------------------------------------------------------------
------------------GTAGGTCACAAGCGCGCACACACACACACACTCAAGTCTGACAGGGTACACACAGTGTCCATACATGCCGTTTTCTCACCAGCAGGGGTCGCCACAAGCGCTCCTCTTTCCAACGTTAACCACAATGCACGTGGCTCCGTGCACTCTCTGGACACTGACGTG
GTTATAGGGGCTTCT------------------GTAGACCCCTTTCGGGAGAACCTCCGCAGAGTCCAGTCAACGGACAGCCTCGGCTCCTCATCCTCCCTCCAGCAT------GGCTTTACTGGCCACAACCAGAAGGCCAAGTCAGCCGGCAACTTGGAGGAGTCGGACTTTGGGCCA
CTGGTGGGAGCAGAATGT---------GGAGGC---GTCGATGGGAGTTTTGGAGAGACGTCGTCGGTCGGCTCCATCAAGCTGGCA---------------GCCAGCTATTTCCTGCTGACCAAGGATCAGGAGAAGGCCATCAAGGCCATGACGCCAGAGCAGGAAGAGACTGCCTCG
CTGCTCTCCAGCATCTCCCACTCTGTGGACACCACCTTTCTGCCCCCTGCCGGCTACCGCCTTGTCAGCGACAGCGAGTGGAACCTCCTGCAGCAAGAGGTGAAAAATGCAGGTCGGAAGCTCGGCCGGCGCTGCGACATGTGCTCAAACTACGAGAAGCAGCTCCAGGCCATTCAAGGA
CAGGAGGCGGAGACGCGAGATCAGGTGAAGAAACTGCAGGTAATGCTGCGACAGGCCAATGAGCAGCTGGAGAGGATGATGACTGACAAACAGAATCTGGAAGATTCTCTTCAAGCAGCCAACCACGAAACTGCTGCAAAGGTGTCCACCCTCCTGCACAGAGTTCAGGAATCGGAAGCG
CTGCTCAGCTCGTTGCAGCAGGCTTTCAGTGAAGCTCAGAGGAGCACCCAGGAACATCTGATGGTGCTGGTCAAATCCAGGGAGCAGGTGGCAGATGAGCTCAGTAGACTTCAGAGAGACAACGAAAGCCTGCAAGGGAAACACAGACTGCATGTAGAACTGCAGCAACAAGAAGCATTC
CAGATGCCTGACACTGTGCAAGAGCTGCAGGAGCTGGTGGGGCAGCTGCGTGAGGACCTGGTGGCTTCACGGACATCGTCTGACCATATGGAGGAAAAGCTGAAAGCGGAGATTTTGTTCCTGAAGGAGCAGATCCAGGCAGAACAGTGTCTAAAGGAGAACCTGGAGGACACTCTGCAG
TTGGAGATTGAGGGCTACAAGGAAGAAATG------------GCATCTTTTTCCAGCCTGAAGACACAACTGGAGCACATCAGAGTGGAGAAGGAACAGCTGCAGATCAGCCTGTCGGAGACGACGGCAGCGCTGGACAAGCTGCAGAGCATCAAAACCAGTGTGGAGCAACAGCTGAAA
GATCTGAGTGAAGCCAAGACGGCTCTGGAAACTCAGGTTCTCGATGAGAAGGATAAGGCCCAACGACTGCAGACGGAGCTGGATGTCAGTGAGCAGGTTCAAAAAGACTTTGTCAAGCTTTCTCAGACACTGCAGGTTCAGTTGGAGCGAATCCGTCAGGCGGAATCACTGGAACGAATC
AGAATCATCCTGAACGACACCAAACTAACTGACATCAACCAGCTTCCAGAGACA
>anchovy.14953_ANCH
ATGGCCGAACAGGCCTCGGGATCGTCCCGGTCG---------------TCTCAGGATGACGCGGTCCTTCAGCAGCGCGTGGCGGAGCTGGAGCAGGAGAAGGCCGACTTCCTGAAGCTGAAGCAGCAGCTGGAGACGGAGTTCAACCAGAAGAGGGCCAAGTTCAAGGAGCTCTACCTC
TCCAAAGAA------GAGGAGCTGAAGCGCCAGGCGTCATCTCTGGAGGCGTCCCAGGCAGAGATGGTGCAGGTGCAGGCCCAGCTGGCCGAGGCGCGAGCAGAGATGGAGAACATCAAGGAGGTGGCCACGGTGTCGGAGAGCACCAAGCAGGAGGCCATCGACCAGGTCCGGCAGCAG
TGGCAGGAGGAGGTGGCATCCCTGCAGGCCATCATGAAAGACACGGTGCGGGAGTACGAGGTGGGCTTCCACCAGCGCCTGGAGCAGGAGCGCGCCCAGTGGGCACAGTACCGCGAGACGGCCGAGCGCGAGATGGCGGAGCTGCGGCGGCGGCTCTCTGAGGGCCTGGAGGAGGAGAAC
CTGGAGAACGACATGAAGAAGGCCCAGGAGGACGCGGACAAGCTGCGCTCGGTCGTCATGCCGATGGAGCAGGAGATTGCGGCCCTGAAGGCCAAGCTGGCCACCTCCGAGGAGCGCGTCAAGGAGCTGGAGGCCTCCAAGGTGAAGGAGTTGAATCACGTGCTGGAGGCAGAGAAGTCA
TGCCGCACGGACCTGGAGATGTACGTGGCGGTGCTCAACACCCAGAAGACCGTGCTCCAGGAGGATGCAGAGAAGATGAGGAAAGAGCTTCATGAAGTGTGTCACCTGTTGGAGATGGAGCGTCAGCAGCATAACCAGTTGAAGCACACCTGGCAGCGTGCCAACGACCAGTTCCTGGAG
TCTCAGCGGCTGCTGATGAGGGACATGCAGCGCATCGAGAGCGTGCTGACCTCCGAACAGCTGCGGCAGGTGGAGGAGGTGAAGAAGAGGGACCAGGAGGAGGATGAGAAGGAGCGGATTAGTCAGGCTACTGAAGTCAATGAGGACGACGGGGCGGAGCACGCGGAGGCTGCCGAAGAC
TCCCTCATGGGCCTCTCCATAGATGAG---------------------------------------------------------------------------------------------------GGCCACCCCAACCACAGCATGCACAGCTCTCTGCACTCCCTGGACGCTGACACC
CCCGGGGGCCGCCCCGACGGCTCGGGCTCCAACTCGGACCTCTACAAGGACGGCATGCGGCGGGTGCAGTCCACTGACAGCCTGGGCTCCGGCGGCAGTGCTCTACAGGTCCACTCCCTGGCC------AACCACAAGGCCAAGTCGGCCAGCCAGCTGGACGAGTCGGACTTCGGGCCG
CTGGTGGGCGCTGACTCCTCGTCGACGGGCGGC---TTCGAGGCCTTC------GAGACGGCGTCGGTCAGCTCT------CTGCAGGTGCAGCAGCTGAGCGCCGGCCACTTCCTGCTGACCAAGGACCAGGAGAAGGCCATCAAGGCCATGACGCCCGAGCAGGAGGAGACGGCCTCC
ATTCTGTCCAGCATCTCGCACGCCCCCGACACCGCCTACCTGCCCCCCTCCGGACACCGCCTCGTCAGCGAGAGCGAGTGGAACCTCCTGCATCAGGAGCTGAAGAATGCGGGGAGGAAGCTGGGTCGTCGGTGTGACATGTGCTCCAACTATGAGAAGCAGCTGCAGGTCATCCAGGGC
CAGGAAGCCGAGACGCGTGACCAGGTGAAGAAACTGCAGAGTATGCTGCGGCAAGCCAACGATCATCTGGAGCGGACGATGGGCGAGAAACAGGAACTGGAAGACGCCATGAAGCAGGGCAACGAGGAGACGACCGTCAAGGTGTCTGGTCTGAACCAGAAGGTGTTGGAGTGTGAGGAG
CTGCTGGGCAGCCTACAGCAGGCCTTCGGCCAGGCCAAGAGGACCACGCAGGAGCAGATGGCGGTGCTGATGCAGTCTCGAGAGCAGGTGGCAGACGAGCTGAGCAGACTGCAGAGAGACAACGAGAGCCTGCAGGGGAAACACAGACTACACCAGGCCCTGCAGAACCAGGAGAACTTC
CAGCTACCCAGCACTACTGAGGAGCTCCAGTCCCTAGTGCTGCAGTACCGCGAGGACATGGTGTGTGTGCGCACGGCGGCGGAGCACCTGGAGGAGAAGCTGAAGGCGGAGATCCTGTTCCTGAAGGAGCAGATCCAGGCGGAGCAGTGCCTCAAGGAGAACCTGGAGGACACCCTGCAG
CTGGAGATCGAGGGCTGCAAAGAGGAGATC------------GCCTCCTTCTCGAGCCTAAAGACGGAGCTGGAACGGGTGAAAGCGGAAAAGGAGCAGCTGGAGCGCAGCCTGGCAGAGAAGACTCAGGCACTGGAGAGCGTTCAGGGCCTCAAGAACAGCCTGGAGGAGCAGCTAAAG
GATGCACTCACCAGCAAAACGGCGCTGGAGAGCCAGGCGCTGGATGAGAAGGACAAGGCCCAGCGGCTGCAGACGGAGCTGGACGTCAGCGAGCAGGTGCAGAGGGACTTTGTCAAGCTCTCACAGACCCTACAGGTGCAGCTGGAGCGTATTCGGCAAGCGGACTCACTGGACCGCATC
AAGGCCATCCTGAACGACACCAACCTCACAGACATCAGCCAGCTCCCAGAGACA
>ENSTRUP00000023258_TRUB
---------------------------CTGCTCAAATATGGGAACGGATCTAGACCCAATCATGCTCTGCAGCAGCGTCTCGCTGCTCTGGAGCAGGAGAGGGCCGAATTCATTCGTCTCAAACAGCAGCTGGAGGCTGAATTCAACCAGAAACGAGCCAAGTTCAAGGAGCTCTACCTG
TCCAAGGAG------GAGTTGCTGAAGAGGCAGACCGCAGTTTTAGATGAAACCCGGGTCGAGCTGGACTCCGTCCAGAACCAGCTCGCTCTGGCCCGCTCCGAGATAGAGACCATCAAGGCGGTGGCCACAGTGTCCGAGAACACCAAGCAGGAAGCCATCGACCAGGTACGCAGCCAG
TGGCAAGAGGAGGTCGCCTCGCTGCAAGCTATCATGAAAGAAACCGTCTGCGAGTACGAGGTCCAGTACCACCGACGTTTGGAGCAGGAACGAGCCCAGTGGAACCAGTACAGAGAGTCCGTGGAGAGGGAACTGGCCGAGTTGAGGCGCCGTCTCACAGAGGGCCAAGAGGAGCAGAAC
CTGGAGGACGAGATGAAGAAGGCGCAGGAGGATGCAGAGAAGCTGCGATCGGTGGTGATGCCCATGGAGCACGAAATCGCCGCCTTAAAGGCCAAACTGAGCTCAGCAGACGACCGAGTGAAGGAACTGGAGGCTTCCAAGATGAAGGAGCTCAATCATGTTCTTGAGGCGGAGAAGTCC
TGTCGCACAGATCTGGAGATGTACGTCGCCGTGTTGAATACGCAGAAGTCGGTCCTGCAGGAAGATGCAGAGAAACTACGCAAAGAACTCCATGAAGTGTGTCATAAACTGGAGTTGGAGCGGCAGCAGCACAACCAGCTGAAGCACACGTGGCAGCGAGCAAACGACCAGTTCCTTGAA
TCCCAGCGACTCCTCATGAGGGACATGCAGAGGATAGAGAGCGTCTTATCCTCAGAACAGCTCCGCCAGGTGGAGGTGATAAAAAAGAAAGATCAGGAGGAGGACGAGAAAGAGCGGCTGAAGCAGGTGAAAGAGCTGCAGGAGAACAGTATGGGAGACAACACGGAGGCTTCAGAGGAG
TTCTTCCTGGGGATGACTGTTGATGAG---------------------------------------------------------------------------------------------------TCCAATATTGACCACAGTGCACACGGTTCTTTACACTCTCTGGACACTGAGGTG
GTTGCAGGGGGTCCT------------------GCGGACCCCTTCAGGGAGAACCTTCGAAGGGTCCAGTCAACGGATAGCCTCGGCTCCTCGTTGTCCCTCCAGCAC------GGCCTTGGTGGACACAATCATAAGGCCAAGTCGGCCAGCAACTTGGACGAGTCGGATTTTGGGCCG
CTGGTGGGTGCAGAAAGT---------TCCGGC---GTGGACGGGAGCTTCGGAGAGACGTCATCGGTCAGCTCCATCAAACTGACA---------------GCCAGCCACTTCCTGCTGACCAAGGATCAGGAGAAGGCCATCAAGGCCATGACGCCGGAGCAAGAAGAGACCGCGTCG
CTGCTGTCCAGCATCTCTCATGCTGTGGACACGACCTTTTTGCCACCGGCGGGATACAGGCTTGTCAGCGACAGCGAGTGGAACCTCCTGCAACAAGAGGTGAAAAATGCAGGCAGGAAGCTCGGCCGACGCTGTGACATGTGCTCAAACTATGAGAAGCAGCTTCAGGCCATTCAAGGA
CAAGAGGCTGAGACACGAGATCAGGTGAAGAAGCTGCAGGTGATGTTGCGGCAGGCCAACGAACAGCTAGAGAGGACCATGACTGACAAACAGAATCTGGAAGACTCAGTTCAAGCAGGCAACAAGGAAACGGCTGCAAAGGTGTCCACCCTCCTGCACAGAGTCCAGGAGTCTGAAACA
CTGCTCAGCTCGTTGCAACTGGCTTTTAGTGAAGCTAAGAGGAACACCCAGGAAAATTTGATGGTGCTGGTTAAATCGAGGGAACAGGTGGCAGATGAGCTCAGTAGACTCCAGAGAGACAACGAAAGCCTGCAAGGAAAACACAAACTGCATGTAGAACTCCAGCAACAGGAAGGCTTC
CAGATGCCTGATAATGTGCAGGAGCTGCAGGAGCTCGTGGTGCAGCTGCGCGACCACCTGGTGGCTTTACGGACATCATTTGACCACATGGAGGAAAAGCTGAAAGCAGAGATTTTGTTTCTGAAGGAGCAGATCCAGGCAGAACAGTGTCTAAAGGAGAACCTGGAGGACACGCTGCAG
GTGGAGATTGAGGGCTATAAGGAAGAGATC------------GCATCATTTTCCAGGCTGAAGACGGAACTGGAACAAATCAGAGTGGAGAAGGAACAGCTGCAGAACGGCGTAACGGAGAAGGCGGAACTGCTGGAGAAGCTGCAGAGCATGAAGATCAGTCTGGAGCAACAGCTCAAA
GATCTCAGCGATACAAAGGCCGCGCTGGAGGCTCAGGTTGTGGATGAGAAGGCTAAAGCTCAGCGACTGCAAACAGAGCTAGATGTCAGTGAGCAGGTTCAAAAAGACTTTGTCAAGCTTTCTCAGACACTTCAGGTTCAGTTGGAACGAATCCGTCAGGCTGATTCTTTGGAGCGAATC
AGAATCATCCTGAACGACACCAAATTAACTGACATCAACCAGCTTCCAGAGACA
>ENSDARP00000103673_DRER
ATGGCCGAGCAGGCCTCGGGATCCACCCGGCCG---------------CCTCAACACGACGGGGTT------------------GAACAGGAGCAGGATCGAACCGACTTCCTGAAGCTCAAACAACAGCTGGAGATGGAGTTCAACCAAAAACGGGCCAAGTTTAAAGAACTCTATCTG
TCTAAAGAA------GAGGAGTTGAAGAGGCAGACTGCTATACTGGAGAAGGCCCAGGCAGAGATGTGTAGTGTGCAAGAGGAGCTGGCCGATGCTAAAGCGGAGATGGAGACCATCAAAGCCGTCGCCACCCTTTCGGAGAGCACAAAGCAGGAAGCCATCGACCAGGTCAAGCAGCTC
TGGCAGGAGGAGGTGGCGTCACTGCAAGCTATTATGAAAGATGCAGAGCGGGAATTTAAATTGCAGTTCCAGCAGAAGTTGGAGCAGGAGCGGGCACAATGGACACAGTACCGCGACGGGGTAGAACGAGAGATAGCCGAGCTTCGCCGCCGTCTTTCTGAAGGGCAGGAGGAGGAAAAT
TTAGAGAACGAGATGAAGAAGGCTCAAGAGGACGCAGAGAAGCTCCGTTCGGTGGTGATGCCGATGGAGAGTGAGATCGCAGCGCTGAAAGCCAAACTGTCAAGCTCAGAAGATCGAGTTAAGGAACTGGAGGCTGCCAAGGTGAAAGAGCTCAATCATGTCCTGGAGGCTGAGAAGTCT
TGCCGCACAGATTTGGAGATGTATGTTGCGGTCCTTAACACCCAAAAATCTGTCCTTCAAGAGGATGCAGAGAAACTTCGGAAAGAACTCCACGAGGTGGTTCACCTGCTGGAATTGGAGCGGCAGCAGCACAATCAGCTGAAACACACTTGGCAGCGTGCCAACGATCAGTTCCTGGAG
TCGCAGCGGCTGCTGATGCAAGACATGCAGCGCATTGAGAGTGTGCTGTCCTCAGAACAGCTGCGGCAGGTGGAGGAGATCAAGAAGAGGGACCAGGAAGAGGATGAGCAGGAGCGATTGAGTCAAGCTAAAGAGGCCAGTGAGGATGATGGGACGGAGCATGCGGAAGCAGTGGAGGAT
TCGCTGCTTGGACTCTCCATAGAAGAG---------------------------------------------------------------------------------------------------TCTCACCTCAGTCACAGTATTCACAGCTCTTTGCACTCTCTGGACGCAGACACC
CCT---GGCCGCCCGGAC------------AGCTCTGACCCTTATAAGGATGGTCTTCGGAGGGTCCAGTCTACAGACAGCCTGGGTTCTTCAGGAGGATCCTTACAGCCTCACGGCCTGGGCGGACACAACAACAAGGCCAAGTCAGCCAGCCAGCTGGACGAGTCAGACTTTGGTCCT
CTAGTGGGTGCAGACTGT---------GGGGGC---TTTGACAGTATG------GACACCTCCTCCATTTCTTCC------CTCCAG---------------CCGGGACATTTTCTCCTCACTAAGGACCAAGAAAAGGCCATTAAGGCCATGACCCCAGAGCAGGAGGAGACCGCATCG
CTTCTGTCTAGTATTTCTCACACAGCCGATACAGCTTACCTGCCCCCATCTGGATACCGGTTGGTCAGCGAGAGCGAGTGGAATCTTCTGCAGCAGGAGCTGAAGAACGCTGGAAGGAAGTTGGGCCGGCGATGTGACATGTGCTCTAATTACGAGAAACAACTGCAGGTCATCCAGGGA
CAAGAGGCCGAGACACGAGATCAGGTTAAAAAGCTACAGGCCATCCTGCGGCAGGCGAATGATCAGCTGGAGCGGACGATGAATGAGAAACAGGAGTTGGAGGATTCGGTCAAACAGGCCAATGAGGACACTACTGCCAAGATCTCGGAGCTGAAGCAGAAAGTTCAGGAGTCGGAGTCT
CTCTTCAGCGCTCTCCAACAGGCCTTCAGCCAGGCCAAGAGGAACACCCAGGAACAGATGGCTGTTCTGCTACAGTCCAGAGAGCAGGTGTCTGAGGAGCTGAACAGACTGCAGAGAGATAATGAAAGTCTTCAGGGCAAACACAGACTTCACATGACACTGCAGCAGCAAGAGGACTTT
CACATGCCGACCACTGTACAGGAACTTCAGAAGCTGGTGTTGCAGTACAGGGAGGACATTGTTTCTGCACGCACAGCAGCCGAGCATTTAGAGGAGAAGCTGAAGGCTGAAATTCTGTTCCTGAAGGAGCAGATCCAGGCGGAGCAGTGCCTCAAAGAGAACCTGGAGGACACTCTACAG
CTGGAGATTGAGGGCTGTAAAGAAGAGATC------------GCATCTTTTTCCAGCCTAAAGACGGAACTGGAACGAGTGAAGAGTGAGAAGGAACAGCTGGAGAGCAGCTTGGCAGAGAAGAGCCAGATGCTGGAGAGTGTCCAGCGCCTGAAGAACAGTCTAGAAGAGCAGCTCAAA
GACACCCTCGGCAGCAAGAGTGCTTTGGAGACTCAGGTGTTTGAAGAGAAAGACAAATCACAGAGACTTCAGGCAGAGCTGGACGTCAGCGAGCAGGTCCAGAGAGATTTCGTCAAACTGTCCCAGACCCTTCAGGTGCAGCTAGAGCGCATTCGGCAGGCCGAGTCATTAGACCGGATC
CGCGCCATCCTCAACGACACCAACCTTACAGACATCAGCCAGCTTCCAGAGACA
>ENSGACP00000027574_GACU
GTAGCAAAAAAAGGTCCCGGGGCCCAA---------------------------------GAGGAGCTGCAGCAGCGAGTGGCCGCTCTGGAGCAGGAGAGGACCGAGTTCATCAAACTCAAGCAGCAGCTGGAGGCCGAGTTCAACCAGAAGCGAGCCAAGTTCAAGGAGCTCTACATG
TCCAAGGAAGCCACAGAGGAGCTGAAGAGGCAGAACGTGGAGCTGGAGGGCGCCCAGGTGGAGCTGCGCTCCGTCCTGGACCAGCTGTCTCATGCCCGGAGCGAGATGGAGACCATCAAGACGGTCGCCACCTTGTCGGAGAACACCAAGCAGGAAGCCATCGACCAGGTCCGCGGCCAG
TGGCAGGAGGAGGTGGCTTCGCTGCAGGCCATCATGAAAGAAACCGTGTGCGAGTACGAGGTCCAATTCCACCAGCGCCTGGAGCAGGAGCGAGCCCAGTGGAACCAGTACCGGGAGGCAATGGAGAGAGAACAGGGCGAGCTGAGACGCCGTCTCACCGAGGGCCAGGAGGAC---AAC
CTGGAGGACGCCATGAAAAAAGCGCAGGAGGATGCGGAGAAGCTGCGTTCGGTGGTGATGCCCATGGAGCACGAGATCGCGGCGCTGAAAGCCAGACTGACGACGGCCGAGGACCGCGTGAGGGAGCTGGAGGCCTCCAAGGTGAAGGAGCTCAATCACGTCCTGGAGGCTGAGAAGTCG
TGTCGCACGGACCTGGAGATGTACGTCGCTGTGTTGAACACTCAGAAGTCCGTCCTGCAGGAGGACGCAGAGAAACTACGGAAGGAGCTCCACGAGGTGTGCCACAAGCTGGAGCTGGAGCGGCAGCAGCACAACCAGCTGAAGCACACGTGGCAGAGGGCCAACGACCAGTTCCTGGAG
TCCCAGCGTCTCCTCATGAGGGACATGCAGCGGATAGAGAACGTGCTGTCCTCAGAGCAGCTCCGCCAGGTGGAGGAGATGAAGAGGAAAGACCAGGAGGACGACGAGAAGGACCGGCTGATCCAAGTGAAGGAGCTGCAGCAAGAGGAG---GGAGACAACACGGAGCCCCTGGAGGAC
TCGTTCCAGGGGCTGAGCGTGGAGGAG---------------------------------------------------------------------------------------------------CCT---------CACAGCGGCCACGGCTCCATGCACTCCTTGGACACCGACGTG
GTGGCGGGC------------------------GCCGACCCCTACGTGGACAACCTGCGGCGGGTCCAGTCCACCGACAGCCTGGGCTCCTCGCTCTCCGTCCAGCAG------GGCCTCGGCGGCCACAACCACAGGGCCAAGTCGGCCGGACACCTCGACGAGTCCGACTTCGGGCCC
CTGGTGGGGGCCGACTGC---------GGCGCCGCGGCGGACGCCAGCTTCGGCGAAACCTCGTCCATCGGCTCCATCAAGCTGACG---------------GCGAGCCACTTCCTGCTGACCAAGGACCAGGAGAAGGCCATCAAGGCCATGACGCCCGAGCAGGAGGAGACGGCGTCG
CTGCTGTCCAGCATCTCCCACGCGGCCGACACCGCCTTCCTGCCGCCGGGGGGCTACCGGCTCGTCAGCGACAGCGAGTGGAACCTCCTGCAGCAAGAGGTGAAAAACGCCGGCAGGAAGCTGGGCCGGCGGTGCGACATGTGCTCCAACTACGAGAAGCAGCTGCAGGCCATCCAGGGA
CAAGAGGCCGAGACGCGGGATCAGGTGAAGAAGCTGCAGGTGATGCTCCGTCAGGCCAACGATCAGCTGGAGAGGACGATGACGGAGAAACAGAATCTGGAGGATTCGATGAAAGCGGGAAACGAAGAAACAGCCGCCAAGGTGTCCGTCTTCATGCAGAGAGTCCAGGAGTCGGAGATG
CTGCTCAGCACACTGCAGCAGGCCTTTAGTGAAGCAAAGAGGAACACGCAGCAGCAGATGGTGGTGCTGGTGAAGTCGAGGGAGCAGGTGGCGGACGAGCTGAGCCGCCTGCAGAGGGACAACGAGAGCCTGCAGGGGAAGCACCGACTGCACGAGGAGCTGCAGCAGCAGGAGGGCTTC
CACATGCCCGACACCGTGCAGGAGCTGCATGTTCTGGTGCTGCGGCTGCGCGAGGGCCTGGTGGCGCTGCGGACCTCCGCCGACCACATGGAGGAGAAGCTGAAGGCGGAGATTCTGTTCCTGAAGGAGCAGAACCAGGCGGAGCAGTGCCTGAAGGAGAACCTGGAGGAGACCCTGCAG
CTGGAGATCGAGGGCTGCAAGGAGGAGATA------------GCGTCTTTCTCCAGTCTGAAGACGGAGCTGGAGCGGGTGAAGGCGGAGAAGGAAAAGATGCAGAGCGTTCTATCGGAGAAGACCGAGACGCTGGAGAGCCTCCAGGGCCTGAGGATCGGCCTGGAGCGCCAGCTCCGA
GAGCTCGCCTCCACCAAGAGTGCACTAGAGACTCAGGCCTTTGAGGAGAAAGACAAGGCTCAGCGGCTGCAGACGGAGCTGGACGTCAGTGAGCAGGTTCAGAAGGACTTTGTCAAACTTTCTCAGACCCTTCAGGTGCAGCTGGAGCGAATACGACAGGCGGAGTCGCTGGATCGAATC
AAAGTCATCCTCAATGACACCAACTTGACGGACATCAACCAGCTCCCGGACACA
>ENSXMAP00000011375_XMAC
ATGGCCGAGGAGGCCGAGGGTTCCCCTCTGTCG---------------TCCCAACATGACGAGGTGCTTCAGCAGCGTGTGGCGGCTCTGGAGCAGGAGAGGGCCGAGTTCATCCGGCTCAAGCAGCAGCTGGAGGCCGAGTTCAACCAGAAGAGAGCCAAATTCAAAGAGCTGTACCTG
ACCAAGGAA------CAGGAACTTAAAAGACAAACCGAGGCCCTGGAGAACTCCCAAAGCGAGCTGAGCGCCGCACAGACACAGCTGTCTCAGGCTCAGTCCGAGATCGAGACCATCAAAGCCGTGGCCACTGTGTCGGAAAACACCAAGCAGGAAGCCATCGACCAGGTCCGCAGCCAA
TGGCAGGAGGAGGTGGCCTCGCTGCAGGCCATCATGAAAGATACAGTGTGTGAATACGAGGTCCAGTTCCACCAGCGCCTGGAGCAGGAGCGAGCCCAGTGGAACCAGTACCGAGAGGCAATGGAGCGGGAGCTGGGCGACTTGAGGCGCCGCCTCACGGAGGGACAGGAGGAGGAGAAC
CTGGAGGACGAAATGAAGAAGGCTCAGGAGGATGCAGAGAAGTTGCGCTCCGTGGTGATGCCCATGGAGCAGGAGATCGCAGCGCTGAAGGCCAAGCTGAGCAGCGCCGAGGACAGGGTGAAGGAACTGGAGGCGTCCAAGGTGAAGGAGCTGAATCATGTTCTGGAGGCTGAGAAGTCG
TGTCGTACGGACCTGGAGATGTATGTGGCTGTGCTGAACACGCAGAAGTCTGTGCTGCAGGAAGATGCAGAGAAACTACGCAAAGAGCTCCATGATGTGTGTCACAAACTGGAGTTGGAGCGGCAGCAGCACAACCAGCTGAAGCAGACGTGGCAGCGGGCCAACGACCAGTTCCTGGAG
TCCCAGCGCCTCCTGATGAGGGACATGCAGAGAATAGAGAGCGTGCTGTCCTCCGAACAGCTCCGCCAGGTGGAGGAGATGAAGAAGAAGGACCAGGAGGAGGATGAGAAGGAGAGGCTGAGTCTGGTGAAGGACCTGCAGGAGGACGATGGAGGAGACAACACTGAGCCTCTGGAGGAC
---TTCCTGGGGCTGAGCGTTGAGGAG---------------------------------------------------------------------------------------------------CCTCCGACCAACCACAGCGCTCATGGATCCATACACTCCTTAGACACTGACATC
GTTGCCGGCGGCCCT------------------TCGGACCCCTACAAGGACAACCTGCGGAGGGTCCAGTCGACCGACAGCCTCGGGTCCTCGCTGTCTTCACAGCAG------GGACTCGGCGGACACAACCACAAGGCCAAGTCGGCCAGCAACCTGGATGAATCGGACTTTGGGCCC
CTGGTGGGGGCCGACTGC---------GGCGTG---ACAGACAGTAGTTTTGGTGAGACCTCGTCCATCGGCTCCATCAAGCTGACG---------------GCGGGTCACTTCCTGCTGACTAAGGACCAGGAGAAAGCGATAAAAGCCATGACGCCGGAGCAGGAGGAGACGGCGTCG
CTGCTGTCCAGCATCTCCCACGCTCCGGACACCGCCTACTTACCGCCGTCCGGCTACCGACTCGTCAGCGACACCGAGTGGAACCTGCTGCAGCAAGAGGTAAAAAACGCTGGCAGGAAGCTCGGCCGACGCTGCGACATGTGCTCCAACTATGAGAAGCAGCTGCAGGCCATTCAAGGG
CAGGAGGCCGAAACACGAGACCAGGTGAAGAAGCTGCAGGCCATGCTGCGTCAGGCTAACGATCAGCTGGAGAGGACGATGACGGAGAAACAGAGTCTAGAAGAATCAGTAAAAATAGGAAACGAGGAAACTGATGCTAAGGTGTCTGCCCTCATGCAGAGAGTCCAGGAATCAGAAGCG
CTGCTCGGCACACTGCAGCAGGCCTTCAGTGAGGCTAAGAGGAACACACAGGAGCAGATGGCGGTTCTGTTGAAGTCGAGGGAGCAGGTGGCGGATGAGCTAAGCCGACTACAGAGAGACAACGAGAGCCTGCAGGGTAAACACCGACTGCATCTAGAACTGCAGCAGCAGGAAGACTTC
CAGATGCCCGACACTGTGCAGGATCTGCAGGGCCTGGTGCTGCAGTACCGGGACGACGTTGTGGCGCTGCGGACGGCGGCTGATCACGTGGAGGAGAAGCTAAAAGCTGAGATCCTGTTCTTGAAGGAGCAGATCCAGGCGGAGCAGTGTCTGAAGGAGAACCTGGAAGACACCCTGCAG
CTGGAGATCGAGGGCTGCAAGGAGGAGATAGACATCTTGGAAGCGTCATTCTCCAGCCTGAAGATGGAGCTAGAGAGGGTTAAAGCAGAGAAGGACAAGCTGCAGAGCTGTTTAGCAGAGAAGACGGAGACACTGGACAGCGTCCAGGCCGTGAAGATGAGCCTGGAGCACCAGTTCAGA
GAAGTCGCCACTGCAAAGAGTGCATTAGAAAGTCAAGTTCTGGACGAGAGAGACAAAGCCCAGCGGCTGCAGACTGAGCTGGACGTTAGTGAGCAGGTCCAGAAGGACTTTGTCAAGCTTTCTCAGACGCTTCAGGTCCAGCTGGAGCGAATACGACAGGCGGAATCCCTGGATCGGATC
AAAGTAATCCTGAACGACACCAACCTGACCGACATCAACCAGCTTCCAGAGACA
