# Supplementary material for: Global expression pattern of genes containing positively selected sites in European anchovy (Engraulis encrasicolus L.) may shed light on teleost reproduction
Source: PLoS One. 2023 Aug 11;18(8):e0289940. doi: 10.1371/journal.pone.0289940 (PMC10420382; doi:10.1371/journal.pone.0289940)
Supplement: S1 File — (ZIP) [file pone.0289940.s008.zip › alignments/anchovy.15036_ANCH.fas]

>ENSONIP00000024689_ONIL
------------ATGTCATCGTGGTTGGGGGGAATCGGCTCCGGCCTCGGCCAGTCTCTGGGCCAGGTTAGCGGGAGTCTGTCATCTTTCACCGGGCAGATATCGAACTTTACCAAAGACATGCTGCTG---------------------GAGGGTGTAGAAGAAGTCGGAGAC------
AGTGAACTA------CCTAGTTCCAAGTTGGCTGAAGTCGAGTCTGCGTTTGGTGCTCAGAAATCTGAGTATGAGAGATTGCGAAAGCTTCATGCAGAGCTTGAGGAGAAGCTGGAGGCAGCGGAGATCCAAATCAAGCGTCAGTCTGCAGAATACAGGACCCTGCTGCAGCAGAAAGAT
GTGGAGATTAGTCACCTGAAAGCTCGGCAGAGTGGGCTTCAAGAAGAAGTCCAGAAGCTACAGCAATCAGCCCAGTCTGCTTCAGCTGGC---------------CCTGCGATGCTGCCCGTAACCACTACGTCA---------TCGTCCACTACCTCCTCTTCTGCTTCCTCT------
---TTCCTG------------TTACGTCACCCAGGATCTCACCAGGGCTTCCAT---GGTGAAGAAATGGACCTCAGCGATGTGATCTGGTCGCAGCAAGAGATCAATAGGCTGTCGACAGAAGTCATGCGTCTGGAGTCGGAGGTAGCACACTGGCGACGAATGTCTCAGGCATCAACA
GCAACAGGAGCTGGT---AATGGCGACCACAGTGAGATTCTCAAGCTTCAAAGGACTATTAAGGAGCTTCGAGATGAGATGAGTCGTGAGGTGGATGAACACCAGCATGAACTTGCAGCTCTGCAGGATGCCCAGCGACAGAAGCTGGCAGATGTCACCCGGCGGCACAGGCAGGAGCTG
GCAGAGTACGAGGAGAGGATAGAGGAGCTGGAGGAACAGATTCAGAGT---------------------------------GGTGGTGGT---CAGCCCACCTCTGTGTCA---------GACACCTCCAAGCTGCATGAACTCCATGAAACCATACAGTCCCTGCAAGAAGCAGCGGAG
CAGCGTGAGAAGCAGCTGGCCGAACTGTCTGCCAGTTTGGAGGAGGCACAGAAGATACAAGCCTCACTGCAGCTTGAGAAGGATGATGCTCAGCAAGAGAATACCGGGCTCCTGCAGAACTACACGCGGCTGCAGGCCTCCGTGGCTGAGCTCCAGACACGAGTTCAAGAGCAGGAGGGG
AAGGCTTTGCAAAAAGCCCAGCTAGACCACGAGATCCAAATGTTAAGAAATAGCCTTGCAGCTGCAGAAAAGGAAATAGAGAGACTGAAAAACCTGGATGAGGCAGAACCAAAGGAAGAAGTCGAGCATGCAGACATCTTAGAACTGAACACCATTATTGGAGCACTGAGACAAGAAAAG
GAAGACTTGGAACAAGAAAAG---------------------CTTAATCTGCAAGAAAGACTTAAAGTGGCAGAAGAACAACTAGTCAGCAGAAATGAAGCT------GAG---------------------------TCT---GATTTG------------------------------
GAGTCATTGGAT---------------------GATTTGAAGGCAGAATTGGGGAGGAGAGAAAAGGCCCTGAGAGCTACTGAGGAGGAGCGGGACACACTGATGTCTGAACTGGAGGAACTAGACCGACAAAACCAGGAAGCTACACAGCATATGATCTCAGTGAAAGAGCAGCTCTCT
GGACAGCTGAAAGAGGCCGAGACAGAGCTGAAAAGAATGACTGCAGAGCTCAACACATCCAATGACCAGAAAAGGGCACTTGAGCAAGAGCTGGAGTCCCAAAAAGAGAAAATGAGCCAGAGTGCTTTTACCCTTAACGAACTGCATATGGGGAAACAGCAATTGGAACGGACAGTGAAA
GAGCTAAAAGACAAACTGGGACACGCACAGGAGCAGAGCCGGGATGCACGCAGAGAGGTCAGCGAGCTAAAGAAGTCCCTGCAGGAGAAAGAGGAGCTGTTATCGGCTGCTAAAGCAAAACTTTATGAAGGAAGGGAGAGAGCAAGTGAGGCACAGGGTACTAATGAGGCGCTAGCAGAG
AAGGAGAGAGAGTTGTCAGACCTCAGGAGAGAATTGGATGAGATGAGGCGCTCCCACGAGAAGGTGATGTCTGAAGACTATGAGTTGAAGGTGGAGAACAGGAGGTTCAAGGCGGACAATGAGCAGACCTTGGGTAAAGTGGAAGAACTAACCAGACAGCTGAAGGAAAGCCAGGGTGTT
CTGAACAGGGTTGTGAGGGAGAAGGATACTCGTATTGAAGCTTTAAAGCTGGAGAAATATCAGCTCGAAGGTGAATTGACGCAGGCTGAGAACAAACTAAAAGAACAGGTAAAACAGTACCAGCAGACCATCGAGGAGTTAACTCGAGCTCGATCTATGGACGCCTCTGCTTTGCAGACT
GAGCATGAACGTGCCATCAAACTAAACCAGGAGAAAGACATGGAGATTGCTCAGCTGAAAAGAGATGTGGAGCAGGTGGCAGCTGACCACAGAGACACCAATGAGATGCTATCGATCACAGTTGCAGGGCAGAAGCAGCTGACGGATTTGCTGCAAGAGAAAGATGTCTTTATGGACACT
TTAAAACAAAATGCTGCAGATTTACAG---------ACAGAGCTGGATAATAAGGTTTCAGTTTTCACCAAGGAAGTTGAAACACTCAAACAGTCGCTAGATGAAAAGGATAAGCAGCTGGGAGGTATGAAGGAGGAGAACAGCCATCTGAAAGAGGAGATTGACCGCCTCAGGGATCAG
CAGAGCAGACCTCTACCTCTGGCTGAGCCCAGGACTCTGGACATCATCACAGAGCTGGAGACAGAGATCACCCAACTCAAATCCTCCCGTAATGCCCTGGAAGAGGAGGTCCAGACTCTGAGGAGAACCACTGAGGAACAGCAAGCTTCTCTACTTCTCTCTCAACAGTCTCTGCAGGCT
CAGCAGAGTGAGATTGAACAGGCTCGTGCTCACCATCAGCAGACAACACTAAACTACGACAGACTCATCCAGGCCAGAGACGAAGAGATAACCCGCCTCCAGCAAACTGTAGAGCAGCTTAGTGAGAGTCAGAGCAGAGCCAACTCT---CCGTCTGTGCAGGGAGAGGTCATCTTGCAG
------------------GAGGAAAAGACTCAGACCCTAAATCAG---GAGAATGGCAATGAGAAACACGACCTGTCTAAGGTAGATATAGAAAGACTGGTGAGGGGCATCAAGGAGAAAGAGACTGAGATCACCCAGCTTAATGAGAAGAACCTGTCACTGACCAGGCAGCTGGATCAG
CTGGTGGTTTCTCGTGACGAAGTGGGAAAGCTCTCACAGATGATCATGCAGAAGGATCTTGAAATTCAGGCACTTCATGCCAGAGTTTCCATG------GGA------------------------------GGCGGACACAGCCAGGATGTCATGTTCTTACAGCAGCAGCTACAGGCA
TACGCTGTGGAGAGAGAGCAAGTGATTGCCGTGCTTAACGAGAAGACCAGAGAAAACAGCCAGCTTCGGTCCGACTATCACCGCCTCATGGATATCATGGCCGGAAAGGAAGCAGCCCTGTTGAAGCTTCAGCAGGAAAATCAGCGCCTCTCTAACATGAGCGATCCCTCGGGAAGCCAG
GAGATGTTCAAGGAGACCATCCAGAATCTGTCTCGAATTATTAGGGAGAAGGACATAGAGATCGATGCATTGACCCAGAAGTGCCAAACGCTGGTGACCGTCCTGCAGTCCTCAGGAGGA------GAGCCCGGTGCTGGCTCTGGAGGGGTCAGCAGCAACCAGTTTGAGGAGCTACTG
CAGGAGAGGGACACACTGAAGCAACAGGTGAAGAAGATGGAGGAGTGGAAGCAGCAGGTCATCACAACAGTCAAGAACATGCAGCACGAGTCGGCTCAGCTGCACGAGGAGCTGATCAAACTCCAGAGTCAGGTTTCTGCCGACAGTGACTGTAGCTCAAAGCTCTCAGTGGACTACGCT
CGACTGGTCCAGAATTACGAGCAGAAGGAAAGGAGATTGGGAAGTCTGAGTCTGGAACTCGCACAGGTTCAACAAACCATTACCCAGCTCAGCAGCACAAAGGATGTCCTGTTAGGCAAACTGGACAGCGTCACGCAGACACCTGAAGTCATAGCC---------ACTCAGTGTAGTGGC
TCTTCT---CTCAGTACTGATGCTCCAAGCCATCAG------------------CCAGATTCCGCTGTAAAAGATGAGAAGATACAGCAAGAAGTTGTTCAACTAAAAGCACAGTTGACTGAGAAAGAAAACACGATCAGGACTCTTCAAGAAAACAACCACAGACTCTCCAACTCCGCG
TCTGCCTCTGAAAGCGAGCAGCGAAGTCAGGCAGAGGAGGCTCGACAGGTCAGAGAGAGACTGGAGGCCTTGCAGAGGTCTGTGAGGGAGAAAGACTTGCTCATCAAAAGCAAAGGAGACCAACTAGTTCAAGTAAGTGAAGCACTACGTAACCGTGAGAATGACAACGAGGTTCTGAAG
CAGGCTGTGACCAACCTCAAAGAGCGTGCGCTCATTCTTGAGATGGACGTGAAGAAGCTAAAGGAGGAGAACGAGCTGGTTGCTGCACGCTCTCGAGAGAAAGAGTCAGAGTTTAGAGCTCTGCAGGAAACTAACATGCAGGTTTCCCTCCTGCTGCGAGAGAAGGAGTTTGAACTGAGT
GCGATGAGCGAGAAGGCTGCCACTGTGGAGAAACTGCTCAAAGACAAAGAGCAGGGTAAATCTGGTGAGCTGAATCAGCTCCTGAACGAAGTGAAGTCCATGCAGGACAAAGCTGTGGCATTTCAGCAGGAGAGGGATCAGGTGATGATGGCACTCAAGCAGAAGCAAATGGAGACTACG
GCATTACAGACTGAGCTCCAACATGTGAGAGACAAAGAGCACCGCCTAAACTTGGAGCTTGAACGGTTGCGTAATCACCTGTTGGAGATTGAAGATTCATACACGAGAGAAGCCCTCGCTGCAGAGGACAGAGAGACAGAGCTCCGCAGGAAGGTGGCTCTGCTGGATGACAGACTGACG
ACATCCTCAAGTGCTGTGGAGAGTGCCAGTCAACAGGCCAGCATGCAGGTAGAGTCTCTGCAGGAGCAGTTAATTGGGGTGGTGAAGCAGAGAGACGATGCGCTGGCCCAACTCAGAACCTCTCAGGAACAAGTCAACCAGTATGCAGTGTCACTCTCCAACCTGCAGATGGTGCTAGAG
CAATTCCAACAA---------------------------------GAAGAGAAAGCCATGTACTCAGCAGAACTTGAGAAGCACAAGAAGGAGAAAGAGGAGTGGAAAAGAAAAGCTCTGAAACTGGAGGACCAAGCTTCTGCTCTCCAGATGAACCTGGATGAAGCCAACGCTGCTCTA
GATTCAGCATCTCGTCTCACAGATCAGCTCGATCTGAAGGAGGAACAAATTGAGGAGCTGAAAAAACAAGTGGATGTGAGGCAGGAGATGCTGGAAGAGGCACAGAGGAAACTCATGAACCTTTTGAACAGCACAGAGGGAAAAATAGACAAGGTCCTGATGCGTAACTTGTTCTTGGGA
TACTTCCACTCGCCCAAAACCAAGCGTGCCGATGTGCTGAGGCTCATGGGAAGTGTCTTGGGTCTAAACCGAGAAGATGTTGAAAAGATGCTGGAGGAGGACAGGGGCCACGGTGTTACTGGATGGGTATCGAGCTGGTTGGGAAGCAGAGGAGCACAAAGTGTCCCAAACACTCCACAG
AGACCCACCAGTGGCCAAGCGCTCAACTCTTCCTTCTCTGAGATGTTTGTGAAATTCCTGGAGATAGAGTCGACTCCCTCTCTGCCTGCACCAAAGCTTCCGGTTCATGACATCAAGCCTCTGAGCGCCCCACCCGCGGGAAGAACCAGC------------------------------
---AGCGGCACTTCCAGCATGGCCGCAGGGGCTCCAGTTTCCCTGAAGCGAGCCGGTGATTCCAATCCGTTCCTGGCCCCTCGCTCTGCAGCGGTACCTCTGCTG------------GCTGGTTCCAGCTCTGGGGGCCCAGGAGGCCACCTGCTGATGAAGCCCATCTCTGACACCCTG
CCCACCTTCACTCCTGTGCCGGTCTCAGCTGAGGCCAGCGGTGGAGCCGTGCTCAAAGACTTGTTAAAGCAG
>ENSTNIP00000009937_TNIG
------------ATGTCATCGTGGCTGGGTGGACTCGGCTCCGGCCTCGGTCAGTCCCTGGGACAGGTCGGTGGCAGCCTGTCCTCTTTCACTGGACAAATATCCAATTTTACCAAAGACATGTTACTG---------------------GAAGGTGTAGAAGAAGTAGGCGGT------
---------AAGTGTCCAATTCCAGGCCTGACTCAAGTTGAAGCCGCATTCGCTGCCCAGAAATCGGAGTATGAGAGATTAAAAAAGATCCATGCCGAGCTGGAGGAAAAACTGGAGGCTTCGGAGATCCAAAATAAGGCTCAGTCGTCAGAGTACAGAACCCTCCTGCAACAAAAAGAT
GTGGAGATCAGTCACCTGAAAGCCCGACAGGGTGGACTACAGGAGGAAATCCAAAAGCTGCAGCATTCAGCCCAGTCGGCCTCCGTCAGT---------------CCCAGCTTGCTGCCCGTCACTACCGCTTCC---------TCCACC------GCATCTTCCTCCTCTGCC------
---TTCCTG------------TCACGGCCCCTGGGGTCCCACCAGGGTTTCCAC---GGTGACGAAATGGACCTCAGCGATGTACTCTGGTCACAACAGGAGATCAACCGGCTGTCGACAGAAGTCACGCGCCTGGAGGCAGAGGTGGCTCACTGGAGGAGGCTGTCTCAGACATCATCA
AGCGCAGGAGCTGGT---AATGGTGACCAGGGTGAGATCCTCAAACTTCAAAGAACAATAAAGGAGCTGCGAGAAGACATGAGTCGTGAGGTGGACGAACACCAGCACGAACTGGCTGCTCTGCAGGACGCCCAGCGGCAGAAGATGGCCGACGTTTCGCGACGGCACAGAGAGGAGTTA
GCAGAGTACGAGGAGAGGATCGAGGAGCTGGAGGAGCAGATGCGGAGC---------------------------------GCTGGTTGC---CCGGCCGCTTCTCCATCA---------GATGGCTCAGAGGTTGCCGAACTTCAGAAAACACTAATCTCACTGCAGAACGCGGCGGAC
GAGCGGGAGAAACAGCTGAGCGAGCTTTCAGCCAGGCTTGAGGAGGCAAAGCAGAAAGAGTTGTTCCTGCTCCTGGAGAAGGACGAAGTCCAGGAAGAGAACGCCGTCCTGCTGGAGAATTACACACGGCTGCAGGCCTCCGTGGCTGAGCTTCAGACACGAGTGCAAGAACAGGAAGAG
AAATCTCTGCAGACAGCTCAGATCGACCACGAGGTCCAAGAGCTGCGGAAAAGCCTCGCAGCATCGGAACAAGAAAACACGAGACTGACCAACCTTTCTGCAGCAGAAACTGAGGAAGAGGTTGAACATGCGGACATCTTAGAACTGAACACCATTATTGGGACACTGAGACAAGAAAAG
GAAGCTTTGGAACAAGAAAAG---------------------CTAAGCCTGCAGGAAGAGCTGAAGGCGGCTCAGGAGCAGATGGCTAGCAATACGGAAGCT------GAG---------------------------CATGATCAGTCA------------------------------
GAGGCCATTGAT---------------------GACCTGAAAACGGAGCTGGAGCAAAAACGGAAAGTTCTGAGGAATGTCCAAGAGGAACGGGACACGCTGATGTCAGAGCTGGAGGAGCTGGACCGACAAAACCAGGAAGCAACACAGCACATGATTTCTTTAAAGGAGCAGCTGTCT
GCTCAGCTGAAGAAGGCAGAGGCAGAAATAACGAGTCTGACTTCAGACCTCAACGCCACCAAAGGAAGGAACGAAGAGCTGAGTCTGGAACTGGAGACCCAAAGAGGAAAGATGAGCCAGAGCGCCTTCACCCTGAATGACCTGCATATGAACAAACAGCAGCTGGAAAAGTCGGTGAAG
GAGCTAAACGACAAGCTGGGACATTCACTGGCCCAGAACCGGGAGGCCCGTGGAGAAATCGCCGAGCTGAAGAAGAATCTGCAGGAGAGAGATGAGCAGCTGTCTGTTGCCAGAGCAGCGCTGGATCAGGAGGGTGAAAAAGGAGCCCAAACACGGGAAATTGAAGAGAAATTTCCAGGA
AAGGAAAGAGAGTTATCAAACCTCAGGAAAGAACTGGAAGAGGTGAGGAGTTCTCTTGAAAAGGTCACGTCTGAGGACTACGAGTTAAAGATGGAGAACAGGAACTTGAAGGCCAAGTGTGAGCAGGACTTGGGTAAAGATGAAGCTATAACCAAG---ATGAAGGAGAGTCAAGCAGCC
CTGAACAGGACACTTTGGGAGAGGGACACCCGCATCGAAGCTTTGAGACTGGAGAAGCAGCAGTTGGAGGAGGAGCTGAGGCAGACGGAGAGCACGCTGACAGAACAGGCCAGACAGTACCAGCAGACCATCGAGGAGCTGACCAGAGCTCGCTCCTTGGACGCGTCGGCGCTACAGACG
GAGCATGAGCGGGCCATCCGTCTCATCCAGGAGAAGGACATGGAGATCGGTCAGCTGAAGAGAGACATGGAGCAACTGGCGTCCGACCACAGGGACACCAACGAGATGCTCTCCATCACGGTGGCAGGGCAGAAGCAGCTGACCGACCTGCTGCAGGAGAAAGACGCCTTCGTGGACACC
TTGAAACAGAACGCCTCCGACCTGCAG---------GCCGAGATGGAGAACGCCATCACGGCGAGGACAAAGGAGGCGGAGGCGCTCAGGCAGGTACTAGATGAGAAGGACAAACAGTTGGGTGGAATGAAGGAGGAGAACAGTCACCTGAAAGAGGAGATCGACCGACTCAGGGATCAG
CAGAGCAAACCTCAGAGTCTGGCCGAGCCCAGGACGTTGGACATCATCACCGAGCTGGAGACAGAGATTACCCAGCTCAAGGCTTCCAGGAGCGCCGCGGAAGAGGAGGCCCAGGCTCTGCGGAGGAGTGTGGAGGAGCTGCAGGCCTCCCTCCTCCTGTCCCAGCAGTCTGTCCAGCTT
CAGCAAAGTGAGCTCGAGCAGGCTCACGCTGGCCAGCAGCAGACGACCCTCTACTACGACGGGCTGATCCGCGTCAAGGACGAGGAGATATCCCACCTCCAGCAGACGCTGGACCAGCTCAGCGTGAGTCAAGGCCACGCCCACTCG---CCCTCCATGCAGGGAGAGGTGATCCTGCAG
---------------------GAGAAAACCCAGCCTCTGGGTCAG---GAGACGGGCAACGAGAAGTACGACCTGTCCAAGGTGGAAATCGAGAAACTGCTGCGAGGCATTAAAGAGAAAGAGAGCGAGATCAGCCAGCTGAACGAGAAGAACCTCACACTCGCCAAACAGCTGGACCAG
CTGGTGGTGTCACGTGACGAGGTGGGTAAACTGTCCCAGATGATCGTACAAAAGGATTTGGAAATCCAGGCTCTTCACGCAAGGGTGTCCATG---------------------------------------GGCGGGCACAGCCAGGATGTCCTGATCCTGCAGCAGCATCTGCAGGCG
TACGCCGTGGAGAGAGAACAGGTTCTGGCCGTGCTCAACGAGAAGACCAGAGAAAACAGCCAGCTGCGCTCCGACCATCACCGTCTGATGGACATCATGGCAGGAAAGGAGGCCGCCCTGCTGAAGCTCCAGCAGGAGAACCAGCGCCTCTCCAACGCGGGGGATCCCTCGGGGAGCCAG
GAGATGTTCAAGGAGACCATTCAGAACTTGTCCCGCATCATCCGAGAGAAGGACATCGAGATCGATGCGTTGACCCAGAAGTGCCAAACCCTGGTGACGGTCCTGCAGAGTTCTGGAGGG------GAGGCCAGCGCCGGCCCCGGGGGAGTCAGCAGCAACCAGTTTGAGGAGCTGCTC
CAGGAGAGGGACACTTTGAAGCAGCAGGTGAAGAAGATGGAGGAGTGGAAGCAGCAGGTGATCACCACGGTCAAGAACATGCAGCACGAGTCCGCGCAGCTCCAGGAGGAGCTGGTCAACCTGCAGAGTCAGATGTCCGCTGACAGCGACTGCAGCTCCAAGCTGACGGTGGACTACGCT
CGTCTGATCCAGAGCTACGAGCAGAAGGAGAAGAGGCTTGGAAGTCTGAGCCAGGAGCTGGCGCAGGTGCAGCAGACCATCACTCAGCTCCGGAGCACCAAGGAGGTCCTGCTGGAGAAACTGGACAGTGTGGGACAGACCCCCGAGTCGGCACCT---------TCC------------
CCTTCT---GCGATGCCCGAT---CCTGCGGACCAG---------------------------------AGCAACGAGACACCGCAGGAGGTGATCGCACAGTTGCGGAATCAGTTGGCGGAGAAGGAGAACACGATCAGGACCATTCAGGAGAACAACCACAGGCTCTGCAACTCGGCG
TCTGCCTCGGAGAGCGAGCAGAGAAACCAGGCTGAGGAGACTCGCAAGGTCCGGGAGAGGTTGGACGCCCTGCAGAGGAGCGCCAGGGAGAAGGACCTGCTCATCAAGACCAAGAGCGACCAGCTGGGCCAGGTCAGCGAAGCCCTGCGTAACCGCGACAACGACAACGAGGTGCTCAAG
CAGGCGGTGACCAACCTGAAGGAGCGCGCGCTCATCCTGGAGATGGACGGCAAGAAGCTGAAGGAGGAGAACGAGCAGATAGCCGCACGCTCTCGGGAGAAGGAGTCAGAGTTCAGAGCGCTGCAGGAAACCAACATGCAGGTTTCCCTCCTCCTCAGAGAGAAGGAGTTTGAGCTGAGC
GCCATCAGCGAGAAGGCTGCAACCGTAGAGAAGATGCTAAAGGACAAAGAACAGGGTAAGTCCGGTGAGCTGAACCAACTCCTGAACGAAATGAAGTCCATGCAGGAGAAAGCCGTGCTGTTCCAGCAGGAGAGAGATCAGGTGATGATGGCTCTCAAGCAGAAGCAAATGGAGACCACA
GCGCTGCAAACAGAGCTTCAGCACATGAGGGACAAAGAGCAGCGGCTGAACCTGGAGCTGGAGCGGCTGCGCAACCATCTCCTGGAGATAGAAGACTCGTACACGAGGGAGGCCGTGGCTGCCGAGGACAGGGAGACGGAGCTGCGCAGGAGGGTGGCGCTGCTGGACGACAAGCTGGCC
ACCTCTTCAAGCGCTGTAGAAAACGCCAGCCAGCAGGCCAGCATGCAGGTGGAGTCCCTGCAGGAGCAGCTGATGGGAGTGGTGAAGCAGCGGGACGAGGCGCTGCTGCACCTCAGATCATCTCAGGAGCAGGTCAACCAGTACGCGCTGTCGCTCTCCAACCTGCAGATGGTGCTAGAG
CAGTTCCAGCAA---------------------------------GAGGAGAAGGCCATGTACACCGCAGAGCTGCAAAGGCACAAGAAGGAGAAGGAGGAGTGGAGAAGCAAAGCTGAGAGGCTGGAGGACCTAGCTTCAGCCCTTCAGTTGAACCTGGAGGAAGCCAACGCCGCTCTC
GATTCGGCGTCCCGCCTCACCGACCAGCTCGATCTGAAGGACGAGCAAATCGAGGAGCTGACAAAACAAGTGGACTTGAGGCAGGAGATGCTGGAGGAGGCCCAGAAGAAGCTCATGAATCTGCTGAGCAGCACAGAAGGCAAGATCGACAAAGTCCTGATGAGAAATCTGTTTCTGGGA
TACTTCCACACTCCTAAGAACAAGCGCGGGGACGTGTTGAAGCTGATGGGAGGTGTTCTGGGACTCAACAGAGAGGACATAGATAAGATGCTGGAGGAGGACGGCCGCCACGGCGTGACTGGATGGGTGTCCAGCTGGCTGGGGGGCCGAGGAGCTCAGAGTGTCCCCAGCACTCCCCAG
AGGCCCACCGCTGGCCAAGCGCTCAACTCTTCCTTCTCCGAGATGTTTGTCAAGTTCCTGGAAATCGAGTCCAACCCGACGCTTCCGGCGCCCAAGCTTTCGGTCCAGGACATCAGGCCTCTGAGCGCGCCGCCCTCCAGGAGGACGGCC------------------------------
---GGCGGCGTCTCCAGCCCGGCCGCAGGAGCGGCGGCG---GGAAAGCGACCCGGCGAGTCCAACCCTTTCCTGGCCCCGCGCTCGGACGCCGTGCCGCTGGTG------------GCCCCTCCCAGCTCAGGCGGC---------CACCTGCTGATGAAGCCCATCTCCGACTCGCTG
CCCACCTTCACGCCCGTGCCCGTGTCGGCCGAGGCCAGCGCCGGCGCCGTGCTCAAGGACCTGCTAAGTCAG
>anchovy.15036_ANCH
------------ATGTCTTCCTGGCTTGGTGGATTGGGCTCGGGGCTTGGCCAGTCCCTCGGGCAGGTTGGAGGAAGCCTTTCGTCAATTACCGGACAAATATCCAATTTTACCAAAGACATCCTGTTG---------------------GAAGGTGCGGAAGAAGTTGGAGATGCAGCC
ACAGAATTGCAAGTGTCCAAAGCAAATATGGAAGAACTGGAAGCTGCCCTTGCCACACAGAAATATGAGTATGAGCGTCTTCGAAAGATCCACGCAGAACTGGAGGAGAAGTTTGAAGCGTCTGAGATACAGAACAAGCAGCTGTCCTCAGAATACAGGAGCATCCTGCAACAAAAAGAG
GTTGAGATCAGCCACCTTAAGGCCCGGCAGGGTGCCCTGCAGGAGGAGGTGCAGAAGATGCAGCACTCGGCCCCCACCTCCTCCTCTTGCCTCTCCTCCGCGGAGCCCGCCCTGCTCGCAGTCACCACCTCTGCCGCGGGCATCACCACCACCGCCTCCTCTTCCTCCTCATCCTCCTCG
CCCTTCATGTCTCAACATCATCACCACCATGGCACCCATCACCAGGGCTTCCACGGCGGAGATGAGATGGACCTGAGTGACGTGCTCTGGTCCCAGCAGGAGATCAACCGGCTGTCCAATGAGCTGCATCGGCTGGAGGCAGAGACCGCCCACTGGAGACGATTGGCTCAGGCCTCCAAA
ACATCTGGAGGAGAA---AACAGTGATCAGGGAGAAATCCTGAAACTCCAGAGAACCATTAAGGAGCTGAGGGAGTCATTGGGCCACGAGGGGGAGCAGCATCAGCACGAGCTGGCGGCTCTGCAGGACGTTCAGCGGCAGAAGCTGGCCGAGGTGACGCGGCGCCACCGCCAGGAGCTG
GCCGAGTATGAGGAGCGCATCGAGGAGCTGGAGGAACAACTGCAGAACAGCAGCCTGAGCCCAGAGTCCCAGAGCCCCCCAGCGTCCCCCAACCAGGCCCAGGCCCCTGGCCAGCAGCAGGATGCAGCCAGGCTG---------------------------------------------
------------------CGGGAGCTGACGGCCAGCCTGGAGGAGGCGGGGCGGCAGCGGGCGGCCCTGGAGCAGGAGCGGGAGGAGGCGCGGGCGGAGAACGCGGAGCTGATGCAGAACTACAGCCGTCTGCAGAGCTGCGTGGCGGAGCTGCAGGCCCGCGTCCAGGAGCAGGAGGGC
AAGGCCATGTTCAAGGCCCAGCAGGACGCAGAGATACAGACGCTCAAGAAGACACTCAGCGGGGCAGAGAAAGAGATCAGCAGGTTAAAAGGTCTCCTTGAGAGTGAGCCCAAGGCTGAAGTGGAACATGCAGACATCTTAGAACTCAACACTATAATTGGAACACTGAAAGCGGAGAAG
GAGGAACTGGAGAAGGAAAAG---------------------CATGAGCTGGCATCGCGGCTGGAGGCTACAGAGGAGAGG------------------GCA------GCGGAGGCTGTGGTGGCAGCTACAGCAGTAGATGGTGAGCCTGGAAGAGGAGTGGAGCAGCAGGGTGGGGTG
GAGGAGAAGGAGGAGTTGATGGTGGAG---------CTGAGGGCCCAGCTGCAGAAGAAGGAGCAGGCTCTGACTCAGGCCCAGCTGGATCAGGACACGCTCACTGCAGAGCTGGAGGAACTGGACCGGCAGAACCAGGAGGCCACACAGCATTTGATCACCCTGAAGGACCAGCTCTCC
CGCCAAAGACTGGAAGCCGACGACGACCTGAGCAGCCTGCAGTCGGAGCTGGACGCCAGCCGCGACCAGAAGGGGGCGCTGCAGCAGGAGCTGGAGGCCATGAAGGAGAAGCTCAGCCAAAGTGCCTTCACCCTCAACGACCTTCACATGGGCAAGCAGCAGCTGGAGGCCACTGTGAAG
GAGCTGAGGGACAAGCTGAGCAAGTCGGCCGAGCAGGCCAAAGAGGTGCGCCAGGAGGCCAAGGAGCTGCGGGACACGCTGAAGGAACGCGAGGGCGAGCTGGAGAGCCTCCAGCAGCATCTGGGCGAAGCCGGGGAGAGGGAGAGCGAGTCGGAGGGCCACAGGAAGGAGCTGGAGAGG
AAGCAGACGGAGCTGGAGGAAGTGAGGAAGGAGCTGTCGGAGACGAGGAGCTCGCAGGAGCAGGTGCAGTCCGAACACTACGAGATGAAGATGGAGAACCGGCGGCTGAAGGAGGACGGAGCCAAGATGCAGAGCAGAGTGGAGGAGCTCAGCAAGCAGGTGGTGGGTGATCAGGCGTCC
CTGAGCAGGACGGTGCTGGAGAAGGACACCCGTATCGAGGCCCTGAAGCTGGAGAAGAGCCAGCTGGAGGGGGAGCTGTCCCAGGCCGAGAAGCGCCTGGCCGACCAGACCAAGCAGTACCAGCAGACCATCGAGGAGCTGAGCCGGGCACGCTCCATGGACGCCTCGGCCCTGCAGACC
GAACACGAGAGAGCGGTGAGGCTGAACCAGGAGAAGGACCTGGAGATCGGGCAGCTGAGGAGGGACCTGGAGCAGCTGGCCTCGGACCACAAGGACACCAACGAGATGCTCTCCATCACCGTGGCCGGCCAGAAGCAGCTCACCGAGCTGCTGCAGGAGAAGGACGCCTTCGCAGAGACG
CTCAAGGCCAAGACGGCCGAGGCCCAGAAGCAGACAGAGGACATGGAGGCCGCGGTGGCCAACACCAATCTGGAGTCCGAGACGTTGAAGCGCTCCATGGAGGACAAGGACAAGCAGCTGGGGGCCATGAAGGAGGAGAACAGCCACCTGAAGGAGGAGATTGACCGGCTTCGGGACCAG
CAGAGCCGGCCACAGCCCATGTCAGAGCCGCGCACGCTGGACATCATCACGGAGCTGGAGACCGAGGTCACGCAGCTGAAGGCGGCCCGCGACCGACTGGAGGAGGAGACCAGGGCTCTCCGGGCCACCGCCGACGAGCAGCGGCAG---------CAGTCCCAGCATGCCTTGCAGGTC
CAGCAGAGCGAGCAGGAGCAGGCGCGCTCGCGGCATGAGCAGAGCACGCTGAACTACGAGCGGCTCATCGCGGCCAAGGACGAGGAGATCGCCCGTCTGCAGGAG---------------GCC---GCGCAGACAGAGTCCCAGACGCCGCCGAGTACGGAG---------ATCCTACAG
CAGCAGGAGGAGGAGGACGACGACAAGAACCAGTCACTAGGGCGTCAAGAGAACGGCAACGAGAAGCACGACCTCTCCAAGGTGGAGATTGAGAAGCTGGTGAGCGGCATCAAGGAGAAGGAGAACGAGATCATCCAGCTGAACGAGAGGAACCTCTCCCTCACCAAGCAGCTGGACCAG
CTGGTGGTGTCCCGCGACGAGGTGGGCAAGCTCTCCCAGATGGTCCGCCAGAAGGACCTGGAGATCCAGGCTCTCCACGCCCGCGTCACCATG------GGAGGAGGAGGAGGAGCTGGTGGTGCCGGAGCAGGGGGCCACAGCCAAGACGTGCTGTTCCTCCAGCAGCAGCTGCAGGCC
TATGCTGTGGAGAGGGAACAGGTGCTGTCGGTGCTGAACGAGAAGACGCGCGAGAACAGCCAGCTGCGCTCCGACTACCACCACCTGATGGACGTGGTGGCGGGCCGCGAGCAGGCCCTCCTCAAGCTCCAGCAGGAGAACCAGCGGCTCTCCTGCCAGGCCGACCCCTCCGGCAGCCAG
GAGATGTTCCGCGAGACCATCCAGAACCTCTCCCGCATCATCCGCGAGAAGGACATTGAGATCGACGCGCTGACCCAGAAGTGCCAGACGCTGGTGACCGTGTTGCAGGCCTCGGCGGCGGCGGACGCGGGCGGAGGGGGAGGGGGCGGGGGATCGGGG---------------------
------------------------------------------------------------------------------------------------------------------------------------GTTAGT------------------------------------------
------------------------------------------------------------------------------------------------------------------------------------------------------------------------------------
------------------------------------------------------------------------------------------------------------------------------------------------------------------------------------
------------------------------------------------------------------------------------------------------------------------------------------------------------------------------------
------------------------------------------------------------------------------------------------------------------------------------------------------------------------------------
------------------------------------------------------------------------------------------------------------------------------------------------------------------------------------
---------------------------------------------------------------------AGAAACCACGTT---------------------------------------------------------------------------------------------------
------------------------------------------------------------------------------------------------------------------------------------------------------------------------------------
------------------------------------------------------------------------------------------------------------------------------------------------------------------------------------
------------------------------------------------------------------------------------------------------------------------------------------------------------------------------------
------------------------------------------------------------------------------------------------------------------------------------------------------------------------------------
------------------------------------------------------------------------------------------------------------------------------------------------------------------------------------
------------------------------------------------------------------------------------------------------------------------------------------------------------------------------------
------------------------------------------------------------------------
>ENSTRUP00000018958_TRUB
------------------------------------------------------------------------------------------GAGCTGCAGGTGTCTAAT------------------------------------------------------------------------
---------------------TCCAGGCTGGCCCAAGTTGAAGCTGCATTTGCTGCTCAGAAATCAGAGTATGAAAGATTAAAAAAGATCCACGCAGAGCTGGAGGAGAAACTGGAGGCATCAGAGATCCAAATTAAGAGTCAGTCCTCTGAGTACAGAGCCCTCCTGCAACAGAAAGAT
GTGGAGATCAGTCACCTGAAGGCTCGACAGGGTGGACTACAGGAGGAAATCCACAAGCTGCAGCATTCGGCTCAGTCAGCTTCCGTCAGT---------------CCCAGTTTGCTGCCTGTCAGTACGACTTCC---------TCGACC------ACGTCCTCCTCCTCCACC------
---TTCCTT------------TCGAGGCCCATAGGGTCCCATCAGGACTTCCAC---AGGGATGAAATGGACCTCAGCGATGTTCTCTGGTCCCAGCAGCAGATCAACCGGCTGTCGACAGAGGTCACACGTCTGGAGGCAGAGGCGGCTCACTGGAGGAGGATGTCGCAGACA---TCA
AGTGCAGGAGCTGGC---AACTGTGACCAGGGTGAGATTCTCAAACTTCAAAGAACAATAAAGGAGCTGCGAGAAGACATGGGTCGCGAGGTGGATGAACATCAGCACGAACTGGCTGCTCTGCAGGACGCCCAGCGGCAGAAGATGGCCGACATTTCACGACGTCACAGAGAAGAGTTA
GCAGAGTATGAGGAGAGGATTGAAGAGCTGGAGGAGCAGATTCGAAGC---------------------------------ACTGGCGGT---CCAGTCACTCCTCCCCCA---------GATGCCTCAGAGGTTGCTGAACTTCAGAAAACACTAATCTCACTACGGAACACCGCAGAT
GAGCGGGAGAAGCAGCTGGCTGAGCTTTCAGCCAGTCTGGAGGAGGCAAAGCAGAAAGAGTTGTCACTGCTCCTGGAGAAAGATGAGGTCCAGGAACAGAATGGCGTGCTGCTGGAGAATTACACCCGACTGCAGGCCTCTGTGACAGAGCTTCAGACACGGGTGCAAGAACAGGAAGAG
AAATCTCTGCAAAAAGCCCAACTAGACCACGAGATCCAGGAGCTACGGAAATGCCTCGAAGATTTAGAAAAAGAAAACGCAAGACTGACCAGCCTTTCTTCAGCCGAGCCAAAGGAAGAGGTTGAGCATGCGGACATCTTAGAACTGAACACCATTATTGGGAAACTGAGACAAGAAAAA
GAAGCCCTGGAACAGGAAAAG---------------------CTAAACCTCCAACAAGAGCTGCAGGTGGCTCAGGAACAGATGGTAAGCAATGATGAAGCT------GTG---------------------------CATGATCAGTCA------------------------------
GAGGCCATTGAT---------------------GACCTGAAAGAAGAGCTGGAGCAGAGACGGAAAGTTCTGAGAAATATTGAAGAGGAACGAGACACACTGATGTCAGAGCTGGAGGAGCTTGATCGACAAAACCAGGAAGCAACACAGCACATGGTTTCTGTAAAAGAGCAGCTCTCT
GGTCAGCTAAAAAAGGCAGAGGCAGAAGTACTGAGTCTGACTTCAGACCTTAACACCACTAAAGAAAAGAACGAAGAACTGAGTCAGGAACTGGAGACCCAAAGAGAAAAGGTGAGCCAGAGCGCTTTCACCCTTAACGACCTGCATATGAACAAAAAGCAGTTGGAAGACGCAGCGAAG
GAGCTCAAAGATAAACTGAGACAAGCGGCGGAGCAGAACCGGGAGGCACGGCGAGAAATCTCTGAGCTGAAGAAGAATTTGGAGAAGAGGGAGGATGAGCTGTCTCTTGCCAGAGCGCAGCTAGTTCACCAAGTTGAAAAAGGAACTGAAACACAGGAAATTGAAGAGAAATTGGCAGAG
AAGGAACGAGAGTTAACAAACCTCAGGAAAGAATTGGATGAGGTGAGGAGTTCTCTTGAGAAGATCGTGTCTGAGGACTATGAGTTAAAGATGGAGAACAGAAATCTGAAGGCAAAGTGTGAGCAGGCCTCGGGTAAAGATGAAGATGTAACCAAG---ATGAAGGAGAGTCAGGTAGCC
CTGAACAGGACACTTCGGGAGAGGGACACCCGAATCGATGCTTTGAGACTGGAGAAGAACCAGCTGGAGGATGAATTGAGGCATACAGAGAGCGCCCTTACAAAACAGGCAAAACAGTACCAGCAGACA---GAGGACTTGACACGAGCTCGCTCCTTGGATGCTTCTGCTTTACAGACA
GAGCACGAGCGGGCCATCCGACTCATCCAGGAGAAGGACCTGGAAATAGGTCAGCTGAAGAGAGACGTGGAGCAACTGGCATCCGACCACAGAGACACTAATGAAATGCTTTCAATCACGGTGGCAGGGCAGAAGCAGCTGACTGATCTTCTACAGGAGAAAGACGCCTTCATGGACACT
TTAAAACAAAACGCTTCAGACGTGCAG---------ACGGAGATGGAGAACACAATCGCAGCGAGGACGAAAGAAGTGGAGGCCTTCAGGCAGGTGTTGGATGAGAAGGATAAACAGCTGGGGGTAATGAAAGAGGAGAACAGTCATCTAAAAGAAGAGATCGACCGGGTCAGGGATCAG
CAGAGCAAACCTCAAACTCTGGCCGAGCCCAGGACGTTGGACATCATCACGGAGCTGGAGACGGAGATTACCCAGCTCAAGTCTTCCAGGAGCACCATGGACGAGGAGGTCCGGACTCTGCGGAGAAGTGTGGAGGAGCTGCAGGCCTCCCTCCTCCTGTCGCAACAGTCTGTCCAGCTT
CAACAAAGTGAGCTTGAACAGGCTAATGCTCGCCATCAGCAGACGACACTCAACTACGACAGGCTGATCCACGTCAAAGATGAGGAGATGTCCCACCTCCAGCAGATGCTGGAGCAGCTCGGTGTGAGTCGAGCCCTCGCAGACTCT---TCCCCGCTGCAGGGAGAGGTGATTCTGCAG
---------------------GAGAAAACCCAGACTCTCAGTCAG---GAGACGGGTAATGAAAAATACGACCTGTCTAAAGTAGAAATAGAAAAACTGTTGCGAGGCATTCAGGAGAAAGAGACTGAGATCAGCCAGCTGAACGAGAAGAACCTCTCGCTAACCAAACAGCTGGATCAG
CTGGTGGTGTCACGTGATGAGGTCGGTAAACTGTCCCAGATGATCATGCAAAAGGATATAGAAATCCAGGCGCTACATGCAAGAGTGTCCATG---------------------------------------GGGGAACACAGCCAGGACGTGCTGATCCTGCAGCAGCACCTGCAGGCT
TACGCTGTGGAGAGAGAACAAGTTCTTGCTGTGCTGAACGAGAAGACCAGAGAAAACAGCCAGCTTCGCTCCGACCATCACCGGCTCATGGACATGATGGCAGGAAAGGAGGCGTCCCTGCTGAAACTTCAGCAGGAGAACCAGCGCCTCTCCAGCATGAGCGATCCCTCAGGAAGCCAA
GAGATGTTCAAGGAGACCATTCAGAACTTGTCCCGCATCATCAGAGAGAAGGACATAGAGATCGATGCATTGACCCAGAAGTGCCAAACCCTCGTGACCGTCCTGCAGAGTTCTGGAGGA------GAGTCAACCGCCGGCTCTGGAGGAGTCAGCAGCAACCAGTTTGAGGAGCTGCTA
CAGGAGAGGGACACTTTGAAGCAGCAGGTGAAGAAGATGGAGGAGTGGAAGCAGCAGGTAATCACCACAGTCAAGAACATGCAGCATGAGTCTGCCCAGCTGCAGGAGGAGCTGATCAACCTGCAGGGTCAGATGTCTGCTGACAGTGACTGTAGCTCCAAGCTGATGGTGGACTACACT
CGGCTGATCCAGAGCTACGAGCAGAAGGAAAGGAGACTCGGAAGTCTGAGTCAGGAATTGGCGCAGGTCCAACAGACCATCACTCAGCTTAGGAGCACCAAAGAAGTCCTGTTGGGAAAACTAGACAATGTAGGACTGACCCCGGAATCCATACCA---------TCCCAGTCTGGCGGA
CCTTCT---CTGATGGCCGAT---CCTGTAGACCAACAGGCCCCACCAACGGGG---------------AACAATGAGGCGCTGCAGGAAGTGATCATGCAGTTGCGGAATCAGTTGGCTGAGAAGGAGAACACAATCAGGACTATTCAGGAGAACAACCACAGGCTCTCCAACTCTGCG
TCTGCCTCAGAGTGTGAGCACAGAACTCAGGCTGAGGAGACGTGCAAGGTCAAGGAGAGGTTGGATGCCCTCCAGAAGACTGCAAGGGAGAAAGACCTGCTCATCAAGACAAAGAGCGACCAGCTAAGTCAGATCAGCGAAGCCCTGCGTAACCGTGACAACGACAATGAGGTGCTCAAG
CAGGCCGTGACAAACCTGAAAGAGCGTGCTCTTATTCTGGAAATGGACGGGAGGAAGCTGAAGGAGGAGAATGACCTGATCGTCGCACGCTCTCGAGAGAAAGAGTCTGAGTTTAGAGCGCTGCAGGAAACCAACATGCAGGTTTCCCTCCTCCTGAGAGAGAAGGAGTTCGAGCTGAGC
GCAATCAGCGAGAAGGCTGCAACTGTCGAGAAGATGCTGAAGGATAGAGAACAGGGTAAGTCCGGTGAGCTGAATCAACTCCTGAATGAAATGAAGTCCATGCAGGAGAAAGCTGTGTTGTTCCAGCAGGAGAGAGATCAGGTGATGATGGCTCTCAAGCAGAAACAAATGGAGACCACA
GCACTACAAACAGAGCTTCAGCATATGAGGGATAAGGAGCAGCGGCTGAACCTGGAGCTAGAGCGGTTGCGTAACCATCTCTTGGAGATAGAAGATTCATACACGAGAGAAGCGCTCGCTGCCGAGGACAGGGAGACCGAGTTACGCAGGAGGGTGGCGCTGCTGGACAACAAACTGGCA
ACCTCTTCCAATGCTGTTGAAAATGCCAGCCAACAGGCCAGCATGCAGGTGGAGTCTCTGCAGGAGCAGCTGATGGGAGTGATGAAGCAGCGGGACGATGCACTGGCTCATCTCAGAACGTCTCAGGAGCAGGTCAACCAGTACGCAGTGTCACTCTCCAACCTGCAAATGGTGCTAGAG
CAGTTCCAACAA---------------------------------GAGGAGAAAGTCATGTACACCGCAGAACTGGAGAGGCACAAGAAGGAGAAGGAGGAGTGGAAAAGAAAAGCTCAGCGGTTGGAGGACCAAGCTTCAGCCCTTCAGATCAACCTTGACGAAGCTAACGCTGCTCTC
GATTCGGCTTCTCGCCTCACCGATCAGCTCGACCTAAAGGACGAGCAAATCGAAGTGCTGAAGAATCAAGTGGATATGAGACAGGAGATGTTGGAGGAGGCACAGAGGAAGCTCATGAATCTTCTGAACAGCACAGAAGGGAAAATAGACAAAGTCTTGATGCGAAACCTGTTTTTGGGA
TACTTCCATACTCCTAAAAACAAACGTGGCGATGTGTTGAAGCTCATGGGAGGTGTTCTGGGACTGAACAGGGAAGACATTGATAAGATGTTGGAGGAGGACGGACGGCACGGCGTGACTGGATGGGTGTCGAGCTGGCTGGGAGGCAGAGGAGCTCAGAGTGTCCCCAACACTCCCCAG
AGACCCACCAGTGGCCAAGCACTCAACTCTTCCTTCTCGGAGATGTTTGTGAAGTTCCTGGAAATCGAGTCGAACCCGACCCTTCCTGCCCCCAAGCTTTTGGTCCATGACATCAAGTCTCTGAGCGCTCCACCTTCCAGAAGAACAGGC------------------------------
---AGTGGTGTTTCCAGCTCTGCTGCAGGAGTTGCAGCAGTTGGAAAGAGACCCAGCGAGTCCAATCCTTTCCTGGCCCCGCGCTCCGACGCAGTGCCCCTGGTG------------GCTCCTCCCACCTCAGGTGGC---------CACCTGCTGATGAAGCCCATCTCCGACTCCCTG
CCCACATTCACGCCCGTGCCGGTGTCGGCCGAGGCCAGCGCCGGAGCCGTGCTCAAAGACTTGTTAAATCAG
>ENSDARP00000100671_DRER
------------ATGTCGTCCTGGCTGGGAGGGCTGGGCTCTGGCCTGGGTCAGAGTTTGGGTCAGGTCGGGGGAAGCTTGTCTTCATTTACTGGACAGATCTCTAATTTTACCAAAGATATTCTGCTG---------------------GAAAGCGCCGAGGAAGTGGGAGATGCTGCC
TCTGAGCTGCAGGTGTCCAACTCTAGATTGCATGAACTGGAATCTTCATATACTGCACAAAGATCTGAGTACGATCGCTTGCGAAGAATAAACTCAGAGCTAGAGGAGAAGCTAGAAGCGGCTGAGATTCAGGTCAAACAGCAGTCAGTGGAATACAGAACACTCCTGCAGCAGAAAGAG
GTGGAGATCAGTCACCTCAAGGCCCGTCAGAGTGGTCTGCAGGAGGAGGTGCAGAAACTCCAACAGCGGACTCAGACTGCGATCAACTCA---TCCTCCCATGATGCAGCTGTGCTTCCTGTCACCACTGCTGCT---------ACTACCACTACTTCGTCTTCC---------------
---TTTCTG------------CACCAATCCTCTGCTGTCCATCAAGGCTTTCAT---AGTGACGAGGTGGATCTCAGTGATGTCCTGTGGTCACAGCAGGAAATTAACCGTCTTTCCAATGAAGTGCATCGTTTAGAGGCAGATGTTTCTCATTGGAGGAGGGTTGCTCAGGTGTCCAAG
CTGCCAGGAGCTGATGGAAACGGAGACCAGGGTGAAGTTTTGAAAATGCAAAGAATTATCAAGGAGCTGAGAGACAAAATGGCACGGGAGGTGGATGAGCACCAGCACGAACTGGCAGCATTGCAGGATGCCCAGAGGCAGAAAATGTCTGACATCTCCAAAAGGCACAGACAGGAGCTG
GCAGAGTATGAGGAGAGAATTGAAGAGCTTGAGGAGCAGCTTCAAAGT---------------------------------GAAGGTGGTAATGCTGTCCAAAAATCATCCACAATGCAGGACTCCATTAAACTTCAGGAGCTGGAATCGACTATACGTTCTTTACAGGAGGAGGCGGAG
CTTCAGCGCAAACAGCACAGAGAGCTATTGGCCACCTTAGAGGAGGCGGAGCATCATAAGACCAAGTTAGAGAGGGAGAAAGAGGAGGCAACAGCAGAAAATGCAGAACTGTTGCAGAATTACAGTCGGCTTCAGAAATCTGTGAATGAACTTCAGGCTCGGGTTCAGGAACAGGAGGGG
AAGTCAATGTTGAAAGCCCAGCATGATAATGAAATACAAGTCCTAAAAAAAGCCCTTGCAGGTGCGGAGAAAGAGGTTGCTAGACTGAAGAGTTTCAGTGAGAGTGGTCCTATGGAAGAAGTAGAACATGCTGACATCCTGGAGCTTAACACCATTATTGATACCCTCAGGAAAGAGAAG
GAAGAGGTGGAAAAAGAGAAG---------------------CTTGTGTTACTTGATAGAATAGCCCTGGTTGAGGAGAGA------------------CAC------CGG---------------------------TCTGGAGAGCCA------------------------------
GAGAGTGTTGGAGAGCTGTCACTGGAAGTTTCAGACCTAAAGAGCCAGCTTGACCAACGAGAGGAAGCTCTAAAGCAAGCACATCTTGATATAGAGACACTTACTGCTGAACTGGAAGAACTGGACAAACAGAACCAGGAGGCCACACAGCATGTTATTGCAGTGAAGGACCAGCTGTCC
CTGCAAAAAACCCAGACTGAGGCCGAAAAAGCTCGTCTTCAGTCAGACCTCAATTCCTTACTTGACCAGAGACAGTCTCTTCAACTGGAACTGGAAGCCCATGTAGAGAAACTAAGTCAAAGTGCCTTCTCCCTAAATGAACTGCACATGGCAAAGCAGCAGCTCGAAGCTACAGTAAAG
GAGTTGAGGGAAAAGTTGTGCAAGTCCCAGGATCTGGGCAAAGAGTTGCGGCAGGAGTCCTCTGAGCTCAAGAGAGCGCTTCAGCAGAGAGAGACAGAACTTACTGCACTTCATGAGGAGTTAAGCCATACAGGGGAGCAGAGGAATGAGTTAGAAGTGCACAGGAAAATACTTGAGGCA
CGGGATAAAGACATCCATGACTTAAAAGCAGAGTTGGCAGAAGTGAAGGTCTCTTACGAGAGGGCCGTTTCAGAAGACTTTGAATTGAAAATTGATAATAGAAAGTTGACAGAAGAAAGGACTCGGACTTTAGAAAAGACGGACAGCTTGGAAAGGCATATCCAAGAATGTCAAGCTTCT
CTAAGCAGGATGTCTCTCGAGAAAGACACCCGTATTGAGGCCTTGAAATTAGAAAAGAGCCAGCTAGAATCTGAGCTAAGTCAGACTGAGAAGCGACTGTCAGATCAGGCTAAACAATATCAACAAACTATTGATGAACTGACCAGAGCACGTTCCATGGATGCTTCTGCACTGCAGACC
GAACATGAGCGAATGGTGAAACTCAATCAAGAAAAGGATCTCACAATTTCAGAGCTTAGGCGTGAAATAGAGCAGATGATCTCAGACCAAAAAGACACCAGCGAGATGTTGGACATAACAGTGGCTGGCCAAAATCAACTCACTGAGCTTCTCCAGGAGAAGGATGCTTTTGCAGAAACC
CTAAAAACTCAAGCTGTGGAAACACAA---------CAAGAGTTGGAGACCCGTATCTTGAGAGCAAGTCAAGAGTGTGACTCTCTCAGAAAGTCAGTGGAAGAGAAAGACAAACAGCTTGGAGCCATGAAGGAAGAAAACAGCCATTTGAAAGAAGAGATTGACCGTCTGAGGGACCAG
CAGAGCAGACCACAGTTAATGTCAGAGCCACGGACACTGGATATCATCACAGAGCTTGAGAATGAGGTCGCCCAGCTCAAAGCTGCCAGAGATCAACTCAAAGAAGAGGTCCAAGCTCTGAGGAGACTTTCTGAAGAACAACAGACAACAGCCCTGCAGTCTCAACGCTCCCTT------
---CAAAGTGAACTAGAGCAAGCACGGTCAAGAAACGAGCAAAGCGCACTCAATTACGAAAGACTCATCAGTGCTAAAGATGAAGAGATTGCCCGGCTTCAGTCAGAAGTAGAGGGCCTAAGC---ACACAAGGACGAAGTCAAATA---CAGTCCGTGGAA---------ATTCTACAG
------------------GAAGATAAGACCCAGTCTCTGAATGGT---GAAAACGGTAATGAGAAACATGACCTGTCAAAGGTGGAAATTGAGAAACTTGTGAAAGGCATCAAGGAGAAGGAGACTGAAATTAACCAGCTCAATGAAAAGAACCTCTGTCTAACCAAGCAGCTGGACCAA
CTTGTAGTATCTCAAAATGAGCTGGGAAAACTCTCACAGATGGTGCGCCAGAAGGATCTAGAAATCCAAGCGCTTCATGCTCGAGTGTCT------------------------------------------GGAGGCCATGGTCAAGATGTGGTGTTCCTTCAGCAGCAGCTGCAGGCG
TATGCGGTGGAACGGGAACAGGTGCTGGCTGTACTCAATGAGAAGACCAGAGAGAACAGTCAGCTGCGCTCAGACTACCATCGCATTATGGACATAGTTGCTGCCAAGGAGGCAGCCCTGTTAAAGCTTCAGCAAGAAAACCAGCGGCTCTCCACCATGAGCGACCCTTCAGGGAGTCAA
GAGATGTTTCGAGAGACCATTCAGAACCTCTCCCGCATTATCCGTGAGAAAGACATCGAGATCGATGCCTTGACACAGAAATGCCAGACCCTGGTTTCTGTCCTCCAAACATCTGGCTGCAGTGATCCTGTGAGTGGTGGCTCTGGAGGTGTTAGCAGCAACCAGTTTGAGGAGCTCCTA
CAGGAACGTGACACTCTCAAACAGCAAGTTAAAAAGATGGAGGAGTGGAAGCAGCAGGTGATCACGACCGTGAGGAACATGCAGCATGAATCTGCACAGCTGCATGAGGAGCTGCTCAAGCTGCAGGGGCAGGTTTCTGCCGACAGTGACTCAAGCTCGAAGCTATCTGTGGATTATGCC
AGGCTTATTCAGAGCTATGAGCAGAAAGAGAAAAAGCTTGGATTGTTGAGTCAAGAGCTGGCACAGGTGCAGCAGACCATCAGCCAGCTGACCAGTACCAAAGACGTTCTCCTCGGGAAGCTTGGCAGTGTCAAGCAATCTCCAGAATTGTCTGCCATGGTTCCTAGCCAGGCTCTTGCC
CCTTCAAACCTGAGGGGGGCAGCACCTTCAGCCCAA------------------------------------GATGACCATATACATCAGGATATGCAGGCATTGCAGAGAACTTTAGCAGAGAAAGAGAGCATGATAAGAACTTTGCAGGAAAACAATCATCGCTTGTCAAATTCTGCA
TCTCTGTCTGAAAGTGAGCAGAGAAGCCATGCAGAGGAGCTCAAGCAAGCTAGAGAGAAGCAAGAATCTTTGCAGCGTTCCCTCAGAGAGAAAGATCTACTCATTAAGACTAAAGGGGACCAGCTCGGGCAGGTGAGTGAGACTTTACGCAACCGTGAGAACGACAATGAAGTTTTGAAG
CAGGCTGTGACAAACCTGAAGGAACGTGCGCTGATCCTGGAGTTGGATGTGAAGAAACTGAAGGATGAGAATGAAGCGATTGCATCCAAAGCTCGTGAGAAAGAGACAGAGTTTCGTGCTCTGCAGGAGACCAACATGCAGGTGTCACTGTTGCTTCGGGAAAGAGAGTTTCAGTTCAGT
GCTGTGAATGAGAAGGCCACTGCCATGGAGAAGATGTTGAAAGATAAAGAGCAGGGTAAATCTGGTGAGCTGAACCAGTTGTTAAATGAAGTTCGGTCCATGCAGGAGAAGGCAGTGTTGTTTCAGCAAGAAAGAGATCAAGTGATGATGGCCCTCAAACAGAAACAAATGGAGACATCT
GCACTGCAGAGCGAGCTCCAGCATACTCGCGATAAAGAGCAGCGGCTGAAGCAGGAGGTGGAGAGATTGCGCAATCACCTGTTAGAGATTGAGGATTCATACACACGGGAGGCTTTATCAGCTCAGGACAGAGAGGCAGAGCTGAGACGCAGAGTAACGCTGCTGGACGAGCGGCTCACG
TCGTCCTCTAATGCCGTGGAGAGTGCAAGTCAACAGGCAAGCTTTCAGGTGGAGTCTCTTCAGGAGCAGCTGAACGGTGCTGTCAGACAGAGAGATGAAGCTCTTATTCAGCTCCGAGCTTCTCAAGATCAGGTCAACCAGTATGCAGTGTCACTCTCTAACCTGCAGATGGTGCTAGAG
CAGTTCCAACAA---------------------------------GAAGAAAAAGCCATGTACTCAGCAGAACTGGAAAAACACAAGAGAGAGAAAATGGAGTGGAGAAATAAAGCAGAAAGTCTTGAAGAAATTGCGGCTGCTCTTCGAATAAACCTGGATGAAGCGAACGCAGCTCTA
GAATCTGCCTCTCGCCTCACTGACCAGCTGGACCTCAAAGATGAGCAGATAGAAGACCTGAACAAACAAGTGGAAGTGAGACAGGAGATGTTGGAAGAGGCTCAGAGGAAACTCATGAACCTCCTGAACACCACTGAAGGCAAAGTGGATAAGGTTTTGATGAAGAATCTTTACCTGGGC
TACTTCCACACCCCCCAAAATAAGCGTGGCGAGGTGCTGAGGCTTATGGGTAATGTGCTTGGCTTGGACCGAGATGAGGTGGGCCAGTTGTTAAAGGAAGAGGTCAAGAGTGGGATGACTGGATGGGTCTCGAGTTGGCTGGGTGGCAGAGCTGTTCAGAGTGTACCAAACACCCCTCAA
AGGCCAACGCAAGCACAGAGCCTCAACTCGTCTTTCTCTGAGATGTTCGTGAAGTTCCTGGAGGTAGAGTCTTCCCCTGCACTTCCTGCCCCAAAACTTCCTATGTATGACATCAAGCCCCTGAGTGCGCCCCCTCCTGGCCGGAGTACC------------------------------
---GCTAACACA------CCTGCATCAGGTGTTTCAGGCCCAGGTAAGCGCAGCGGGGATTCAAACCCCTTCCTTGCGCCCCGCTCTGCAGCCGTACCTCTCCTCAATCCCACAGGCGCAGGC---AGCACAGCTGGTGCGGGGGGGCACCTGCTAATGAAGCCCATCTCGGACGCCCTG
CCCACCTTCACACCCGTACCTGTGTCTGCTGAGGCCAGCGGTGGAGCTGTGCTGAAAGATTTACTCAAGCAG
>ENSGACP00000016178_GACU
------------ATTTCCCTCCGGTTGGGGGGGAATGGGGCCGGCCTTGGGCATATCTTGGGCCAGGCCGGGGGCAGCCTGGCCTCCTTCACCGGGGAGATCTCCAACTTCACCAAAGACATGCTGCTCTGTATTTTCCATGTAACTGCAGATGCGGCCACAGAACTG------------
---------CAGGTATCCAATAACAAGTTGGCCGACATCGAGGCCGCTTTGACCTCTCAGAAATCTGAGTACGACCGGATAAGAAAGCTCAACGCAGAGCTCGAGGAGAAGCTGGAGGCCTCAGAGATCCAGATCAAAGGACAGTCTGCGGAGTACAGATCCCTCCTGCAACAGAAAGAT
GTGGAGATCAGTCACCTGAAAGCTCGGCACAGTGGACTCCTGGAGGAAGTCCAGAATCTG---------------------------------------------CCGGCCATGCTGCCCGTCACCACTTCCGCC---------TCAACCGCTACCGCCTCCTCTGTTTCCTCC------
---TACATG------------TCACGGCCCTCAGGGTCCCACCAGGGTTTCCAC---GGCGACGAAATGGACCTCAGCGACGTTATCTGGTCGCAGCAGGAGATCAATCGGCTGTCTGCAGAAGTCATGCGTCTGGAGGCGGAGGCGGCCCACTGGAGGCGAATGTCTCAGGCATCGACG
GCAGCAACAGCTGGT---AATGGCGACCAGGGAGAGGTTCTCAAACTCCAAAGAACTATTAAGGAGCTGAGGGAGGAGATGAGCCGGGAGGTGGATGAACACCAGCATGAACTGGCAGCTCTGCAGGACGCTCAGCGGCAGAAGATGGCCGACGTCACGCGGCGACACAGAGAGGACTTG
GCAGAGTACGAGGAGAGGATAGAGGAGCTGGAGGAAAGAAATCATGGT------------------------------------GGCGGC---CCATCGACTTCTCCGTCA---------GATGCCTCCGAGCTGCATCAACTGCAGAAGGCCATAAGCTCCCTGCAGGAAACGGCGGGT
CAGCGGGAGAAGCAGCTGGCCGAGCTGTCTGCCGGCCTGGAGGAGGCACAGGCGAAGCAGGCGTCGCTGCAGCTGGAGAAAGACGAGGTCCAGGAAGAAAACACAGAGCTGCTACAGAACTACACCCGGCTGCAGGCCTCCGTCACCGAGCTTCAGACCCGGGTACAAGAGCAGGAGGGG
AAGTCTCTGCAGAAAGCCCAGCTGGATCACGAGATCCAGGTGTTGAGGAAAAGCCTTGCAGCTGCAGAAATAGAAATTGAAGGACTGAAAAACATGGCTGGG------------GAAGAAGTTGAGCACGCAGACATCTTAGAACTGAACACCATTATTGAGACGTTGAGACAAGAAAAG
GAAGTCCTAGAACAAGAAAAGGTTTGTCCGTCCGGAGCAGTCCTCATTATCCAAGAAAGGCTC---------GAGGAACAAAGCGTGAGCAATGATGAAGCT------GAG---------------------------TCTGGTGACACA------------------------------
GAGTCCCTGGAG---------------------GCCCTGAAGGCCGAGCTGGAGAGGAGGGACAACTCACTGAGAAACACGCAGGAGGAACGAGACACTCTGATGTCTGAGCTGGAGGAACTGGACCGGCAAAACCAAGAAGCAACACAGCACATGATCTCAGTGAAGGAGCAGCTCTCT
GGACAGCTGAGGGAGGCTGAGGCAGAACTCACGGGACTCACTGCAGAGCTGAACGCAACCAAAGACCAGAAGAGGACACTGGAGCAAGAGCTGGAGACCCAAAAAGAGAAGGCGAGCCAGAGCGCTTTCACCCTCAACGACCTGCATATGGGCAAACAGGAGCTGGAACTGAGAGTGAAG
GACCTGAAAGACAAACTGGGACAAGCACAGGAGCAGAGCAGGGAGGCACGTAGAGAAATCACAGAGCTTCAGAGGACTCTTCAGGAGCGAGAGGAGCAGTTATCTTTTGCCAAAACACAGTTGGATCAGTCTGGGGAGAGAGGAAGCGAGGCACAGGGAACCGAGGAGAAGCTAGCGGGG
AAGGAGGGCGAGCTGTCAGAGCTCAGGAGAGAATTGGATGAGATAAGATGCTCTCACGAGAAGACGCTGTCGGAGGACTATGAGTTGAAGATGGAGAACAGGAGGTTGAAGGTGGAGACTGAGCAGGCTGTGGGTCATGCTGAGGAACTAGCCAAGCAGATAAAGGAAAGCCAGGCGGCT
CTGAACAGGACGTTAAGGGAAAAGGAAACTCGAATCGAAGCTCTGAAGCTGGAGAAAAGTCAACTCGAGGGTGAATTGGAGCAGGCTGAGAGGACGCTAGCGGAACAGGGGAAACAGTTCCAGCAGACCATCGAGGAGTTGACTCGAGCCCGGTCCTTGGACGCGTCCACTTTACAGACG
GAGCACGAGCGCGCCATCAAACTCAACCAGGAGAAGGACATAGAGATAGCTCAGCTGAAGAGAGACGTGGAGCAGGCGGCGTCCGACCACAGAGACACCAACGAGATGCTCTCCATCACAGTCGCGGGGCAGAAGCAGCTGACAGACCTGCTGCAGGAGAAGGATGTCTTTGTGGACACG
CTAAAGCAAAATGCTCTGGATTTGCAG---------AAGGAGATGGAGGACAGTATTTTAGTTGTGACAAAGGAATCGGATGCCCTCAAACGGGCAGTAGAGGAGAAGGATAAACAGCTGGGCTGCATGAAGGAGAAGAACAGTCATTTGAAGGAAGAGATCGACCGGCTCAGAGATCAG
CAGAGCAGACCTCAGCCTCTGTCCGAGCCCAGGACCTTGGACATCATCACAGAGCTGGAGACAGAGATCACCCAGCTCAGGTCCTCCAGGAGCTGTCTGGAAGAGGAGGTGCAGACTCTGAGGAGAACCATGGAAGAGCTTCAGGCCTCGCTCCTCCTGTCGCAGCAGTCCCTGCAGGCT
CAGCAGACTGAGCTTGAGCAGACTCACGCTCGCCAACAGCAGACGACGCTGAACTACGACCGACTCATCCACGCCAGAGATGAGGAGATATCCTCGCTCCAGCGGACCGTGGAGCAGCTTAGTGGGAGTCAGGTGCGC---GACTTG---CCACCTGTGCAGGGCGAGGTGATCCTGCAG
------------------GAGGAGAAGACCCAGACCCTGAGTCAG---GAGAGCGGCAACGAGAAACATGACCTGTCCAAGGTCGACATAGAAAGACTGGTGAGCGGCATCAAGGAGAAAGAAACTGAGATCAGCCTTCTGAACGAGAAGAACCTCTCACTGACCCGACAACTGGATCAG
CTGGTGGTGTCCCGTGATGAGGTGGGGAAACTGTCCCAGATGATCCTGCAGAAGGATCTGGAGATCCAGGCGCTACACGCCAGAATGTCCTTGGTCGCGGGC------------------------------GGTGGACACAGCCAGGATGTCATGTTCCTGCAGCAGCAGCTGCAGGCG
TACGCCGTGGAGAGAGAGCAGGTGCTGGGCGTGCTCAACGAGAAGACCAGAGAGAACAGCCAGCTTCGCTCGGACTACCACCGCCTCATGGATATCATGGCGGGGAAGGAGGCGGCCCTGTCGAAGCTTCAGCAGGAGAACCAACGCCTCTCCAACATGAGCGATCCCTCGGGAAGCCAA
GAGATGTTCAAGGAGACCATCCAGAACCTGTCCCGCATCATCAGGGAGAAGGACATAGAGATCGACGCTTTGACCCAGAAGTGCCAGACCCTGGTGACGGTGCTGCAGTCCTCAGCAGGA------GAGTCCGGCGGCGGCTCCGGAGGCGTCAGCAGCAACCAGTTCGAGGAGCTGCTG
CAGGAGAGGGACTCACTGAAGCAGCAGGTAAAGAAGATGGAGGAGTGGAAGCAGCAGGTGATCACCACGGTCAAGAACATGCAGCACGAGTCTGCTCAGCTGCAGGAGGAGCTGATCAAACTGCAGGGCCAGGTCTCCGCCGACAGCGACTGCAGCTCCAAGCTGTCGGTGGACTACGCC
GGACTGATCCAGAGCTACGAGCGGAAGGAGAGCAGGCTGGGGAGTCTGAGTCAGGAACTCGCGCAGGTCCAGCAGACCATCACCCAGCTCAGCACCACCAAGGACGTCCTGCTGGTGAAGCTGGACAGCGTGGCGCTGGCTCCCGACGTCGCAGGC---------GCTCCGGCCGGCGGA
GCCTCT---CTCGCCGCTGGCGCTCCGGTCGACCAG------------------ACGTCTCTGACGGCGAACCACGAGAAACTCCGGGAGGAGATTGTCCAGTTGCGCATTCAGTTGGCTGAGAAGGAAAACGCAATCAAGACCCTCCAGGAAAACAACCACCGGCTCTCCAACGCGGCG
TGCGCCACAGAGAGCGAGCAGAGGAGTCACGCCGGGGAGGCTCGTCTGGTCCGAGAGAGGCTGGAGGCCCTGCAGAGGTCCGTCAGGGAGAAGGACCTGCTCATCAAGACCAAAGGCGACCAGCTGAGTCACGTCAGCGAGACGCTGCGCAACCGAGAGAACGACAACGAGGTGCTGAAG
CAGGCGGTGACCAACCTGAAGGAGCGCGCTCTCATTCTGGAAATGGACGGGAAGAAGCTGAAGGAGGAGAACGAGCTGGTGGCGTCACGCTCTCGAGAGAAGGAGTCCGAGTTCAGAGCGCTGCAGGAAACCAACATGCAGGTTTCCCTCCTGCTCAGAGAGAAGGAGTTTGAGCTGAGT
GCAGTGAGCGAGAAGTCAGCGACAGTAGAGAGGATGCTCAAGGACAAAGAGCAGGGAAAGTCTGGTGAGCTGAATCAACTTCTGAATGAACTGAAGTCCATGCAGGAGAAAGCTTTTGCGTTCCAACAGGAGAGGGATCAGATGATGATGGCACTCAAGCAAAAACAAATGGAGACCACC
GCAGTACACACTGAGCTGCAGCACGTGAGGGACAAAGAACAGCGCCTCAACTTGGAGCTGGACAGGTTGCGTAACCACCTTTTGGAGATTGAGGACTCGTACACGAGAGAAGCCGTCTCCGCAGAGGACCGGGAGACGGAGCTACGCAGGAGGGTGGCGCTGCTGGACGAGAAACTGGCC
ACATCCTCGAGTGCCGTGGAGAACGCCAGCCAACAGGCCAGCATGCAGGTGGAGTCTCTGCAGGAGCAGCTGACCGGAGTGGTGAAGCAGAGGGATGAGGCTCTCATCCGTCTCAGGACCTCCCAGGAGCAGGTCAACCAGTACGCCGTGTCGCTCTCCAACCTGCAGATGGTGCTAGAG
CAGTTCCAACAAGGCAAGTCATCTGCATCTCCACGAAGACTCCCCCCTGAGAAAGCCATGTACTCCGCAGAGCTCGACATGTACAAGAGGGAGAGGGACGAGTGGAAAAGAAAAGCACTGAGGCTGGAGGACCAAGCATCGGCCCTGCAGATTAACCTCGATGAAGCCAACGCTGCTCTG
GAATCAGCTTCTCGCCTCACTGATCAGCTCGATCTGAACGAGGAGCAAATTCATGAGCTGAAAAATCAAGTGGAAATTAGACAGGAGATGTTGGAGGAGGCACAGAGGAAACTGATGAACCTTCTAAACAGCACCGAGGGGAAGATAGACAAAGTCTTGATGCGTAACCTGTTCTTGGGA
TACTTCCACACACCTAAAACCAAGCGTGCCGATGTGCTGAGGCTCATGGGAAGTGTTCTGGGTCTGAGCAGAGAAGATGTTGACAAGATGTTGGGGGAGGATGGAGGGCACGGTGTTACCGGATGGGTATCGAACTGGCTGGGAGGCAGAGGAGCGCAGAGCGTCCCAAACACGCCCCAG
AGGCCCACCAGCGGCGCTGGGCTGAACTCGTCCTTCTCAGAGATGTTTGTGAAGTTCCTGGAGATCGAGTCGACCCCCTCGCTGCCCGCAGCCAAGCTCCCCGCCCATGACATCAAGGCTCTGGGCGCTCCTCCTCCGAGGCGAACCGGCATATTGAACTGTTGTTTTTGTTTTTTCTCC
ACAGGAGGT------------------------GCGGCGCTCCCCAAGCGACCCGGCGAGTCCAACCCTTTCCTGGCCCCCCGCTCTGCCGCGGTCCCCCTGGTG------------GCGGGCTCCAGCTCTGGCGGCTCAGGAAGTCACCTGCTGATGAAGCCCATCTGCGACGCCCTG
CCCACCTTCACACCTGTGCCGGTCTCATCGGAGGCCAGTGCTGGATCCGTGCTCAAGGACTTGTTGAAGCAG
>ENSXMAP00000014684_XMAC
ATGTTTTTCTTCATGCTGTCTTTC---------------------------------------------------------------------------------CATGTAACCACAGAT------------------------------------------------GCTGCC------
ACAGAATTACACGTGTCCAATTCCAAGTTGGCTGAGGTGGAGGCTGCGTTTTCCACTCAAAAATCAGAGCATGAAAGGCTGAAAAAACGTCACGCAGAGCTAGAGGAGAAGCTGGAGGCCTCAGAGATCCAGATTAAACAACAGTCTGCAGAATACAGAACCCTCCTGCAGCAGAAAGAT
GTGGAGATCAGCCACCTAAAAGCTCGACAAAGCGGCCTCCAGGAAGAAGTCCAGAAGCTGCAGCGGTCGGCGCAGTCGGCCGCCTCCTCT---------------CCAGCGGTGCTGCCGGTGACCACCGCCTCC---------CTGACCGCCACCTCCTCCTCTCCTTCCATC------
---TTCCTG------------ACGCGCTCCGCAGGGTCTCATCACGGCTTCCAT---AGCGACGAAATGGACATCAGCGACGTCCTTTGGTCGCAGCAGGAAATCAACAAGCTGTCCACAGAAGTGATGCGTCTAGAGGCGGAGGTGGCGCACTGGAGGAGAATGTCGCAGGCATCAACA
ACCCCAGGAACTGGT---AATGGTGACCAGGGGGAGATTCTCAAACTACAAAGAACTATTAAGGAGTTACGGGACGAAATGAGTCGAGAGGTGGATGAACACCAGCATGAGCTGGCGGCTCTGCAGGACGCCCAGCGGCAAAAGCTGGCGGAGGTCACGCGCCGCCACAGAGAGGAGCTC
GCAGAGTACGAGGAGAGGATAGAGGAGCTGGAGGAGCAGAATCGCAGT---------------------------------GGGGACGGT---CAGGTCAGCTCTCCGTCG---------GATTCCTCCAAACTGCCTGAGCTCCAGGGAAACGTCCAGACTCTGCAGGAAGCAGCGGAG
CGGCGCGAGAAGCAGCTGGCCGAGCTGTCTGCCAGTCTGGAGGACGCGCGGAGGAACCAGGCCTCCCTGCAGCTGGAGAGGGACGACGCCCTGGAGGAGAACGCGGGGCTGCTGCAGAACTACTCGCGCCTGCAGGCCTCCGTGGCTGAACTGCAGACACGAGTCCAGGAGCAGGAGGGG
AAGGCTCTGCAAAAAACCCAGTTTGAGCATGAGATTCAGACGCTTAGAAATAACTTAGCAGCTGCAGAAAAAGAAATAGAGAGACTCAAGGACTTTTCTGAGGCAGAGCCGAGAGAAGAGGTTGAGCATGCAGACATCTTGGAACTGAACACCATTATAGGGATGTTGAGGCAAGAAAAG
GAAGTCCTAGAACAAGAAAAG---------------------CTTGAGCTGCAACACAGACTGACGGTAGCAGGGGAGCAGACGGTTTGCAAAAATGCGTCGCTGATGGAG---------------------------TCTGGTGAGGCG------------------------------
GAGTCCCTGGAG---------------------GATCTGAAGGCGGAGCTTGAGAGGAGAGAGAAGGTCCTGAGAGCCACCGAGGAGGAGCGGGACACCCTCATGTCGGAGCTGGAGGAGTTGGACCGGCAGAACCAGGAAGCAACACAGCATTTGATCACCGCAAAGGAGCAGCTCTCT
GGCCAGTTGAAGGAAGCTGAGGCGGAGCTGATCAGAACGACCGCAGAGCTCAGCGCCTCCAAGGACCAGAAAGGAGCGCTGGAACGAGAGCTGGAGACCCAGAAAGAGAAAACGAGCCAAAGCGCGTTCACCCTCAATGACCTCCACATGGCCAAACAGCAGCTGGAACAGAGGGTGAAG
GAACTGAAAGACGCGTTGGGACGTGCGAACGAGCAGAGTCGGGAAGTGAGGCGAGAAGCGGCTGAGCTGAAGAAGACCCTGCAGAAGCGGGAGGAGCAGCTAGCCGCTGCTAAAGCAGAGACGGCTCATGGAGGAGAGAGTCGGACGGAG---------------GAGGAGCTGGCGGGG
AAGGAGAGGGAGCTGTCGGACCTCAGGAGAGAAATGGACCAAATGAGGAGCGCCTACGAAAAGGGGATGTCTGAAGAGTATGAGGTAAAGATGGCGAACCGGAGGTTGAAGGACGAGCATGAGAATGCTTTGAGGAAGTTAGAGGAGCTAGGCAAGCAGCTGAAAGAAAACCAGGCCGCT
CTAAACAGGACAACAAGGGAGAAAGACACTCGTATCGAAGCGCTCAAGCTGGAGAAGAACCAACTCGAACTGGAGCTGTCGCAGGCTGAGAGATCGCTGTCAGAGCAGGTGAAACAGTACCAGCAGACCATCGAGGAGCTGACCCGAGCCAGATCCATGGACGCCTCGGCTTTGCAAACC
GAGCACGAGTCGGCCATCAAGCTTAACCAGGAGAAAGACCTGGAGATCGCCAAACTGAGGCGAGACGTGGAGCAGCTGGCGTCGGACCACAGAGACACCAACGAGATGCTCTCGATCACCGTCGCGGGGCAGAAGCAGCTGACGGACTTGCTGCAAGAGAAGGATGTCTTTGTGGAAACT
TTGAAACAGAACGCGGAGGATATACAG---------AGAGAGATGGAGAACAGGGTGTCAGCCATGACCAAAGAGGTAGACGTCCTCAAACAAGCGGTGGACGAAAAGGATAAGCAGCTGGGAGGGATGAAGGAGGAGAGCAGCCATCTGAAAGAGGAGATCGATCGGCTGAGGGATCAG
CAGAGCAGACCACAACCACTGGCCGAACCCAAGACTCTGGACATCATCACCGAGCTGGAGACAGAGATCGCCCAGCTGAAGTCGTCCAGGAACGCGCTGGAAGACGAAGTCCGGTCGCTGAAGAGAACCTCGGAGGAGCAGCAGGCGTCT---------------------CTGCAGGCT
CAGCGGAGCGAGCTGGAACAGGCCGCGGTTCGCCACCAGCAGACGGCGCTCGACTACGACAGACTCATTCAAGCCAAAGACGAAGAGATAACCCGCCTCCAGCAGAGCGTGGACCAG---------------------GGTCACCTC---CCGGCGTTCCAGGGAGACGTCATCCTCCAG
------------------GAGGACAAGACGTGGTCTCTCAATCAG---GACAACGGCAACGAGAAGCACGACCTGTCCAAGGCCGAGATAGAGAAATTGGTCCGCGGCATCGAGGAGAAAGAGACCGAGATCGTCCAGCTGAACGAGAAAAACCTCTTGCTCACCAGGCAGCTGGAACAG
CTGGCGTTCTCTCGCGACGAAGTGGGCAAACTCTCCCAAATGATCCGGCAGAAAGATCTGGAGATCCAAGCGCTCCATGCCCGGGTCTCGTCG------GGT------------------------------------------CAGGACGTCCTCTACCTCCAGCAGCAGCTGCAGGCG
TTCGCCGTGGAGCGCGAGCAGATGTTGGCCGTGCTCAACGACAAGACGAGGGAGAACGGGCAGCTGCGCTCTGACTACCACCGCCTGGTGGACGTCGTGGCCGCTAAGGAAGCCGCCCTGGTGAGGCTGCAGCAGGAGAACCAGCGGCTCTCCAACGTGAGCGACCCCTCGGGGAGCCAG
GAGATGTTCAAGGAGACCATCCAAAACCTGTCCCGCATCATCAGAGAGAAGGACATCGAGATCGACGCTTTGACTCAGAAGTGCCAGACCTTGGTGACCGTCTTGCAGTCGATGGGAGGC------GAGGCCGGCGCTGCGTCCGGCGGCGTCAGCAGCAACCAGTTCGAGGAGCTTCTT
CAGGAGAGGGACACGCTGAAGCAGCAGGTGAAGAAGATGGAGGAGTGGAAGCAGCAGGTGATCACCACGGTCAAGAACATGCAGCACGAGTCGGCGCAGCTACACGAGGAGCTGATCAAGCTGCAGGGCCAGGTGTCTGCCGACAGCGACTGCAGCTCCAAGCTGTCCGTCGACTACGCC
CGACTGATCCAGAGCTACGAGCAGAAGGAGAGGAGGCTGGGAGGTTTGAGTTTGGAGCTGGCGCAAGTCCAGCAGACCATCAGTCAGCTCAGCAGCACCAAGGATGTGCTGCTGGGGAAACTGGATAGCGTTGCGCAGACTCCCGAGGCCGCAGCA---------CCGACCGCCCAAATG
AGAGCT---CTCAATCTTACAGCT------------------------------------------------GAGCCCCAAACTCAACAGACCACCGAAGTTCTGCAAGCGCAGCTGGCTGAGAAAGAAAACCTAATCAGGACCCTTCAGGAGAACAACCACCGGCTCTCCGACGCAGCG
TCCGCCTCAGAGAGCGAGCAGAGGAGTCAGGCTGAGGATGTCCGCCAGGTCCGGGACAGACTGGAGTCCCTGCAGAGGTCAGTGAGGGAGAAAGACCTGCTCATAAAGACCAAAGGAGACCAGCTGAGCCAAGTGAGCGAGGCGCTGCGCAACCGCGAGAACGACAACGAGGTTTTGAAG
CAGGCCGTGACCAACCTGAAGGAGCGGGCGCTCATCTTGGAGTTGGACGCAAGGAAGCTGAAGGAGGAGAACGAGCAGGTGGCGGCTCGCTCTCGGGAGAAGGAGTCGGAGTTCAGGGCTCTGCAGGAAACAAACATGCAGGTTTCGCTTCTGCTCAGAGAGAAGGAGTTTGAGCTGAGC
TCGATAAGCGAGAAGGCCGCCACGGTGGAGCGGATGCTCAAAGACAAAGAGCTGGGTAAATCCGGTGAACTGAATCAGCTTCTGAACGAACTGAAGTCCATGCAGGAGAAAGCGGTGATGTTCCAGCAGGAGAGGGACCAGATGATGATGGCGCTGAAGCAGAAGCAAATGGAGACCACA
GCGCTACAGTCTGAGCTGCAGCACACGAGGGATAAAGAGCAGCGGCTCAACCTGGAGCTGGAGAGGCTGCGCAGCCACCTGCTGGAGATCGAAGACTCCTACACCAGGGAAGCCCTCGCTGCGGAGGACCGGGAGACGGAGCTGCGCAGGCGGGTGGCGCTGCTGGATGACAAACTGGCC
ACGTCGTCGAATGCCGTGGAAAACGCCAGCCAACAGGCCAGCATGCAGGTGGAGTCTCTCCAGGAACAGCTGAGCAATGTGGTGAAGCAGAGGGACGACGCACTTTTACAACTCAGAACCTCTCAGGAACAAGTCAGGCAGTATGCAGTGTCGCTCTCAAACCTGCAGATGGTGCTAGAG
CAATTCCAGCAA---------------------------------GAGGAGAAAGCCATGTACTCGGCAGAGCTGGAGAAGCACAAAAAGGAGAAGGACGAGTGGAAGAGAAAAGCTCTCCTGCTTGAAGACCAAGCATCTGCGCTGCAGCTGAACTTGGACGAAGCCAACGCTGCTCTA
GATTCGGCGTCTCGCCTCACAGATCAGATCGATCAGAAAGAGGAGCAAATCGAAGAGCTAAAGAAGCAAGTGAATGTGAGGCAGGAGATGCTGGAGGAGGCACAAAAGAAACTCATGAACCTTCTCAACAGCACAGAAGGAAAGATCGACAAGGTTCTGATGCGCAACCTGTTTTTGGGC
TACTTTCACACGCCTAAAACGAAGCGGGCCGATGTGCTGAGGCTCATGGGAAGCGTGTTGGGACTGAGCAGAGAACAAGTCGATCAGATGTTGGAGGACGATGCCCGCCACGGTGTTGGCGGGTGGGTATCGAGCTGGCTCGGAGGCAGAGGAGCTCAGAGTGTGCCGAATACGCCACAG
AGGCCCACCAGTGGCCCGGGGCTGAACTCGTCTTTCTCCGAGATGTTTGTGAAGTTCTTGGAGATGGAGTCGACCCCGTCGCTCCCGGCGCCGAGGCTCCCGGTCCACGACATCAGGCCTCTGAGCGCACCGCCTCCTGGGAGAACC---------------------------------
---GGTGGCTCTTCTTCAGGCTCCGCGGGAGCTGCGGCTGGCATCAGGAGACCCGGTGAATCCAATCCGTTCCTGGCTCCTCGTTCTGCTGCGGTGCCGCTGGTG------------GCCGGTCCTGGCCCCGCCGGCTCGGGAGGTCACCTGCTGATGAAGCCCATCACTGACGCTCTG
CCCACCTTCACCCCTGTGCCTGTCTCAGCCGAGGCCAGCGCTGGAGCCGTGCTCAAAGACTTGCTAAAGCAG
