# Supplementary material for: Global expression pattern of genes containing positively selected sites in European anchovy (Engraulis encrasicolus L.) may shed light on teleost reproduction
Source: PLoS One. 2023 Aug 11;18(8):e0289940. doi: 10.1371/journal.pone.0289940 (PMC10420382; doi:10.1371/journal.pone.0289940)
Supplement: S1 File — (ZIP) [file pone.0289940.s008.zip › alignments/anchovy.15086_ANCH.fas]

>ENSONIP00000014561_ONIL
ATGCCCATTAAACGTGTGGCATGTGAAAAACGTGTCGCTGGTTGTCATGTTACCGTCCCCAAACGACGCCACATGGGTGGCAGGAAAAGCAGTCGAAGCCGTGGTGTGGTCACAGCGGTCTCCTGCAGCATGGACAGCGATGATGAAAATGTAGAAGAGGTTGTAGAAGGT------CCA
TTGGATGAAGATGGTCAGCCCCATGGTTTC---TGCACTGTGACCTACTCGTCCAGTGATCGCTTTGAAGGACATTTCACCCACGGAGAGAAAAATGGAAAGGGCAAGTTCTTCTTCTTTGATGGAAGCACTTTAGAGGGGTTCTATGTAGATGATGCTCTGCAGGGCCAGGGAGTGTAC
ACCTACGAAGATGGGGGCGTCCTCAATGGGACATATGTGGACGGAGAGCTTAATGGGCCTGCTCAGGAGTTCGATGGCGAGGGTCACCTGGTGTTCAAGGGCCAGTACAAAGACAACAACCGCTGTGGGGAATGCTGGGTCTACTACCCTGACAGAGGCTGTGTGTTTGGGGAGGTAAAT
GAGGACGGGGAAATGACTGGTGACTCCGTAGCGTATATCTACCCTGATGGTCGAACGGCTCTATATGGAAGCTTTGTGGATGGGGAGCTGATTGAGGCTCGA---------CTTGCTGCTGTCATCTCCAACCAGACT------GGGAGACCACGCTTCGAAATCAGC------------
------------CCCAATAGTCCTGTGTACTCGTATGACAAATCCACATCCACCTGTATCGCCACCCATACTCTGCTTCCAGATCCTTATGAGAGCCAAAGAGTGTTTGTGGCAGACTCTACAATCGAAGGAGCAGGACAGGGCCTTTTCGCCAAGACAGATGCTGAGGCCAACACTGTG
ATGGCTTTTTACAATGGAGTACGCATCACCCACTCTGAGGTGGACAGCAGGGACTGGGCACTGAATGGAAACACAATTTCACTCGATGAGGATACCGTGATTGATGTCCCTCAGCCATTTGACCAGACGGACAGATACTGTGCGTCTCTGGGTCATAAAGCAAACCACTCCTTCATCCCC
AACTGCAAATATGACCCGTTTGTCCATCCTCGTTTCGGGCCAATCAAGTGCATCCGAACCTTGAGGGCTGTGCAAAAAGATGAGGAGCTAACGGTCGCCTACGGTTACGATCACCAGCCAACGGGAAAAAATGGTCCAGAGGCTCCTGATTGGTACAAGCGAGAGCTAGAGGCATTTGAG
CAGAGAGGAGGGGCTCCTACT------------GGACAG
>ENSTNIP00000006782_TNIG
------------------------------------------------------------------------------------------------------------------------------------------------------------------------------------
------------------------------------------------------------------------------------------------------------TATTTCTTT------CACAGCACCCTGGAGGGTTTCTTTGTGGAGGATGCCTTGCAGGGTCAGGGGACATAT
ACAAATAATGACGGTGGCATCCTATATGGGACGTATTTTGATGGTGAACTCAATGGCCCCGCTCAAGAGTTTGATGGAGATGGATGCCTGGTGTTTCGGGGCCAGTACAAAAATAACAGTCGCTGTGGAGAATGCTGGTTCTACCACCCTGATGGCGGCAGTGTATTTGGGGAGTTGAAT
GAAAATGAAGAGATGACCGGTGAATCTATAGCTTACATCTACCCCGATAGACGGACGGCACTTTATGGAAGCTTTGTGGACGGGGAGCTGATCATGGCTCGC---------CTTGCCACTGTGACCTGCATCGGAAAC------GGAAGGCCACGCTTTGAAATCTCA------------
------------CCCAACAGCCCTGTGTACTCCTCCGACAAATCGACGCCCACCTGTATTGCTACGCATACTCTCCTTCCTGATCCATATGAAAGTCAGAGAGTGTTTGTGGCAGATTCCTTGATTAAAGGAGCAGGACAAGGCCTATTTGCCAAAGTGGATGCTGAGGCCAACACTGTA
ATGTCATTTTACAATGGCGTACGGATCACACACACCGAGGTGGACAGTAGGGATTGGGCCCTGAATGGCAACACGATCTCGCTGGATGAGGACACAGTGATCGACGTTCCTCAGCCATTTGATGCAGTTAAAATATATTGTGCATCTTTGGGTCATAAGGCAAACCACTCCTTCACCCCT
AACTGCAAATATGAACCGTTTGTTCACCCTCGTTTTGGACCTATCAAATGCATCCGGACTATAAAGTCCGTGAAGAAGGATGAGGAGCTTGTGGTTGCTTATGGCTATACTCATGAATCAACAGGAGGGAAGGGCCCGGAGGCTCCTGATTGGTATAAGCAAAGCTTGGAAGAGTTTCAG
CAGAGACAAAGAGCA------------------------
>anchovy.15086_ANCH
---------------------------------------------------------------------------------------------------------------------------------ATGGACAGCGATGATGAC---ATCGAAGAGGTCGTAGACGGT------CCA
TTGGATGAGAATGACCAGCCACATGGCTTC---TGCATGGTCACCTACTCCTCTAGTGACCGCTTTGAGGGCCACTTTGTGCATGGAGAGAAGAATGGGAAAGGGAAGTTCTTCTTTTTCGATGGGAGTACTCTGGAGGGCTACTACATGGATGACGGTCTGCAGGGCCAGGGTGTGTAT
CGCTATGAGGACGGGGGCTCTCTGCACGGCACCTATGTGGACGGGGAGCTGAACGGCCCCGCGCAGGAGTACGACCAGGACAGCCGGCTCATCTTCAAGGGCCACTACAGGGACAACATCCGCTGCGGACTGTGCTGGTTCTACTATGCGGACCGGGGATGTGTGGTGGGGGAGGTGAAT
GAGGAGGGGGAGATGACTGGTAGCCACGTGGCGTACGTCTACCCTGATGGCCACACGGCTCTGCTGGGCAGCTTTGTGGACGGGGAGCTGATCGAGGCTCGA---------CTCGCCAGCCTGACTGTACAAGAGGAC------GGCCGGCCACACTTTGACATCGTA------------
------------GATGACAGCACTATTTATTCTTATGACAAGTCCACATCCACCTGCATTGCTAACCAGAGACTTCTCCCTGATCCATACGAGAGCCAGCATGTGTTTGTAGGACAGTCGCTGATCTCAGGAGCAGGAGAAGGCCTCTTTGCCAAGACTGACGCGGACCCAGACACTGTG
ATGGCGTTTTACAATGGAGTTCGCATCACACACTCTGAGGTGGACAGTCGGGATTGGTCAGTGAACGGCAATACGATCTCCCTGGACGAGGACACGGTCATCGACGTGCCTCAGCCTTTCAACCAGACAGACACGTACTCCGCCTCCCTGGGACACAAGGCCAACCATTCCTTCACTCCC
AACTGCAAATACGACCCATATGTCCACCCTCGATTCGGTCTCATCAAGTGCATCCGGACAATCCGGGCGGTGCAGAAAGACGAGGAGCTGACCGTGGCCTACGGCTATGACCACGAGCCTTCCTCAAAATCCGAACTGCCCGCGCCCGAGTGGTACATCAAGGAGCTCCGGGAATTCCAG
GAGCGCAACGGCGAGGTGCCGGCAGGCACGAAAGCTTGT
>ENSTRUP00000021388_TRUB
---------------------------------------------------------------------------------------------------------------------------------ATGGACAGCGAAGATGACAACACGGACGACGTCGTGGAAGGT------CCA
TTAGATGACGACGCTCAACCTCATGGGCTG---TGCACTGTAACCTACTCCTCCGGGGATCGTTTTGAAGGACACTTCACTCATGGAGAAAAGAATGGAAAGGGCAAGTTTTTCTTCATTGATGGAAGCACTCTGGAGGGGTACTTTGTGGAGGATGCTCTGCAGGGTCAGGGCATATAT
ACAAATGAAGATGGTGGCATCTTATATGGGACATATGTTGATGGTGAACTCAATGGCCCTGCTCAGGAGTTTGATGGAGAGGAATGTTTGGTGTTTCGGGGTCAGTACAAAGAGAACAATCGCTGTGGAGAATGCTGGTTATTCAATCCTGATGGTGGCAGCATATTTGGGGAGGTGAAT
AAGGATGGAGAGATGACTGGTGAAGCTATAGCTTACATCTACCCTGACAGATGCACGGCACTCTATGGAAGCTTCGTGAATGGGGAGCTGATCGCGGCTCGC---------CTTGCTACTGTCATCTTCAGCAAAAGC------GGAAGGCCACACTTTGAAATCGTG------------
------------CCCAACTCCCCTTTGTACTCTTATGACAAGTCCACATCCACCTGCATCGCCACCCACACTCTGTTGCCTGATCCCTATGAAAGTCAGAGGGTGTTTGTGGCAGATTCCTTAATTAAAGGAGCAGGACAAGGCCTGTTTGCCAAGACAAATGCTGAGGCCAACACTGTA
ATGTCTTTTTACAATGGAGTACGCATCACACACACTGAGGTGGACAGCAGAGACTGGGCACTGAATGGCAACACCATCTCTCTAGATGAGGACACCGTCATTGATGTTCCTCAGCCATTTGATGCCATTTTGAGATATTGTGCCTCTTTGGGTCATAAGGCAAACCACTCCTTCACTCCA
AACTGCAGATATGACCCATTTGTTCACCCTCGTTTTGGAACTATCAAATGTATCCGGACATTGAGGCCTATGCAGAAAGATGAGGAGGTCACGGTTGCTTATGGTTATAATCATGAATCAACGGGGGGGATGGGTCCAGAGGCTCCTGACTGGTATAAGCGAGACTTGGAAGAGTTTAAG
CAGAGCCAAGCAGCCGCTGCT------------GACTGC
>ENSDARP00000056733_DRER
---------------------------------------------------------------------------------------------------------------------------------ATGGACAGCGATGATGACAACATGGAAGAAGTGGTGGAAGGA------CCA
CTGGATGAGGATGACCAGCCTCATGGTTTC---TGCACTGTGACCTACTCCTCCAGTGACAGATTTGAAGGACATTTTGTTCATGGCGAGAAGAATGGAAAAGGAAAATTCTTCTTTTTTGATGGCAGTACACTGGAGGGTTTCTATGTGGACGATGCTTTGCAGGGTCAGGGTGTTTAC
ACATACGAGGATGGAGGAGCATTACATGGGTTCTACGTAGATGGCGAGCTAAATGGACCTGCTCAAGAGTTCAATTCAGACGGTCAACTAGTCTTCAGGGGACGATACAAGGACAACATTCGCTATGGCATGTGCTGGGTCTACTATCCGGATGGAGCCTGTGTTGTGGGAGAAGTGAAT
GAAGAAGGAGAAATGACTGGAAAGGCAGTGGCTTATGTGTACCCTGATGGCCGTACGGCTCTGTATGGCTCTTTTGTTGACGGAGAGCTGATCGAGGCTCGG---------CTTGCGACTCTTACAACCCAAGAGAAC------AGCCGGCCGCACTTCACTGTTGAT------------
------------CCAGATAGTCCTATTTACTGCTATGATAAATCCACTTCATCCTGTATCGCTGGTCATAAACTGCTGCCTGACCCCTACGAAAGTCAACGTGTGTATGTGGGACAGTCGCTTATTTCCGGAGCTGGAGAAGGGCTTTTTGCACAAACGGAGGCTGAGGCTAACACTGTG
ATGGCTTTTTATAATGGTGTCCGCATTACACACACTGAGGTGGACAGTCGTGATTGGTCCATGAATGGGAACACCATTTCATTGGACGAGGACACTGTGATTGACGTTCCTGCACCTTTTAATATGACAGAGAATTATTGTGGATCTCTTGGTCACAAGGCCAATCACTCCTTCTCTCCC
AACTGCAAATACGACCAGTATGTCCATCCTCGTTTTGGCCAAATAAAATGCATCCGAACAATCCGAGCTGTGGAGAAGGACGAGGAACTCACAGTTGCTTATGGTTATGATCATGAGCCTTCGGGAAAGTCTGGTCCAGAGGCACCAGAATGGTACACGAAGCAGTTTCTGGAGTTTCAG
CAGAGGGAGTCAGGAAAAGGGGCAGAC---GAGACCTGC
>ENSGACP00000025822_GACU
---------------------------------------------------------------------------------------------------------------------------------ATGGACAGCGAGGATGAAACCGTGGAGGAGGTCGTGGAAGGT------CCA
TTGGATGAAGACGATCAGCTCCATGGGTTC---TGCACTGTGACCTATTCATCCAGTGATCGTTTTGAAGGACACTTTGCCCACGGAGAGAAGAATGGCAAGGGAAAGTTCTTCTTCTTTGATGGAAGTGCACTGGAGGGTTTCTATGTAGAGGATGCTCTGCAGGGCCAGGGGCTGTAT
ACATATGAAGATGGAACTGTCCTCCATGGGACATATGTGGATGGAGAGCTCAACGGACCCGCTCAGGAGTGCGATGCAGAGGGGCACCTGATGTTCAAGGGCCAGTACAAAGACAACAACCGCTGTGGGGAATGCTGGATCTACTACCCTGATGGAGGCTGTGTGTTTGGGGAGGTGAAT
GAGGACGGCGAGATGACAGGTGAATCCGTAGCGTACATCTACCCTGACGGACACACAGCTCTCTATGGAAGCTTCGTGGATTGTGATATAATTGAGGCTCAC---------CTTGCCACCCTGATTGCCTCTGAGAGT------GGAAGGCCGCGCTTCGAAATCACA------------
------------CCGAACAGTCCTGTGTACTCGTTCGACAAGTCCACATCCACCTGTATTACTGCCCACCCTTTGCTTCCTGACCCTTATGAGAATCAAAGGGTGTTTGTGTCAGACTCTCTGATCAAAGGAGCAGGAGAAGGCCTGTTTGCCAAGACAAACGCGGATACTGACACGGTG
ATGGCATTTTATAATGGAGTTCGCATCACTCACTCTGAGGTGGACAGCAGAGACTGGACGTTGAATGGGAACACAATCTCATTGGACAAGGATACAGTCATTGATGTCCCTCAGCCTTTTGTCAACACAAAGAGATACTGTGCGTCCCTTGGTCACAAGGCAAACCACTCCTTCATCCCC
AATTGCAAATATGACACGTTTGTCCACCCTCGTTTTGGGCCAATTAAGTGTGTCCGAACCTTGAGGGCTGTGCAGAAAGATGAGGAACTAACTGTTTCTTATGGTTATGAT---GAGACATCCGGGAATACTGGCCCCGAGGCCCCTGATTGGTACAAGAAGGAGCTAATTGAGTTCCAG
CAAAGCCAGGCGGCTTCCGGG------------AACTTG
>ENSXMAP00000006330_XMAC
---------------------------------------------------------------------------------------------------------------------------------ATGGACAGCGACGATGAAAGCGTGGAGGAGGTGGTGGAAGCTGGTGTGTCT
GTTGAACAGGAGTCAGTCAGACATGGCTATATGTGCAGCAATGCCATAACAATGCAACAACATTCAGTTGATAATTATCTATCACGTGTTCAAATAGATCAAAGCAGCTGTCTGTTTTGTGTCCGCAGCACCTTGGAAGGTTTCTACGTTGACGATGGTCTGCAGGGCCAGGGGCTGTAC
ACACACGAGGACGGCAGTGTCCTCCATGGGACATATGTCGACGGTGAACTCAACGGGCCAGCTCAGGAGCTGGACGCAGATGGCCGCCTAGTCTTTAAGGGTCAGTACAAAGGCAACATCCGCTGTGGGGAGTGCTGGATCTACTATCCT------------------------GTGAGT
GAG------------------------------------------------CTGAGTGCACTAATGGTTCTTTATTCTGAAGGACAGCAGCCATNATCTAGATGTAGAAAGCTGGCAGAGGTGTTTTCTACAAATAATTTATGTGGAAAAAGTGTATATGCTGTTAGCTGGACTCAAACA
GGAAGTGCTGTAGAGACATGTCCTGTCTACTCCTATGACAAGTCCACCTCCACCTGCATCGCCACCCACGCTCTGCTGCCGGACCCGTACGAGAGCCAACGGGTGTTGGTGGCAGAGTCTCTGATTAAAGGAGCCGGTCAGGGACTTTTTGCCAAGGCAGCTGCTGAGCCGGGTACCATC
ATGGCTTTTTATAACGGAGTCCGGATCACACATTCTGAGGTGGACAGTCGGGACTGGGCTCTGAATGGAAACGCCATCTCACTTGACGACGACACTGTGATCGACGTCCCACAGCCGTTCGACCAGACGGAGAGGTACTGCGCCTCTCTGGGTCACAAGGGCAACCACTCCTTCACTCCC
AACTGCCAATACGAGCCGTTTGTCCACCCTCGTTTTGGACCCATCAAATGCATCCGAACACTGAGAGCTGTGCAGAAAGACGAAGAGCTCACGGTCGCCTACGGTTACGATCACGAGTCATTGGGGAAAAACGGCCCGGAGGCTCCTGATTGGTACAAACGTGAGCTCGAGGTTTTCCAA
CAAAGACAGGCAGCT------------------------
