# Supplementary material for: Global expression pattern of genes containing positively selected sites in European anchovy (Engraulis encrasicolus L.) may shed light on teleost reproduction
Source: PLoS One. 2023 Aug 11;18(8):e0289940. doi: 10.1371/journal.pone.0289940 (PMC10420382; doi:10.1371/journal.pone.0289940)
Supplement: S1 File — (ZIP) [file pone.0289940.s008.zip › alignments/anchovy.15199_ANCH.fas]

>ENSONIP00000001969_ONIL
---------ATGCCAACCAGGACGTCCCTGCCTCTCCCGGACGATGTCAGGAAAAGCTTGCAGAGGTTGGATGAGGAAGGATCT------GCAGAAGAGGAACATGTGAAAGAGAAGCTCAAGTTGGTGCAGGACTTTCTGCATGCTGATGCTCAGGATCAGCTGACCAGTCTGGAGGAA
AAAATGAAAAGTTCAGAGATCTCAAAGGAGGTCTATATCTCTAAAGTGAAGGCCCTACTTGGAAAAGAACTTCATCTTGAAAATGGCTCCCACGTTGATGACGCAGAGAAGAATGGAAAGACGAATGGCTTTTCA---AATGGTTCGCACAAAGACGAGCATGATGAAGATGTA------
ACCATGAGCGTACAGGAGGAGGAGGAGGAATCTTTCAAGTCACCAACTGCTTCGAAGGGGAAGGGTGGACGGAGGAGCAAGGCAAATTCTGACACAAAAAAGTCTCCAGCAAGTACCAGGGTTACCAGAAACAGTGGGAAACAGCCAACCATCTTGTCAATGTTCACTAAAGTT------
---------CAGAAGCGCAAGTCAGAGGACTTG---AATGGAGAAGCTGTCAACGGACAGAATGAACCG---------AAGAAAGAT---GATGACGTTGAGGAGTCTCGGGAGGAGAAGCGTCTCAAAGTGGAGTCGGATGAAAAT------------GCTGCTCCAGAAGAATCCAAG
AGTGACATTGCAAAGCCGGTT---TCTGCTGTAAAGACGCCACCACCCAAATGTCAAGACTGTAGACAATACCTAGATGATTCTGACCTGAAGTTTTTTCAAGGGGATCCTGATAATGCGCTGGATGAGCCTGAAATGTTAACAGATGAGCGCCTCTCACTGTTTGACTCCAATGAGGAT
GGATTTGAGAGCTATGAGGATCTGCCACAGCACAAGATCACAAACTTCAGTGTTTATGACAAGCGTGGCCATCTCTGTCCATTCGACTCTGGACTTATTGAGAAGAATGTTGAGCTTTACTTCAGCTGTGTTGTCAAACCCATCTATGATGACAACCCTTGTATGGATGGTGGTGTTCCT
GCCAAAAAGCTGGGACCCATCAATGCCTGGTGGATCACTGGTTTTGACGGTGGAGAAAAAGCTTTGATTGGTTTCACTACAGCTTTTGCTGACTACATCTTAATGCAGCCCAGTGAGGAGTACGCTCCAATCTTTGCACTGATGCAAGAGAAGATCTATATGAGCAAGATAGTGGTTGAA
TTCCTCCAGAAGAATCCTGATGCTACCTACGAAGACCTACTCAATAAGATTGAGACAACTGTGCCTCCTGCAGGACTAAACTTCAACTGCTTCACTGAAGACACACTCCTGCGCCATGCCCAGTTTGTTGTAGAGCAGGTGGAGAGCTACGATGAGGCCGGTGATTCGGATGAGCAGCCA
ATCATTGTTACTCCCTGCATGAGAGACCTGATCAAGCTTGCAGGAGTCACTCTAGGAAAAAGG---------------AGGGCTGCCAGAAGACAGGCTATTCGTCACCCAACAAAGATAGAAAAAGATAGTAAGGGACCAACTAAAGCAACCACTACAAAGCTGGTCTACCAGATCTTT
GATGCATTCTTCTCTGATCAGATAGAGCAGAATGATAAAGAAAGTGCC---ATGAAAAGACAGCGCTGTGGTGTCTGTGAGGTTTGTCAGTCTCCTGATTGTGGAAAGTGTGCAGCTTGCAAAGACATGATCAAATTTGGAGGAAGTGGAAAAAGCAAACAAGCTTGTAAGCAGAGAAGA
TGCCCCAACCTTGCAGTGAAGGAGGCTGAAGATGATGAGAACATTGAGGAGGAAGATGTT---CCTGTGGAGAAGCCTAAAAAGGTTCCTCATGCCAAAAGAAAGAAGCAGACCCAGTGCAAACTTACATGGATTGGAGAATCTATTCACACTGAAGGGAAGAAGCAATACTACAGGAAG
GTCTCTTTGAACGATGAACTGCTGGAGGTAGGAGACTGTGTCTCAGTTTCATCAGAGGATCCATCCATTCCTCTGTATCTGGCAAGGATCACGTCAATGTGGGAGGATAATAATGGAAAGATGTTCCATGCCCACTGGTTCCTTCGTGGAATAGACACGGTGCTCGGCGAGACTTCAGAT
CCACTCGAGCTTGTCATTGTGGATGAATGTGAGGACATGCTGCTCAATTATGTCCAAGGCAAAGTTAATGTTATGTATAAGGCCCCATCAAACAACTGGTTTATGGAGGGTGGTATGGATGTTGACCTCAAGGTGATTGAGGATGACGGGAAGAGTTTTTTCTATCAGTTCTGGTATGAC
ACAGAATATGCCAGGTTTGAAATGCCTCCGAAGACGTCTCCATCAGAAGAATGCAAATTCAAGTTCTGTGGCAGCTGTGTTAGGATTAAAGAGCGAGAGGAAAACGATAAGCCTCATGTATTTGAACCCCTGGAGAATGAAGACCATGACACAAAGGCTTTGTATGCTATGGCTTGTTTT
AAGGGAGAACAGTTCAGGGTGGGAGACAGCGTCTACCTTCCCCCTGAGGCTTTTAATTTCAGTGTGAAGCCAGCCAGTCCAGTGAAGCGATCCCACAGGAAGGATGATGTGGATGAGGATCTGTATCCAGAGTATTACAGGAAGTCCTCAGACTACATCAAGGGCTCAAACCTGGACGCT
CCTGAGCCCTTCCGTGTTGGGCGCATCAAGGAGATCTTCTGTCACAGGCGTAGCAATGGGAAACCTGACATGTCAGACGTCAAACTGCGACTCTACAAGTTCTACAGGCCTGAGAACACACACAAAGGTGTCAAAGCTAGTTACCACACAGACATCAATCAGCTGTACTGGAGTGATGAA
GAAGTGACCGTGAACATGGGTGACGTACTCGGCCGCTGCCAGGTAGAATATGCAGAGGACCTGAATGAATCCATCCAGGACTACTCCAGTGTTGGACCTGACCGCTTCTATTTTCTTGAGGCCTATAGTGCAAAGGCAAAAAGCTTTGAGGATCCCCCAAATCATGCTCGTTCAACTGTC
CATAAAGGAAAAGGAAAGGGCAAAGGAAAAGGTAAA------GGCAAAGGAAAAGCTTCAGCTGCACAGGAACAGCTGGACTCACAGCCACAG---------CCTAAACCT---AAAGTGCCCAAGTATCGCACATTGGATGTGTTCTCTGGCTGCGGTGGACTTTCTGAGGGATTCCAC
CAGGCTGGTATCTCGGAGACACTCTGGGCTATAGAGATGTGGGAGCCAGCAGCACAGGCCTTCAGACTCAACAACCCAGGCACCACGGTGTTCACTGAGGACTGCAACGTCTTGCTGAAGTTGGTCATGTCTGGAGAGAAAACAAATTCTCTTGGCCAGAAGCTGCCTCAGAAGGGTGAT
GTGGAGATGCTGTGCGGAGGGCCTCCTTGTCAAGGGTTCAGTGGGATGAACCGCTTCAACTCTCGCACTTACTCCAAATTCAAGAACTCACTTGTTGTCTCCTATCTTAGCTACTGCGACTACTACAGACCCAAATTCTTCCTGCTTGAGAACGTGAGGAACTTTGTGTCATTCAAAAAC
TCTATGGTCCTGAAGCTCACACTGCGCTGTCTTGTGCGAATGGGATACCAGTGTACCTTTGGTGTCTTGCAGGCCGGTCAGTACGGTGTTGCGCAGACCCGGCGCAGGGCCATCATCCTGGCTGCTGCTCCTGGAGAGAAGCTGCCACGCTATCCTGAGCCTCTGCATGTGTTTGCCCCC
AGAGCTTGCTCTCTCAGCGTTGTGGTGGGTGAAAAGAGATACGTCAGCAATGTCACA---CGAGGCAATGGTGGAATCTACAGAACTATCACTGTCAGGGATACCATGTCTGACCTGCCAGAGATTCGCAATGGTGCAGCTGCATTGGAGATTTCCTACAATGGGGAGCCCCAGTCTTGG
TTCCAGAGGCAGATCAGAGGCACACAGTACCAGCCTATCCTCAGGGATCATATCTGCAAAGATATGAGTGCACTGGTTGAGGGTCGGATGCGTTACATCCCCTTGGCTCCAGGCTCCGACTGGAGGGATCTGCCCAACATCGAGGTCCGACTGAAGGATGGCACCCTGACTAAGAAACTG
CGTTACACACATCATGATAAGAAGAATGGGCGTAGCGGCACCGGTGCACTCAGAGGTGTTTGCACCTGTGCAGGAGGTAAGCCTTGTGACCCTTCAGACAGGCAGTTTAATACCCTGATCCCCTGGTGTCTGCCCCACACTGGGAACCGCCACAATCACTGGGCGGGACTCTATGGCAGG
TTGGAATGGGATGGTTTCTTCAGCACAACAGTCACCAATCCTGAACCAATGGGCAAGCAGGGCCGTGTACTCCATCCTGAGCAGCACAGAGTTGTCAGTGTGAGAGAGTGTGCACGCTCTCAGGGGTTCCCTGACACCTACCGCTTCTTTGGAAACATCCTGGACAAACACAGACAGGTT
GGAAATGCTGTGCCCCCTCCGCTCTCCAGGGCCATTGGGCTTGAGATTAAGAGGTGCATCACGGAAAGGATGAAGGAAGAACAAGCATCAGAG---------AACATTAAACAAGAAAAGATGGAGCTCTCTGAT
>ENSTNIP00000019029_TNIG
------------------------------------------------------------------------------------------------------------------------ACATTGTTTCAAAAA---------------------------------------------
------------------------------------------------------------------------------------------------------------------------------------------------------------------------------------
------------------------------------------------------------------------------------------------------------------------------------------------------------------------------CTTATA
------------AAACGCAAGTCTGAAGACCTT---AATGGAGACTCCACAAATGGACAGAATGAGGAC---------AAGAAAGAGGAAGATAACACTGAAGAGGAACGGGAAGAAAAACGCCTTAAAGTGGAGTCAAATGAACTC------------ACATCTGCGGAAGAAATAAAG
CCTGAGATC---AAGCCTGTTGCTCCTGCAAAGAAGACGCCTCCCCCTAAATGCCAAGACTGCAGACAATACTTGGATGATTCAGATCTCAAGTTTTTTCAGGGCGATCCTGACAATGCTCTGGATGAGCCTGAAATGCTGACAGACGAGCGCCTCTCTCTCTTTGATTCAAACGAGGAC
GGGTTTGAGAGCTATGAGGATTTGCCCCAACACAAGATTACAAACTTCAGCGTGTATGACAAGCGTGGCCACCTCTGTCCTTTTGATTCTGGACTTATTGAGAAGAATGTGGAGCTCTATTTCAGCTGCGTTGTCAAACCCATTTATGATGACAATCCTTGCCTGGATGGTGGCGTTCCT
GCCAAGAAGCTTGGACCTATCAACGCCTGGTGGATCACTGGTTTTGACGGAGGGGAAAAAGCTTTGATAGGTTTCACTACAGCTTTTGCTGACTACATTCTCATGCAGTCCAGCGAGGAGTATGCTCCCATCTTTGCACTGATGCAGGAGAAAATCTATATGAGCAAGATTGTGGTCGAA
TTTCTCCAGAAGAATCGGGAGGCTACATATGAGGACCTCCTCAACAAGATTGAGACAACCGTGCCTCCCGCAGGACTTAACTTTAATTGCTTCACTGAAGACACCCTTCTGCGTCACGCCCAGTTTGTTGTGGAACAAGTGGAAAGTTATGATGAGGCCGGCGACTCCGATGAAGAGCGA
ATCATTGTAACGCCCTGTATGAGAGACCTAATCAAGCTGGCCGGAGTTACTCTAGGAAAGAGG---------------AGAGCTGCCAGAAGACAGGCCATTCGTCACCCAACTAAGATAGAAAAGGACAGTAAAGGTCCAACAAAGGCGACCACCACCAAACTGGTGTGTCAGATCTTT
GATACGTTCTTCTCCGACCAGATAGAGCAGAATGACAAAGAGGTCGTGGGGGTGAAAAGACACCGCTGTGGCGTTTGTGAGGTGTGCCAGTCCCCGGACTGCGGCAAGTGTACAGCTTGCAAAGACATGATCAAATTTGGAGGAAGCGGGAAAAGTAAACAAGCTTGTAAGCAAAGAAGA
TGCCCAAACCTTGCAGTAAAGGAGGCTGAAGATGATGAGAACGTTGAGGAAGACGATGCT---CTAGTAGAGAAAACCAAAAAAGTTTCTCATGCTAAGAGGAAGAAGCAGACAGAGTGCAACCTGATGTGGATTGGTGAACCAGTTTTGACTGAAGGGAAGAGGAACTATTACAAGCAG
GTGTCTCTAAACAACGAAGTGTTGGAGGTGGGAGACTGTGTCTCGGTTTCTTCAGAAGATCCATCCACTCCTCTGTATCTGGCAAGGATCACCTCACTGTGGGAGGACGCGCATGGAAAAATGTTCCACGCCATGTGGTTTCTGCGAGGGATTCACACTGTCCTGGGAGAATGCTCTGAC
CCGCTGGAGCTGGTCCTGGTGGACGAATGTGAAGACATGCACCTCAGCTATGTGCAAGGCAAAGTGAACGTCACATATAAAGCTCCATCCAACAACTGGTTCATGGAGGGCGGCTTGGATGTTGATATCAAAGTAATTGAGGATGATGGGAAGAGTTTCTTCTACCAGTTCTGGTATGAC
CCAGATTTTGCTCGCTTTGAGACGCCTCCTAAGACCACACCGTCAGAGGACTGCAAGTTCAAGTTCTGCGCCAGCTGTGTTCGGACTACTGAACAAAAAGAACAAGAAATACCTCATGTATTTGAATTATTG---GATGAAGATAGCGACTCCAAGGCTCTGTTTGCTCTGGCCTGCTTC
AAGGGGGAGCAGTTCAGGGTGGGACACAGCGTCTACCTGCCCCCCGATGCATTCAATTTTAGTCTTAAACCAGCCAGCCCGGTGAAACGTTCCCATCGGAAGGATGACGTGGACGAGGAGCTTTACCCAGAATATTACAGGAAGTCTTCAGACTACATCAAGGGCTCAAACCTGGACGCT
CCAGACCCTTTCCGCATCGGCCGCATCAAAGAGATCTTCTGTCCCAAGCGTAGCAACGGGAAACCCGACACTTCCGAAGTCAAGCTGCGACTCTACAAATTCTACAGGCCAGAGAATACTCACAAAGGTGTTAAGGCCACGTATCACGCAGACATCAACCAGCTGTACTGGAGCGATGAA
GAGGTGACCGTCGACATGGCCCAAGTACTCGGACGCTGTCAAGTGGAATACGGAGAGGACCTGAACGAGCCCGTTCAGGAGTACTCCAGTGGTGGCCCCGACCGCTTCTACTTCCTAGAGGCCTACAATGCAAAAACGAAAAGCTTTGAAGACCCTCCAAACCATGCGCGCTCAGTCGTT
CACAAAGGCAAAGGAAAGGGCAAAGGGAAAGGTAAA------GGCAAAGGAAAGGCT---GCT---TCGGAGTCCCAGGACACTCCAAATGAG---------CCACAGACGCTAAAAGTGCCCAAATATCGCACACTGGATGTGTTTTCTGGCTGCGGTGGACTTTCTGAGGGATTCCAC
CAGGCTGGCATCTCTGAGACGCTGTGGGCTATTGAGATGTGGGAACCTGCAGCACAGGCGTTCAGGCTCAACAACCCTGGTGCCACCGTGTTCACTGAGGACTGCAACATCCTGCTGAAGCTGGTCATGTCTGGAGAGAAGACCAATTCTCTTGGCCAGAAGCTGCCTCAGAAGGGGGAC
GTGGAGATGCTGTGTGGAGGGCCGCCCTGCCAAGGCTTCAGTGGGATGAACCGCTTCAACTCTCGCACTTATTCTGCCTTCAAGAACTCTCTTGTGGTGTCGTACCTCAGCTACTGTGATTACTACAGACCAAAGTTCTTCCTGCTTGAGAACGTGAGGAACTTTGTCTCATTCAAAAGC
TCCATGGTCCTGAAGCTGACCCTACGCTGTCTGGTGCGCATGGGCTACCAGTGTACTTTTGGTGTGCTTCAGGCTGGTCAGTATGGTGTTGCCCAGACCCGCCGCAGG---ATAATCCTGGCTGCTGCTCCTGGCGAGGAGCTGCCGCGATACCCCGAGCCTTTGCATGTGTTTGCTCCC
AGAGCTTGCTCTCTAAACGTGGTGGTGGATGATAAAAAATTCGTCAGTAACGTTACACGCAGAGGAAATGGTGGAATCTACAGAACCATCACCGTCAGGGACACCATGTCTGATCTGCCCGAGATCCGCAACGGCGCGTCTGCATTGGAGATTTCCTACAACGGAGAGCCTCAGTCCTGG
TTCCAGAGGCAGATCAGAGGCACACAGTACCAGCCCATTCTCAGAGACCACATCTGCAAGGACATGAGCGCTCTGGTTGAAGGTCGAATGCGTCACATCCCACTGGCCCCTGGCTCCGACTGGAGAGATCTGCCCAACATCGAGGTCAGGCTGAGAGATGGCACCATGACAAAGAAGCTG
CGTTACACACATTCTGATAAGAAGAACGGACGCAGCAGCACCGGCGCCCTCAGAGGCGTCTGCACTTGTGCTGGAGGGACGCCGTGTGACCCTGCGGACAGGCAGTTTAACACCCTGATCCCATGGTGTCTGCCCCACACCGGGAACCGCCACAACCACTGGGCAGGACTCTACGGCAGA
TTGGAATGGGACGGATTCTTCAGTACAACCGTCACCAACCCTGAACCAATGGGCAAACAGGGCCGTGTCCTGCATCCTGAGCAGCACCGAGTAGTCAGCGTGAGAGAATGTGCACGCTCTCAGGGATTTCCTGACACTTACCGTTTCTTTGGAAACATTCTGGACAAGCACAGACAGGTT
GGAAATGCAGTTCCTCCTCCACTGTCCAGAGCCATCGGCCTGGAGATCAAGAAGTGCGTCACCATGCGTATGAAACAAGAACAGGCATCAGCTTGGCAGAACAATGTCAAACATGAGAAGATGGAGGTCTCTGAT
>anchovy.15199_ANCH
---------ATGCCTACCAAGACCTCAGTGCATCTACCCGAGGATGTCAGGGAAAGGCTGCAGGTGTTGGATAATGATGGAGATAACTTGTCCGATGAGGAATGTGTGAAGGAGAAGCTCAAGTTGGTGAAGGAGTTTCTGCTTAGTGACACTCAGGATCAGCTGAAGAGTCTGGAGTCC
CAGCTGAGCAGCAAGGAGCTGACCACGGAGGGGTACATTACTGCTGTGAAGGCGGTCTTGAAGCAGGCGGTCAGCACGGACAAACACGGCCATGGGGACGGCGTGGAGGAGAACGGCAAGGCCAACGGCCACGGAGAGAACGGCGTCCACAAAGATGGGGAGGAGGAGGAAGGGGACACA
ACCATGGAATCCCAG---GAGGAAGGGGACAATATGAAGTCCCCAAGTGCCCCCAAGGGCAGA---GGCCGCAAGAGCAAG------TCCGAACCCAAAAAGTCTCCTGGAGGGGCAAGGGCCACTCGCAACTCTGGAAACCAACCAACCATCTTATCCATGTTCTCAAGAGTC------
------CCA---AAGCGGAAGTCTGATGAGATGGAAAATGGAGACGACACAAATGGTGACGCAGCGGCAGCAGCAGAGAAGACTCCGGAAGACGACGCCGAAGAAGTCCACGAAGAAAAGCGCATTAAATTGGAAACGGATGACAAGCCAGTGACAAGGGAATCAACAAAGGAATCAACC
ACTGAAGCC---AAGCCTGTG---GCTCCTGCCAAGACACCACCCCCTAAGTGCACTGACTGCAGACAGTACCTGGACGATGCAGACCTCAAGTTCTTCCAGGGAGACCCAGACGATGCTCTGGACGAGCCAGAGATGTTGACGGATGAGCGGCTGTCCCTCTTCGACAACAATGCGGAC
GGCTTCGAGAGCTACGAGGAACTGCCCCAGCACAAAATCACCAACTTCAGTGTGTATGACAAACGTGGTCACCTGTGTCCCTTTGACTCTGGCCTCATTGAGAAGAACGTGGAGCTCTACTTCAGCTGCTCCGTCAAGCCCATTTACGATGACAACCCTTGCATGGATGGTGGTGTGCCT
GCTAAGAAGCTGGGTCCCATTAACGCCTGGTGGATCACTGGCTTCGACGGTGGAGAAAAGGCACTTATCGGGTTCACAACAGCGTTTGCGGACTATGTGCTGATGGACCCTAGTGAGGAGTACTCTGGCATCTTCGCCCTCATGCAGGAGAAGATCTACATGAGCAAGATCGTGGTGGAG
TTCCTGCAGAAGAACCCAGACGTCACCTATGAGGACCTGCTCAACAAGATCGAGACCACAGTGCCCCCTGCTGGCCTCAACTTCAACCGCTTCACGGAGGACACCCTGCTGCGCCACGCCCAGTTTGTGGTGGACCAGGTGGAGAGCTATGATGAGGCCGGGGACTCTGACGAGCAGCCC
ATCATCGTCACGCCCTGCATGAGGGACCTCATCAAGCTGGCCGGGGTCACCCTGGGCAAGAGG---------------CGAGCGGCCAGGAGGCAAGCCATCCGCCACCCCACCAAGATCGAGAAGGACAGCAAGGGTCCCACGAGGGCCACCACCACCAAGCTGGTCTGGCAGATCTTC
GACACCTTCTTCTCAGGCCAGATCGACCAGAAC---AAGGAGGACGGTGGCGTCAAGAGGCAGCGCTGTGGCGTTTGTGAGGTGTGTCAGTCTCCTGACTGTGGCAAGTGCACTGCCTGCAAGGACATGCTGAAGTTTGGTGGCAGTGGCCGCAGCAAGCAAGCCTGCACAAAGAGAAGG
TGTCCCAACCTGGCGGTGAAGGAAGCGGAGGAGGACGAGAACATTGAGGAAGAGGAGCTGCTGCCTCCGCCCAAGCCCGCCTCTAAGGACAAGGACAAGAAGAAAAAGAAGTCCCAGAGCAAGAAGTCCTGGGTGGGAGAGCCTGTCCGGGTGGAGGGTAAGAAAAAGTACTACATGAAG
GTGCGTGTGGATGACGTGGTACTGGAAGTGGGAGACTGCGTGTCTGTCAGTCCTGATGACCCATCCAGGCCCCTCTACCTGGCCAGGATCACCTCGTTGTGGGAGGAG---GACGAGAAGATGTTCCATGCCCACTGGTTCTCCCGCGGCACCGAGACTGTTCTGGGCGAGACGTCGGAC
CCCCAGGAGCTGTTCCTGGTGGACGAGTGCGAGAACATGAACCTCAGCTACATCCACGGCAAGGTCAACGTGGTCTACAAGGCGCCCTCCGCAGACTGGTTCTTGGAGGGTGGTGTGGACCAAGAGGACAAGTTTGTTGAGGACGACGGCGTCAGCTTCTTCTACCAGCTGTGGTATGAG
CCAGACGTCGCCCGCTTCGAGACGCCTCCCAAGGTGGAGCCGGCAGAAGACTGCAAATACAAGTTCTGTGCCAGCTGCACACGCAGTGCTGAGCGTGAGGAGCGGGAGACCCCTCGTGCCTTCGAACCCCTGCAGGAGCAGGACAGCGACTCCAAGACCTTCTACGCCATGGCCTGCCTG
ATGGGAGACCAGTTCCGCGTGGGAGACGCCGTCTACCTGCCCCCGGACTCCTTCGACTTCAGTGTGAAGGCGGCGAGCCCCATGAAGCGTCCTCAGAGGAAGGATGACGTGGACGAGGAGCTGTACCCAGAGTACTACAGGAAGTCCTCCGACTACATCAAGGGCTCCAACCTGGACGCT
CCGCAGCCCTACCGCATCGGGCGCATCAAGGAGATCTTCTGCAACAAGCGCAGCAACAACAAGAGCAACACGGCCGAGGTCAAACTGCGCCTCTACAAGCTCTACAGGCCAGAGAACACCCACAAGGGCCAGAAGGGAGGCTACCACACGGACATCAACCAGCTGTACTGGAGCGACGAG
GAGGTGACTGTGGAGATGTCGGAGGTGATGGGCCGCTGCCGGGTGGAGTACGGGGAGGACCTGGTGGAGAGCCTGCAGGACTACTGCACTGGGGGACCAGACCGCTTCTACTTCATGGAGGCGTACAATGCAAGGACCAAGAGCTTTGAGGATCCACCCAACCATGCTCGCTCTGTGGTC
AACAAGGGCAAGGGGAAAGGCAAAGGGAAAGGGAAG------GGCAAAGGGAAGGCT---GCAGCGTCCACCCAGGACAATGTG------GAGGCGGAGTCGGCTCAGGAGCAGAGGGTCCCCAAGCTGCGCACGCTGGACGTCTTCTCAGGCTGCGGAGGCCTCTCGGAGGGATTCCAT
CAAGCTGGCATCTCTGAGACTCTGTGGGCCATCGAGATGTGGGACCCGGCAGCGCAGGCCTTCCGCCTCAACAACCCCGGCACCACGGTGTTCACGGAGGACTGCAACGTGCTGCTCAAGCTGGTGATGGCCGGCGAGAAGACCAACTCCCTGGGCCAGAAGCTGCCCCAGAAGGGCGAC
GTGGAGATGCTGTGCGGAGGCCCCCCCTGCCAAGGATTCAGCGGCATGAACCGCTTCAACTCCCGCACCTACTCCAAGTTCAAGAACTCCCTGGTGGTGTCCTACCTCAGTTACTGTGACTACTACCGGCCCAAGTTCTTCCTGCTTGAGAACGTGAGGAACTTTGTGTCGTTCAAGCGC
TCCATGGTCCTCAAGCTCACCCTGCGCTGCCTGGTCAGGATGGGGTACCAGTGCACCTTCGGAGTGCTGCAGGCTGGCCAGTACGGCGTGGCCCAGACGCGGCGCAGGGCCATCATCCTGGCAGCAGCCCCTGGAGAGAAGCTGCCGCGCTACCCAGAGCCCCTGCACGTCTTCGCACCC
CGCGCCTGCTCACTCAACGTGGTCGTGGACGACAGGAAATACGTCTCAAACGTCACC---AGGGGTAACGGCGGTATCTACCGAACCATCACGGTGAGGGACACCATGTCAGACCTGCCAGAGATCCGCAACGGGGCCGCTGCTCTGGAGATCTCCTACAACGGGGAGCCCCAGTCCTGG
TTCCAGAGGCACATCAGGGGCTCCCAGTACCAGCCCATCCTCAGGGACCACATATGCAAGGACATGAGTGCGCTGGTGGCGGCCCGCATGCGGCACATCCCGCTGGCGCCGGGCTCCGATTGGAGGGACCTGCCCAACATGGAGGTGCGGCTGAAGGACGGCACCAACACCAAGAAGCTG
CGCTACACGCACCCCGACAAGAAGAACGGCCGCAGCAGCACCGGGGCACTACGCGGCGTCTGCACCTGCGCTGGAGGAAAGTCGTGTGACCCAGCCGACAGACAGTTCAACACGCTGATCCCCTGGTGCCTGCCCCACACGGGCAACCGCCACAACCACTGGGCCGGCCTGTACGGAAGA
CTGGAGTGGGACGGCTTCTTCAGCACCACCGTCACCAACCCAGAGCCTATGGGCAAGCAGGGTCGAGTCCTGCATCCGGAGCAGCATCGCGTGGTGAGCGTGAGGGAGTGTGCCCGCTCGCAGGGATTCCCAGACACATACCGCTTCTTTGGAAACGTCCTGGATAAACACAGACAGGTT
GGAAACGCTGTGCCTCCCCCACTGTCCAAAGCCATCGGTCTGGAGATCAAGAAATGCGTCCAGGAACGGGTGAAG---GAGAACGGAACAGAA---------CCTGTAAAACAGGAGAAAATGGAGACCTCCGAA
>ENSTRUP00000020321_TRUB
---------ATGCCAACCAGGACTTCCCTGTCTTTACCAGAGGATGTCAAGAAAAGGCTGCAGGTGCTGGATGAGGATGGATCC------ACAGAAGAGGATCATGTAAAAGAAAAGCTCAAGCTGGTGCAAAAGTTCCTGCATATTGATGCTCAGGATCAGCTTACCAGCTTAGAGGAG
AGCATGAAAAACTCTGAGATATCAATGGAGGTCTATATTTCTAAAGTAAAGGCTTTGCTTGGGAAAGAGCTTCATCTTGAAAATGGAAAT------------------------------TCAAATGGTTACACA---AATGGTTCCCACAAAGATGAAGATGGTGAAGAGGCC------
AGTATGGATGTACAG---GAGGGAGAGGAGACTATGAAGTCACCAACTGCTTCTAAAGGGAAGGGTGGGCGCAGGAGCAAGGCCAACTCTGATACCAAAAAGTCTCCAGCCAGCACCAGGGTTACACGAAACAGTGGGAAACAGCCAACTATTATGTCTATGTTCTCTAAAGTGTTGATT
TCTCCTAGTCAAAAACGCAAGTCCGAAGACCTG---AATGGAGACTCTACAAATGGTCAAAATGAAGAC---------AAGAAAGAGGACGATAACGTTGAAGAGGCACGGGAAGAGAAGCGCCTTAAAGTGGAGTCGAATGAAAAT------------GAGTCTACAGAAGAAATAAAG
CCTGAGACC---AAGCCTGTT---CCTACTGCCAAGACCCCTCCCCCCAAGTGCCAAGACTGTAGACAATACTTGGATGATTCCGATCTCAAGTTTTTCCAAGGCGATCCCGACAATGCCCTGGATGAGCCTGAAATGCTAACAGATGAGCGCCTCTCGCTGTTCGACTCAAATGAGGAC
GGATTTGAGAGCTATGAGGATTTGCCGCAACACAAGATTACAAACTTCAGTGTGTATGACAAGCGTGGCCACCTCTGTCCATTTGATTCTGGACTTATCGAGAAGAACGTGGAGCTGTATTTCAGCTGTGTCGTCAAACCCATTTATGATGACAATCCTTGCCTGGATGGTGGGGTTCCT
GCCAAGAAGCTTGGACCTATTAATGCCTGGTGGATCACCGGTTTTGATGGAGGAGAAAAGGCTTTGATTGGTTTCACTACAGCATTTGCTGATTATATTCTAATGCACTCCAGTGAGGACTATGCTCCCATCTTTGCACTGATGCAGGAAAAAATTTATATGAGCAAGATTGTGGTGGAA
TTTCTCCAAAAGAATCGGGAAGCTACATATGAGGATCTCCTCAACAAGATTGAAACCACGGTGCCTCCGGCAGGACTCAACTTTAATTGTTTCACTGAAGACACACTTCTGCGCCACGCCCAGTTTGTTGTGGAACAAGTGGAGAGTTATGATGAGGCCGGTGACTCTGATGAAGAGCGA
ATCATCGTGACGCCCTGCATGAGAGACCTAATCAAGCTGGCTGGAGTCACTCTAGGAAAGAGG---------------AGAGCTGCCAGAAGACAGGCCATTCGTCACCCCACTAAGATAGAAAAGGACAGTAAGGGCCCGACGAAGGCGACCACGACCAAACTGGTGTGTCAGATCTTT
GATACGTTCTTCTCTGACCAGATAGAACAGAACGATAAAGAGGTCGTAGGGGTGAAAAGACACCGCTGTGGCGTCTGCGAGGTGTGCCAATCTCCAGACTGTGGCAAGTGTACAGCCTGCAAGGACATGATCAAGTTTGGAGGAAGTGGGAAAAGTAAACAAGCTTGTAAACAAAGAAGG
TGCCCTAACCTTGCAGTAAAGGAGGCTGAGGATGATGAAAATGTTGAGGAAGACGACGCT---CCAGTAGAGAAAACCAAAAAGGTTTCTCATGCCAAGAGGAAGAAGCAGACAGAATGCAACCTGACTTGGATTGGTGAACCAGTTTTGACTGAAGGGAAGAGGAACTACTACAAGCAG
GTGTCTATAAATGATGAGGTGTTGGAGGTGGGAGACTGCGTCTCTGTGTCTTCAGAAGATCCATCCGTTCCTCTGATTCTGGCAAGGATCACGTCTTTGTGGGAGGACACGCATGGAAAAATGTTTCACGCCCACTGGTTCATGCGTGGGATTCACACGGTGCTGGGAGAATGTTCTGAC
CCTCTGGAGCTGGTGCTCGTGGATGATTGTGAAGACATGCAGCTCAATTATGTGCAGGGCAAAGTCAACATCATGTATAAAGCTCCATCTAACAACTGGTTTATGGAGGGCGGCTTGGATGTTGATATCAAAGTAATAGCGGATGACGGGAAGAGTTTCTTCTATCAGTTCTGGTATGAC
CCAGAGTTTGCCCGCTTTGAGACTCCTCCCAAGACCACACCATCAGAGGACTGCAAGTTCAAGTTTTGCAGCAGCTGTGTTCGTACTACCGAGCAAAAAGAACAGGAAATACCTCATGTGTTTGAATTATTG---GATGAAGATAGTGACTCCAAGGCTCTGTTTGCTCTGGCATGCTTT
AAGGGGGAACAGTTCAAGGTGGGAGACAGTGTCTACCTGCCTCCTGATGCTTTTAATTTTAGTGTTAAACCAGCCAGCCCGATGAAACGCTCCCATCGGAAAGATGACGTGGATGAGGAGCTTTATCCAGAATATTACAGGAAGTCTTCGGACTACATCAAGGGCTCAAACCTGGATGCT
CCAGACCCTTTCCGGATCGGCCGCATCAAAGAGATCTTCTGTCACAAGCGCAGCAATGGGAAACCCGACACCTCGGAGGTCAAACTGCGACTCTACAAATTCTACAGACCTGAGAATACTCACAAAGGTGTTAAGGCCACGTACCACACAGACATCAATCAGCTGTACTGGAGTGATGAA
GAGGTGACCGTCGATATGGCCCAAGTGCTCGGACGCTGTCAAGTGGAATATGGGGAGGACCTGAATGAGCCCGTCCAGGAATATTCTAGTGGCGGACCCGATCGCTTCTACTTCCTAGAGGCCTACAATGCAAAAACAAAGAGCTTTGAAGACCCTCCAAACCATGCTCGTTCAGCCGCC
CATAAAGGCAAAGGAAAGGGCAAAGGGAAAGGTAAAAGTAAAGGCAAAGGAAAGGCT---GCG---CAGGACTCCCATGACACTCCTAATGAA---------CCACAGATGCCTAAAGTGCCCAAATATCGCACATTGGATGTGTTCTCTGGTTGTGGTGGACTTTCTGAAGGATTCCAC
CAGGCTGGCATCTCTGAGAGTCTGTGGGCCATCGAGATGTGGGAGCCTGCAGCACAGGCATTCAGGCTCAACAACCCCGGGGCAACCGTGTTCACCGAGGACTGCAACATCTTACTGAAGCTGGTCATGTCTGGAGAGAAGACCAACTCTCTTGGTCAGAAGCTGCCTCAGAAGGGTGAT
GTGGAGATGCTTTGCGGAGGGCCGCCCTGCCAAGGCTTCAGTGGGATGAACCGCTTCAACTCTCGCACATATTCTGCCTTTAAGAACTCTCTTGTTGTGTCTTACCTCAGTTACTGCGATTACTACAGACCAAAGTTCTTCCTGCTTGAGAACGTGAGGAACTTTGTCTCATTTAAAAGC
TCCATGGTCCTGAAGCTGACCCTGCGCTGTCTGGTGCGCATGGGCTACCAGTGTACGTTTGGCGTGCTTCAGGCTGGTCAGTATGGTGTTGCCCAGACCCGCCGCAGGGCAATAATCCTGGCCGCTGCTCCTGGTGAAGAGCTGCCGCGTTACCCCGAGCCTTTGCATGTGTTTGCTCCC
AGAGCTTGTTCTCTAAACGTGGTGGTGGACGATAAGAAATTCGTCAGTAACTCTGCCACCAGAGGAAACGGCGGAATTTACAGAACCATCACCGTCAGAGACACCATGTCCGATCTGCCCGAGATCCGCAACGGTGCATCCGCACTGGAGATTTCCTACAACGGCGAGCCGCAGTCCTGG
TTCCAGAGGCAGATCAGGGGCACCCAGTACCAGCCCATTCTCAGAGATCACATCTGCAAGGACATGAGCGCTCTGGTGGAAGGTCGAATGCGTCACATCCCACTGGCTCCAGGCTCTGACTGGAGAGATCTGCCCAACATCGAGGTCAGGCTGAGAGATGGCACCATGACGAAGAAACTG
CGCTACACGCACTTGGATAAGAAGAACGGACGCAGCAGCACCGGTGCGCTCAGAGGCGTCTGCACTTGTGCCGGAGGGACACCATGTGACCCTGCAGACAGGCAGTTCAACACCCTGATTCCTTGGTGTCTGCCCCACACCGGGAACCGCCACAATCACTGGGCAGGACTCTACGGCAGA
TTGGAGTGGGACGGCTTCTTCAGCACAACCGTCACCAACCCTGAACCGATGGGCAAACAGGGCCGTGTCCTGCATCCTGAGCAGCACCGAGTGGTCAGCGTGAGGGAGTGTGCACGTTCTCAGGGATTCCCCGACACTTACCGTTTCTTTGGGAACATTCTGGACAAACACAGACAGGTT
GGAAATGCCGTTCCTCCTCCACTGTCCAGAGCGATCGGCCTGGAGATCAAGAAGTGCGTCACGATGCGAATAAAACAAGAGCAGGCGTCAGAA---------AATGTCAAACACGAGAAGATGGAGCTCTCTGAA
>ENSDARP00000108456_DRER
---------ATGCCTACCAAGACCTCATTGTCTCTGCCAGAGGATGTCAAAGAACGGCTTCAGGTGTTGGATGAAGGTGGAGACAGTTTGTCAGATGAGGAGTGTGTAAAAGAAAAGCTCAGGTTACTACAGGAGTTCCTGCTCGCTGATACTCAGGACCAGCTCAAAAACCTTGAGGAC
AAGTTAAAGAGCTCTGAGCTCTCCACAGAGGTTTACATGTCAGAGGTGAAGGCTGTACTGAAGAAAGCTCTGGGAGTTGTCAAG------GAGGGTGATGGAGTGGAGCAGAATGGACATTCAAATGGCTTCTCTGAAAATGGATCTCACAAAGACAATGGCGAACAGGAGGGA------
GCCATGGACACTCAG---GAGGAAGGAGACGCTATAAAGTCTCCCAGTGCCCCAAAGGGAAGGGGCGGACGTCGCAGTAAAGCAGACTCTGAGCCCAAGAAATCTCCAGCCAGTTCCAGGGTTACACGCAACACTGGGAAGCAACAAACTATCGTGTCAATGTTTTCTAGAGTC------
------CCA---AAACGAAAGTCTGATGAGCTG---AATGGAGAACCAGCAAATGGTGACACAGAAATT---------AAGACTGAGGAAACTATCACTGAGGAGGTCCGTGAAGAGAAACGCCTTAAAACAGAA---GATGAGAAGCCTGAAGCT---------------GAGAATGCT
GCTAACCTC---AAACCTGTG---TCTACAGCAAAGACTCCTCCGCCGAAATGTCCTGACTGCAGGCAGTATCTGGATGATTCAGACCTAAAGTTCTTTCAAGGGGATCCTGATGATGCTTTGGATGAACCAGAGATGTTAACCGATGAGCGTCTCTCCCTCTTTGATTCAAATGAGGAT
GGTTTTGAAAGCTATGAAGATCTTCCTCAGCACAAGATCACGAACTTCAGTGTGTATGACAAGCGTGGTCATCTGTGTCCGTTTGATTCTGGCCTCATTGAGAAAAATGTGGAACTGTACTTTAGTTGTGCTGTAAAGCCCATCTATGATGACAACCCATGCATGGATGGTGGGGTTCCT
GCCAAAAAGCTTGGTCCCATCAATGCTTGGTGGATCACTGGTTTTGATGGTGGGGAGAAGGCTTTGATTGGCTTCACTACAGCGTTTGCTGACTATATCCTAATGGACCCCAGTGAGGAGTACTCTGCTATTTTTGCTCTGATGCAGGAGAAGATCTACATGAGCAAAATTGTGGTTGAA
TTTCTTCAGAAAAACCAGGATGCCACATATGAGGACCTGCTGAACAAAATAGAGACTACTGTCCCGCCCGCGGGGCTCAACTTCAACCGTTTCACAGAAGACACACTCTTGCGCCATGCCCAGTTTGTGGTAGAGCAGGTCGAGAGCTACGATGAGGCTGGAGACTCTGATGAACAACCC
ATTATAATCACTCCATGTATGCGTGACTTGATCAAGCTGGCTGGTGTTACTTTGGGCAAGAGCAGGCAGCTGTACTGGAGAGCAGCCAGAAGACAAGCCGTCCGCCATCCCACTAAGATTGAAAAGGACAACAAGGGCCCGACTAAAGCCACCACCACTAAACTGGTCTACCTGATCTTT
GACACATTCTTCTCTGATCAGATTGACCAGAAC---AATAAGGATGGAGGTGTGAAGAGACAACGGTGTGGTGTCTGTGAGGTGTGTCAAGCTCCAGACTGCGGCAAGTGTTCAGCTTGTAAGGATATGATCAAGTTTGGAGGCAGTGGCAGAAGTAAACAAGCCTGTCAGAAGAGGAGG
TGTCCCAACCTGGCAGTGAAAGAAGCTGAGGATGATGAGAACATGGATGAGGAGGATGTGTTGCCAGTTAAGGATACAAAGAAAATGTCTCAGACCAAGAAGAAGAAACAAACCAAGAACAAAATCAGCTGGGTTGGTGAGCCATTAAAGACTGAGGGAAAGAAGGAATATTACATGAAA
GTGCGTGTGGAAAATGAGGTGTTGGAGGTGGGAGATTGTGTATCTGTAAGCCCTGATGACCCATCACATCCTCTCTACCTGGCCAGGATTACAGCTTTGTGGGATGAT---GGTGAGAAGATGTTTCATGCCCATTGGTTCTGCCGTGGCACTGATACGGTCCTTGGAGAGTCATCAGAC
CCTCTTGAGCTCTTCCTAGTGGATGAGTGTGAAGACATGCAGCTAAGTTTTATCCATGGCAAGGTCAACGTCTTCTACAAGGCACCATCTGAAAACTGGTATATGGAGGGTGGAATGGATGAAGACATCAAAGTGATTGACGATGATGGTGAAAGCTTCTTTTATCAGCTCCATTATGAA
GGTGAATGTGCTCGCTTTGAGACTCCTCCCAAGGTCACACCCTCTGAGGACTGCAAGTATAAGTTTTGTGCCAGCTGCACCAGAAACAAAGAACGAGAGGCTGAGTCTGTTCCCCATGCCTATGAGCCCTTAGAGGATGAGGAGAGTGACTCTAAAGTCTTCTATGGGTTGGTGAACTAT
AAGGGAGAGCAGTACAAAGTAGGGGACAGTGTCTACCTACCACCTGAGGCCTTTAACTTTGTAGTAAAGGCTGCAAGCCCGGTGAAGCGTTCCCACAGAAAAGATGACGTTGATGAAGATCTTTACCCTGAATACTACAGGAAGTCCTCTGATTACATTAAAGGCTCAAATCTGGATGCT
CCTCAGCCTTTCCGCATTGGGCGCATCAAAGAAATCTTCTGCAACAAGCGCAGCAATGGAAAGCCAGACACCTCAGAGATCAAACTGCGCCTCTATAAATTCTACAGACCTGAAAACACTCACAAGGGACCAAAGGGAGCATATCATTCTGATATAAACCAACTCTACTGGAGTGACGAA
GAGGCGACCGTCAGCATGACTGAGGTGCTGACACGCTGTCGTGTTGAGTATGCAGAGGATCTGGTTGAAAGTGTGCAGGACTATTCAAACAAAGGACCCGATCGCTTCTATTTCCTTGAGGCATACAATGCCAAAACCAAGAGCTTTGAGGATCCTCCCAATCATGCTAGATCTGCTGTG
AATAAGGGCAAAGGGAAAGGAAAGGGCAAAGGAAAA------GGGAAAGGGAAAGCA---GCGCCTCAAGAACCACAGGATCAG------GAG---------CCACAAGAGCCAGTGGTTCCCAAACTGCGCACTCTGGATGTATTCTCTGGCTGTGGTGGTCTGTCTGAGGGCTTCCAT
CAAGCAGGCATCTCAGAGACTCACTGGGCAATAGAGATGTGGGACCCTGCCGCTCAGGCATTCAGGTTGAACAATCCAGGCACGACCGTTTTCACAGAGGACTGTAACGTCCTGCTGAAGCTGGTAATGTCTGGAGAGAAGACTAACTCTCTTGGACAGAAGCTGCCACAGAAGGGTGAC
GTGGAGATGCTCTGCGGTGGGCCGCCTTGCCAAGGCTTCAGTGGAATGAACCGCTTCAACTCTCGCACATACTCAAAGTTCAAGAACTCTCTGGTTGTTTCTTATCTGAGTTATTGTGACTACTACAGACCCAAGTTCTTCCTGCTGGAGAACGTAAGGAACTTTGTGTCATTTAAGCGC
TCCATGGTCCTGAAGCTCACACTGCGCTGTCTGGTGCGCATGGGCTACCAGTGCACCTTTGGTGTGCTGCAGGCTGGACAGTATGGGGTGGCCCAGACTCGACGCAGAGCTATCATCCTGGCTGCAGCCCCTGGTGAAAAGCTGCCCCGCTACCCTGAACCCTTGCATGTGTTTGCCCCT
CGAGCATGTTCTCTTAGTGTGGCAGTTGATGAGAAGAAATATGTCAGCAATGTTACT---CGTGGAAATGGGGGCATTTATCGCACCATCACAGTACGGGACACCATGTCTGACCTCCCAGAAATCCGCAATGGAGCTGCTGCACTAGAGATTTCCTACAATGGCGAGCCACAGTCCTGG
TTCCAGAGGCAAATTCGGGGCTCTCAGTATCAGCCCATCCTCAGGGACCACATCTGCAAGGACATGAGTGCCCTGGTTGCTGCCCGCATGCGTAACATTCCTCTGGCTCCTGGTTCAGACTGGAGGGATCTACCTAATTTTGAGGTGCGGTTGCGGGATGGCACCACCACAAAAAAGCTT
CGCTACACACACCCTGACAAAAAGAATGGCCGCAGTGGCACCGGTGCCCTGAGAGGAGTGTGTTCATGTTCTGAAGGAAAACCGTGTGATCCTGCAGACAGGCAGTTCAACACCCTGATTCCCTGGTGTCTGCCTCATACGGGTAACCGCCATAATCACTGGGCTGGTCTGTATGGCCGC
CTGGAATGGGACGGATTCTTCAGCACTACAGTTACCAATCCTGAGCCAATGGGAAAGCAGGGACGTGTCCTTCACCCTGAGCAGCACCGTGTGGTGAGTGTCAGGGAATGTGCACGCTCTCAGGGCTTCCCAGACACCTACCGCTTCTTTGGCAATGTGCTAGACAAACACAGACAAGTT
GGTAATGCTGTTCCTCCACCCCTCTCCAAAGCCATTGGCCTGGAGGTCAAGAAGTGTGTGCTGGAGAAAATGAGG---GAGAATGCTACAGAG---------CCTGTGAAGCAGGAGAAAATGGAGCTCTCTGAC
>ENSGACP00000018172_GACU
CCGTTTGTCATGCCATCCAAGACCTCCCTGTCTCTTCCAGAGGATGTCAGGAAAAGGCTGCAGGTGCTGGATGAGGACGGCTCT------TCGGGCGAGGATCATGTGAAAGAGAAGCTGAAGTTGGTGCAGAACTTCCTGCATGTCGACGCTCAGGACCAGCTGAACAGCCTGGAGGAG
AAAATGAAGAGTTCAGAGATGTCAATGGACGTCTACCTCTCCAAAGTCAAGGCCTTGCTGGGAAAAGAGCTCAATCATGAGAATGGCTCACACGTTGACAGCGTTGAGCACAACGGAAAGACTGTT---TTATCC---AACGGTTCTCACAAAGACGAGCACAGTGAAGACGTG------
ACCATG---------GAGGAGGAAGAGGAGGCTGTCAAGTCGCCAACGGCATCAAAAGGGAAAGGTGGACGAAAGAGCAAAACAAATTCTGACAACACAAAATCTCCAGCCAGTACGAGAGTTACGAGAAACGCTGGGAAACAGCCAACCATCATGTCAATGTTCTCTAAAGTC------
------AGTCAAAAGCGAAAGTCTGAAGACTTG---AACGGAGACGCTGCTAATGGAGAAAATGAAGGG---------AAGAAAGAGGAAGATGATGCAGAGGCGACTCGTGAGGAGAAACGTCTTAAAGTTGAATCGGATGAAACT------------GCTGCTCCAGAAAAATCTGAG
AGTGAGATTACCAAACCGGTC---TCTGCTGCAAAGACACCGCCCCCAAAATGTACAGACTGCAGACAATACCTGGACGATTCCGATCTCAAGTTCTTTCAAGGAGATCCTGATACTGCGCTCGACGAACCAGAGATGCTGACAGACGAGCGTCTTTCCCTGTTCGACTCCAATGAGGAC
GGATTTGAGAGCTACGACGATCTGCCGCAGCACAAGATTACAAACTTCAGCGTGTATGACAAGCGTGGCCACCTCTGTCCGTTCGACTCTGGATTGATTGAGAAGAATGTGGAGCTCTACTTCAGCTGTGTTGTCAAACCCATCTACGATGACAACCCGTGCTTGGATGGTGGAGTCCCT
GCCAAGAAGCTTGGACCCATCAATGCTTGGTGGATTACTGGGTTTGATGGTGGCGAAAAGGCTTTAATTGGCTTCACGACAGCTTTTGCTGATTACATCCTGATGCAGTCCAGTGAGGAGTACGCACCCATCTTTGCTGTGATGCAGGAGAAGATCTACATGAGCAAGATTGTGGTGGAG
TTTCTCCAAAAGAATCCCGATGCTTCTTATGAGGACCTTCTCAACAAGATTGAGACAACCGTCCCTCCGGCAGGGCTGAACTTCAACTGCTTCACGGAGGACACGCTGCTGCGCCACGCCCAGTTCGTGGTGGAGCAGGTGGAGAGCTACGACGAGGCGGGCGACTCTGATGAGCAGCCC
ATCATAGTCACTCCCTGCATGAGAGACCTGATCAAGCTGGCAGGAGTCACTCTGGGGAAGAGG---------------AGAGCGGCCAGAAGACAGGCCATCCGCCACCCAACGAAGATCGAGAAGGACAACAAGGGCCCGACTAAAGCGACCACTACCACGCTGGTGTACCAGATCTTT
GATACCTTCTTCTCTGAACAGATCGAGCAGAACGACAAGGACAGTGCCGGGGCGAAAAGACAGCGCTGTGGTGTCTGTGAGGTTTGCCAAGCTCCGGATTGTGGCAAGTGTCCAGCTTGCAAGGACATGATCAAATTTGGGGGAGGTGGCAAAAGTAAGCAGGCTTGTAAGCAGAGACGA
TGCCCAAACCTCGCCGTAAAGGAGGCTGAAGATGATGAGATTGTTGAGGAGGAAGATGTT---CCAGTGGAGAAGCCAAAGAAGGTTTCTCACCCGAAGAGGAAGAAGCAGACCCAGTGCAAACTGTCGTGGATCGGCGAGACCGTTCAGACTGAGGGAAAGAAGCGTTACTACCAGAAG
GTCTGTGTGAACGACGAGGTGTTGGAGGTGGGCGACTGCGTCTCGGTTTCATCAGAGGACCCATCGTTGCCTCTGTACCTGGCACGCATCGCATCAATGTGGGAGGACACCAATGAGAAGATGTTCCATGCCCACTGGTTCCATCGTGGGACCCAAACGGTGTTGGGAGAATCCTCCGAT
CCGCTGGAGCTCGTCATGGTGGACGAGTGTGAAGACATGCTGCTCAACTACGTGCAGAGCAAAGTCAACGTCATGTACAAGGCCCCGTCTGACAACTGGTTCATGGAGGGAGGCATGGATTTGGAAATCAAGGTGATTGATGACGACGGGAAGAGTTTCTTCTACCAGTTCTGGTACGAC
ACTGACTGCGCCCGCTTTGAGACTCCTCCAAAGACGTCGCCAACGGAGGACTCAAAGTTCACCTTCTGTTTAAGCTGCGTTCGGGCCGCAGAGAGGGAGGAACGGGAAAGGCCTCGTGCATTTGAACCCATAGTGGACAAAGACCATGACTCCAAGGTTCTCTACGCTCTGGCCTGCTTC
CAGGGGGAGCAGTTCAAAGTGGGAGACAGTGTCTACATGCATCCAGACGCGTTCAATTTCAGCGTGAAGCCAGCGAGTCCGGTGAAGCGCTCTCATAGGAAGGAGGATGTGGATGAGGACTTGTACCCGGAATACTACCGGAAGTCCTCCGACTACATCAAGGGGTCCAACCTGGACGCT
CCGGAGCCTTTCCGCGTCGGGCGCATCAAGGAGATCTTCTGTCAAAGACGC---AACGGGAAATGCGACACGTCGGAGGTCAAACTGCGACTCTACAAGTTCTACAGGCCTGAGAACACTCACAAAGGTGTCAAAGCCAGTTACCACGCAGACATCAACCAGCTGTACTGGAGTGACGAA
GAGGTCACAGTCAACATGGCAGAGTTGCTCGGCCGCTGCCAAGTAGAATATGCGGAAGACCTGAATGAATCGGTCCAGGACTATTCCAGTGGTGGAACCGACCGCTTCTATTTCCTGGAGGCCTATAATGCAAAATCAAAGAGCTTTGAAGATCCTCCAAACCATGCACGCTCTGCTGTG
CATAAAGGCAAAGGAAAGGGCAAAGGGAAAGGTAAA------GGCAAAGGAAAGGCT---GCTGCACAGGAACAGCAGGACTCTCAGAACGAA---------CCACAGGCGGTTAAAGTGCCCAAATATCGCGCCCTGGACGTGTTTTCTGGCTGCGGCGGACTCTCTGAAGGCTTCCAC
CAGGCTGGTATGACAGAGACTCTGTGGGCCATAGAAATGTGGGAGCCGGCAGCACAGGCCTTCAGGCTCAACAACCCCGGCACCACGGTGTTCACGGAGGACTGCAACGTGCTGCTCAAGCTGGTCATGTCGGGAGAGAAGACCAACTCTCTGGGCCAGAAGCTGCCTCAGAAGGGCGAC
GTGGAGATGCTGTGCGGGGGGCCGCCTTGCCAAGGATTCAGCGGCATGAACCGCTTCAACTCTCGCACCTACTCAAAGTTCAAGAACTCCCTCGTGGTCTCTTATCTCAGTTACTGTGACTACTACAGACCAAAGTTCTTCCTGCTGGAGAACGTCAGGAACTTTGTTTCCTTCAAAAGC
TCGATGGTCCTGAAGCTGACTCTACGCTGTCTGGTGCGCATGGGCTACCAGTGCACCTTCGGAGTCCTTCAGGCCGGTCAGTACGGCGTCGCCCAGACGCGCCGCAGGGCCATCATCCTGGCTGCTGCTCCCGGGGAGAAGCTGCCCCGCTACCCCGAGCCTCTGCACGTGTTCGCTCCC
AGAGCGTGTTCCCTGAGCGTGGTGGTGGACGAGAAGAGACACGTCAGCAATGTCACA---CGAGGCAACGGAGGAATCTACAGAACCATCACTGTCAGAGACACCATGTCTGATCTGCCAGAGATTCGCAATGGTGCCGCTGGGCTCGAGATCTCTTACAACGGAGAGCCGCAGTCTTGG
TTCCAGAGGCAGATCCGAGGGACTCAGTACCAGCCGATCCTCAGGGATCACATCTGCAAGGACATGAGCGCTCTGGTTGAAGGCCGCATGCGTCACATCCCGTTGGCTCCCGGCTCCGACTGGAGGGATCTGCCCAACCTGGAGGTTCGGCTCAAAGATGGCACCATGACTAAGAAACTG
CGCTACTCCCACTCGGATAAGAAGAACGGGCGCAGCAGCACCGGCGCTCTCAGAGGGGTCTGCACCTGTTCAGGAGGGACTCCGTGCGACCCTGCTGATCGGCAGTTCGGCACCCTGATCCCGTGGTGTCTCCCCCACACCGGAAACCGCCACAACCACTGGGCCGGCCTCTACGGCAGG
CTGGAGTGGGACGGCTTCTTCAGCACGACGGTCACCAACCCGGAGCCCATGGGCAAGCAGGGTCGTGTTCTGCACCCCGAGCAGCACAGAGTGGTCAGCGTGAGGGAGTGTGCTCGCTCTCAGGGATTCCCCGACACGTACCGCTTCTTTGGAAACATCCTGGACAAACACCGACAGGTC
GGCAACGCGGTGCCGCCACCGCTCTCCAGAGCCATCGGCCTGGAGCTGAAGAAGTGTGTCCTGGAGAGGATGAAGGAGGAACAAGCAACAGAT---------GCTGTCAAACAGGAGAAGATTGAGGCCTCAGAC
>ENSXMAP00000018161_XMAC
---------ATGCCATCCAAAACGTCCTTGTCTTTGCCCGACGACGTGAGAAAGAGGTTGCAGAAGCTGGATGAAGATGGTTCT------CCAGAGGAGGATCAGGTGAAAGAGAAGCTAAGGTTGGTGCAGGACTTCCTGCATGATGACGCTCAGGACCAGCTGACCAACCTGGAGGAG
AAAATGAAGAATTCAGAAATCTCAAAGGAGGTTTACATCTCTAAAGTTAAGGTCTTGCTGGGCAAAGAGCTTCGTCTTGAAAATGGCTCGCATGAGGACGGCGTGGAGCAGAATGGCAAGGCGAATGGGTTTGTT---AATGGCTCCCATAAAGATAAAGAGGACGAAGATGTA------
AATATGGCGACAGAACAGGAAGAAACAGAAACC---AAGTCACCACCTGCTCTCAAAGGGAAAGGTGGACGCAGGAGCAAGGCAAACTCTGAAACTAAAAAATCACCGACCAGTACCAGAGTCACCAGAAACAGTGGCAAACAGCCAACCATCTTGTCAATGTTCTCTAAAGTT------
---------CAGAAACGCAAATCTGAGGACTTG---AACGGAGAAGCTATCAATGGAATAAATGAAGCG---------CAGAAAGAA---GACTACACTGAAGAGACTCAGGTGGAGAAACGCCTCAGGGTGGATTCTGATGAAAAA------------CTTGCTCCAGAGGAGTCGAAA
TCCAAGATTACTAAACCAGGA---CCTGCTGCAAAGACGCCACCTCCTAAATGCCCTGACTGTAGGCAGTATCTGGATGATCCAGATCTGAAGATGTTTCAAGGGGATCCTGATAACGCGCTTGAAGAGCCAGAGATGTTAACACATGAGAGTTTGTCGCTGTTTGAGGCTAATGAGGAT
GGATTTGAGAGCTACGACCATCTGCCACAACACCGGATCACAAACTTCAGTGTGTACGACAAGCATGGCCATCTTTGCCCATTTGACTCTGGGCTAATTGAGAAGAACGTGGAGCTTTACTTCAGCTGCTATGTGAAACCAATCTATGACGACAGCCCGGGCTTAACCAGCGGTGTTTTT
GCCAGAAAGCTTGGACCCATCAACGCCTGGTGGATAACTGGTTTCGATGGAGGAGAAAAGGCTTTAATTGGATTCACAACATCTTTTGCCGATTACATCCTGATGGAGCCCAGTGAGGAGTACGCTCCCATTTTCGCACTGATGCAGGAGAAAATCTACATGAGCAAGATTGTGGTGGAA
TTCCTCCAGAAGAACCCAGACGCCACCTACGAAGATCTTCTCAACAAGATTGAGACCACCGTCCCTCCAGCAGGACTGAACTTCAACTGCTTCACTGAAGACACCTTGTTGCGCCACGCCCAGTTTGTGGTGGAGCAAGTGGAGAGTTACGATGAGGCCGGCGACTCAGATGAGCAGCCA
ATCATTGTTACTCCCTGCATGAGAGATCTGATCAAATTGGCAGGAGTCACCCTGGGAAAGAGCATGCAGCTGTACTGGAGAGCAGCCAGAAGACAGACCATCCGCCACCCAACTAAGATAGAGAAGGACAGCAAGGGACCAACCAAGGCCACCACAACCAAGATGGTCTACCAGATTTTC
GATGCATTCTTTGCTGATCAGATAGAGCAGAATGATAAGGAGGGAGGA---GTCAAACGGCAGCGCTGTGGAGTCTGCGAAGTGTGCCAGTCTCCTGACTGTGGCAAGTGCACAGCCTGTAAGGATATGATCAAATTTGGAGGAAGTGGCAAAAGCAAGCAAGCTTGTAAGCAGAGAAGA
TGTCCAAACCTTGCTGTAAAGGAGGCTGAGGATGATGAGAATATTGAGGAGGAAGATGTT---CCAGCAGAGAAGACCAAAAAGGTTCTTCAAACCAAGAAAAAGAGACAGACCCAGTCCAAACTTGCATGGGTTGGCGAGCCTGTTGAGACCGCAGGGAAGAGGCAGTACTACAAGAAG
GTCTCCTTGAACGATGAAGTGCTGGAAGTGGGAGACTGCGTCTCAGTTTCATCAGAAGATCCGTCCACTCCTCTGTATCTGGCAAGGATCACTTCATTGTGGGAGGACAATAATGGGAAGATGTTTCATGCCCACTGGTTCCTCCGTGGGATCCACACAGTCCTCGGAGAGTCCTCTGAT
CCACTGGAGCTGGTTATCGTCGATGAATGTGAAGACATGCTGCTCAATTATGTACAGGGAAAAGTGAACGTCATGTACAAAGCTCCATCAAACAACTGGTTCATGGAGGGTGGGGTGGATGTTGACCTGAAGGTGATTGATGACGATGGGAAGAGTTTCTTCTATCAGTTCTGGTATGAC
ACAGAGTTTGCTCGGTTTGAGACTCCTCCTAAGACTGAACAATCGGTAGACTGCAAGCTCAGATTCTGTGGCAGCTGCGCCCGTACTAAAGAGCGAGATGAGCAGGAAGTACCTCGAGCGTTTGAACCCCTGGAGAACGAGGACAGTGACAGCAAGGCTCTGTATGCGTTGGCCTGCTTC
AAGGGAGAACAATTCAGGGTTGGAGACAGCGTCTACATGCCTCCTGAAGCCTTCAGTTTTAGTGTGAAACCAGCCAGTCCGGTGAAGCGCTCCCACAGAAAAGAGGATGTGGATGAAGATTTGTATCCGGAGTACTACAGAAAGTCTTCAGACTACATTAAGGGGTCAAACCTGGATGCC
CCAGAGCCTTTCCGTGTTGGCCGCATCAAAGAGATTTTCTGTCATCGCCGCAGCAATGGAAAATCAGACACCTCAGAGGTCAAGCTGAGGCTCTACAAGTTCTACAGGCCGGAGAACACACACAGAGGCGTCAAAGCCAGTTACCATACAGACATCAATCAGCTCTACTGGAGTGATGAG
GAAGTGACGGTTAGCATGTCTGAGGTACTTGGACGCTGTCAAGTAGAGTACGCAGAAGACCTGAATGAATCTGTCCAAGATTACTCCAGCGGTGGACCGGACCGCTTCTATTTCCTGGAGGCTTACAACGCTAAATCAAAGAGTTTTGAAGACCCTCCTAACCATGCCCGCTCTTGTGTT
CATAAAGGGAAGGGGAAGGGCAAAGGAAAAGGTAAA------GGCAAAGGAAAAGCATCA------CAAGAACCACAAGAGTCTCGCACGGAA---------CCACAGGCACTTAAAGTACCAAAATATCGCACCCTTGATGTTTTCTCTGGCTGTGGTGGACTTTCTGAAGGCTTCCAC
CAGGCTGGTATCTCCGAGACCCTCTGGGCTATTGAAATGTGGGAGCCTGCTGCACAGGCGTTCAGACTCAACAATCCTGGCACCACAGTTTTCACAGAGGACTGTAATGTCCTTCTTAAGCTGGTCATGTCTGGAGAAAAGACCAACTCCCTTGGCCAAAAGCTTCCTCAGAAGGGAGAT
GTAGAAATGTTGTGCGGCGGACCTCCTTGCCAAGGTTTCAGTGGAATGAATCGCTTCAATTCTCGCACTTATTCTAAGTTCAAAAACTCACTCGTGGTGTCCTATCTGAGTTACTGCGACTACTACCGGCCGAAGTTCTTCCTGCTGGAAAACGTGAGGAACTTTGTATCCTTCAAGAAC
TCCATGGTCCTGAAGCTGACTCTGCGCTGCCTAGTGCGGATGGGCTACCAGTGCACCTTTGGAGTCCTTCAAGCCGGTCAGTATGGCGTTGCTCAGACCCGCCGCAGGGCAATCATCCTGGCTGCTGCTCCAGGAGAGAAGCTTCCTCGCTACCCTGAGCCTCTCCACGTGTTTGCTCCC
AGAGCGTGCTCGCTTACCGTGGCGGTCGATGAGAAGAAATACGTCAGCAACGTGACG---CGAGGGAACGGTGGCATCTACAGGACCATCACAGTCCGGGACACCATGTCTGATCTGCCCGAGATTCGCAATGGTGCTGCTTCTTTGGAGATTTCCTACAACGGAGAACCTCAGTCCTGG
TTCCAGAGGCAGATCAGAGGCTCGCAGTACCAGCCCATTCTCAGAGACCATATTTGCAAGGACATGAGTGCTCTGGTTGAGGCCAGGATGCGTCACATCCCTCTGGCTCCGGGCTCCGACTGGAGAGATCTGCCCAACATTGAAGTTCGGTTAAAAGACGGCACCACGACGAAGAAGCTA
CGTTACACGCATCATGATAAGAAGAACGGACGCAGCAGCACCGGTGCTCTCAGAGGAGTCTGCACCTGTGCAGGAGGGAAAACCTGCGATTCTGCTGACAGGCAGTTCAACACGCTGATCCCCTGGTGTCTGCCCCATACTGGGAACCGCCACAATCACTGGGCCGGGCTGTACGGCAGA
CTGGAGTGGGACGGTTTCTTCAGCACAACCGTTACCAACCCTGAACCCATGGGGAAGCAGGGCCGTGTTCTGCATGCAGAGCAGCACAGAGTTGTCAGTGTGAGGGAGTGCGCTCGCTCTCAGGGCTTCCCTGACACCTACCGCTTTTTTGGAAACATCTTGGACAAACACAGACAGGTT
GGAAATGCTGTACCTCCTCCACTCTCCAGAGCCATCGGCCTGGAGATTAAGAAATGCATCTCAGACAGGATGAAGGAGGAACAAGCTACAGCA---------GACATCAAACAAGAGAAGATGGAGGTCTCTGAT
