# Supplementary material for: Global expression pattern of genes containing positively selected sites in European anchovy (Engraulis encrasicolus L.) may shed light on teleost reproduction
Source: PLoS One. 2023 Aug 11;18(8):e0289940. doi: 10.1371/journal.pone.0289940 (PMC10420382; doi:10.1371/journal.pone.0289940)
Supplement: S1 File — (ZIP) [file pone.0289940.s008.zip › alignments/anchovy.15575_ANCH.fas]

>ENSONIP00000020623_ONIL
ATGATGGAAGGATCAGAGGTTCAGTCCTTGGCGACGGGATCACACCAAATGAATTTCCTTAATGTCAACACGTCTAATGCAGAAGAGGAGGAAGAAATCTCTCTCAACAGTGCGCAGGAGGCGGAAACTTGCAGTCAGGCAAAAGATGAATTGCAGCTTGACGGTGAATCAGTCAAGACT
ACAGCACTTGCTGAGATGGACACAAAGACGGAACATGAAGCTCAAACATGCAGTCATGAACATCCAGATGTGAAAGAGGAGCCTGTTGATACCAGAACTGTTTTAGTGGAAAGTGGGAAGCCTCCACACAGTCCTTCAAATGAGAGTGGTAGCACTTTGGTAGCCCCAGTACCTACTGTG
GATGTAGTAGAAAACTCTCCTTCTGTTCTTGAAGGGACAGAAGATACCGTATTGACTTTTGATGCTACCATTCCAAATGGCAATGAACAGCCATCACTCTTGGTTGCAAATTGCCCCACTGAGCCATCACCTGCTGAGGATAGTAGTTCAGCTGAGAGTCCATCATCCTCTTCTGTCCAT
AGCGCTTCCAAAAACTCACCCACAGACTCAACAACAACCTCCGGTATTTCTAATGGACCTTCTACCCCGAACTCTGACACCTTTAGCTCCTCGCTT------------------------------------------------------------------------------------
------GCTTCCAGCCCT------------------------------------------------------------------------------------------------------------------------------------------------------------------
---------------------------------------------------------------------------------------------------------------------------------CAAACCAGTGCC---------------------------------------
---------------------------------------------------AAAAACCTGTTTCCC---------------------------------------------------------------------------------------------------------------TCA
AAT---------------------------------------------------------------------------------------------------------------------------------------------------------------------------------
---------------------------------------------------------------------------------------------------------------------------------------------TCT------------------------------------
---------------TCTGCAAGT------------------------------------------------------------------CCTTATGACACTGATTGCAGCCGAAAGCTTATTTCTCAGATCCAGCGGTCACTGTCACAAGAGTCACTCCTAGATGAGCTTGAGTCTGAG
CTCTTGGCTTGTCAACTGCCGCATGGTGACGATAGAAGTGAGCGG---------------------------------AAAGGGAGCTCACCTGTCAATGGACTCCCCACAGACCAGGAGGAATGCATGGTAGTCTTCGAGAAGTGTGTGCAGTACAAGTATGCACAACAGGAGAAGGCT
ATTCAGAAGTTGCTTGAGGAAAACAAGAGACATCAGGAGCTGATCCTGGGTATCTGTTCAGAGAAGGACAAAATGAGAGATGAGCTCAAAAGGAGGACAGAAACAGAAAAGCAGCACTTTGCCACCATTACAAAGTTGGAGGCGAAGGTAAACGAGCTGCTGAAAGAACTGAAGGAGTCG
CGGGATAAACTGGTTCACCAGGACCAGTCAGCTAAAGCTGCTCTCCAGCAGATGCAGAAGGAGACAGGTTACCGGATTGAACAGGTGAATAAGAAATGTGATGAGGCGAGGCAAGAGAAGGAGGCCATGGTGATGAAATACGTGCGGGGTGAGAAAGAGGCCCTCGACCTGAGGCGGGAT
AAAGAGAGTCTGGAGAAGAAACTGAGAGAAGCCACCAAAGAGGTGGATCGCCAGGCCCTGCGAGGAAACCAGCTGGCTCAGGAGAAAGGGCGGCTGCAGCAGCTGTATGAAGCAAAGGAAGGGGAGGTTGGCAGGTTGACTAGAGAAGTGGACAAACTAAAGGAGGAGATCAACTCCCAT
CTCATCAAGGTTAAATGGGCCCAGAACAAGTTAAAGAGTGAGGCAGATACGCACAAGGAAACTAAAGACAAACTGAGAGAGACCACATCCAAGTTGGCCCAGGCGAAGGAAGAGACTGAGCAGATCCGCAAGAACTGCCAGGACATGATTCGAACATACCAGGAATCAGAGGAACTCAGG
TCCAATGAGCTTGATGCTAAACTTAGGGAGACGAAAGGAGAGCTGGAGAAACACAAGCAGGAACAAACAGACCAGTTAGAGCTACACCGGGTGAAAGCCAAAGAGCTGGAAGACCTGAAGAGGAGCTATAAAGAGGCCATGGATGAGCTTGATACGCTACGCACAAAGTTAAAGTGTCTG
GAGGATGAGCGTCCACGGTGGGAGGATGAGCTGACCAAGTACAGGGAGATCATCAACCGGCAAAAAGCAGAGATTGGCCGCCAGAGAGAAAAGCTCGAAGAGGTGACTGCACTTCAGGAGCAGCATCAACGCGATGAACAGGAAATCAAGTCGCTTCGTGATGAAGTGGATGGCCTGACC
AATCAAATGGCTGACCTGCACCGTGATGTACAAGGCAGCAGAGAGCGTGAAGCGGAGTTACTGGGCTTCACTGAGAAGTTGAGCAGCAAGAACGCTCAGCTTCAGTCAGAGAGCAACGCACTACAATCTCAGCTGGACCAGCTAACTAACAACTTCACCGAGCTTCAAGGAAAGCTGGAG
GAGACCAACAGGCTG------------CTGGAAGACAAGTCACAGCAACTGAAACAGGAAGAGGCGCTGAGACAGCAAGAGGTGCAGAGTCTGCAGGAGGAGCGGGCAGGACTGCAGACGGAGGTGGCCCAACTGAAAACCAGAGTAGAAGAGCTGAGGGATGAGCTGGTGACTCAGAAA
AGGAAGCAAGCTGCTAATATCAAAGACCTCACAAAACAACTAACACAAGCCCGAAAGAGGCTGGAACAAGTTGAGAATGGAGGGTGCGAACGGGATGCCAGCAGTATGGGCAGTCGCTCAAGTTCCTCAGGTTCTTTGAATGCACGTCATGGCGGCAGCAGTGGTGTTGAAGAGCGGTCA
CCAGAGAGCCAGTCGGGCCCTTCGGTG---------------------GTGGTTGTGGACAGTTTCCCAGAGGTCGACAAGGCTGTGCTCGTTGAGCGTATTGTCCGTCTGCAAAAGGCTCTAGCTCGGAAGCAGGAGAAAATCGAATTCATGGAGGACCATATCAAGCAACTGGTGGAA
GAGATCCGCAAAAAGACCAAAATTATCCAGAGCTATGTGCTGAGAGAGGAGACAGGGGCCCTCTCATCAGAGGCATCTGATATTAACAAGGCCCACCTCAGCCGGCGGGGAGGCATCATGGCTTCGCTTTACACCTCCCACCCGGCAGACAGCGGGCTGACCCTGGACCTGTCGCTGGAG
ATTAACAGGAAGCTGCAGGCCGTGTTGGAGGACACGCTGCTGAAGAACATTACGCTGAAGGAGAACCTGCAGACTCTCGGGGCTGAGATCGAAAAGCTCATAAAGCAGCAGAGGGATCCCGAGGACAGCGTGAGGAGGAAG
>ENSTNIP00000022084_TNIG
------------------------------------------------------------------------------------------------------------------------------------------------------------------------------------
------------------------------------------------------------------------------------------------------------------------------------------------------------------------------------
------------------------------------------------------------------------------------------------------------------------------------------------------------------------------------
------------------------------------------------------------------------------------------------------------------------------------------------------------------------------------
------------------------------------------------------------------------------------------------------------------------------------------------------------------------------------
------------------------------------------------------------------------------------------------------------------------------------------------------------------------------------
------------------------------------------------------------------------------------------------------------------------------------------------------------------------------------
------------------------------------------------------------------------------------------------------------------------------------------------------------------------------------
------------------------------------------------------------------------------------------------------------------------------------------------------------------------------------
---------------------AGC------------------------------------------------------------------CCATACGACACTGATTGTAGCCGAAAGCTCATCTCTGAGATCCAGCGCTCACTGTCGCAGGAGTCGCTGCTGGACGAGCTGGAGTCGGAG
CTGTTGGCCTGTCAGCTGCCC------------------AAGGGA---------------------------------GAAAAGAGTCCAGCAGCCAATGGACTC---ACAGACCAGGAGGGCTGCATGGTGGTCTTTGAGAAGTGTGTGCAATATAAGTATGCCCAGCAGGAGAAAGCT
GTCCAGAGGTTGTTAGAGGAGAACAAAAGGCATCAAGAACTGATCCTGGGTATCTGTTCTGAGAAGGACAACATGAGGGAAGAGCTGAAAAAGAGGGCAGAGACAGAAAAACAGCACATGAGCAGTATTAAAAAGTTGGAGGGCAGGGTGGAGGAGCTCCTGAAAGAACTGAAGGAGTCA
CGGGATAAAGTCATTCATCAGGACCAGGCAGCTAAGACAGCCCTGCAGCAGATGCAGAAGGAAATGACCTACCGGCTGGAACAGGCCAACAAGAAATGTGATGAAGCGCGCCAAGAGAAGGAGGCCATGGTTATGAAATATGTGCGGGGAGAGAAGGAGGCCTTGGACCTGAGGAGGGAT
AAGGAGAGTTTGGAGAAGAGGTTGAGGGAAGCTACCAAGGAGGTGGACCGCCAGGCCCTCAGAGGGAACCAGCTGGCCCAGGAGAAAGGCCGGCTGCAGCAGCTCTGTGACACCAAGGAAGCCGAGGTCAGCAGGCTGACTCGAGAGGTGGAAAAGATAAAGGAGGAGATCAACTCACAT
CTTATCAAGGTCAAATGGGCCCAGAACAAATTAAAAAGTGAGATGGATACACACAAGGACACTAAAGAAAAACTGCGGGAGACAACGTCCAAGTTGGCTCAGGCCAAAGAGGAGACTGAACAAATCCGCAAGAACTGTCAGGACATGATCCGCACCTACCAGGAATCAGAAGAGCTGAAA
TCCAATGAGCTGGACGCTAAACTGAGGGAGACCAAAGGAGAGCTGGAGAAACACAAGCAGGAGCAAACAGACCAATTAGAGGTCCATCGAGTAAAGAGCAAAGAGCTGGAAGACCTAAAAAGGAGTTATAAGGAG---ATAGATGAACTCGGTACTCTTCGCACCAAGTTAAAGTGTCTT
GAGGACGAGCGTCCGCGCTGGGAGGACGAGCTGAGCAAGTACAGGGAGATCATCAACCGGCAGAAAGCAGAGATCGGCCGCCAGAAAGAGAAACTGGATGAGGTCACCGCGCTTGAGGAGCAGCACCAAAGAGATGAACAAGAAGTCGCAGCTCTTCGGGAGGAAGTAAACTGTCTAAAC
AACCAGATGGCCGATTTTCAGCATGATGTACAAGGCAGCAGGGAGCGCGAGGCTGAGCTACTGGGCTTCACTGAGAAGCTGAGCAGTAAAAACGCTCAGCTCCAGTCAGAGAGCAACTCTTTACAGACTCAGCTCGATCAACTGACCAGCAGCTTCACGGAGCTCCAAGCGAGGCTGGAA
GAGACCAACAGGCTGTCTTCAAACTTTCAG---------TCACGCCAGCTTAAACAGGAGGAGGGGCTGCGGCAGCAGGAGGTGCAGGGCCTGCAGGAGGAGAGGACGGCGCTCCAGAGAGACGTGGCTCAACTAAATATTAGAATTGAAGAACTGAAGGATGAGTTGGTGACTCAGAAA
AGAAAACAAGCTGCCAACATTAAGGACCTGACAAAACAGCTGACACAAGTTCGTAAGAGACTTGAACAGGTTGAGAATGGAGGCTGTGACAGAGATGCCGGCAGTATGGGCAGTCGTTCAAGTTCCTCAGGCTCCTTAAATGCCCGTCATGGTGGGACCAGTGGTGTTGAAGAGCGGTCT
CCAGACAGCCAAATGGGTCCTTCTGTG---------------------GTGGTTGTGGATAACTTTCCGGAAGTGGACAAATCTGTGCTCGTGGATCGAATTGTCCGTCTGCAAAAGGCGCTCGCCCGCAAACAGGAAAAGATTGAGTTCATGGAAGATCACATCAAGCAGCTGGTAGAA
GAGATTCGCAAAAAGACCAAAATTATCCAGAGCTATGTGCTGAGAGAAGAGTCAGGGGCCCTTTCATCAGAGGCTTCGGACATTAACAAAGCCCAGCTGAGCCGACGCGGAGGCATCATGGCTTCCCTCTATACCTCACACCCAGCGGACAGCGGGCTGACTCTGGACCTGTCGCTGGAG
ATCAACAGGAAGCTGCAG---GTGTTGGAGGACACTCTGCTGAAAAACATCACCCTGAAGGAGAATCTGCAGACCCTGGGGGCTGAGATCGAGAGGCTCATCAAACAGCAG------------------------------
>anchovy.15575_ANCH
------------------------------------------------------------------------------------------------------------------------------------------------------------------------------------
------------------------------------------------------------------------------------------------------------------------------------------------------------------------------------
------------------------------------------------------------------------------------------------------------------------------------------------------------------------------------
------------------------------------------------------------------------------------------------ATGGAG------------CAGTCAGACCATCCAGAGGGAGACGTTGTCAACGCTACTGTTGCCGTGGACAACCCTCAGCTGGGG
TCAGAGGTCAACTCACCATCCAAGGCCTCGGAAGCGGAGGTCGTCATTGTCGCCAATGGCAACAACAAGCTGTCAATCGCATCCGTCGGGTCCAATGGGGGC------------CAAGAGAGTGACGGGGAGGAGCAGGACAGCGCGCAGGAGCTCGACAGCACGCGATCGGAGAACGGA
GAGAGGTCA------------------------GAGGTGAGCACGGACAGTATGGCGACGGCGGCGTCTCCAGGCGGTGCCAACACCAGCTGCGACAGTGGCACCTCCTCCATGGACGATGCCCGAACCCCGACTGGCGCACCCGACGTCTCCTCTCCGGAATGCTCTTCTCTGCCTTCC
GTTGGTGCCATGGTGGAATCGTCACCCCTGCCACCGGCGGTCGGTCTGATACAGGAGTCGTCCCCAGCCGTGCTGGATGGAGTAGCAGAACTGTCGCCGGTCAGCTTGGACGGGATGATGGAATGTTCTGGA---------------------CTTCTGGAGTCTTCGTTGGCCGTTCTA
GATGGAACTATGGCGTCGTCATTGTCTCCTGCTGGATTGGACACTACAGCAGAAGGGCTTTCTGTTGACGGTGGGTCATCGGCACTGACACCCACTCAGACTCAGATGGAGATAACGTCTTCACCCACTCATGCACAGGGTGAGGTGTCTGTGCCTGTCTCCTCCGTATCCAATGGCCCC
AGTGCCAATGCACCAGACTCCCATCCTGTCAACAGCACCAGGGACCCAAGTCCCTCAGCCACCCCAGACTTGGTGACTGACACCCTGGGTAAAAACACTCCACCCTCCCCTTCCCCAGCCCAAGCTCCAGGTATGACCCAAACCCCACCAAACACCCCAGCTGCTGCTGCTAACCCTAAC
CCAAAACCAAATGCCAGCTCCAGC------------------------------------------------------------------CCGTTCGACACGGACTGCAGTCGGCGGTCGATGTCGGAGATCCAGCGTTCCGTTTCCCAGGAGTCCCTGCTGGAGGAGTTGGAGTCGGAG
CTGCTCTCCTGCCAGCTGACGCCGTCGGGGACGGCTGGCGACCGTGCCAACGCCGCACCCCTCGCCAACGTCACCACTCGGGCCAGCCCGCCC---AACGGCCTGCCCAGAGAC---------------------TTCGAGAAGTGCTTCCAGTACAAGTACTCGCAGCAGGAGAAAGCC
ATCAAGAAGCTGCTGGAGGAGAACAAGAGGCATCAGGAGCTGATCCTGGGCATCTGCTCCGAGAAGGACAACATGAGGGACGAGCTCAAGAGAAGGATCGAGACAGAGAAGCAGCATGTGGCCACCGTCAAAAAGTACGAGACACGTGTGGAGGAGCTTCTGAAGGAGCTGAAGGAGTCC
AGAGACAAACAGCAGCAGCAGGACCTGGCAGCCAAACACCACATCTCCCAGATACAGAGAGAGACCGCCTACAGACTGGAACAGGCGAACAAGAAGTGTGAGGAGGCGCGCACGGAGAAGGAGACGATGGTGATGAAGTACGTGCGCGGGGAGAAGGAGGCGCTGGACCTGCGCCGGGAC
AAGGAGCAGCTGGAGCGTCGGCTGAGGGAGGCCACGCAGGAGGTGGACAAGCAGGCCAGGAGGGGCAACCAGCTGGCCCAGGACAAGGGGCGCCTCCAGCAGCTCAACGAAGCCAAGGAGGGTGAGGTGGGCCGTCTGGCGCGGGACCTGGAGAAGGTGAAGGAGGAGATCAACTCCCAC
CTCATCAAAGTCAAGTGGGCCCAGAACAAGCTCAAAAGCGAGACGGACGCACACAAGGAGACGAAAGACCGTCTGAAGGAGACGACGGCCAAGCTGACTCAGGCGAAAGAGGAGACGGAGCAGATCCGCAAGAACTGCCAGGATATGATCCGTACCTATCAGGAATCGGAGGAGATCAAG
TCAAATGAGTTGGATGCCAAACTACGCGAGACAAAAGGGGAGCTGGAGAAACACAAACAGGAGCAAACGGATCAGCTGGAGATGTTCCAGGCCAAGGTTAAAGAGCTGGACGACCTGAAGAGAACCTACAAGGAGGAAATGGACGAGCTCACCACACTAAGAACTAAGGTGAGGTGTCTG
GAGGAGGAGAGGCCTCGGTGGGAGGACGAGCTGAGTAAATATCGTGAGATCATCAACCGTCAGAAGGCTGAGATCCAGAGTCAGAAAGAGAAGCTGGCCACCATCCAGAGGCTGGAGGAGCAGCATCAGAGTGACGAGCAGTCTATCGAGGCCCTACGTGAGGAGGCGGAGAGCCTGACT
GCCCAGATCGGAGACCTGCAGCGCGACGTCTCGGGCAGTCGAACGCGAGAGGCGGAGCTGCTGGGCTTCACGGAGAAGCTGAGCAGCAAGAACGCCCAGCTGCAGTCGGAGAGCAACGGCCTGCAAAGCCAGCTGGACCGCCTGACGCAGAGCAGCAGAGACACGCAGAGACAGCTCGAG
GAGACCGAGAGGACG------------CTCGCCGAGACGGTGGCGAAGCTGAAGCGCGAGGAGCAGCAGCACGGCGATGACGTCACGGCTCTGCAGGCCGAGCGCTCGGGGCTGCAGGACGAGACGGCCAAGCTCAAGACCCGAGTAGACGAGCTCCGAGACGAGCTGGTCACGCAGAAG
AGGAAGCAGGCCGCCAACATCAAAGACCTCACCAAGCAGCTCACACAAGCGAGGAAGAGGCTGGAGCAGACGGAGAACGGAGGCTGCGATCGAGACGTCAGCAGCATGGGAAGCCGGTCCAGCTCGTCAGGCTCGCTGAATGCACGC------GGCAGCAGC---ACGGACGACCGCTCA
CCAGAGAACCAATCTGGCGGCAGCAGTGGCAGCCATCATGGCCCCGGCGTGGTGGTGGACAGCTATCCTGAGGTGGACAAGGCAGTGCTGGTGGAGCGCATCGTGAGGCTCCAGAAGGCCCACGCGCGGCAGAACGAGAAGATCGAATTCATGGAGGACCACATCAAGCAGCTGGTGGAC
GAGATCCGCAAAAAGACCAAGATCATCCAGAGCTACGTGCTGCGCGAGGAGTCGGGCGCGTTGTCGTCGGAGGCATCGGACTTCAACAAGGCGACCCTGAGCCGGCGGGGGGGCATCATGGCCTCCCTGTACACCTCGCACCCGGCCGACAGCGGCCTCACGATCGACCTCTCGCTCGAG
ATCAACCGCAAGCTGCAGGCCGTGCTGGAGGACACGCTGCTCAAGAACATTACACTCAAGGAGAACCTGCAGACTCTGGGCTCGGAGATCGAGCGACTGATCAAGCAGCAGCGGGAGCCGGACGACAAGGCCAGGAGGAAG
>ENSTRUP00000031151_TRUB
------------------------------------------------------------------------------------------------------------------------------------------------------------------------------------
------------------------------------------------------------------------------------------------------------------------------------------------------------------------------------
------------------------------------------------------------------------------------------------------------------------------------------------------------------------------------
------------------------------------------------------------------------------------------------------------------------------------------------------------------------------------
------GCATCCAGCCCA------------------------------------------------------------------------------------------------------------------------------------------------------------------
---------------------------------------------------------------------------------------------------------------------------------CAAACCAGTGCC---------------------------------------
---------------------------------------------------AACACCCCAGTGCCC---------------------------------------------------------------------------------------------------------------TTG
AAC---------------------------------------------------------------------------------------------------------------------------------------------------------------------------------
---------------------------------------------------------------------------------------------------------------------------------------------TCC------------------------------------
---------------CTGTCAAGC------------------------------------------------------------------CCGTATGACACCGATTGTAGCCGAAAGCTCATGTCTCAGATCCAGCGCTCGCTGTCACAGGAGTCGCTGCTGGACGAGCTGGAGTCGGAG
CTGTTGGCCTGTCAGCTGCCA------------------GCGGGA---------------------------------GTAAAGAGTCCAACGGCCAACGGACTTGCAGCGGACCAAGAGGGCTGCGTGGTGGTCTTTGAGAAGTGTGTGCAGTACAATTATGCACAGCAGGAGAAAGCT
ATTCAGAGGTTGTTGGAGGAGAACAAGAGGCACCAAGAACTGATCCTGGGTATCTGCTCTGAGAAGGACGGCATGAGGGAAGAGCTGAAAAAGAGGACAGAGACAGAAAAACAGCACATGAGCAGTATTAAAAAGTTGGAGGGCAGGGTGGAGGAGCTCCTGAAAGAACTGAAAGAGTCA
CGGGATAAACTCATCCAACAGGACCACGCAGCTAAATCAGCCTTGCAGATGATGCAGAAAGAAATGACCTTCCGGCTAGAACAGGCCAACAAGAAATGTGATGAAGCACGCCAAGAGAAGGAGGCCATGGTTATGAAATATGTGCGGGGAGAGAAAGAGGCCTTGGACCTAAGGAGGGAT
AAGGAGGGTTTGGAGAAGAGGCTGAGGGAAGCTACCAAGGAGGTGGACCGGCAGGCCCTCCGAGGGAACCAGCTGGCCCAGGACAAAGGCCGACTGCAGCAGCTCTGTGACACCAAGGAAGCCGAGGTCAACAGGCTGACTCGAGAGGTGGAAAAGATGAAGGAGGACACCAACTCGCAT
CTTATCAAGGTCAAATGGGCCCAGAACAAATTAAAAAGTGAGGTGGATACACACAAGGAAACTAAAGAAAAACTGCGAGAAACAACATCCAAGTTGACCCAGGCCAAAGAGGAGACTGAACAAATCCGCAAGAACTGCCAGGACATGATCCGCACCTACCAGGAATCAGAAGAGCTCAAA
TCCAATGAGCTGGATGCTAAACTGAGGGAAACGAAAGGAGAGCTGGAGAAACACAAGCAGGAACAAACAGACCAATTAGAGGTTCATCGCGTAAAGAGCAAGGAGCTGGAAGACCTAAAAAGGAGTTATAAAGAGAGCATAGATGAACTGGAAACACTTCGCACCAAGTTAAAGTGTCTC
GAGGACGAGCGTCCGCGCTGGGAGGACGAGCTTAGCAAGTACAGGGAGATCATCAACCGGCAGAAAGCTGAGATCGGCCGGCAGAAAGAGAAAGTGGATGAGGTCACCGCGCTCGAGGAACAGCATCAACGAGATAAACAAGAGGTCGCATCTCTTCGGGAGGAAGTAGAATGTCTGACC
AACCAGATGGCCGATTATCAGCATGATGTACAAGGCAGCAGGGAGCGTGAGGCTGAGCTATTGGGCTTCACCGAGAAGCTGAGCAGCAAGAACGCTCAGCTCCAGTCAGAGAGCAACGCTTTACAGGCTCAGCTTGATCAGCTGACCAGCAGCTTCGCAGAGCTCCAAGCAAGGCTGGAA
GGGACCACCGAGCTA------------CTG---------GATGAAAAGCTCAAACAGGAGGAGGGGCTGCGGCGGCAGGAAGTGGAGGGCCTGCAAGAGGAGAGGACAGCACTTCAGAGAGAGGTGGCTCAATCAAACATTAGGATTGAAGAACTGAAGGACGAGTTGGTGACTCAGAAA
CGAAAGCAAGCTGCCAACATCAAGGACCTGACAAAACAACTCACACAAGTTCGTAAGAGACTTGAGCAGGTTGAGAATGGAGGCTGTGACAGGGATGCCAGCAGTATGGGCAGTCGTTCAAGTTCCTCAGGCTCCTTAAATGCCCGCCATGGTGGCAACGGCGGTGTCGAAGAGCGGTCT
CCAGACGGCCAAATGGGCCCTTCCGTG---------------------GTGGTGGTGGATCATTTTCCAGAAGTTGACAAGTCTGTGCTTGTGGATCGAATTGTTCGTCTGCAAAAAGCACTTGCTCGCAAACAGGAAAAGATCGAGTTCATGGAAGATCACATCAAGCAGCTGGTGGAA
GAGATTCGCAAAAAGACCAAAATAATCCAGAGCTACGTGCTAAGAGAAGAGTCAGGGGCGCTCTCGTCAGAGGCTTCAGACATTAACAAAGTCCAGCTGAGCCGGCGGGGAGGCATCATGGCTTCACTTTATACCTCACACCCAGCGGACAGCGGCCTGACTCTGGACCTGTCCCTGGAG
ATCAACAGGAAGCTGCAGGCTGTGTTGGAGGACACTCTGCTGAAGAACATTACGCTGAAGGAGAATCTGCAGACCCTGGGGGCTGAGATCGAGAGGCTCATCAAACAGCAG------------------------------
>ENSDARP00000127125_DRER
------------------------------------------------------------------------------------------------------------------------------------------------------------------------------------
------------------------------------------------------------------------------------------------------------------------------------------------------------------------------------
------------------------------------------------------------------------------------------------------------------------------------------------------------------------------------
------------------------------------------------------------------------------------------------ATGGAGCCTTTGGATAGTCAGAGCGAACTG------------------------------------------------------
AGCCCTGCCTCTGATCCCTCTCCAAGTCCAGAAGTCAGCACGGGTCTGGAAGAGTCA---------------------ACCGACGTCCTTAGCAATGGGAGTGATCCTGTTTTACAAGAACAGGAGGAGGAGACGGAGCCAGACAGTCTTGAACTAGATGCTTCTCTTTCAGGTAGTGTT
GACAAAGAAACTCAAAGACAAGACACGGACATGGAAGTACAGGAAGATGAAGGAGCTGGAGAACATGCACCGGCTGATGTTAACATTAGCTGTGATAGTGGTACAGCCTCCATCGAAGACTCCAGGACTCAAGATAATGCT---------------------------------------
---------------------------------------------------GGAGAATCCCTTCCTGCTGTT---------------------------------CTTGATGGACAATTGGAATGTTCTGGGATTGAAGAAACAACGGATGCACTTCCACAATCTTTTCCGTCTGTTTTG
AATGGGACA------------------------------------------GATGAGTTAAAAACAGCCAATGGGCAGACAGAACTTACCAGAACTCAT---------------------------------------------------------------------------------
------------------------------------------------------------------------------------------------------------------------------------ATGACTCCTACA------------------------------------
---------------TCATCGTCTCATGCCGAGGAACTGCCTGATGTTGTTTCAGTGCTTCAAAACTCTCAAACCAATGCCAACTTGAACCCATATGACACAGAGTGCAGTAGAAAGCTGTTGTCGGAGATCGAGCGCTCGCTGTCACAGGAGTCTCTGCTGGATGAATTGGAGGATGAG
CTGTTGAACAGTCAA---------------TCTGAGGGCGTTCGG---------------------------------AAGGGAAGTCACCCT---AATGGGCTTCAGAAGGACCAG---AACTCCATGGTTTTATTCGAGAAGTGTGTACAGTACAAGTACTCGCAGCAGGAGAAAGCA
ATCAAGGGGTTGCTTGAAGAGAATAAGAAACATCAGGAGCTGATTCTGGGCATCTGCTCTGAAAAAGACAACATGAGGGATGAGCTGAAGAAGAGGATGGAGACAGAGAAACAGCATCTTTACACCATTAAGAAGTTTGAAAGCCGGGTGGAGGAACTAACGAAAGAACTAAAAGACTCC
AGAGACAAACTGGTTCACCAGGATCAGGCTGCTAAAAATGCCATCCAGCAGATGCAGAGGGAGATGGCCTATAGACTCGAACAGGCCAATAAAAAATGTGAGGAGGCTCGTCAGGAGAAGGAAACGATGGTCATGAAGTACGTTCGAGGTGAAAAGGAAGCGCTAGATCTGCGGAGGGAG
AAGGAACAGCTGGAGAAAAAGCTACGGGAAGCCACAGCAGAAGTAGACAAACAGGCCCGGCGGGGAAACACGCTGGCCCAGGAGAAAGGACGCCTGCAGCAGCTCTATGACGCCAAGGAGAATGAGGTGACAAGACTTATGCGCGAGCTGGAGAAAGTCAAGGAGGAAATTAATTCTCAC
GTCATCAAAGTAAAGTGGGCTCAGAACAAACTAAAGAGTGAAACGGACTCTCACAAGGAAACAAAAGACAGATTAAAAGAAACGACAGCCAAGCTGACTCAAGCAAAAGAAGAGACGGAGCAGATTCGCAAAAACTGCCAGGACATGATCCGCACTTATCAGGAATCTGAGGAGATTAAG
TCAAATGAATTGGATGCAAAGCTGCGAGAGACCAAGGGAGAGCTGGAGAAACAAAAACAAGAGCAAACAGACCAGCTAGAGATGCACAAAGCAAAGATTAAGGAGTTGGAGGATCTGAAGAGGACTTTTAAAGAAGGCATGGATGAACTGACCACCCTGCGGACCAAGGTTAAGTGTCTG
GAGGACGAACGGCCACGCTGGGAAGACGAGCTCTGCAAATACAGAGAGATCATTAACAGGCAGAAGGCTGAGATTCAAAACCAGAGGGAGAAACTCACTGCCATCACTAGACTAGAAGAGCAACACCAGAGGGATGAGCAGGAGATTGCATCCTTGCAGGAGGAGGTGGAGAATCTGAAC
TCTCAGATCACTGACCTGCAGCGGGACATTGAAGGCAGCAGGACGAGAGAGGCAGAGCTTCTGGGCTTTACTGAGAAACTGAGCAGTAAAAATGCTCAGCTCCAGTCTGAGAGCAACAGCTTACAGGCTCAGCTGGACAGACTGAACAGCAGCTCCAGAGAGCTACACAACAAACTAGAG
GACACTGAGAGATGC------------CTCTCTGACATGATGGACAGATTGAAGACAGAGGAACAACAGAGGCAGGAGGAAGTTCTGGCGTTGCAAACAGAGAGAACATCGCTTCAAACAGAAACATCACAACTAAAGACTCGAGTGGAGGAATTACGAGACGAACTGGTCACACAGAAG
AGAAAACAGGCAGTCAACATCAAAGACCTCACCAAGCAACTCCTGCAGGCTCGGAAGAAGCTGGAGCAGGTGGAGAACGGAGGATGCGATCGAGAGGGCAGCAGTATGGGCAGCCGCTCCAGTTCCTCAGGCTCTCTAAATGCACGG------GGCAGCAGT---ATGGATGATCGATCT
CCAGAGAATCAGTCCGGTTCTTCAGTG---------------------GTAGTGGTGGACAGCTTCCCCGAGGTGGACAAAGCTGTGTTGGTGGAGCGTATTGTTAGACTACAGAAAGCACACGCTCGGAAAAATGAGAAGATTGAATTCATGGAGGACCACATCAAGCAGCTGGTGGAG
GAGATCAGGAAAAAAACAAAGATTATCCAAAGTTATGTGCTCAGAGAAGAGTCTGGAGCTCTGTCTTCAGAAGCCTCCGATTTTAACAAAGCCCACCTGAGCCGGAGGGGAGGCATTATGGCCTCGCTGTACACCTCCCACCCTGCTGACAGCGGCCTTACTCTCGACCTCTCACTGGAA
ATCAACCGCAAACTCCAGGCTGTGCTAGAGGACACCCTGCTCAAAAACATCACACTAAAGGAGAATCTCCAGACGTTGGGTTCGGAGATTGAACGACTAATCAAACAGCAAAGGCTGCCGGATGATACAGCCGGAAGGAAG
>ENSGACP00000008710_GACU
------------------------------------------------------------------------------------------------------------------------------------------------------------------------------------
------------------------------------------------------------------------------------------------------------------------------------------------------------------------------------
------------------------------------------------------------------------------------------------------------------------------------------------------------------------------------
------------------------------------------------------------------------------------------------------------------------------------------------------------------------------------
------------------------------------------------------------------------------------------------------------------------------------------------------------------------------------
------------------------------------------------------------------------------------------------------------------------------------------------------------------------------------
------------------------------------------------------------------------------------------------------------------------------------------------------------------------------------
------------------------------------------------------------------------------------------------------------------------------------------------------------------------------------
------------------------------------------------------------------------------------------------------------------------------------------------------------------------------------
------------------------------------------------------------------------------------------------------------------------------------------------------------------------------------
------------------------------------------------------------------------------------------------------------------------------------------------------------------------------------
---------CTGCTTGAGGAGAACAAGAGGCACCAGGAGCTGATCCTGGGTATCTGTTCAGAGAAAGACAACATGAGAGAAGAGCTGAAAAAGAGGGCAGAGACCGAAAAGCAGCACATGGCCACCATTAGAAAGTTGGAGGGAAGGGTGGAGGAGCTGCTGAAAGAACTTAAGGAGTCG
CGGGATAAACTGATTCACCAGGACCAGGCAGCTAAGGCTGCACTCCAGCAAATGCAGAAGGACCTGTCCTACAGGCTTGAACAGGCGGGCAAGAAGTGTGACGAGGCACGGCAAGAGAAAGAGGGCATGGTGATGAAATATGTGCGGGGGGAGAAGGAAGCCCTCGACCTGAGGCGAGAC
AAGGAGGGTCTGGAGAAGAGGCTCAGGGAAGCCACCAAGGAGGTCGACCGCCAGGCGCTCAGAGGAAACCAGCTGGCTCAGGATAAAGGTCGTCTGCAGCAGCTGTATGATGCGAAGGAAGGCGAGGTGGGCAGATTGATGCGAGAGGTGGAAAAATTGAAGGAGGAGCTCAACTCGCAT
CTCATCAAAGTCAAATGGGCCCAGAACAAACTGAAGAGTGAGGCCGACGCGCACAAGGAATCTAAAGACAAACTGCGAGAGACCACTTCCAAGTTGGCGCAGGCCAAAGAAGAGACAGAACAGATCCGCAAGAACTGCCAGGACATGATCCGAACATACCAGGAATCGGAGGAACTCAAG
TCCAACGAGCTGGATGCTAAACTGAAGGAGACCAAAGTAGAGCTGGAGAAACACAAGCAGGAACAAACAGACCAATTAGAGGTGCACCGAGTGAAGGCCAAAGAGCTGGACGACTTGAAAAGGAGTTACAAAGAAGGCATGGATGAGCTCATTACTCTACGAACCAAGTTAAAGTGTCTA
GAAGACGAGCGTCCGCGCTGGGAGGACGAGCTGAACAAGTACAGGGAGATGATCAACCGGCAGAAAGCCGAGATCGGGCGGCAGAGAGAAAAGCTGGAAGAGATCACGGCGCTGCAGGAGCAGCATGAACGTGATAAACAGGAGGTCACATCTCTTCGCGATGAAGTGGACGGCCTGTCC
AACCAGCTGGCGGACCTCCAGCGTGATGTACAAGGCAGCAGAGAGCGCGAGGCGGAGTTACTGGGCTTCACTGAGAAGCTGAGCAGCAAGAACGCCCAGCTCCAGTCAGAGAGCAACTCCCTGCAGTTCCAGTTGGATCAGCTCAACAGCAGCTTCACCGAGCTGCAGGCGAAGCTGGAG
GAGACCAACAGGCTG------------CTGGATGACAAGTCACGGCTGCTGAAGCAGGAGGAGGTGCTGAGGCAGCAGGAGGTGCAGGGCCTGCAGGAGGAGCGGGCGGCATTGCAGACCGAAGCGGCTCAGCTGAAAACCAGAGTTGAAGAGCTCCGGGATGAGCTGTCGACTCAGAAA
AGGAAACAGGCTGCCAACATCAAGGACCTCACAAAACAACTAATACAAGCCCGTAAGAGAATGGAGCAGGTTGAGAATGGAGGCTGCGACCGGGATGCCAGCAGTATGGGCAGTCGCTCAAGTTCCTCAGGCTCCTTGAGCGCACGACACGGCGGCAGCGCTGGCGTTGAAGATCGCTCA
CCGGACATCCAGTCCGGCCCCTCGGTG---------------------GTGGTCGTGGACAGCTTCCCCGAGGTGGACAAGACCGTGCTGGTGGACCGCATCGTCCGCCTGCAGAAAGCTCTCGCTCGCAAGCAGGAAAAAATCGAGTTCATGGAGGATCACATCAAGCAACTGGTGGAG
GAGATCCGCAAGAAGACCAAAATCATCCAGAGCTACGTGCTGAGGGAGGAGTCCGGGGCCCTCTCGTCCGAGGCGTCGGACATCAATAAAGCCCATGTGAGCCGGCGGGGAGGCATCATGGCTTCGCTCTACACCTCCCACCCGGCGGACAGCGGGCTGACCCTGGACCTGTCGCTGGAG
ATCAACAGGAAGCTGCAGGCTGTGCTGGAGGACACGCTGCTGAAGAACATTACTCTGAAGGAGAATCTGCAGACTCTGGGGTCCGAGATCGAGAGGCTCATAAAACAGCAGCGAGATCCTGATGACGGAGTGAGGAGGAAG
>ENSXMAP00000008138_XMAC
---ATGGAG---------------------------------------------------------------------------------------------------------------------------------------------------------------------------
------------------------------------------------------------------------------------------------------------------------------------------------------------------------------------
---------------------------------------------ACCTTATTGACTTTTGACGCAACAGCTCAGCATGACAATGAG---------------------------------------TCACCTGCTGTCGACAGCAGT------------CCTTCACCCTCTTCTGTCCAA
AGCACTTCCAAAAACTCCCCTACAGACTCCTCCACC---TCTGGGATCTCTAACGGACCGTCCACTCCGAGCTCCGACATGCTCAGCTTCTTGCCG------------------------------------------------------------------------------------
------GCCTCAAGCCCG------------------------------------------------------------------------------------------------------------------------------------------------------------------
---------------------------------------------------------------------------------------------------------------------------------CAGACCACCGCC---------------------------------------
---------------------------------------------------AACGTCTCCATCCCC---------------------------------------------------------------------------------------------------------------TTA
CAA---------------------------------------------------------------------------------------------------------------------------------------------------------------------------------
---------------------------------------------------------------------------------------------------------------------------------------------TCT------------------------------------
---------------TCGTCGAGC------------------------------------------------------------------CCTTTCGACACCGACTGCAGCCGAAAGCTTATTTCCCAGATCCAGCGCTCGTTGTCGCAAGAGTCGCTGTTGGATGAGCTGGAGTCAGAG
CTTTTAGCTTGTGGGTTGTCTGAAAGCGATAGCAAAGGGAAAGGG---------------------------------AAAGGGAGCTCCCCTGTCAATGGACTCCCAGGAGACCAGGAGGGCTGCATGGACGTCTTTGAGAAGTGTGTGCAGTACAAGTACACTCAACAGGAGAAGGCT
ATTCAAAGGTTGCTTGAGGAGAACAAGAGACATCAAGAACTGATCCTGGGTATCTGCTCGGAAAAAGACAACATGAAGGAAGAGTTGAAGAAGAGAGCAGAAACAGAGAAGCAACACATGAGCTCCATTAAAAAGCTGGAGGGGCGGGTGGAGGAGCTTCTGAAAGAACTGAAGGAGTCG
CGGGAGAAACTGATCCACCAGGAGCAATCGTCCAAAGCTGCTCTGCAGCAGCTGCATAGGGAGACCTCTCACAGGATAGAACAGGTGAACAAGAAGTGTGATGAGGCACGGCAGGAGAAGGAGGCCATGGTGATGAAATATGTGCGGGGGGAGAAGGAGGCTCTGGACCTGAGACGGGAC
AAGGAGAGTTTAGAGAAGAGGCTGAGGGAAGCGCTGAAGGAGGTGGACCGCCAAGCGCTGCGCGGGAACCAGCTGGCTCAGGAGAAGGGGCGGCTGCAGCAGCTATATGACGCCAAGGAGGGTGAGGTTGGCCGGCTGACACGAGAAGGGGAAAAGTTAAAAGAGGAGATCAACTCTCAT
CTAATCAAAGTCAAATGGGCCCAGAACAAATTAAAGAGTGAAGCAGATGCTCATAAGGAAACAAAAGACAAGCTCAGAGAAACGACATCCAAGTTGGCTCAGGCCAAAGAAGAGACGGAACAGATCCGAAAGAATTGCCAGGACATGATCCGAACGTACCAGGAATCAGAAGAGCTCAGA
TCCAACGAGTTGGACGCTAAACTGAAGGAAACTAAAGGAGAGTTGGAGAAACACAAGCAGGAGCAAACAGACCAGTTAGAGATGCATCGAGCAAAGGCTAAAGAGCTGGAGGACCTGAAGAAGAGTTACAAAGAAAGCATAGATGAGCTGGAAACACTCCGCACTAAGTTAAAGTGTCTG
GAGGACGAGCGGCCGCGGTGGGAGGATGAGCTGACCAAATACAGGGAGATCATAAACCGGCAGAAGGCTGAGATCGGCCGGCAGAGAGAAAAACTGGACGAGGTCACTGCGCTCCAGGAGCAGCATGAACGGGACAAACAGGAGATCACCTCTCTCAAGGAGGAAGTGGAGAGCCTGACC
AGTCAGATGGCCGACCTCCAGCGCGACGTTCAAGGCAGCAGGGAGCGTGAAGCTGAGCTGCTGGGCTTCACCGAGAAGCTGAGCAGCAAGAACGCCCACCTGCAGTCGGAGAGCAACGCGCTGCAGTCTCAGCTGGATCAGGTCAGCAGCAGCTTCACTGAGCTGCAAGCGAAGCTGGAG
GAGACCAGCAGGCTC------------CTGGAGGACAAGTCGCGACAGCTGAAACAGGAAGAAGTGATGAGGGGCCAGGAGGTGCAGGGCCTGCAGGAGGAACGGGCGGCGCTACAGACAGAGGTGGCCCAGCTGATGACCAGAGTGGAGGAGCTGAGAGACGAGCTGGTGACCCAGAAA
CGGAAACAAGCTGCCAACATCAAAGACCTCACGAAACAACTAACACAAGCCCGTAAAAAGTTGGAGCAGGTTGAGAATGGCGGCTGCGACCGGGACGCCAGCAGTATGGGCAGCCGCTCCAGTTCCTCAGGGTCCCTAAACGCACGCCAAGGTGGGAGCAGCAGCGTTGAGGAGCGGTCG
CCAGAGAGCCAGTCCGGTCCCTCCGTT---------------------ATGGTGGTGGACAGCTTCCCAGAGGTGGACAAGGCCGTCCTTGTGGACCGGATTGTCCGTCTGCAAAAGGCGTTGGCGAGAAAGCAGGAAAAGATCGAGTTCATGGAGGATCACATTAAACAGCTGGTGGAA
GAGATCCGGAAAAAGACTAAGATTATCCAGAGCTACGTGCTAAGAGAGGAGTCAGGGGCCCTCTCATCAGAGGCCTCTGATATAAACAAGGCCCACCTCAGCCGGCGGGGAGGCATCATGGCGTCGCTTTACACCTCCCACCCGGCGGACAGCGGCCTGACCCTGGACCTGTCTCTGGAG
ATTAACAGGAAGCTGCAGGCAGTGCTGGAGGACACGCTGCTGAAGAACATAACTCTGAAGGAGAATCTGCAGACTCTGGGCTCCGAGATCGAAAAACTGATAAAGCAGCAGAAGAATCCCGCAGACGGAGTCAGGAAGAAG
