# Supplementary material for: Global expression pattern of genes containing positively selected sites in European anchovy (Engraulis encrasicolus L.) may shed light on teleost reproduction
Source: PLoS One. 2023 Aug 11;18(8):e0289940. doi: 10.1371/journal.pone.0289940 (PMC10420382; doi:10.1371/journal.pone.0289940)
Supplement: S1 File — (ZIP) [file pone.0289940.s008.zip › alignments/anchovy.1565_ANCH.fas]

>ENSONIP00000012799_ONIL
ATGGAGTCTGGCGAT---------------------------------GCAGGTCGA---GGAGGGTGGAAGTCCAGACCCATCCAACCACAGAAAAGCAAGATGAACATGACGATTCTCCGTCAAGAAAAACTGATAGCTCAGAAGAAAAAAGAGATTGAAGAAAGAATGGCAGAGCAA
GCAAAAATGAAT---------------------------------GTGCAAACCACTAGCAAG------------------CCTCTGTCTGAAAGTTCTACC------------AGTGTCCAAGGGGCTTCCACAAATAAGTTCGCAAATGATGGGAGCTTCTTACAGCAGTTCATGAAG
ATGCAGAAGGAAAAGGCA---CATGTGTCTGGTTCCATCAATGACGCCAAGATCCCATCA---------------------ACCCCAACTTTATCACCAGGAGGAAATGCGCTACAGAAAAAGAGCATTTTCGTTGGCCAGCGACCTGGCCTTGGAGTCAGCAGCATGCTAAATCAGTTC
AAGAGCTTCTCACAGTCCAAGAAG------AATCCTATTCTCAGCCAGAGGCCAAGTGTCTTTTGTTCTCCAGATGGCGAAGATGAGGAAGAAGAGGCCGATTACTCCAAATTCTTAGAGATGAAAGTCTCTCCCCCAGAGGATTCAGACACCAGACTCATTATCGACAAGATGGCTTCT
TTTGTGGCCGAGGGGGGACCTGAGTTGGAGAAGAAGGCTAAGGAAGACTACAAGGACAATCCTGTTTTCTCTTTTTTGTATGATAAGAGCAGCGTGGAATATCTCTACTACAAGAAAAAGATTGCAGAATTGAAAAAGGATTTGCAAAGACCAGAGAAACTCTCAGATAATGTCTCCCCC
CCAGTGGACGCGGAAACCCAGCAGGTGGCTGAGAAGCTGGCCAAGTTTGTGGCGGAGGGTGGCCCAGAGGTGGAAGCCATCGCTGCTGAGCGCAACCGAAACAACCCAGCCTTCAGTTTTTTATATGATGAACAAAGTCCAGCCCACCGTTTCTACAAAGAGAAAGTAAAGGAGTATCGT
GCTGCAAACTCTCAGAAC---TCTGCAGATTTAACAGGAGATTCTAGGACAGCTGTTAAGCCACCAGCTGCTTTTCCA---------------GTACCAGAATTCTCTCCACAGCAGAGCCAG---------CCATCTGCACTTAACTTTAAGGAGTCAGAACCCCCACCTGTGAAACGA
AAGAGGAAGAGCAGATGGGGGTCTGAAGATGACAAAGTCGACCTGCCTATTCCTCCAATTGTTGTTCCTCATGAGAACAGTCTTCCAGACCCTAACGCACCATCACTTTCTGCCCAGGAGCTGAGAGGTCTGGGTTATAAAAAAGGGAAGCCTCTTGGTCTGGTTGGAGTGACAGAATTA
TCTGAGGACCAGAAGAGACAATTGAAAGAACAACAAGAGATGCAAGAGATGTATGACATGATTATGAAGCACAAGCGTGCGATGGCAGACATGCAGGTGATGTGGGAGAAGGCCATAAGAGAGCATCAGCACGAGTATGACAGCGATGAAGAGGTGGACCAGCAAGCGGGGACCTGGGAA
CATCGGCTCCGAAAGATGGAAATGGAGAAGACTCGCGAATGGGCTGAATCTCTGACAGAAATGGGTAAAGGGAAGCACTTTATTGGTGACTTCCTGCCCCCAGAGGAGCTGGAGAAGTTTATGGAGACTTTCAAGGCACTAAAGGAGGGTCGGGACCCTGACTACTCAGAATACAAAGAG
TTTAAGTTGACGGTGGAGAATCTCGGTTTCCGAATGCTCATGAAGATGGGCTGGAAAGAAGGCGAAGGCCTCGGCAGTGAAGGACAGGGAATAAAGGCTCCTGTCAACAAGGGAACTACGGCTATGAATGGAGCAGGATTTGGAATTGACCGCCCAGCTGAGCTCACAAAAGGTGATGAT
GAATATGACGCTTTTAGAAAGAGGATGATGCTCGCCTACCGCTTCAGGCCCAACCCACTGAATAATCCACGGAGACCATATTAC
>ENSTNIP00000018375_TNIG
------------------------------------------------------------------------------------CAGCAACAGAAAAATAAGTCTAATTTTAGTATTCTGCGTCAAGAGAAGCTGATCGCAGAGAAGAAAAAGGAGATCGAGGCCAGACTCTCGGAGCAA
GCTAAAATGTCT---------------------------------GTCCAAGCTCCGAGCAAG------------------CCCCAGTCTCCAAGTTCTTTG------------AGCGATCAAGGGCCTTCTTCAAATAAGTTTGCAAATGATGGCAGTTTTTTACAGCAGTTTATGAAG
ATGCAGAAGGAAAAATCCAACAGTGAGTCTGGTTCTCCCAGCGATTCCAAAGGTCAGTCT---------------------ACG---------------------------CCACAAAAAAAGACAGTTCTTGTTGGGAAGCGTCCCGGTCTGGGAGTCAGTAGCATGCTCAGTCAGTTC
AAGAACTACACGCAGACCAAGAAG------AACCCCGTTCTCAGCACGAGGCCGAGCGTTTTTTGCTCCCCAGATGGTGAAGATGAAGACGAAGAGCTCGATTACTCCCAATACCTTGAGCTGAAAGTCTCTCCACCAGAGGACACAGACACCAGACTTATTATCGAGAAGATGGCCTCT
TTTGTGGCAGAAGGAGGGCCAGAATTAGAGAGGAAAGCCCGGGACGACTACAAGGACAACCCTGTTTTTGCGTTTTTATTTGATAAGGGCAGCATGGAGCACCTCTACTTCAAGAAGAAGGTGGCAGAAATGAGAAAAGATTTGCTCAGACCTGAAAACACGCCAGACAACGTCTCCCCC
CCAGCGGATTCAGACTCCAAGGAAATGGCTGAGAAGCTAGCCAGGTTTGTGGCAGACAGTGGTCCTGAGGTGGAGGCCATGACCGTTGAGCACAACCGAGACAACCCCGCCTTCAGTTTCTTATACGACCACCACAGTCCACTCCACCACTTCTACAAAGAGAGGTTGCAGGAGTATCGC
GCCGCTGCGGCCCAGAGC------------------------------------------------GCCCCGGCGGCGGCTCCCTCGCTCCAGGCG------ACCCCACCGACCTTGAACCACTCCTCGGCGCCCAGC------------CAGGACGCAGAACCTGTGCCTGTCAAACGA
AAGAGGAAGAGCAGGTGGGGGTCTGAAGACGACAAGGTCAGCCTGCCCGTGCCTTCCATCGCCATTCCCCAGGAGATGGACCTTCCGGACCCCAACGCGCCGTCTCTGTCCGCCCAGGAGCTGCGAGGGCTTGGATACACCAAAGGGAAGCCGGTGGGCCTGGTGGGCGTGACGGAGCTG
TCCGATGACCAGAAGAAACAGATCAAAGAGCAGCAGGACATGCAGGAGATGTACGACATCATCATGAAGCACAAGCGCACCATGGCGGAGGTGCAGATCATGTGGGAGAAGGCCGTCCGAGACCACCAGCACGAGTACGACAGCGACGAGGAGGTGGACCAGCAGGCGGGCACCTGGGAG
CACCGCCTCCGCAAGATGGAGATGGAGAAGACCCGCGAGTGGGCGGAGTCTCTGACGGAGATGGGCAAAGGAAAACACTTTATCGGAGACTTCCTGCCCCCCGAGGAGCTGGAGAAGTTCATGGAGACCTTCAAGGCGCTGAAGGAAGGTCGTGACCCCGACTACTCCGAGTACAAGGAG
TTCAAGCTGACGGTGGAGAATCTGGGCTTCCGGATGCTGATGAAGATGGGCTGGAAGGAGGGTGAAGGTCTGGGCAGCGAGAGCCAGGGAATCAAGGCCCCCGTTAACAAGGGGGTCACGGCCTCCAACGGGGCGGGGTTTGGGATCGACCGGCCCGCCGAGCTCACCAAAGCGGATGAC
GAATACGACGCCTTCAGGAAGCGAATGATGCTGGCGTATCGCTTCAGGCCCAACCCCCTGAACAACCCACGGAGGCCCTATTAC
>anchovy.1565_ANCH
------------------------------------------------------------------------------------------------------------------------------------------------------------------------------------
---------------------------------------------------------------------CCATCCCCCGCGTCCATCAGTCTCTCCAGCTCCTTCATCCTCTCCTCCTCCTCCTCTTCTTCCTCCAACAAGTTTGTGAACGACGGCAGCTTCCTACAGCAGTTCCTGAAG
ATGCAGAAAGACAAACCTGGCTCCGACTCAGGG------GCGAGTGGCAAGTGTCCGCAG------------------------------------------------------CAGAAGAAGCAGGTGATGATCGGGAAGCGGCCGGGTCTCGGCCTCAGCAGCATGCTG---------
AAGAGCTACTCACAGGCCAGAAAGCCTGCGTCGGGGCAGCTGGTGCCCAAGCCCAGTGTCTTCGAGGAGGACGACAACGAGGACGAG---ATAGACGATGAACAC------TTCCTGGATCTGAAAGTTTCTCCACCAGAGGACGTGGACCAGCGCTGCATTCTCCACAAGATGGCCGAC
TTCGTGGCGGAGGGCGGCCCCGAGCTGGAGCGCAAGGCGGCAGAGGATTACCGTGACAACCCACTGTTCGGCTTTCTCCAAGACAAGAATAGTCGGGAGTACCTTTATTATCGTAAACGAGTAGCGGAACTCCGGAAGAAG---------------------------------------
------------------------------------------------------------------------------------------------------------------------------------------------------------------------------------
------------------------------------------------------------------------------------------------------------------------------------------------------------------------------------
---------------------------------------------------------------------------------------------------------CTCAACATCCAA------------------------------------------------------------CTT
CCTAAGCCTCAGCCTAAGCAGAAACAACAGCAACAACAACAACAA---------------------------------------------------------------------------------------------------------------------------------------
------------------------------------------------------------------------------------------------------------------------------------------------------------------------------------
------------------------------------------------------------------------------------------------------------------------------------------------------------------------------------
------------------------------------------------------------------------------------
>ENSTRUP00000024428_TRUB
------------------------------------------------------------------------------------CAGCAACAGAAAAATAAGTCTAATTTTAGTATTCTACGTCAAGAGAAGCTGATCGCAGAGAAGAAAAAGGAGATCGAGGCCAGAATCTCGGAGCAG
GCAAAAATCTCT---------------------------------GTCCAAGCTCCGAGCAAA------------------CCCCAGTCTCCAAGTTTTTTG------------AGTGATCAAGGACCTTCTTCAAACAAGTTTGCAAATGATGGCAGTTTTTTACAGCAGTTCATGAAG
ATGCAGAAGGAAAAATCCAACAGTGTGTCTGGTTCTCCCAGTGAATCCAAAAGTCAGTCG---------------------ACA---------------------------CCACAAAAAAAGACTGTTCTTGTCGGAAAGCGTCCTGGCCTCGGAGTCGGTAGCATGCTTAGTCAGTTC
AAGAACTACACACAGACCAAGAAG------AATCCTGTTCTCAGCGTGCGACCGAGCGTTTTTTGCTCTCCAGATGATGAAGACGAAGACGAAGACCTTGATTACTCCCAATACCTTGAAATGAAAGTCTCTCCACCAGAGGACACAGACACCAGACTTATTATCGAGAAGATGGCCTCT
TTCGTGGCAGAAGGTGGGCCTGAATTAGAGAGAAAAGCTCGGGACGACTACAAGGACAACCCTGTTTTCACGTTTTTATTTGACAAGGGCAGCATGGAGCACCTCTACTTCAAAAAGAAGGTTGCAGAAATGAGGAAGGATTTGCTCAGACAGGAGAACGCGTCGGGTAATGTCTCCCCC
CCAGTGGATGCAGAATCCAAGGAAATGGCTGAGAAGCTAGCCAGGTTTGTGGCGGAAAGCGGTCCCGAGGTGGAAGCCATGACCGTCGAGCACAACCGGGACAACCCCGCCTTCAGTTTCTTATACGACCAGCACAGTCCGGTCCACCGCTTCTACAAAGAGAGAGTGCAGGAGTATCGC
GCCGCTGCAGCCCAGAGCGTCTCGGCGCCGCCG---------------------------CCACCGGCACCAACGGCA---------------GCG------GCGCCGCCGACTGTGAACCAC---------CCCGCTGTGACCGGCGGTCAGGAGGCAGAACCTGTGCCTGTCAAAAGA
AAGAGGAAGAGCAGGTGGGGGTCTGAAGACGACAAGGTCAACCTGCCCATGCCCTCCATCGTCATTCCCCAGGAGATAAACCTTCCAGACCCCAATGCGCCGTCTCTCTCCGCCCAGGAGCTACGAGGGCTTGGATACACCAAAGGGAAGCCTGTTGGTCTGGTGGGAGTGACAGAACTA
TCGGATGACCAGAAGAAGCAGATCAAAGAGCAGCAAGATATGCAGGAGATGTACGACATCATCATGAAGCACAAGCGCACGATGGCGGAGATGCAGATCATGTGGGAGAAGGCCGTCAGAGACCATCAGCACGAGTACGACAGCGACGAAGAGGTGGACCAGCAAGCGGGCACTTGGGAG
CACCGCCTCCGCAAGATGGAGATGGAGAAGACTCGCGAGTGGGCGGAGTCTCTGACAGAGATGGGCAAAGGGAAACACTTTATTGGGGACTTCCTCCCCCCCGAGGAGCTGGAGAAGTTCATGGAGACCTTCAAGGCGCTGAAGGAAGGTCGTGACCCCGACTACTCTGAGTACAAAGAG
TTCAAGCTGACGGTGGAGAATCTGGGCTTCCGGATGCTGATGAAGATGGGCTGGAAGGAGGGTGAAGGTCTGGGCAGCGACAGCCAGGGAATCAAGGCCCCCGTTAACAAGGGGGTAACAGCCTCTAACGGTGCTGGTTTCGGGATCGAACGGCCGGCCGAGCTGACGAAAGCTGATGAC
GAGTACGACGCCTTCAGGAAGCGGATGATGCTAGCGTACCGCTTCAGGCCCAACCCCCTGAATAATCCTCGGAGGCCGTATTAC
>ENSDARP00000099260_DRER
ATGGAGTCCAGCGAT---------------------------------GCAGCTCGT---GGAGGATGGAAAACC------------CACCAGAAGCTGAAGGTG---------ATCATGAAGCAGGAGGAGCTGATCGCTCAGAAGAAGAGAGAGATCGAGGCCAGACTCAGAGATCAG
GCCCAGCAGAACCACAAACACCAGCAGAACCACAAACACAACCTCAACCAGAACCAGAACAAAACCAGCAGCTCTCCTCCTCCAGATGCTCCTTCATCATCA------------TCATCTTCTTCTTCTTCATCTAATAAGTTTGTGAATGACGGCAGTTTCCTGCAGCAGTTTCTGAAG
TTGCAGAGAGAGAAGAGCAGCACTGATGAAGGACCCGTCAGCCCCGCCCCCTGTGCTCAGAGCCAGTCAGCAGGCGGAGCA---------------------------------CAGAAGCGCAGTATTCTGATTGGCAAGCGTCCGGGTCTGGGCGTCAGCAGCATGATCAACCAGTTC
AAGAACTACTCGCAGACCAAGAAG------AGCACATTACCTGCAGCCCGACCCAGTGTGTTCAGCTCACCTGACGATGAGGACGAGGACGAGGACGACACACAC------TTCCTGGAGATCAAAGTCTCTCCCCCAGAGGACGCAGATCAGCGGCTCATCATCCAGAAGATGGCGGCG
TTCATTGCTGAGGGCGGTGTGGAGCTACAGAAGAAGGCCATGCAGGATTACAGGGACGACCCCACATTCTCGTTCCTGTTTGACAAGGGCAGTAAAGAGCATCTGTACTACAGGAAGAGGCTGGCGGAGCTCAGGAGAGAA---------------------------------------
------------------------------------------------------------------------------------------------------------------------------------------------------------------------------------
------------------------------------------------------------------------------------------------------------------------------------------------------------------------------------
---------------------------------------------------------------------------------------------------------CAGTCTGCACAG------------------------------------------------------------TCT
GATGGTGAGAGACACACACACACACCTGAACCAACACTGTGTGAA---------------------------------------------------------------------------------------------------------------------------------------
------------------------------------------------------------------------------------------------------------------------------------------------------------------------------------
------------------------------------------------------------------------------------------------------------------------------------------------------------------------------------
------------------------------------------------------------------------------------
>ENSGACP00000020072_GACU
---------------GTCTCTCTGTGGCCTTTTCCCTTTCGTCGTGTCGCAGGGCGAGCAGGAGGATGGAAGTCCAAGCCCATCCTGCCGCAGAAAAACAAGATGAACATGAATATTCTCCGGCAGGAGAAGCTGATCGCGCAGAAGAAGAAGGAGATTGAGGCCAAAATGGCAGAGCAG
GCAAAACTGAAC---------------------------------ATACAGACCCCGAGCAAA------------------CCCCTGCCTCCAAGCGCTCCC------------AGTTTTTTAGGAGCTTCTTCGAACAAGTTTGTAAATGATGGAAGCTTCTTGCAGCAGTTCATCAGG
ATGCAGAAGGACAAA------------CCCGGTTCCACCACAGATGCCAACAATCCCCCA---------------------GCTTCGACTTCACCACTGGGAGGAAACGCCCCCCAGAAAAAGAGCGTTCTTGTTGGCAAGCGGCCCGGCCTCGGTGTCAGCAGCATGCTCAGTCAGTTC
AAGAACTACTCGCATTCCAAGAAG------AACCCGGTTCTCGGCCAGAGGCCAAGTGTGTTTTGTTCTCCAGATGATGAAGATGAGGACGAAGAGGACGATTACTCCAAATTCTTAGAGATGAAAGTCTCTCCCCCAGTGGATTCAGACACCAGACTCATTATCGACAAGATGGCCTCT
TTTGTGGCCGAGGGAGGAGCTGAGCTGGAGAGAAAAGCCAAGGAGGACTACAAAGACAATCCCATTTTCTCATTTTTATACGATAGGAGCACCATGGAGTATCTCTACTTCAAAAACAGGGTTGCTGTTTTGAGAAAGAATTTGCTAAGACCCGATATTACTTCAGATAATGTCTCCCCC
CCAGTGGACGCGGAAACCCAGCAGATGGCTGAGAAGCTGGCCAGGTTTGTGGCAGAAAGTGGCCCCGAGGTGGAGGCCATTGCTGCTGAGCGTAACCGAGACAACCCTGCCTTCAGTTTTTTATATGACCACCAAAGTCCCGCCCACCGCTTCTACAAAGCGAAAGTCCAGGAGTATCGG
GCGGCGGCCGCCCAGAGC---TCCTCGCCTCCTGCAGCAAAACCCTTGATTGACTTTCAGCGACCAGCTGCTGCTGCT---------------GTA------AAGCCTCCAGCAGCGAACCCC---------GCTTCCCTCCTCCACGGTCAGGAGGCGGACACTCCGCCCGTCAAACGG
AAGAGGAAGAGTAGATGGGGGTCTGAGGATGACAAAGTCGAGCTGCACATTCCTCCCATCGTTATTCCTCCGGAGATTAATGTTCCAGACCCCAACGCGCCCTTTCTCTCTGCCCAGGATCTGAGAGGTCTTGGTTATAAGAAGGGGAAGCCTCTTGGTCTGGTAGGAGTGACGGAGCTA
TCAGAGGATCAAAAGAAACAAATAAAGGAACAACAGGAGATGCAAGAGATGTACGACATGATCATGAAGCACAAGCGTGCGATGGCGGAGATGCAGGTGATGTGGGAGAAGGCCATCAGAGACCACCAACATGAATATGACAGCGATGAAGAGGTGGACCAGCAGGCAGGCACCTGGGAG
CATCGCCTCCGGCACATGGAAATGGAGAAGACCCGCGAGTGGGCGGAATCTCTGACAGATATGGGTAAAGGGAAACATTTTATCGGGGACTTCCTGCCCCCAGAGGAGCTGGATAAGTTCATGGAGACCTTCAAAGCGCTCAAGGAGGGCCGGGACCCGGACTACACAGAATACAAAGAG
TTTAAGTTGACGGTGGAGAATCTTGGTTTCCGGATGCTGATGAAGATGGGCTGGAAGGAAGGTGAAGGCCTGGGCAGCGACGGACAGGGCATCAAGGCTCCCGTCAACAAGGGAACTACCGCCATGAACGGGGCCGGGTTTGGAGTTGACCGTCCAGCAGAGCTCACTAAAAATGATGAC
GAGTATGATGCTTTTAGAAAGAGGATGATGCTTGCTTACCGCTTCAGGCCCAACCCACTGAATAATCCACGGAGACCATATTAC
>ENSXMAP00000019377_XMAC
ATGGAGTCTGGCGAT---------------------------------GGAGGACGA---GGAGGGTGGATGTCCAAACCAGGTCAGCAGCAAAAAAACAAAATGAACATGAATATTCTTCGCCAAGAGAAACTGATCGCTCAGAAGAAAAAGGAGATTGAAGAAAGAATGGCAGAGCAA
GCAAAACTGAAT---------------------------------GCTCAGACAGCAAGCAAG------------------TCCCTGCCACCAAGTTTACCC------------ATCCCTCAAGGACCTTCTTCAAATAAATTTGCAAATGATGGAAGCTTCTTACAGCAGTTCATGAAG
ATGCAAAAAGAAAAAACAAACAATACTTCAGATTCCACCAGCGACTCCAAGGCTCCTTTA---------------------AGTTCAGGTCCATCTCCATCGGGAAACACTTTGCAGAAAAAAAGCGCTTTGGTCGGCCAGCGGCCCGGGGTTAAAGTTAGCAAAATGCTCAGTCAGTTC
AAGAGCTACGCCCAGCCCAAGAAG------AACCCAGTTCTCAGCCAAAGGCCTAGCGTGTTTTCCTCTCCTGATGATGACGATGAGGAAGAGGAGACTGATTACTCCAGGTTCTTAGAGATGAAAGTTTCTCCCCCAGTGGATTCAGACACCAGACTCATTATCAACAAGATGGCCTCT
TTCGTGGCAGAAGGAGGACCTGAGCTGGAGAAGAAGGCAATGGAGGACTACAAAGATGATCCTATGTTCTCGTTCTTATTTGATAAAAGCAGCTTGGAGTATCTCTACTTCAAACACAAAGTTGCAGTTTTGAAGAACAATTTGCAGAAACTTGAGAATAAATCAGAAAATGTCTCCCCC
CCAGTGGACGTGGAAACCCAGGAAATCATTGAAAATCTGGCCCGGTTTGTGGCAGAGGGTGGCCCCGAGGTTGAAGCCATCGCCATTGAACGCAACAGAGAAAATCCCGCATTCAGCTTTTTATTCAACCAGCAAAGTCCAGCCTACTTTCTCTACAGAAAGAAACTACAAGAGTACCAT
TCTGCA---TCTCAGCGC---TCTTCACCGTCAACAGCAGACTCCAGGACAGAAGTCCAGCGTCCAGTTGTGTCTTCA---------------TTACCTGTACGCTCTCCACAGCTGACCAGC---------ACATCAGTGGCTCAACATGAGGAGTCAGAAATGCCTCCTGTCAAACGA
AAGAGGAAGAGCAGATGGGGGTCTGAAGAAGACAAAGTGCAGTTGCCAGTTCCACCAATTGTTATTCCCCAAGATATTAATGTCCCAGATCCCAACACACCCTCCTTATCTGCTCAAGAGCTGAGTGGACTTGGTTATAAGAAGGGAAAACCTCTTGGTTTGGTTGGAGTGACTGAGCTG
TCTGAGGACCAGAAGAGACAAATCAAGGAACAACAAGAGATGCAAGAGATGTATGAAATGATCATGAAGCACAAACGTGCAATGGCAGACATGCAGAAGTTGTGGGAGAAAGCCATTAGAGATCACCAACATGAGTATGACAGTGATGAAGAACTGGACCAGGATGACGGCACCTGGGAG
CATCAGCTGAGAAAGATGGAGATGGAGAAGACGCGTGAGTGGGCGGAGTCTCTGACAGAAATGGGGAAAGGGAAACATTTCATTGGAGACTTCCTTCCCCCTGAGGAGCTGGAAAAATTCATGGAGACCTTCAAGGCTCTCAAGGAAGGCCGGGACCCCGACTACTCAGAATATAAAGAG
TTTAAGTTGACGGTGGAGAATCTTGGTTTCCGAATGCTCATGAAAATGGGCTGGAAGGAGGGAGAAGGCCTTGGCAGTGAAGGGCAAGGAATCAAAGCTCCTGTTAACAAAGGAACTACCGCCATGAACGGTGCAGGGTTAGGAGTCGATCGTCCAGCTGAGCTATCGAAAGGCGATGAT
GAGTATGACGCTTTCAGAAAGAGGATGATGCTTGCCTACCGCTTCAGGCCCAATCCCCTGAATAATCCACGGAGGCCATATTAC
