# Supplementary material for: Global expression pattern of genes containing positively selected sites in European anchovy (Engraulis encrasicolus L.) may shed light on teleost reproduction
Source: PLoS One. 2023 Aug 11;18(8):e0289940. doi: 10.1371/journal.pone.0289940 (PMC10420382; doi:10.1371/journal.pone.0289940)
Supplement: S1 File — (ZIP) [file pone.0289940.s008.zip › alignments/anchovy.15683_ANCH.fas]

>ENSONIP00000004012_ONIL
------------CAAGAAGGCTCCCCGGCTCCGGCTCCGGCTCCCTCAAGCGGG------CAGTCAGGAAAAAGCTGGCTGGGAAGAAAGAGTGAAGAAATAACGGATTTGATAGACCTGTTTTCCAAGACGCAGTACAGGGCAAAGGAAGTCACTCCTCGG---------------GTG
GAGGTCATAGAGAAACGCTGTCTGCACCTGTTTGCCAGAGATTACAAGTACAGCATCATCCAAAACACCAACGGGGAAGTGTGTGGACACTACCCCCGACAGATAGTTTTCCTGGAGTACGAATGCCTAGATGTG------GAGAAAGACAGGTTTGAGAGCACAGTGCAGATCTCTAAG
CTGCAGGACCTGGTGAACCGGAGCAAGATGGCTCGCTGTAGAGGGAGGTTCGTCTGTCCAGTCATCCTCTACAATGGCAAGCATATATGCCGATCATCCACACTGGCAGGCTGGGGGGAGCTGTATGGACGCACAGGCTACAACTACATTTTCTCAGGG---GGCAGTGATGACACATGG
ACTGAGTCGGAGGAGTTTCCAGAGGATGACGGCGTA------GTCAGGAACGGTGACTCCCATCTCTTCGATAAGGTTCGAGGTTATGACATTAAGCTGCTGCGTTACCTGTCAGTTCGCTACATCTGCGACTTAATGGTGGAGAACAAGAAGGTTAAGTTTGGCCTCAATGTGACATCA
TCAGAGAAGGTAGACAAGGCCCAACGCTATGCAGACTTCACTTTGCTTTCTGTGCCTTACCCA---GGATGTGAGTTTTTCAAGGACTACAAAGACAGAGATTACACAGCAGAGGGTCTAGTGTTTAACTGGAATCAGGACTTTGTGGACGCTCCTTTGACAATCCCCAGGTGCTTTACT
CACAACTTGAACATTGACTGGACTCAGTAC---CAGTCATGGGACCTGGTGCAGCAGACCCAGAACTACCTGAAGCTACTTCTCCACATCATCAATAGTGATGATGATAGCGGCCTCCTAGTGCACTGCATATCAGGATGGGACAGAACGCCATTGTTCGTGTCCCTCCTCAGGCTCTCT
CTCTGGGCAGATGGTGCAGTGCATGCCAGCCTGGAGCCCACAGAGATTCTGTATCTGACTATCGCTTACGACTGGTTCCTCTTCGGTCACATGCTGCCAGATCGACTCTCCAAAGGGGAAGAGATTTTCTTTTTTTGCTTCAATTTTTTGAAGCACATTGTTTCAGAGAAGTTCTCTACA
GTTAAAAAGCAGAGAAGAAAGAACTCTCACTTCAAAGATGGTGATTTCACTGTGGAAGAGCTCTGCCAGTTGAAGTCCAGGGACCGTGGCAGTGTGACTAGTTTGAGCAGTGACTTTTCCCTCATCACTGAAGAGATGGCT------------------------------------AGT
GGATCAAGCTTGACCAATGACACTGTGGACCTGGCCTCCAGTCAGCCCCAAGCCTCCAACTGGAGAAAAGGCACCACTTCCTCTTCTCCAATGGTGGTTTGGAATAAACAGAACCCTTTGGACGACCGCCTCTCTCAC------------------ACAGCAAATGACGCCAGG---TCT
TCAAGCTCCTCATCCAATCAGTCGGAGCATGGCGACACTCGTACTGGCAGCAGCCCATTGGCTGTTCCAGGGAGAAGGTTAGCAGCGGACTGTGCTCGGTCAAGTTCCTCCCTCTCTACAGATTATGGTAGTTGGCAGATAGTTTCCGGTTGTGCCTCA---------------------
---TCCTCCAACTCATCTACTGCTATCGCTGCCTACGACTCCCCCCTGCCATTCAGCTTTCAGGATGAA---GCCAGTGGACGAATGTGTTCCTTCCCCTCTGAGCGTCAGGCCCGTCTGGAGGCAGTACGTGAAGCCTTCTTGGCAGCCTACAGCTCCACTGTCGGCCTCAAATCCTCA
GCTCCCAGCCCCTCTGGTGCCATCTCCGGCCTGCTGGAGCAGTTTGCCCGTGGGGTAGGCCTCCGCGGCAGTAACGCCATC---
>ENSTNIP00000005727_TNIG
---ACTGCGGGTCGACGCACAATGATGGCCGCGTCCCCCTCCGTGGCCGGCGGCTTCACAGCTACCAACGTGTCAGGC------AGAAGAAGCGAGGAGATCGCGGAACTAATCGATTTGTTCTCTAAGACGCAGTACAGAGCAAAAGAAGTGACGGCACAG---------------GTG
GAGGTCATCGAGAAGCGCTGCCTAGACTTATTTGGCAGAGATTATAAATTCAGCATTATTCACAACGCTAACGGAGAAGTGTGTGGTCATTATCCTCGGCAGATTGTCTACCTGGAGTACCAGTGCACCGACGTA------GACAGAGACGGGTTTGAGAGCTCCGTCCAGATCAGTAAA
CTGCAGGACCTGGTGAACCGGAGCAAACTGGCCCGCTGCAGAGGGAGGTTCGTCTGTCCTGTCATCCTGTACAATGGCAAGCACATCTGCCGTTCGTCCACTCTGGCAGGATGGGGTGAGCTGTATGGGCGAACGGGCTACAACTACATCTTCTCAGGTGGAGGAACCGATGACACGTGG
ACGGACTCAGAGGACGTCCCTCAAGAAGACACCTCT------GTCAGGAATGGGGACTCTCAGCTCTTTGACAAGGTCAGAGGTCACGACATTAAATTGCTACGTTACCTTTCTGTTCGCTACATCTGTGACCTGATGGTGGAAAACAAGAAGGTCAAGTTTGGTCTTAATGTGACGTCC
TCTGAAAAAGTTGATAAAGCTCAACGTTATGCAGACTTCACGCTGCTCTCCGTACCTTACCCAGCAGGGTGTGAGTTTTTTAAGGAGTACAAGGAGCGAGACTACACAGCAGAAGGTCTGGTCTTTAACTGGAAGCAGGATTACGTGGACGCTCCTTTAACCATCCCCGACTGTTTCACA
CAGAACTTGCACATAGACTGGACCCGATAC---CAGTCGTGGGACCTGGTAGAACAGACTCAGAACTACCTGAAGCTGCTGCTGCACATCATCAACAGTGACGATGACAGTGGTCTCCTCGTTCATTGCATCTCTGGCTGGGACCGGACGCCTCTGTTTGTCTCCCTCCTCAGACTTTCT
CTGTGGGCAGACGGTGTGGTCCACGCCAGCCTGGAACCAGCCCAGGTCCTTTATCTGACCATTGCCTACGACTGGTTCCTCTTTGGTCACATGCTGCCTGACCGACTTTCTAAAGGGGAGGAGATTTTCTTCTTTTGCTTCAATTTTTTAAAGCACATCGTCTCAGAGAAGTTTTCTGCT
GTAAAGAAACAAAGGAGGAAGAACTCTACTGTTAGAGATGGACACCTGATAGAGGAGGACTTCTGTCAGATCAAGTCCAAGGACCGTGGCAGTGTTACAAGTTTAAGCAGTGAGTTCTCCCTGATTACTGGGGAGGTGGGC------------------------------------GGA
GCCTCAAGTCTTACCAATGACTCTGTGGACCTGTTCTGTGGTCAACCCCTGACCTCAAGCTGGAGAAAAGGAATCACATCTTCTCCTCAGATGGTCATTTGGAATAAGCAGAACCCTCTAGAGGAGCACTTCTCTCAT------------------GCTCTAATCGAGGGCAGGTCCTCC
AGCTCCTCCTCCTCCAACCAATCAGAACATGGACTGCCGCGCACTGGCAGTAGCCCATTGGCCGTCCCGGGAAGAAGGTTGACAGCAGAACACAACCGGTCCAGTTCATCGCTCTCCACAGACTACGGCAGCTGGCAAATTGTCTCAGGCTGCGGCAGCATCCACGACTCCCTG---GCA
GCAGCCTTT---------------------------GACTCTCCTCTGCCCTTCAGCTTCCAGGAGGAGGGGTCTGGAGGACAAATGTGTCCTCTCCCATCAGATCGTCAGGCCCGGTTGGAGGCGGTCCGTGAGGTTTTCTTGGCGGCCTACAGCACCACAGTAGGGCTAAAGTCTTCC
GCTCCCAGCCCCTCCGGTGCCATCTCTGGCCTGTTGGAACAGTTTGCTCGTGGAGTAGGTCTCCGGGCAACCAGCACTATTGTC
>anchovy.15683_ANCH
------------------------ATGGCCGCTTCCCCATCGGCCGCTGGTTCCCTGAGTCTCTCAGGAATCGGCGGC------CGCAAGAGCGAGGAGATAGCGGATCTGATAGATGTGTTTTCGAAGATGCAATACAGGGCGAAGGAGGTCACTCCCGGG---------------GTG
GAAAGGATAGAGAAGCGTTGCCTGGAGCTGTTTGGAAGAGATTACAAGTACAGTATCATCCACAACACCAACGGTGACGTGTGCGGGCACTACCCGCGCCAGATAGTCTTTCTGGAGTACGAGTGCACCGATCCC------AATAAAGACAGGTTTGAGACGTCTGTGCAGATAACCAAG
CTGCAGGACCTGGTGAACCGCAGCAAGATGGCCCGCTGCAGAGGCAGGTTCGTCTGCCCAGTCATCCTCTACAATGGCAAGCACGTGTGTCGCTCATCCACTCTGGCTGGCTGGGGGGAGTTATACGGCCGCACTGGCTACAATTACATATTCTCAGGT---GGCTCTGATGACACCTGG
GCGGAGTCCGAGGAGGTGCCCGAGGACGAGAGCGCCGGACGAGAGAGGAACGGGGACTCCCAGCTCTTCGATAAGGTGCGAGGCTCCGACATCAAGCTGCTGCGCTACCTCTCCGTGCGCTACATCTGTGACCTCATGGTGGAGAACAAGAAGGTCAAGTTTGGCCTCAATGTGACCTCC
TCTGAGAAGGTGGATAAAGCGCAGCGCTATGCTGACTTCACTTTGCTCTCCGTGCCTTACCCA---GGTTGTGAATTCTTCAAGGAATACAAAGACCGGGATTACACAGCCGAAAAACTGGTGTTCAACTGGAACCAGGACTATGTGGATGCTCCTTTGACAATCCCAGCCTGCTTCACC
AAGAATCTCAACATTGACTGGAGAGCATAT---CAGTCATGGGATTTGGTCGAACAGACTCAAAACTACCTGAAGCTGCTTATTCATATCATAAACAGTGATGATGAGAGTGGGTTGCTGGTGCACTGCATATCTGGTTGGGACAGGACGCCCCTCTTCGTATCGCTCCTGCGTCTCTCC
CTCTGGGCGGATGGTGCTGTACATGCCAGCCTGGAGCCCAGCGAGATCCTTTACCTGACCATTGCCTACGACTGGTTCCTTTTTGGACACATGCTGCCTGATCGTCTCTCTAAAGGGGAGGAGATTTTCTTTTTCTGCTTCAATTTTTTGAAGCATATTGTCTCTGAGAAGTTCTCAGCC
ATAAGAAAACAGAGAAGGAAAAACTCTCACTTCAAAGATGCTGATTTCACCGTTGACGACCTCTGCCAGCTCAAGTCCAGGGATCGGGGCAGTGTGACCAGCCTGAGCAGCGACTTCTCCCTCATCACGGAGGACACGACAGGCGGGGCAGCAACCGCGCCCATGGCAACCACAGCAGCA
GGCTCCAGTCTCACCAACGAGGCCGTCGACCTCTTCTGTACCCCGCCGCAGCTGGGCAGCGGGAGGAAACCCATGATGTCATCGCCGCAGGCGGTGGTGTGGAACCGCCCCTGCCTGCCTGAGGAGCGGCTACCTCAC------------------CCACTCATGGAGGGCAAGTCCTCC
AGCTCCTCCTCCTCCAACCAATCAGAACAGGGCTTCACGCGCACCGGCAGCAGTCCATTGGCTGTGCCAGGAAGAAGGTCTATGGCGGAGTATGCCCGCTCCGGCTCCTCCCTGTCCACGGACTACGGCAGCTGGCAGATCGTGTCTGGCTGCGGTAGCATCCACGACCACGCCCACCCC
CTCCATGCC---------------------------GAGTCCCCGCTGCCTTTCAGCTTCCAGGACGAGGGACCCAGCGGACGCATT---GAGTATGTGTCGGAGCGTCAGGCTCGGCTGGAGGCGGTGCGTGAGGTCTTCCTGGCGGCCTACAGTTCCACGGTGGGCTTCAAGTCGGCC
GCCCCCTCCCCCTCGGGAGCCATCTCCGGTCTCCTGGAGCAGTTTGCACGCGGCGTCGGACTCCGCGGCTCCAACTCCATCGTC
>ENSTRUP00000013850_TRUB
------------CGAGGCGCTATGATGGCCGCGTCCCCCTCCGTGGCTAACGGCTTCACCGCTACTAGTGCGTGGGCC------AGGAGGAGCGAAGAGATCCCGGACTTGATATATTTGTTCTCTAAGACGCAGTACAGAGCAAAAGAGGTGACTTCGCAG---------------GTG
GAGGTCATCGAGAAGCGCTGTCTGGATTTATTTAGCAGAGATTATACATTCAGCATCATCCACAATGCTAACGGAGAAGTGTGTGGACATTACCCTCGGCAGATCGTCTTTCTGGAGTACCAGGCCACGGATGTG------GACAGAGACAGGTTCAAGAGCCCAGTCCAGGTCAGTAAA
CTGCAGGACCTGGTGAACCGGAGCAAACTGGCCCGCTGCAGAGGGAGGTTTGTCTGTCCTGTCATCCTCTACAACGGCAAGCATATCTGCCGTTCGTCCACTCTTGCAGGATGGGGTGAGCTGTATGGGCGTACGGGCTACAACTACATCTTCTCAGGA---GGCAGCGATGACACCTGG
ACAGAGTCGGAGGACGTCCCTCAAGAGGACAGTGCT------GCCAGGAATGGGGACTCACAGCTCTTCGATAAGGTCAGAGGTCATGACATCAAGCTGCTTCGATACCTTTCTGTTCGCTACATCTGTGACCTGATGGTTGAGAACAAGAAGGTTAAGTTTGGTCTGAACGTGACGTCC
TCTGAGAAAGTAGATAAAGCTAATCGTTATGCAGACTTCACACTGCTCTCCGTACCTTACCCA---GGATGTGAGTTTTTCAAAGAGTACAAAGACCGAGACTACACAGCAGAAGGTCTGGTCTTTAACTGGAACCAGGATTATGTCGACGCCCCTTTGACGATCCCTGTGTGTTTTACA
CAGAACCTCCACATAGACTGGACCCGCTAC---CAGTCATGGGACCTGGTAGAGCAGACCCAGAACTACCTGAAGCTGCTGCTGCACATTATCGACAGTGACGATGAGAGCGGTCTCCTGGTTCACTGTATCTCCGGTTGGGACCGCACTCCTCTCTTTGTCTCCCTCCTAAGACTGTCT
CTGTGGGCAGACGGTGTGGTCCATGCCAGCCTGGAACCAGCCCAGATCCTCTACCTGACTATTGCCTACGACTGGTTCCTCTTTGGCCACATGCTGCCTGACCGACTCTCTAAAGGGGAGGAGATTTTCTTCTTTTGCTTCAATTTTTTGAAACACATCGTCTCAGAGAAGTTTTCTGCT
GTCAAGAAACGAAGGAGGAAGAACTCTAACGTTAAAGACGGAGACTTCTCTGTGGACGACTTTTGTCATTTGAGGTCTAGGGACCGTGGCAGCGTCACCAGTTTAAGCAGTGAGTTCTCCCTGATATCTGAGGAGGTGGGC------------------------------------GGA
GCCTCCAGCCTCACCAATGACACTGTGGACCAGTTCTCCAGTCAACCCCAAACCTCCAGCTGGAGGAAAGGAATCGTGTCTTCTCCTCAAATGGTGGTCTGGAACAAGCAGAACCCTCTGGAGGAACATCTCTCTCAT------------------GCTCTTATCGAGGGCAGGTCTTCC
AGCTCCTCCTCATCCAACCAATCAGAACATGGACTCCTGCGTGCTGGCAGCAGCCCGTTGGCTGTCCCTGGAAGGAGGTTCACAGCAGAACACAATCGGTCCAGTTCCTCCCTCTCCACAGAGTACGGAAGCTGGCAGATAGTCTCGGGCTGCGGCAGCATTCACGACCACGCC---CAC
TTCCCCTAC---------------------------GACTCTCCTCTGCCCTTCAGTTTCCAGGAGGAGGGGTCTGTAGGACGAATGTGTCCTCTTTCCTCGGAGCGTCAGGCCCGGTTGGAGGCGGTGCGGGAACTCTTCTTGGCAGCCTACAGCTCCACAGTTGGCCTGAAGTCTTCT
TCCCCTAGCCCCTCTGGCTCCATCTCAGGTCTGCTCGAGCAGTTTGCTCGTGGAGTTGGTCTCCGCGCCACCAGCGCTATC---
>ENSDARP00000077520_DRER
---------------------ATGATGATGGCTAGT---------------------------------------------------AGGAGCGAGGAATTAACCGATCTGATTGATGTGTTCTCCAAGAGCCAGTACAGGGCGAAGGAGGTCACACCGGGG---------------GTA
GAGAGAATAGAGAAGAGATATCTGGAGCTGTTTGACCGGGACTACAAGTACAGTATCATCCACAACACCAATGGGGAGGTGTGTGGTCATTACCCCCGGAAGATTGTGTTCCTGGAATATGAATGTTCAGACAAC------AATAAAGAGAGTTTTGAGAGTACAGTGCAGATCAGTAAG
CTGCAGGATCTGGTGAATCGCAGTAAAATGGCTCGTTGTAGAGGAAGATTTGTCTGCCCTGTCATCCTCTACAATGGAAAGCATGTGTGTCGATCCTCTACACTAGCCGGTTGGGGTGAACTTTATGGACGCACTGGATACAATTACATTTTTTCAGGG---GGTACAGACGACTCTTTG
GGTGAAGCTGAAGAGGTTCTGGAAGATGACTGTGCA------GTTCGCAATGGTGATTCACAGTTGTTTGATAAGGTTAGGGGCTCTGACATTAAGCTGTTGAAGTATTTGTCTGTACGCTACATCTGTGACCTCATGGTGGAGAATAAGAAGGTCAAGTTTGGCCTCAATGTGACCTCC
TCAGAAAAGGTGGACAAAGCCCAACGCTATGCTGACTTCACCCTACTCTCTGTGCCTTATCCA---GGATGTGAATTCTTCAGGGAATATAAAGACAGAGATTACACAGCAGAAGGACTTGTCTTCAACTGGAATCAGGACTTTGTGGACGCTCCTTTGACAATCCCTGTGTGCTTTACA
AGAAACCTCAACATCAACTGGAGTGAATAT---CAGTCCTGGGACCTGGTGCAACAAACACAGAACTACCTGAAACTGCTTCTTCACATCATCAATTCTGATGATGAGAACGGTTTACTGGTGCACTGTATATCAGGCTGGGACAGGACACCCCTTTTTGTGTCCCTGCTTAGACTCTCT
TTGTGGGCGGACGGTGCAATTCATGCCAGTCTGGAGCCGTCTGAGATCCTTTACCTGACTATCGCATATGACTGGTTCCTTTTTGGTCACATGTTGCCTGACCGGCTCTCTAAGGGAGAGGAGATTTTCTTTTTCTGCTTCAATTTTCTGAAGCATATTGTTTGTGAGTCATTTTCAGTC
GTGAAAAAACAAAGAAGAAAAAATTCTCATTTCAAAGATGCTGACTTTACAGTGGATGACCTTTGCCAGTTAAAGTCTAGAGATCGTGGTAGTGTGACGAGTCTGAGCAGTGATTTCTCTCTCATCACAGAAGACGCATCA------------------------------------GCT
TCCCCCAGTCTACAAGCAGAAGCTACAGACCTGATTACACTTGGCCCACAGGCTTCTAATGGGAGGAAAGGCATGCCATTGGCTGCTCATTCTGTGCTTTGGAACCGACCAATCACTTCAGAGGAGCGAATACCTAATGTTATCAATGAACCTAGTCCTCTGGGCTCCTTCAAGTCTTCA
AGCTCCTCCTCATCCAACCACTCAGATCAAAATGCCACAAGGACAGGGAGCACCCCATTAGCTGTACCAGGAAGGAGGCCAGTGGTGGAGTATGCTCGGTCAGGCTCCTCAGTCTCCACAGATTACGGAAGCTGGCAGATTGTCTCAGGATGTGGGAGTATCCATGATCTTCCC---CCA
GTGCCCTCA---------------------------GAGTCACCTCTTCCATTCAGCTTCCAAGATGAAGGTCCAAGCGGACGAATGTGCACGTTTGTACCAGAAAGGCAAGTGAGGTTGGAGGCGGTGAGGGAAATGTTCCTTTCTGCCTACAGCTCTACAGTAGGACTCAAGTCTTCA
TCTCCAAGCCCCTCTGGTGCCCTTTCAGGCCTGCTGGAGCAGTTTGCTCGTGGAGTCGGCCTTCGTGGCACCAATGCCATTATC
>ENSGACP00000015008_GACU
GCT---------CGCGGTGCAACGATGGCCGCGTCTCTCGCCTCGGCCGGCGGCCACGCGGCCCCCGGGCTGTCGATC------AGAAAGAGCGAGGAAATAGCGGATTTGATAGATTTGTTCTCCAAGATGCAGTACAGAGCAAAGGAAGCCACTCCTCGGTCTTGCTTTCGTAAGGTG
GAGGCGATCGAGAAGCGCTGCCTGGAGTTGTTCGCCAGAGACTACAAGTACAGCATCATCGACAACTCCAACGGAGAAGTGTGTGGCCATTACCCCCGGCAGATCGTCTTCCTGGAGTACCAATGCACGGATGTG------GAGAAAGACAGGTTTGAGAGCACCGTGCAGATCGGTAAG
CTGCAGGACCTGGTGAACCGGAGTAAGCTGGCGCGCTGCAGAGGGAGGTTCGTCTGTCCGGTCATCCTCTACAACGGCAAGCACATCTGCCGGTCGTCCACTCTGGCGGGATGGGGGGAGCTGTACGGACGCACGGGCTACAACTACATCTTCTCAGGG---GGCAGCGATGACACG---
---GAGCCGGAGGAGGTTCTGGAGGACGACAGTGCA------GTCAGGAACGGGGACTCGCAGCTCTTTGACAAGGTCCGAGGCCTCGACATCAAGCTGCTGCGTTACCTCTCGGTCCGCTACATCTGCGACCTGATGGTGGAGAACAAGAAGGTTAAGTTTGGCCTAAACGTGACATCG
TCTGAGAAGGCCGACAAGGTCCAACGCTATGCAGACTTCACCTTGCTCTCTGTGCCTTACCCA---GGGTGTGAGTTTTTTAAGGACTACAAAGACCGAGACTACACAGCGGAAGGTCTGGTGTTCAACTGGAATCAGGACTTTGTGGACGCTCCTTTGACAATCCCCACGTGCTTTACT
CCAAACCTGAACATCGACTGGACTCGATACCAGCAGTCGTGGGACCTGGTGGAGCAGACCCAGAACTACCTGAAGCTGCTGCTCCACATCATCAACCGTGATGACGAGAGCGGCCTCCTGGTGCACTGCATATCCGGCTGGGACAGGACGCCTCTCTTCGTGTCCCTGCTGCGTCTCTCC
CTGTGGGCAGACGGCGCCGTGCACGCCAGCCTGGAGCCGGCCGAGATCCTGTACCTGACCATCGCTTACGACTGGTTCCTCTTTGGTCACATGCTGCCAGATCGACTCTCCAAAGGGGAGGAGATTTTCTTTTTTTGCTTCAATTTTTTGAAGCACATCGTCTCAGAGAAGTTCTCAGCT
GTTAGGAAACCGAGGAGGAAGAACTCCCACGTCAAAGACGGTGATTTCACTGTGGAAGACCTCTGCCAGCTAAAGCCGAGGGATCGCGGCAGCGTGACCAGCCTGAGCAGCGACTTCTCCCTCATCGCCGAGGAGACGGGC------------------------------------GCC
GCCTCCAGCCTCACCAACGACGCCGCGGACCTGTTCTCCAGCCTCCCCCAGGCCTCCAGCTGGAGGAAAGGCCCCGCCTCCTCTCCTCAGATGGTGGTGTGCAACAAACCGCACCCTCTGGACGAGCACCTCTTCCAT------------------CCCCTGAGCGAGGCCAGGTCCTCC
AGCTCCTCCTCCTCCAACCAGTCGGAACACGCCGCCACGCGCACCGGCAGCAGCCCGCTGGCCGTCCCCGGCAGGAGGTTAGCGGCAGATTACACCCGGTCCGGGTCCTCCCTCTCTACGGAGTACGGGAGCTGGCAGATAGTTTCGGGTTGCGGCAGCATCCACGACCACGTG---GCT
GCCGCCTAC---------------------------GACTCCCCGCTGCCCTTCAGCTTTCAGGACGAGGGACCCAGCGGCCGGATGTGTCCCTTCCCCTCCGAGCGCCAGGCCCGCCTAGAGGCGGTGCGGGAAGTCTTCCTGGCGGCCTACAGCTCCACCGTGGGCCTCAAGTCCTCG
GCGCCCAGCCCCTCGGGGGCCATCTCCGGCCTGCTGGAGCAGTTTGCCCGCGGGGTCGGCCTGCGGGGAACAAACGCCATC---
>ENSXMAP00000007900_XMAC
GTT---------CGAGACGCCATGATGGCCGCCTCCCCCTCCGCGGCCGGCGGATTTACGGTTTCCGGTCTGTCGGTG------AGAAAGAGCGAGCAGATTGCGGATCTGATCGATCTGTTCTCCAAGACACAGTATCGAGCAAAGGAAGTCAGTCCTCGG---------------GTG
GAGGCGATAGAGAAGCGATGTCTGGAACTGTTTGATAGAGACTACAAGTACAGCATCATCTCTAATTACAGCGGAGAGGTCTGCGGCCACTACCCCCGTCAGATCGTTTTCCTGGAGTACGAGTCTACAGAGGTGGACAGAGACAGAGACAGGTTTGAGAGCACGGTGCAGATCAGCAAG
CTGCAGGACCTGGTGAGCAGAAGTAAAATGGCTCGCTGCAGAGGGAGGTTCGTCTGCCCCGTCATCCTTTACAACGGCAAGCACATTTGCCGCTCAGCCACCCTGGCAGGTTGGGGGGAGCTGTATGGGCGGACGGGCTACAACTACATCTTCTCAGGG---GGCAGCGACGACACCTGG
ACCGAGCCAGAGGAGGTTCCCGAGGACGACCCAGCA------GTCAGGAACGGCGAGTCCCAGCTCTTCGACAAAGTTCGAGGTCACGACATCAAGCTGCTCCGCTACCTCTCGGTTCGCTACATCTGTGACCTCATGGTGGAGAACAAGAAGGTCAAGTTCGGCCTGAATGTGACGTCC
TCTGAGAAGGTGGACAAGGCGCAGCGCTACGCCGACTTCACCCTGCTCTCCGTGCCTTACCCA---GGCTGCGAGTTTTTCAAGGACTACAAAGACAGAGACTACACGGCGGAGGGCCTGGTGTTCAACTGGAATCAGGACTTCGTGGACGCTCCCCTGACCATCCCCGCGCGCTTCTCT
CAGAACCTGAACATCGACTGGACTCGGTAC---CAGTCGTGGGACCTGGTGGAGCAGACCCAGAACTACCTGAAGCTGCTCCTCCACATCATCAACAGCGATGATGACAGCGGGCTGCTGGTGCACTGCATATCAGGCTGGGACCGAACACCGCTGTTTGTTTCCCTCCTCAGACTCTCC
CTGTGGGCAGACGGCGCCGTGCACGCCAACCTGGAGCCTGCTGAGATCCTCTACCTGACCATTGCTTATGACTGGTTTCTCTTCGGTCACATGCTGCCAGATCGACTCTCCAAAGGGGAAGAGATTTTCTTTTTTTGCTTCAATTTTTTGAAGCACATCGTCTCAGAGAAGTTCTCTGCT
GTCAGGAAACAGAGGAGGAAAAACTCCCACTTCAAAGACAGTGACTTCACTGTGGAGGACCTCTGCCGGCTGAGGTCCAGGGACCGCGGCAGCATCACCAGTCTGAGCAGCGACTTCTCCCTCATCACCGAAGAGCTGGCT------------------------------------GGA
GCCTCCTGTCCCAACGCTGACCCTGTGGACCTGTTCTCCGGCCAGCCCCAGGCCTCCAGCGGGAGGAAAGCACCTGCCTCCTCTCCTCCGATGGTGTCCTGGTGTAAACAGAACCCTCTGGATGAGACTCTCTCCCAT------------------CCAGCCAACGAGGCCAAGTCTTCC
AGCTCGTCCTCCTCCAACCAATCAGACCATGGCATCACACGCTCCGGCAGCAGCCCGTTGGCTGTCCCCACAAGAGGGTTAGCAGCAGAGTTCTCCAGATCAGGCTCCTCCCTGTCCACAGAGTACGGAAGCTGGCAGATAGTTTCCGGTTGTGGCAGCATCCACGACCACGGC---CAC
ATTTCTCAG---------------------------GATTCCCCACTGCCCTTCAGCTTCCAGGACGAAGGGCCCAGTGGGCGGATGTGCTCGCTGCCGTCGGAGCGCCAGGCCCGCCTGGAGGCGGTTCGAGAGATCTTCCTGGCCGCCTACAGCTCCACCGTGGGCCTCAGGTCCTCG
GCCCCCAGCCCTTCCGGCGCCATCTCCGGCCTGCTGGAGCAGTTTGCCCGCGGGGTCGGCCTCCGTGGCAGCAACGCCATC---
