# Supplementary material for: Global expression pattern of genes containing positively selected sites in European anchovy (Engraulis encrasicolus L.) may shed light on teleost reproduction
Source: PLoS One. 2023 Aug 11;18(8):e0289940. doi: 10.1371/journal.pone.0289940 (PMC10420382; doi:10.1371/journal.pone.0289940)
Supplement: S1 File — (ZIP) [file pone.0289940.s008.zip › alignments/anchovy.1569_ANCH.fas]

>ENSONIP00000003007_ONIL
------ATGTCTCTTCTTAGAGTTTGTGCCTTTGCCAAACTTCTGAGTCGTCGGAGCTTAATTGAAAAATGCGCT---GTCCGCGTGTCTTTT------GCGGACTGCTGTCAGCCGTGTGCGTCGGTGAGAGGTGGCGCAGTTAGATGGATATCAGGAACATCTTTGCAGCTTCAAAAC
ATAAATGTTTCATCTAGA------------ATTCCAAAGACCGATGAAGCAAAGAAACGCGCACTGGAACAATTTCAGCTGTTAGACGTACTTGAGGCCAGAATCCAACAACTACAATGT---GACGTCGTTCTAGATGTCCAACATGCAAAGGTGCAGTTTATGAAAGCGCCTTCTCAT
GGAAGAGGTACTTCATCTGGTAAGGGCCACAGAAGCACACCCCAGGAGAAAACTGACATGCCTAAATCTGGA---------------CAGACTGGCGATAAAGGCTCCTTT------AAATCTCAGCCCCGCCGCTGGATAGAAAAACTAACTCAAGAGAAGAAGAACAAACTTAAAAAA
CAGCAGCGCCTCCAGCAAAAAATGCAGATATGTGTCAAAGAGAAACTACCAACAACATCATCTAAAGGTACCAAAAGCAGCTTGATGTCCACAGGTACAACACATAAAACAATATCTACTGGAGTTAAA---------------------AAGAGCAGAGGTCATTCAAAACTGTCAGAT
GAAATACGAGCTGCAGTTTCTTCGACAGCTACCACAGCTACTGCCACTGCCATGGCAGGAGCAGCCACCGTGCCACAAAAAGCATCTAAAAAGAAACGAAAAGACTCTAAAATACAA---------AAAGAGGGAACTGAACTGACTGGTACTGACCCTCAGGGCACAGCCGAGGAGCTG
---GCTGAGGTGGAGGAGCTGGAGAAGAGACTTAATCAACAAGTAAGCCATTGGACATTGTCAAGTAAA---------------------------------------------CCAGAGCGCATGCAGGAGGGCAGT---------------GTGGGAAATGCATGCCAGGACATCAGT
CTTAGCATCTGCTCATACTTGGAGGCCTGTATATTTGCCGGGGACATCGAGCGGGCACATCATTTCCTGCTCAGTCAGCACAGAGTTATGAGTCGACGAAAACATCTCAACACAGGCGTTTACAACATCATGATGAGGGTGTGGGCCAAAAAGGGTACATTGAATCAGATTGGCCGCATG
TTTATTCTTTTAGAAGAGGCTGGTCTGAAGCCAAATCTTGGTTCCTACTTTGCTGCTTTGGAGTGTATGGGTCGCAACCCAAACTGCTCCCCAAAGGTTGTTTCAAGGTGTCTAAGCCAGATGGAGGAGGATGGCCTCTCTGTGGATGATCTGTTCAACCAATGTGTTTTCCGGCAAGAT
GAGAGGGACATGCTGCTAAAAGCCATACGCATCGTAAAGCCAGAGTATCAGCCCAGCCTCAACATGCACACAAGCCAGTTTTCT------TCATTGCTGGTTCAAGACTTCTACACAGAGAGGGCGGACCACACCTACCCAAAATTGGACTTCACGCAGGAGGATCTCCAGGAGCGTTTT
AAACGTCAGCTGAGTGTGGAACAGGCCTGCACCATCACCATAGACTCTGTGGAAGCTGCCAAGCCCGTCACCGAAAACATGGCGAAAATGAGGGAGCTGTTGGCAGAGCAGCGGATACAGTGGCAGAAGATCCTCCTCCAGGCCTTAAGGGAGAGCAAAATGATCCTGGCAAAAAGCAAC
ACCAGGGACTACAGACTTAACCTTTATCCATATCTGTGTCTCCTGGAAGATAAAGAATATGTTGACATCATGATACAGAGTGTTGCCAACTTGCCTCCTAGCGGAGAGTCGCTGAAGATTTTAGCTCGAGATCTCGGCAATAGGGTCTTCACCAAGTACTGCGTGCGTCAGAAGCACCAG
AATCAGACGGTGGAAAAGTTGGGCAGCATTTATAATGCCTACACAGACCTACTGGCCAAAGATACTAAGGAGTATGACGTCCTTCCAAGGGAGCAGTGGTGGAAGCTGGAG---ATGGAGCAGAGTTCAGGACCTACGCTGCAGGGGGGCGAGACAAGCTGGCCATACATAGTAACTCTG
GAGCTTGGCACGTACATGGTGGATATGATGGTTAAAAATCTTAAAATTAATAGCGACATCCTGAACCCAGCC------------------------TATGACAGGAAACTCATCCCCATCCTCTACCACATGTACACCTTTCGCAGCACCCGGCAGATTGGCTTCATCAAGCCCCACCCC
ATCCTTACTCAGATGCAGCAGGAAGCCATGGAGACCAAGTTGACTTTTGACTCCTATGTGATGCCGATGCTGTGCCCTCCAGTGCCCTGGACATCAGTCAAGTTTGGAGCATACCTGCTCACGCCGACAAAGCTGATGCGCACAGTGGACGGGGCGACCCAACACGAAGAGTTGTTGGAG
AAATGTCAAAAT------CTTCATGCCATCTATGACTCTCTCAACCAGTTGGGCAACTGTGCCTGGAAGATCAACAAACCTTTGCTGGACATTATTATCTCCATCTTTAATGATCGTGGAAGCGATAAGCTAGACATCCCACCTCCTTTGTCGGAAGCTCCCAAAATCCCTCACTTCAAC
CCACAAGATCCCACTTATACAGCTAGTGAGAAGGCCCACATGAAAAGACAGGTGATCAATGCCAAAAAGAAATGCAGCGAGATGCACAGCTTACGTATGGATGCTCTCTATAAACTGTCCATCGCCAACCACATGCGAGACGAGATCTTCTGGTTCCCTCACAACATGGACTTCAGGGGA
CGTACCTATCCATGTCCTCCATACTTTAATCACCTGGGAAGTGATGTCACACGGGCAATCCTTATGTTTGCGGAGGGGAAGCTGCTTGGTCCCAAGGGCCTGGACTGGTTAAAGATCCACTTGGTTAATCTTACAGGATTAAAGAAGAGGAGCTCACTACAGGGCCGACTTGAGTATGCC
AACACTATCATGGAGGACATACTGGACTCTGCCGACAACCCTCTAAATGGTAGAAAGTGGTGGATGAATGCAGATGAGCCATGGCAGGCTCTGGCCTGCTGCATGGAGATAGCCAATGCTGTGAGATCTCCTGATCCAACACAGTTCATCTCTTATTTTCCTGTTCATCAGGACGGCTCC
TGTAATGGTCTCCAGCACTACGCCGCTCTAGGCAGAGATGTTATTGGTGCTACATCAGTCAATCTCATGCCCTGTGATGTGCCCCAGGATGTCTACAGCGGAGTTGCACAACAGGTGGAGGAGTTACGAGCTCGGGATGCAGAGAGTGGACTGAAGATCGCCCAGGTGCTGGAGGGCTTC
ATCAGCAGGAAGGTGGTTAAACAGACAGTGATGACTGTGGTGTACGGAGTCACTCGCTATGGCGGACGCCTCCAGATTGAGAAAAGACTGAAGGAGATTGACGAGTTTCCCAAGGAGTTTGTGTGGGATGCATCCCATTACCTGGTGCGTCAGGTGTTCAATGCCTTAAAGGAGATGTTT
ACAGGGACCAGAGAGATACAGGACTGGTTGACTGAGAGCGCCAGGCTCATCTCTAAGTCGGGTCACACTGTGGAATGGGTGACACCCCTGGGGTTACCCATCATTCAACCATACCACCGCACGCGCAACCAAGTGCTG---------------------------AAGAGTACCATGCAG
CACATAAACCTCAAGATAAGCCACGACACCAAAGAG------------------------------------------------------------------------------------------------------------------------------------------------
------------------------------------------------------------------------------------------------------------------------------------------------------------------------------------
---------------------------------------------------------------
>ENSTNIP00000013557_TNIG
------------------------------------------------------------------------------------------------------------------------------------------------------------------------------------
------------------------------------------------------------------------------------------------------------------------------------------------------------------------------------
------------------------------------------------------------------------------------------------------------------------------------------------------------------------------------
------------------------------------------------------------------------------------------------------------------------------------------------------------------------------------
------------------------------------------------------------------------------------------------------------------------------------------------------------------------------------
------------------------------------------------------------------------------------------------------------------------------------------------------------------------------------
------------TCCTACCTGGAGGCGTGTGTGTTCGTGGGGGAGACTGAGAGGGCACACCATTTCCTGCTCAGCCAGCACAGAGTCAGGAGTCGCCGTAAACACCTTAACACCGATGTCTATAACATTATGATGAAAGTCTGGGCCAAAAAGGGTGTATTGAATCAAATTGGCCGTGTG
TTTATTCTCCTGGAAGAGGCTGGCTTGAAACCCAATTTGGGGTCCTACTGTGCTGCCCTGGAGTGTATGGGTCGCAGTTTCAACTGCTCCCCAAAAATTGTAACACGGTGCCTGAACCAGATGGAGAAAGATGGCCTATATGTGGACGATGTCTTCAGCCAGTGTGTGTTCCGGCAAGAT
GAGAGAGATATGGTGCTCAGGGCCGTGCACATTGTCCGGCCAGACTACCACCCCAGCCTCAATGCAAACACAAACCAGAGCTCC------CCCGCACTGGTTCAGGACTACTACTCACAGAAGGAAGACCACCACTACCCCAGGTTGGACTTCACTCAAATGGAGCTCCAGGAACGCTTT
AAACATCAGCTCAGCATAGAACAGGCGTGCACTGTCACCATCAACTCTGTGGAAGCTGCCAAACCTGTCACTGAAAACATGGGAAAAATGAGGGAGTTGCTGGCAGATCAGCGGGCACATTGGCAGAAGATTCTCCTACAAGCCTTTAGAGACAGTAAGATGATCCTGGCTAACACCAGC
ACCAAGGACTACAGGCTCAACCTCTATCCCTATCTGTGTCTGCTGAAGGATGGCGAGTACATTGACATCATGATACAGAGTGTTGCCACCTTGCCTCCTAGCGGTGAATCGCTGAAGATTTTAGCCAGGGACCTGGGCAGCAGAGTCTACACAAAGTACTCTGTCCGTCAGAAGCATCAG
AATCAAATGTTGGATAAGTTAAGCGCCATTTACAATAAATACACAAGAGTGCTGGCAAAAGACACCAAGGAGTGTGAAAACCTTCCCAGGGAGCAGTGGTGCAAACTTGAG---ACGGAGCAAAGGTCCGGACCATCGCTGCAGGGGGGAGAATCCCACTGGCCCTATATAGTAACCCTG
GAACTGGGAACGTACATGGTGGATCTGATGGTGAAGAACCTTAAAATTAACAGCGACATCCTGAATCCAGCC------------------------CATGACAGGAAGCTCATCCCAGTCCTCTATCACATGTACGCCTTCCGAAGCACGCGACAGATTGGCTTCATCAAGCCACACCCG
ATCCTGTCTCAGATGCAGCAGGAGGCCATGGAGACCAAATTGACCTTTGACTCCTACGTGATGCCAATGTTGTGCCCGCCAGTGCCCTGGACCTCTGTCAGGTTTGGAGCCTACCTACTGACACCTACCAAGCTGATGCGCACGGTGGAAGGGGCCATGCAACATGACGTGCTGCTAGAG
AAGTGCCAAAAT------CTGCATCCCGTACTGGACTCTTTGAACCAGCTTGGAAACTGCGCTTGGAAGATCAACAAACCCGTGTTGGATATTATTATTTCTATTTTCAATGATCGGGGAAGCGAAAAACTAGATATCCCTCCTCCCCTGACAGAGGCCCCTAGAATTCCCCACTTTAAC
CCACATGATCCCAATTACACTGCATCCGAGAAAGCTCTGATGAAGAGGCAGGTTATGAGTGCCAAAAAGAAGTACAGTGAGATGCACAGCCTGCGGATGGATGCGCTGTATAAACTCTCCATTGCACACCACATGAGGGATGAGATTTTCTGGTTTCCCCATAACATGGACTTCCGGGGT
CGAACCTATCCCTGCCCTCCATACTTTAACCATTTGGGAAGCGACGTCACAAGAGCCACCCTGCTATTTGCGGAGGGAAAGCCTTTGGGCGCTAAGGGCTTGGACTGGCTTAAGATCCACCTGGTCAATTTGACAGGACTGAAGAAGAGGAGCTCATTACAGGGACGGCTGGAATATGCA
GACACCATCATGGAGGATATATTAGACTCTGCTGACAACCCTCTTAAAGGTAAGAAGTGGTGGATGAATGCAGATGAGCCATGGCAAGCTCTGTCCTGCTGCATGGAGATAGCAAACGCTGTGAGAGCTCCAGATTCCACACAATTCATCTCACATTTTCCCGTTCACCAGGACGGCTCC
TGTAATGGTCTGCAGCACTATGCAGCTCTGGGCAGAGACGTTATTGGTGCCACATCAGTCAATCTCATGCCCTGCGAGGTGCCCCAGGATGTGTACAGCGGAGTAGCACAACAGGTGGAAGAGTTGCGGGCGCGTGATGCCAAGAGTGGCCTGAAGATAGCTCAGGTCCTGGAGGGCTTC
ATCAGCAGGAAGGTGGTCAAACAGACCGTTATGACTGTCGTGTATGGGGTCACACGCTATGGAGGACGCCTTCAGATAGAGAAACGACTGAAGGAGATCGATGAGTTCCCCAAGGAGCATGTATGGGATGCATCTCATTATCTAGTACGCCTGGTCTTCAGCGGTCTAAAGGAGATGTTC
ACAGGGACCAGAGAAATACAGGATTGGCTGACAGAGAGCGCCAGGCTCATCTCCAAGTCTGGCCACACTGTGGAGTGGGTGACACCCCTGGGTTTACCCATCATTCAGCCATACCACCGCACACGCAACCAAGTGCTA---------------------------AAAAGTACAATGCAG
CATATCAACCTGCAGATCAACCATGACACCAAAGAGAGGCCAGACACAGTTAAACAGAAGAACGCTTTCCCACCAAACTTCATCCACTCACTGGACTCCACCCACATGATGCTGACTGCTCTCCACTGTTATAGTGCCGGCTTGACCTTTGTCTCTGTGCACGATTGCTTCTGGACCCAC
GCTCTCACTGTGGACACCATGAACAAG---GTCTGTCGGGAACAGTTTGTGGCTCTGCACAGTCAGCCAATCCTTCAAGAGCTCTCCAACTTTCTCCTGAGGAAGTACTGCACTAGCCTCCCCTCTGAGGCCAGAAACAAGAAGTACCAGGAGTGCCGGAGACTGATGCTGCTGCTGGCC
AAAGTGCCCCAGACAGGTGATTTCGATCTCCAGCGGGTGAAAGAATCCACTTATTTCTTCAGC
>anchovy.1569_ANCH
------------------------------------------------------------------------------------------------------------------------------------------------------------------------------------
------------------------------------------------------------------------------------------------------------------------------------------------------------------------------------
------------------------------------------------------------------------------------------------------------------------------------------------------------------------------------
------------------------------------------------------------------------------------------------------------------------------------------------------------------------------------
------------------------------------------------------------------------------------------------------------------------------------------------------------------------------------
------------------------------------------------------------------------------------------------------------------------------------------------------------------------------------
---------------------------------------------------------------------------------------------------------------------------------ATGCTGAGAGTGTGGGCCAAAAAAGGGACGGTTTCCCAGATAGGGCGTCTG
TTTGCCATGATTGAGGAAGCTGGCCTGAAGCCCAACCTGAGCTCATACGCAGCTGCACTAGAGTGCATGGGCCGTCAACCCAGCACCTCCTCACATGTCATCAACAGGTGCCTGTTGCAGATGGAGGAGAACGGCCTGAGCGTGGACGACCTCTTCAAGCACACGGTGTTCCGGCGGGAC
GAGAGGGAGATGGTGCTGAGTGCCGTCCAGGTCATGCGTCCCGGCTACCAGCCCAGCACCACCCTGGACCAGCAGATATGCCCC------TCGCCGCTGGTGCAGGACTTCTACGAAGAGAGGGCCACAGCGGAGTACCCTAAGCTGGCGTTCAGCGTGGAGGACCTGAGGCAGCGCTTC
AGCCAGCAGCTGGCCATGGAGGGGGCCAGCACAGTCACCATCGACTCAGTGGAGGCCCTCAAACCAGTCACACCACTCATGGCCAAAATGAGAGATCTGCTGGCGTCTCAGAAGGAGCACTGGCGCAAGTCTCTGCTGAAGGCCCTGAGAGAGAGCAAAATGGTGATGTCCCACAGCGAC
AGCAAGAGCTGGAAGATCAACCTCTACCCCTACCTCCGCATCCTGGACGACAAGGAGTATGTGGACGCCATGCTGCAGTGTATGGCTAACCTGCCACCCAGCGGGGAGACCCTGCTCTTCATGGCCCGGGAGCTGGGCAGTCGCATCCAGAACAAGTTCTGCATCCGTCAGAAGGTCCAC
AGCCAGATGGTGGACAAGCTGGCTGTGATCTACAGCCAATACGTTGATCTGCTAGCAGAAGACAGACCGACTAGTGACCTGCTACCTCGTGAGCAGTGGGTGGAGCTGGAG---GCGGAGCTGAGTGCTGGCCCCTCCCTCCTGTACGAGGCCACGCCCTGGCCCAACCTGCTGCTCATC
CAGCTGGGCACCTTCCTGGTGGACCTCATGGTGCGGGAGCTCAAGCTGCCCAGCGACCTGCTCTCTCCCGCACCTGGCACCGCGTCCGGGCCGGGTCACAGCCACAAGCTCCTCAACGTGCTTTATCACATGTACACCTTCCGTGGAAACCGACAGATCGGCTTCATCAAGCCGCACCCC
ATCCTGACGCAGCTGAAGCTGGACGCCATGGAGACGCACCTGACGTTCGACTCGTACATGATCCCCATGCTGTGCCCGCCGGTGCCCTGGACCTCGCCGCGCTTCGGCGCCTACCTGCTCACGCCCACCAAGCTCATGCGCTCGCCGGACGGCGCCGTGCAGCACCAGCTGATGCTGGAG
AAGTGCCACAACCGGGAGCTGCACGCCGTGCTGGACTCCCTCAACCAGCTGGGCAACTGCGCCTGGCGCATCAACCAGCCCCTCCTGGACACCGTGGTGTCCATCTTCAACGACAAGGGCGATGAGAAGCTGGACGTGCCGCCCCCGGTGTCCGAAGCGCCCGAGGTGCCGCGCTTTCGG
GAGCGCGGAGTGGCGTTCGACGCGGCCGAGAAGGCGGCGCTGAAACGCGAGGCGCTGCGGGCGAAGAAGCGGTTCGCCGAGATGCACAGCCTGCGCATGGACGCCCTGTACAAGCTGTCCATCGCCCACTACATGCGCGACCAGGTCTTCTGGTTCCCGCACAACATGGACTTCCGCGGA
CGCACCTACCCGTGCCCGCCCTACTTCAACCACCTGGGCAGCGACGTGACGCGCGCCATCCTGGTGTTTGCCGAGGGCAAGGCGCTGGGGCCGCAAGGGCTGGACTGGCTGAAGATCCACCTGGTCAACCTGACGGGGCTGAAGAAGAGGAGCTCGCTGGACGGGCGCCTGGCCTACGCC
AACAGCATCATGGAGGACATCCTGGACTCCGCAGACCGCCCACTCACTGGTAGGAAGTGGTGGATGAATGCAGATGAGCCCTGGCAGACTCTGGCCTGTTGTATGGAGATAGCCAACGCCTCCCAGTCACCTGACCCTGCCAAGTTTGTCTCCCACTTCCCCGTGCATCAGGACGGCTCC
TGCAACGGGCTGCAGCACTACGCTGCGCTGGGCCGGGATGTGATCGGCGCCACCTCGGTGAACCTCATGCCCTGTGACGAGCCCCAGGACGTCTACAGTGGCGTGGCACAGCAGGTGGAGGAGTTCCGTGCGCGTGACGCCCAGAACGGGCTGAGGATCGCGCAGGTGCTGGAGGGCTAC
ATCAGCCGCAAGGTGGTGAAGCAGACGGTGATGACGGTGGTGTACGGGGTGACGCGCTACGGAGGACGCCTGCAGATCGAGAAGAGGCTCAAGGAGATCGATGACTTCCCCGAGGACCAGATATGGGAGGCCTCTCTGTACCTGGTGCAGCAGGTGTTCAGTGGCCTGAAGGAAATGTTC
ACCGGCACCAGAGAGATCCAGGACTGGCTGACGGAGAGCGCGCGACTGATCGCTAAGTCAGGCAGCACGGTGGAGTGGGTGACTCCCCTGGGCCTGCCCATCGTACAGCCCTACCACCGCATCCGCACCCAGACTCTG---------------------------AAGAGCAACATTCAG
CTCCTGAACTTGCAAATTAGCCACGATGCCAGCATGAAGCCCGACACTGTGAAGCAGAAGAACGCCTTCCCTCCCAACTTCATCCACTCGCTGGACTCCACGCATATGATGCTGACGTCTCTCTACTGCTATAGAGCTGGGCTCACTTTCGTCTCCGTCCACGACTGCTTCTGGACGCAC
GCGGTGACTGTCAACACTATGAATAAG---ATTTGCCGGGAACAGTTTGTGGCGCTGCACAGCCAACCGATCATGCAGGACCTGTCTAAGTTCCTGCTGCAGAAGTACTGCTCCAAGGACCCGGGCGAGAGGAAGAATAAGAAGTTCATGGAGTACAGGAGGATGATGCAGCTGCTGGGC
AGAGTACCTGAGACAGGTGATTTCAATCTGGAACGTGTGAAGGAGTCGACTTTCTTCTTCAGC
>ENSTRUP00000046196_TRUB
TGTTTTGTTTCTTTCCTAAGAACCTATGTTTGTCGAAAAGGATTGGCGCAGTCAGGC---------AAATATCAG---GTAAGA------------------------------------------------------------------------GAAACAACCTGGTCCAACCAAAAT
---------AGTGAGCGTTACAGTGTCACAATCCCAAACACCGAAGGTGGAAAGAAGCGTGGACTGATACAGTCTGAATTGTTGGACGTGCTTGAGGCAAGAATTCACCAACTTCAGTCCACAGACCTCTTGTTAGATGTCCAGCGTTCAAAGGTGCAGTTTGTTAAAGCTCCGTCTTCA
GGAAAAGGAACTTCATCTGAAAAAGGTTCCTTAAGCATTCCTCAGGAAATAAATGCCATTACTAAATCAAGA---------------CAGATGGTTACGAAAGGA---------------ACACAGCCCAGCCGCTGGATGAAAAAATTAACTGAAGAGAAGAAAAACAAACTCAAGATT
CAGCAGCAGCTTCAGCAGAAAATTCAGAAGACTCAAGAAAAACCTGCACCTCCATCCATTAATAAAAATGTCAAAAGCAGCTTGATGCAGCCAGGTACATCATTTAAAACTATAACTAGTGCAAGTAAGCAGAAGCTACCCTTAAACAAGAAGAGCAAAGGTCAAAGGTCTCTGGCCAAT
------------------------------------------------------------------------------------------------------------------------------------------------------------------------------------
------GAGGTGGAGGAACTGGAGAGCAGGCTCAATCATCAAGAAAAGCAGTCGACATCTTCAAGCAAC---------------------------------------------ACACAGGAATTGCAGGAGGACAGG---------------GTAAGAATTGAATGTTCAGACTTGCAC
CTGAGCATCCGCTCGTACCTGGAGGCCTGTTGGTTTGCAGGAGAGACTGAGAGGGCGCACAATTTCCTGCTCAGCCAGCACAGAGTCAGGCGTCGGCGTAAACACCTAAACACTGATGTCTACAACATTATAATGAGAGTCTTGGCCAAAAAGGGCGTGTTAAATCAAATTGGCCGTGTG
TTTATTCTCCTCGAAGAGGCTGGACTGAAACCCAATTTGGGGTCCTACTGTGCTGCCCTGGAGTGTATGGGTCGCAGTTTGAACTGCTCCCCAAAGACTGTAACACGGTGCCTGAACCAGATGGAGAAGGACGGTGTGTCTGTGGACGACATCTTCCGCCAGTGCGCATTTCGACAAGAT
GAGAGAGATATGGTGCTCAGGGCCGTGCGCATCGTCCAGCCAGACTACTGTCCCAGCCTCGACACCAGCAGAAACCAGTTGAATGGCCTCCCAGCGCTGGTTCAGGACTACTACATGCAGAGGGAAGACCACCGCTATCCCAGTTTGAACTTCACTCAAACGGAGCTCCAGGAGCGCTTT
---CAACAGCTCAGCGTAGAACAGGCGTGCACTGTCACCATCGACTCCGTGGAGGCTGCCAAACCCGTCACTGAGAACATGGCAAAGATGAGGGAGCTGCTGGCGGCTCAGCGGGCACATTGGCAGAAGATCCTCCTTCAGGCCTTCAGGGACAGTAAGATGAGCCTGGCTAACACCAGC
ACCAAGGACTACAGGCTCAACCTCTATCCCTATGTGTGTCTGCTGAAGGATAGCGAGTACGTCGACATCATGATACAGAGTGTTGCCACCTTGACTCCCAGCGGTGAATCGCTGAAGATTTTAGCCAGAGACTTGGGCACCCGAGTCTACACAAAGTATTCCATCCGTCAGAAGCAGCAG
AACCAAATTTTGGAGAAGTTGAGCACCATTTACAATGCGTACACCGGAGTGCTGGCTAAAGACACCAAGGAGTGTCAAATCCTCCCCAGGGAGAAGTGGTGCAAACTTGAG---TTGAAGCAGAGTGCCGGACCCTCGCTGCAGGGAGGAGAGACCCAATGGCCGTACATAGTAACCCTG
GAACTGGGAACGTACATGGTGGACATGATGGTGAAGAACCTCAAAATTAACAGCAACATTCTGAATCCAGAT------------------------CAAGACAGGAAGCTCATCCCCGTCCTCTATCACATGTACACCTTCCGAAGCACGCGGCAGATCGGCTTTATCAAGCCACACCCC
ATCCTGTCTCAGATGCAGCAGGATGCCACGGAGACCAAACTGACCTTTGACTCTTATGTGATGCCAATGTTGTGCCCTCCCATGCCCTGGTCCTCTGTCAATTTTGGAGCCTACCTCCTGACTCCTACCAAGCTGATGCGCACGGTGGAAGGTGCCATGCAGCACGAGATGTTGCTGGAG
AAATGCCAAAAT------CTGCATCCAGTGCTGGACTCCTTGAACCAGCTGGGAAACTGTGCTTGGAAGATCAACAAACCCGTGTTGGATATCATAATTTCCATTTTCAACGACCGGGGTAGCGAGAAACTAGACATCCCTCCTCCACTGTCTGAGGCCCCTACAATACCCTACTTCAAC
CCCAATGATCCCAATATTAATGCATCTGAGAAAGCCCTGCTGAAGAGGCAGGTGATGAGTGCCAAAAAGAAGTACGGTGAGATGCACAGCCTGCGGATGGACGCTCTGTATAAACTCTCCATTGCAAACCACGTGAGAGATGAGATTTTCTGGTTTCCTCACAACATGGACTTCCGGGGC
CGTACCTATCCCTGCCCCCCGTATTTTAACCACTTAGGTAGCGATGTTACAAGAGCTACCCTGCTGTTTGCCGAAGGAAAGCCCCTGGGCACAAAGGGCCTGGACTGGCTAAAGATCCACCTGGTCAATTTGACAGGACTGAAGAAGAGAAGCTCATTACAGGAGCGGCTGGAATATGCA
AACACCATCATGGAGGATATATTTGACTCTGCCGACAACCCTCTCACAGGCAAGAAGTGGTGGATGAATGCAGATGAGCCATGGCAGACTCTGTCCTGCTGCATGGAGATAGCAAACGCTGTGAGATCTCCCGATTCTGCACAGTTCATCTCTCATTTCCCCGTTCACCAGGACGGCTCC
TGTAATGGTCTGCAGCACTATGCAGCTCTGGGCAGAGATGTTATTGGTGCCACATCAGTCAACCTCATGCCCTGCGAGCTGCCCCAGGATGTGTACAGCAGCGTGGCACAACAGGTGGAAGAGCTGCGGATGCGCGATGCGAAGAGCGGCATGAAGATCGCTCAGGTGCTGGAGGGCTTT
ATCAGCAGGAAGGTGGTCAAACAGACTGTTATGACTGTGGTGTATGGGGTCACGCGCTACGGAGGGCGCCTTCAGATAGAGAAAAGACTGAAGGAGATCGATGAGTTCCCTAAGGAGCATGTATGGGATGCATCTCATTATCTGGTACGCCTGGTCTTCAATGCCTTAAAGGAGATGTTC
ACAGGGACCAGAGAGATCCAGGATTGGCTGACAGAGAGCGCCAGGCTCATCTCCAAATCCGGCCACACCGTGGAATGGGTGACACCCCTGGGTTTACCCATCATTCAGCCATACCACCGCACACGCAACCAAGTGATTGTGTGTTCTTGTCCATCCCTTTTCAGGAAG------------
---------------------------------------CCGGACACAGTTAAACAGAAGAACGCTTTCCCACCAAACTTCATCCACTCTCTGGACTCCACGCACATGATGATGACAGCGCTCGGTTGCTATAGTGCCGGCCTGACCTACGTTTCTGTGCACGACTGCTTCTGGACGCAC
GCTCTCACTGTGGACACCATGAACAAG---GTCTGTCGGGAACAGTTTGTGGCTCTGCATAGTCAGCCAATCCTTCAAGAGCTCTCCAACTTCCTCCTGGAGAAGTACTGCTCCAGCCTTCCA---------------------------------------------------------
---ATTAGCACAACAAGTGATTTTGATCTCCAGCGGGTGAAAGAATCCACTTATTTCTTCAGC
>ENSDARP00000135213_DRER
------ATGTCACTCTTGAGATTGTGTGCCTATTCAGCGGCTTTAACGCGCAGTTTT---------GCAGCTGACGGGTGTCTTCGTAGTTTTCTAAAAGGCGATTGTTGTCGCATGTGTCTCAGAATAAGGATCAACGGAGAGAGACAAATACAAGAAAAAGTATGGGCTACGATTTAC
CGAAGGCACTATTCAGTC------------ATTCCTAAGAAGGATGATGGGAAGAAAAGAGTCTGGGAACAGTCTCAGCTGTTGGATGTTCTGGAGGCCAGAATCCAACAGCTGCAATCT---GACGCCGTTGTAGACGTCAAACATTCAAAGGTGCAAATCATCAAAGCAAAGCAGAGA
GCAAAGAAAACATCACCTGGGAAAAGTCAGAAGAACCTGCCAGGAGAAAAAGCAGAAATGCTTAAAAGCGGTCCCTCTGCTCAAAAAAAGAAAGTAACTGAAGGTGTCACACCTGCCAATACTCACGCAAGTCGCTGGATGGCAAAACTCAATCGGGAAATGTGGATCAATCCCAAA---
------------------------------------------------------------------------------------------------------------------------------------------------------------------------------------
---------------------------------------ACCAAAACTTCTAAAAAGGTCATCAAGACGGGC------CAAAGCAGTAAGACGAAACACTGCACAAACACTGCGCAA---------AATAAAGGAAAAGGTTTCAGA------------------GTCTCTGAAAGACTA
CTGGCCAAGTTTCCAGATCTCCAAAAAATACACAGTGGTGAAGTTAGCTTGATTTCAGCCATTTCAGATAAAGCACTGGTTAATGAAGGAGAGCTCGATGTAAGCGTGCCTGCTCCTGAAAAGCTACTGGTGGATAAG---------------GAAGGAAACCGCTATGAAGATTCACAT
CTCCGTGTTCGGTGCTATTTGGAGGCTTGTATGTTTCTTGACGATGTCTCTCGAGCTCAGAACTACCTGCTGTCTCATCATCGTCAGCTTTCCAAACGCTCACAGCTGTCTATCAGCGCCTACAACATCGTCATGCGGATGTGGGCCAAAAAGGGTTCCATAAATAACATTCGTCGCCTG
TTTTCTCTGATTGAAGAAGCTGGTATGAAACCAAACGTCACGTCTTACTGTGCTGCTCTGGAGTGCATGGGCCGTATGCAAAACTGTGAAACAGTTGTCATTGCCAGGTGTCTACAGCAGATGGGGGCAGATGGCCTGTCTGTGGATGATGTGTTGAGTCAGTGTGTGTTCAAGAAGGAT
GAGAGAGAAATGGTCCTGAGGGCCGTCCAATTGGTAATACCTCACTTCCAACCCAGTGTTTCCAAAACCCAGCCTGTCTGTTCT------CTGCCGTTGGTGAAACAATTCTATGCTGAGAGGGAAGATGCCATATATCCTAAACTAGACTACAGCTTGAAAGAACTGCAGGATCGGTTT
AATCTTCAGCTGGCCATGGAGAAAGCTACTACAGTCACCATTAACTCAGTGGAGGCCTTAAAGCCTGTCACCGAAAACATGGCCCACATGAGAGAATTACTAGCAAAGCAGCGCAAGCACTGGGAAAAAGCTCTCCTTCAGGCATTAAAGGACAGAAAACAGATGATGTCCAACAACAGC
CAGAAATCCTGGAATACCTGTTTATACCCTTACCTGTGCATCCTGGATGACCAGGAATATGTCGACATCATGCTTCAGAGTTTAGATAAACTTTCGCCCAATGGTGAATCTTTGCTCTTCATGGCTGATGAGATGGGAAACCGAGTCTACAACTTATATTGCATTCGGCAGAAGAGTCAG
AGTCAGATGGTGGAGAAGCTTAGGAGTATCTACAGCTCATATGCTGAACTCCTAGCTAACGATACTGAGACCAATGGCATGCTGCCACGCGAGTGTTGGACTAATCTAGAGATTAGCGGAAATCGCAGCGGCCCGTCTCTTTTAAGCGATGACACACCTTGGCCAATGATCCTTATGGTG
CAGCTGGGAAGTTTCCTGGTAGACTTGATGGTTCATGAGCTCAAAATCCAGAGCAACATCCTCAATCCGGCT------------------------CTCGAAAAGAAGCTCATCCCTATCCTCTACCACATGTACACATTTCGCAGCAATCATAAGATTGGTTTCATCAAACCACATCCT
ATTTTGACACGAATCCTGAGGGAGGCAACGGAGACCAAACTTACGTTTGACTCCTACGTCATGCCAATGCTCTGTCCCCCAGTCCCCTGGACATCCCCGAAGAGTGGTGCCTACCTGCTGACGCCTGCCAAACTAATGCGCGCCAGCGATGGAGCCATGCAACACCAACTTCTCCTGGAG
AAGACCCAGGAGGAAGATCTCCATGCTGTCTTGGATTCTCTCAATCAAGTGGGCAGCTGTCCCTGGAAGATCAACAAGCCACTGTTGGACATCATCATCTCAATCTTCAATGACAAAGGCAGCGACAAGCTTTCAATCCCTCCACCACTATCCGAAGCTCCCGAAATTCCTCGGTTTAAC
CCTCACGACCCGTCCTACACCCAGGTGGAGAAGGCCTTTATGAAGCGGGAGGGTATCAAAGCCAAGAAGGTAGTAGCGGAGATGCACAGCCTGCGTATGGACGCACTGTATAAGCTGTCCATTGCCAACCACGTGAGGGACAAGATCTTTTGGTTTCCACATAATATGGACTTCCGAGGT
CGTACTTACCCGCTGCCGCCTTATTTTAACCATCTTGGGAGTGATGTGACCAGGGCCTTGCTTCTGTTTGCTGAAGGACGACCACTTGGTCCCAAAGGCCTCGACTGGTTGAAGATCCACTTGGTGAACCTCACAGGGTTGAAGAAGCAGAGCTCGCTGGATGGGAGATTGGAGTATGCT
GAAAGTATCATGGAGGACATCCTGGACTCAGCCGACCATCCTCTTGACGGTCGCAAATGGTGGATGAATGCAGATGAGCCATGGCAGGCCCTGGCTTGCTGCATGGAGATAGCGAATGCCTCGCGCTCACCCGACCATCACAAATTCATCTCCTATTTCCCTGTACATCAGGACGGATCG
TGTAATGGCCTCCAGCACTATGCTGCCCTCGGGCGGGATGTGATCGGCGCTACCTCAGTGAACCTCATGCCCTGTGCTCTTCCTCAGGACGTGTACAGTGGTGTGGCTAAGCAGGTGGAAGAGTTCAGAGTCCGGGATGCAGAGAGGGGTCTGAAGATTGCGCAGGTGCTGCAGGGCTTC
ATCAGCAGGAAGGTGGTGAAGCAGACGGTCATGACGGTGGTCTACGGCGTCACTCGCTACGGGGGACGCTTGCAAATCGAAAAGCGGCTGAAGGAAATCGATGATTTTCCTAAGGACTATGTATGGGATGCTTCACATTACCTGGTGGTACAGGTTTTCAACAGCTTAAAGGAAATGTTC
ACTGGAACGCGGGAGATTCAGGAATGGCTGACGGAGAGTGCTAGGCTAATAGCCAAATCGGGACGGACAGTGGAATGGGTAACACCGTTGGGACTTCCTATAATTCAGCCATATCACCGAATCAGGAATCAAATTCTT---------------------------AAGGGCAACATACAG
AACCTGAACATCCATATAAGTCATGATGCCAACGAGAAACCAGACAGCATGAAGCAGAAGAATGCCTTCCCGCCTAACTTTATCCACTCTCTGGACTCCACTCATATGATGCTAACTTCACTGCATTGCCACAGGGCTGGCCTCACGTTTGTGTCCGTCCATGACTGTTATTGGACACAT
GCAGTGACAGTAGACATCATGAATCGG---GTGTGCCGTGAACAGTTTGTGGCCTTGCATAGTCAGCCTATTCTAGAAGAGCTGTCCTGGTTTCTCCTACAGAAATATAGCAGAAGACCTCCCGTTGGCTCAAAACCAAAGAAGTTACTGGAATACTACACTCTAATGAAAGTGTTGTCC
AGTGTTCCTCAAACAGGTGATTTTGACCTCGAAAAGGTAAAAGATTCAGTATATTTCTTCAGT
>ENSGACP00000017133_GACU
------------------------------------------------------------------------------------------------------------------------------------------------------------------------------------
---------------------------------------------------------------------------------CTCTCAGTGCTTAAAGCCAGAATCCAGCAACTCCAGCCT---GACGTCGTTTTAGACGTCCATCATGCAAACGTGCAATTTGTCAAAGCCCCTTCCTCC
GGAAGAGGGGTTTCGTCCGGTAAGGGCCCCAAAGTCGCGCCCAAGGAGAAAACTGACATTCCTAAATCCGGC---------------AAGACACTT---AAAGCAGCGTCT------AAGTCCAAGACCAGCCGCTGGATGGAGAAATTAACTCGGGAGAAGAAAAACAAACTCACAAAA
GAGGAGCGCCTCCCTCAGAAAATACAAAAGAATGTAAAGGAGAAA---CCGTCGGGCAAATCTAAAAAAAAGCAGGGACCC------------------------------------------GTCAAA---------------------GAGGGCAAGAGGCAGACCGAAGCCAAGGAG
------------------------------------------------------------------------------------------------------------------------------------------------------------------------------------
------CCGGCCGAGGAGATGGAGAAGAGCCTCGATCAGCAGGGGAGCCGGTGGACGCTGTCGAGCAAC---------------------------------------------CCGCAGCGGCCGGAGGAGGAGGAGGAGGACGTCGAGGTGGCGGCGGCAGCGTGCGGCGACGTCCAG
CTGAGCATCCGCTCTTACCTGGAGGCCTGCGTGTTCGCCGGGGACGTGGAGCGGGCGCACAGCTTCCTCCTGAGCCAGCACCGGGTGAGGAGTCGACGTAAGCTGCTCAACACGGACTTCTACAACATCATGATGAGGGTGTGGGCCAAGAAGGGAACGTTGAATCAGATCGGCCGCATA
TTTATTCTGTTAGAAGAGGCAGGTCTGAAGCCAAATCTGGGGTCCTACTGTACCGCCCTGGAGTGTATGGGCCGTAATCCCGGCTGCCAGCCAAAGCTCATCACAAGGTGCCTGCGCCAGATGGAGGAGGACGGCCTGTCCGCGGACGACCTGTTCAGCCAGTGTGTGTTTCGGCAGGAC
GAGCGGGACATGGTGCTGAAGGCCGTGCACCTCGTCCAGCCCGACTACAAGCCCCGCCTCCACGCCAGAGCCGCGCAG---TGC------CCGTCGCTGGTGCAGGAGTTCTACACGCAGAGGGCAGACCACCAGTACCCCAAACTGGACTTCACCCAGGAGGAGCTTCAGGAGCGTTTC
AGACAGCAGCTCCGCCTGGAAGAAGACTGCACCGTCACCATCGACTCTGTGGAGGCTGCCAAGCCCGTGACCGATCACATGGCTAAAATGAGGAAGCTGCTGGCGGATCACCGGGCACAGTGGCAGAAGATCCTCCTGCAGGCCCTGAGGGAGAGTAAGATGATCCTGGCTAACACCAAC
ACCAAGGACTACAGGCTCAACCTTTATCCCTACCTCTGTGTGCTGGAGGATCGCGAGTACGTCGACATCATGATCCAGAGCGTTGCCAGTCTGCCTCCCAGCGGGGAGTCGCTGAAGATCTTGGGCAGGGATCTGGGCCACCGCGTCTACACCAAGTACTGTGTGCAGCAGAAGCAACAG
AACCAGGTGGTGGAAAAGTTGCGGAATATCTACAACGCGTACACGGACCTGCTGGCCAAAGACACGAAGGAGTGCATCGTCCTGCCCAGCGAGTATTGGGGCCGGCTGGAG---AGGGAGCAGAGCTCGGGACCCTCGCTGCAGGGAGGAGAGACCCACTGGCCCTACATCGTCTCCGTG
GAGCTGGGCATCTACATGGTGGATATGATGGTGAAGAACCTGAAGATGAACAGCGACGTGCTGAACCCGGCC------------------------TTCGAGAGGAAGCTCATCCCCATCCTCTACCACATGTACACCTTCCGTAACACGCGGCAGGTGGGATTCATCAAACCCCACCCC
ATCCTGATTCAGATGCAGCAGGACGCCATGGAGAGCAAGTTGACCTTTGACTCCTACGTGATGCCGATGCTCTGCCCCCCCGTGCCCTGGACGTCTGTCAAGTTTGGGGCCTACCTGCTGACGCCGAGCAAGCTGATGCGCACGGTGGAAGGGGCCACGCAGCACGAGGTGCTGCTGGAG
AAATGCCAGAAC------CTTCTCCCCGTCCTGGACTCCCTCAACCAGCTGGGCAACTGTGCCTGGAGTATCAACAAACCCTTGTTGGACATTATCATCTCCATCTTCAACGATCGGGGCAGCGACAAGCTGGACATCCCTCCCCCTCTGTCGGAGGCCCCCAAAATCCCCCACTTCAAC
GCCCAGGATCCGGCTTACACCTCCGCCGAGAAGGCTCACATGAAGAGGGACGTTATCAACGCCAAGAAGAAATGCAGCGAGATGCACAGCCTGCGCATGGACGCTCTCTACAAGCTCTCCATCGCCAACCACATGCGGGACGAGATCTTCTGGTTCCCTCACAACATGGACTTCCGGGGG
CGCACCTACCCCTGCCCGCCGTACTTCAACCACCTCGGAAGCGACGTCACGCGGGCCCTCCTTCTGTTTGCGGAGGGGAAGCCCCTCGGCCCGAAGGGGCTGGACTGGCTGAAGATCCACTTGGTCAATCTGACGGGGCTGAAGAAGAGGAGCTCGCTGGAGGGCCGGCTGGAGTACGCC
AACTCCATCATGGAGGACGTGTTGGACTCGGCGGACAACCCGCTCAACGGGAACAAGTGGTGGATGAATGCAGACGAGCCGTGGCAGGCTCTGGGCTGCTGCATGGAGATAGCCAACGCCGTGAGATCCCCCGACCCCACCAACTTCATCTCCAATTTTCCTGTTCATCAGGACGGCTCC
TGTAACGGCCTCCAGCACTACGCCGCTTTGGGCAGAGACGTTATCGGGGCCACGTCGGTCAACCTGATGCCCTGCGAGATGCCACAGGACGTGTACAGCGGCGTAGCACAGCAGGTGGAGGAGTTCCGGGTGCGGGACGCACAGAGCGGCATGAAGATCGCTCAGGTCCTGGAGGGCTTC
ATCAGCAGGAAGGTGGTGAAGCAGACCGTGATGACCGTCGTGTACGGCGTCACGCGCTACGGGGGGCGCCTCCAGATCGAGAAGCGGCTGAAGGAGATCGAAGACTTCCCAAAGGAGCACGTATGGGATGCGTCTCATTACCTGGTGCGCATGGTGTTCAGCGGCTTGAAGGAGATGTTT
ACGGGGACCAGAGAGATCCAGAAATGGGTCACATCCTCCTGT------ATTTCCCAGCGTGGTCCATTAATCCAGTTATTAATTAAGCTAATTGTTCCTCTCGTCTTGCCCCTCCAG------------------CTG---------------------------AAGAGCACCATCCAA
CTCATCAACCTCCAGATCAGCCACGACGCCAAAGAGAGGCCGGACACGGTCAAACAGAAGAACGCCTTCCCGCCAAACTTCATTCACTCTCTGGACTCCACACACATGATGCTGACCGCGCTCCACTGCTACAGCGCCGGGCTGACGTTCGTCTCAGTGCACGACTGCTTCTGGACGCAC
GCGCTCACCGTGGACACCATGAACAAGCAGATCTGCCGGGAGCAGTTTGTCGCCCTGCATAGCCAGCCGATCCTTCGAGAGCTCTCCGACTTCCTGCTGCAGAAATACTGCACCGGGCTCCCGGCTGAGGCCAAGAACAAGAAGTACCAGGAGTACCGCAGGCTGATGCTCCTCTTGGCC
AAAGTGCCCCAGACAGGTGACTTCGACCTCCAGCGGGTGAAGGAATCCACTTACTTCTTCAGC
>ENSXMAP00000012490_XMAC
------ATGTCTCTTCTCCGAGCTTGCTCTCTCGCCAAATGCCTCGGTCGGCGCAGT---------TTAGCGGAC---GTTCGCAGGTGTTTT------GCGGAGCGCTGCCAGCTGTGTGTCTCGGTGAGAAGCGCCGCAGTCAGACGGATATCGGAAACACCTGTCTGCCTGCAAAGA
AGAAATATTTCGTCTGTA------------ATCCTGAAATCAGAGGATGCAAAGAAACGTGTGCATGAACAGTCTCAGTTGTTAGACGTCCTTAAAGCCAGGATCCAGCAACTCCAATCT---GACGTCGTTTTAGATGTCCAACATGCAAAAGTCCAGTTTCTTAAATCTCCTTCTTTT
GGGGGAGGTGTTTCATCTGGAAGGACTGTCAAAGGATCCTCTAAAGACAAAAGCGACATTCCTAAATCTGGG---------------CAGGTGGTTACAAAAGGGGCCTCC------AAGTCTCAGCCGAGCCGCTGGATGAAAAAATTATCTGAGGAGAACATAAATAAACTTAAGAAA
CAGCAGATCCTCCAGCAGAAAGTACAGAGAAACGCTAAAGAAAAG---CTACCGGGGAAATCTAAAGCTAGCAAAAGTAGCTTAATGCCCACAGGTACAACACATAAAACTATGTCTTCTTCCGCAAAG---------------------AAGAGGAGAGGTGGCACAAAGCTGTCAGAT
GAAATCCGCTCCTCGGTTTCTTCAGCAGCCACAGTAACAGCCGCCACCTCATCAAAAGCAGCCGAGGCACTT------AAAACATCTAAACAGAAGCAGAGGGACTCACAAAGTAAAGTTTCTGACAAGGACGCAACAAAAAAGACA------------------AAGGACGGAGACCTG
---ACTGAGATTGAGGAGCTTGAAAAACGACTTGATGAGCAAGTACAGCAACGCATACATTTGAGTACG---------------------------------------------ACGGAGAGCTTCCAGGAGAGCAGC---------------ACAGGAAGTTCATGCGGGGACATCCAG
CTCAGCATCCGCTCCTACCTGGAGGCGTGCGTGTTTATTGGGGACATTGAGCGCTCGCAAAATTTCCTGGTCAGTCAGCACAGAGTTATGAGTCGACGTAAACATCTTACCACAGATGTTTACAACATTATGATGAGGGTGTGGGCCAAAAAGGGCACGTTGAATCAGATTGGTCGTATC
TTTATTCTGATGGAAGAAGCTGGTCTGAAGCCAAACGTGGGCTCCTACTCGGCTGCACTGGAGTGTATGGGCCGAAATCCAAACTCCCCCCCAAAAGTAATTTCGAGGTGTCTGAATCAAATGAAGAAGGATGGGCTGTGTGTGGATGATCTGTTCAGGGAGTGTGTTTTCCAACAAGAT
GAAAGGGACATGCTGCTGAAGGCAGTTCAGACTGTAAAACCAGACTACGAGCCCAGCCTCACCCTGAACGCAAGCCAGTGTTCC------TCACCACTTGTACAGGACTTCTACACAAATAGGGAGCATCACATTTATCCCAAACTTGACTTCACTCAGGAGGAGCTCCAGAGGTGTTTT
CAATGTCAGCTCAGTGTGGAGCAGGCCTGCACCATCACCATCGACTCTGTTGAGGCGATGAAGCCCGTCACTGAGAACATGGTTAAAATGAGGGAACTGCTGGCAGAACAGCGGGCACAGTGGCAGAAGGTTCTCCTCCAGGCACTGAGGGAGAACAAGATGATCCTGACCAAAACCAAC
ACCAGGGACTACAAGCTTAACCTTTATCCATATCTCTGTCTGCTGGAGGATAAGGAGTACGTTGACATTATGATACAGAGTGTTTCTAACCTGCCTCCTAGTGGGGAGTCCCTGAAGATTTTAGCTCATGATCTGGGCAACAGGATCTATACCAAGTACTGTGTGAGACAGAAGCACCAG
AATGGCATTGTAGAAAAGCTGCGAAGTATTTATGATGCCTACACAGAACTGCTGGCCAAAGATACCAAGGTGTACAATGTCCTTCCAAGGGAGCAGTGGTGTAAACTGGAG---ATGGAGCAGAGTTCAGGACCCACGCTCCAGGGTGCAGAGACAAGTTGGCCATATGTTCTAATGCTG
GAGCTGGGAACCTTCATTGTGGACATAATGGTGAAGAATCTTAAAATTAACAGTGACATCCTGAACCCCGCC------------------------TATGACAGAAAGTGCATCCCCATCCTCTACCACATGTATACCTTCCGCAGCACCAGACAGGTTGGCTTCATCAAGCCACACCCC
ATCTTGACACAGATGCAACAGGAAGCCATGGAGACCACGCTGACCTTTGATTCCTCAGTGATGCCGATGCTATGCCCTCCGGTGCCGTGGACATCAGAGAAGTTTGGAGCCTACCTGCTCACCCCGGCTAAGCTGATGCGCACTACACATGGGGCCACGCAGCACGAGGAACTGCTGGAA
AAGTGTCCGAAT------CTCCACCCAGTTTTTGACTCGCTCAACCAGTTGAGTAATTGTGCCTGGATGATCAACAAACCGATTCTGGACATAATCATCTCGATCTTTAACGACCGGGGCAGTGATAAGCTGGACATCCCTCCGCCTCTGTCAGAAGCCCCTAAAATACCCCACTTCAAC
CCTCAAGACCCCGCTTACACAGCCAGCGAGAAGGCACACATGAAACGAGAGGTGATTAATGCTAAGAAGAAGTGTAGCGAGATGCACAGCCTGCGAATGGACGCTCTTTATAAACTCTCCATTGCCCACCACATGCGGGACAAACTGTTCTGGTTTCCCCACAACATGGACTTCAGGGGG
CGCACCTACCCATGTCCTCCGTATTTCAATCACTTGGGAAGTGATGTGACTCGGGCGACGCTCATGTTCGCTGAGGGGAAGCCTCTTGGTCCCAAGGGTTTGGACTGGCTGAAGATTCACTTGGTCAACTTGACGGGGTTGAAGAAGAGGAGCTCACTGCAGGGACGTCTGGAATACGCC
GACAGCATCATGGAGGACATCCTGGACTCTGCAGACAACCCTCTGAACGGTAAAAAATGGTGGATGGAGGCCGATGAGCCATGGCAGGCACTGGCCTGCTGCATGGAGATAGCCAACGCAGTCAGGTCACCCGATCCAACTAAGTTTGTCTCTCACTTTCCTGTTCACCAGGACGGCTCC
TGCAACGGTCTCCAGCACTATGCTGCTCTTGGCAGAGATGTTATCGGTGCGACTTCAGTCAACCTCATGCCCTGCGAGGTGCCCCAGGATGTATACAGCGGCGTAGCACAGCAGGTCGAAGAGCTGCGAACTCGCGATGCTGCAAAAGGCCTGAAGATCGCCCAGGTTCTGGAGGGCTTC
ATCAGCAGGAAGGTGGTCAAACAGACGGTGATGACTGTGGTGTACGGAGTCACTCGTTACGGAGGGCGCCTGCAGATAGAGAAGAGGCTAAAGGAGATTGATGAGTTTCCCAAGGAGCACGTATGGGATGCGTCACATTACCTTGTGCGCCTGGTGTTCAGTGGCCTGAAGGAGATGTTT
ACGGGAACCAGAGAGATTCAGGACTGGCTGACAGAAAGTGCCAGGCTCATCTCCAAGTGTGGCCACACTGTGGAGTGGGTGACACCCCTGGGTTTACCGATCATTCAGCCTTATCACCGCACACGCAATTTAGTGCTG---------------------------AAGAGTACCATGCAA
CATATAAACCTCCAAATCAGCCACGACACTAAAGAGAGGCCCGACACAGTAAAACAGAAGAATGCATTCCCGCCCAACTTCATCCACTCTCTGGATTCCACACACATGATGCTGACTTCACTTCACTGCTACAGTGCCGGTCTGACATTTGTCTCGGTTCATGACTGTTTCTGGACCCAC
GCCCTCACCGTGGACACCATGAACAAG---ATCTGCCGGGAGCAGTTTGTCGCCCTGCACAGCCAGCCGATTCTGCAAGGGCTGTCCAACTTCCTGCTGCTCAAATACTGCTCCACAATCCAGAGGGAAGCCAAGAACAAGAAGTACCAGGAGTACAGGAGGTTGATGTTGCTGCTGGCC
AAAGTGCCCCAGACAGGTGATTTTGATCTGCAGCGGGTGAAAGAGTCCACTTACTTCTTCAGC
