# Supplementary material for: Global expression pattern of genes containing positively selected sites in European anchovy (Engraulis encrasicolus L.) may shed light on teleost reproduction
Source: PLoS One. 2023 Aug 11;18(8):e0289940. doi: 10.1371/journal.pone.0289940 (PMC10420382; doi:10.1371/journal.pone.0289940)
Supplement: S1 File — (ZIP) [file pone.0289940.s008.zip › alignments/anchovy.15720_ANCH.fas]

>ENSONIP00000015824_ONIL
ATGTTGTCAGGGTGGGCGGAGTCTCTGGCGTTGCAGAAATCGAGGAGACTGCTTCTTTGCAGCAGCAGTGGTGCCGGTAGTTTTACGTGTGGATCTTGCGGCTGTCACTGGATCATCAGTGGCTTGGAGACATTAGAAGCTGAGGACAGTTTTTGCCTGTCTCTCACACTTTTTGACTGT
GGCTGTTTTGTCATGGCAACCTCCTTGATCAGTCGTCAGCTGGCTTTTTCTCTGCAGAAAAACTTGTGGCTCAGTGCTTCAGGTTGCAGATATGTGAGCAAAGCAGCAGCAAAGCCACAGGTGGAGTTTGACTACGATGGACCCTCCATGAAAACTACAGTCCCTGGTCCACGATCAAAA
GAGCTGATGAAACAGCTGGGACAAATACAGAATACTGGTGCAATCAACTTTTTCTGTAACTATGAGGAGAGCAAAGGGAACTACCTTGTGGATGTGGATGGGAACCGCATGCTGGATATCTACACTCAGATTTCTTCCATCCCAATTGGCTATAACCACCCTGCTCTCCTCAAAGTGATG
GCCAATCCAAACAATTTGAGTACATTTGTGAATCGGCCAGCCTTGGGAATCCTGCCACCAGAGAACTTT---------CCAGACAAAATCACTGAAAGTCTTCTCTCGGTGGCGCCTAGTGGAATGACTCGTGTTCAGACAATGTCCTGTGGTGCTTGCTCCAATGAAAATGCTTACAAA
GCTATTTTTATCTGGTATAGGAACAAAGAACGAGGCCAAAACACACCAACTAATGAAGAACTGAACACCTCCATGATCAACCAGGCACCAGGTTGTCCAGAACTCAGTATTTTATCTTTCATGGGAGGCTTCCATGGAAGAACATTAGGTTGTTTGGCAACAACACACTCCAAAGCGATC
CACAAACTGGACATTCCATCATTTGATTGGCCTGTTGCCCCATTCCCCAGACTACAGTACCCACTGGATGAGTTTACCAGAGAGAATGCAGAAGAAGAGGCTCGTTGTTTGGAGGAGGTG---GAAGATTTGATTGTGAAGTGGAGACAAAAGGGAAAACCTGTGGCGGGGATTGTAATT
GAACCGATTCAGGCCGAAGGCGGCGATAACCACGCCTCGCCAGACTTCTTCCGAAGACTGCGCAATATTGCACGCAAGCATGGCTGTGCTTTTCATGTGGATGAGGTCCAGACTGGTGGCGGAGGCACAGGAAAGTTTTGGGCCCATGAGCACTGGGGTATGGACGACCCTGCTGACATT
GTCTCTTTCAGCAAGAAGCTTCTGAGTGGGGGTTACTACCACAAGGATGAATTACAGCCAGACAAGCCCTACCGCATCTTTAACACGTGGATGGGTGACCCGTCAAAGAACTTGTTCCTTTCTGAGGTTCTCAATGTGATTCGGAGAGAAAATCTTCTGGAGGAAGTGACCCGCTCTGGC
AAAGCTTTGCTGAATGGCCTCTACGAGCTACAGGCTCAGTACCCCAGCATATTGAGTCGAGCCCGAGGACAGGGGACCTTCTGTGCCATTGATGCCTTTGATGATGCCACACGTGATAGGATCCTGCTCAAGGCCAGAGACAAAGGCGTCCTCCTCGGGGGCTGTGGGGATCGATCAATC
AGATTCCGCCCAGCACTGGTTTTCAAGGAGTATCATGTGAACCTCTTCCTCAATATTTTTAATGATGTGTTGGCACAGCACAAA
>ENSTNIP00000003019_TNIG
------------------------------------------------------------------------------------------------------------------------------------------------------------------------------------
------------------------------------------------------------------------------CCAGTCTGCAGATATGTTAGTAAGACAGCAACAAGCATTCACTTGGACTTTGACTATGATGGACCTTCCATGAAAACACCAGTCCCTGGTCCTCGTTCACAA
GATCTCCTGAAACAACTTGGAGATATCCAAAATGTGGGGGCCATCAACTTCTTTTGTAACTATGAAGAGAGTAGGGGCAATTACTTGGTAGATGTGGACAACAACCGCATGTTGGACCTCTACACTCAAATCTCCTCCATTCCAATTGGATACAGCCATCCAGCCCTTCTTAAGTTGATG
TCTAACCCCAGCAATATGTGTTCCTTTTTTGGATCTGGGGAATTTAATTGGCTGGGCAAGGATAATTTCATATCTGTGGATGAAAAAAAAAGCAAAGCAGTCCTAGCTGTTGCTCCAAGTGGCATGACCCGTGTTCAGACTATGGCTTGTGGTTCTTGCTCCAATGAAAATGCCTACAAA
GCAATGTTTATCTGGTATAGGAACAAGGAAAGAGGTGACAAAACGCCATCTAATGAGGACATCAGCACATGCATGATAAACAAGGCCCCTGGTTGTCCAGACCTCAGTATATTATCTTTTATGGGAGGTTTCCATGGGAGAACCTTGGGTTGTTTAGCTACAACACACTCCAAAACAATC
CACAAACTGGATATCCCATCATTTGACTGGCCAATAGCCCCATTTCCCAGACTGCAGTACCCTTTAGAGGAATTCACCAGAGAAAATGCTAAAGAGGAAGCTCGTTGCCTTGAAGAGGCC---GAAGATTTGATTGTGAAGTGGCGGCAGAAGGGAAAGCCTGTTGCTGGGATTGTAATC
GAGCCAATCCAGGCCGAAGGTGGAGATAACCATGCCTCCCCGAAATTCTTCAGGAGCCTGCGCAATATTGCACGCAAGCATGGCTGTGCTTTTCATGTTGATGAAGTGCAAACCGGTGGAGGTTCCACAGGAAAGTTTTGGGCACATGAACACTGGGGCATGGATGATCCTGCTGATATT
GTGTCCTTTAGCAAGAAACTTCTGACCGGTGGATATTATCACAAGGATGAATTACAAGCTGATAAGCCTTACCGGATTTTTAATACTTGGATGGGTGACCCATCAAAGAACTTGTTTCTTCTCGAGGTTCTCAATGTCATTCGTAGAGAAAACCTTCTGGAAGAGGTGACCCATTCTGGA
AAAGCCTTGCTAACTGGCCTTTATGAGCTACAGGCTCAGTACCCTGGAATATTAAGCCGCGCTCGAGGGCAGGGGACCTTTTGTGCTATTGACGTCTGTGATGATGCAACACGCAACAGCATTCTGCTCAAGGCGAGAGACAAAGGCGTCCTACTCGGTGGATGTGGTGATTGTTCAATC
CGTTTCCGACCAGCGCTGATTTTTAAGGAATACCACGCCCACCTCTTCCTTAATATTTTCAGCGATGTGTTGGCACAATTCAAG
>anchovy.15720_ANCH
------------------------------------------------------------------------------------------------------------------------------------------------------------------------------------
------------ATGGCTTCATCCCTGCTCAGCCGTCAGCTGGCCCTGACCCTCCAAAACAACCTGCGCCTCGCTGCCCCTGGCTGCAGATATGTCAGTAAAACCGCCACAAAGTCAGAGTTGGACTTTGACTACGATGGCCCCTCAATGAAGACAGAGGTCCCGGGGCCAAGGTCCAAT
GAGCTGCTCAAACAACTGGGAGAAATCCAGAATGTGGGAGCCATCAACTTCTTCTGCAACTACGATGAGAGTCGCGGGAACTACCTGGTGGATGTGGACGGAAACCGCATGCTGGACGTCTACACACAGATCTCCTCCATCCCCATCGGTTACAACCACCCGGCCCTGATGAAAGTGATG
GCTAACCCACACAATCTGAGCTCATTTGTAAACCGGCCGGCTCTTGGTATCCTGCCACCCGAGAACTTT---------CCCGAGAAGCTGAACGAGAGCCTTCTGTCCGTGGCCCCCAGTGGTATGACTCGTGTCCAGACGATGGCATGTGGATCCTGCTCCAATGAGAACGCCTACAAG
GCCATGTTCATCGCATACAGGAATAAACAGAGAGGGCACAACAACCCATCAGATGAGGACGTCTCGAGCTGCATGATCAACAAGACTCCGGGCTGTCCTGACCTGAGCATTCTGTCCTTCATGGGAGGCTTCCATGGTAGAACTATGGGTTGCCTGGCGACCACACATTCCAAAGCCATT
CACAAGCTGGACGTTCCGTCGTTCGACTGGCCCATCGCCCCCTTCCCCAAGCTGAAGTACCCCCTGGAGGAGTTTGTCCGCGAGAACGCAGAGGAGGAGGCACGCTGCCTGGAGGAGGTG---GAGGACCTGATTGAGAAGTGGAAGCATAAGGGCATGCCAGTGGCTGGCGTCGTGATC
GAGCCCATCCAAGCAGAGGGCGGCGACAACCACGCATCACCTGACTTCTTCCTCAAGCTCAGGGACATCACACGCAAGCATGGCGCTGCGTTCCACGTGGATGAGGTGCAGACGGGTGGGGGTGCCACGGGGAAATTCTGGGCCCATGAGCACTGGGGCTCAGACGACCCGGCTGACATC
GTGTCCTTCAGCAAGAAGCTGCTGACCGGGGGCTACTACCACAAGGACGAACTGCAGGCTGACAAGGCGTACCGTATCTTCAACACGTGGATGGGAGACCCGTCCAAGAACCTCTTCCTGTCCGAGGTGCTCAACGTCATCCGCAGAGAGAACCTGCTGGATCAAGTGACACTCTCAGGG
AAGACCCTGATGCAGGGACTCTACGCACTGCAGGCACAGTACCCTCACCTGTTGAGCCGGGCCCGTGGCCAGGGAACCTTCTGTGCCATCGACATCAAAGACGACGCCACCCGCAATGCCATCATCATGAAGACCAGGAACAAGGGTGTTATCCTGGGCGGCTGTGGAGACCGGTCGATC
CGTTTCCGTCCAGCCCTGATCTTCAAGGAGTACCACGTCCACCTGTTCCTCAACATCTTCAACGACGTGCTGCAGGAG---GTC
>ENSTRUP00000026061_TRUB
------------------------------------------------------------------------------------------------------------------------------------------------------------------------------------
------------------------------------------------------------------ATGATTTCTACCCCAGTCTACAGATATTTCAGTAAGACAGCAACAAGCACTCACTTGGACTTTGACTATGATGGACCCTCCATGAAAACAACAGTTCCTGGTCCTCATTCACAA
GATCTCTTGAAACAGCTGGGAGATATCCAAAATGTGGGGGCAATCAACTTCTTTTGTAACTATGAAAAGAGCAGGGGTAATTACTTGGTAGATGTGGACGACAACCGAATGTTGGACCTCTACACTCAGATCTCATCCATCCCAATTGGATACAACCATCCAGCCCTTCTTAAACTGATG
TCTAACCCTAACAATATGAGTACATTCGTAAACCGTCCTGCTTTGGGAATCTTGCCGCCCCACAACTTT---------CCAGACAAGATCACTCAAAGTCTTTTATCAGTTGCTCCTAGTGGTATGACCCGTGTTCAGACTATGGCTTGTGGCTCTTGCTCCAATGAAAATGCCTACAAA
GCAATGTTTATCTGGTATAGGAACAAGGAAAGAGGTAAGAATACTCCATCTAATGAAGACATCAGCACATGCATGATAAACCAGGCTCCAGGCTGTCCGGACCTCAGTATATTATCATTCATGGGAGCTTTCCATGGGAGAACCATGGGTTGTTTGGCTACAACACACTCCAAATCAATC
CACAAACTGGATGTTCCATCATTTGACTGGCCAATAGCCCCATTTCCCAGACTGCAGTACCCCTTAGAGGAATTCACTAGAGAAAATGGGCAAGAGGAAGCTCGCTGCCTAGAAGAGGTG---GAAGATTTGATTGTGAAGTGGCGACAGAGGGGAAAGCCTGTTGCTGGCATTGTGATT
GAACCAATCCAGGCTGAAGGTGGAGATAACCACGCCTCTCCGGACTTCTTCCGAAGCCTTCGCAATATTGCACGCAAGCATGGCTGTGCTTTCCATGTCGATGAAGTCCAAACTGGTGGAGGTTCCACAGGAAAGTTTTGGGCACATGAGCACTGGGGCATGGATGACCCTGCTGATATT
GTTTCCTTTAGCAAGAAACTTCTGACTGGTGGATACTATCACAAGGATGAATTACAAGCTGATAAGCCGTACCGGATTTTTAATACATGGATGGGTGACCCATCAAAGAACTTGTTTCTACTTGAGGTTCTTAATGTTATTCGCAGAGAAAACCTTCTGGAACAAGTGACTCATTCTGGA
AAAGCCTTGCTAGATGGCCTTCAAGAACTACAGGTTCAATACCCCGGAATATTAAGCTGCGCTCGAGGGCAGGGAACATTTTGTGCCATTGATGTCTGTGATGATGAAACACGCAATAGTATCCTGCTCAAGACAAGAGACAAAGGTGTCCTTCTGGGTGGATGTGGGGATCGATCAATT
CGCTTCCGACCAGCGCTGATTTTTAAGGAATACCATGTTCACCTTTTCCTCAACATCTTCAATGATGTGTTGGCCCAATTCAAG
>ENSDARP00000125625_DRER
------------------------------------------------------------------------------------------------------------------------------------------------------------------------------------
------------ATGGCTTCCTCACTCCTGACCCGTCAGCTGGCTCTTTCCCTCCAGCAAAACCTGCGTCTCGCTGCTCCAGGTTCCAGATATGTCAGCAAAACTGCTACAAAGACTGTTTCAGAGTTTGAATATGATGCCCCATCCATGAAGACTACTGTGCCCGGTCCAAAGTCCAAG
GAGCTGCTGAGACAACTTGGAGAGATTCAGAACACTGGAGCTATTCACTTTTTCTGCAACTATGAGGAGAGCAGAGGGAATTACCTGGTGGACGTTGACGGAAACCGAATGCTGGACGTGTACACACAAATCTCCTCCATTCCCATCGGTTACAATCATCCAGCCTTAATGAAAGTGATG
ACCAATCCAAATAATGTGAGTGCATTTGTCAACCGGCCGGCACTTGGTATCCTGCCACCTGAGAACTTT---------CCAGAGAAACTGGCGGAGAGCCTGTTGTCGATCGCCCCCAGCGGGATGACAAAAGTGCAAACCATGGCTTGTGGCTCCTGCTCCAATGAGAATGCTTTCAAG
AGCATGTTTATCTGGTACAGAAATAAAGAAAGAGGATATGCAACCCCCTCCGAAGAGGAAGTCGGCACTTGCATGGTCAATCAGAGTCCTGGATGTCCAGATTTGAGCATTTTGTCTTTCATGGGAGCTTTCCATGGGAGGACTTTGGGTTGCCTGGCCACAACACATTCCAAGGCCATC
CACAAGCTGGACATCCCATCCTTCGACTGGCCTATCGCACCCTTCCCGAAGCTGCGGTATCCTCTGGAGGAGTTTGAGAGGGAGAATGCTCAGGAGGAAGCCCGCTGTCTGGAGGAGGTT---GAGGATCTGATAGTGAAGTGGAGGCAGAAGGGCAAACCGGTGGCTGGTATTGTGATC
GAGCCCATCCAAGCTGAAGGAGGAGACAATCACGCCTCACCAGACTTCTTCATCAAACTAAGAAACATTGCACGCAAGCATGGCTGTGGTTTCCACGTTGATGAGGTTCAGACCGGTGGAGGAGCAACGGGCAAATTCTGGGCTCATGAGCACTGGGGTCTGGACGACCCTGCGGATTTG
GTGTCCTTCAGCAAGAAGATGCTGACCGGAGGATATTTTCACAGAGATGAACTGCAGCCTGACAAACCTTACAGAATCTTCAACACGTGGATGGGAGACCCTTCCAAGAATCTGTTCCTATCAGAGGTGCTCAATGTGATCAGGAGAGAGAACCTTCTGGAGCAGGTGACGCGTTCAGGC
AAAGCTCTTCTGCAGGGGCTCTATGCTCTACAGAGTCAGTATCCTCATCTCTTGAGCGGAGCCCGTGGTCAGGGAACATTCTGTGCCATCAACGCCAGCAGTGATGCCACACGTGACTCCATCATGCTGAAGGCCAGGAACAAGGGTGTATTTCTGGGTTCCTGTGGAGAAAAATCCATC
CGTTTCCGTCCTGCTCTAGTCTTCAAGGAGTATCATGTCCATCAGCTGCTGAACATCCTGAATGACGTCCTGGCTGAGCATAAA
>ENSGACP00000006228_GACU
------------------------------------------------------------------------------------------------------------------------------------------------------------------------------------
------------ATGGCGTCCTCATTGATCAGCCGTCACTTTGCTCTCCCCCTGCAGAAGCACCTGTGGCTCAGTGCTCCAGGCTGTCGGTATGTCAGTAAGGCGGCGCCAAAGACCCAGGTGGAGTATGACTACGATGGGCCCTCCATGAAAACCTCCGTTCCTGGACCACGATCACAA
GAGCTTACAAAGCAGCTGGGAGACATCCAGAATGTTGGTGCGATCAACTTCTTCTGTAACTATGATGAGAGCAGGGGGAACTACCTGGTGGATGTGGACGGCAACCGCATGCTAGATATCTACACTCAGATCTCCTCCATCCCAATCGGCTACAACCACCCGGCTCTCATCAAGCTGATG
TCCGATCCAAGCAGTCTGAGTACACTCGTGAACCGACCTGCTTTGGGAATCCTGCCTCCGGAGAACTTT---------CCAGACAAACTCACAGAGAGTCTTCTCTCGGTGGCTCCCAGTGGAATGTCCCGGGTTCAGACAATGGCCTGCGGCTCGTGCTCCAATGAGAATGCTTACAAA
GCAATGTTCATCTTGTACAGGAACAAGGAGCGAGGCCACAACAACCCGTCTGAGGAAGACCTCAGCAGCTGCATGGTGAACCAGGTCCCAGGTTGTCCAGACCTCAGTATTTTATCTTTCATGGGAGCTTTCCATGGAAGAACCATGGGTTGCTTGGCAACGACACACTCTAAAGCGATC
CACAAGCTGGACGTGCCATCGTTTGATTGGCCGATCGCTCCGTTTCCAAAACTGCAGTACCCGCTGGAGGAATTTACCAGAGAGAACGCTCAGGAGGAGGCTCGCTGTCTGGAGGAGGTAGTGGAGGACCTGATTGTGAAATGGAGGCAGAAGGGGAAGCCAGTGGCTGGCATTGTAATT
GAACCGATCCAGGCTGAAGGTGGAGATAACCACGCCTCCCCAGACTTCTTCAGAAACCTCCGCAACATCGCACGCAAGCATGGCTGTGCTTTCCACGTGGATGAAGTCCAGACCGGTGGAGGGAACACAGGGAAATTGTGGGCTCATGAGCACTGGGGCATGGATGACCCTGCTGACATT
GTGTCCTTCAGCAAGAAGCTTCTCACTGGAGGCTACTACCACAGAGATGAGTTACAGGCTGATAAGCCGTATCGCATCTTCAACACGTGGATGGGCGACCCATCAAAGAACCTGCTCCTGGCTGAGGTTCTAAATGTGATCCGCAGAGAGAACCTTCTGGAGGAGGTGACCCGCTCTGGG
AAAGCCCTGCTTAACGGCCTTTATGACCTACAGGCTCAGTTCCCCGGCCTACTGAGCCGAGCTCGAGGACAGGGAACCTTCTGCGCCATTGATATCTGTGATGATGCCACACGCAGCAGTATCCTGCTCAAGGCCAGAGATAAAGGTGTCCTCCTGGGAGGTTGTGGGGATCGGTCGATC
CGTTTCCGTCCATCGCTGGTTTTCAAGGAATACCACGTGCACATCTTCCTCAACATCTTCAGCGAGGTGTTGGCCCAGCACAAA
>ENSXMAP00000002577_XMAC
------------------------------------------------------------------------------------------------------------------------------------------------------------------------------------
------------ATGGCGAGCTGCTTGATCAGCCGTCAGCTGTCTCTCTGCGTGCAGAAGAACTTATGGCTGAGCTCTGCAGGGTGCCGCTACGTCAGTAAGGCAGCAGCGAAGACGCAGGTGGAGTACGACTATGATGGACCCTTAATGAAAACTACAGTTCCTGGGCCCCGATCACAA
GAGCTGACAAAACAACTGGGAGACATTCAGAATGTTGGTGCAGTCAACTTCTTTTGTAACTATGAAGACAGCAGAGGAAACTACCTGGTGGACGTGGACGGCAACCGCATGCTGGACATCTACACTCAGATCTCCTCCATTCCGATTGGTTACAACCATCCTGCTCTGCTCAAGCTGATG
ACCAATCCCAACAATCTGAGCACATTCGTGAACCGACCTGCGCTGGGAATCCTGCCGCCTGAGAATTTT---------CCAGAAAAAATCACTGAAAGTCTTCTCTCAATCGCTCCCAGTGGAATGACTCGTGTTCAGACCATGGCCTGTGGCTCGTGCTCCAACGAGAACGCCTTCAAG
TCCATATTCATCTGGTACAGGAACAAGGAGCGGGGCCACAACACACCGTCTGAGGAGGAGCTGACCTCCTGCATGACAAACCAGGGCCCAGGATGTCCAGACCTCAGCATTTTGTCTTTTATGGGAGGTTTTCATGGCAGAACCCTGGGCTGTTTGGCAACAACACACTCCAAAGTGATT
CACAAGTTGGATATACCGTCGTTTGATTGGCCAGTTGCTCCGTTTCCCAGACTCAAGTATCCGCTGGAGGAGTTCAGCCGAGAGAACGCTCAGGAAGAGGCCCGCTGTCTGGAGGAGGTG---GAGGACTTGATTGTGAAGTGGAGGCAGAAAGGGAAACCTGTTGCAGGAATCGTTATT
GAACCGATTCAGTCTGAAGGTGGAGATAACCACGCCTCCCCAGACTTCTTCAGAAACCTCCGCAACATTTCACGCAAGCATGGCTGTGCTTTTCACGTGGATGAGGTCCAGACCGGCGGCGGATGCACGGGGAAGTTCTGGGCCCATGAGCACTGGGGCATGGACGACCCGGCAGAGGTC
GTCTCCTTCAGTAAGAAGCTGCTGACGGGAGGCTACTACCAGAAGGACGAACTGCAGGCCGATAAGCCGTACCGTATTTTTAACACCTGGATGGGAGACCCGTCCAAGAACTTGTTCCTGGTTGAGGTTCTTAACGTGATCCGCAGAGAGAATCTCCTGGAGGAAGTGGCCCGCTCTGGG
AAGGCTCTGCTGAACGGCCTCTATGAGCTGCAGGCTCAGTACCCGGGCCTGCTGAGCCGAGCTCGAGGACAGGGGACGTTCTGTGCCATTGATGTGCGGGACGCTGCCACGCGAGACAGACTGCTGTTGCAAGCCAGAGACAAAGGCGTGCTCCTGGGAGGATGTGGGGACCAGTCCATC
CGTTTCCGTCCTGCTCTCGTCTTTAAGGAGTACCACGTCCACATCTTCCTCAACATCTTTAACGACGTCCTGGCTCAGTACAAA
