# Supplementary material for: Global expression pattern of genes containing positively selected sites in European anchovy (Engraulis encrasicolus L.) may shed light on teleost reproduction
Source: PLoS One. 2023 Aug 11;18(8):e0289940. doi: 10.1371/journal.pone.0289940 (PMC10420382; doi:10.1371/journal.pone.0289940)
Supplement: S1 File — (ZIP) [file pone.0289940.s008.zip › alignments/anchovy.15729_ANCH.fas]

>ENSONIP00000007473_ONIL
------------------------------------------------------------------------------------------------------------------------------------------------------------------------------------
------------------------------------------------------------------------------ATCAAGAACATG------------GCAGACGTGAAGACGGTGGACGGAGACAAACTCAGCAAAAATGAGCTGAAGAGGCGAATGAAAGCAGAGAAAAAGGCA
GCTGAGAAAGAAGCCAAGGTTAAAGAGCAGGTGGAGCAAAAAAAAGAATCAAATGACCAGGGAACACAAAATGCG------TTG------GATGAGGAGACGCTTGACCCCAATCAATACTTTAAGATCCGCACTCAGGCCATCCAGGAGTTGAAGGGGACAGCGGAGGACCCTTACCCG
CACAAGTTTAATGTGGACCTGTCGCTTACAGAGTTCATTGAGAAATACAATCATCTACAGCCTGGAGACCAGCTGACAGATGTTGTTCTCAGTGTGTCAGGCCGCGTCCATGCTAAGAGGGCTTCAGGTGCCAAGCTGCTGTTCTATGACTTGCGAGGTGAAGGAGTCAAATTGCAAGTT
ATGGCAAATTCA---------AGAAACTACAAGTCTGAGGAGGACTTTGTGGCTATCAACAACAAACTGCGCCGTGGTGACATCATTGGTGTCCGCGGTAACCCAGGAAAGACCAAGAAAGGGGAGCTGAGTATCATTCCCACTGAGATGACTCTACTGTCACCATGTTTGCACATGCTA
CCCCACCTCCACTTTGGTCTCAAAGACAAGGAAACACGATTCCGCCAGCGCTACTTGGATCTGATTCTCAATGACTACGTGAGGCAGAAGTTTATAACTCGCGCCAAAATCATCACATATCTACGCAGCTTCCTAGACCAGTTGGGATTTTTGGAGATTGAGACACCAATGATGAATATT
ATTCCTGGTGGTGCAGTGGCCCGCCCATTCGTTACTTATCATAATGACCTGGACATGAACCTGTTTATGAGGATTGCTCCTGAGCTCTACCACAAGATGCTCGTAGTCGGTGGCATAGACAGAGTGTACGAGGTTGGCCGTCAGTTCAGGAATGAAGGCATTGATCTTACTCATAATCCA
GAGTTCACCACCTGTGAATTCTATATGGCATATGCTGATTACAACGACTTGATGGAAATCACGGAGAAACTACTCTCAGGAATGGTGAAGCACATCACTGGAGGATACAAGGTGACTTATCACCCTGATGGTCCAGAGGGACAGGCCTATGAGATCGACTTCACTCCACCATTCAAAAGA
GTGAGCATGACTCATGACCTGGAGAAAATTATGGGAGTGAAGTTCCCTCCTGCTGACAGCTATGACAGTGATGAGACACGTAAATTCTTTGACGACCTGTGTGTCCAGAAAGGAGTTGAATGTCCTCCGCCCAGGACCACTGCCCGTCTCCTTGACAAGTTGGTTGGAGACTTCCTAGAG
GTGACTTGTATCAACCCAACATTCATCTGTGATCACCCACAAATCATGAGCCCTTTAGCAAAATGGCACAGAACCCAGAAAGGGCTAACTGAGCGTTTCGAGCTCTTTGTGATGAAGAAAGAAATCTGCAATGCTTACACTGAGCTGAACGATCCGATTAGACAGAGGGAGCTGTTTGAG
CAGCAAGCCAAGGCCAAAGCTGAGGGCGATGATGAAGCCATGTTCATCGATGAGACCTTCTGCACAGCTCTGGAATACGGTCTGCCACCAACTGCCGGATGGGGCATGGGCATCGATCGTCTCACCATGTTCCTCACGGACTCCAACAACATCAAGGAGGTGTTGCTGTTCCCAGCCATG
AAGCCTGATGACAATAAGACAGCA---------GCGCCATCAGAGGGCACCTCCGTC
>ENSTNIP00000012219_TNIG
---------------------------------------------------------------------------------------------------------------------------------------------ATGGTGAGAACAGAA------------------------
------------------------------------------------------------------ACTTGTGAGATTAATCATTNAAATGTCATGTCTTTGTCTGAC---------------------------------AGTGAGCTCAAAAGAAGACTCAAAGCTGAGAAGAAGGCT
GCTGAAAAGGAAGCAAAAATCAAAGAGCAGCCTGTACAGGAG------------------------------GCCTGCAAG---------GATGAAGAAACACTTGACCCGAATCAATACTTCAAGATTCGCTCGCAGGCCATTGAGGATCTGAAGGGAACAGCAGAGGACCCGTACCCA
CACAAGTTTCATGTTGATATATCCCTCACAGAGTTCATTGAGAAATACAATAACCTCCAACCTGGGGATCAGCTGACTGATGTCATC---AAAGTAGCAGGTCGGGTCCATGCCAAGAGGGTTTCTGGGGCCAAACTGCTCTTCTATGACCTCCGTGGTGAAGGAGTCAAGTTGCAAGTT
ATGGCAAATTCA---------AGAAACTACAAGTCAGAGGAGCAGTTTATGGCAATCAACAACAAACTGCGCCGTGGCGACATCATTGGTGTCTGTGGGAATCCTGGGAAGACCAAGAAAGGGGAACTGAGCATCATTCCCAATGAAATGATTCTACTGTCACCATGTTTGCACATGTTG
CCTCACCTCCATTTTGGCCTCAAAGACAAGGAAACACGATACCGCCAACGGTACTTAGACCTGATCCTCAACGACAGCGTGAGACAGAAATTTATAACTCGCTCCAAAATCATCACTTATGTGCGCAGCTTCTTAGACCAGATGGGATTTCTTGAGATTGAGACTCCGATGATGAACATT
ATTCCTGGAGGCGCTGTGGCCCGGCCATTTGTGACCTATCACAATGAGCTGGATATGAACCTCTACATGAGGATAGCACCTGAGCTCTACCACAAGATGCTTGTGGTGGGTGGCGTGGACAGAGTGTATGAAATCGGGCGCCAGTTCAGGAACGAGGGCATCGACATGACCCATAACCCT
GAGTTCACAACTTGTGAATTTTACATGGCGTATGCTGACTACCATGACCTGATGGAGATCACAGAGAGACTGCTCTCAGGGATGGTGAAGCAGATCACTGGAGGATATAAGATAACTTATCACCCTGATGGTCCGGAGGGACAAGCCTACGAAGTTAACTTCACCCCTCCTTTCAAGAGA
CTCAGCATGACCCATGACCTTGAGAAGATTATGGGAGTCAAATTTCCTCCAACTGACAGTTACAACAGTGATGAGACGCGCAAGTTCTTTGACAACCTGTGTGCCGAGAAAGGAGTTGAGTGTCCCCCACCTCGAACCACCGCTCGCCTCCTGGACAAGTTGGTCGGAGAGTTCCTGGAG
GAAACCTGTATCTGCCCCACGTTCATTTGTGATCACCCTCAAATCATGAGCCCGCTAGCCAAATGGCACAGATCAGAGAAAGGCCTCACGGAGCGTTTTGAGCTCTTTGTGATGAAGAAGGAAATCTGCAACTCTTACACTGAGTTGAATGATCCAGTTAGACAGAGGGAGCTTTTCGAG
CAGCAAGCTAAGGCCAAAGCTGAGGGTGACGACGAAGCCATGTTCATTGACGAGACGTTCTGCACAGCGCTGGAGTACGGCCTGCCTCCAACGGCAGGCTGGGGCATGGGCATCGACCGTCTGGCCATGTTCCTCACGGACTCCAACAACATCAAGGAGGTGCTGCTGTTCCCAGCGATG
AAGCCTGACGACAACAAGACGCCG---------GCGCCCCCAGAGGGCACCTCTGTC
>anchovy.15729_ANCH
GCTTCGAAGAACACACGCGCGACGCAGCTAGTCACACAAGATGGCGGACGCAGCGGCTGTAGATGGAGACAAACTCAGCAAAAAGTTTGGGCACTGACCTCCCACGGTAACTCTAAAATCTGCCTCAAAGCCATGCTGACTCTGGTCAGGGTTGCTGGCCGTCAGGTGTGTCAA------
GCCCTGGGGGTCAGGACACAGTTGACAAAGTTTGCTTGCCCCAATCCAGCAGCCGTTCCTGCGCTTATTCAGGGA---TATCGCTGGCGA------------GGTGAC------------------------------AAGAGTGAGCTGAAAAGGCGTATGAAAGCTGAGAAGAAGGCT
CAGGAGAAGGAGGCCAAGGTCAAGGAACAGGTGGAGCAGAAG---CCT------GAAAAGGCTGAGCAGAACAAC------TATGGGGCTGATGAGGAAACACTGGACCCCAATCAATACTTTAAAATCCGTACACAAGCCATCCAGGCCCTCAAGGGCACGGCGGAAGACCCATACCCC
CACAAGTTCCACGTAGACATGTCCCTCACAGAGTTCATCGAGAAGTACAGCCATCTAGAGGCTGGGGACCAACTCAAAGAA---GAGCTCTGTGTGGCTGGTCGTGTCCATGCCAAGAGAGCCTCGGGTGCTAAGTTACTGTTCTATGACCTGCGAGGGGAAGGCGTCAAACTGCAAGTC
ATGGCAAACTCC---------AGGAATTACACATCAGAGGAAGATTTTGTGCGCATCAATAACAAACTGAGACGTGGTGACATCGTGGGAGTCCGTGGCAACCCTGGAAAAACAAAGAAAGGCGAACTGAGTATTGTCCCTGTGGAGATGACACTCCTGTCCCCGTGCCTCCATATGCTG
CCACATCTCCACTTTGGCCTCAAGGACAAGGAAACCCGTTTCCGTCAGCGATACCTGGATCTGATTTTGAACGACCCCGTCAGGCAAAAGTTTGTGACCCGGTCCAAAATCATCACTTACCTGAGGAGTTTCCTGGACCAGCTGGGCTTCCTGGAGATTGAGACTCCAATGATGAATATC
ATCCCTGGTGGCGCGGTGGCTAAACCCTTTATCACGTACCACAACGACCTGGACATGAACCTGTATATGAGGATTGCCCCAGAGTTGTACCACAAGATGTTGGTGGTCGGCGGCATCGACCGAGTGTACGAGGTGGGCCGCCAGTTCAGGAACGAGGGCATTGACATGACGCACAACCCC
GAATTCACCACCTGTGAGTTCTATATGGCCTATGCAGACTACCACGACCTCATGGAGATCACCGAGAGGCTGCTCTCAGGAATGGTGAAGCACATCACGGGTGGCTACAAGGTGGCGTACCATCCTGAGGGGCCGGAGGGCCAGGCGTACGAGATCGACTTCACACCGCCCTTCAGACGA
GTCAGCATGGTGCACGACCTGGAGAAGGAGCTGGGCACCAAGTTCCCCCCTCCAGACACGTACGACAGCGATGAGACTCGTAAGTTCTTCGATCAGCTGTGCGCCGCGAAGGGAGTGGAGTGCCCACCTCCTAGAACCACAGCTCGTCTCCTGGATAAGCTGGTTGGAGATTTCCTAGAA
GTAACGTGTATCAACCCAACATTCATCTGTGACCATCCACAGATCATGAGTCCACTGGCCAAGTGGCACCGATCGCAGAAAGGGCTGACTGAGCGTTTTGAGCTGTTTGTGATGAAGAAGGAGATCTGTAACGCCTACACCGAGTTGAACGACCCCATCAGACAGAGGGAGCTCTTTGAA
CAGCAGGCCATGGCCAAGGCGGAGGGTGATGACGAGGCCATGCACATCGATGAGACCTTCTGCACAGCGCTGGAGTACGGCCTGCCCCCCACAGCAGGCTGGGGCATGGGCATCGACCGCCTTGCCATGTTCCTTACAGACTCCAACAACATCAAGGAGGTGCTCCTGTTTCCTGCCATG
AAGCCTGATGACAACAAGCCTGCCGACACCACCAAGCCAGCCGAGGGCACCTCTGTG
>ENSTRUP00000044986_TRUB
------------------------------------------------------------------------------------------------------------------------------------ATGCTGAGTCTGGTCAGGGCCGCCAGCCAGCAGCTTGGCCGA------
GCCTTTGGTGTGAGGGCACAGTGGTTAAAA---CCACTTCCCTGCACAGGCGCTGTG------CACACTTGTGGG---AATCATTGGAGA------------GGTGAC------------------------------AAAAGTGAGCTGAAGAGAAGACTCAAAGCTGAGAAGAAGGCT
GCAGAAAAAGAAGCCAAAACCAAAGAGCAGCCTGAACAGGAG------------------------------GCCTGCAAG---------GATGAAGAGACACTTGACCCGAACCAATACTTCAAGATTCGCTCTCAGGCCATCGAAGAGCTGAAGGGTGCAGGGGAGGACCCGTATCCG
CACAAGTTTCATGTCGATGTATCTCTCACAGAGTTCATTGAGAAATACAAAAACCTACAACCAGGGGACCAGCTGACTGATGCTGTC---AAAGTAGCAGGTCGAGTTCACGCCAAGAGGGTTTCTGGGGCCAAGCTGCTTTTCTATGACCTCCGGGGTGAAGGAGTCAAGCTACAAGTT
ATGGCAAACTCA---------AAGAACTACACGTCAGAAGAGGAGTTTGTGGCCATCAACAACAAGTTGCGTCGTGGTGACATCATCGGTGTCTGCGGGAATCCTGGGAAAACCAAGAAAGGGGAACTGAGTATCATCCCCAAAGAAATGATTCTACTGTCACCATGTTTGCACATGTTG
CCCCACCTCCACTTTGGCCTCAAAGACAAGGAAACCCGATACCGCCAACGTTACTTAGACCTGATCCTCAACGACAGCGTGAGACAGAAATTTATAACTCGTTCTAAAATCATCACATACTTACGCAGCTTCTTAGACCAGATGGGATTTCTTGAGATTGAGACTCCAATGATGAACATT
GTTCCTGGAGGAGCTGTGGCCCGTCCATTTGTGACTTATCACAATGATCTGGATATGAACCTGTACATGAGGATAGCGCCTGAGCTCTACCACAAGATGCTTGTGGTGGGTGGAATCGACAGAGTGTATGAAATCGGTCGCCAGTTCAGGAACGAGGGCATCGACATGACTCATAACCCC
GAGTTCACAACTTGTGAATTTTACATGGCATATGCAGATTACCACGATTTGATGGAGATCACAGAGAAGCTGCTCTCAGGGATGGTGAAGCACATCACTGGAGGATACAAGATCACTTATCACCCTGATGGTCCAGAGGGACAAGCCTGGGAAGTTGACTTCACGCCCCCTTTCAGAAGA
TTGAGCATGACTCATGACCTTGAGAAGATAATGGGAGTCAAATTCCCCCCGACTGACAGTTACAACAGCGCTGAGACACGCAAGTTCTTTGACAACCTGTGTGCTGAGAAAGGAGTCGAATGTCCCCCACCCAGAACCACCGCTCGCCTCTTGGACAAGCTGGTTGGAGAGTTCATGGAG
GAAACTTGTATCAGCCCCACATTCATATGCGACCACCCTCAAATTATGAGTCCTCTGGCCAAATGGCACAGATCAGAGAAAGGCCTGACTGAGCGCTTCGAGCTCTTTGTCATGAAGAAGGAAATCTGCAATTCTTACACCGAGTTGAACGATTCAGTTAGACAGAGAGAGCTTTTCGAG
CAGCAAGCTAAGGCCAAAGCTGAGGGTGACGACGAAGCCATGTTCATCGATGAGACGTTCTGCACAGCGCTGGAGTACGGACTGCCTCCGACAGCAGGCTGGGGCATGGGCATCGACCGCCTGTGCATGTTCCTCACCGACTCCAACAACATCAAGGAGGTGCTGCTGTTCCCGGCGATG
AAGCCTGATGACAACAAGGCGTCG---------GCGCCCCCAGAGGGCACCTCCGTC
>ENSDARP00000136176_DRER
------------------------------------------------------------------------------------------------------------------------------------ATGTTGACTCTGGTCAGAATA---------------TGCCAACTGCAA
GCGCTCAGGCCGCGGACG------------CTTGCTCTTCCCGGCTCACAAAACCTGCCTTTGCTTATTCAAGGA---ATACGCTGGAAA------------AGTGAC------------------------------AAAAGTGAGCTGAAAAGGCGCATGAAAGCTGAGAAGAAAGCA
GCTGAGAAGGAAGCCAAGGTCAAAGAGCAGCAGGAACAGAAG---GAGACCAATGACAAGCCACAGCAGAACGCA------TACGGGGCAGATGAGGAAACACTGGACCCCAATCAATACTTCAAGATACGTTCACAAGCCATTCAAGCCTTGAAGGGAACAGCCGAAGATCCTTACCCT
CACAAATTTCACGTGGACTTGTCTCTTACTGAGTTCATTGAGCGCTATAACCACCTTCAGCCTGGAGACCACTTGACAGATGTTGTCCTCAATTTATCAGGTCGTGTTCATGCTAAGAGGGCTTCAGGCGCCAAGCTGCTGTTCTATGATCTGCGAGGAGAAGGAGTCAAGCTGCAGGTC
ATGGCCAACTCC---------AGAAACTACACATCAGAAGAAGCGTTTGTGCACATCAACAACAAACTGAGGCGTGGAGACATCATCGGGGTCCGGGGGAACCCTGGCAAGACAAAGAAGGGCGAGTTGAGCATCATCCCAGTGGAGATGACCCTGCTGTCTCCATGTCTTCATATGCTT
CCACATCTTCACTTTGGCCTGAAAGACAAGGAAACCAGGTTCAGACAGCGATATCTGGACCTGATTCTTAATGATTTTGTGAGACAGAAGTTTGTTACTCGTTCCAAGATTATCACGTATCTCCGCAGCTTTCTTGACCAGCTTGGATTTCTGGAGATTGAAACCCCAATGATGAACCTG
ATCCCTGGTGGCGCAGTAGCAAAGCCATTTATCACCTATCACAATGATCTGAACATGAACCTGTACATGAGAATTGCTCCTGAGCTTTACCATAAGATGTTGGTAGTTGGAGGAATCGACCGCGTGTACGAGATTGGCCGTCAGTTCCGTAATGAAGGCATCGATCTCACTCACAACCCA
GAGTTCACCACCTGTGAGTTCTACATGGCCTATGCCGACTATCACGACCTGATGGAAATCACAGAGAAGCTTCTCTCAGGAATGGTGAAGCACATTACCGGAGCTTATAAAGTGACGTATCATCCTGATGGTCCAGAGGGACAGGCCTACGAAATAGACTTCACCCCTCCCTTCAGGCGA
ATCAGCATGACCCAAGAGCTGGAGAAGGAGTTGGGTGTGAAGTTTCCACCTCCTGACACCTATGACAGTGACGAAATGCGCAAGTTCTTAGACGACCTGTGTGTTCAGAAAGAAGTTGAATGTCCTCCTCCCAGGACAACTGCTCGACTTCTTGATAAGTTGGTGGGAGACTTCCTGGAG
GTGAAGTGCATCAACCCAACATACATCTGCGATCATCCACAGATAATGAGTCCTCTTGCTAAATGGCACAGGTCACAGAAAGGTCTAACTGAACGTTTTGAACTCTTTGTGATGAAGAAGGAGATCTGCAATGCCTACACAGAGTTGAACGATCCCATCAGACAGCGAGAACTGTTTGAG
CAGCAGGCTAAGGCTAAGGCAGAAGGTGACGACGAGGCCATGTTCATTGATGAGACCTTCTGCACCGCTTTAGAGTACGGTCTTCCCCCCACAGCAGGATGGGGAATGGGCATCGACCGCCTCACCATGTTCCTCACAGACTCCAACAACATCAAGGAGGTGCTGCTTTTCCCTGCCATG
AAGCCAGAAGACAATAAACCAGCT---------GCACCTGCAGAGGGCACATCAGTC
>ENSGACP00000020788_GACU
------------------------------------------------------------------------------------------------------------------------------------ATGCTGTGTCTGGTCAGGGCAGCCGGGCAGCAGCTGTGCCAG------
GCCTGTGGGGTCAGGGGGCAGTGGTTAAAATGTGCTGCCCCGTGTGCAGAAGCAGTCTCGGCTCATATTTACGGG---ATCCGTTGGAGA------------GGTGAC------------------------------AAAAGTGAGCTGAAGAGACGAATGAAAGCCGACAAGAAGGTG
GCCGAAAAAGAAGCCAAGATCAAAGAGCAGTTGGACCAAAAGAAAGAATCCAACGACCAAGGAGCGCAAAATGCCTGTGCATTG------GATGAGGAGACGCTCGACCCAAATCAATACTACAAGATCCGCACCCAGGCCATCCAGGAACTGAAGGGCACCGCGGAGGACCCGTACCCC
CACAAGTATCACGTCGACCTCTCGCTCACGGGGTTCATCGAGAAATACAGTAACCTGCAGCCTGGAGATCAGCTGACGGACGTTGTTCTCAATGTCTCAGGCCGCGTCCATGCCAAGAGGGCTTCTGGTGCCAAGCTCATTTTCTACGACCTGCGAGGAGAAGGCGTCAAGTTGCAAGTC
ATGGCAAACTCAAACTGTGTCAGGACCTACAAGTCTGAAGAGGCCTTTGCGGCAATCAACAACAAACTGCGTCGTGGCGATATCATCGGTGTCCGCGGCAACCCAGGGAAGACAAAAAAAGGAGAATTGAGCATCATTCCCATCGAGATGACCCTGCTATCGCCATGTTTGCACATGTTG
CCCCACCTCCACTTTGGCCTCAAAGACAAGGAAACACGTTTCCGCCAGCGCTATTTGGATCTGATTCTCAATGACTACGTGAGGCAAAAGTTCATAACTCGCTCCAAAATCATCACATACCTGCGCAGTTTCCTGGACCAGCTGGGATTTTTGGAGATCGAGACCCCTATGATGAACATT
ATTCCCGGTGGAGCAGTGGCTCGTCCGTTTGTTACTCACCACAATGAGCTGGACATGAACCTGTTCATGCGAATCGCACCGGAGCTCTACCACAAGATGCTCGTGGTTGGCGGACTGGACCGAGTGTATGAGATTGGTCGTCAGTTCAGGAATGAAGGCATCGATCTTACTCACAATCCA
GAGTTCACCACCTGTGAGTTCTACATGGCGTATGCCGATTACCACGATTTGATGGAGATCACAGAGAAGCTACTCTCAGGAATGGTGAAGCACATCACTGGAGGATACAAGGTGACGTATCACCCTGACGGTCCAGAGGGGCCGGCACAGGAGATTGACTTCACACCGCCATTCAGGAGA
GTGAGCATGACACAAGACCTGGAGAAGGTCATGGGAGTGAAGTTCCCTCCCACCGACAGCTACGACAGCGACGAGACGCGCAAGTTCTTTGACAACCTGTGTGCACAGAAAGGAGTCGAGTGTCCACAACCCAGAACCACGGCCCGCCTCCTCGACAAGTTGGTTGGAGATTTCCTTGAG
GTCACCTGTATCAACCCCACATTCATCTGTGAACACCCTCAAATCATGAGTCCCTTAGCAAAAGGGCACAGAACACAGAAAGGCCTCACGGAGCGCTTTGAGCTCTTTATGATGAAGAAGGAAGTCTGCAATGCTTACACTGAGTTGAATGATCCAATTAGACAGCGGGAGCTTTTTGAG
CAGCAGGCAATGGCGAAGGCAGAGGGCGACGATGAGGCCATGTTCATTGATGAGAGCTTCTGCACAGCTCTTGAATATGGACTGCCACCGACTGCCGGCTGGGGGATGGGCATCGATCGCCTCGCCATGTTCCTCACCGACTCCAACAACATGAAGGAGGTGCTGCTCTTCCCTGCTATG
AAGCCTGACGAAAAC---AAGGCG---------GCGCCTACAGAGGGCACCTCCGTC
>ENSXMAP00000003217_XMAC
------------------------------------------------------------------------------------------------------------------------------------ATGCTGTGTCTGGTCAGGGCTGCCAGGCAGCAGCTGTGTCAA------
GCCTTTGCTGTCAGAGGACAGTGGTTAAAATATGCATCCCCGTGTTCAGCTGCAGCCCCGGCTCAGTTTCACGCA---ATACGATGGAGA------------GGTGAC------------------------------AAAAGTGAGCTGAAGAGACGAATGAAAGCTGATAAGAAAGCG
GCTGAGAAAGAATCAAAAGGAAAGGAT---TTGGGGGAACAAACTGATTCCAATAATGCCAATGCACAAAATGCCAGTGCCCTG------GATGATGAGACACTCGATCCCAATCAATACTTCAAGATCCGCACCCAGGCCATCCAGGAGTTGACGGGCACAGCTGAGGACCCGTACCCA
CACAAATACCATGTAGACTTGTCGCTTACAGACTTCATTCAGAAATACAACCACCTGCAACCTGGGGACCAACTGAGCGATGTTGTTCTCGCTGTGTCAGGCCGAGTTCACGCCAAGAGGGCTTCTGGTGCCAAGCTGATCTTCTACGACCTGCGTGGTGAAGGAGTTAAGCTGCAGGTC
ATGGCAAACTCA---------AGGAACTACAAGTCTGAAGAAGCGTTTGTGGCCATCAACAACAAGCTGCGGCGTGGCGACATCATTGGTGTCCGTGGAAATCCTGGAAAGACCAAGAAGGGGGAGCTGAGCATCATTCCCATCGAGATGACCCTGCTGTCACCATGTTTGCACATGTTG
CCCCACCTCCACTTTGGCCTCAAAGACAAGGAAACTCGATTCCGCCAGCGCTATTTGGATCTGATTCTCAACGACTATGTGCGGCAGAAGTTCTTAACTCGAGCCAAAATCATCACATATCTGCGAAGCTTTCTCGACCAGATGGGCTTCCTGGAGATTGAGACACCAATGATGAACATT
ATTCCTGGAGGAGCAGTGGCCCGTCCTTTCGTTACCTACCACAATGAGCTGGACATGAACCTCTTCATGAGGATTGCCCCTGAGCTTTACCACAAGATGCTGGTGGTTGGTGGCCTGGACAGGGTGTATGAGATCGGTCGTCAGTTCAGGAACGAAGGAATCGACCTCACTCACAATCCA
GAGTTCACCACCTGTGAATTCTACATGGCATATGCTGATTACCATGACTTGATGGAAATCACAGAGAAACTGCTGTCTGGAATGGTGAAGCACATCACCGGAGGATACAAGGTGACTTACCATCCTGATGGTCCAGAGGGCCAGGCCTATGAGGTTGACTTCACTCCTCCATTTAAAAGA
GTGAGCATGACACACGATCTGGAGAAGATCATGGGAGTTAAATTCCCTCCAACGGACAGCTACGACTCCGACGAGACCCGCAAATTCTTCGACGATCTGTGTGCCCAAAAAGGTGTTGAGTGTCCTCCACCCAGGACCACTGCCCGCCTCCTTGACAAGTTGGTTGGAGATTTTCTCGAG
GTCACATGCATCAGTCCAACTTTCATCTGTGATCACCCTCAAATCATGAGTCCCTTGGCAAAATGGCACAGATCAGAAAAAGGTCTAACTGAGCGTTTTGAGCTTTTTGTCATGAAAAAGGAAATTTGCAACGCCTACACAGAGTTGAACGATCCAATCAGACAGAGGGAGCTGTTTGAG
CAGCAAGCCAAGGCAAAAGCTGAGGGTGACGATGAAGCCATGTTCATTGATGAGACCTTCTGCACAGCACTGGAATACGGTCTGCCTCCGACTGCTGGCTGGGGGATGGGCATCGACCGTCTCACCATGTTCCTCACCGACTCAAACAACATCAAGGAGGTGTTGCTGTTCCCAGCCATG
AAGCCCGACGACAATAAGAAGTCT---------GCTCCCTCTGAGGAAACTTCTTCC
