# Supplementary material for: Global expression pattern of genes containing positively selected sites in European anchovy (Engraulis encrasicolus L.) may shed light on teleost reproduction
Source: PLoS One. 2023 Aug 11;18(8):e0289940. doi: 10.1371/journal.pone.0289940 (PMC10420382; doi:10.1371/journal.pone.0289940)
Supplement: S1 File — (ZIP) [file pone.0289940.s008.zip › alignments/anchovy.15827_ANCH.fas]

>ENSONIP00000021367_ONIL
ATGCAGAGCTGCGCCAAGTCCTGGGGGGTCTTTTTGGCCAAGTCGGTGAATCCC---------------------------------------------------------GGCGCACCGCGCAGGCATTTGAGCGATAAGAGCCGCGTG------------------------------
---------------GTTTGGAAACTTCAGTGCAAGATCCGA------AACAGCTGCGCATCCCTAACAACATCAGCC---------------------CGGGCTCTGAGG------------------------------------------ACCTCTGCAGCCGTC---TCCTCCAGG
CAGATAGAAAGGATTTTACCCAGACATGATGATTTTGCTGAGCGCCACATCGGTCCAGGTGAGAAGGAGAAGAGAGACATGCTGGATGTTCTGGGACTCGAGTCAGTCGACCAGTTGATTGAAAACACAGTACCATCTTCTATCCGTCTGCAGAGGAGCTTGAGGATGGATGATCCAGTC
TGTGAGAATGAGGTTCTGGAGTCTCTTCAAAAGATTGCATCAAAAAACAAAGTATGGAGGTCCTACATCGGCATGGGTTACTACAACTGCTCCGTACCGCCGCCCATCCAGCGCAACCTCCTGGAGAATGCAGGCTGGGTCACTCAGTACACGCCTTACCAGCCCGAGGTCGCTCAGGGT
CGCCTGGAGTCTCTTCTCAACTACCAGACCATGATCTGTGACATCACAGGCATGCCTGTGGCTAACGCCTCTCTGCTTGATGAGGGAACGGCTGCTGCTGAGGCCATGCAGCTCTGTCACAGACAAAACAAAAGAAGAACCTTCTACGTTGACCCACGCTGCCATCCCCAGACTATTGCT
GTAGTGCAGACCAGAGCTAACTATATTGGGGTAAAAACGATTCTAAAGCTGCCTCATGAGATGGACTTCAGTGGACAAGAT------------------------------------------------GTGAGCGGTGTGCTGTTTCAATATCCAGACACTGATGGCAGAGTGGAAGAC
TTCACTGCACTTGTAGATCGGGCACACAAGGGTGGGGCCCTGGCT---------------------TGCTGTGCCACAGACCTATTAGCACTGTGTGTGCTACGTCCCCCTGGAGAATTTGGTGTTGATATCGCACTGGGCAGTTCCCAG------------------CGGTTTGGGGTT
CCT---------------------------------------------------------------------------------CTTTGCTACGGCGGTCCACATGCTGCCTTTTTTGCCGTTAGAGAAAACCTGGTCCGGATGATGCCTGGCAGAATGGTTGGAGTCACCAAAGATGCA
GCTGGTAAAGAAGTATATCGTCTTGCGCTGCAGACCAGAGAACAGCACATCCGCAGAGATAAGGCAACCAGCAACATTTGCACTGCGCAGGCTCTGCTGGCCAACATGGCTGCTATGTATGCACTGTATCATGGACCCCAGGGACTAAAGCACATTGCAAAGAGGACACATGGTGCTGCT
TTGATCCTTGCAGAAGGTCTG------AAGAGAGCTGGACACCGGCTGCAGAGCGAAATGTTCTTTGACACACTAAAGATCAGCTGTAGCGTGGCTGCCAAAGATATCCTGGAGAGAGCTGAGCAGAGGAAGATAAACCTGCGAGTCTACACCGAAGGAGTGTTGGGCGTCTCGCTCGAT
GAAACGGTGACTGAGAGGGATTTGGATGACTTGCTCTGGGTCTTTGGCTGTGAATCTTCTGCTGAGCTGATAGCTGAAAAGATGGGCGAGCGGGTGAAGGGAATCATGGGAAGT---CCTTTCAAGAGGACAAGCAAATACCTTACACACCAGGTCTTCAACAGTTACCATTCTGAGACC
AACATTGTGAGATATATGAAGCGTCTGGAGAATAAGGACCTCTCCTTAGTCCACAGCATGATACCCCTG------------------------------------------GGCTCCTGTACCATGAAGCTAAACAGCTCATCAGAGCTCATGCCCATCACATGGAGGGAGTTTGCCAAC
ATCCATCCTTTCGTGCCGCTGGATCAGGCAGAGGGCTACCAGAAACTCTTCAGACAGCTGGAGAAAGACCTCTGTGAGGTGACGGGCTATGACAAGATCTCGTTCCAGCCAAACAGT------GGTGCTCAGGGAGAATATGCAGGCCTGGCTGCCATAAAAGCCTACCTGAACTCAAAG
GGGGAGAGTTCAAGAAGTGTTTGTCTAATCCCCAAGTCGGCACACGGCACCAACCCAGCAAGCGCTCAGATGGCAGGAATGAAGGTTCAAGTGGTGGAGGTGGATAAGGATGGCAACATCGATCTGTCTCACTTGAAGGCCCTGGTGGACAAACACAAGGCAAACCTGGCAGCCATGATG
ATCACCTACCCCTCCACCTTTGGTGTGTTTGAAGAGCATATCGGAGACGTTTGTGACCTTATTCACAAAAACGGTGGCCAAGTGTACCTGGATGGCGCCAACATGAATGCCCAGGTGGGCTTGTGTCGTCCTGGAGATTACGGGTCGGATGTTTCTCACCTAAACCTGCACAAAACCTTC
TGCATCCCTCACGGTGGAGGAGGGCCCGGCATGGGGCCAATTGGAGTGAAGGCGCACCTTGCCCCCTTCTTACCGAGCCACCCGGTGGTTTCCATGCAGTCAGTGAACATCAGCAGCTCACTGGGCACCATCAGCGCAGCTCCCTGGGGCTCCAGCGCCATCCTGCCAATCTCCTGGGCT
TACATTAAGATGATGGGATCCAAGGGACTGCGGCATGCTACAGAAGTGGCCATCCTTAATGCCAACTACATGGCTAAGAGGCTGGAGGGTCACTATAAAATCCTTTACCGAGGCAGGAAAGGTTTTGTAGCCCATGAGTTCATTCTGGACGTGAGGCCATTCAAGAAGACAGCTAATATT
GAGGCTGTTGACGTGGCCAAGAGGCTGCAGGATTATGGTTTCCATGCACCCACTATGTCTTGGCCAGTGGCAGGTACTCTTATGATTGAGCCTACAGAATCGGAAGACAAGGCTGAGATGGACCGTTTCTGCGACGCCCTGCTAGCCATCAGACAGGAGATTGCAGAAATCGAAGAGGGA
AGGATGGACTCGCGCATCAACCCACTTAAGATGGCCCCTCACTCTTTGGCGTGCATCTCAACGTCCAGCTGGGACAGACCCTACTCCAGGGAGTGTGCTGCCTTCCCCTTGCCCTTCATAAAACCTGAGACCAAATTCTGGCCGAGCATCTCCAGGATCGATGACATCTATGGTGACCAG
AACCTCATGTGCACCTGCCCACCCATGGAGGTGTATGAGTCTCCATATGAGGAGAAGAGAGCCTCCTCC
>ENSTNIP00000018645_TNIG
ATGCAGAGCTGCGCCAGGTCCTGGGGGCTCTTCTTGGCCAAGTCGGCGAATCCG---------------------------------------------------------AGCGCCCCGTGTGGGCATCTGGCCGGCAAGAGTCGCCTG------------------------------
---------------GTGTTG---------------------------------------------------------------------------------GCTCTGAGG------------------------------------------ACCTCCGCGGCCATC---TCTTCGAGG
CAGATAGAGAGAATATTACCCCGACACGATGATTTCACAGAGCGGCACATCGGTCCAGGTGAGAGGGAGAAGAGAGAAATGCTGGATGTTCTGGGACTCGAGTCGGTCGACCAGTTGATCGAGAACACGGTACCAAGCTCGATCCGCATGCGACGCAGCATGAAAATGGATGATCCAGTC
TGCGAGAATGAGATCCTGGAGTCTCTGCAGAAGATCGCATCCATGAACAAAGTGTGGAGGTCCTACATCGGCATGGGTTACTACAACTGCTCAGTACCGCCGCCCATCCAGCGCAATCTGCTGGAAAACTCAGGCTGGGTAACCCAGTACACACCCTACCAGCCCGAAGTCTCTCAGGGC
CGCCTGGAGTCGCTCCTCAACTACCAGACCATGATTTGTGACATCACCGCTATGTCAGTGGCCAACGCCTCCTTGCTGGACGAAGGGACGGCTGCCGCTGAGGCCATGCAACTGTGTCACAGACAGAACAAACGGAGAACCTTCTACGTTGATCCGCGCTGCCACCCGCAAACTATAGCT
GTGGTGCAGACCAGAGCCAACTACATCGGAGTGAAAACCGTGCTGAAGCTACCTCATGAGATGGACTTCAGCGGGAAGGAC------------------------------------------------GTGAGCGGCGTGCTCGTCCAGTACCCGGACACTGACGGCAGGGTGGAAGAC
TTCACCGCTCTGGTGGACCGGGCTCACAAGGGAGGGGCTTTGGCC---------------------TGCTGTGCCACAGACCTGTTGGCGCTCTGTGTGCTGCGCCCTCCGGGAGAGTTTGGGTTCGACATCTCGCTGGGCAGCTCCCAG------------------AGGTTCGGGGTT
CCG---------------------------------------------------------------------------------CTGTGCTATGGCGGGCCTCACGCTGCCTTCTTTGCTGTGAAAGAGAACCTGGTGAGGATGATGCCTGGCCGGATGGTCGGAGTCACAAGAGATGCA
GCTGGGAAGGAGGTGTTTCGGCTGGCTTTGCAGACCAGAGAGCAGCACATCCGCAGGGACAAAGCAACCAGCAACATCTGCACTGCTCAGGCTCTGCTCGCCAACATGGCTGCCATGTTTGCTCTGTATCACGGTCCTCAGGGGCTCAAACACATCGCCAAGCGGACGCACAGCGCCGCT
CTGATCCTCGCCGAAGGCCTG------AAGAGAGCGGGGCACCGGCTTCACAGCGACATGTTCTTCGATACGTTAAAGATTACCTGCGGCGTGGCAGCCAAAGACATCCTGGAGAGAGCGGCTCAGAGGCAGATTAATCTGAGAGTGTACAGCGAGGGAGTGCTGGGCGTTTCTCTAGAT
GAGACGGTGTCAGAGAAGGATTTAGACGATTTGCTCTGGGTCTTTGGCTGTGAATCATCAGCTGAGCTGATTGCCGAGCAGATGGGGGAACGGCCCAAGGGCATCATGAGCAGT---CCTTTGAAAAGGACAAGCAAATACCTCACACACCCGATCTTTAACAGCTACCATTCTGAGACC
AACATCGTCAGATACATGAAGCGTCTGGAGAACAAGGACATCTCTTTGGTGCACAGCATGATTCCGCTG------------------------------------------GGCTCCTGCACCATGAAGCTGAACAGCTCCTCGGAGCTCATGCCCATCACCTGGCGGGAGTTTGCCAAC
ATTCACCCCTTCGTGCCTCTGGATCAGGCTGAAGGCTACCAGAAGCTTTTCAGACAGCTGGAGAAGGACCTCTGCGAGGTGACAGGTTACGACAGCATCTCCTTCCAGCCCAACAGT------GGTGCTCAGGGAGAATATGCCGGCCTGGCTGCCATTAAAGCCTACCTGAACTCCAAG
GGCGAAAGCGCAAGAACTGTGTGTCTCATCCCTAAATCTGCCCATGGTACCAACCCAGCAAGCGCCCAGATGGCTGGCATGAAGGTTCAGGTGGTGGAGGTGGACAAAGATGGCAACACTGACCTGGCACACCTCAAGGCTTTGGTGGACAAACACAAGGCTAATCTGGCAGCCATGATG
CTCACCTACCCTTCCACCTTTGGTGTGTTTGAGGAGCATGTCAGAGAAGTGTGTGACCTGATTCACGAGAATGGCGGCCAAGTGTATCTGGACGGTGCCAACATGAACGCTCAGGTTGGGCTGTGCCGTCCTGGAGACTACGGCTCTGATGTGTCTCACCTCAACCTGCACAAGACCTTC
TGTATCCCTCACGGTGGAGGTGGACCTGGCATGGGCCCAATTGGAGTTAAGGCTCACCTTGCTCCCTTCCTCCCGAGTCATCCTGTGGTACCCATGCAGGTA------CCCAGCAGCTCACTGGGCACCATCAGCGCTGCACCCTGGGGCTCGAGCGCCATCCTGCCCATCTCCTGGGCC
TACATAAAGATGATGGGAGCCAAAGGATTGCTTCATGCTTCGGAGGTGGCCATCCTGAACGCCAACTACATGGCCAAGAGGCTGGAAGGTCACTACAAGATCCTCTTCAGAGGCAGGAAAGGTTACGTAGCTCATGAATTCATTCTGGACGTGAGGCCGTTCAAGAAGACGGCAAACATC
GAGGCCGTGGACGTGGCCAAGAGGCTGCAAGACTACGGTTTCCATGCGCCCACCATGTCTTGGCCGGTCACGGGCACTTTAATGATCGAGCCCACGGAGTCGGAGGACAAGGCCGAGATGGACCGGTTCTGCGACGCGCTGCTGGGCATCCGACAGGAAATCGCAGACATTGAGGAGGGA
AGGATGGACTCCCGTGTCAACCCCCTCAAGATGGCCCCTCACTCTCTGGCTTGTGTCTCATCCTCCACCTGGGACAGACCCTACTCCAGGGAGCATGCTGCTTTCCCCTTGCCTTTCATTAGACCCGAGACCAAATTTTGGCCAAGCATCTCCAGGATCGATGACATCTACGGCGACCAG
CACCTCGTGTGCACCTGCCCACCCATGGAGGTGTACGAGTCTCCGTACGAGGAGAAGAGAGCCTCCTCG
>anchovy.15827_ANCH
ATGCAGTGCTGCGCGAGATCTTGGGGGTTTCTACGCTCTGGACCAGTGAAT------------------------------------------------------------------------CGGCTCGTGCGCTCCAAAAATCGGCAACACTTTGAAAGACTGTTAACTCGCCATCAG
CATGTTTGTGAACCTGTCTGC---------------------------------------------------------------------------------GGACTACGG------------------------------------------ACATCTGCAGCCGCTTTTCAGTCTAGG
AAAATAGAGAGATTGTTACCAAGGCACGATGATTTTGCCGAAAGACACATAGGGCCAGGTGAAAAGGAAAAGAAGGAGATGCTCAGTTTTCTCGGGATAGAGTCCATAGAGGAGATGATCGAAAAGACTGTCCCAACGTCCATCCGTCTTCAGAAACCTATGAAAATGGATGATCCTATC
TGTGAAAATGAAATCCTGGAATCTCTTCAGAAGATTGCATCCAAGAACAAGTTGTGGAGGTCCTACATCGGCATGGGCTATTACAACTGCACCGTTCCCCCAGTCATTCAGAGGAACCTGCTGGAAAATTCTGGATGGGTTACACAGTACACGCCCTACCAGCCAGAGGTGTCCCAGGGG
CGACTGGAGAGCTTACTGAACTACCAGACCATGGTGTGTGATCTCACTGGATTATCCGTGGCCAACGCCTCCCTCTTGGACGAGGGCACTGCCGCAGCTGAAGCTATGCAGCTCTGTCACAGACAGAACAAAAGGAGAAATTTCTACATCGACCCACGATGCCACCCACAGACGATCGCC
GTTGTGCAGACCCGTGCAAATTACATCGGAGTGAACACCATATTGAAGCTGCCTCATGAGATGGACTTCAGTGGGAAGGAT------------------------------------------------GTGAGCGGCGTCCTCTTCCAGTACCCGGACACCGAGGGCCGCGTGGAAGAC
TTCACTGCACTTGTGGATCGAGCTCACAAAGGCGGGGCACTGGCC---------------------TGTTGTGCCACAGACCTGTTGGCCCTCTGTGTTCTCCGGCCCCCAGGGGAGTTTGGGGTGGACGTGGCGCTGGGCAGTTCTCAG------------------CGGTTTGGAGTC
CCC---------------------------------------------------------------------------------CTCTGCTATGGTGGACCTCATGCCGCCTTCTTCTCTGTCAAGGAGAGCCTGGTGCGCATGATGCCGGGCAGAATGGTGGGCGTGACCAGAGATGCT
GCTGGTAAGGAAGTGTATCGTCTAGCCCTGCAGACCAGAGAACAGCACATTCGCAGAGACAAAGCTACGAGTAACATCTGCACTGCTCAGGCTCTCCTGGCAAACATGGCTGCCATGTTTGCTTTGTACCACGGACCTCAAGGCCTGAGGCATATTGCTGAGAGGACCCACAACGCCGCA
TTGATCTTGTCTGAAGGGCTG------AAACGTGCAGGCCACAAGCTGCAGCATGAGATGTTCTTCGACACCTTGAAGGTCCATTGTAGCGTGGCTGCCAAAGACATCATGGAGAGAGCTGTTCAACGGCAGATCAATCTACGAGTTTACAGTGACGACGTGCTTGGCGTTTCCCTGGAC
GAGACCGTGACTGAGCGGGATCTGGATGACCTTCTTTGGGTGTTCGGCTGTGAATCCTCAGCTGAACTGATTGCTGAGAAGATGAGCGGACTGAATAAGGGCCTACTGGGGAGT---CCTTACAAGAGGACCAGCAAGTACCTCAACCATCCCATTTTTAACAGTCACCACTCTGAAACA
AACATTGTGAGATATATGAAACGTCTGGAGAACAAAGACCTTTCTCTTGTCCACAGCATGATTCCACTG------------------------------------------GGTTCCTGTACGATGAAACTCAATAGCTCTGCAGAGCTCATGCCAATCACGTGGAGAGAATTTGCCAAT
ATCCACCCATTTGTACCGCTGGACCAAGCGCAGGGCTATCAGCAGCTCTTCCATCAGCTGGAGAAGGATCTCTGTGAAATCACCGGATATGACAAGATCTCCTTCCAACCCAACAGT------GGTGCTCAGGGTGAATATGCTGGCCTTGCTGCAATCAAAGCCTATCTCAATTCCAAA
GGGGAGCAGCACCGAACTGTGTGTCTGATCCCGAAGTCGGCCCATGGTACGAACCCCGCCAGTGCCCAGATGGCAGGCATGAAGGTGCAGGTGGTGGAGGTGGACAAAGAGGGAGGCATCGATATGGTACACCTCAGGGCTCTGGTGGATAAGCACAAGGCTAAGTTGGCTGCAATGATG
GTCACGTACCCTTCAACGTATGGTGTGTTTGAAGAGAACATCGGCGAGGTCTGTGACCTCATCCACCAGAATGGCGGACAGGTGTATTTGGATGGCGCTAACATGAATGCTCAGGTAGGCTTGTGCCGCCCAGGAGATTACGGCTCTGATGTGTCCCATCTGAACCTCCACAAGACCTTC
TGCATCCCCCACGGAGGAGGAGGCCCGGGCATGGGGCCTATCGGAGTAAAGGAACACCTGGCACCATTCCTTCCCAGTCACCCAGTTGTGCCCATGCAAGCCGGCGATGCGCTGAGCTCTTTGGGGACCATTAGTGCTGCCCCCTGGGGGTCAAGTGCTATTCTGCCGATTTCGTGGGTT
TACATCAAGATGATGGGCGCCAGAGGTCTGGTGCATGCCACTGAGATTGCCATCCTCAATGCTAACTACATGGCCAAGAGAATGGAGAACCACTACAAAGTGCTCTTCAGAGGACTACAAGGCTTCTGTGCCCATGAATTCATTTTGGATATCCGACCATTCAAAAAGACTGCAAACATT
GAGGCTGTAGATGTTGCCAAGAGATTGCAAGATTACGGTTTCCATGCTCCCACCATGTCGTGGCCGGTGGCTGGCACGCTGATGATTGAGCCCACCGAGTCGGAGGACAAGGCAGAGCTAGACCGCTACTGTGATGCGCTGATCGCCATCCGGCAGGAGATCGCAGAAATCGAGGAGGGA
CGAATGGACTCCCGCGTAAACCCACTTAAGATGGCTCCTCATTCTTTGGCCACCATTGTGTCTGGCACGTGGGACAGACCTTACTCCAGAGAGTTTGCTGCATTCCCCCTGCCATTTGTGAGACCTGAAACGAAGTTCTGGCCCACGATTTCAAGGATTGATGACATCTACGGAGACCAA
CATTTGGTCTGCACCTGCCCACCAATGGACGTCTATGAATCTCCGTATGAGGAA---AGGGCCGCGTCG
>ENSTRUP00000043170_TRUB
ATGCAGAGCTGCGCCAAGTCCTGGGGACTCCTCTTGGCCAAGTCGGCGAATCCCCGGATCCGGACCCGCGGTGCGTCCGCCTCATCACTATCCCCATCATCCTCAGCAGGAGCGGCGCTCAGGGGT------------------------------------------------------
---------------------------------------------------------------------------------------------------------TTGAGG------------------------------------------ACTTCCGCGGCCATC---TCGTCCAGG
CAGATAGAGAGAATATTACCCAGACATGATGATTTTACAGAGAGGCATATCGGTCCAGGTGACCGAGAGAAGAGAGAAATGCTGGATGTTCTGGGACTCGAGTCGATCGACCAGTTGATCGAAAACACGGTGCCAAGCTCGATCCGAATGCGGCGCAGCATGAAAATGGATGATCCAGTC
TGTGAGAATGAGATCCTGGAGTCCCTACAGAAGATCGCATCGATGAACAAAGTGTGGAGGTCCTACATCGGCATGGGTTACTACAACTGCTCGGTGCCACCCCCCATCCAGCGCAATCTGCTGGAAAATTCTGGCTGGGTAACTCAGTACACACCCTACCAGCCTGAAGTTTCTCAGGGT
CGCCTGGAGTCCCTCCTCAACTACCAGACCATGATATGTGACATCACCGGCATGTCAGTGGCCAACGCTTCCTTGCTGGATGAAGGGACGGCTGCTGCCGAGGCCATGCAGCTCTGCCACAGACAGAACAAAAGAAGAACTTTCTATATTGACCCACGCTGCCACCCGCAAACTATAGCT
GTAGTGCAGACCAGAGCCAATTATATCGGAGTGAAAACCGTGCTGATGCTGCCTCATGAGATGGACTTCAGCGGGAAGGAC------------------------------------------------GTGACTGGGGTACTTGTCCAGTATCCGGACACTGACGGCAGGGTGGAAGAC
TTCACTGCTCTGGTGGACCGGGCACACAAGGGAGGGGCTTTGGCT---------------------TGCTGCGCCACAGACCTGTTGGCGCTTTGTGTGCTGCGGCCTCCGGGAGAGTTTGGATTCGACATCGCGCTCGGCAGCTCCCAG------------------AGGTTTGGGGTT
CCT---------------------------------------------------------------------------------CTTTGCTACGGTGGTCCTCACGCTGCCTTCTTCGCTGTGAAAGAGAACCTGGTGAGGATGATGCCTGGCCGAATGGTCGGAGTCACAAGAGATGCA
GCTGGGAAGGAGGTGTTTCGACTGGCTTTGCAAACCAGAGAGCAACACATCCGCAGAGACAAAGCAACCAGCAACATCTGTACTGCACAGGCTCTGCTCGCCAACATGGCCGCCATGTTTGCTCTGTATCACGGTCCGCAGGGGCTCAAACACATCGCCAAGAGAACGCACAGCGCCACT
CTGATCCTCGCCGAAGGCCTG------AAGAGAGCGGGGCACCGGCTACACAGTGACATGTTTTTCGACACCTTAAAGATCACCTGTGGGGTGGCAGCCAAAGACATCCTGGAGAGAGCAGCTCAGAGGCAGATAAATCTGAGACTGTACAGCGAGGGAGTGCTGGGCGTTTCTCTGGAT
GAGACGGTGTCCGAGAGGGATTTAGACGACCTGCTCTGGGTCTTCGGCTGTGAATCTTCAGCTGAGCTGATCGCCGAGCAGATGGGGGAACGGCCCAAAGGGATCATGGGAAGT---CCTTTGAAGAGGACGAGCAAATACCTCACACACCCAATCTTTAACAGTTATCATTCTGAGACC
AACATCGTGAGATACATGAAGCGCCTGGAGAACAAGGACATCTCATTGGTGCACAGCATGATCCCACTGGTCAGTAATATCCAGAAGCACACGCTGCTGGTTCTTCTTCAGGGTTCCTGCACCATGAAGCTGAACAGCTCCTCAGAGCTCATGCCCATCACCTGGGGGGAGTTTGCCAAC
ATTCACCCCTTCGTGCCTCTGGATCAGGCTGAAGGCTACCAGAAGCTTTTCAGACAACTGGAGAGGGACCTGTGCGAGGTGACAGGTTATGATAGCATCTCCTTCCAGCCGAACAGT------GGCGCTCAGGGAGAATATGCCGGCCTGGCTGCCATTAAAGCCTACCTGAACTCCAAA
GGCGAAAACTCAAGAACTGTATGTCTGATCCCCAAGTCGGCCCACGGTACCAACCCAGCCAGCGCTCAGATGGCTGGCATGAAGGTTCAGGTGGTGGAGGTGGACAAAGACGGCAACACTGACCTGGCACACCTGAAGGCTCTGGTGGACAAACACAAGGCTAATCTGGCCGCCATGATG
CTCACCTACCCCTCCACCTTCGGCGTGTTTGAGGAGCACGTCAGAGAAGTTTGCGACCTGATTCACGCGAACGGCGGCCAGGTCTATCTGGACGGCGCCAACATGAACGCCCAGGTTGGGCTCTGCCGTCCTGGAGACTACGGCTCCGATGTGTCTCACCTCAACTTGCACAAGACCTTC
TGTATCCCTCACGGTGGAGGTGGACCTGGCATGGGTCCGATCGGAGTGAAGGCCCACCTCGCTCCCTTCCTCCCGAGTCATCCTGTGGTACCCATGCATTCAGTCAACAGCAGCAGCTCACTGGGCACCATCAGCGCCGCGCCCTGGGGCTCAAGCGCCATCCTGCCCATCTCCTGGGCC
TACATAAAGATGATGGGAGCCAAAGGACTGCTTCATGCTTCAGAGGTGGCCATCCTGAATGCCAACTACATGGCCAAAAGGCTGGAAAGTCACTACAAGATCCTCTTCAGA---------GGTTTTGTAGCTCATGAGTTCATTCTGGATGTGAGGCCCTTCAAGAAGACGGCCAACATC
GAGGCTGTGGACGTGGCCAAGAGGCTCCAAGATTACGGTTTCCATGCGCCCACCATGTCGTGGCCGGTGGCCGGAACTTTAATGATCGAGCCCACGGAGTCGGAGGACAAGGCCGAGATGGACCGGTTCTGCGACGCTCTGCTGGGTATCCGACAGGAAATCGCTGACATCGAGGAGGGA
AGGATGGACTCCCGCATCAACCCCCTCAAGATGGCCCCTCACTCTCTGGCTTGCGTCTCATCCTCCACCTGGGACAGACCCTACTCCCGGGAACATGCCGCTTTCCCCTTGCCATTCATTAGGCCCGACTCCAAATTCTGGCCAAGCATCTCCAGGATCGATGACATCTACGGTGACCAG
CACCTCGTGTGCACCTGCCCACCCATGGAGGTCTACGAGTCTCCGTACGAGGAGAAGAGAGCCTCCTCG
>ENSDARP00000050846_DRER
ATGCAGAGCTGCGCTAAATCCTGGCGTGTTGTCATCAGCAGGTCGGTGTCCGCC---------------------------------------------------------CGCGTGCCGTACAGCAATATCAGCAGAAAAGGGGACGTT------------------------------
---------------TTTAAC---------------------------------------------------------------------------------AAACTTAAAGCCACAACTGGAGATGTGTCTGCAAATGTGCGCTGTTTGGCCACCTCGCAAGTTTTG---TGGTCCAGG
AAGATTGAACGAATTCTGCCCAGGCACGATGAGTTTTCCGAGAGACATATTGGACCGGGCGACAAAGAGAAAAGAGAGATGCTCAACACTCTCGGAGTTGAGTCAGTCTCTCAGCTTATTGAAAACACAATTCCCCCATCCATCCGCCTGGGAAGAAGTTTGAAAATGGACGATCCAGTG
TGTGAAAATGAAATCCTTGATTCGCTTCAAAAGATTGCGTCAAAGAACAAGATGTGGAGGTCCTACATCGGAATGGGCTATTATAACTGCTCCGTCCCACCAGTCATACAAAGAAACCTGCTTGAGAATTCAGGATGGGTGACCCAATACACACCGTACCAGCCCGAGGTGTCCCAGGGC
CGCCTGGAGAGCTTACTCAACTATCAGACCATGGTGTGTGACATCACAGGGATGGCAGTGGCCAATGCGTCGTTACTAGATGAAGGAACCGCCGCTGCAGAGGCCATGCAGCTCTGCAACAGGCAAAACAAAAGAAGAATGTTCTACATCGACCCACGCTGCCATCCTCAAACGATTGCA
GTTGTGCAAACTAGAGCCAAGTAC------------------------------------------------GGAAATGATGCAGTCTCTCTCTCTATCTTTCTCTTTATCTCTATTTCTAGAATATCTGTCTGTCTCTGTTTGTTTCTATAT---------------------------
---------------------------------------CTCTCTGTTTTTCTGTCTGTCTTTCCTTGTTGTTCTTTCTGCCTGTTCTGTCTTTTT---------------------------------------CTATCTGTCTCTCAATCTGTCTGTTTTTCTATACGTCTCTATCTA
CCTGCTTTTCAATCTATCTTTATATCTGTCTGTCTGTTTGTCTATCTATCCGTCTGTTTCTATCTTTCTGTTTGTTGTATCTATCTCTGT---------------------TTTTTATCTGTCTGTTTTTGTCTGTTTATCTATCTGTCTGTTTTGTCTGTTTCGATCTATCTAGACGCA
GCTGGCAAAGAGGTGTATCGTCTGGCTCTTCAGACCCGAGAGCAGCACATCCGCAGAGACAAAGCCACCAGCAACATCTGCACAGCTCAGGCTCTTCTTGCCAACATGGCTGCCATGTACGCACTCTATCATGGTTCGCAAGGACTGAGGCACATCGCAGAGAGAACCCACAATGCAACA
CTGATTCTCGCTGAAGGCAAGATGGAGAACTCCTCTGGGCACAAGCTGCAGCATGAGAACTTCTTTGACACACTCAAGATCAACTGTGGTGTTGCTGGAAAAGACATTTTGGAAAAAGCCACGCAGCGGGAGATCAACCTACGGGTGTACAGTGATGGGCTGCTCATGGTGAGTCTGGAT
TATTTTTACATCTTTTCAGGCAGATCAGACTTTGTGTGGTTGAGTGTGTGCCAATTTTCGTGCGTGTGCGTGATTCGTAGATCGGGGGCTCGTCCGTCAGGACTGTTATCAAGCGTGCCTTTAGATGACAAAAGCCAATTTTGGTGTGGCGCTGTCGAGTCATTTTGCCACGCCCACTTC
AATATTGTTATGTGGATGTGCAGATCGGATAATGCATGCCTGAGTTATAACGACTTCCTACTTCCTGTT------------------------------------------GGTGCATTGCCTCTGCGTTTCAATGTAACCTTTATTCAACAGCCAATCACCTGGAGAGAGTTTGCAAAC
ATCCACCCGTTCGTGCCGCTGGATCAGGCTGAAGGTTATCAGCTGCTCTTCAGACAGCTGGAGAAGGACCTTTGTGAGATTACGGGATACGATAAAATCTCCTTTCAGCCCAACAGGCAAGTTGGTGCGCAGGGGGAATATGCAGGCCTGGCTGCGATCAAAGCCTATCTGAACTCCAGA
GGAGAGTCTCATAGAACT------------------------------------------------------------------------------------------------------------------------------GTGGACAAACATAAGGCCAACCTGGCTGCCATAATG
ATCACGTACCCGTCCACCAACGGAGTGTTTGAGGAGAACGTGAGTGAAGTGTGCGAGCTCATTCATGAAAATGGAGGACAGGTGTATCTGGACGGGGCCAACATGAACGCTCAGGTTGGATTATGTCGACCAGGAGACTACGGCTCGGATGTTTCACACTTGAATCTCCACAAAACCTTC
TGCATTCCTCATGGTGGTGGTGGGCCTGGGATGGGGCCTATCGGAGTGAAACAGCATCTTGCCCCCTTCCTGCCCAGTCATCCAGTGGTGAACATGCAGTCCAATAATGCAGGCAGTTCTCTGGGCACCATCAGTGCTGCTCCATGGGGCTCCAGCGCCATCCTGCCTATCTCATGGGCT
TACATTAAGATGATGGGTTCAAAGGGTCTTGCACACGCTACAGAGGTGGCCATCCTTAATGCCAACTACATGGCTAAACGACTGGAAAACCAATACAAAATACTTTTCAGGGGCACCAAAGGATTTGTTGCTCATGAGTTTATTTTGGATGTGCGGCCTTTTAAAAAGACGGCAAACATT
GAGGCAGTCGACGTAGCAAAGAGACTGCAAGACTACGGTTTTCATGCACCCACCATGTCGTGGCCTGTAGCGGGAACTCTGATGATCGAGCCCACCGAGTCGGAGGATAAAGCAGAGCTGGACCGCTTCTGTGACTCTCTGCTGGCCATAAGGCAGGAGATCGCAGACATCGAAGAGGGA
CGCATGGACTCCAGAGTCAATCCTCTGAAGATGGCTCCTCACTCACTGGCCTGCATTACCTCCAGCACATGGGACAGACCGTACCCGAGAGAGTTTGCTGCTTTCCCCATGCCTTTCGTAAGACCCGAGACCAAGTTCTGGCCCACCATTTCAAGGATCGACGACATCTATGGAGACCAG
CACCTGGTCTGCACATGTCCACCAATGGACGTCTACGAGTCTCCATATGAAGAA---AGAGCTTCCTCA
>ENSGACP00000018143_GACU
ATGCAGAGCTGCGCCAAATCGTGGGGGATTTTCCTGGCCAAGTCGGTGAATCCC---------------------------------------------------------GGCGCACCGTGCAGGCGTCTGAGTGACAAGAGCCGCGTG------------------------------
---------------GTTCCCAAACTTCAGTGGAGGATCCGG------CGCAGCGGCGCATCCTCGCCCGCCGCCGCC---------------------CGGGGTCTGAGG------------------------------------------ACCTCCGCGGCGGTC---TCCTCCAGG
CAGATCGAGAGGATCTTACCCAGGCACGATGACTTCGCAGAGCGGCACATCGGTCCAGGTGAGCGGGAGAAGAGAGACATGCTGGATGCTCTGGGAGTCGAGTCGCTGGAGCAGTTGATCGAAGACACAGTTCCGTCCTCCATCCGGATGCAGCGCGGTATGAAAATGGATGACCCGATC
TGTGAGAATGAGATTCTGGAAACTCTAAAGGAGATTGCGTCAAAAAACAAAGTATGGAGGTCCTACATCGGCATGGGCTACTACAACTGCTTGGTGCCGCCGCCCATCCAACGCAACCTCCTGGAGAACTCCGGCTGGGTGACTCAATACACCCCCTACCAGCCCGAGGTCTCTCAAGGT
CGCCTGGAGTCGCTCCTTAATTACCAGACCATGATCTGTGACCTCACTGGCATGCCTATGGCCAACGCCTCCCTGCTGGACGAGGGAACGGCTGCCGCCGAGGCCATGCAGCTCTGCCACAGGCAGAACAAAAAACGAACCTTCTACGTCGACCCGCGCTGCCATCCCCAGACAATTGCC
GTGGTGCGCACCAGAGCCAACTACATCGGTGTGAAGACGGAGCTGAAGCTTCCTCATGAGATGGACTTCAGCGGGAAAGAC------------------------------------------------GTGAGCGGCGTGCTCTTCCAGTACCCAGACACTGACGGCCGGGTGGAGGAC
TTCACGGCCCTGGTGGACCGAGCCCACAAGGGAGGGGCGCTGGCT---------------------TGCTGTGCCACAGACCTGTTGGCCCTCTGCGTGCTGCGCCCCCCCGGGGAGTTTGGCGTCGATATCGCACTGGGCAGCTCCCAG------------------AGGTTTGGGGTC
CCG---------------------------------------------------------------------------------CTCTGCTACGGGGGCCCCCACGCCGCCTTCTTCGCTGTAAAAGAGAACCTGATCCGCATGATGCCCGGCAGAATGGTTGGAGTCACAAGGGATGCA
GCCGGTAAGGAGGTTTATCGGCTCGCTTTGCAGACCAGAGAGCAGCACATTCGCAGGGACAAAGCTACCAGCAACATCTGCACTGCGCAGGCACTGCTGGCCAACATGGCTGCCATGTTTGCACTATATCACGGCCCTCAGGGACTCAAACACATCGCTGAGAGGACACACAATGCTGCC
CTCATCCTTGCCGAAGGTCTA------AAAAGAGCAGGACACCGTCTGCACAGTGACATGTTCTTCGATACTCTGAAGATCAACTGCAGCGTGGCCGCCAAAGACATCGTGGAAAGAGCCGAGCAGAGGCAGATCAACCTGAGGGTTTACACCGAGGGAGTGTTGGGTGTCTCTCTGGAT
GAGATGGTGACCGAGAGGGACCTGGATGACCTGCTCTGGGTCTTTGGTTGTGAATCTTCAGCAGAGTTGATCGCTGAGAAGATGGGTGAGCGAGTAAAGGGGATCATGGGAAGT---CCTTTCAAGAGGACGAGCAAGTACCTGACGCACCAGGTCTTCAACAGTCATCACTCCGAGACC
AACATTGTGCGATACATGAAGCGCCTGGAGAACAAAGACATTTCCCTGGTGCACAGCATGATACCGCTG------------------------------------------GGCTCCTGCACCATGAAGCTAAACAGCTCTTCAGAGCTCATGCCAATCACCTGGAGCGAGTTTGCCAAC
ATCCACCCCTTCGTGCCTCTGGATCAGGCTGATGGCTACCAGATTCTCTTTAAACAGCTGGAGAAGGACCTCTGTGAGGTGACGGGCTATGACCGTATCTCCTTCCAGCCCAACAGT------GGTGCTCAGGGAGAATACGCCGGCCTGGCTGCCATAAAGGCCTACCTCAACTCAAAG
GGCGAGAGCGCAAGGACTGTTTGTCTGATCCCCAAGTCGGCCCACGGCACCAACCCGGCCAGCGCGCAGATGGCCGGCATGAAGGTCCAGGTGGTGGAGGTGGACAAGGACGGCAACATCGACCTGGCACACCTCACGGCGCTGGTGGATAAACACAAAGCCAATCTGGCAGCCATGATG
GTCACATACCCTTCCACCTTCGGTGTGTTTGAGGAGAAGATCCGAGACGTATGTGAGCTCATTCACAAGAACGGAGGCCAGGTGTACCTGGATGGCGCCAACATGAACGCCCAGGTTGGTCTGTGTCGTCCTGGAGATTACGGCTCTGACGTGTCTCATCTCAACCTGCACAAAACCTTC
TGTATTCCTCATGGGGGAGGAGGACCCGGCATGGGGCCCATCGGAGTGAAGGCCCACCTCGCCCCCTTCCTGCCGAGCCACCCTGTGGTTCCCATGTACTCGGTCAACGCCAGCAGCTCGCTGGGCACCATCAGCGCCGCCCCCTGGGGCTCCAGCGCCATCCTGCCCATCTCCTGGGCC
TACATCAAGATGATGGGATCCAAAGGACTTGCGCACGCCACAGAGGTGGCCATCCTCAATGCCAACTACATGGCCAAGAGGCTGGAAGGTCACTACAAGGTCCTCTACAGAGGCAGGAAAGGATTTGTAGCCCACGAGTTCATTCTGGATGTGAGGCCCTTCAAAAAGACTGCGAATATT
GAGGCTGTCGACGTGGCCAAGAGGCTGCAAGATTATGGTTTCCATGCGCCCACCATGTCGTGGCCGGTGGCCGGCACCCTCATGATCGAACCCACCGAGTCCGAGGACAAGGCCGAGATGGACCGGTACTGCGACGCCCTGCTCGGTATCCGACAGGAGATCGCGGACATCGAGGAGGGG
AGGATGGACTCCCGCGTCAACCCGCTCAAGATGGCCCCTCACTCTCTGGCCTGCATCGCGTCGTCCACCTGGGACCGGCCGTACTCCAGGGAGCTCGCCGCGTTCCCCTTGCCCTTCATTCGGCCCGAGACCAAATTCTGGCCGAGCATCTCCAGGATCGACGACATCTACGGCGACCAG
CACCTCGTGTGCACCTGCCCGCCGATGGAGGCCTACGAGTCTCCGTACGAGGAGAAAAGGGCCTCCTCG
>ENSXMAP00000003059_XMAC
ATGCAGAGCTGCGCCAAGTCCTGGAGGGTCTTTGTGGCCAAGTCGGTGAATCCG---------------------------------------------------------AGCGCACCGTGCAGGCATCTGAGCGACAGGAGCCGCGTG------------------------------
---------------GTTTGGAAACTTCAGAGCAGGATCCGGCTCCAGCGCAGCTCAGCGTCCCTAACAACAGCAGCAGCGGCAGCGGCAGCAGGAGCCCGGTGTCTGAGG------------------------------------------ACGTCTGCAGCCGCC---TCCTCCAGG
CAGATCGAGCGGATTTTACCCCGGCACGATGACTTTGCAGAGAGGCACATCGGTCCAGGTGAGAGGGAGAAGAGAGAAATGCTGGATGCTTTGGGACTCGAGTCAGTCGCCCAGTTGATCGAAAACACAGTTCCATCCTCCATCCGTGTTCAGCGCAGTTTGAAGATGGATGATCCAATC
TGTGAAAATGAGGTTCTGGAGGCTTTGCAGAAGATTGCGTCAAAGAACAAAGTTTGGAGGTCCTACATCGGTATGGGTTACTACAACTGCTCGGTGCCGCCACCCATCCAGCGTAATCTTCTGGAGAATGCTGGCTGGGTGACTCAGTACACGCCTTACCAGCCGGAGGTCTCTCAGGGT
CGCCTGGAGTCCCTTCTCAATTATCAGACGATGATTTGTGACATCACAGGCATGCCTGTCGCCAATGCTTCCCTGCTGGATGAGGGGACGGCAGCTGCAGAGGCCATGCAGCTCTGCAACAGACAGAACAAAAGAAGAACGTTCTACATTGACCCACGCTGCCATCCTCAGACCATTGCA
GTGGTGCAGACCAGAGCCAACTATATTGGAGTGAAAACTGTTCTGAAGCTGCCTCATGAGATGGACTTTAGTGGGAAGGAT------------------------------------------------GTAAGTGGTGTGCTCTTCCAGTATCCAGACACTGACGGCAGAGTGGAGGAC
TTCACTGCCCTCGTAGACAGAGCTCACAAGGGAGGGGCCATGGCT---------------------TGCTGTGCCACTGACCTGCTTGCCCTCTGCGTTCTCCGCCCCCCTGGAGAGTTCGGAGTGGACATTGCATTGGGTAGCTCCCAG------------------AGGTTTGGGGTC
CCA---------------------------------------------------------------------------------CTCTGCTACGGCGGCCCACACGCCGCCTTCTTCGCCGTTAAAGACAACCTGGTCCGGATGATGCCTGGCAGAATGGTTGGAGTCACCAGGGATGCA
GCAGGGAAGGAAGTGTATCGTCTTGCATTGCAGACCAGAGAGCAACACATCCGCAGAGACAAGGCGACTAGCAACATTTGCACTGCTCAAGCTCTGCTTGCAAACATGGCAGCCATGTATGCCCTCTATCATGGCTCTCAAGGACTTAAACACATTGCTGAGAGGACACACAATGCTGCT
CTGATCCTTGCTGAAGGTCTG------AAGAGAGCGGGCCATCGGCTGCACAGCGACATGTTTTTTGATACCCTGAAGGTAAACTGTAGCGTGGCTGCCAAAGACATCCTGGAGAGAGCCATGCAGAGGCAGATAAATCTGCGCGTCTACTCCGAAGGAGTGCTGGGTGTCTCTTTGGAT
GAAACGGTGACTGAAAGGGACTTGGATGACTTGCTCTGGGTCTTTGGTTGTGAATCTTCAGCTGAATTGATTGCTGAAAAGATGGGCGAGAGAGTGAAGGGAATCATGGGAAGT---CCTTTTAAAAGGACAAGCAAGTTCCTCACTCACCAAGTCTTCAACAGTTATCACTCTGAGACA
AACATAGTTCGATACATGAAGAGGCTGGAAAACAAAGACATTTCCTTGGTGCACAGCATGATACCACTT------------------------------------------GGCTCCTGCACTATGAAGCTCAACAGTTCGTCTGAACTCATGCCAATCACCTGGAGGGAGTTTGCCAAC
ATCCACCCCTTCGTGCCTCTGGACCAGGCTGAGGGCTACCAGAAACTTTTCCGGCAGCTGGAGAAGGATCTCTGTGAGCTGACGGGTTACGATAAGATCTCCTTCCAGCCGAACAGC------GGCGCTCAGGGGGAGTACGCCGGCCTGGCCGCCATAAAGGCTTACCTGAACTCAAAG
GGAGAAGACTCCAGGAGTGTCTGCCTCATTCCAAAGTCCGCTCATGGCACCAACCCAGCGAGCGCTCAGATGGCCGGCATGAAGGTTCAGGTGGTCGAGGTCGATAAAGACGGCAACATCGACCTGGCGCACCTCAAGGCCCTGGTGGACAAACACAAGGCCAGCCTGGCGGCCATGATG
ATCACATATCCGTCCACATTTGGAGTGTTTGAGGAAAATATCAGAGACGTTTGTGATCTCATCCATGAAAATGGCGGACAGGTGTATCTGGACGGCGCCAACATGAACGCTCAGGTGGGTTTGTGTCGCCCCGGAGATTACGGCTCTGACGTTTCTCACCTGAACCTGCATAAAACCTTC
TGCATCCCTCATGGCGGCGGAGGACCGGGCATGGGGCCCATCGGAGTGAAGGCACACCTCGCCCCCTTCCTCCCCAGCCACCCGGTGGTCGCCATGCAGTCGGTCAACAGCAGCAGCTCTCTGGGGACCATCAGCGCCGCGCCGTGGGGCTCCAGCGCCATTCTTCCAATCTCATGGGCT
TACATCAAGATGATGGGGTCAAAGGGTTTGACTCACGCTACAGAAGTTGCCATCCTCAATGCCAACTACATGGCTAAGAGGGTGGAAGGTCACTATAAAATCCTCTTTAGAGGCAGGAAAGGTTTTGTCGCTCACGAGTTTATTCTGGATGTGAGGCCGTTCAAGAAGACCGCAAATATC
GAGGCTGTCGATTTGGCCAAGAGGCTGCAGGACTACGGTTTTCATGCACCGACCATGTCATGGCCGGTCGCTGGGACACTCATGATCGAACCCACTGAGTCGGAGGACAAGGCTGAGATGGACCGGTTCTGTGACGCGCTGCTCGCCATCCGACAGGAGATCGCAGACATCGAAGAGGGA
AGGATGGACTCTCGTATCAACCCACTCAAGATGGCTCCTCACTCTCTGGCATGCATCTCCTCATCAAACTGGGACCGACCGTACTCCAGGGAGTACGCCGCCTTCCCACTGCCCTTCATAAGACCCGAGACCAAATTCTGGCCAACCATTTCCAGGATTGACGACATCTACGGCGATCAG
AACCTTGTGTGCACCTGCCCACCGATGGAGGTCTACGAGTCTCCGTACGAGGAGAAGCGTGCCTCTTCG
