# Supplementary material for: Global expression pattern of genes containing positively selected sites in European anchovy (Engraulis encrasicolus L.) may shed light on teleost reproduction
Source: PLoS One. 2023 Aug 11;18(8):e0289940. doi: 10.1371/journal.pone.0289940 (PMC10420382; doi:10.1371/journal.pone.0289940)
Supplement: S1 File — (ZIP) [file pone.0289940.s008.zip › alignments/anchovy.15834_ANCH.fas]

>ENSONIP00000013037_ONIL
------------ATGGGTGGGAGTCTGGGTTGCCACCGCTCCATCCCCAAAGACCCCACTGATTTCAGCTGCGGCAAG------------CGCAAATTCAGCGCCGCCTGCAACTTCAGCCACATTCTGGTGAATCAGGAGCGGCTGAACATTAACACCGCCACCGAGGAGGAGCTCATG
ACTCTGCCGGGAGTTAATCGCACAGTTGCGCGGAATATCGTGCAGTACCGGGACTGTATCGGTGGCTTTAAAAAGGTGGAGGACCTAGCGCTGGTAAGCGGGGTCGGGGCCACCAAGCTGGAGGTGATCAAACTGGAAATCTGCGTTTCTAGCAGGACCAGTTCTTCCCAACACTCTCCG
TCGTCACTGCGCAAAGAC---TTGGACTCTCAGTTCTACACCGGGATGAACATCAACACCGCCACCCCGGCGCAGCTCATGAGCATTCGAGGTATCACGGAAAAGATTGCAAAGAACGTGGTTTCGTATCGCTCGGAGCACGGCCCGTTTAAAAGCATCGAGGACCTGGTAAAGGTGAAG
CACATCAACAGCTCGCTGCTCGACAAAATCCGGTTCCAAGTTTTCGTGGAGCGCTCCCGGGCACCCTCCACCAACACGAACGCAGGGCTCCCCGGCACCACCAAGTGTCACCCAAGCCCCTCTTCCTTTAGTCTCGGCAGCGACGACTTGGACCTCCCACCTGGAGGCCCGACCCAGATC
GTCTCTGTGCGGCCGAAGGTGGATCGCCCGCTGGGGCTCCGGGACGGGAAGCCCGTGGTGCGCGTGGCCACCTGGAGCCTGCAGGGCTGCTCGTGCGACAAGGCTAACAACCCGGGGGTCAGGGAGGTGGTGTGCATGACCCTGCTCGAGAATGATATCAAGTTACTGGCAGTGCAGGAC
CTGCTGGAGCACGAGGCTGTTGATAAGTTCTGTGCAGAGTTAAATCAAGGAACACTTGCCAGCTTACAGAAGTGGAAATGGCCACGAGGGCTGTGGAAAAGTGTTGTGTCGGAAAAACCCACCGGACATTCCAGCAAGGGAGTGAGCTACTCGGGTTTTTTGTGGGATAGCTCATCAGGA
ATTGATCTGAAGGATGCCCTCGTCTTGGAGTCTCCTGCTGCCAATGGAAATGGGAGTCATATA------CACCATCCACTCTATATGGCTCACTTTTTAATCGGTTCATTTGAGCTGACAGTGGTGAACGTCCACATG---CAAGCCCCTGCTTCACCAGAGCAG---TCCGGTGGCAAA
AACCAAAACTCTGATGAAGCCAAGTGTCAACGCCTCCCTCCCAGCATCCAGGGAACACTAAAAGGTGAAAAGGATCTACTAGTGTTGGGCAATTTTGGTTGCTCTCCTCAGAGCTCAGAGCTGGACACACTGAGAAAGGAGAAATTCTGTCCCCTGATTCCATCCACTCAGTTCACCAAC
ATCACCACCTGCTCACCACAGGGCACCCGCTGCTTGGACAACATCTGGGTCAGCCGTTCCCTACAGAAGATATATTCAGGCCACTGCAGGGTGGTTCGGGAAGGCTTAACTAACCCCTGGATCCCAGATAACTGGTCATGGGGCGGTGTGGCCTCTGATCACTGCCCTGTGTTTGCAGAA
TTTTATGCAGACCTACCTCCTAAGGAG---------CTTAGCAGACCTGGT------ATGGCAGTGGTGGACAGGGGAGACATTCTGCCCAAACATGAGCGG
>ENSTNIP00000021334_TNIG
------------TGGGCGGCCAGCTCGGGCTGCCACCGCGCCATCCCCGCCGACCCCGCCGACCTCGGCCGCGGC---------------CGCAAGTTCAGCGCCGCCTGCAGCTTCGGGCCCATCCTGGTGAACCAGGAGCGGCTCAACATCAACGCGGCCACCGAGGAGGAGCTGATG
ACCCTGCCGGGGGTCGGCCGCGCCGTGGCGCAGAACATCGTGGAGTACCGGGACCGCATCGGGGGCTTCCGCAAGGTGGAGGACCTGGCGCTGGTCAGCGGCGTCGGCGCCACCAAGCTGGAGGCCGTCAAGCCGGAGATCTGCGTGTCCAGCCGGACCAGCTCGTCCCAGCACTCCCCG
GCGTCGCTGCGCAGGGAC---CCGGATCTCCACCCGTGCACGGGCGTGAACATTAACACGGCCACGCCGGCGCAGCTCATGAGCATCCGGGGCATCACGGAGAAGGTCGCCGCCAGCATCGTGGCGTTCCGCGCG---CACGGCCCGTTCCGGAGCGTGGAGGACCTGGTCAGGGTCAGC
CACGTCAACAGCTCGCTGCTCGACCGGATCCGCTTCCAGGTGTTCGTGGAACGCCCCAGGGCGCCGTCCACCAACGGG------------------------TGGTCCCACCCGAGTCCCGCCTCCTTCAGCCCCACGAGCGACGACCCGGACCCGCCGCCGTGGGGCCCCACGCGCCTG
GTCTCCGCGCGTCCCAGCGTGGAGCCGCCGGCCGGCCTGCGGGACGGGAGGCCCGTGGTGCGCGTGGGGACCTGGAGCCTGCAGGGCTGCTCCTGCGACAAAGCCAACAACCCGGGGGTGAAGGAGGTGGTGTGCATGACCCTGCTGGAGAACAGCATCAAATTACTGGCTGTGCAGGAC
CTGCTGGAGCGGGAGGCTCTGGACAAGTTCTGTGCGGAGCTGAACCGG---ACTCTGGCCAGCCTGCGGCGCTGGGCGCTGCCCCGCGGCCTCTGGACCTGTGTGGTGTCGGAGGAGCCCACCGGCCCCCCCAGCAGGGGTCGCAGCTACTCTGGCTTCCTGTGGGACAGTCTGTCCGGT
GTGGACCTGAAGGACGCCGCCGTCCTGGAGCCTCCGGTTGCCAACGGCAACGGCAGCGCGGCC------CCCCCTCGCCTGTACCTGGCTCACTTCTCGATCGGATCTTTGGAGCTCGCCGTGGTCAACGTGCACGCG---CAGGAGCCGGCGAGC------------------------
---------GGCGCGGAGCGC------CACGCGCTGTCCCGCAGCCTCCAGGAAGCACTCCGAGGTGAGGAGGAGCTGGTGGTCCTGGGGGACTTCGGG---GGTCCTCGGGGCTCCGAGCTGGACGTCCTGAGGAAGGAGAAGTTCTGCCCGCTACTTCCGCCCACGCGCTTCACCGAC
ATCAGCACGCGCTCGCCGCAGGGCAGCCGCTGCCTGGACAACATCTGGCTGAGCCGCTCCCTCCGGAAGCTCTTCTCCGGCCACTGCCTGGTGGTGCGGGAGGGCTTGACCCACCCCTGGATCCCCGACAACTGGTCCTGGGGCGGCGTGGCGTCGGACCACTGCCCCGTGGTGGCCGAG
ATCTACGCGGGACGCGCCGTGCAAGGA---------GCCAGCGGGTCGGGC------GTGGCGGTGGTGGACCGAGGCGACAGGACGCCCAAACACGAGCGG
>anchovy.15834_ANCH
------------ATGGGTGGGAATTTGGGCTGCCACCGATCTATCCCCAAAGACCCTACCGATGTGGGCAGCCAGCGCAGCAGCAAGCACCGCAAATTCAGCGCCGCCTGCAACTTCAGCCACATCCTGGTGAACCAGGAGCGGCTCAACATCAACTCTGCCACCGAGGAGGAGCTGATG
ACGCTGCCGGGGGTCAACCGGACTGTGGCGCAGAACATTGTGGAGTACCGGGAGTGCATCGGAGGGTACAAAAAAGTGGAAGACCTGGCATTGGTCAGTGGCGTCGGAGCCACCAAACTGGAGACGATTAAGCTTGAAATCTGCGTGTCCAGCAAGAACGGCTCTTCCCAACACTCGCCT
TCCTCGGTGCGCAAAGAATACCACGAGCACTTGGCGAGCACCGGCATGAATATCAACACCGCCACCCCGGCTCAACTCATGAGCATCCGCGGCATCACGGAGAAGATAGCCCGGAGCATCGTGGAGTACCGGTCTGAACACGGGCCGTTCAGAAGCATTGAGGACATGGTCAAAGTCAAC
CACATAAACTCTTCGCTGTTGGATAGAATTCGCTTCCATGTGTTTGTCGAGCGCTCGAGAACACCGTCGACCAACACCAACGGCGGCTACACCTGCCTGACCAAGAACCAGCCGAGCCCGACCTCTTACAGCCTCCGAAGCGACGACCTGGACTTGCCCCACGGCGGGCCGCCCCTCATC
CAGTCGGACAGACCCACGGTGGAGGTCCCTCCGACCCTGCGGGACGGGAGAGCCGTGCTCCGGGTGGCCACTTGGAACCTGCAGCGGTGCTCCAGCGACAAAGCCAACAACCCCGGGGTGAAGGAGGTCGTGTGCATGACCCTGCTGGAGAATGACATCAAGATACTGGCTGTCCAGGAC
TTGGCAGACCGGGATGCCCTGGACAAGTTGTGTGCTGAGTTAAACCAGCCCATGTTGTCGACAGTGAGGCGGTGGCGAGAGCCTCGTGGAGTCTGGAAATGCAGCGTGTCGGACACGCCCACCGGACACACTTCACAGGGTGCGCACTACAGCGGGTTCCTGTGGGACAGCTCCTGTGGC
ATAGAGCTGAAGGAGGCCAACATTGTAGAACAGGCGGTCACCAACGGCAACGGACATGGCACCGGGAAGCACTTCATGCCCTATCTGGGCCGCTTTTATGTGGGGTCGTCTGAGCTGACGCTGGTAAACGTGCACCTGCCCACAGCGCCGCCCTCAGTCCAGGAGGTGAATGGACGCAAC
AGCCACAGCACTAATGGCCACAAAGCCACAGCCCTCTCAGGAGGACTTCAGGACATACTGAAAGGTGAGAAGGAGATGCTGGTTCTGGGTGAGTTTGGGGTGTCT------GGGTCATGTGATGAGGTGCTGCGTCGTGAGAAGCTGACCCCCCTGGTGCCCCCCTCCCTCCTCACCAAC
ATCAGCACCAGCTCTCCCCGCGGGACACTCAGCCTCCACAACATCTGGCTCAGCCGCGCACTCAAGAAGATATACACAGGTCATGTGACTGTGGTGCGTGAGGGTCTGACCAACCCCTGGATCCCGGACGGCTGGTCGTGGGGAGGCGTGGCCTCTGAGAGCTGCCCTGTGGTGGCCGAG
TTCTACGTCGACATCGTCCCCAAGGAGACCAACGGTCGCCATGCCAGCGGC------ATCACACACGTAGACCGCGGTGACGTCGGGCCCAAGCACGAGCGG
>ENSTRUP00000016010_TRUB
---------GCCATGGGTGGGAGTCTGGGCTGCCACCGCTCCATCCCCAAGGACCCCACCGACTTCAGCTGCGGCAAG------------CGCAAGTTCAGCGCCGCCTGCAACTTCGGGCACATCCTGGTGAACCAGGAGCGGCTGAACATCAACACGGCCACCGAGGAGGAGCTCATG
ACGCTGCCGGGAGTCAACAGAGCTGTTGCGCAGAACATCGTGGAGTACCGGGACTGTATCGGGGGGTTCAAAAAGGTCGAGGACCTGGCTTTGGTGAGCGGGATCGGGGCCACCAAACTGGAGGTGATTAAACTGGAAATTTGCGTGTCCAGCAGGACCAGCTCGTCCCAGCACTCCCCG
TCGTCGCTGCGTAAAGAG---CTGGATCACCACCCGTGCACGGGCATGAACGTCAACACGGCCACCCCTGCGCAGCTCATGAGCATCAGAGGCATCACCGACAAGATCGCCAAGAACATTGTGGCGTACCGCGTGGAGCACGGCCCGTTCCGGAGCATCGAGGACCTGGTGAAGGTGAAC
CACATCAACGGCTCGCTGCTCGACAAAATCCGCTTCCAGGTTTTCGTGGAGCGCTCCAGGGCGCCGTCCACCAACACCAACGGAGGGCTGACCTGCACCACCAAGTCCCACCCGAGTCCCACCTCATTCAGCATCAAGAGCGACGACCTGGACCTTCCGCCCGGAGGTCCGACCCAGATC
ATCTCTGTGCGGCCCATCGTGGAGCCCCCGGCCTGCCTGCGGGACGGGAAGCCCGTGGTGCGCCTGGGAACCTGGAGCCTGCAGGGCTGCTCCTGTGACAAGGCCAACAACCCGGGGGTGAAGGAGGTGGTGTGCATGACCCTGCTGGAGAACGACATCAAATTACTGGCTGTTCAGGAC
CTGCTGGAGCGGGAGGCTCTGGACAAGTTCTGCGCAGAGTTGAATCAAGGGACGTTGTCCAGTGTGCGGAAATGGAAGCAGCCCCGGGGGCTGTGGAAATGTGTGGTGTCCGACAGACCCACCGGACACTCCAGCAAGGGAGCTGGCTACACTGGTTTTCTGTGGGACAGCTTGTCTGGC
GTGGACCTAAGGGACGCGGCGGTTGTGGAGCCTCCAGTTGTCAATGGCAACGGCAACAGTTCC------TCTCCTCGTCTATATCTGGCTCACTTTTCAATCGGATCTCTGGAGTTCGCCGTGGTCAACGTTCACACG---CAGTCTGCAGCCGCACCA---GAG---TCCAAC------
AGCAGGAACAACGAGGAGCGT------CACCATCTCTGCCACAGCATCCAGGAAACACTCAAAGGTGAGAAGGAGCTGGTCGTACTGGGAGACTTTGGATGCTCTCCTCAAAGTTCCGAGCTGGATGTTTTGAGGAAGGAGAAGTTCTGTCCGCTGGTGCCGCCCACGCAGTTCACCAAC
ATCAGCACGCGCTCACCTCAGGGCAGCCGCTGTCTAGACAACATCTGGCTGAGCCGCTCCATCAGGAAGGTCTTCTCCGGCCACTGCATGGTTGTGAGGGAGGGCCTGACCAACCCTTGGATCCCAGACAACTGGTCATGGGGCGGCGTGGCGTCGGACCACTGCCCCGTGGTGGCGGAG
CTTTACGCAGACGTGTCCTGTAAGGAG---------CTGAACAGGCCTGGC------GTGGCGGTGGTGGACAGAGGAGACATTACTCCAAAACACGAGCGG
>ENSDARP00000095703_DRER
------------ATGGGTGGGAATCTCGGGTGCCACCGGTCCATTCCCAAGGACCCTACGGATTTCTGCCAAGGCAAG------------CGCAAGTTCAGCGCGGCGTGCAACTTCAGCAACATCCTAGTGAACCAGGAGCGGCTGAACATCAACACCGCTACCGAGGAGGAGCTCATG
ACTCTACCGGGCGTGAACCGCGGGGTGGCTCAGAACATCGTGGAGTATCGGGACTGCATCGGCGGATTCAAGAAAGTAGAGGACCTGGCGCTGGTCAGCGGTGTCGGTGCGACTAAACTAGAGGCGATTAAACTAGAGATCTGCGTGTCGAGCAAGAACAGCTCGTCCAATCACTCGCCC
TCGTCCCTGCGCAAAGAG---CACGAGCACCTGCCGTGCACCGGCGTCAACATCAACACGGCCACGCCGCCGCAGCTCATGAGCGTCCGCGGAATCACCGAGAAAATCGCTAAGAACATTGTAGAGTTCCGTTCCGTTCACGGTCCGTTCAAAAGCATCGAGGACCTGGTCAAAGTAGCC
AACATCAACTCATCCCTGCTGGACCGCATCCGCTTCCAGGTGTTCGTGGAGCGCTCCAGGACACCATCCACCAACACTAATGGAGGGTTCACG---------------CACCCGAGCCCCACGTCCTTCAGTGTCCAGAGCGATGAGCCGGACGTCCCGCTCGGTGGACCCCCGCTAGTC
ACCTCCGTCCGGCCGTGCGTGGAGCCTCCAGCGGGCACGCGTGATGGGAAGCCCGTGGTGAGGGTCGCCACCTGGAATCTGCAGCGCTGCTCCAGTGAGAAGGCGAACAACCCGGGGGTGAAAGAGGTGGTCTGTATGACCCTACTAGAAAACGACATTAAGCTGCTAGCAGTTCAAGAC
TTGGCTGACCGGGAGGCTCTAGACAAGTTTTGTGCAGAGCTGAATCAGCCCACTCTCTGCAGTGTACGCAGATGGAAGAGCGCCAGAGGCCTGTGGAAATGTGCCGTTTCAGAGAAACCCAATGGAGTGTCCAATAGCGCTCCAGAGTTCTCTGGTTTTCTCTGGGACTGCTCTTCTGGC
ATTGAAATGAAGGATTCTGCCGTCTTGGAGAGTTTTACCACTAATGGTAATGGGAAT---------CCTCATCCTCAGCCATACCTGGGACATTTTTATATTGGGTCATCAGAACTGACGCTGGTCAATGTGCTCCTG---ACTGCAGCGCCGTCGCCTACAGAA---AACAAGAGGAAA
AGCACTAGT---GATGATCTGAAGACTCACAAACTGAGCTCTGGTGTCCAGGAGACCCTCAAAGGTGAGCGAGATTTGCTGGTTTTGGGTCACTTTGGTGTAGCTCCTGACAGCTCTGAGATGGAGATTTTAAGGAAAGAGAAACTGTCGGCTCTCCTCGCACCATCCGTCTTCACTAAC
ATCAGCACCCGAACACCACAGGGGTCCCGAAGTCTGGATAATATCTGGGCCAGTCGGTCACTTCGAAAGACCTACACCGGTCAGTGTTCGGTAGTGCGCGAGGGTCTCACCAACCCCTGGATACCTGATAACTGGTCATGGGGCGGCGTGGCATCTGAACATTGTCCTGTAGTTGCCGAG
TTCTTCCTGGAC---GTCCTGAAGGAG---------CGCCTGTGCAGCGGGCCTGCAATGCCAGTGGTGGAGAGAGGAGACTCCATGTCCAAACATGAGCGA
>ENSGACP00000010722_GACU
GCTGCCGGAGCGATGGGTGGGAGTCTGGGCTGCCACCGCTCCATCCCCCGGGACCCCACGGACTTCAGCTGCGGCAAG------------CGCAAATTCAGCGCCGCCTGCAACTTCGGCCACATCCTGGTGAACCAGGAGCGCCTGAACATCAACACCGCCACGGAGGAGGAGCTCATG
ACTCTGCCGGGAGTCAACCGCGCCGTTGCGCAGAACATTGTGGAGTACCGGTGCTGTATCGACGGGTTCAGGAAGGTGGAGGACCTGGCTCTGGTGAGCGGGATCGGGGCCACCAAGCTGGAGGCGATCAAGCTGGAGATCTGCGTGTCCAGCAGGACCAGTTCGTCGCAGCATTCGCCG
TCGTCGCTGCGCAAAGAT---CCGGACCACCAGTCCTGCTCCGGGATGAACATCAACACCGCCACCCCGGCGCAGCTCATGAGCATCCGAGGCATCACGGAGAAGATCGCCAAGAACATCGTGGCCTACCGGGCGGAGCACGGCGCGTTCAGAAGCATCGAGGACCTGGTGAGGGTCAAC
CACATCAACAGCTCCCTGCTGGACAAAATCCGCTTCCAGGTGTTCGTGGAGCGCTCCAGGGCGCCGTCCACGAACACCAACGCGGGGCTGACCTGCGCCACCAAGTCCCACCCGAGCCCGACCTCGTGCAGCCTCAGAAGCGACGACCTGGACCTTCCGCCCGGAGGACCGACCCAGATC
AGCTCCGTGCGGCCCGACGCGGAGCCCCCCTGCGGCCTGCGGGACGGGAAGCCCGTGGTGCGTCTGGCCACCTGGAGCCTGCAGGGCTGCTCTTGCGACAAGGCCAACAACCCGGGGGTCAAAGAGGTGGTGTGCATGACCCTGCTGGAGAACGACATCAAGCTCCTGGCCGTGCAGGAC
CTGCTGGAGCGGGAGGCTCTCGATAAGTTCTGCGTGGAGTTGAACCAAGGAACGTTGGCCAGCGTGCGCAAGTGGAAGAGGCCGCGTGGGCTGTGGAAAAGTGTCGTGTCGGAAAAACCAACCGGACGCTCCGGAAAGGGCGTGAGCTACTCCGGCTTTCTGTGGGACACTTTGTCCGGC
GTCGACCTGAAGGATGCTGCGGTCCTGGAGTCGCCCGTCGCCAACGGCAACGGAAACCACACC------TACCCTCGCCTCTACCTGGCTCACTTCTCTGTGGGCTCATACGAGCTGAGCGCCGCCAACGTCCACATG---CAGGCCGCAGCCGCGTCGGGAGAG---TCCAACGGCAAG
AGCCACAACGCAGACGAAGCCAGGTGTCCGCCCCTCCCCCCCAGCATCCAGGAGACTCTTAAAGCCGAGAAGGAGCTGCTGGTGCTGGGAGACTTTGGCTGTCCCGCTCAGAGCTCGGAGCTGGACATTCTGAGGAAGGAGAAGCTCTGCGCCCTGGTTCCATCCTCCCAGTTCACCAAC
ATCAGCACCCGCTCACCACAGGGCACCCGCTGCCTGGACAACATCTGGGTGAGCCGCTCCCTCAAGAAGATCTATTCTGGCCACTGCGCGGTGGTGCGGGAGGGCCTGACCAACCCCTGGATCCCGGACAACTGGTCGTGGGGCGGCGTGGCGTCGGACCACTGCCCCGTGGTGGCCGAG
TTCTACGCAGACGTGTCCCCGAAGGAG---------ATGAGAGGGCCCGGC------GTGGCAGTGGTGGACAGAGGAGACGTCATGCCCAAACACGAGCGG
>ENSXMAP00000016913_XMAC
------------ATG---GGGAATCTGGGCTGCCACCGCTCCATCCCCAGGGACCCCACTGACCTCAGCTGCGGGAAG------------CGCAAATTCAGCGCCGCATGCAATTTCAGCAACATCCTGGTCAACCACGAGCGGCTCAACATCAACACCGCCACCGAGGAGGAGCTCATG
ACTCTGCCGGGAGTCAACCGCTCCGTTGCGCAGAACATCGTGGAGTACCGGGACTGCATCGGCGGCTTCAAGAAGGTGGAGGACCTCGCTCTGGTGAGCGGGGTGGGCGCCACCAAGCTGGAGGCGATCAAGCTGGAAATCTGCGTTTCCTCCAGGACCAACTCCTCCCAGCATTCCCCG
TCGTCGCTGCGCAGAGAC---GTGGAGCACCAGCCCTGCACCGGCCTCAACATCAACACGGCCACCGCGGCGCAGCTCATGAGCATCCGCGGCCTGACGGAGAAGATCGTCAGGAACATAGTGGCCTACAGGGCGGAGCACGGGCCGTTCCGGAGCATCGAGGACCTGGTGAGGGTCAGT
CACGTCAACAGCTCGCTGCTGGACAAAATCCGCTTCCAGGTGTACGTGGAGCGCTCCAGGGCGCCCTCCACCAACACCAATGGAGGACTGACCGGCACCACCAAGTCCCAGCCGAGCCCCACTTCATTCAGTCTGAAAAGTGACGACCTGGACCTTCCTCCGGGTGGGCCGGCGCAGATC
ATCTCGGTGCGCCCGAACGTGGAGCCTCCGCTCGGGCTGCGGGACGGGAAGCCCGCGGTGCGCCTGGCGACGTGGAGCCTGCAGGGCTGCTCCTGCGAGAAGGCCAACAACCCGGGGGTCAGGGAGGTGGTGTGCATGACCCTGCTGGAGAATGAGATCAAGATGGTGGCCGTGCAGGAC
CTGGTGGAGCGGGAGGCCCTGGATAAGTTCTGTGTGGAGTTGAACCAAGGAACCCTGGCCAGCGTACGGACGTGGAAATGGCCCCGAGGCGTGTGGAAAAGCATCGTTTCTGAGAAGCCCACTGGACGCTCCAGCAAGGGAGCGAGTTACTCTGGCTTTCTGTGGGACAGCTCATCTGGA
ATCGATCTGAAGGATGCTGTGGTCCTCGACCATCCTGTCGTCAACGGCAACGGAAATCATGCA------CACCCTCAGCTGTATCTGGCGCACTTTTTAGTTGGTTCTGTGGAGCTGACGGTGGTGAGCGTCCACATG---CAGAGCACCGCCTCAGCAGGGGAG---TCCAGCAGTAAA
ACCCACCAATCAGGCGAAGACAAGGGGCAACACCTCTTTCCCAGCATCCAGGAAACACTCAGAGGTGAGAAGGAGCTGGTCGTACTGGGACACTTTGGCTCGTCACCACAAAGCTCTGAGTTCGACGTCCTGAGGAAGGAGAAGCTGTGTCCTCTGGTACCGTCCAGCCAGTTCACTAAC
ATTAGCACCCGCTGCCCTCAGGGCACGCTGTGCCTGGACAACATCTGGATCAGCCGCTCCCTCAAGAAGATCTACTCAGGTCACTGCATGGTGGTGCGGGAGGGCTTGACTAATCCCTGGATCCCAGATAACTGGTCGTGGGGAGGCGTGGCGTCAGATCACTGCCCAGTGGTGGCTGAG
TTCTACATCGACCTGTCTTCTAAGGAG---------ATGAGCAGGCCTGCC------ATGGCGGCGGTGGACAGA---GACATGATGCCTAAACACGAGCGA
