# Supplementary material for: Global expression pattern of genes containing positively selected sites in European anchovy (Engraulis encrasicolus L.) may shed light on teleost reproduction
Source: PLoS One. 2023 Aug 11;18(8):e0289940. doi: 10.1371/journal.pone.0289940 (PMC10420382; doi:10.1371/journal.pone.0289940)
Supplement: S1 File — (ZIP) [file pone.0289940.s008.zip › alignments/anchovy.15940_ANCH.fas]

>ENSONIP00000014399_ONIL
ATGTTGACTGGATGTAGAAATCTCTCTTGGACATTTTTCTCGCTCACCAGTAGAAGACTTTGGCCTAGACAGAGTTTTACGTCCCGAGCTGCTCTGTGCTCTTCTGCC---------------------------TTTTCATCCGTCCTTCATTCTCTTTCTTCATCTACCCACAGTCAT
CACTTCCTG------------------------CCTAGCACACAAAGCTCAGCTCGCCTTCCTCCATCTTTTAATTTCTCC---TCAGCTCATTCGTCCGGTCTGATGGAGTTAAAGGAAGTTCTGCAGGTTTTGGAGCAGCTTGCTCCACTGTCGCTTGCAGAGTCTTGGGATAATGTC
GGCTTGCTGGTGGAGCCGAGCAAACCTCGGCCCGTTAAGACCATTCTTCTAACCAACGACCTCACAGATGCCGTCATGGAGGAAGCAGTGGCTGTGAGCTGCGATCTCATTATTTCGTATCACCCGCCGTTGTTTCGGCCAATCAAGCGTCTGGTTCAGAAAGACTGGAAGCAGCGGCTG
GCTGTGCGGGCCGTGGAGGCTGGCATAGCGGTCTTTTCCCCTCACACTTCATGGGATTGCGTGAAAGGAGGCGTGAACGACTGGCTGGTTGGAGGACTTGGC------AGCGGTCAGGTGTCGGTGTTGAGTCAGGTTCTCGGCGCCGCCTCCCACAGTCACAAACTGGAATTCACGGTC
AGAAGCGCAGAGGAACTAAACATGATCATGGAGGAGCTGAAGGCTTGCGACAGTGGAACGACCCTACAGCATTCAGGCAGC---------------------AGACCAGACAGCAGTGGTATCCATGTCAGCGTAACCTGTTGTGACTCAGCGCTGACCCCGAGTGTCCAGGCTCTGTTA
GGACACAGCACTCCCAGCCAGTCTCTCAGCATCGTGAAGTTAGAAAAGCATCCTCTCCTGGGCCACGGCCAAGGCCGACGCAGCGTTTTGGACCAGCCGGTGACTGTCGGAGCAGCCGTCCAAAAACTGAAGTCCCACCTGGGTTTGAGTCACCTCCGTTTGGCTGTGGGGTGGGGGCAG
ACGCTGGAGTCCTCTGTGTGCACTGTGGCTGTATGCGCTGGGTCAGGGGCCTCAGTACTGAATGGAGTCAAAGCGGATCTCTACGTCACAGGGGAGATGTCCCACCATGAAGTGCTGGATGCTGTGGCAAAAGGAACCAGCGTGATCCTCAGTGACCACAGCAACAGCGAGCGGGGTTAC
CTGGCTGTGTTCAGGGAGAGACTAGCCGTGCGCCTGCCCGATAGCGTAACAGTGGTCCTGTCGAAGGCTGACAGAGACCCTCTGGAGGTCGTC
>ENSTNIP00000018271_TNIG
------------------------------------------------------------------------------------------------------------------------------------------------------------------------------------
------------------------------------CTCCGCTCTCCTCTTCCTCGC---TCTTGCTCCCGTCGGCTCTCTCATTCTGCCCTCCGTCCGGACCCGATGGATCTAAAAGAGGTTGTGCAGGTGATGGAGCAGCTTGCTCCGCTCTCCCTGGCCGAGCCCTGGGACAACGTC
GGTCTTCTAGTGGAGCCCAGCAAATGTCGCCCCGTTAAAACCGTACTGCTCACTAACGACCTCACGCCCGCTGTCATGGAGGAAGCAGAGGCCATGGGCTGTGACCTCATCGTGTCATATCACCCCCCTCTGTTTCGCCCAGTTAAACGACTGGTTCAGAAGGACTGGAAGCAGCGGTTG
GCAGTCCGGGCGATAGAGTCCGGAATCGCCATCTTCTCCCCTCACACGTCGTGGGATAGTGTCAAAGGAGGAGTGAACGACTGGCTGGTTGGAGGTCTTGGTAAGAGTAGCGGGCAGGTGTGTGTGCTGAGTCAGGCCCTCAGCACT---TCTAGTGGTCACAAACTGGAATTCACAGTC
CGGAGCCTGGAGGAACTGGACGCCGTGATGGAGGACCTGAAGTCCTGCAACAGTGGGGCTGGTCTCCAGCATTCAAGCTGCAGTAAAAAACCTGGAAAACCCCGTCAAACAAACTCA------------ATTGTGACGTGCAGCGACTCGGCGCTGGGCCCTAGCGTCCAGGCGCTCTCA
CGACACAATGCCCCCAGCTCGTCCCTGAAAGTTGTGAAGTTAGAAGCGCCTCCTCTCTTGGGACATGGCCAGGGCCGACTTAGCATTTTGGATGACCCTGTAACCGTGGAGACCGCCATACAGAAAACCAAGACCCACCTGGGTTTGACTCACCTCCGTTTGGCTCTCGGAGTCGGGAAG
ACGCTTGACTCTTCTATCTCTACTGTGGCGGTGTGTGCTGGATCTGGGGCATCAGTCCTGTCTGGTGTTAAGGCAGACCTTTATATCACAGGGGAGATGTCTCACCATGAGGTGCTGGACGCCGTGGCCAAGGGCACCAGCGTCATCCTCTGTGACCATAGCAACAGCGAACGGGGTTTC
CTGTCTGTGTTCCGGGAGAGGTTGACTGTGCGCCTCCCTGACAGTGTCGCCGTGGTGGTGTCAAAGGTTGACAGGGACCCCCTGGAGGTAGTC
>anchovy.15940_ANCH
------------------------------------------------------------------------------------------------------------------------------------------------------------------------------------
---------------------------------------------------------------------------------------------------------ATGGATCTAAAGGAAGTGCTCGATATCCTGGAGCAGCTTGCCCCTCTCTCATTGGCCGAGTCCTGGGACAACGTC
GGCCTATTGGTGGAGCCCAGCAAGCCTCGTCCAATCAAAACCATCCTGCTGACCAACGACCTGACGCTGCCCGTCATGGAGGAGGCTGAGGCCATTGGCTGCGACCTGATCGTCTCCTACCACCCGCCGCTGTTTCGACCAATGAAACGGCTGGTGCAGAGGGACTGGAAGCAGCGATTG
GCTGTGAGGGCGGTGGAGGGCGGGATGGCCGTGTTCTCTCCTCACACCTCATGGGACAGCGCGAAAGGCGGCCTCAACGATTGGCTCATCGGAGGAGTAGGT------AGTGGCAGTGTGTCCGTGTTGAGCCAGGCCCAGTGCAGCGCCCCCCAGAGGCAGAAGTTGGAGTTCACCGTT
AAGAATCAGGAGCAGCTAGACGCCATCATGGCCGAGCTGAAAGAGACACCAAACATCAACACACTACAATATACTACTGTC---------------------AGGTTGGAGTCTGATGGATTCCATGCGAGTGTGGTGTGTGGTGGCTCGGTGCTGCCCTCGTGTGTTCAGGTGCTGTTA
GGACATGCAGCAGTGGGCCCCAGCATGCGCATCACCCAGCTACAGCAGTCTCCCCTGATTGGCTGTGGCCAGGGCCGCCTGTGTCACCTGAGTGAGCCGGTAACCGTGGCGACGGCTGTGCAGCGTATGAAGGCTCACCTGGGGCTGCCACACCTGAGACTGGCACTCGGACACCAGAAG
ACCACAGAGTCCCTGGTGAGCTCCGTAGCAGTGTGTGCAGGATCAGGAGCGTCCGTTCTACAGGGAGTCAAAGCAGACCTCTACATCACAGGTGAGATGTCGCATCACGAGGTGCTGGACGCGGTTGCCACGGGGACCAGTGTGATCCTGAGTGACCATAGTAACAGCGAGCGCGGCTTC
CTGGCCGTCGTCAGGGAGAGGCTCACCGTCCGCCTGCCCGACTCCATAACCGTGGCGATCTCAAAGACTGACAGAGACCCCCTGGAGGTGGTC
>ENSTRUP00000021779_TRUB
------------------------------------------------------------------------------------------------------------------------------------------------------------------------------------
------------------AAGAGCGCCTCAGCTCCCTGCCGCTCCACTGTTCTTTGC---TCTTGCTCCCGTTGGCTTTCTCACTCTACCCTCCGTTCTGACACGATGGATCTAAAAGAAGTTCTGCAGGTGATGGAGCAACTCGCTCCGCTTTCTCTGGCCGAGTCATGGGACAATGTG
GGCCTTCTCGTGGAGCCTAGCAAATGTCGACCTATTAAAACCATACTGCTCACTAACGACCTTACAGTCGCCGTCATGGAGGAAGCAGAGTCCATAAGCAGTGACCTCATTGTGTCATATCACCCTCCTTTGTTTCGCCCATTCAAACGACTGGTTCAGAGCGACTGGAAGCAACTGTTG
GCAGTCCGGGCGATAGAGTCTGGGATGGCAATCTTCTCCCCTCACACATCGTGGGACAGTGTTAAAGGAGGACTGAACGACTGGCTGGTTGGAGGTCTTGGT------AGCGGGCAGGTGTCTGTGCTGAGTCCGGCCCTCAGTAGTATACCCAGTTGTCACAAACTGGAATTCACAGTC
AAGAGCAGAGAAGAACTGCACACGGTAATGGAGGAACTGAAGGCTTGTAACAGTGGAACCGGTCTCCAGCATTCAAGCTGC---------------------AGAACAGACAACAGTGGGATCCAGGTCAGTGTAGTGTGCAGTGACTCAGCGCTGACCCCTAGTGTCCAGGCCGTGTTA
CGACACAATGCAACCAGCTCGTCCCTGAACATTATGAAGTTGGAAAAGCCGCCTCTCTTGGGACACGGCCAGGGACGACTTAGTGTTTTGAATCAGCCTGTAACGGTGGCAACAGCCATAGAGAAAATGAAGTCTCACTTGGGATTGACTCACCTTCGTTTGGCTCTTGGAGTTGGGAAG
ACGCTTGATTCTTCTATTTTTACTGTGGCTGTGTGTGCTGGATCTGGAGCATCAGTCCTGACTGGTGTAAAGGCAGACCTTTACATCACAGGGGAGATGTCCCACCATGAGGTTCTAGACGCTGTGGCAAAGGGCACCAGTGTCATCCTCAGTGACCATAGCAACAGCGAACGGGGCTTC
CTGTCCGTGTTCCGGGAGAAGTTGACTGTGCGCCTCCCTGACAGTGTCGCAGTGGTGGTGTCAAAGGTTGACAGAGACCCCCTGGAGGTGGTC
>ENSDARP00000066545_DRER
------------------------------------------------------------------------------------------------------------------------------------------------------------------------------------
---------------------------------------------------------------------------------------------------------ATGGATTTAAAGGGAGTTCTGGAGGTTTTGGAACAGCTCGCTCCATTATCATTGGCTGAATCCTGGGATAATGTT
GGCCTATTGGTGGAACCTAGTAGACCTCGTCCAATCAAAACAATCCTGCTCACTAATGACCTGACGGCGGCGGTCATGGATGAAGCTGTAGGGATGAAGTGTGATCTGATCGTCTCCTACCATCCGCCACTCTTTCGGCCTTTCAAGCGTTTGCTGCAGAAGGACTGGAAGCAGCGTTTG
GCAGTCAGAGCAATCGAAAACGGCATTGGCATTTTCTCCCCACACACTTCATGGGACAGTGTTGAGGGAGGCGTTAATGACTGGCTTGTTGGAGGAATGGGT------AGAGGTAAAGTGTCGGTATTAAGTCAAGCAGTCTCTAGCGGTGCACAGAAACACAGGATTGAGTTCTCATGC
ATGGATGATGGAGAAGTAAACAGCCTTTTGGAGCAGCTGAGACACACAGAGGGCAGCGAAACCTTTCAGTGCACTAGAATA---------------------AAAAGTGAGAGTGGAGGACAGCAGGTGAATCTGACCTGTAGGAGCTCAGCGTTGACTGGTGCGGTGCAGATTCTGCTT
TCACATCCACACACCAGCAAATCCCTGAACATCACACAAGTCCAACAGCCTCCTCTGTTGGGCTGTGGTCAGGGTCGACTCAGTGTTCTGGAGGAACCAGTGTCTGTTTCTACAGCAGTGCAGAAGATGAAAACACACTTGGGTTTGCCTCATTTGAGACTGGCCTTGGGGGACCAGCAG
ACATTAGACTCGATGGTGAAGACGGTTGCAGTGTGTGCCGGTTCTGGAGCTTCTGTCATACAAGGAGTAACAGCAGACCTCTACATCACTGGTGAGATGTCCCATCATGAGGTGCTGGATGCGGTTTCTAAAGGCACCAGCGTGATCCTCAGCGAGCACAGCAACAGCGAGAGAGGCTTT
CTGGGTGTTTTCAGAGAGAGACTAAGCGCTCGACTGGACCACACGGTTAGCATAGTGATCTCTCAGACTGACCGAGATCCACTACAGGTGGTC
>ENSGACP00000010115_GACU
ATGTCCCCCGGATGTAGAAGCCTTTCTCGGACATTTTTCTCCCTCAGCTATCCGAGGCGTTGCACCTGGAGAAGTTTGACCTCCAAGGCTGCTCTCTGCTCCTCTGCCTCCGCAGTTTCCCCCACACCTCCACCTCTCTCCCCCACACCTCCACCTCCCTCCACTGCCCTTTACGGCCAC
TGCCTCCTCTTCACGGGCCAACGAGCTTCGGCCCCCCGACGCTCACCCCCTCCTCGCCTCCCTCCCGCCCGCCGCTTCTCTCGTTCTGCTTGCCCCCCCGGCCCGATGGAGCTGAAGGAGGTTCTGCAGGTGCTGGAGCAGCTCGCCCCTCTGTCTCTGGCCGAGTCGTGGGACAACGTC
GGCCTCCTGGTGGAGCCCAGCGAGTCCCGGCCCGTCAAGACCGTCCTGCTTACCAACGACCTGACGGACGCCGTCATGGACGAGGCGGAGGCCATGAGCTGTGACCTCGTCGTCTCGTATCACCCGCCGCTGTTTCGGCCGATCAAGCGCCTGGTTCAGAGAGACTGGAAGCAGAAATTG
GTCATCCGGGCTTTGGAGGCCCGGATGGCGATCTTCTCCCCTCACACGTCGTGGGACAGCGTCAAAGGAGGAGTGAACGACTGGCTGGTCGGGGGACTCGGT------AGCGGGCAGGTGTCTGTGCTCAGTCAGGCCGCGGGCGCCGCCTCCCAAAGTCACAAGCTGGAGTTCACCGTG
ACGAGCGCAGAGGAACTACACGGCGTCATGGAGGAACTGAAAGCTTGTGGCAGTGAATCAACGCTGCAACATTCGGCCAAC---------------------AGACCAGATAACGGCGGCGTCCACGTCAGCGTTACCTGCAGCGACTCGGCGCTGACCCCGAGTGTCCAGACTCTGCTA
CGGCACAACGCCGCCAGCCACTCGCTCAGCATCCTGAAGTTAGAAAAGCCGCCTCTCCCGGGCCACGGCCAAGGACGACTCATCGCTTTGGACCAGCCGGTAACCGTGGCAACAGCCGTCCAGAAAATGAAGTCCCACCTGGGTTTGAGTCACCTCCGCTTGGCCCTGGGCTCCGGGCGG
ACGCCAGAGTCCTCGGTGTGCACGGCGGCTGTGTGTGCCGGATCTGGGGCCTCCGTGCTGAACGGGGTCACGGCAGACCTCTACATCACAGGCGAGATGTCCCACCACGAAGTGCTGGACGCGGCGGCGGCGGGAACCAGCGTCATCCTCAGTGACCATAGCAACAGTGAGCGCGGGTTT
CTGGCCGTGTTCCGGGAGAAGCTGGCCGTGCGTCTTCCCGACAGTGTAACGGTGGCGGTGTCGAAGGCCGACAGGGACCCGCTGGAGGTGGTC
>ENSXMAP00000013833_XMAC
------------------------------------------------------------------------------------------------------------------------------------------------------------------------------------
------------------------------------------------------------------------------------------------------------------------------------------------------------------------------------
------------------------------------------------------------------------------------------------------------------------------------------------------------------------------------
---------------------------------------------------------------------------------------------------GGC------AGCGGTCAGGTGTCGGTGCTCAGTCAGGCCCTCGGCGGCGCCTCCCACAGTCACAAACTGGAATTCATGGTG
AGGAGTCCAGAGGAGCTGAACGCTGTTGTGGAGGAGCTGAAGGCTAATGATGATGGAACAGCGCTGCAGTGTTCAGGCAAC---------------------AGACCAGACAGCAGCAGCATCCATGTCAGCTTAACTTGCAGTGCCTCAGCGCTGACCTCTAGTGTCCAGATACTGTTA
AAGCACAGTGCTCCCTGCCAGTCCCTCAGCATCCTCAAGTTGGAGAAGGCTCCTCTGCCGGGCCACGGCCAAGGACGGCTGAGCGTTTTGGACCAGCCGGTCACCGTGGCAACAGCTATCCAGAAGATGAAATCCCATTTGGGATTAGCTAATCTCCGTTTGGCTCTGGGAGCAGGCAGG
ACTCTAGAGTCCTCAGTCTGCACTGCTGCGGTTTGTGCCGGCTCTGGAGCCTCAGTGCTGAGCGGCGTCCAGGCCGACCTCTTCATCACAGGTGAGATGTCCCACCATGAGGTGTTGGATGCAGTGGCGAAGGGAACCAGTGTCATCCTGAGCGACCACAGCAACAGCGAGCGCGGTTTC
CTGGCCGTGTTCAGGGAGCGGCTCGCCGTGCGGCTGCCCGACGCCGTGACGGTGGTGCTGTCCAAGGCTGACAGAGACCCGCTGGAGGTCGTC
