# Supplementary material for: Global expression pattern of genes containing positively selected sites in European anchovy (Engraulis encrasicolus L.) may shed light on teleost reproduction
Source: PLoS One. 2023 Aug 11;18(8):e0289940. doi: 10.1371/journal.pone.0289940 (PMC10420382; doi:10.1371/journal.pone.0289940)
Supplement: S1 File — (ZIP) [file pone.0289940.s008.zip › alignments/anchovy.16061_ANCH.fas]

>ENSONIP00000016299_ONIL
---------------ATG---------ACCGAG---------------------------------------------------------------------------CAGACCAGC---------------------------------------------------------------
------GTTAACTCGGAGGGGATCGTGGGCCTGGATGAGCCCAAGAAGATGACCAGAGAGGACTGGAGGAAGAAGAAGGAGCTGGAGGAGCAGAGAAAGCTGGGAAATGCTCCAGCTGAGGTGGACGAGGAGGGGAAGGACATAAACCCCCACATCCCACAGTACATTTCATCAGTGCCG
TGGTACATCGACCCATCAAAAAGGCCCACACTAAAGCATCAAAGACCACAGGGTGAGAATGAGAAGCAGTACTCTGCAATCGGAGAGTGGTACAAGAGAGGAGTGCAGGAGAATGCAGTTTCAACTAAGTACCGTAAAGGGGCTTGTGAAAACTGTGGTGCCATGACACACAAGAAGAAA
GACTGCTTGGAGCGACCCAGAAAAGTTGGTGCTAAATTCACAGGAACAGGGATTGCTCCAGATGAACACGCTCAGATCCAGCTCGCCATGGACTATGATGGAAAGCGTGATCGCTGGAATGGCTACGACCCCGAGGAACATCAGCGCATTGTTGAAGAGTACGCCAAAGTAGATCTGGCC
AAAAGGACACTGAAAGCACAGAAACTTCAGGATGAGTTGGCCTCGGGAAAACTG---GACCAGACT---------------------------------------------------------GAGCGGGAACATGACAGTGAAGATGAGGATGAAGACAAATATGCAGATGACATCGAC
ATGCCCGGTCAGAACTTTGACTCCAAGAGACGAATCACTGTCAGGAATCTGCGTATCAGAGAAGACACAGCTAAATACTTGAGAAATCTGGATCCAAATTCAGCGTACTACGATCCAAAGACCCGAGCAATGAGAGAGAACCCGTACTCCAACACGGGCAAGAACCCTGATGAAGTGGGG
TACGCTGGAGACAACTTTGTTCGCTACAGTGGAGACACAATTTCCATGGCTCAAACACAATTGTTTGCCTGGGAGGCTTATGAGAAAGGCTCCGAGGTGCATCTGCAGGCTGACCCCACCAAACTGGAGCTGCTGCATCGCTCCTTCAAGGTCAAGAAGGAGGACTTCAAAGAAGAACAG
AGGGAGAGCATCCTGGAGAAGTATGGAGGCCAGGAGCATTTGGATGCACCACCGCGGGAGTTGCTGTTGGCCCAGACGGAGGACTACGTGGAGTATTCACGTCACGGCGCTGTGCTGAAAGGACTCGAAAAGGCTGTCGCTCGCTCCAAATATGAGGAGGACGTGCTCATCAACAACCAC
ACTTGTATTTGGGGTTCCTACTGGAAAGACGGCTTCTGGGGGTACAAGTGTTGCCACTCCATGGTCAAACAGAGTTACTGCACAGGATCAGCTGGAATTGGAATTAAC---AACTCGGAGTGCACTCCATTTGAAGAGGTACTAACTGAGCCACAGGAGGAGGAACAGCCCAAGACTCTG
CTAGAAATGCATCAAGATAAGATGAAAGAGAAGAAGAAGAAAAAGAAGAACAAAAAGAACAAG------AAGCGCGACTCTGAC------------------------------------------------------------------------------AGCAGTGATTCGGAGGAT
GAGGAGAAGAAGAAGGAAAAGCTGAAGAAGGCCCTAGAAGCAGAGGACAAGCGGGTGAAGCAGGTGGAGGTGCTAATGCAGCTGGATGAGAGGAAGAGGCCGTACAACAGCTTG------------------------------------------------TTTGAAGTAAAGGCGCCC
ACTGAGGAGGAGATGGAGGCCTTCCGCATGAAACGCAGCAGGCCAGATGATCCCATGGCTTCCTTCTTGGGACAG
>ENSTNIP00000011864_TNIG
ATCGCAGGTCCAACCATG---------GCTGAA---------------------------------------------------------------------------CAGACCACC---------------------------------------------------------------
------ACCAGTTCGGAGGGTATCGTGGGCCTGGATGAGCCCAAGAAGATGACGAGGGAGGACTGGAGGAAGAAGAAGGAGCTGGAGGAGCAAAGGAAGCTGGGAAATGCTCCGGCAGAGGTGGATGAAGAGGGAAAGGACATCAATCCTCACATCCCACAGTATATTTCATCTGTGCCG
TGGTACATCGACCCCTCCAAAAGGCCCACGCTGAAACATCAGAGGCCACAGGCAGAGAAACAGAAGCAATTCAATGCTATCGGAGAGTGGTATAAGAGGGGGGTACAGGAGAATTCTATGATGACTAAATTTCGAAAAGGCGCATGTGAAAACTGCGGTGCCATGACCCACAAAAAGAAA
GACTGCTTAGAGAGGCCCAGAAAAGTTGGAGCCAGGTATACGGGCACAAGCATAGCACCAGATGAACACGTTCAAGTCAACCTTGATTTAGACTATGATGGAAAGCGTGACCGCTGGAATGGCTACGATCCTGAGGAGCACCAGCGCATCGTGGAAGAATACGCCAAAGTCGATCTGGCT
AAGAGAACACTTAAGGCACAAAGGCTTCAGGATGAGTTGGCCTCTGGAAAACTG---GACCAAACTTTGAGATTTGAGTATTTGGAAATCCAACATTTCAGCCTTAAAATTCTTTATCAACAGGAGAGAGAGCACAACAGCGAGGATGAGGATGAAGATAAATATGCAGATGACATTGAC
ATGCCTGGTCAAAACTTTGACTCCAAGAGAAGAATCACTGTTAGGAATCTGCGTATCCGAGAGGACACGGCGAAATACTTGAGGAATTTGGATCCAAATTCAGCATACTATGATCCAAAGACGCGCTCTATGAGGGAGAATCCTTATTCAAATGCTGGCAATAACCCTGATGAAGTGGGC
TATGCTGGAGACAATTTTGTGCGCTACACAGGGGACACAATCACCATGGCTCAAACACAGCTGTTTGCCTGGGAGGCCTATGAGAGAGGCTCGGATGTGCACCTCCAGGCTGATCCCACTAAGCTGGAGCTCCTCCACAAGTCCTTCAAGGTCAAGAAGGAAGAATTTAAGGAGCAACAG
GGAGACAGCATCTTAAAGAGGTACGGAGGTGAAGAGCACTTGAATGCACCACAGCGGGAGCTGCTGCTGGCTCAGACTGAAGACTACGTGGAGTACTCTCGCCACGGTGCTGTGCTGAAGGGGCAGGAAAAAGCAGTGGCTCGCTCCAAGTACGAGGAGGACGTTCTCATCAACAACCAC
ACATGTATTTGGGGTTCCTACTGGAAAGATGGCCGCTGGGGATACAAGTGTTGTCACTCCATGGTGAAACAGAGTTATTGCACAGGAGAGACTGGAGTTCAGATAAAC---AACTCTGAGTGTGTTCCGTTTGAAGAGAGTCTGACTCAGCCTCAGGAGGAGGAACCAGCCAAATCTCTC
CTTGAA---------------------------------CAATTAAAGTCTTTACCAACAAAGAGATCTCATCACGCCTCTGAC------------------------------------------------------------------------------AGTAGCGATTCAGAAAGC
GAAGAGAAGAAAAAGGAGAAACTGAAGACGGCATTAGAAGCAGAGGACAAGCGGGTGAAGCAGGTGGAGGCGCTGATGCAGCTGGATGAGAGGAAACGGCCGTACAACAGCCTG------------------------------------------------GGCCAGGTGAAGGCTCCC
ACGGAGGAGGAGATGGAGGCCTTCCGCATGAAGCGCTGCCGTCCGGATGATCCCATGGCTTCCTTCCTGGGTCAG
>anchovy.16061_ANCH
---------------ATGCAGCAACCACCACAG---------------------------------------------------------------------------GAGCCAGAG---------------------------------------------------------------
------ACCGGGCAGGAAGGG---GTGGATTTGGGGGAGCCCAAGAAGATGACTCGGGAGGACTGGAGGAAGAAGAAGGAGCTGGAGGAGCAGAGGAAGCTGGGTAATGCTCCTGCCGAGGTGGACGAAGAGGGAAAGGACATCAACCCTCATATCCCCCAGTACATTGCGTCGGTCCCC
TGGTATATCGACCCCTCCAAGCGGCCCACACTGAAGCATCAGAGGCCCCAGGACGAGCTCCAGAAGCAGTACTCTACCATCGGGGAGTGGTACAAGAGGGGAGTCCAAGAGAAAGCGATCAGCACCAAGTTCCGCAAGGGAGCGTGTGAGAACTGTGGAGCCATGACCCATAAGAAGAAG
GACTGTCTTGAGCGTCCAAGAAAAGTTGGTGCTAAATTCACTGGCACAGGCATGGCTCCAGACGAGCATGACCAAATCACGCTGGACATGGACTATGACGGGAAACGAGATCGCTGGAATGGCTATGATCCTGAGGACCATATGCGTATTGTAGAAGAGTATTCCAAAGTCGACCTGGCC
AAAAGAACTCTAAAAGCTCAGAAGTTGCAAGAGGAGTTGGCATCAGGAAAGCTTGTGAACCAG------------------------------------------------------CAA---GAGCGTGAGCATGACAGTGAGGACGAGGATGAGGATAAGTATGCGGACGACTTTGAC
ATGCCGGGACAGAACTTTGACTCCAAGAGACGTATTACTGTCAGGAATCTGAGAATCAGAGAGGACATTGCAAAGTACCTCAGAAACCTGGATCCAAACTCCGCTTACTACGACCCCAAGACCAGAGCCATGAGGGAGAACCCTTATGGCAACACCGGGAAGAACCCAGAGGAGGTGGGA
TATGCCGGGGACAACTTTGCCCGCTATTCAGGAGACACCATCGGCATGGCTTCAACACAATTGTTTGCGTGGGAGGCGTATGATAAGGGCTCGGAGGTACACCTGCAGGCCGACCCCACCAAGCTGGAGCTGCTCCACAAGTCCTTCAAGGTCAAGAAGGAGGACTTCAAGCAGATGCAG
AAGGAGGGCATCCTAGAGAAGTATGGTGGCTCGGAGCACCTGGACGCTCCTCCCCGGGAGCTGCTGCTGGCCCAGACGGAGGAGTATGTGGAGTACTCACGTCACGGCGCTGTCATCAAGGGACAGGAGAAGGCCATCGCACGCTCCAAATACGAAGAGGATGTCCTCGTCCAAAACCAC
ACGTGCATCTGGGGTTCCTACTGGAAGGAAGGCAACTGGGGCTATAAGTGCTGCCACTCCCTGGTCAAGCAGAGTTACTGCACCGGGGAGGCGGGCCGGAAGACATCGAACACCACA---TGCGTTCCATTTGAGGAGGGCGTAGAAGAGATTCAGGAAGAGGAGGTCCCAAAGACTCTT
CTGGAGCTTCACCGAGAGAAGTTGAAGGACAAGAAAAAGAAGAAGAAGGAGAAGCAGCAGAAGAAGAAGAAGTCCTCCAGCAGC------------------------------------------------------------------------------AGCAGCAGCAGCAGC---
------------------------------------------------------------------------------ACAGTTCCAGGCCGGCCCCGGCCAAGCGGGCTGCTCCCAGCCCCATCCCCATCCCCAGCACAGACACCCAGTCCCAGCACAGCTCAGCTCAGGGTGAGTCCC
ACAGACAAGTGGACGCCAAGCGGAAGAGGCCAGCGCAGCAGGAGGGGG---------------------------
>ENSTRUP00000003078_TRUB
---------------ATG---------ACAGAA---------------------------------------------------------------------------CAGACTACC---------------------------------------------------------------
------ACCAGTTCTGAAGGGATTGTGGGCCTGGATGAGCCCAAGAAGATGACAAGGGAGGACTGGAGGAAGAAGAAGGAGCTGGAGGAGCAAAGGAAGCTTGGAAATGCTCCAGCAGAGGTGGATGAAGAGGGAAAGGACATCAATCCTCACATCCCACAGTATATTTCGTCTGTGCCA
TGGTACATCGACCCTTCTAAGAGGCCCACGCTAAAGCATCAGAGGCCACAGGATGAGAGACAGAAGCAGTTCAACGCTATTGGAGAGTGGTATAAGAGAGGAGTGCAGGATAATTCTCTTGCGACCAAATTTCGAAAAGGTGCTTGTGAAAATTGTGGTGCCATGACACACAAGAAGAAA
GACTGCTTGGAGAGGCCCAGAAAAGTCGGAGCTAGGTTTACAGGCACAAGCATAGCACCCGATGAGCACTTTCAAGTAGAGCTTGATTTAGACTATGATGGAAAGCGTGACCGCTGGAATGGATACGATCCCGAGGAGCACCAGCGCATCGTGGAAGAGTATGCTAAAGTAGATCTGGCT
AAGAGAACTCTCAAGGCACACAGACTTCAGGATGAGCTGGCCTCTGGAAAACTG---GACCAAACTGTA------------------------------AATTTACGACTAAAAGAAGAACTGGAGAGGGAGCACAACAGCGAGGATGAGGATGAAGATAAATATGCGGATGACATTGAC
ATGCCTGGTCAAAACTTTGACTCCAAGAGAAGAATTACTGTCAGAAATCTGCGTATCAGAGAGGACACCGCTAAATACTTGAGGAATTTGGATCCAAATTCAGCTTACTATGATCCAAAGACTCGTTCTATGAGAGAGAACCCTTATTCAAATGCTGGCAAGAACCCTGATGAAGTGGGC
TATGCTGGAGACAACTTTGTGCGCTACACTGGGGATACGATCACCATGGCTCAAACACAGCTGTTTGCCTGGGAGGCCTATGAGAGGGGCTCTGAAGTGCATCTACAGGCTGACCCCACCAAGCTGGAGCTGCTCCACAACTCCTTTAAGGTCAAGAAGGAGGACTTTAAGGAGAAACAG
GGTGATAGCATCTTGAAGAAGTACGGCGGTGAAGAGCACCTGAACGCGCCCCCGCGGGAGCTGCTCTTGGCTCAGACCGAGGACTACGTGGAGTACTCTCGTCATGGTGCTGTTCTGAAGGGGCTTGAAAAGGCCGTGGCTCGCTCCAAGTACGAGGAGGACGTTCTCATCAACAACCAC
GCATGTATTTGGGGTTCCTACTGGAAAGATGGCTACTGGGGATACAAGTGTTGTCACTCCATGGTGAAACAGAGTTATTGCACAGGAGAGACTGGAGTTGGGATCAAC---AACTCAGACTGTGTTCCATTTGAAGAGAGTCTGACTGAGCCTCAGGAGGAAGAAGTACCCAAGTCCCTT
TTGGAAATGCACCGGGATAAGATGGTGAAAGAGAAGAAGAAAAAGAAAAACAAAAAGAACAAGAACAAGAAGCACACTTCTGAC------------------------------------------------------------------------------AGCAGCGATTCAGAAAGT
GAAGAGAAGAAAAAGGAGAAACTGAAGAAGGCGTTAGAAGCAGAGGACAAGAGGGTGAAGCAGGTGGACGCGCTGCTGCAGCTGGATGAGAGGAAGAGGCCGTACAACAGTTTG------------------------------------------------GGCCAAGTAAAGGCCCCC
AGTGAGGAGGAGATGGAGGCCTTCCGCATGAAGCGCTGCCGCCCAGATGATCCCATGGCTTCATTCCTGGGCCAG
>ENSDARP00000112935_DRER
---------------ATG---------CCAGACGTCACAGCGAGCAGGAAAGGAAGTCGTCAGTCACCCGGAAGTTCGCGCAACACGCTTGTAAACAACTCGCGAGGACAAACCACAGACTTAAATATATATGATCGTTTGTTGGATTTAACGAAACATCAGCTGATCATGGCGGCGGAG
GCGGGTAAAGCGTCAGAAGGGATGGTAGATCTGGAAGAGCCGAAGAAAATGACCAGGGAAGACTGGAGGAAGAAGAAAGAGCTGGAAGAGCAGAGAAAATTGGGAAATGCTCCAGCTGAAGTCGACGAGGAGGGAAAGGACATCAACCCTCATATTCCCCAGTACATCTCGTCTGTCCCT
TGGTACATTGACCCTTCAAAGAGACCCACCCTTAAGCATCAGAGACCCCAGGAAGAGAATCAGAGCAAGTTTGCGCCCATTGGAGACTGGTATAAGAGAGGTGTACAAGAAAAATCAGTGAACACGAAATACAGAAAAGGAGCATGCGAAAACTGTGGCGCCTTGACACATAAGAAGAAA
GATTGTTTGGAGAGACCCCGAAAGGTTGGAGCAAAGTTTTCTGGCACAGGCATCGCACCGGATGAGCACCAGCAGGTTCAGCTCTCGATGGATTATGATGGAAAGAGAGATCGCTGGAATGGTTATGATCCTGATGAGCACATGCGCATTGTAGAGGAATATTCTAAAGTGGATCTGGCA
AAGCGCACTCTCAAAGCTCAGAAACTCCAAGAGGAGTTAGCATCTGGTAAACTAATGGATCAAGCTAAC------------------------------TCACGAAAGCATGAGGAAGCA---GTACAGGACCACAGCAGTGAAGATGAAGATGAGGACAAATATGTTGATGACTTTGAC
ATGCCTGGACAAAACTTTGACTCCAAGAGAAGAATCACAGTTAGAAACCTGAGAATCCGAGAGGACATCGCCAAGTACCTCAGAAATCTGGATCCAAACTCCGCCTACTACGATCCTAAGACTCGAGCCATGAGGGAGAACCCATACTCCAACACTGGAAAGAATCCAGAAGAGGTGGGC
TACGCTGGAGACAACTTTGTGCGCTATTCTGGAGATACTATTTCCATGGCCCAGACTCAGCTCTTTGCTTGGGAAGCTTATGAGAAGGGATCAGAAGTTCACCTCCAGGCAGATCCAACAAAGCTGGAGCTTCTCCATCAGTCCTACAAAGTCAAGAAGGACGATTTCAAAGAGAAGCAG
AAAGAGACTATTTTGGAAAAGTACGGCGGGTCTGAACACTTGGACGCTCCTCCGCGAGAGCTGCTGTTGGCTCAGACAGAGGAATATGTGGAGTACTCTCGACACGGGGCCGTCTTAAAAGGACAGGAGAAGGCTGTGGCTCAGTCAAAATACGAGGAAGACGTGCTCAATAATAACCAC
ACGTGTATCTGGGGATCATATTGGAAAGATGGCTACTGGGGTTACAAATGCTGCCACTCCATGGTGAAGCAAAGCTACTGTACAGGAGAAGCTGGCAAGAAAGTAGTGAGTAATTCT---TGTACTCCATTTGAAGAGGATGTGGAGGAGGCGCAAACAAGCGAAGAACCAAAGACTCTT
TTACAGATGCACCAGGAAAAATTGAAAGACAAGAAAAAGAAGAAAAAGAGCAAGAAGCACAGA------------GATTCAGAC------------------------------------------------------------------------------AGCAGCGACGAGGAGGAC
GAAGCCAAAAAGAAAGAAAAGCTGAAGAAGGCATTAAGTGCGGAGGAGCAGAGGCTGAAGCAGGTGGCTGAACTCATGCAGGTGGATGAGAGGAAACGGCCGTACAACAGCCTG------------------------------------------------ATGGAGGTGCGCGAGCCC
ACAGAGGAGGAGATGGAGGCTTTCCGAATGAAACGCTGCCGGCCCGACGACCCCATGGCCTCTTTTCTGGGCCAG
>ENSGACP00000023973_GACU
---------------ATG---------GCGGAG---------------------------------------------------------------------------GAGGCCACC---------------------------------------------------------------
------GTCAGCGCGGAGGGGATTGTGGGCCTGGATGAGCCCAAGAAGATGACCAGGGAGGACTGGAGGAAGAAGAAGGAGCTGGAGGAGCAGAGGAAGCTGGGAAACGCTCCAGCTGAGGTGGACGAGGAGGGGAAAGACATAAACCCTCACATCCCACAGTACATTTCATCGGTGCCA
TGGTACATTGACCCATCCAAAAGGCCCACTCTAAAGCATCAGAGACCACAGGAGGAAGAAGAGGCGCCATACTCATCTGTGGGAGAGTGGTATAAGAGAGGAGTGCAAGAGACCTCTGTCAGCACAAAGTTCCGTAAGGGAGCGTGTGAGAACTGTGGTGCCATTACACACAAGAAGAAG
GATTGCTTGGAGCGACCCCGAAAAGTTGGGGCGAGGTACACGGGTAACGGTATCGCTCCAGATGAACACAGTCAGGTACATCTCGACTTGGACTATGATGGGAAGCGAGATCGCTGGAATGGGTACGACCCTGAGGAACACCAGCGCATCGTGGAGGAATACGCCAAAGTCGATCTTGCC
AAAAGGACACTGAAAGCACAGAAGCTTCAGGATGAGTTGGCTTCTGGAAAACTG---GATCAATCTGTA------------------------------AGTGTTCGCTCCAGATCGCAG---GAGCGCGAACACGACAGCGAGGACGAGGACGAAGATAAATATGCGGATGACATCGAC
ATGCCGGGTCAGAACTTCGACTCCAAGCGACGAATCACTGTTAGGAACCTGCGTATCAGAGAAGACACGGCCAAATACCTGAGAAACTTGGATCCAAATTCAGCATATTATGATCCAAAGACTCGCGCTATGAGAGAGAACCCGTACTCCAACACTGGCATGAACCCCGACGAGGTTGGG
TATGCTGGAGACAATTTTGCTCGCTATAGCGGGGCAACCATCAACATGGCTCAAACGCAGTTGTTTGCCTGGGAGGCGTACGAGAGAGGCTCCGAGGTGCATCTGCAAGCCGACCCGACCAAGCTTGAGCTGCTCCATCGGTCCTTCAAAGTCAAGAAGGAGGACTTCAAAGAGAAACTG
CGAGACGGCATTCTGGAGAAGTATGGAGGCGAAGAGCACTTGGATGCGCCGCCACGCGAGCTGCTCCTGGCCCAGACAGAAGACTACGTGGAGTACTCTCGGCACGGCGCCGTGCTGAAGGGACTGGAGAAGGCCGTGGCTCGCTCCAAGTATGAGGAGGACGTGATCATCAATAACCAC
ACATGTATTTGGGGCTCCTACTGGATAGATGGCTTCTGGGGATACAAGTGTTGTCACTCCATGGTCAAACAGAGTTACTGCACCGGAGAGAGTGGAATTGGAATTAAC---AACTCTGAATGTGTTCCGTTTGACGAGGGATTGATGGAGCCACAGGAGGAAGAAGAGCACAAGACTCTG
CTGGAAGTA---------------------------------------------------------------------AGTGACGCTGGAGAGTTAATATTGTCACAATTGCCTTTTAATCCTCACATGGGTGTTTTTTATTGTCAGTTTAAATGTTTTAAATCCCCAGATGCA------
------------------------TCAAGAGCACTGGAAGCAGAGGACAAGCGGGTGAAGCACGTGGATGCAATAATGCAGGTGGAAGAGAGAAAGAGGCCGTACACCAGCCTG------------------------------------------------CAGGAAGTAAAGGCACCA
ACTGAGGAGGAGATGGAGGCCTTCCGCATGAAGCGCTGCCGAGCGGAAGATCCCATGGCGCCGTTCCTGGGACAG
>ENSXMAP00000009062_XMAC
---------------ATG---------ACCGAG---------------------------------------------------------------------------CAAACCAGT---------------------------------------------------------------
------GCCAGTTCGGAGGGGATCGTGGGTCTGGATGAGCCCAAGAAGATGACCAGAGAGGACTGGAGGAAGAAGAAGGAGTTGGAGGAGCAGAGGAAGCTGGGAAATGCACCAGCTGAGGTGGACGAAGAGGGAAAGGACATAAACCCTCACATCCCTCAGTACATTTCATCAGTGCCA
TGGTACATCGACCCGTCCAAGAGACCCACTCTAAAGCATCAGCGACCACAGGATGAAAATCAGAAGCAGTTCTCAACCATTGGAGAGTGGTATAAAAGAGGAGTGCAGGAGAATGCTATTACCACTAAATACCGCAAAGGCGCTTGCGAAAACTGTGGAGCTATGACACACAAGAAGAAA
GACTGTATGGAGCGGCCCAGAAAGGTTGGAGCCAAGTACACAGGAACCGGGATAGCTCCAGATGAACACTCTCAGGTCCAGCTCGACATGGACTACGATGGAAAGCGGGATCGCTGGAATGGGTATGACCCAGAGGAGCATCAGCGCATTGTGGAGGAGTATGCTAAAGTAGATTTGGCA
AAGCGGACGTTGAAAGCTCAGAAACTTCAGGATGAGTTGGCTTCTGGAAAATTA---GACCAAACC---------------------------------------------------------GAGCGGGAATATGACAGCGAAGACGAGGATGAGGACAAATATGCAGACGACATCGAC
ATGCCTGGTCAGAACTTTGACTCGAAGAGACGCATCACAGTGAGGAACCTGCGCATCCGAGAGGACACGGCTAAATACTTGAGAAATCTGGATCCAAATTCAGCATATTACGATCCAAAGACTCGAGCTATGAGAGAGAATCCGTACTCCAACACTGGCATGAATCCTGATGAGGTGGGC
TATGCTGGAGACAACTTTGCGCGCTACTCTGGAGACACAATCTCCATGGCTCAAACACAGCTGTTTGCTTGGGAGGCGTACGAGAGAGGCTCCGAGGTCCATCTTCAGGCTGACCCCACCAAGCTCGAGCTGCTCCATCGCTCCTTCAAGGTCAAAAAGGAGGACTTTAAAGAGGAACAG
AGAGAGGGCATCCTGGAGAAGTATGGAGGTCAGGAGCACTTGGACGCACCGCCGCGGGAGCTGCTCTTGGCGCAGACTGAGGACTACGTGGAGTACTCTCGCCACGGTGCTGTGCTGAAGGGACTAGAGAAGGCCGTCGCCCGCTCCAAATACGAGGAGGACGTCCTCATCAACAACCAC
ACCTGTATATGGGGCTCCTACTGGAAGGATGGCTGCTGGGGATACAAGTGTTGCCACTCACTGGTCAAACAGAGTTATTGCACGGGACAAACAGGAATTCAAACGCAAGGTACTTCTGACTGTGTTCCATTTGAAGATGGAATGCAGGAGCCCCAAGAAGAAGAGGAGCCAAAGTCTTTA
CTGGAAATTCATCAAGAGAAGTTGAAGGAGAAGAAGAAGAAAAAGAAGAATAAAAAGAACAAG------AAGCACAGCTCAGAC------------------------------------------------------------------------------AGCAGCGACTCAGAGGAT
GAAGAAAAGAAGAAGGAGAAGCTGAAGAAGGCCCTGGAAGCAGAGGACAAGCGAGTGAAGCACATTGACGTGTTGATGCAGATGGATGAGAGGAAGAGGCCCTACTACAGCCTG------------------------------------------------CAGGAAGTAAAGGCGCCG
ACTGAGGAGGAGATGGAGGCGTTCCGCATGAAACGCAGCCGGCCAGATGACCCCATGGCTTCCTTCCTTGGACAG
