# Supplementary material for: Global expression pattern of genes containing positively selected sites in European anchovy (Engraulis encrasicolus L.) may shed light on teleost reproduction
Source: PLoS One. 2023 Aug 11;18(8):e0289940. doi: 10.1371/journal.pone.0289940 (PMC10420382; doi:10.1371/journal.pone.0289940)
Supplement: S1 File — (ZIP) [file pone.0289940.s008.zip › alignments/anchovy.1611_ANCH.fas]

>ENSONIP00000006018_ONIL
------------------------------------------------------------------------------------------------------------------------------------------------------------------------------------
------------------------------------------------------------------------------------------------------------------------------ATGTTGGGTCTGCTCGTTCTTTACAGCGAGGCGCTGACACTCTGCTGGACC---
------------------------------------CTGCAACCG------------------------------------------------------------------------------------GCCCAGGACCCCACAGTAACCGAGTACTCACTCCCATCAGCGAAGACCCCA
TCATCACCATCATCATCCTCAGCAGCAGCGCCTCATGCTGCACCATGCTTCGTGGAGGACATCTTTGCAGCGTTGCGTGATGGTGTGGGGGACAGCGGCGAACTGACAAACAGCAGTTTGGTTCTGTTTGGATTCTGCTCGCAGTCTGCCCGCTCATCAGCCTCGGTCTCGTTAGACCTC
GCT---------------AACAAGAAGAGCAGCTTGGAGGTTCTGCACCCA---GCTGCAGTACACGTATCAGAGGAAGAGGAGCAAGGAACAATCACGTTGACCTTT---------GACCTCCCACGGCCTCCATCGCTCATGACAAACCCTGTGCTGCTCTTGGTCTTTGAAAATCCA
CTGGCACGAGGAGACCTGGAAGTTGCTTTCACTAGTCAGTTTCTGCAGCCTAACACGCAGGCTGTGTGCATTTCAGGAGACACACAGTACGTACTGCTGACAGGAAAATCATCAGAGGGGAGTGTTAATGACAGGTGGCAGATTACGGCTCAGACAAAACTCCCTCATATG---------
---------------------------AAGCAAAACCTAAAAAGCATCTTGATTGGTGAAAAATCAGGAAGTAACATCAGCATGAGTCCACTTCTACTTTTCTCCGGCGGAACGGGA------------ACTGATACGAGATGTGCT------TCAGGC---------TCGCCC---CCG
GCATCTCTGCAAACC---------TCCTTCCTTTGTGAGATGAAACGCTTCCTGGGTGCTGTTCTCCCTCAGGAACACTTC---------------ACGTCCCCTCCACTTCCTCTGGACTCCTTACAGTCTCTGCCTCCCCTCTCGCTTGGCTTATCCTCCAGCGAGACCCTGCTGGCA
GTAATGATCAACTCCACAGCTCCCACAGTCTTTGGCTTCACGAGCTGGGGCTCCGTGTTGCCGGTGTGCCACGGAGAGCTGGCCCTGTCTGCTGCACTGTTAGAGGAGCTCAGACAGAGACTGGACCAGACTTTGGTGCAAATGACAGAAATAATCAGAGAGGAAGAGGTTTCACTGGGA
GCCAAGGAGAGCCTGGGGAGGCTCAAAGAACTGAGTGCGTTACAG------GAGAAAGAA---CATGCC------------ACAGGAGGGAGTCAGTTCCGTGTGTTTCTTCTGCTGAAGGCTCTGCAGACGGTGGCCCAAACGTACGACGCGCAAAGAAAACTGCGGGCCACCAGAGCA
GACCCCAGTTCGTCAGTGAGGGGCGGCGTCTGTGGGCTGAAGGCTCTCACCGTGTCCCTGACAAAGCTT---------CTTGTCGGCCCAAGCAGCGCAAACATTAACAATTGCCACGGCTCCTGCACGTTCCCTCTGACCAACGGCAACAACCACGCCATCCTGCTCAACTCCCACATC
GAGACCGGCAACGCG---------------GATGAGCGTTCGCCCTGCTGTGTGCCCGTGGCATACGAAGCCCTGGAGGTTGTG------GACTGGAACGCAGATGGGACCTTCATCTCCATCAAGCCAGATGCGGTTGCGAGGGAGTGTGGATGCCGC
>ENSTNIP00000000587_TNIG
GCAGCTATG---------------------------------------------------------------------------------------------------------------------------------------------------------------------------
------------------------------------------------------------------------------------------------------------------------------ATGTTCGGGATCATC---------TGCGGCGCGTTGGCGCTCTGCTGG------
CTCTGTGCG---------------GACGGGCGCCAGCTGCCTCCG------------------------------------------------------------------------------------GTC------------------------------------------------
------------------------------CCTCGCCGCTCGCCGTGTCTCGCTGACGACATATTTGCGGCGTTGCGTGAAAGTTTAGGCGAAGGCGGAGAACTCACAAACCGGAGCCTGACCCAGTTCGGAATCTGC---GCAGCTCCCGGCCATCACGCAGCTTCCTTACTGGAGTTT
CTCCAGGAAACCAGC------AGCGGAAACTGGCCTCGGGTTTTGCATCCGACCGCAGCAGCC---GTTTCAGAGGACACCGAGAGCGGGAGCCTCTGGCTGACCTTT---------GACCTGCCACCCTCTGGGCGGGAGGGGCTGAGTCCGGTTCTGCTCCTGGCGTTTGAAAGTCCT
CCTGCTGCAGGA---CTGCAGGTCACGTTCAGCGGTGCCTCGCTGCAGCCTGACAAGCAGTCTGCTGCCGTGGCC------------------------------------------TCAGAT------ATGAGTATGCGGGTGACGCGGGAGCGC---TCTTCTTCTCTGGTAGCGGTT
GCACAAGACCAGCTTCCTCTGGTTTCAGAGCAGAGCCTGAAGGAGCTTCTGATTGGTGGAAGATCAGGA---------AAATCGGTGCCTGTTCTGCTATTCTCAGGAGAAACTGGA------------AGTGAAACAAGGTTTTCC------TCCATCGGTGACTTCTCCTCTGGGGTC
GCTTCGCAGACGTCC---------TCCTTCCTCTGCGAGCTGAAGCGCTTCCTGGCCGGTGTCACGTCCCGGGGTCACCTG---------------GAACCCCCTCCGCTGCAGCTGGGCTCCCTGCAGTCGCTGCCTCCTCTGGCGCTCGACCGCTCCACCGATGAGGCCACGCTGGCG
AGGCTCATCCACTCGCCCTCCCTTACCGTCCTGTCCTTCGGTGGC---------GCCTCCCAGGAGCATCAGGGAGAGCTGGCCCTGTCGCCCGCGCTGTCGGAGGAGCTGAGGCGGAGGCTGGAGCTCACCGTCACACACATCACGGAGGTCATCCGGGAGGAGGAGGCAGGCCGAGAG
GCCGTGAGGAGGCTGAGGAGGCTGGTGGATCTCAGCGCTTTCCTG------AGAGACGAC---CCGGCA------------ACAGGACAGAGCCAGTACCGGGCCCTCCTGCTGCTGAAGGCCCTGCAGACGCTCGGCCGCACCTAC------------------------------GAG
GGAGCCGACGCCGACGCCAGGCAAAAACCCTGCAGGCTGAGGAGCTTCACCGTGTCCCTGGAGAGACAC---------GTGATCGGCCCCAGCACGGCCGACATCAACAACTGCCAGGGCGCCTGCTCCTTCCCCATGGTCAACACCATCAACCACGCCGTCCTGCTCAGCTCCTACGTG
GAGGCCCGGAGGGCCGCCGGCCAGGCGGTGGAGCAGCGCATGCCCTGCTGCGTGCCCGTGGCCTACGCAGACATGGACATGGTGCTGCTCAACGCCTCCGGGAACGGCACCGAGCTGAGGACCGTGACGGATGTGGTGGTGAGGGAGTGCGGGTGTCGG
>anchovy.1611_ANCH
------------------------------------------------------------------------------------------------------------------------------------------------------------------------------------
------------------------------------------------------------------------------------------------------------------------------------------------------------------------------------
---------------------------------------------------------------------------------------------------------------------------------------------------------------------TCTCCT---------
------------------------------------------------------------------------------------------------------------------------------------------------------------------------------------
------------------------------------------------------------------------------------------------------------------------CTCCCTCCTCCTCCT---------------------------------------------
------------------------------------------------------------------------------------------------------------------------------------------------------------------------------------
------------------------------------------------------------------------------------------------------------------------------------------------------------------------------------
---------------------------------------------------------------------------------------------------CCTCCTTCTCTCCATCTCTCCTCCCTGAGCTCCCTGCCTCCTCTGGTCCTGGATGCCTCCTCCAGCGAGAGCCTCCTGTCC
GGCCTGCTGAGCTCCTCGTCCCCGGTGCTCTTCTCCTTCCCTCAGCAGTGCAGTGGGCTGCGTGGCCACCGAGTGGCGCTCTCCCTGCAGCGCCCCCTGCTGTCTCAGCTGAGGGAGCAGCTGGATGACGCCCTGCTGCGC------------TTCCAGAGCGAGAAGGTGGAAAAGGGG
GTGATGGAGAGGCTGCAGACCCTCAGGACTCTCAGTGTGTTGCCAGCAGAAGAGGCGGCTCGACCAGAAGGTGCTGGGGAGGCCAGTGAGGAGCAGTACCGCGCCCTGCTGCTGCTCAAGACCCTGCAGACCGTGCTGGGTGTCAGAGAGGCCAACCGAGCACAGCGGCCAGCCCGTGCG
GGAGACAAGAATCTCGGCCAGAGCAACTCCTGTCGCCTGCACAGCCTCACTATCAACCTGGAGGCCTTC---------TTCATGGCGCCCCGAGAGGCCGTGATCAACAATTGCCAGGGGGAGTGTGGCTTCCCTCTGCCCAACGGCAACAACCATGCCATGCTGCTCAACAGGCTGGCA
CAGGGCGGGGACTGG---------------GCCGGCCGCGCCCCCTGCTGCGTGCCCACGGAATACGGCGTGCTGCCAGTCTAT------GAGATGGATGGGGATGGCACCAAGATCTCCACCAAGACTAACATAGTAGCGCTGGAATGTGGCTGCCGC
>ENSTRUP00000045765_TRUB
------ATG---------------------------------------------------------------------------------------------------------------------------------------------------------------------------
------------------------------------------------------------------------------------------------------------------------------ATGTTTGGGACGATCAGCCTC---TGTGGGGTGTTGATGTTCTGCCGG------
ATCTGTGTG---------------GACGGACAGCAGCTGACTTCAGACCAACGTCTAGATTTCTGGATTATATATTCTGTGTTTTTGTGTGAAGGAGACAGTGACGCAACCGCAGGGGCCGGAGATCGCCTG------------------------------------------------
------------------------------CCTCGCCCCTCGCCACGTCTCGCTGACGACATACTTGCGGCGTTGTGTGGAAGCTTGGGCGAAGGCGGAGAACTCGCAAATCAGAGCCTGACACGGTTTGGAATCTGT---GCAGATCCTGGCGATCCCACAGAGCCTTTGCTGGAGTTT
GTGAAGGAAACCAGC------GAGAGGAACCGGCTCCAGATTTTGCATCCCACCGCAGCGCCT---GTTTCAGAGGACGCCGAGAGCGGGTCACTCAGGCTGACCTTT---------GACCTGCCACCGTCCGCCTCACCTGCGCTGACGCCACTTCTGCTCTTGGCCTTTGAAAGCCGC
CCTGCTGCGGGAAACCTGCGCGTCACATTCAGCAGTCGGTCGCTTCAGCCTGACAAACAGACTGCGTGTGTTTCAGCAGAAACGCTGTACGTAATTCTGTCAGGGAAGACGTCAAACGCCGAC------CGGACGTGGAGGATCTCTGCTGAGGCG---GCACCAGACATG---------
---------------------------AAGCAACGCCTGAAAGAACTCCTGATTGGTGGAAAACCAGGAAGTGTCCTCAACGCGGTGCCGCTTCTGCTTTTCTCGGGCGAAACAGGA------------AGTGATACAAGGTTTTCC------ATCGACGCCGACTTCTCCTTA---GTT
GCTTGGCAGACGTCC---------TCCTTTCTCTGCGAGCTGAAGCAGTTCCTGGCCGGGGTCACGCCCCACAGTCACCCA---------------GAATCCCCTCTGCTCCAGCTCAGCTCCCTGCAGTCGCTCCCTCCTCTGACGCTCGGCCGGTCCACCAGTGAGGCCACGCTGGCA
GCTCTCATCCACTCCCCCTCCCTCACCGTCCTGTCCTTCGGAGGCTGCTGCTCCTCCTCTCAGGTGCATCGGGGGGAGCTGGCCCTGCCCCCCCCACTGTCAGAGGAGCTGAGGCAGAAGCTGGAGCAGACCGTCACTCACATCACGGAGGCCATCAGGGAGGAG---GTGGGCGATGAG
GCCATTAAGAGGCTGGGGAGGCTCGTGGAACTCAGCGCCTTTCCA------AGAAAGGAC---CTGGCA------------ACAGGACAGAGTCAGTACCGGGCCTTCCTGCTGCTGAAGGCCCTTCAGACCGTCAGCCGTACCTACACGGTGAAGAGGGGCCTGCGGGCCATCAGGGCC
AACGCTGACACCCCAGCCAGGCAGAAACACTGTAGGCTGAGGAGCTTCACCATGTCCCTGGAAAGACAT---------GCCATCGATCCCAGCACAGCCGACATCAACAACTGCCAGGGCATCTGTTCCTTCCCCATGGCCAACACCACCAACCACGCCGTGCTGCTCAACTCCTACATC
GACAATAAAAGGGCTGCGAACGAGGCCGTGGATCAGCGCGCGCCCTGCTGCGTGCCCGTGGCCTACGAGGACTTGGACATGGTGCTGTTGGACGAGGCTGGGACTGGGACCGAGCTCAGGACTCTAACGGATGTGGTGGTGAAGGAGTGTGGCTGCCGG
>ENSDARP00000015395_DRER
---------ATGCTTTTCCAGGCAAGATTTGGGCTGATGCTGATGATGACCGTGGCGATTGGGTCGTATTGTGCTACAGTGAGGCACGAAGAGCAGGACAACAACCCGAAGGTCAACCCGCTATCAGAATTGAATGGAGATCAGCTGGAGGTCAGGGATTTGGCATGTGTACACCGTCAA
CAGCCAACTGACCAATATGCCACTGAAGACACACCATTCAATAAAGAACAAAAAACACTGAATGAGTTCCTGTCAGCCCTGAAAAGTGCTGGGGAACTGGGGAAAATGGACTTCGTGGGAACATGT------------------------------------------------------
---------------------------------------------------------------------------------------------------------------------------------------------------------------------TCACCTGAAACTCAA
AGTTCGCAGGTTTCTCAT---------------------------------------------------------------------------------------------------CTGGTTCAG------------------------------------AGTGTGCTC---------
------------------CAAAAACAAAGTGGCCTCAAGGGTGTGCATGCTACAGAAGATATTTGGGATGCTGATAACGAAGGAGGGATCACTTTAACCCTCACGTTCCCAAAGCATTCCCTACCGGCCGGTCCGGCC------------TCTGTGATGCTCCTGTTCAGTGTCAATCCT
GTTAAAGGAGACAGTTTGAGAGTGCAATTCAACAGTCAATCCATCCATCCAAATACACAGACTGTTTGCATTTCTGAGTCCACACGTTTCCTGATTGTCACCGGAGGATGGAGTCATGGCCACATTCACCTTAAACTGAAGACGATGGTTGAGACATCG---------------------
ATGGATGATAACAGGCCAAAACTCAGTGTGTCTGAACTTAAAGAAGTGTTGATGAGAAAGGTGGATAGCAGCAGTACGATGATCAAGCCAGTTTTACTTTTCCTCTCTGACCTTGAGGAGCCTCGTTTAAAACATCATCGAATTCCA------CAGGAT---------GAGAGG---CTC
CCATCCCGAACGTAT---------CTTTTCCTCTGTGAGCTGCAAAAGTTCTTAAGGGACATCCTGCCTCAGAGCAAAAGTACTACACCTCAGGATGACCCCAGCGCAGTTTCTTTGGATACGTTGCATTCTCTTCCACCTCTCCGCCTTGGAGTGTCATCCACAGAGTCGCTGCTTTCA
GGACTGGTCAATTCCTCCACGCCGACTGTATTTGTGTTCCCCCAGAGACAGCAGGGCCTGCAGACCCACCGGGTGGAGGTGACCCTCGATTCCCCTTTACTGTCTGTACTCAGAATGAGACTGGATGAAGCCATGGCTCAG------------GTCAAACAGCAGGAGGCAGGCCGGAAG
ATGATTGACAGACTGCAGAAACTGACTGAACTGAGTGCGCTTTCTCCAGATGGAGAGGACAGTGAAGCAGCTACTAAGGACCACAAAGAGGCTCAGTACCGTTCAGTGTTGCTCCTGAAAGCCCTGCAGATGGTGCTCAGTAACTGGGAGTCAGAAAGAGCCCAGCGAGCAGCGAGAGCT
GATGAAGACGGACCATCAGCATCCAATCAGTGTCATCTTCAAAGCCTGAGCGTCTCGTTGAGGAAGTTC---------TTCCTGGAGCCGTCCAGAGCCAACATCAACAACTGCGAAGGAACCTGCGGCTTTCCTCTGAACAACGCCAACAACCATGCCGTCCTGCTGAACAGCCACATC
CAGAGCGGGCAGCCG---------------GTGAACCGCTCGCTATGCTGCGTCCCTGTGGAATACGACGATCTGTGTGTGATT------GAGCTGGAGAGCGAGACCACCAACATCTCCTACAAGACCAACGTGGTGGCGACCAAGTGCGAATGCCGC
>ENSGACP00000016697_GACU
------------------------------------------------------------------------------------------------------------------------------------------------------------------------------------
------------------------------------------------------------------------------------------------------------------------------------------CAC---------TGTGGAGCCTTGATGCTCTGCAGCACGATG
CTCTGCGTGGCCCTGCCGGCCCCGCACGGACGCCAGCTGACCCCG------------------------------------------------------------------------------------GCCCGCGACCCCACAGCGACAGACCACACATTCCCATCACCAGAGGCCCCG
TCGGCCCCCGCGGGCTCTCGCCGCGGC---CCTCGCGATGCCCCGTGCTTGGCGGACGACACGTACGCGGCGCTGCGCGAGGCCGCCGGGGGCGACGGGGAACTCGCCAACCGCAGCCGGAGTCAGTTTGGAATCTGCGGCGTCTCCGATGGCTCGGCGGGCTCGGCCTTGTTGCAGCTG
GCGAAGGAAACGGGCGGAGACCCGGGACGCGGTTTGGAGGTGCTGCACCCGACTGGAGCAGTGCTCGTCTCGGAGGAAGACGAGAGAGGAGCGCTGGTGTTGACCTTT---------GACCTCCCGCCGTCTCCTCTGCTCAGACGGCGCCCTGCGCTGCTCCTGGCGTTGGAAGGCCCC
CCCACCGGGGGAAACCTGGACGTCACCTGCACAAGTCGGTCGCTGCAGCCTCACGCTCAGACCGCGTGCATCTCTGGAGAAACGTGGTACATAACGCTGACGGGAAAAGCATCGGAGGACGACGTTCCCCAGAAATGGAGGATTTCTGTTGAGGCCAAATCCCCCGATATG---------
---------------------------AACCGAAGCCTAAAAGAGATCCTGACGGGTGGGAGATCGGGAAGTAACATCAGCGTGGTTCCGCTTCTGCTTTTCTCCGGGAAACGAGGA------------ACCGATACAAGATATCAT------CAGAAT---------TCCTCC---CCG
GCTTCCTCACAGACC---------TCCTTCCTCTGTGAGCTGAAGCGCTTCCTGGGTGACGTCCTGCCTCAGGACCTCCGC---------------GAGTCCTCGCCCCTCCAGCTGGACTCCTTAAAGTCCCTGCCCCCCCTGACGCTGGGCCCGTCCTCCAGCGACACCCTGCTGGCG
GGTCTCATCAACTCCTCGTCCATCACCGTCTTCTCCTTCAGAAGCCGGGCCTCCGGGTTTCAGGTGCACAGCGGGGAATTGGCCTTTTCCCCCGAGCTGCTGGAGGAGCTCAGGCGGAGGCTGGAGGCGGAGGTTGTGAAGATAACGGCGGTGATGCGGGAGGAGCAAGTGGGCCGGGGA
GCCACAGAGAGGCTGGGGAGGCTCAGGGAGCTCAGTGCGCTTCCG------ATGATGGAG---CCGGCA------------CCAGGGGGGAGACAGTACCGGGCCTTTCTTCTGCTGAAGGCCCTGCAGACGGCGGCCCGCGCCTACGAGGCGCAGAGGGGACAGCGGGCCACCAGAGCC
GGCCCCGACATCACCGCGAGGGCCAACAAATGCGGGCTGAAGAGCCTCAGCGTGACCCTGGACAGGCGC---------CTGGACATCCCCAACATCATCAACATCAACAACTGCCACGGCTCGTGTGCCTACCCCCTGGCCGACGCCACGAACCACGCCGTCCTGCTCAACTACCACGTG
GAGGTGGACAACGCG---------------GAGGAGCGGGCGCCGTGCTGCGTGCCCGTGGCCTACGAAGCCCTGCAGATGGTG------GAGGTGAAGGACCACGGCACTGAAATCTCCCTCAAGCCAGACATGGTGGCCAAAGAGTGTGAATGCCGC
>ENSXMAP00000012870_XMAC
------------------------------------------------------------------------------------------------------------------------------------------------------------------------------------
------------------------------------------------------------------------------------------------------------------------------ATGTTCTTGTTGATCCTGCTCTGGAGC---------------------------
---------------------------------------------------------------------------------------------------------------------------------------------------------------------------------AGC
TTTGGTCCTGCAGTACCAGCTTCCGCAGCGCATCGGGATGCCCCCTGCTTTGTGGACGACTTGGTGGCAGCTCTCCATGACGCCACGGGGAAAGATGGTGAACTTCTAGCCAGCAGCCCGGCTTCGTTTGGGATCTGCAGTGAATCCGACAGTTCATCCCGATTGGTCCTGTCAGAACTC
AGCGTAGGAATACGAAGGAACGACCGAAGAGGCGTGGAGGTTTTGGATCCG---GCTGCAGTGTTTGTGTCAGACGAAGATGATCAGGAGAGCATCATGGTAACCTTT---------GACCTCCCGCAATCCCAATTATTGAAGCTGAAACCGGTGCTGGTCTTAGCATTTAAAAGCCCC
CTTACAGATGGAGAGCTGGACATCATTTTCTCTAGTCAGTCTCTGCAGCCAAACACACAGTCTGCTTGCATTTCAGGGAGGACGTTGTACATCCTGCTAACAGGAAAATCATCTGAGGGAAATGTGGAACAGAAGTGGAATATTTCTGTTCAGGCAAAATCCCCCGGCACA---------
---------------------------AGACAAAGCCTGAAAGACGTCCTGATTGGTGGAAAATCAGGAAGCGACGTTCGCCTGACCCCGCTTCTGCTTTTCTCTGCAGAAACAGGA------------ACCGATACAAGACATGCAAACAGGTCGGGT---------TCATCG---ACG
GCCTCCTCCCAGACAGCTTCCCTCTCCTTCCTGTGTGAGCTGCGACGCTTCCTTGATGCCAGCCTGCCGCAGCAACACGCC---------------GAGCCCCTTCTGCTACGGCTCGACTCCCTGCAGTCCCTTCCTCCCCTGGCTCTTGGCCTTTCCACCAGCGAGACCCTGCTGGCG
GAGATCATTAACTCCTCTGCCCCGACTATCTTTTCCTTCAGCAGCTGGAGCTCCAGCTTCCCGGTCCGTCCTGGACAGCTGGCCCTCTCCCCTGCTCTGCTGGGGGAACTGGGGCAGAGGCTGGAAATGAATGAGCGGCAGATGAGGGAGTTGGTAAGGCAGGGAATGGTGCCTCAAAGA
GCATCGGAGAAGCTGGAGAGGCTGAGGCAGCTCAGTGCTTTTCAG------AAGCAAGATTCGTCAGCA------------GAAGGAGAGACCCAGTACTGTGCTTTCCTCCTCCTGAAGGCCCTGCAGATGTTGACCCGTGCGTACAGCATACAGAGAAAGCTGAGGGCCGCCAGAGCA
GGCCCTTCAACC------AGGGGCCCCACCTGTGGGCTCGGGAGCCTCACTGTGTTCCTGACAGATCTCGTGTCGGGACTCTTGGGTCCCCAGAGTACCGACCTCAACAACTGCCGCGGCTCGTGCGCGATTCCGCTAAACAACATCAACAACCACGCCGTCCTGCTCACCTACCACATC
GAGAGGGGCAACGTG---------------AACGAGCGGGGGCCCTGCTGCGTGCCGCTGGCCTACGACCCCCTGGAGGTGATA------GTCTTGAACGACGAGGGCAGCTTTCTCACGAGCAAGCCGGATATGGTGGCCAAGGAGTGCGGATGTCGC
