# Supplementary material for: Global expression pattern of genes containing positively selected sites in European anchovy (Engraulis encrasicolus L.) may shed light on teleost reproduction
Source: PLoS One. 2023 Aug 11;18(8):e0289940. doi: 10.1371/journal.pone.0289940 (PMC10420382; doi:10.1371/journal.pone.0289940)
Supplement: S1 File — (ZIP) [file pone.0289940.s008.zip › alignments/anchovy.16201_ANCH.fas]

>ENSONIP00000013966_ONIL
ATGGAAGTGGATACTGAGCAGTCAGTGGCAGCCCAG---------------------------------------------------------------------------------ATGGAGGCCAATACTTATCAAGAGGACCATGTTATAAAATCCAAAGAGGCTCAAGCCCATGCT
GTGGAGCATGAAACGTCATTTAAAAAAGGGCTGGAAAACCCACAGAATGCAAAGGGGGATATTCATAACGGTCCTGTCAATTCAGATGTGATGCCAAATGGAAATGGACTGGCAGAGGGCTTTGATACTGCAGGGGACACCCTGCCTCTGACAGCTCCTCCCCAGAGCACCAGCTCCCCT
GTCAAC---------------TCGCAGAACCACGAGCCCTCCCCAGGTGTGGCTGCTTATCCACCCATGATGCTAGAGAAGTCTGAGGGGGCTAGTGCTGAGGTCACGGTTCACAAGGGTGATGCATTGCAGTCACTCAGACTCAGTATGCCTATGCAGGAGACTGAACTGTCCAACCAG
AAACCATCACTGGAGATGGAGAATGAGGAGAAGATTCGCCTAGAGGCTCGCCGGCGCCTGGAGGAGCAACTAAAACAGTACAGAGTGCAGAGACAGAAGGAGAGGTCTCATCGTACCACCACCAAGAGCAGACCATTCAGTACCCTGGATCCAGAACTTATGCTACATCCTGAGGCACTA
CCCCGGGCTAGTACTGTTGCCATGACCAAGGAGTATTCCTTCTTGAGGACCAGTGTCCCACGTGGTCCCAAACTTGGTAGCCTTGGAATTCCCCCTCCCAAAGAGAAGAAGTCCAGGTCACCTCGCCCTAACAAGATCCACTCCTTGGCTGATTACAAGTCTCCTGAGAATGATGGTGGT
GGTGGTGGTGGA------GGAGGAGGCGGCATAAAGGCAGCAGAC------ATAAGCTCTGTCAACTCCACT---ATTAGCTCTGTGTCCACACTGTCTGAGATCAGTGTGACGTCAGAGTGCAGT------------------------ACTTCTGAGACAGAGGCACAGTCCGGTGCT
CCCCTCCACGTCCGGGACAATGTGTCAGAAATTGATGGC---AGTGAATCAGGGGTAAGA------------------CCCGGGAATGATGGCAACGACAGTGACAGCTCTTCCTACAGCAGTGTGTCTACC------AGGGGAACCTACGGTATGCTCTCTGCAGCAGTGGAGAGGCAG
CAGGGGCCATACACAGTAGATGGACGTGAGATCGCCCCTGAGGCTATGGGTCAGTTCCCTTCCCTTCAGGAGGTTCTGCAGGCAGCCACTGAAGAGCAA---CACTTACTGGAGCTGGAGCAGGAAAGAGAA------------GGGACAGCAGAGCCTCGTAGCCGCAGGGACAGCTTC
TCCAGCAGTGTTTCTTTGGAGAGTTCTGTGATGGGT---CATGATGAAGTGCTCCAAGTGTTGAAAGAGAAAATGAGGCTTGAGGGCCAGCTGGAATCCTTGTCATCTGAGGCCAATCAGGCTCTCAAGGAGAAGACAGAGCTTCAGGCCCAGCTTGCAACAGTGAATGCACAGCTTCAG
GCTAAAATGGAGGAGGCTCAAGTCAGCAAGGAGAAGCAGAGTGCCCTCACTACAGAGGTTGGCACACTACGGCAAAGCTGTAGCCAGCTAGAGAAGGCTATGGTAGAGCTCCAGAGCAGTCTAGAGAACAAGAATGCCAGTCTGGCTTCTCTAAGCAATGATCTAAAGGTTGCTGAAGAC
CAGTACAACAGGCTGATGGGGAAGGTGGAGGAGATGCAAAACACTGTAACCTCAAGGGACAATACAGTTCAGGAGTTGCGTCAGCAGATGGGTGGTCTTCAGAGTCAGCTTCAACAGGTGCAGCTGGAGCGCAGTACCCTACAGAGCCGACTGAAGACCTCCCAGGCCGAGATTGATTCA
CTTCAGCAGGTCAGACAGTGGTACCAACAGCAGCTAGCTCTGGCCCAGGAGGCAAGAGTGCGTCTGCAAAGTGAAATGGCCAACATGCAGGCTGGACAGATGACTCAGATTGGTGTTCTGGAGCATCTGAAGCTGGAAAATGTGACACTGTCACATCAACTCACTGAGACCCAGCATCGC
TCCATCAAAGAAAAAGAACGCATCGCTGTACAGCTACAGAGCATTGAGGCCGACATGCTGACCCAAGAAGCTGCTTACAAGCAGATCCAGGATGCAAAGAGCATGGTGGAAGATGACCTGCAGCACAAGCTGGACGAGTTTGAAGAAGAGCGAGAACGGTTAATAAAGCTTGCCAACACA
GCCAGCACCCTGGAAAGAGAACTAGAGCAGGTAAAGCTGACCCTTTCCCAGAAGGATGCACAGCTGCAGACACTTCAGAAGGAACATCTGGAGCTGATGCGCCAGCTGACAACCACTCAGGAGAACTTGCACACCAAAGAGCAGTCCATCAACCAGCTAGAGGCCCGATACCAGGAGCTG
GAGGCCCAGCTGGCTGAGCTGCAGACAGAAAGCACTGCCAAGGATGACAACATCCAGTACCTCCAGAACGAGAAGATTGTCCTTGAGGTAGCACTGCAGGCAGCCCGGGCAGACAAGAGCCAACTTGATGAGAGTGCTGAGAGGCTTGGCGAGGATGTTCTGGTGGCCTCAGATGTCTTG
GATCAACTACGACAGGAAATCCAAGTCAAAGCCAATCAGATTGAAACTCTACAACAAGAAAATAATTCCCTGAAGAAGCAAGCTCAGAAATTTAAGGAGCAGTTCCTGCAACAAAAGGTGATGGTGGAAGCATACCGCAGGGATGCCAGCTCCAAAGACCAGCTGATCAATGAGCTCAAG
TCCACCAAAAAGCGTCTATTGACGGAGGTGAAGGACCTGAAGCAGGAGCTACTGGCTGCTCAGGGGGAGAAGCAGAAGGCAGAGCTGGAGCAGACCCGGCTGCAAAAGGAGGTGGTGAGAGTGCAGGAGCAGATGAGTAACATGGAGGCCCATCTGCAAACCATTCAGAATGAAAGGGAT
CAGCTCGAAACCCAGATTCAGTCTCTACAGTTTGATCAGAGCCAGCTAGCAGCAGTGACACAGGAGAATGAAGGTCTAAGGAAACAGGTGGAGCAAATGGAGGCTGAAGCCAAGAAAGCCATCACTGAACAGAAGGTGCGTGTGAAGAAGCTGGGAACAGATTTGACCAGCGCTCAGAAG
GAGATGAAGGCCAAACACAAGGCCTACGAGAACGCCGTGGGCATCCTGAGCAGGAGGCTCCAAGAGGCTCTGACTGACAAGGAGACAGCCGAGGCAGAGCTGGCTAAATTGAAGGCCCAGGTATCAGACGAAGGGAACAGCCAGGCCTTGCAGAAGAAGATTGAGACCCTACAGGCTGAA
CTGCAGGCTGTTACCAACAGCAAAGCTATGCTAGAGAAGGAACTTCAAGAAGTGATCACCCTAACATCCACAGAGCTAGAAGAATACCAGGAGAAGGTTCTGGAGCTTGAAGATGAG---CTTCAAGAATCACGCTGCTTCAAGAAGCGGATCCGAAAGTTAGAAGATGCCAACAAGAAA
TTGGCACTTGAGCTGGAACACGAAAAAGGAAAACTGGCTGGATTAGCTCAGTCCCACAATGCACTGCGGGAGCATGCCAACATTCTGGAGTCTGCTTTAGCAAAGAGGGAGGCAGATCTTGTCCAGCTCAATTTGCAGGTTCAAGCTGTTCTGAAGCGTAAAGAGGAGGAGGACCAGCAG
ATGAAGCAGATGGTACAAAGTCTACAGCTGGCCTTGGAAAAAGAGAAGACCAAAGTATTGGACCTGAAAGAACAGGTGGCAGCAGCAAAGGCTGAGGCAGCCCACAATAGACGGCACTACAGGGCAGCCATGCTGGAGCTGTCAGAGATCAAGAAGGACTTGCAGGCCAAAGAGGACCTG
GTTAAAGCTCTGCAGAATGAAGCCCACAAACTACAGGCTCAGGATGAGCAGCACGCTCAGGAGGTTGCCAGGTTCCAAGAGGAGCTGGCTGAGGCTCACTCCCAGCTCCAGATCCTCCGGAAACAACTGGACGATGAACTGGCAAAGCAGCCGCTCACTAACCAAGAGGTTGAAGATTTG
AAGTGGGAGGTGGAGCAGAGGCAGAGGGAGATTGAAGCTCAGAAGCAGCAGGTGGAGATGATGGAGCAGTGCCACCACAGGGAGCTCGACAACCTACAGACAGCTCTGCAGAATATTAAAGTGGAGCTGGAGTCGGTACAGGAGGAGCTGAGCAGCACCAGGAAGGACAAGTTTGTGCTG
CAGGCCAAAGTGGGTGAGCTGAGAAACAGCATGAAGACAGTCCTGCTTCAAAACCAGCAACTCAAACAGGACTTCAAACAGAGTCGTCTAAGGAAG------CAGCGCATGGAACTGAAAAGTGACGGGAACCCATCCACCCCAGTAACGCCAGTTAAGATCCCAGACTGCCCAGTGCCT
GCCTCCCTACTGGATGAGTTGCTGAAGCCTTCGACTTCTGTCAACAAGGAGCCACTCAACAATCTCCACAACTGTCTACGACAGCTCAAGGAGGAGATGGACAGCCTCCAAAGGCAGATGGAGGAACACACAGTAACAGTACATGAGTCAATGAGCTCATGGACAAACACAGAGGAAGGA
ATGGATCAACTGAGGCTTCAAAACAACATCTCCAACTCAACAGAGCTAAACAACATGGAG------------------------------ATGGAAAATAACAACCAAGGGGAACAGCAGCAATCA
>ENSTNIP00000019866_TNIG
------------------------------------------------------------------------------------------------------------------------------------------------------------------------------------
------------------------------------------------------------------AACGGGTCTGCGTCTCCT------------------------------------------------------------------TCAGCCCCTCCTCAGAGCACCAGCTCCCCC
GTCAGC---------------TCCCAGAACCAACAGTCGTGTCCAGGTGTGGCATCTTATCCACCCATGCTGCTAGAGAAGTCTGAGGGGGCTAGTGCTGAGGTCACGGTTCATACGGGGGACTCATTGCAGTCACTCAGACTCAGTATACCTATGCAGGAGACTGAATTGTCAAACCTG
AAGCCTTCGCTGGAAATGGAGAATGAGGAGAAGATCCGGCTGGAGGCCCGCCGACGTCTGGAAGAACAACTCAAGCAGTATAGGGTGCAGAGGCACAAGGAGAGGTCTCACCGTTCTACCCCCAAGAACAGGCCTTTCAGCACCCTGGACCCAGAGCTCATGATGCATCCCGAGGCTTTG
CCCCGGGCGAACACTGTTGCCATGACCAAGGAGTATTCCTTTATGAGGACCAGTGTGCCACGTGGTCCCAAATTGGGCAGTTTGGGAATTCCTGTGCCCAAGGAGAAAAAGTCCCGGTCGTCCCGCTCGAACAAGATTCACTCCTTGGCCGATTACAGGTCTTTAGAGAACGATGGTAGT
------------------------GGG---------AGCACTGATAACACCGTGAGCTCCCTGCAGGCTTCC---ATCTGCTCAGTGTCCACT------GAAGTCAGTGTGGTGTCAGAGAGCGGC------------------------ACGTGTGAGACA---GGACAG---------
---CTCCAGGGTGGAGACAATGTCTCAGAAATCGATGGC---AGTGAATCAGGAGCGAGG------------------ATGGGGAACGACGGCAACGACAGCGACAGCTCGTCCTACAGCAGCGTGTCCACC------AGGGGGACTTACGGCGGGCTCGCCGCAGCTGTGGAAAGGCAG
CAGGGACCCTACACAGTGGAGGGGAGGGAGATCGCGCCAGAGGCGATGGGTCAGTTCCCGTCGCTGCAGGAGGTGCTGCAAGCAGCAAGAGAAGAGCAG---CACCTGCTGGAGCCGGAGCAGGAGGGAGAA------------GGGACCGTCGAGCCTCGGAGCCGAAGGGACAGTTTC
TCCAGCAGCGTGTCTTTGGAAAGTTCGGTGATGGGC---CACGATGAAATGCTGCAGGTGCTGAAGGAGAAAATGAGGCTGGAGGGTCAGCTCGAATCTCTGTCATCTGAGGCCACTCAGGCTCTCAAGGAGAAGACGGAGCTGCAGGCCCAGCTAGCTGCAGTCAACGCTCAACTGCAG
GCCAAGACTGAGGAGGCTCAGTTTAACCAGGAGAAGCGGGGCGCGCTCAGCGTTGAGGTTGGCACGCTGCGGCAGACCTGTAGCCAGCTGGAGAAGGCCATGATGGAACTCCAGGGGAATCTAGAGAGCAAGAACGCCAGCCTCGCCTCTCTGGGTAACGACTTGAAAGTGGCTGAAGAC
CAGTACGGCAGACTGATGGTCAAGGTGGAGGAGATGCAGAATACTGTGGCCTCAAGAGACAACACAGTCCAAGATTTGCGTCAACAGATGGGGGGACTTCAAAGCCAGCTTCAGCAGGTCCAACTGGAGCGCAGCACCTTGCAGAGCCGACTAAAGACCTCCCAGGCTGAAATCGACTCT
CTTCAGCAGCTCAGACAGTGGTATCAACAGCAGCTAGCTCTGGCTCAGGAAGCAAGAGTTAGACTGCAAAATGAAATGGCTAGCATGAAGGCTGGACAGATGACTCAGATTGGTGTAGTTGAGCACTTGAAGCTGGAAAATGTGACTCTGTCGCACCAACTTACTGAGACTCAGCACCGC
TCCATCAAGGACAAAGAGCGTATTGCTGTTCAGCTGCAGAGTATTGAGGCTGACATGTTAACTCAGGAAGCTAACTACAAGCAGATTCAGGACGCAAAGGCCATGGTGGAAGATGATCTGCAGCACAAACTAGAGGAGTTTGAAGAAGAAAGAGAACGGCTACTGAAATTGGCCAACGCG
GCCAGCACCCTTGAAAGGGAACTGGAGCAGGTGAAGCTGACTCTTTCCCAGAAGGATGGACAGCTACAACTTCTCCAGAAAGAACACCTGGAGTTAATGCGGCAGCTTACCACCACTCAGGAGAACCTGCACACCAAAGAACAAGCCATCAACCAGCTAGAGGCTCGTTACCTGGAGCTG
GAGGCACAGCTGGCTGAGCTGCAGACAGAGACCAATGCCAAGGAGGACAACATACAGTACTTACAGAATGAGAAGATTGTCCTGGAGGTGGCGCTGCAGGCCGCCCGGGTGGACAAGAGCCAACTTGATGAAAATGCTGAGCGTCTCGGTGAAGATGTTTTGGTGGCTTCGGATGTGTTG
GATCAGCTGAGACAGGAGGTCCAGGTCAAAGCCAACCAAATTGAAACTCTCCAACAAGAAAACAGTTCCCTGAAGAAACAATGTCAAAAAGTGAAGGAGCAGTTCCAGCAGCAGAAGGTAATGGTGGAAGCTTACCGTCGAGACGCCAGCTCCAAAGACCAATTGATCAGTGAGCTCAAG
TCCACCAAAAAGCGTCTGATGTCAGAGGTCAAGGACCTGAAGCAAGAACTTCTGGGGGTTCAGGAGGAGAAACAGAAAGTGGAGCTGGAGCAGATGAGGCTGCAAAAGGAGGTGTTAAGAGTCCAGGAACAGATGAGCAATATGGAGGCTCATCTGCAAGCTATTCAGACGGAGAGGGAT
CAACTAGAAACCCAAATTCAGTCTCTACAGTTTGATCAGAATCAGCTGTTGGCAGTGACTGAAGAGAATGAAAACTTGAAGAAACAGGTTGAGCAAATGGAAGGAGAAACCAAAAAAGCCATCTCAGAGCAGAAGGTACGCATGAAGAGGCTGGGGACTGATTTGACCAGCGCTCAGAAG
GAGATGAAGGCCAAGCACAAGGCCTACGAGAACGCCGTCAGCATCCTGAGCAGGAGACTCCAAGAGGCACTGACAGACAAGGAGGCAGCTGAGGCAGAGCTGGCCAAAATCAAGGCCCAGGTGTCGGATGGGGGCAACACTCAAGCACTACAGGAGAAGATAACAGCTCTGCAGGCTGAG
CTGCAGGTTGTGACCAATAGCAAAGGAATGCTAGAGAAGGAGCTGCAAGAAGTGATTACACTGACATCAACCGAGCTTGAAGAATACCAGGAGAAGGTGCTGGAGCTCGAGGATGAG---CTTCAGGAGTCCAGATGCTTCAAAAAGCGAATCAGAAAGTTAGAAGATGCCAACAAAAAG
TTAGCACTTGAGCTAGAACATGAAAAGGGGAGGCTAGCCGGACTCACACAGTCCCACAGTGCTCTGCGGGACCATTCCAACATTTTGGAGTCTGCTTTAGCTAAGAGAGAGGCAGATCTTGTACAGCTCAATTTACAGGTTCAAGCTGTACTGAAGCGTAAGGAGGAGGAGGACCAACAA
ATGAAGCAGGTAGTACAAACCTTACAGCTTGCTTTAGACAAAGAGAAGACCAAAGTCAAGGACCTGAAAGACCAGTTGGCTGCAGCAAAGGCTGAGGCAGCGCACAATAGACGGCATTACAGGGCAGCCATGCTGGAGCTGTCAGAGGTTAAAAAGGACCTGCAGGCCAAAGAGGACCTG
ATCAACGTGCTGCAGAGTGAATCTCAGAAACTGCAGGCTCAGGGTGAGCAGCATGCTCATGAAGTCTCCAGGTTCCAAGCAGAGCTTGCTGAGGCCCATTCACAGCTCCAGATTCTAAGGAAACAGCTGGATGAGGAAATTGCAAAGCAGCCTCTAACAAACCAAGAGATTGAGGACTTG
AAATGGGAGCTGGAGCAGAAGCAAAGGGAGATTGATGCTCAGAAGCAGCAACAGGAGTTTGTGGAGCAGTGTCATCTCAAGGAGCTGGACAACCTGCAGGGAGCGCTCCAGAACATTAAAGTGGAGCTGGAGTCAGTGCAGGAAGAGCTGACCAACACTCGGAAGGACAAGTTCATGCTA
CAGGTCAAGGTGAGCGAGCTGAGGAACAGCATGAAGACAGTCCTGCTGCAGAACCAGCAGCTCAAACTAGACCTCAAACAGAACCGCCTAAGGAAGGAGCAGCAGCGTATGGAGCTGAAGAGTGAGGGGAACCCTTCCAACCCAGTAACACCAGTTAAGATCCCAGACTGCCCAGTACCT
GCCTCCCTGCTAGATGAGTTGCTAAAACCCTCCACTTCTGTAAACAAGGAGCCCCTCAACAACTTGCACAACTGTCTACGCCAGCTAAAAGAGGAGATGGACAGCCTCCAGAGGCAGATGGAAGAACACACAGTAACGGTACATGAGTCAATGAGCTCATGGCAGAACACAGAAGAGGAT
CTGGCTCAACATGGGCTTCCAGGC------------------------------------------------------------------------------------------------------
>anchovy.16201_ANCH
------------------------------------------------------------------------------------------------------------------------------------------------------------------------TCCTCGCCTACG
---------------------------------------------------------------------------------------------------------------------GGGGGAGGTGGTGGAGGTGGC------------GGT---------------------------
---------------------------------------------------------------------------------------GGGGGC---------------GTG------------------------------------------------------GAGGCCTCCAGTGGC
GAC---------------------------------------------------------------------------------------------------------------------------------------------------------------------------------
---------------------------------------------------------------------------------------------------------------------TCCTCCCTCAACTCCACCGGCCACTCC---------------ACGGTCACCTCC---------
---------GTCTCCACC------------------GTTTCCGAGGTCAGCTTCTCCTCGTTGGAGGCG------------------CGTTCGGAGAGTCGTCTGGAGTCCTCCCCGGCGGCGTCC------------------------------------------------------
---------GTCCGGGACAGCGCGTCGGAGGTGGACGGAGGCAGCGAGGCCGGG---CGAGACGGCAGGCACGGCGGC------GGCGACGGGAACGACAGCGACAGCTCGTCCTACAGCAGCGTGTCCACCAGCACCACGGGCACCTTCAGCATGCTGGCGGCGGTGGTGGGCCGGCAG
AGGGCCCCGTACACTGTCGATGGCCGGGAGATTGCGGCGGAGGCCGTCGGCCAGTTCCCCTCGCTGCACGAGGTGCTCCAGTCGGCCACCCAGGAGCAGGAGCAGCTGGACGAGCTGGAGAGGGAGCGGGACCGCGACCTGGACGGCAGCATCGAGCCACGCAGCCGCAGGGACAGCTTC
TCCAGCAGTGTGTCTCTAGGGAGCTCGGTGATGGGGACTCACGATGAAATGCTCCAGGTCCTGAAAGAAAAAATGAGACTAGAGGGCCAACTGGAGTCCCTGTCGTCCGAAGCCAACCAGGCGCTGAAAGAGAAAACTGAGCTCCAGGCCCAGCTGGCCACGGTCAACGCGCAACTGCAG
GCCCAAGGGGAGCAGAGCAAGGCCAGCCAGGAGAAGCAGAGCTCCCTGACGCTGGAGGTGTCCTCGCTGCGGCAGAGCAGCGCCCAGTTGGAGCGCAGCATGGTGGAGCTGCAGAGCCACCTGGAGGGCAAGAACGCCAGCCTGGCCTCGCTGGGCACCGACCTGCAGGTGGCTGAGGAG
CAGTACCAGAGGCTGATGGGCAAGGTGGAGGAGATGCAGCAGGCCATGCTCACCAAGGATACTACCGTGGAGGACTTGCGGCAGCAGATGGGCGGTCTGCAGAACCAGCTCCAGCAGGTGCAGCTGGAGCGCAGCGCGCTGCAGAGCAAGCTGAAGACCTCGCAGGCCGAGATCGAGTCG
CTGCAGCAGCTCCGGAATTGGTACCACCAGCAGCTGGGCCTGGCCCAGGAGGCCCGCGTGCGGCTGCAGGGAGAGATGGCCAACATGCAGGCTGGCCAGATGACCCAGATCGGGGTGCTGGAGAACCTGAAGCTGGAGAACGTGACCCTGTCCCACCAGCTGCAGGAGACCAAGCACCGC
TCCATCAAGGAGAAGGAGCGCATCGCCGTGCAGCTGCAGACCATAGAGGTGGACATGCTGTCCCAGGAGGCGGCCATTAAGCAGGTTCATGACGCCAAGACAATGGTGGAGGAGGACCTGCAGCAGAAACTTGAAGAGTTCGAGTCAGAGCGGGAGCAGCTGCTCAAGTTGGCCAACACC
GCGACCGCACTAGAAAGGGAACTAGAACAGGTGAAACTGACGCTGTCCCAGAAGGACGCCCAGCTGGAGACCCTGCAGCAGGAGCATCTGGAGCTGATGCGGCAGCTGACCGACACCCAGGAGAGCCTCCACACCAAAGAGCAGTCCCTCAACCAGCTGGAGGCCCGCTACCTGGAGCTG
GAGGGCCAGCTGGCCGAGCTGCAGAGCGAGGCCACCACAAAGGAGGACACCATCCAGTTCCTGCAGAACGAGAAGATCGTCCTGGAGGTGGCGCTGCAGGCCGCCCGCGCCGACAAGAGCCAGCTTGACGAGGGCGCCGAGAAGCTCGGGGAGGAGGTGCTGGTGGCGGCCGACATCTTG
GATCAGCTGAAGCAGGAGGTCCAGGTGAAGGCTGGTCAGATCGAGACACTTCAACAGGAAAACAGCACCTTGAAGAAGCAAGCCCAGAAACTCAAAGAACAGTTTACACAACAAAAGGTGATGGTGGAAGCCTACCGGCGAGACGCCACCTCCAAGGAGCAGCTGATCAGCGAGCTGAAG
GCCTCCAAGAAGCGGCTGGTGTCGGAGGTGAAGGAGCTGAAGGAGGAGCTTCTGAGGGCGCAGGGCGAGAGGCAGAGCGCCGAGCAGGAGCAGGCCCGGCTGCAGACGGAGGTGGAGCGCGTGCAGAAGCAGATGACCAACCTGGAGGCACACCTGCAGTCGGTGCAGGCTGAGAGGGAT
CAGCTGGATCTGCAGCTACAGAACCTGCAGTTTGATCAGAGTCAGCTGGCGGCTGTGACTGAGGAGAGAGAGGAGTTGAAGAAGCGCGTCGAGCAAATGCAGAATGAAGCCAAGAAGGCCATCTCGGAACAAAAAGTGAAGATGAAGCGCCTGGGCTCTGATCTGACGAGCGCCCAGAAG
GACATGAAGGCCAAGCATAAGGCCTACGAGAACGCGGTGGGCATCCTCAGTAGAAGGCTCCAGGAGGCCCTGACTGCCAAGGAGACGGCAGATGCAGAGCTGGTCAAACTCAAGGCTCAGGTGCAGGAAGGGGGCAACAGCCAGGAGCTGCAGGCGAAGGTGGATAGTCTGAAGGCTGAG
CTGAGGGCGGTGGCTCACAGTAAAGCCATGCTGGAGAAGGAACTGCAGGAGGTCATCACCCTGACCAGCACGGAACTTGAGGAGTACCAGGAGAAGGTTATGGAACTGGAGGACGAG---CTCCAGGAGTCTCGGAACTTCAAGAAGCGGATTCGGCGGCTGGAAGACGCCAACAAGAAA
CTGGCCCTGGAGCTGGAGCATGAGAAAGGGAAGCTGGCCGGTCTGGGGAAGTCCCATAGTGCCCTGAAGGAGCACACCAACATCCTGGAGACGGCCCTGGCCAAGAGGGAAGCAGATCTAGTCCAGCTGAATCTTCAGGTCCAAGCTGTTCTGAAGAGGAAAGAGGAGGAGGACGAGCAG
ATGAGGCAGCTGGTGCAGACCTTGCAGACAGCACTGGAGAAGGAGAAGGTCAAAGTCAAAACACTGACAGAACAGGTGGCGGAGGCCAAGATGGAGGCTGCTCACAACCGACGGCACTACAGGGCGGCCATGATGGAGCTGGCGGAGATCAAGAAGGAGCTGCAGGCCAAAGAGGAGCTC
ATCAAGGCCCTGCAGAAGGAGGCACACACGCTCCGGAGTGAGGATGAGAAGCATGCCCAGGAGGTCTCCAGGTTCCAGGAGGACCTGGCGGAGGCCAACACGCAGCTCCAGATCCTGCAGCAGCAGCTGGACGAGCAGCTCAGCAAGCAGCCGCTCACCAACCAGGAGGTGGAGGATCTG
AAGTGGGAGGTGGAGCAGAGGCAGTGTGAGCTTGAGAGCCAGAGGCATCAGCTGGAGATGATGGAGCAGTGTAACCAGAGAGAGATGGACAGCCTGCAGGAAACACTGCAGAGGATCAAGGTGGAGCTGGAGATGGTGCAGGAGGAGCTGACGGGCACCAGGAAAGACAAGTTTATGCTG
CAGGCCAAGGTGGCCGAGCTGCGCAACAGCATGAAGACCGTGCTGCAGCAGAACACCCAGCTCAAGCAGGACCTCAAGCAGAACCGCCTCCGCAAG------CAGCGGATGGAGCTGAAGGCAGAT---------TCCAACCCGGTGACCCCTGTGAAGATCCCCGACTGCCCCGTGCCT
GCCTCCCTGCTGGACGAGCTGCTCAAGCCCTCGGCCTCCATCAGCCGGGAGCCCCTCAACAACCTGCACAACTGCTTGCGCCAGCTCAAGGAGGAGATGGACAGCCTTCAGAAACAGATGGAGGAGCACACGGTTACTGTACACGAGTCCATGACGTCGTGGGCAAACGCCGAAGAGGAG
CTCTCTAGACTGGGTGTCCATGAC---------AACGGGCCGCTAAAAGAGGAAGAGGAGGCAAGCGGCCACGCAGAGACAGACACAGAGACAGAG---------------GCCTCCTCCCTATCC
>ENSTRUP00000033707_TRUB
------------------------------------------------------------------------------------------------------------------------------------------------------------------------------------
------------------------------------------------------------------AATGGGTCTGTGTCTCCT------------------------------------------------------------------TCAGCCCTTCCTCAGAGCACCAGTTCCCCT
GTCAAC---------------TCCCAGAACCAACAGTCCTCTCCAGGTGTGGCATCTTATCCCCCCATGCTGCTAGAGAAGTCTGAGGGGGCTAGTGCTGAGGTCACGGTTCATACGGGTGATTCATTGCAGTCACTCAGACTAAGTATACCTATGCAGGAGACTGAATTGTCAAATTCA
AAGCCATCGCTTGAAATGGAGAATGAGGAGAAGATCCGCCTAGAGGCTCGCCGACGTCTGGAAGAACAACTTAAACAATATAGGGTGCAGAGACATAAGGAGAGGTCTCACCGTTCGACCCCCAAGAACAGGCCTTTCAGCACCCTGGACCCCGAGCTCATGATGCATCCCGAGGCTTTG
CCGAGGGCGAACACTGTTGCCATGACCACGGAGTATTCCTTTTTGAGGACCAGTGTGCCACGTGGTCCCAAATTGGGTAGTCTGGGAATCCCTGCTACCAAGGAGAAAAAGTCCAGGTCGTCCCGCTCGAACAAGATTCACTCCTTGGCTGATTACAAGTCTCCAGAGGAGGATGGCGGC
GTTGGAGGAGGG------GGAGGAGGG---------ACCCCTGATAACACAGTGAGCTCCCTCCAAACCTCC---ATCAGCTCAGTGTCCACT------GAAGTCAGTGTGGTGTCAGAGAGCAGC------------------------ACATGTGAGACG---GGACAGCCAGGCATT
TCGCTCCAGGGTGGAGACAATGTCTCAGAGCCGGATGGC---AGTGAATCAGGAATGAGG------------------GTCGGAAACGACGGCAATGACAGCGACAGCTCGTCCTACAGCAGTGTGTCGACG------AGGGGGACTTATGGCAGGCTTGCAGCCGCTGTGGAGAGACAG
CAGGGGCCCTACACAGTGGAGGGCAGGGAGATTGCCCCAGAGGCAATGGGCCATTTCCCATCTCTGCAGGAGGTGCTGCAAGCAGCGAGGGAAGAGCAG---CACCTGCTGGAGCTGGAGCAGGAGCGAGAA------------GGGACCGCGGAGCCTCGGAGCCGAAGGGACAGTTTC
TCCAGCAGCGCTTCCTTGGAAAGTTCAGTGATGGGC---CACGATGAAATGCTGCAGGTGCTGAAGGAGAAAATGAGGCTGGAGGGTCAACTCGAATCTCTGTCGTCTGAAGCCACTCAGGCTCTCAAGGAGAAGACGGAGCTCCAGGCCCAGCTAGCTGCCGTGAACGCTCAACTGCAG
GCCAAGACTGAGGAGGCTCAGTTTAACCAGCAGAAGCAGAGCACTCTCAATGTGGAGGTTGGCACACTGCGGCAGAACTGCAGCCAGCTGGAGAAAGCCATGATGGAACTTCAGGGGAATCTAGAGAGCAAGAATGCCAGTCTCGTTTCTCTGGGTAATGACTTGAAAGTGGCAGAAGAC
CAGTACAGCAGGCTGATGGTCAAGGTGGAGGAGATGCAAAACACTGTGGCCTCAAGAGACAGCACAGTCCAAGATTTACGTCAACAGATGGGCGGTCTTCAAAGCCAGCTTCAGCAGGTCCAGCTGGAGCGCAGCACCCTGCAGAGCCGACTGAAGACGTCCCAGGCTGAAATCGACTCC
CTTCAGCAGCTCAGACAGTGGTATCAGCAGCAGCTAGCTCTGGCTCAGGAAGCAAGAGTCCGACTACAAAGTGAAATGGCTAGCATGCAGGCTGGACAGATGACTCAGATTGGTGTTGTGGAGCATCTGAAGCTGGAAAATGTGACTCTGTCACATCAACTTACTGAGACTCAGCACCGT
TCCATCAAAGACAAAGAGCGCATTGCCGTTCAGCTGCAGAGCATTGAGGCTGACATGCTAACTCAGGAAGCTAACTACAAGCAGATTCATGATGCAAAAACCATGGTGGAAGATGATCTGCAGCACAAACTGGAGGAGTTTGAGGAAGAAAGGGAACGACTGCTGAAATTGGCCAACACA
GCCAGCACTCTTGAAAGGGAACTAGAGCAGGTGAACTTAGTCCTTTCCCAGAAGGATGGACAGCTACAACTGCTCCAGAAAGAACACCTGGAATTAATGCGCCAGCTGACCACAACTCAGGAGAACCTGCACACCAAGGAGCAGGCCATCAACCAGCTGGAGGCCCGTTACTTGGAGCTG
GAGGCTCAGCTGTCTGAGCTGCAGACGGAGAACAATGCCAAGGATGACAACATCCAGTATCTCCAAAATGAGAAGATTGTCCTGGAGGTGGCGCTACAGGCTGCTCGGGTCGACAAGAGCCAGCTTGATGAAAACGCTGAGCGTCTCGGAGAAGATGTGTTGGTGGCATCAGATGTGTTG
GATCAACTTAGACAGGAAGTCCATGTCAAAGCCAACCAGATCAAAACTCTCCAACAAGAAAATAGTTCTCTGAAGAAACAGTGTCAAAAGGTGAAGGAGCAGTTCCAGCAGCAGAAGATAATGGTGGAAGCGTACCGTCGAGACGCCAGCTCCAAAGACCAGTTGATCAGTGAGCTCAAG
TCCACCAAAAAGCGTCTCCTGTCGGAGGTCAAGGACCTGAAGCAAGACCTTCTGGGGGTTCAGGAGGAGAAACAGAAGGTGGAGCTGGAGCAGACGCGGCTACAAAAGGAGGTGTTAAGAGTTCAAGAACAGATGAGCAGCATGGAGGCTCATCTGCAGGCCATTCAGACAGAGAGGGAT
CAACTAGAAACCCAAATTCAGTCCCTGCAGTTTGATCAGAATCAGCTAACGGCAGTGACTGAAGAGAATGAAAATTTGAGGAAACAGGTTGAGCAAATGGAGGGAGAAACCAAAAAGGCCATCTCAGAGCAGAAGGTACGCATGAAGAGACTGGGGACTGATTTGACCAGCGCTCAGAAG
GACATGAAGGCCAAGCACAAGGCCTACGAGAACGCTGTGAGCATCCTCAGCAGGAGACTCCAAGAGGCTCTGACTGACAAAGAGGCAGCTGAGGCAGAGCTGGCCAAACTCAAGGCCCAGGTGTTGGATGGTGGAAACTCTCAAGCCCTACAGGAGAAGATAACAGCTCTGCAGGCTGAG
CTGCAGGTTGTGACCAATAGCAAAGCAATGCTCGAGAAGGAGCTGCAGGAAGTAATTACACTGACATCAACAGAGCTTGAAGAATACCAGGAGAAGGTGTTGGAGCTTGAGGATGAG---CTTCAAGAGTCCAGATGTTTCAAGAAGCGAATCCGAAAGTTAGAAGATGCTAACAAAAAG
TTAGCCCTTGAGCTGGAACATGAAAAAGGGAAGCTAGCTGGGGTCACTCAGTCCCACAATGCTCTTCGGGACCATTCCAATATTTTGGAGTCTGCCTTAGCAAAGAGAGAGGCAGATCTTGTCCAGCTCAATTTACAGGTTCAAGCTGTACTCAAGCGTAAAGAGGAGGAGGACCAACAA
ATGAAGCAGGTGGTGCAAACTCTACAGCTTGCTTTAGAGAAAGAGAAGACCAAAGTCAAGGATCTGAAAGAACAGTTGGCTGCAGCGAAGGCTGAGGCAGCGCACAATAGACGGCACTACAGGGCAGCCATGCTGGAGCTGTCGGAGGTCAAAAAGGACCTGCAGGCCAAAGAAGATCTG
ATCAACGTGCTGCAGAGTGAATCTCAGAAACTACAGTCTCAAGGTGAGCAGCATGCTCATGAGGTGTCCAGGTTCCAAGAAGAGCTTGCTGAGGCCCATTCACAGCTCCACATTCTCCAGAAACAGCTGGATGAGGAAATTGCCAAGCGGCCTCTGACAAACCAAGAGATTGAGGACCTG
AAGTGGGAGCTGGAGCAGAGGCAAAGGGAAATTGATGCTCAGAAGCAGCAACAGGAGATGGTGGAACAGTGTCATCTCAAGGAGCTGGACAACCTGCAGAGAGCCCTTCAGAACATTAAAGTGGAGCTGGAGTCAGTGCAGGAAGAGCTAACCAACACTAGGAAGGACAAGTTCATGTTA
CAGGTCAAAGTGAGCGAGCTGAGGAACAGCATGAAGACAGTCCTGCTGCAGAACCAGCAGCTCAAACTGGACCTCAAACAGAACCGCCTAAGGAAG------CAGCGTATGGAGCTGAAGGGTGAGGGGAACCCTTCCAACCCAGTCACACCAGTTAAGATCCCAGACTGCCCAGTACCA
GCCTCCCTGTTAGATGAGTTGCTAAAACCATCAACTTCTGTGAACAAGGAGCCCCTCAACAACCTTCACAACTGTCTACGTCAGCTTAAGGAGGAGATGGACAGCCTCCAGAGGCAGATGGAAGAACACACAGTAACAGTCCATGAGTCAATGAGCTCATGG------------------
------------------------------------------------------------------------------------------------------------------------------
>ENSDARP00000115821_DRER
------------------------------------ATGGAAAATGGAAATAATGGAATGGTCTCAATTGAGGCCAAGCCCCCTCAGCATCCGGATGCCCAACACTGCAAAAATCCA---------------------------------------------------AACAGCAATACT
GTAGAA---------TCTCTGAAGCCG------GAGAGATCACTCGTAACGGAG---AAAATCCCAAATGGTCACGTCAAAGCAGAGCTGTTGCCAAACGGAGAGGCCATGGTGGAGGGTCAGGACGTTGGTGGAGGC------------AGCACCCCACCTTCGGCAACTCCATCCCCA
GGCAGCCGCCTTTCCGACTCTTCTCCGAGCACAGAGCTGGATCCAGGTGTGGTCTCTTTCCCTGAC---AGCCTAGAGAGGTCTGAGGGCTCT---------------GTTCACACGGGTGACGCGTTGCAATCGCTCAGACTAAGTATTCCTATGCAGGAGACTGAATTGTCATCAACT
GACCCATGTGTGGAGATGGAAAATGAAGAAAAAATCCGTCAGGAAGCTCGCAGACGACTAGAGGAACAGCTCAAACAATACAGAGCACAGCGGCACACAGAGCGAACCCGACGGTCCACTCCTAAAAGCCGGCCATTTAGCACTTTGGACCCAGAGCTTATGCTCCACCCTGAAGGTCTC
CCACGGGCCAATACTGTCGCCATGACTAAAGAATACTCTTTCTTGCGCACCAGCGTTCCTCGTGGTCCCAAACTTGGAAGCCTGGGAATCCCTTCCAGCAGGGAGAAAAAATCCAAATCATCTCGCTCCAGCAAGATCCACTCTCTCGCTGACTACAAAACTCCTGAATCTGAAGGTTCT
GGTGGAGCAGTTTCTGCA------------------TCTGCTGACTCGTCGTTTACCTCCCTGCATTCCACC---ATCAGCTCCGTCTCCACCGTTTCTGAAATCAGCATCAGCTCAGAAGCCAACAACCATTCAGAATCATCTCAGCTG------------------------------
---------ATCAGAGACAACATCTCTGAGGTGGATGGC---AGCGAATCAGGCTTCAGA------------------------GCTGACGGCAATGACAGCGATAGCTCATCCTATAGTAGCGTGTCTACT------ACAGGAACGTATAATATGTTATCTGCAATAGTGAACAGGCCA
AAGGCTCCATATACTGTTGAAGGGAGAGAGATTGCTGCTGAAGCCATGGGCCACTTTCCGTCACTTCAGGAAGTCCTGCAGGCTGCGACTGAAGAAAGG---CACATGGAGGAGCTCGAGCAGGACAGAGAG------------GGCAGCGTGGAGCCTCGCAGTCGCAGGGACAGCTTC
TCCAGCAGTGTGTCGTATGGGAGTTCTGTGATGGGGACTCATGATGAAATGCTGCAAGTGCTGAAAGAGAAAATGAGGTTAGAAGGACAACTGGAGTCTCTCTCCTCCGAGGCCAGTCAGGCTTTAAAAGAAAAGACGGAGCTCCAGGCTCAGCTGGCCACAGTAAATGCTCAGTTGAAG
GCCCAGGTGGAGCAGACCCAGGCCGGTCAGGAGAGGCAGAGCACCCTCAAAACAGAGGTGACGACACTACGCTCCAACTGCTCTGCACTGGAGAAGGCCATGGTGGACCTCCAGACCAATCTGGAAGGGAAGAACGCCAGCTTGGCCTCGTTGGGCAATGATTTGGAGGTAGCTGAAGAG
CAGTACCAGAGGCTGATGGTCAAAGTGGAGGAGATGCAGCAAAGCCTGAATGCCAAGGACAACACAGTGTCGGAGTTGCGACAACAGATGGGAGGCCTGCAGACTCAGCTACAGCGGGTCCAGAGTGAGAGGAACGCTCTCCAGAGCAGACTGAAGACCTCGCAGGCAGAAGTGGACTCG
TTGCAGCAGCTTCGCCTCTGGTACCAGCAGCAGCTCAATCTGGCACAGGAGGCACGAGTGCGACTGCAGGGAGAGATGGCAAACATGCAGGCAGGTCAAATGACTCAGTTTGGTGTGTTGGAAAATCTGAAGATTGAGAACGTCACACTGTCTCACAAACTCACGGAGACGAATCATCGC
TCTATAAAAGAAAAGGAACGGATTGCTGTACAGCTACAGAGCATAGAGGCGGACATGTTGACTCAAGAAGCGGCCATACATCAAATTCAGGAGGCCAAAACGATGGTGGAAGAAGATCTTCAGCATAAGCTGGAGGAGTTTGAGGAGGAGCGAGAGCATCTTCTCAAACTAGCCAACACA
GCCACAACACTGGAAAGAGAGCTGGAGCAGGTCAAACTGGTTCTCTTCCAAAAAGATTCCCAGCTGGAGTCTTTACAGCGCGAGCACCTAGAACTGATGAAGCAGCTCACCACCACTCAGGAGACCCTCCAAACCAAAGAACAGGCCCTTAATCAGCTGGAGGCCCGCTATCAGGAGCTC
CAGGTCCAGCTGGAGGAGCTACAGACAGACGCCTCTGCTAAAGAGGAAACCCTGCAGTATCTGCAAAATGAAAAAATAGTCCTGGAAGTGGCTCTACAGGCCGCACGGGCTGATAAGAGCGAGCTTGATGAGGGAGCGGAAAAGCTTGGCGAGGAAGTGCTGGTGGCATCGGACACTCTT
GACCAGCTTAGACAGGAAGTACAGGTTAAAGCGACACAGATTGAAGCTCTACAACATGAGAATGGCACCCTTAAAAAGCAAGCACAGAAACTGAAAGAGCAGTTCATGCAGCAAAAGGTGATGGTTGAAGCTTACAGGAGGGATGCCAGCTCCAAAGAGCAGCTGATCTCTGAGCTGAAG
GCTTCTAAAAAGCGTCTGGTGGCAGAAGTGAAGGACCTGAAACAGGAGCTGTTGAAAACGGAGGGGGAAAAGAAAAGTGCCGTGCAGGAACAAGCTCGCCTGCAGAAGGAGGTGGAGAGAGTCCAGCAGCAGATGAACGGTCTGGAAGCACATTTACAATCTGTACAGACAGAAAGAGAT
CAACTTGACTCTCAACTGCAGTCCCTTCAGTTTGACCAGAACCAGCTGGCGGCAGTGACCGAAGAAAATGAAAATCTGAGGAAGAGGGTTGAACAAATGCAAAATGAAGCCAGAACGGCTATCTCAGAGCAGAAGGTGAAGATGAAGCGTTTGGGCACAGATTTGACCAGCGCGCAGAAA
GAGATGAAGGCCAAGCACAAGGCCTATGAGAATGCAGTTGGCATTTTGAGTCGCAGGCTACAGGAAGCCCTCGCCGCCAAAGAGACAGCAGAGGCTGAACTTGACAAACTTAAAGCTCAGGTTGCAGATGGGGGAAATAGCCAGGAACTTCAGGCCAAGGTGAAGAGCCTGCAGGGAGAG
CTTCAGGCAGTGAGCCAGAGTAAAGCCATGCTGGAGAAGGAGCTCCAGGAGGTCATCACCCTCACCAGCACTGAGCTGGAGGAGTACCAGGAGAAAGTGCTGGAACTGGAGGATGAGCAGCTTCAAGAATCAAGAAATTTTAAAAAGAGAATCCGTCGATTGGAGGATGCTAATAAGAAG
CTTGCCCTCGAACTGGAGCATGAGAAAGGGAAACTTTCCGGCCTTGGGAAATCCCACAGTGCATTGCGGGAACATGCCAATATTCTAGAGGCTGCATTGGCAAAAAGAGAAGCAGATCTTGTCCAGCTCAACTTGCAGGTACAAGCAGTGTTGAAGCGTAAAGAAGAGGAAGACCAGCAG
ATGAGACAGTTGGTGCAGACGCTGCAGACCGCTTTGGAGAAGGAGAAGATAAAAGTCAAGGATCTGACAGAGCAGGTGGCTGAGGCCAAGCTGGAGGCAGCCCACAACCGCAGGCACTACAGAGCAGCCGTGCTGGAGCTCAGCGAGATCAAGAAAGATCTGCAGGCCAAAGAAGAGCTT
GTCAAAGCCTTAGAGAAAGAAGCTACGACACTAGCAGCTCAAGATGAGAAGCACTCAGAAGAGGTTTCTCGTTTCCGGGAGGAATTAGCTGACGCTCACACTCAACTTCAGATCCTTCAAAAACAGCTTGATGATGAGCTCAATAAACAGCCCGTCACTAACCAAGAGGTGGAGGATCTG
AAGTGGGAGGTGGAGCAGAAGCAGAGGGAGATGGAGGCTCAGAAACAGCAGTTAGAGATGGTAGAGCAGTGTCACCAGAGAGAGATGCAAAGCCAGCAGGACATGCTACAGACGATAAAGGTGGAGCTGGAGATGGTGCAAGAGGAGCTCAACGGCACACGCAAAGATAAATTCATGCTG
CAGGCTAAAGTGGGAGAGCTGAGGAACAGCATGAAGACCGTTCTTCAGCAGAACAACCAGCTCAAACAGGACCTCAAAAACAGCCGACTTCGAAAG------CAGCGGATGGATCTGAAGGGGGAA---------TCAACCCCAGTTACGCCAGTAAAAATCCCCGACTGCCCTGTTCCT
GCTTCTCTTCTGGATGAACTGTTGAAGCCTTCGACGTCCGTCAATAAAGAACCTCTCAATAACCTTCACAACTGTCTGAAACAGCTAAAGCAGGAGATGGACAGCCTTCAGAAGCAGATGGAGGAACACACGGTCACAGTG------------ACGTCGCTGGCCAGCCCAGAGGACGAG
CTCCAGAAACTGGGCCTTCATGAC---------AGCAGCGAGTCCTCTAATAAAGAAGAC------------------------------AAGGAG---------------GAGATGCTGCCTTCG
>ENSGACP00000017081_GACU
------------------------------------------------------------------------------------------------------------------------------------------------------------------------------------
------------------------------------------------------------------AATGGGTCTATGCCTCTG------------------------------------------------------------------GCAGCCCCTCCCCAGGCCACCAGCTCCCCA
GTTAAC---------------GCCCAGACCCAAGATCCCTCCCAAGGTTTGGCTGCTTTTCCACCCATGATGATAGAGAAGTCTGAGGGGGCTAGTGCTGAGATCACGGTTCACAAGGGTGACTCATTGCAGTCGCTCAGACTCAGTATGCCTTTGCAGGAGACTGAATTGTCTCACCAG
AAGCCATCATTAGAGATGGAGAATGAGGAGAAGATTCGCCTGGAGGCTCGTCGGCGTCTGGAAGAGCAACTCAAACAGTACAGAGTGCAGAGACATAAGGAGAGGTCTCACCGCACCACCACCAAGAGCACGGCATTCAGCACCCTGGATCCAGAGCTCATGCTGCATCCTGAGGATCTG
CCCAGGGCCAACACTACTTCCATGACCAAGGAGTATTCCTTCCTGAGGACCAGTGTCCCCCGTGGCCCCAAACTGGGTAGCTTGGGAATTCCCCCCTCCAAGGAAAGAAAGTCCAGATCACCCCGCCCAAGCAGGATCCACTCCTTGGCTGACTACCAGTCTCCCGAGACTGATGGTGCA
------GGTGGA------GGCGGAGGTGGAGTCCGAGCAGCAGACAACACTATGAGCTCCCTCCAGTCGTCCGCCATTAGCTCAGTGTCCACTTTGTCTGAGATG---------------------------------------------------------GACGGACAGCCCGCCGCT
TCACTCCAGTTTGGGGACAATGTGTCAGAAATAGACGGG---AGCGAATCGGGAACGATG------------------CCAGGGAACGACGGCAACGACAGCGACAGCTCGTTAATCAGCAGCGTGTCTACC------AGGGCGACGTACGGGATGCTCACCGCAGCCGTGGAAGTGCAG
CGGGGGCCCTACACGGTGGAAGGGAGGGAGATTGCCGCTGAGGCCATGGGTCAGTTCCCCTCCCTGCAGGAGGTGCTGCAGGCAGCCAGTGACGAGCAG---CACCTGCTGGAGCTGGAGCAGGAGAGAGGA------------GGCGCTGGGGAGCCTCAAAGCCGCAGAGACAGTTTC
TCTAGCAGTGTTTCTTTGGAGAGTTCAGTGATGGGC---CATGATGATATGCTGCAGGTTTTGAAAGAGAAAATGAGACTGGAGGGTCAGCTCGAATCTTTGTCATCTGAGGCCAATCAGGCTCTCAAAGAGAAGACGGAGCTTCAGGCGCAGCTCGCCACAGTGAACGCTCAACTGCAT
GCAAAGAAGGAGGAGGCGGAGGTCAGCCAGGAGAAGCAGAGGGTCCTCACCACGGAGGTCGGCTCACTGCGGAAAAACTGCAACCAGCTAGAGAGGGCCATGGTGGAGCTCCAGGGCAGTCTGGAGGGCAAGAATGCCAATCTGACTTCTCTAAGCAACGACCTGAAGGTGGCCGAAGAT
CAGTACCAAAGGCTGATGGGGAAGGTGGAGGAGATGCAAAACACAGTAACCTCCAGAGACAATACAGTGCAGGAGTTGCGACAGCAGTTGGGTGGTCTTCAGAGCCAGCTTCAACAGGTCCAGCTGGAGCGAAGCACCCTTCAGAGCCGAATGAAGACTTCCCAGGCGGAAATAGTTTCA
CTTCAGCAGCTCAGGCAGTGGTACCAGCAGCAGCTAGCTCTGGCCCAGGAGGCCCGAGTGCGACTGCAGAGCGAAATGGCCAACATGCAGGCTGGACAGATGACTCAGATTGGTGTTCTGGAACATTTGAAGCTGGAAAATGTGTCTCTGTCCCACACACTCACAGAGACCCAACACCGC
TCTATCAAAGATAAAGAGCGCATAGCTGTCCAGCTGCAGAGCATTGAGGCTGACATGCTGACCCAGGAATCGGCTTACAAGCAGATCCAGGATGCTAAAAACATGGTGGAAGATGATCTGCAGCACAAACTGGAGGAGTTTGAGGATGAGCGGGAACGCTTAATTAAATTGGCTAACACA
GCCAGCACCATGGAAAGGGAACTGGAGCAGGCAAAGTTGATCCTTTCCCAGAAGGACGTGCAGCTGCAGTCCCTCCAGAAGGAGCATCTGGAGCTGATGCGCCAGCTGACCGTCACTCAGGACAACCTGCAAACCAAAGAGCTGTTCATCAACCACCTAGAAGCCCGATACCAAGAGCTG
GAGGCCCAGCTGGCTGAGCTGCAGACAGACGGCAGCGCCAAGGACGACAGCATCCAGTTCCTCCAGAACGAGAAGATTGTCCTGGAGGTAGCGCTGCAGGCAGCCCGGGCCGAAAAGAACCAACTGGACGAGGGCGCCGAGCAGCTCGGAGAGGACGTTCTGGCGGCTTCAGATATCTTG
GATCAGCTCAGACAGGAAGTCCAGATCAAAGCCAATCAGATTGAAACACTTCAACGGGAAAATGGTTCCCTAAAGAAACAAGCTCAGAAACTGAGGGAACAGTTCCAACAACAAAAGGTGATGGTGGAGGCCTACCGTCGGGATGCCAGCTCCAAAGACCAGTTGATCAGTGAGCTCAAG
TCCACCAAAAAGCGCCTGTTGACGGAGGTGAAGGACCTGAAGCAGGAGCTGATGAGCGTTCAAGGGGAGAAGCAGAATGCAGAGCTGGAGCAGGCCCGGCTTGCAAAGGAGGTGACGAGGGTCCAGGAGCAGATGAACAACATGGAGGTCCATCTGCAAGCCATTCAGACAGAAAGGGAT
CAGCTGGAAACCCAGATCCAGTCTTTACAGTTCGATCAGAGCCAACTAGCTGCAGTCACAGAAGAGAACGAAGGTCTGAGGAAACAGGTGGAGCAATTGGAGGGAGAAGCCAAAAAGGCCATCACGGAGCAGAAGGTGCGTGTGAAGCGGCTGGGGACAGATTTGACCAGTGCTCAGAAG
GAGATGAAGGCCAAACACAAGGCCTACGAGAACGCCGTGGGCATCCTGAGTAGGAGGCTCCAAGAGGCTCTGACTGACAAGGAGTCCGCCGAGGCAGAGCTGGTCAAGCTCAAGGCCCAGGTGTCGGACGGGGGAAACAGCCAGGCCTTACAGGAGAAGATCAAGGCTCTCCAGGCTGAG
CTTCAGACTGTGGCCAAAAGCAAGACTATGCTTGAGAGAGAGCTGCAGGAAGTGATCACCCTCACCTCCACAGAGCTGGAGGAGTACCAGGAGAAGGTCATGGAGCTTGAGGATGAG---CTTCAAGAGTCCCGATGCTTCAAGAAGCGGATTCGAAAGTTAGAAGATGCCAACAAGAAG
CTGGCACTGGAGCTTGAACACGAAAAGGGGAAATTGGCTGGTTTGGCACAGTCCCATAATACACTGCGGGAGCATTCCAACATTTTGGAGTCTGCCTTAGCTAAAAGAGAGGCCGATCTTGTTCAGCTCAACTTACAGGTTCAAGCTGTTCTGAAGCGTAAAGAGGAGGAGGACCAGCAA
ATGAGGCAGGTGGTTCAAACGCTCCAGCTTGCCCTGGAAAAAGAGAAAACCAAAGTCAATGACCTGAAAGAACAGGTGGCAACAGCAAAGGCTGAAGCAGCGCACAATAGACGGCACTACAGGGCAGCTATGCTGGAGCTGTCGGAAATCAAAAAGGACCTGCAGGCTAAAGTGGACCTG
GTCATAGCTCTGCAGAGTGAATCCCACAAACTACAAGCTCAGGATGAGCAGCATGCTCAGGAGGTTTCCAGGTTCCAAGAGGAGCTTGCTGAGGCCCATTCACAGCTCCAGATCCTCCAGAAACAACTGGACGAGGAACTGGCCAAGCAGCCCCTCACTAACCAGGAGGTTGAGGACCTG
AAGTGGGAGGTGGAGCAAAGGCAGAGGGAGATAGAGGCTCAGAAGCAGCAGCTGGAGATGATGGAGCAGTGTCAGCACAGGGAGCTAGACAACCTACAGAGAGCTCTGCAGAACATCAAAGTGGAGCTGGAATCTGTGCAGGATGAGCTTAGTGGCACCAGGAAGGACAAGTTTATGCTT
CAGGCCAAAGTGGGTGAGCTGAGGAACAGCATGAAGACGGTCCTTTTGCAGAACCAGCAGCTAAAACAGGACCTCAAGCAGAGTCGTCTGAGGAAG------CAGCGCATGGATCTGATGAGCGAGGGGAACCCATCCAGCCCAGTGACACCAGTTAAGATTCCAGACTGCCCAGTGCCT
GCCTCCCTGTTGGATGAGTTGCTGAAACCATCAACATCTGTCAACAAAGAGCCCCTCAACAACTTGCACAATTGTCTACGGCAACTCAAGGAGGAGATGGACAGCCTCCAAAAGCAGATGGAGGAACACACAGTAACAGTACATGAGTCAATGAGCTCATGGACAAGCGCAGAAGAG---
---GCTCAACTGGAG---------------------------------------------------------------------------------------------------------------
>ENSXMAP00000002468_XMAC
---------------------------------------------------------------------------------------------------------------------ATGGAGGCCAGT------AGAGAAGACCAAGTAATAAGATGTGAGGAAGAGGGGGACTCCACT
GTGGAAGTCAACACA---CTCAAAAAAGGGCTGGAGAGCATCCAAAAGACAAAC---GAGCTTCTTAACGGTCCTCTCTCTTCAGACGCGCTGCCAAACGGGAACGGACCGGCAGACGGCCTCGGTGCCGCCGGAGGCACCCTTCCAAACGGATCCCCTCCGCAGAGCAGCAGCTCTCCC
ATCAAC---------------CCGCCGAGCCAAGAGTCCTCCCCAGGTGTGGCTGCTTATCCACCCATGACGGTAGAGAAGGCTGAGGGCTCTAGTGCTGAGGTCAAGGTTCACAAGGGTGACGCTTTGCAGTCCCTCAAACTCAGTATGCCTATGCAGGAGACTGAACTGTCCAACCAG
AAACCATGCCTAGAGATGGAAAACGAGGAAAAGATTCGCCTGGAAGCTCGCCGGCGTCTGGAAGAGCAACTCAAACAGTACAGGGTTCAGCGGCAAAAGGAGAGGGCTCATCGT---ACCCCTAAAAGCCGGCCCTTCAGTACTCTAGATCCTGAACTAATGCTCCATCCTGAGGCGCTA
CCGCGCGCTAATACTGTTGCCATGACCAAGGAGTATTCTTTCCTCCGGACCAGTGTTCCACGTGGCCCCAAACTGGGCAGCCTTGGAATTCCTCCCAGCAAGGAGAAGAAATCCAGATCTCCACGACCCAGTAAGATTCATTCCTTAGCTGACTACAAGTCTCCTGAGAGCGACGGCGGA
GGGGGAGGCGGCGGCGCTGGAGGCGGGGGCATGACCACAGCAGAT------GTCAGC------CGGTCCTCC---ATCAGCTCCGTGTCCACGCTGTCAGAAGTCAGCATGCTGTCAGAGAGCAGC------------------------GCATGCGAGACGGACTCGAAGGCCAGCACT
TCGCTCCAGCTCAACGACAACAGCTCGGAGATGGACGGC---AGCGAAGCCGGAGCGAAG------------------CCCGGCAACGACGGCAACGACAGCGACAGCTCCTCCTACAGCAGCGTGTCCACG------AGGGGAACCTACGGGATGCTCTCGGCCGCCGTGGAACGGCAA
CAAGGGCCGTACACGGTGGAGGGGAGGGAGATCGCCCCCGAGGCCATGGGTCAGTTCCCGTCGCTGCAGGAGGTGCTGCAGGCGGCGAGCGACGAGCAG---CACCTGCTGGAGATG------GAGAGGGTG------------GGAACGGGAGAGTCGCGCAGCCGGAGGGACAGTTTC
TCCAGCAGCGTTTCTTTGGAGAGTTCAGTGATGGGT---CACGATGAGATGCTCCAGGTGCTAAAAGAGAAAACGAGGCTCGAGGGGCAACTGGAATCCTTGTCATCTGAAGCCAGTCAGGCTCTCAAAGAGAAGACAGAGCTCCAGGCCCAGCTTGCAACAGTGAACGCTCAGCTGCAG
GCCAAGAGAGAAGAGGCTCAGATCAGCCAGGAGAGGCAAAGTGCTCTCAGCTCAGAAGTCGGCACGCTGCGCCAAAACTGCAGACAGCTAGAGAAGGCCATGGTGGAGCTCCAGGGCAGTTTGGAGAGCAAGAACGCCAGTTTGACCTCTCTAAGCAACGACCTGAAAGTTTCTGAAGAC
CAATACAACCGGCTGATGGCGAAGGTGGAGGAGCTGCAGAACACGATGACTTCAAGGGACAACACAGTTCATGACTTGCGTCAGCAGATGTCGGGCCTCCAGGGTCAGCTGCAGCAGGTCCAGCTGGAGCGCAGCACCCTCCAGAGCCGACTGAAGACCTCCCAGGCTGAGATCGACTCG
CTGCAGCAGGTCAGGCAGTGGTACCAGCAGCAGCTGGCGCTGGCCCAGGAGGCCAGGGTGCGACTCCAAAGCGAAATGGCCAACATGCAGGCGGGGCAGATGACTCAGGTTGGCGCCATGGAACACCTGAAGCTGGAGAACGTGACACTTTCCCATCAGCTGACCGAGACCCAACACCGC
TCCATTAAAGAGAAGGAGCGCATCGCTGTGCAGCTGCAAAGCATTGAGGCCGACATGCTGACTCAAGAGGCCGCCTACAAGCAGATCCAGGACGCAAAAACCATGGTGGAAGACGACCTGCAGCACAAACTGGAGGAGTTTGAGGAAGAGCGAGAGCGCCTGATAAAGCTGGCTAACACA
GCCACGGCACTGGAGAGGGAACTGGAGCAGGTCAAGTTGACACTTTCCCAAAAGGACTTGCAGCTGCAGTCGCTTCAGAAAGAACATCTGGAGCTGATGCGCCAGCTGACGACGACTCAGGAGACGCTACAAACCAAAGAGCAGTCCATCAACCAGCTGGAGGCCAGGTACCAGGAGCTG
GAGGCCCAGCTGGCCGAGCTGCAGACGGAGAGCGCCGCCAAGGACGACACCATCCAGTTCCTCCAGAACGAGAAGATCGTCCTGGAGGTGGCGCTGCAGGCCGCCAAGGCCGATAAGAGCCAGCTGGACGAGGGGGCCGAGCGGCTGGGTGAGGACGTCCTGGTGGCCTCGGACGTCCTG
GACCAGCTCAGACAAGAAGTCCAAATCAAAGCCAGTCAGATTGAATCTCTGCAACAAGAGAATAATTCTCTGAAGAAACAAGCGCAGAAATTAAAGGAGCAGTTCCAGCAACAAAAGGTGATGGTGGAAGCGTACCGTCGGGACGCCATCTCCAAGGACCAGCTCATCAGCGAGCTGAAG
TCCACCAAGAAGCGCCTGCTGGCTGAAGTGAAGGACCTGAAGCAGGAGCTGCTGAGCGCCCAGGGCGAGAAGCAAAAGGCCGAGCTGGAGCAGGCCCGCTTGCAAACTGAGGTGGCCAGAGTCCAGGAGCAGATGAACAACATGGAGGCCCATCTGCAGGCCATTCAGACGGAAAGGGAT
CAGCTTGAAACCCAAATTCAGTCCCTGCAGTTCGATCAGAGCCAGCTCACCGCCGCGACTCAAGAGAATGAGAGCTTGAGGAAACAGGTGGAGCAGATGGAGGCGGAAGCCAAAAAGGCCATCTCGGAGCAGAAGGTGCGCATGAAGAGGCTGGGAACGGATCTGACCAGCGCTCAGAAG
GAGATGAAAGCCAAACACAAAGCCTACGAGAACGCCGTGGGCATTCTGAGCAGAAGGCTCCAAGAGGCTCTGACCGACAAGGAGACGGCGGAGGCAGAGCTAGCCAAGCTCCGCGCCCAGCTGTTGGATGGCGGAAACAGCCAGGCCTTACAGGAAAAAATTGAGGCTCTGCAAGCCGAA
CTGCAGACTGTTACAAAGAGCAAGACCATGTTAGAAAAGGAGTTACAGGAAGTGATCACTCTCACCTCCACGGAGCTGGAGGATTACCAGGAGAAGGTTCTGGAGCTGGAGGATGAG---CTCCAGGAGTCGCGCTGTTTCAAGAAGAGGATCCGGAAGTTGGAAGACACCAACAAGAAG
TTGGCGCTCGAGCTGGAGCATGAAAAAGGGAAACTCGCTGGTTTGTCACAGTCCCATAATGCACTGCGGGAGCACGCTAACATTTTGGAATCTGCCTTAGCAAAGAGGGAGGCGGATCTCGTCCAGCTAAACTTGCAGGTCCAAGCTGTTCTTAAGAGAAAAGAAGAGGAGGACCAACAA
ATGAAGCAGTTGGTTGAGACTTTACAGCTTGCTCTGGAGAAAGAGAAAACCAAAGTGAAAGACTTGAAGGAACAGGTGGCAGCAGCAAAGGCAGAGGCAGCCCATAACAGGCGGCACTACAGGGCGGCCATGCTTGAGCTGTCGGAGATCAAGAAGGACCTGCAGGCCAAAGAGGACCTG
GTGAAAGCTCTGCAGAGCGAAGCTCAGAAACTACAGGCTCAGGACGACCAGCACGCTCAGGATGTTTCCAGGTTCCAGCAGGAGCTCGCTGAGGCTCATTCCCAGCTCCAGATCCTGCGAAAACAACTCGATGAGGAACTCGCTAAGCAGCCCCTCACCAACCAGGAGGTTGAGGACCTG
AAGTGGGAGGTGGAGCAGAGGCAGAGGGAGATTGAAGCACAGAAGCAGCAGCTGGAGATGATGGAGCAAAGCCACCACAGAGAGCTGGACAACTTACAGATCGCCCTGCAGAGCATAAAGGTGGAGCTGGACACCGTCCAGGAAGAGCTGAGCAGCACCAGGAAGGACAAGTTCATGCTT
CAGGCCAAAGTGGGCGAGTTGAGAAACAGCATGAAGACCGTCCTGCTGCAGAACCAGCAGCTCAAACAAGACCTCAAACAGACTCGTCTCAGGAAG---CAGCAGCGGATGGAGCTGAAGAGTGACGGGAACCCATCAAACCCAGTAACCCCAGTTAAGATCCCAGACTGCCCGGTGCCC
GCCTCGCTGCTCGATGAATTACTGAAACCGTCAACTTCCGTAAACAAGGAACCTCTGAACAACCTGCACAACTGTCTACGACAACTAAAGGAGGAGATGGACAGCCTCCAGAAGCAGATGGAGGAACACACAGTGACTGTAAACGAATCAATGAACTCGTGGACAAACGCAGAAGAGGAA
CTGGCTCAGCTGGGATTTGACAACAATACCTCCAACTCGCCAAGTGCGGCAAAACGTGTT------------------------------GTGGAAAACAATAACGAAGCAGAACAGCAGCAATCA
