# Supplementary material for: Global expression pattern of genes containing positively selected sites in European anchovy (Engraulis encrasicolus L.) may shed light on teleost reproduction
Source: PLoS One. 2023 Aug 11;18(8):e0289940. doi: 10.1371/journal.pone.0289940 (PMC10420382; doi:10.1371/journal.pone.0289940)
Supplement: S1 File — (ZIP) [file pone.0289940.s008.zip › alignments/anchovy.16344_ANCH.fas]

>ENSONIP00000015130_ONIL
------------ATGAAGGTCGACAGAAGCAAGTTAAAGAAAACACCTACGGAAGCTCCTGCTGACTGCAGGATACTTATAGAGAAGCTCAAGGCATGCAATGATGAGCAGCTATTGGTTGAACTGCAGCATATCAAGACCTGGAATATTGGCAAGTGTGAGCTTTACCATTGGGTGGAT
CTGTTGGACCGCTTCGATGGTATTCTGTGTGATGCAGGCCAGACAGTAGAGAATATGTCATGGCTGCTGGTGTGTGACCGTCCAGAGAATGGACAGCTCAAAGCCTTGCTTTTGGCAGTGCTCAACTTCACGGCTTTGCTTATTGAGTACAGCTTCTCTAGGCACCTTTACAGCTCCATA
GAGCACTTGACCACCTTGTTAGCATCATGTGACATGCAGGTGGTCCTGTCTGTGCTGAACCTACTCTATGTGTTCAGTAAGCGATCCAACTACATCACAAGACTGGGATCTGACAAAAGGACTCCTCTCCTGGCCCGTCTGCAGCACTTGGCTGAGAGTTGGGGTGGGAAGGAGAATGGC
TTTGGTCTGGCTGAATGTTGCAGGGATCTGCCTATGACAAAGTATCCTCCCAGTGCCACCACACTTCACTTTGAGTTTTACGCTGAACCGGGCCCTGAGGTCAAAGTAGAGAGAAAGCAGACAAGTAGTAACACACTACATTATATTCACATCGAGCAGCTTGACAAGATTTCAGAGAGC
CCATCAGAAATCATGGAGTCACTGACAATGATGTACAACATCCCAAAAGACAAACAGACCCTACTGTTTACTCATATTCGACTAGCCCATGGTTTCTCAAATCACAAGAAGAGGTTGCAGGCTGTACAAGCCCGACTGCATGCTATTTCTATACTGGTGTATTCAAATGCACTCCAAGAG
TCAGCCAACAGTATTCTGTATAATGGCTTGATAGAGGAGCTGGTGGATGTCTTGCAGATAACAGACAAACAGCTTGTGGATATCAAGGCAGCCTCTTTGCGCACTTTAACTTCAATTGTCCATCTGGAGAGGACGCCCAAGCTTTCCAACATCATCGACTGCACCGGCACTGCCTCATAC
CATGGCTTCTTGCCTGTGTTGGTTCGCAATTGCATACAAGCAATGATTGATCCTCTGATGGAACCTTACCCACACCAGTTTGCAACAGCACTCTTCTCATTCCTTTACCATTTGGCTAGCTATGATGCTGGAGGGGAGGCCCTTGTGTCCTGTGGAATGATGGAAGCCCTCCTTAAGGTG
ATCAAGTTCTTGGGTGACGAGCAGGACCAGATCACCTTTGTAACAAGAGCAGTACGGGTTGTGGACCTCATCACCAACCTTGACATGGCTGCCTTTCAGTCCCACAGCGGCCTTTCCATTTTCATCTGCAGACTAGAGCATGAGGTGGACCTGTCGAGAAAAGAGTGCCCTTTTGTCATC
AAGCCAAAGATCCAGAGGCCTAGTGCAGCAGTAGAGTCTGAGGACATGGACACAGACATGGAG------------------------------------------------------------------------------------------------------------AGTATGCAG
TGTATCCCCCAGAGGGCAGCTCTGTTGAAGTCGATGCTAAATTTCTTGAAGAAAGCCATCCAGGACCCTGCCTTTTCTGATGGCATCCGCCATGAACTCCAAGTAATGGATGGGTCCTTGCCTACCTCACTCAAGCACATCATCAGTAATGCAGAATATTACGGCCCCTCACTGTTCCTC
CTAGCGACAGAAGTGGTGACGGTGTTTGTGTTCCAGGAGCCATCTCTGCTCTCCTCTTTGCAGGATAATGGTCTGACTGATGTCATGCTGCATGCCCTTCTCATCAAAGATGTTCCTGCTACCCGCGAAGTATTGGGTTCTCTCCCCAATGTGTTCAGTGCCCTCTGCTTGAATGCAAGA
GGCTTGCACTCTTTCGTTCAGTGCCAGCCCTTTGAGCGACTCTTCAAAGTGCTTTTGTCTCCTGACTACCTGCCTGCAATGCGACGACGGCGTAGCTCTGACCCTTTGGGTGACACTGCATCCAACTTGGGTAGTGCTGTGGATGAGCTCATGAGGCACCAGCCCACTTTGAAAACAGAT
GCTACTACTGCCATTATTAAGTTGCTCGAGGAGATCTGCAACCTAGGTCGAGCTCCTGAGTACATCTGCCAGAAACCATCTATCCAGAAAGCAGATGGTACTGTTGCAGTTCCACCAGCACGCTCCAGCCATGCTGCCGAAGAAGCTTCAAGTGAGGATGAAGAGGAAGAGGAGGCCCTT
CACACATTCAGCCAGCAGCAGGGGGAACCAGAGAGCAGCAGACAG------------------GTGGTTGGCACTGAGGAACGGATACCCATTCCTCTAATGGATTATATTCTTAATGTGATGAAGTTTGTGGAATCCATTCTAAGCAACAACACCACAGACGACCACTGTCAAGAGTTT
GTCAACCAGAAGGGGCTTCTGCCTCTGGTCTCTATTCTGGGCCTGCCCAACTTGCCCATAGACTTTCCCACATCAGCTGCTTGCCAAGCAGTTGCTGGCGTCTGCAAGTCGATACTGACTCTCTCACATGAGCCTAAAGTACTCCAGGAGGGCCTGTGCCAACTGGACAGTATTTTGACA
TCTCTGGAGCCACTTCATCGACCAATTGAGGTGCCTGGTGGGTCTGTGCTTCTCAGAGAACTGGCTAACGCAGGCCACGTCACAGATGCCACATTGTCAGCTCGTGCAACACCCCTTCTACATGCTCTTACTGCAGCGCATGCTTACATCCTCATGTTTGTCCATACCTGCAGAGTCGGA
CAGAGTGAAATCAGAGCCATTTCAGTAAACCAGTGGGGCTCTCAGCTCGGCCTGAGTGTTCTCAGCAAGCTCAGCCAACTCTACTGCTCTCTGGTATGGGAGAGCACTGTGCTACTGTCCCTTTGCACCCCTAACAGTTTGCCTCCAGGATGTGAGTTTGGCCAGGCTGACATGCAAAAA
CTTGTTCCCAAAGAGGAAAAGCCATCTGGCAGCACAACAGCATCTTCAGCCTCTGGCTCCAGGAGAACTGCAGAATCAGAGGCAGTGTCT------GTGGATTCCTCTGCTGGTGGTCTATTAGAAGGCATGGGTCTAGATGGGGATACCTTGGCTCCCATGGAGACAGACGAACCCTCT
GCAGCAGACCCAAAGACCAAGTCCAAACTTACTCCAGCTATGGCCACCCGCATCAAACAAATTAAGCCCTTACTCTCT------GCTTCATCTCGGTTAGGTAGGGCTCTGGCCGAGCTCTTTGGCTTGCTAGTAAAACTGTGCGTGGGCTCCCCAGTGCGCCAACGTCGCTCCCACCAT
GCCACAAGTACAGGCACTACCCCAACACCTGCTGCCAGGGCCACTGCTTCTGCGCTCACCAAGCTGCTCACCAAGGGTCTAAGTTGGCAGCCTCCACCCTACACACCCACCCCTCGCTTTAGGTTGACTTTTTTCATCTGCTCAGTGGGTTTCACATCTCCTATGTTGTTTGATGAAAGG
AAGTACCCTTACCACCTTATGCTGCAAAAGTTCTTTTGCTCTGGAGGACATGATGCCTTATTTGAGACATTTAACTGGGCACTGTCAATGGGAGGGAAGGTACCTGTATCTGAGGGTCTGGAGCATGCTGATCTACCAGATGGGACAGGGGAGTTCCTGGATGCCTGGTTAATGCTGGTG
GAGAAGATGGTGAATCCAAGCACTGTGCTGGACTCACCCCATTCCTTGCCAGCTAAAATGCCTGGAGTTACACCCACCATGCCACAGTTCAGTGCCCTAAGGTTCCTTATTGTCACCCAGAAGGCTGCATTCAGCTGCATTCGCAATCTGTGGAATCGGAAGCCACTGAAGGTGTATGGG
GGTAGGATGGCTGAATCCATGTTGGCTATTCTCTGCCACATACTAAGAGGAGAGCCTGTTATTCAGGAGCGCCTGGCAAAAGAGAGGGAGGGAACAGTGCGCCCAGAT---------------------------------GATGAGGGAACCTCTGCCGGTTCG---------------
---------------------------------------------------------------------------------------------------------CCTCGCCGTGAGCCCCAA---------------GTTAACCAGGCTCAGCTAACACAGCTGATGGATATGGGTTTC
TCAAGAGAACATGCTATGGAGGCTCTACTGAACACCAGCACCATGGAGCAGGCCACCGAGTACCTCCTTACACACCCTCCTCCACTTCTTGGTGGAGCAGTAAGAGATCTAACTATGTCTGAAGAAGACCAGATGATGAGAGCAATTGCCATGTCACTCGGGCAAGAGGTTAGCATGGAG
CAGCGCTCTGACTCTCCTGAGGAAGCAGCACGACGGCGAGAGGAGGAGGACAGAAGAGCCAGGGAACGGGCAGAAGAGGAGGAGGCACGATGCTTGGAGCGCTTCATGGAGGCTGAGCCACTGGACCCCCAGGAGCTACATGCCTTTACTGACACCATGCTGCCTGGCTGCTTCCATCTT
TTGGATGAGCTACCTGACACAGTCTACCGACTGTGCGATCTGCTAATGACTGCCATAAAGAGAAGTGGCCCTGAATACAGGGATCTCATCCTTGGCCAAGTTGTCCAACAGGTGTGGGAGGCAGCAGACGTGCTGATCAAAGCAGCTGAGCCGCTGACTACCAGTGACACAAAGACGGTG
TCTGAGTGGACCAGGCAGATGGCCACACTGCCCCAGGCCTCCAAGCTGGCAACACGAATTCTGCTGCTCACGCTGCTCTTTGAGGAACTAAAGCTGCTGGGTGCCAGAGTGATTGAGAACAGTGGAATTCTTGATTTGCTCATAAAGCTGCTCGAGGTTGTGCAGCCTTGTCTACAAGCA
GCTAAAGAACACAAAGACATCCAGACACCGAAATGGATCACACCAGTGCTGTTGATCATTGATTTCTATGAAAAGATGGCAGTCTCTTCAAAGCGCCGGGAACAAATGAACAAGTATTTGCAGCCAAATGGGAATAACTGGCGATGGTTTGATGACCGCTCAGGCCGTTGGTGCAGCTAC
AGTGCTTCCAACAACAGTACCATTGATTCAGCATGGAGGGCTGGTGAGAGCAGTGTCCGCTTCACAGCTGGACGGCGGAGATACACTGTGCAGTTCAACACCATGGTGCAGGTAAATGAAGAGACTGGTAATAGGAGGCCAGTTATGCTCACTCTTCAGAAAGTGCCTCGCATCCCCAAG
CCTTCCAAGACTGGTAGTGTTACTGATTCTGAGCGAGAGGAGGGC------GACCGGGGAAAAGTGGAAGAAAGCCAGAGCGATTTAGATTCA---GGAACAGCAGTGGAGATGAACGCTCCTAAGGATGATTCCAGCCAGCTGAAGGAGGCG---------------------ACATCT
GGC---------------------CCCTCATCTTCCCTGGAGTCTGACTACTCTCAGGGATCT------------------------GATATTGTTGTGCAAGGCTTAACTGAGGACATGACCACCGTTCTTATTCGGGCCTGTGTCAGTATGATTAGTGTCCCTGTGGACCCAGACACC
CTTCATGCTACACTGCGTCTCTGTTTGCGCCTTACACGCAATCACCACTATGCAATGATGTTTGCTGAGCTGAAGAGCACACGGATGATTTTGGGGTTGACACAGAGCTCTGGCTTCAATGGCTTCACACCACTGGTTACTCTGTTGTTCAGACACATCATAGAAGATCCAGCCACACTG
CGACACACCATGGAGAAGGTGGTGAGATCAGCAGTAACAAGTGGAGCAGGTAGTACCACATCAGGAGTGGTATCAGGCAGCCTTGGTTCCAGAGAAATCAATTATGTGCTTCGTGTCCTGGGGCCGGCTGCCTGCCGTAACCCTGAATGCTTTACTGAAACTGCTAGCAACTGTATCCGC
ATTGCTCTACCTGCACCTCGTGGAGCTGGCACAACTTCTGACGATGAGTTTGAGAACCTTCGAATTAAGGGACCTAATGCTGTGCAGCTGGTGAAGACCACTCCTCTGAAACTATCACCATTACCACCGATCCCTGACACCATCAAAGAGGTCATCTATGACATGCTTAATGCTTTGGCT
GCCTACCACGCTCCTGAAGAA---------CCTGAACGTCCAGAAGAACGTGCAGTAGCTGTACCCGGTGGTCAAGACCTTTGCCAGATTTTGCAGGATGTTGGTGATGATGTTTACCAGCAGTACCGGCTCACCCGTCAAGGAAGTGACTTTGACTCCCAGTCTGCATTCCATATCAAC
ACTCAAGTATTTGCTGCTGATGGAGGCGTTGCAGAGTCTTCCCAGTCTGGTACACCACAAGGAGAA---------GCCTCCACACCAGAAGAAATGCGGGAAGAGAAGAAGGAGCAGGAGGGAGAGAAGGGTACCACTTCAGATGAGAGTAAAGCAGCTAAGGTCAAGGCAAGCAAACCT
CTCATGCCTACTTCTACCATCCTGAGACTACTGGCTGAGCTAGTGCGCTCCTACGTGGGAATCGCCACGCTAATCGCCTCCTACTGTTATACAGCTGGGCAGTCTGAGCTCATTAAGGAGGATTGCAGTGTCCTAGCCTTTGTGCTCGACCACTTGCTGCCTCACACCCAGAACTCAGAG
GACAAGGACACCCCAGCCTTGGCACGTCTTTTTCTAGCCAGCCTAGCAGCTGCTGGGACAGGCACTGATGCCCAGGTGTCCTTAGTGAATGAGGTAAAGGCTGCCCTAAGTCGAGCCCTAGCGATGCCAGAAGGTGCTGAAAAACATGCCAGACTTCAGGCAGTGATGTGTATCATTAGC
ACCATCATGGAGTCATGCCCTTCGACATCCAGTTTCTATAGCACAGCAGCAGCCAAGACGCAACATAACGGCATGAACAACATTATAAGGCTCTTCCTTAAGAAAGGACTGGTCAATGACTTGGCACGTGTGCCACACAGCTTGGATTTGTCCAGTCCCAACATGGCCAACACAGTGAAT
GCTGCCTTGAAGCCACTGGAAACTCTCTCACGAATTGTTAACCAGCCTAGCAGTCTCTTTGGGGGCAAGGGAGGCTCCAGCAAGAACAAGACTGAACACGACCCTGTGGGCACTGCCAGGGACAGCAACAGCAACACTCAGGACCAAGGAGAGTCGGGTGAGGCAGAGCCAGTGGATGGC
AGCCACAGGGTCCAAGGAACAGACACTGATCTGATGGATGGAGAAACCGAGGGAGATGCAGTGGTCATTGCTGGCCAGCCAGAGGTTCTTAGCACACAGGCTATGCAGGTAGAGAATGAGTTGGTGGATCTGATTGATGAGCTGTTGGAGAGAGATGCTGGCACGGTCAACAGCACAATT
ATAGTTGGACGCAGTGGTGAAGATGAATCGCAAGAGGACGTGTTGATGGATGAAGCCCCCTCCAATATTAGCCAAGCATCAACTCTTCAGGCCAACCGGGAAGACTCCATGAACATCTTAGAACCAGAGGATGAGGAGCACACACAGGAGGAAGATTCTAGTGGCAGCAATGATGATGAA
GACAGCCAAGATGAAGAGGAGGAAGAGGAAGAAGAGGAGGAGGAAGAT---------------------CAGGATGATGAAGAAGGAGATGAGGATGATGATGATGAAGGTTCGGAGATGGAGTTGGACGAAGACTTCCCTGATATCAATGCTGCACCACACATTCGCTTTGAAAGGTTT
GACAGGGATGATGACCTCATCATAGAGTTTGACAACATGTTCTCCAACAACGCT------------GACATCCCTCCTTCCCCAGGCAACATCCCTAGCTCCCACCCACTGATGGTGCGTCATGCTGACCACGGATCCCTCACCCTAGGTGTGGCAGGCACTAGCAGCCGCTTGGCGCAG
GGCATGGGCCGCAGCCAGCGAACACTACGTCAGCTCACTGCCAATAGTGGACACACAATCCATGTCCACTACCCTCATAACCGTCAGCCCAACCCTCCACTTATCTTACAAAGACTGCTGGGTCCCAGTGCAGCAGCAGACATTTTACAGCTTTCCAGTTCTCTGCCTTTACAATCACGT
GGTCGTGCCCGCCTTTTGGTTGGAAATGAGGATGTGCATATCATAGCTCGTTCTGATGATGAGTTATTGGATGACTTCTTCCATGAGCAGAGCAGTACTGGAGGTCAAGCGGGGACCCTCTCTAGCATTCCTACTGCCTTGACTAGATGGACAGATGAGTGCAAAGTGCTGGATGCAGAG
AGTATGCACGACTGTGTTGCAGTGGTTAAGGTGCCTATCCTGCAGCATCTGGAAAGTCTGCGAGATGAGGAATTGGAAGAGCGCAGAGAGAAGAGAAGGCGACAGCTAGCTGAGGAGGAAGAGTCC---AAACAGAATGAAAGGAGGGCCTCTGGAGCAGAACAGGCCAGAGAACAGAGC
CTGCAGTTAAATTCCTTGACCTATGTG------------GAT---------------------------------TGGACAACCCAG---------------------------------------------AGGGTTTCAGAGGGCTTCCTTACTGCCCCACCATCTGGAGAAGTCACT
CCAACCACACCTGCTCCTCATGAACAGGCCTTAGTCTCCCTGGAGACTGCTATTAGTCAGCAGGTCCACCAACCAATAGCTGACCTTTTACTGGCTGAGTCGCATGCTAGCTCACTGGCTGCTCTGGCAGGGGCTGGCCTTCCACTCTTGTCGACAGGCGAGAGGCCAAACAGTGAAGCA
GAGGCATCTCAGATGGAAATGTCCCCGGCACCTGCAATCGCTTCTCTAAGTCCAGACATTGTAGAGAACTCTGAGCCTGCAGCAGCTGGTGTGTCACAACTGGAAGGGTCACCAATGGATACCAGCAGCCCTGCCTCTGCCACCCAGGAAGAAGCTGCTCCCAACCCTGCCCAGCCCACC
CAGCTTTCTCAGGAGCTGTCTGGAAGTGGGGAAAGTGGCCTGACTGACAGCTACGAACCCGCACCGCTTGATGGATTGTCGGAGCATCACGGCTATCGTAGGCAG---------GAGCCTCGC------TCTACTTCTGTTTCATCTCCTGGGGAAACTATGCCCAGGAGTGACAGTGCT
GACAGCCAGTCTCAGGCCATCCAGGAAGAGCCCCTTCCCTCTACAAGCAATGAGGAGGAGGATCCACTTGCAGGCATCAGCCTGCCAGAGGGTGTAGATCCCTCCTTCTTGGCAGCTCTTCCTGAGGACATCCGCCGAGAGGTGCTGCAGAATCAGCTTGGCATCAGACCACCCTCCCGT
CCTCCAGCTGCTACAAGCTTGCCATCTTCTACTGCACCTGTATTG---GGAGGGCCGGGGGTTACAGAGGTCAGCCCTGAATTCCTGGCAGCATTACCACCTGCCATCCAGGAGGAGGTTCTTGCCCAGCAGCGAGCAGAGCAGCAGCGCAGAGAACTAGCCCAGCAGCCTCCCCAAGGA
GACACACCTTTAGATCCCGTAACTTTCATCCAGACACTGCCATCAGAGCTCCGTCGCAGTGTTCTTGAAGACATGGAGGACAGCGTGTTGGCTGTCATGCCTCCAGACATTGCTGCTGAAGCTGCTGCATTACGTAGAGAGCAAGAGGCACGTCAGAGACAACTGATGCATGAAAGACTT
TTTGGTCATAGTTCATCTTCAGCCCTCTCAGCCATCTTGCGCTCACCGGCCTTCACTAGCCGGTTAGGAAGCAATCGTGGCGTCCAGTACACCCGACTGGCTGTGCAGAGAGGAGGGACATTTCAGATGGGTGGAGGAACAAACCAC---AGACCATCCAGTTCAAGTGTCGACTCCCTG
CTGCGCCTGCGTGGACGATTGCTTTTGGACCACGAGGCTTTGTCCTGCCTGCTGGTTTTGCTGTTCGTGGATGAACCGAAACTCAACACCAGCCGTCTGCACCGTGTGCTCAGGAACCTCTGCTACCATTCTCAGACACGTGGGTGGGTCATTCGCAGCCTGTTGTCAATCCTCCAACGA
AGCAGCGAGAGTGAGGTATGCGTGGAGACCTCACGTCTGGAGGACTCTCGCGGCAAGAGGACC---AGCCAGGGAAGCTGC---GGA---------------------------------------------------GCTTCTTCTTCATCC---CCAGCTTCCTCCTTAGAGTTATTG
AACAGGGTGGAGTCTCGCAGTTCCAGTCAGCTTTCCTGGCTCTCTGTTTCTATGGATGCAGCCTTGGGTTGCCGAACAAACATTTTCCAGATTCAGCGAGCATCAGGTAGGAAGCATGCTGACAGGCATTCA------------------------------------------------
---------------------------GGTGGAGGC------TCCACT---GTTCACATCCACCCACAAGCTGCTCCAGTGGTCTGTCGACATGTGCTGGACACACTTATCCAGCTAGCCAAGGTGTTC------------------CCCAGCCACTTCACGCAGCAGCGTTGG------
---------------------------------------------------------------------------------------------------------------------TCACAGTCTCAGAGCAACCCTAATGCC---------------TCCAACACCCAGAACTCCCTG
GGGTCTACTGCCTCTACCCTCCAGTCTCTAGGAATCTCCACCGATTTTTGGGACCTACTGGTCAAGCTTGACAACATGAATGTCAGCCGTAAGGGCAAAGCCTCAATGAAGACGGTGCCTCTAGGTGGAAGTGCAGAGGCAGAGGGAGCCCAGTTCAGCTTAGAGACCTCTCCTCTAGGC
CAGCTGATGAACATGTTGTCCCACCCTGTGATCAGACGGAGCTCCTTGCTCACTGAAAAGCTGCTGCGCCTGCTCTCCCTCATATCCATTGCCCTCCCTGACAACAAGGCCACAGAGGTGCCTGCTGGACACCCAACTCCACAG---GCTCCTAACCCCAACACGGCAACCAGCTCAGGA
GCCACAGCCTCAGTCACAACACAAGGC------ACC------------------GCTGCAGTGGGCGCTATGCAGTCCACTGTGGCAGGCCCAGGGGCTTCTGTA---GGAGCTGTAGCCCAGGGTACATCCTCAGGGACAAGTATAGCAACC---TCTCAGACATCCTCTACAACAATC
TCTATACCCACGTCCACTGGAACAATCTCT---------------ACAGGAAAACAGAGGGGTGTTGCTAGCAATACAGAGAGTGAA---AAGTTGGCTTCCACTGGACTGACAGAAAAACAGCTTCAACTCTCTGTGGAGGTGTTGACATCTCACTCGTGTTCAGAGGAAGGTCTGGAA
GATGCAGCTAACATTCTGCTGCAGCTTTCTAGAGGAGACGCTTCCACCAGAGACACTGTACTCAGACTGCTGCTTAGCGGTGCAAGACATCTCGGATACACTCTTTGCAAACAGATCGGGACATTATTGGCCGAGCTTAGAGAGTACAATTTGGAGCAGCAGAGACGGGCACAAGCTGAT
TCACATTCCCCTGACGCACCTCCCGAGGATTCCTCCATATCAGCTAGACTGAAGGGCAAGATGACAAGCAGGTTTGACGGGTCAGAGAGTGTGGTGATTGTTGCGGCACAGAAGCGCACTCTTGGGGGACGTGAATTGCAGCTTCCTTGTATGAGCTCACTAACATCCAAGACATCGACA
CAGAAGTTTTTCTTGCGAGTGCTGCAGGTTATCATTCAGCTCCGCGAGGACACAAGGCGCGCCAACAAGAAGGCCAAACAGACAGGG---CGCTTGGGCTCCACCAGTTTGGGCTCAGCAAGCAGCATCCAGGCTGCAGTGCGCCAGCTGGAGGCCGAGGCTGATGCCATCATCCAGATG
GTGAGAGAGGGGCAACGGGCACGTCGGCTGCAACAGGCC---------------------------------------------------------------------------------------------------------------------------------------------
TCTGAAGGGCAGTCGGTTTCAGAATCCCAGGCAGCACAGAGAGATGATTCTCCAATGGATGTGGACCAGCCGTCTCCTCTAGAGCAAGACCCTGCACCTCTG------------GATGAAGAAGGAAATGGTCAATCAGAGAGTGAAGAGAGACTTCCAGATCTCCCTCTGCTCAGTGAG
CAGCTGTTGTTGGATGAACTATGGGATATGCTCGGGGAGTGTCTGAAAGAACTGGAGGAATCACATGACCAGCATGCCGTCCTGGTTCTCCAGCCTGCTGTGGAGGCATTCTTTCTAGTCCATGCCACAGAGCGAGAGAGCAAACCTCCTGTGAGGGATACGCGGGAGAGCCAGCTTTCT
CACATCAAAGATGAACCTCCACCACTGTCTCCAGCACCTCTTACACCTGCCACACCTTCATCTCTAGACCCATTCTTTTCCAGGGAACCATCCTCCATGCACATCTCTTCAAATCTGCCACCAGACACTCAGAAGTTTCTCCGCTTTGCT------------------------------
---------------------------------GAAACTCACCGCACAGTACTTAATCAGATCCTGCGGCAGTCAACCACTCACTTGGCCGATGGACCTTTTGCAGTACTAGTTGACTACATACGCATCCTAGACTTTGATGTTAAGAGGAAGTACTTCCGCCAGGAATTGGAGCGGCTG
GATGAAGGCCTGAGGAAGGAGGACATGGCAGTACATGTGAGGAGAGATCATGTGTTTGAGGACTCGTACAGGGAGCTGCATCGTAAGAGCCCAGAGGACATGAAGAACAGGCTGTACATTGTTTTTGAAGGGGAGGAGGGTCAGGATGCTGGCGGCCTGCTGAGGGAATGGTACATGATC
ATCTCCCGGGAGATGTTCAACCCAATGTATGCCCTGTTCCGCACTTCACCAGGGGACCGTGTCACCTATACCATCAACCCATCATCGCACTGCAACCCCAACCATCTCAGCTACTTTAAGTTTGTGGGTCGTGTTGTGGCTAAGGCAGTCTATGATAATCGGTTACTGGAGTGCTACTTC
ACCCGCAGCTTCTACAAGCACATCTTGGGCAAGAGCGTCAGGTATACAGACATGGAAAGCGAGGATTACCCATTCTTCCAGGGCTTGGTTTACCTGTTGGAAAACGATGTTTCCACCCTGGGCTATGAGCTGACATTCAGCACAGAGGTCCAGGAGTTTGGGGTATGTGAAGTCAGAGAC
CTCAAACCAAATGGAGCCAATATTTTGGTCACAGAGGAAAACAAAAAGGAGTATGTGCACCTGGTGTGCCAGATGAAGATGACAGGTGCAATCCGCAAGCAACTCGCAGCCTTTCTTGAGGGTTTCTACGAGATCATCCCCAAGAGACTGATCTCCATCTTCACTGAGCAGGAGCTGGAA
CTGCTCATTTCTGGCCTGCCAGCTATTGACATCGATGACCTCAAGGCTAACACTGAATATCACAAGTACCAGTCCAGCTCAATCCAGATTCAGTGGTTCTGGAGGGCCTTGCGGTCATTTGATCAAGCAGACCGGGCCAAGTTCCTGCAGTTTGTCACTGGCACATCCAAGGTTCCCCTC
CAGGGTTTTGCAGCTTTGGAAGGCATGAACGGCATCCAGAAGTTCCAGATCCACCGTGATGATCGATCCACTGACCGCCTGCCATCTGCTCACACTTGCTTTAACCAGCTGGACCTTCCAGCCTACGAGAGCTACGAGAAGCTGAGACATATGCTGCTGTTGGCCATTCAGGAATGCTCC
GAGGGATTCGGACTGGCT------------------------------------
>ENSTNIP00000018139_TNIG
------------------------------------------------------------------------------------------------------------------------------------------------------------------------------------
------------------------------------------------------------------------------------------------------------------------------------------------------------------------------------
------------------------------------------------------------------------------------------------------------------------------------------------------------------------------------
------------------------------------------------------------------------------------------------------------------------------------------------------------------------------------
------------------------------------------------------------------------------------------------------------------------------------------------------------------------------------
------------------------------------------------------------------------------------------------------------------------------------------------------------------------------------
------------------------------------------------------------------------------------------------------------------------------------------------------------------------------------
------------------------------------------------------------------------------------------------------------------------------------------------------------------------------------
------------------------------------------------------------------------------------------------------------------------------------------------------------------------------------
------------------------------------------------------------------------------------------------------------------------------------------------------------------------------------
------------------------------------------------------------------------------------------------------------------------------------------------------------------------------------
------------------------------------------------------------------------------------------------------------------------------------------------------------------------------------
------------------------------------------------------------------------------------------------------------------------------------------------------------------------------------
------------------------------------------------------------------------------------------------------------------------------------------------------------------------------------
------------------------------------------------------------------------------------------------------------------------------------------------------------------------------------
------------------------------------------------------------------------------------------------------------------------------------------------------------------------------------
---------------------------------------------------------------------------------------------------------------------------------------AGTTTGCCTCCAGGCTGTGAGTTTGGCCAGGCAGACATGCAGAAA
CTAGTGCCCAAGGAAGAGAAGCCATCAAGCAGTACTCCTGCACCTGCAGGCTTTGGTGCAAAGAGAACT---------------------------------------GCTACTGGACTGTTGGAGGGAATGGGTCTGGATGGGGATAGTCTGGCTCCCATGGAGACTGATGAACCCTCT
GCAACTGATCCTAAGACCAAATCTAAACTAAGCCCAGCAATGGCCACACGTATAAAACAGATAAAGCCCCTACTCTCT------GCTTCATCTCGCTTGGGTCGAGCTCTAGCTGAGCTGTTTGGTTTGCTGGTGAAGCTGTGTGTGGGCTCCCCAGTGCGTCAGCGCCGTTCCCATCAT
GCTACAAGCACAGGCACAACCCCTACACCTGCTGCCAGGGCTACTGCATCTGCTCTGACAAAGCTCCTAACCAAGGGTCTGAGTTGGCAGCCCCCACCGTACACACCCACTCCAAGGTTTAGGTTGACGTTCTTCATTTGCTCGGTGGGCTTTACGTCTCCAATGCTTTTTGACGAGAGG
AAATACCCCTACCACCTCATGCTTCAAAAGTTTTTTTGCTCCGGGGGTCACGATGCCTTATTTGAGACATTTAACTGGGCCCTGTCAATGGGTGGAAAGGTACCAGTTTCTGAGGGGCTTGAACATACTGATCTTCCAGACGGAACAGGGGAGTTCCTTGATGCCTGGTTAATGTTGGTG
GAAAAAATGGTAAACCCAAGCACTGTGCTGGATTCCCCCCACTCCCTCCCAGCTAAAATGCCTGGGGTCACACCTACCATACCACAATTTAGTGCTCTTAGGTTTCTCATAGTCACCCAGAAGGCTGCATTTAGCTGCATCAGGAGTCTGTGGAACAGGAAACCACTAAAAGTGTATGGA
GGCAGAATGGCTGAGTCCATGCTAGCCATCCTTTGTCACATCCTGCGAGGAGAGCCTGTTATTCAGGAACGTCTGGCTAAAGAAAGAGAAGGCACAGTGCGAACAGATGATGAGACTGGATCAACACCTGGAGGATTAGCTGATGAGTCAACT------AATTCT---------------
------------------------------------------------------------------------------------------------------ACTCCACGTCGGGAGCCCCAA---------------GTTAACCAGTCTCAGCTTACACAGTTGATGGACATGGGCTTT
TCAAGAGAGCATGCCTTGGAAGCTTTACTAAACACCAGCACCATGGAGCAGGCCACAGAGTACCTCCTTACACATCCACCACCTCTTCTCGGTGGAGCAGTAAGAGATCTAACCATGTCTGAAGAAGACCAGATGATGCGGGCCATTGCCATGTCACTCGGACAAGAGGTCAGCATGGAG
CAGCGTTCGGATTCTCCTGAGGAAGCAGCACGTCGACGTGAGGAAGAGGATAGGAGAGCCAGGGAACGGGCAGAGGAGGAGGAGGCCCGCTGCTTGGAGCGATTTATGGAAGCTGAGCCTCTTGACCCCAAGGATCTTCATACTTTTACTGACTCCATGTTGCCAGGCTGCTTCCATCTT
TTAGATGAGCTACCTGACACTGTGTACCGACTCTGTGATCTGCTAATGACTGCTATCAAGAGGAATGGACCAGAGTACAGAGATCTCATCCTTGGACAAGTTGTTCACCAGGTGTGGGAGGCAGCAGATGTGCTTATTAAAGCAGCTGAACCTCTGACAACCAGTGACACAAAGACAGTG
TCAGAGTGGACAAGACAGATGGCCACACTGCCCCAGGCCTCTAAGCTGGCAACACGAATTCTTCTTCTTACGTTGCTTTTTGAGGAACTGAAGCTACTTGGTGCCCGAGTGGTGGAAAAGAGTGGGATTCTTGATTTACTGATTAAGCTGCTGGAGGTTGTACAACCTTGTCTGCAAGCG
GCTAAAGAACAAAAAGACATCCAGACTCCAAAATGGATCACACCAGTTATGTTGATTATTGATTTGANC---------------------------AGAGAACAAATGAACAAGTATTTGCAGCCCAATGGGAATAATTGGAGATGGTTTGATGACCGCTCAGGCCGCTGGTGCAGTTAT
AGTGCTTCAAACAACAGTACCATTGACTCTGCATGGAGAGCAGGGGAGAGCAGTGTCCGCTTCACGGCTGGACGCCGCAGATATACTGTGCAGTTTAACACTATGGTACAGGTAAATGAAGAGACTGGCAACAGAAGACCAGTGATGTTAACTGTCCAGAGAGTGCCTCGCCTGCCAAAA
CCTGCCAAAACGGGGAGTACCACTGACCCAGAGAGAGAAGAAGGG------GAAAAGAGCAAAGCTTTGGAGACGCACGCTGATTTGGAGTCA---AGTGCAACATTGGAG------------------------------CTGAAGGAAACC---------------------ATCTCA
GTA---------------------CCTTCATCTTCTCTGGAGTCTGACTACTCCCAAGGCTCT------------------------GACATCGTTGTGCAAGGCCTGACTGAGGATATGACCACTGTTCTCATTCGTGCTTGCGTCAGCATGATAAGTGTTCCTGTAGACCCAGACACC
CTCCATGCTACATTGCGTCTCTGTTTGCGTCTTACGCGCAATCACCGCTATGCTATGATGTTTGCTGAGTTGAAGAGCACACGTATGATTCTGGGGCTGACTCAGAGCTCTGGCTTCAATGGCTTCACCCCACTCGTTACTCTGCTCTTCAGACATATCATAGAAGATCCTGCTACATTG
CGGCACACCATGGAGAAGGTGGTGAGGTCAGCAGTGACTAGCGGAGCAGGTAGCACTACATCAGGGGTGGTGTCAGGCAGTCTTGGTTCCAGAGAAATCAATTATATCCTTCGTGTACTGGGTCCTGCTGCCTGTCGTAATCCCGAATGCTTTGTCGAAACTGCAAGCAGTTGTGTCCGC
ATTGCTCTTCCTGCACCTCGTGGAGCTGGCACAGCCTCTGATGATGAGTTTGAGAACCTCCGAATAAAGGGACCTAATGCCGTACAGCTGGTGAAGACCACCCCTGTAAAGCTGTCTGCTTTACCAACTATACCTGAAACTATCAAGGATGTCATCTATGACATGCTTAATGCTTTGGCT
GCCTATCACGCACCAGATGAACGT---ATAGCGGAGCGTACAGAGGAACGTGCAGCTGTGGTGCCTGGTGGTCAAGACTTGTGCCAAATACTGCAGGATGTGGGAGATGATGTCTATCAGCAGTACAGACTCACCCGTCAGGGCAGTGACTTTGACTCTCAGTCTGCTTTCCATATCAAC
ACTCAAGTGTTCGCTGCTGATGGAGCTGTCCCTGAGTCCTCTCAGTCTGGTACACCACAAGGAGAGGAA------GCTTCCACACCAGAAGAGATGCGTGAGGAAAAGAAAGAACAGGAAGGAGAAAAAAATACAAGCTCAGAGGAGAGCAAAGCAGCCAAGGTAAAGGCAAGCAAGCCT
TTAATGCCTACTTCCACCATTTTGAGACTACTGGCTGAACTGGTACGCTCTTATGTGGGCATTGCTACACTAATCGCCTCCTACAGCTACACGGCAGGACAGTCCGAGCTTATTAAGGAGGACTGCAGTGTTTTAGCCTTTGTGCTAGACCACCTGCTGCCCCATACCCAGAATTCTGAG
GACAAAGATACTCCAGCTTTAGCCCGTCTGTTCCTTGCAAGCCTGGCAGCTGCCGGTACTGGCACTGATGCACAGGTGGCTCTAGTAAATGAGGTGAAGGCTGCTCTAAGTCGAGCTTTAGCAATGCCAGAAGGTGCTGAAAAACATGCCAGACTTCAGGCAGTTATGTGTATTATCAGC
ACCATCATGGAATCCTGCCCATCCACATCCAGTTTTTATAGTACAGCAGCTGCCAAGACACAACACAATGGAATGAACAATATTATAAGGCTCTTTCTCAAGAAGGGACTGGTTAATGACTTGGCACGTGTCCCTCACAGCTTGGATTTATCCAGTCCCAACATGGCCAACACTGTTAAT
GCTGCCCTAAAACCTTTGGAAACTCTATCCCGCATTGTTAATCAGCCTAGTAGTCTGTTTGGAAGCAAAGGAAGCTCCAGCAAAAGCAAAGCAGAACATGACACAGTGGGCACTGCCAGGGATACCAACAGTAACACCCAGGATCAAGGGGAGTCTGGTGAAGCAGAGCCAGTGGAGGGC
AACCACAGGGTGCAGGGACCAGACAATGATCTCATGGATGGTGAGACAGAGGGAGACACAGTTGTCATTGCTGGCCAGCCAGAGGTTCTCAGCACACAAGCTATGCAGGTTGAGAATGAGTTGGTGGATCTAATTGATGAGCTGCTGGAGAGAGATGCCGGAACTGTCAACAGCACAATT
ATAGTGGGAAGGAGTGGGGAAGTTGAATCACAAGAAGACGTACTGATGGATGAGGCACCTTCCAACATCAGCCAGGCATCTACTCTTCAAGCCAATCGAGAAGATTCTATGAACATCCTGGAACCCGAAGATGAGGAACACACACAGGAGGAAGATTCTAGTGGTAGCAATGATGACGAG
GATATAATC------------------------------------------------------------AAGGATGACGAAGAAGGAGATGAGGATGACGATGATGAAGGATCAGAGATGGAATTGGATGAGGATTTTCCTGAGATTAATGCTGCACCACATATTCGGTTTGAAAGGTTT
GACAGGGATGATGACCTCATCATAGAATTTGACAACATGTTTTCCAACAATGCT------------GACATCCCACCCTCTCCAGGAAACATCCCAACTTCCCATCCCCTTATGGTGCGTCATGTTGACCACGGCTCCCTAAGCCTAGGTGTAGCAGGTACTAGTACACGTCTGGCACAG
GGCATGGGCCGCAGCCAGCGAACGCTTCGCCAACTCACTGCAAACAGCGGACACACAATTCATGTTCACTACCCCGGCAACCGTCAGCCCAACCCTCCGCTCATCTTGCAAAGGTTATTGGGCCCCAGTGCTGCAGCAGACATTTTACAGCTGTCTAACTCTCTGCCTCTACAATCTCGT
GGCCGCGCCCGACTTTTGGTTGGAAATGAAGATGTTCATATCATCGCTCGTTCCGATGATGAGTTGTTGGATGATTTTTTCCATGAACAGAGCAGCACTGGAGGACAAGCAGGCACTCTTTCTAGTATCCCCACTGCCTTAACTAGATGGACAGATGAGTGTAAGGTTTTGGATGCTGAA
AGTATGCATGACTGTGTAGCAGTGGTGAAGGTACCCATCCTGCAGCATCTTGAAAGTCTCAGAGATGAAGAACTGGAAGAGCGCAGAGAGAAGAGGAGGAGGCAGCTGGCTGAAGAAGAGGAGTCA---AAGCAGAATGAGAGGAGGGCATCTGGAGCAGAGCAGACCAGGGAACAGAGC
CTGCAG------------------------------------TTATGCCATACCAGCTCAACATGGAGTACCACAAATGAGTCAGAT---------------------------------------------------------------------TCTCCTCCCTCTGAAGCAGTCACT
CCTACCACACCTGCTCCTCATGAACAGGCATTGGTGTCCCTGGAGACGGCAATCGGTCAGCAGGTCCACCAACCAATTGCTGACCTGCTGCAGGCTGAGTCGCATACCAGCTCACTGGCAGCTCTGGCCGGGACAGGACTG---TCCTTGTCTGGATCTGAGAGGCCAAATAGTGAAGTG
GAGGCATCTCAGATGGAAATGTCCCCTGCACCCACAACTGCATCTCTAAGTCCAGATATTGTGGAGAGTACAGAACCTGCAGTTGTCGGTGTATCGCAGCTCGAAGGGTCACCTATGGACACCAGCAGCCCTGCCTCTGCAACACAGGAAGAACCAGCTACTAACCCAGCTCAAACTGTC
CAGCTTTCTCAGGAACTTTCTGGTAGTGGAGAGAGTGGACTGACTGAT---------------------------------------------------AGACAGACAGATGCTGAGACTGGC------TCCACTTCTGTCTCTTCACCTGGGGAAACCATGCCCAGGAGTGATAGTGCT
GACAGCCAGTCTCAGGCCATCCAAGAAGAACCCCTCCCATCCACCAGCAATGAGGAGGAGGACCCACTTGCAGGTATTAGCCTGCCAGAGGGTGTGGACCCCTCTTTCCTAGCAGCACTTCCTGAAGACATTCGCAGAGAAGTACTCCAGAATCAGCTTGGCATCAGACCACCTTCCCGT
CCTCCTGTCAGCGCCAGTCTGTCCTCCACCACTGCACCAGTATTA---GGAGGACCAGGAGTTACAGAAGTCAGCCCTGAGTTTCTGGCTGCTTTGCCACCTGCCATCCAAGAAGAAGTACTTGCCCAACAACGAGCAGAGCAACAGCGCAGGGAGCTAGCCCAACAGCCCCCACAAGGG
GACACTCCTTTGGATCCAGTTACGTTTATCCAGACGCTGCCCTCGGAGCTTCGGCGTAGTGTTCTGGAAGACATGGAGGATAGTGTGTTGGCTGTCATGCCACCAGATATTGCTGCTGAAGCAGCTGCACTGCGGAGGGAGCAGGAAGCACGGCAGAGACAACTGATGCACGAGAGGTTG
TTTGGTCACAGCTCCTCTTCAGCTCTTTCTGCCATCTTACGCTCACCGGCTTTCACCAGTCGTTTGGGAAGTAATCGAGGCGTCCAATACACCCGATTGGCTGTACAGAGAGGAGGCACTTTTCAGATGGGGGGAGGAACAAACCAC---AGACCATCTGGTTCCAGTGTGGACTCTTTG
TTACGTCTGCGTGGTCGATTG---------------CCCTTGTCCTGCCTGCTAGTTTTGTTGTTTGTGGATGAGCCAACGCTCAACACCAGCCGTTTGCACCGCGTGCTCAGGAACCTCTGCTACCACTCCCAGACACGTGGATGGGTCATCCGCAGTCTGTTATCCATCCTCCAACGC
AGCAGTGAGAGTGAAGTGTGTGTAGAGACCCCACGTTTGGAGGACTCCAGAGGCAAAAGAAAT---TCCCAAGGAAGCTGC---GGAGGGAAAGGCACTGCATCATCT------------------CTCTCTTCATCCTCTTCATCATCATCA---------TCTTCCTTAGAGCTGCTT
AACAGGGTGGAGTCTCGCAGCTCCAGTCAGCTCTCCTGGCTTTCTGTTTCAATGGATGCAGCTTTAGGCTGCCGGACAAACATTTTCCAGATTCAAAGAGTATCTAGTCGAAAACACGCTGACAGGCACAGC------------------------------------------------
---------------------------ACTGGTGGGGGAGGCACCACA---GTTCACATCCACCCTCAAGCAGCCCCAGTAGTATGTCGACATGTACTGGATACACTTATTCAGCTAGCAAAGGTATTC------------------CCAAGTCACTTCACACAGCAGCGTTGTAAGGAT
---CTGATAGCCTCCGCTTCTGATCTGGACTCTCGTCTTTGTTCGGTT------TCGACTGGAGGA------------------------------------------------------------------------------------------------------------------
------------------------TCTCTTGGAATCTCCACGGACTTTTGGGATCTGTTGGTCAAGCTGGATAACATGAATGTCAGTCGCAAGGGCAAAGCCTCCATGAAGATGGTGCCTCTAGGTGGAAGCGCAGAGGCGGAGGGTGCTCAGTTCAGCTTGGAGACCTCCCCTCTAGGC
CAACTGATGAACATGCTGTCCCATCCTGTTATCCGACGGAGCTCGCTCCTCACAGAAAAGTTGCTGCGTCTTCTGTCCCTCATATCGATTGCCCTTCCTGACAACAAAGCCACAGAGGTGACTCCTGGACACCCCACCCCACAACAAGCTTTCAATCCCAATATGGCAACCAGCTCAGGA
GCCACAGCCCCCATCACAACACTCGGCACCTTAACT------------------ACCACAGTGGGTTCTACTCAGCCTGCAGTGGTGGTCCCAGGGTCATCAGTGGTGGGAACTGCAGCTCAGGGACCATCCTCAGGGACCATTCTTGTAACC---TCCCAGACTCCTTCAACAGCAATC
ACTATACCTACATCTACTGGAACAACA---------------------GGTAAACAGAAGATTACAGCCAGTATTGTGGAGAGTGAA---AAGATGGCTTCCAGTGGGCTCACTGAGAAACAGCTTCAGCTATCTGTTGAGGTGTTGACGTCTCACTCGTGTTCAGAGGAAGGTCTAGAG
GATGCAGCTAATATTCTGCTACAGTTATCTAGAGGAGATGGTACCACCAGAGATACTGTGCTCAAGCTGCTCCTCAGTGGAGCGCGACACCTTGGATACACTCTTTGTAAACAGATCGGCACATTACTGGCTGAACTTAGAGAATATAATTTGGAGCAGCAGAGGCGTGCACAAGCTGAT
TTACACTCCCCAGATGCTCCT---GAAGATTCCTCCATCACAGCCAGGCTTAGGGGAAAGATGAAAAGCAGGTTCGATGGAGCAGAAAGTGTAGTGATTGTCGCTGCACAGAAGCGTACTCTTGGTGGACGTGAACTGCAGTTACCATGCATGAGCTCACTAACTTCAAAAACATCAACA
CAGAAATTCTTTTTGCGAGTGCTGCAAGTCATTATCCAGCTGCGTGAGGACACAAGACGGGCAAATAAAAAAGCCAAACAAACAGGA---CGTTTAGGGTCCTCCAGTCTGGGCTCAGCCAGCAGCATCCAGGCTGCTGTTCGTCAGCTCGAAGCTGAAGCCGATGCCATTATCCAGATG
GTAAGAGAAGGCCAGAGAGGTCGTCGGCTCCAGCAGGGC------------------------------------------------------------------------------------------------------------------------------------------CCA
TCCGAAGCACAGTCGATGTCAGAGGCTCAACCAACACAGAGAGATGACTCTCCAATGGACGTGGACCAGCCATCTCCTCTAGAGCAAGATTCAACACCTCTG------------GATGAGGAAGGAAATGGCCAGTCTGAGAGTGAGGAAAGACTTCCAGACCTCCCACTATTAAGTGAG
CAGTTGTTGTTGGATGAACTGTGGGATATGCTGGGAGAGTGTCTGAAAGAGCTGGAGGAGTCACATGATCAGCACGCTGTGTTGGTTCTCCAGCCTGCTGTCGAGGCATTCTTTCTGGTGCACGCCACAGAGCGAGAGAGCAAACCGCCAGTGAGAGACACCCGGGAGAGCCAACTGTCT
CACATCAAGGATGAGCCTCCACCACTCTCCCCAGCACCCCTTACACCAGCCACCCCTTCATCCCTAGACCCATTCTTTTCCAGGGAGCCTTCTTCCATGCACATTTCATCAAACCTGCCTCCAGACACCCAGAAATTTCTCCGGTTTGCCGGTAGGTCTAAAAGATTGAATGGAGAATTT
ATAGCTACTTTTATTTGTAAACTGTCTAATCTA---------------------------------------------------------------CCTTTTGCAGTACTTGTTGACTACATACGCATCCTGGACTTTGACGTTAAGAGAAAGTACTTCCGCCAAGAGTTGGAGAGATTG
GATGAAGGCCTGAGGAAGGAGGACATGGCTGTGCATGTGAGACGAGATCACGTGTTTGAGGACTCCTACAGAGAGCTTCATCGCAAGAGTCCAGAGGACATGAAGAATAGGCTGTACATTGTATTTGAGGGGGAGGAGGGCCAAGATGCTGGTGGTCTCTTAAGAGAATGGTATATGATC
ATCTCCCGGGAGATGTTCAATCCCATGTATGCACTGTTTCGCACATCACCTGGCGACCGGGTCACATATACCATCAACCCCTCTTCCCATTGTAACCCCAACCACCTGAGCTACTTTAAGTTTGTGGGTCGTGTGGTGGCCAAGGCAGTCTATGATAACCGGTTATTGGAGTGCTACTTC
ACCCGCAGCTTCTACAAGCACATCTTGGGCAAGAGTGTCAGGTACACAGACATGGAGAGTGAGGATTACCCATTCTTCCAGGGTTTGGTTTACTTGCTGGAAAATGACGTGTCCACATTGGGCTATGAGTTGACTTTTAGCACTGAGGTCCAGGAGTTTGGAGTGTGTGAAGTCAGGGAT
CTTAAGCCAAATGGAGCCAATATCCTGGTAACAGAGGAAAACAAAAAGGAGTATGTGCATCTGGTGTGCCAGATGAAGATGACAGGTGCCATCCGGAAGCAGCTTGCAGCCTTTCTGGAGGGATTCTACGAGATCATTCCAAAGAGACTCATCTCCATCTTCACTGAACAAGAACTGGAG
CTGCTTATTTCTGGTCTCCCCACCATCGATATTGATGACCTAAAGGCCAACACAGAATATCACAAATACCAGTCCAGTTCTATCCAGATTCAGTGGTTCTGGAGGGCTTTGCGGTCTTTTGACCAGGCAGACAGAGCCAAGTTTCTACAGTTTGTCACCGGCACGTCCAAGGTTCCCCTC
CAGGGTTTTTCTGCCCTGGAGGGTATGAACGGCATCCAGAAGTTTCAGATTCACAGAGATGATCGCTCCACTGACCGCTTACCATCTGCTCACACCTGCTTTAACCAGTTGGACCTCCCAGCTTATGAAAGCTATGAGAAGCTAAGACATATGCTGCTGTTGGCCATTCAGGAATGCTCA
GAGGGATTCGGACTGGCT------------------------------------
>anchovy.16344_ANCH
------------------------------------------------------------------------------------------------------------------------------------------------------------------------------------
------------------------------------------------------------------------------------------------------------------------------------------------------------------------------------
------------------------------------------------------------------------------------------------------------------------------------------------------------------------------------
------------------------------------------------------------------------------------------------------------------------------------------------------------------------------------
------------------------------------------------------------------------------------------------------------------------------------------------------------------------------------
------------------------------------------------------------------------------------------------------------------------------------------------------------------------------------
------------------------------------------------------------------------------------------------------------------GCAGCAGCAGCAGCAGGAGGAGTA------------------------------------------
---------------------------------------------------------------------------------------------------------GGAGGA---------------------------------------------------------------------
---------------------------------------------------------------------------------------------GGAAGCAGCGGTGGTAGCGGCAGCAGTGGTGGGACTAGTAGC---------------------------------------------
------------------------------------------------------------------------------------------------------------------------------------------------------------------------------------
------------------------------------------------------------------------------------------------------------------------------------------------------------------------------------
------------------------------------------------------------------------------------------------------------------------------------------------------------------------------------
TCCACCACGGCA------------------------------------------------------------------------------------------------------------------------GCCGCCCCG---------------------------------------
------------------------------------------------------------------------------------------------------------------------------------------------------------------------------------
------------------------------------------CTCCCCACCTTACCC---------------------------------------------------------------------------------------------------------------------------
------------------------------------------------------------------------------------------------------------------------------------------------------------------------------------
------------------------------------------------------------------------------------------------------------------------------------------------------------------------------------
---------------------------AGCAGCACCGGGGAG------------------------------------------------------------------------------------------------------------------------------------------
------------------------------------------------------------------------------------------------------------------------------------------------GTGGGAGGCCCC------------------------
------CCCACAGGCACCGCCTCCACTGCCACGGGGGCGGACGAGGGGAGCAGC---------------------------------------------------TCCACGCCCAGG---------------------------------------------------------------
---------------------------------------------------------------------------------------------------------------------------------------------------------------------------------AGA
GAGCCGCAGGTCAAC---------------------------------------------------------------------------------------------------------------------------------------------------------------------
---------------------------------------------------------------CAGGCTCAGCTCACACAG---------------------------------------------------------------------------------------------------
------------------------------------------------------------------------------------------------------------------------------------------------------------------CTGATGGACATGGGCTTC
TCCAGGGAGCATGCCATGGAGGCTCTGCTGAACACCAGCACTATGGAGCAGGCCACCGAGTACCTACTAACACACCCCCCGCCACTACTCAGCGCCGCAGTCAGGGAGTTTGCCATGTCTGAAGAGGATCAGATGATGAGGGCCATAGCCATGTCTCTGGGACAGGAGGTCAGCATGGAT
CAGCGCTCTGACTCCCCCGAGGAGGCGGCTCGTCGTCGTGAGGAGGACGAGCGTCGAGCGCGGGAGCGTGCGGAGGAGGAGGAGGCGCGGTGCTTGGAGCGCATCATGGAGGCGGAGCCCCTGGAGAGCGGCGAGCTGCACGCCTTCACCGACACCATGCTGCCCGGCTGCTTCCACCTG
CTGGACGAGCTCCCCGACACAGTCTACCGCCTCTGTGACCTGCTCATGACCGCCGTCAAGAGGAGCGGCCCCGAGTACAGAGACCTCATTCTGAGACAGGTCGTCAACCAGGTGTGGGAGGCAGCCGACGTGCTGATCAAGGCTGCAGTGCCGCTGACCACCAGTGACACCAAGACGGTT
TCAGAGTGGACGCGCCAGATGGCCACGCTGCCCCAGGCCTCCAACCTCGCCACACGCATCCTGCTGCTCACACTGCTCTTCGAGGAGTTGAAGTTGTCGTGTGCGTGGGTGGTGGAGAGCAGTGGGGTTCTGGCCGTGCTCATTAAGCTGTTGGAGGTGGTGCAGCCCTGTCTGCAGGCG
GCCAAGGAGCAGAAAGACATCCAGACACCCAAGTGGATCACCCCTGTGCTGCTGCTCATTGACTTCTATGAGAAGATGGCCGTGTCATCCAAACGAAGGGCTCAGATGAACAAGTATCTGCAGCCCAATGGTAATAACTGGCGCTGGTTTGACGACCGTTCGGGTCGCTGGTGCAGCTAC
AGTGCCAGCAACAACAGCACCATCGACTCGGCATGGCGTGCCGGGGAGACCAGCGTGCGCTTCACCGCCGGCCGACGCAGATACACTGTGCAGTTCAACACCATGGTGCAGGTGAACGAGGAGACGGGTAATCGTCGTCCAGTCATGCTGACTCTGCAGCGGGTGCCACGTGCCCCCAAG
TCCTCCAAAGCTGCCAGCGCCACGGATACGGAGCGGGAGGAGGGCGATCGCGATCGTGCCAAGACTGAGGACGCCCAGACTGATGCTGAATCCGTCTCGGCAGCCGTGGAGATGGCCCTTCCCAAAGACGACGCG---GAGCACAAGGACTCTTCCTCCTCCACCGCCACCGCCACTGCC
TCTGCTGGGCCCACCTCCCAGGACACGTCATCGTCG------------------------TCCTCTTCCTCCTCGACATCGGACGGAGCCATCGTGGTGCAGGGGCTGACCGAGGAGATGACCACGGTTCTCATCCGGGCCTGCGTCAGCATGATCAGCGTGCCTGTGGACCCCGACACG
CTACACGCCACGCTGCGGCTCTGCCTGCGGCTGACGCGCGCTCACCAGTACGCCATGATGTTCGCCGAGCTCAAGAGCACACGCATGATCCTGGGCCTCACGCAGAGCTCTGGCTTCAACGGCTTCACGCCGCTCGTCACACTGCTCTTCCGACACATCATCGAGGACCCAGCCACGCTC
AGGCATACCATGGAGAAGGTGGTGCGTTCTGCGGTGACCAGCGGGGCAGGTAGCACCACATCAGGTGTGGTGTCGGGCAGCCTGGGCTCTCGGGAGATCAACTACATCCTGCGCGTGCTGGGCCCGGCCGCCTGCCGCAACCCCGAGTGCTTCACGGACACCGCCAACAGCTGCGTCCGC
ATCGCCCTGCCCGCACCCAGGGGAGCTGGCACAGCATCAGATGACGAGTTTGAGAATCTGCGCATCAAAGGCCCAAATGCAGTGCAGCTGGTGAAGACCACTCCACTGAAGCTCTCCCCCTTACCCTTCATCCCCGACACCATCAAAGAGGTCATCTACGACATGCTCAACGCCCTGGCT
GCCTACCATGCTCCGGAAGAG---------GCAGAGCGTGGTGAGGAGCGTGCGCCCCCGGTGCCGGGTGGCCAGGACCTGTGCCAGATCCTGCAGGACGTGGGCGATGACGTCTACCAGCAGTACCGCCTCACCAGACAGGGCAGCGACTTCGACTCGCAGTCCGCCTTCCACATCAAC
ACTCAGGTGTTTGCTGCAGATGGAGCGGTGGCCGAGTCCTCCCAGTCTGGGACTCCTCAAGGGGAA---------GCCTCCACCCCAGAGGAGATGCGGGAGGAGAAGAAGGACCAGGAGGGCGAGAAGGGTGCTGCGTCGGAGGAGAGCCGCGCTGCCAAGGCCAAGGCCAGCAAGCCC
CTGATGCCCACCTCCACCATCCTGCGCCTCCTGGCCGAGCTGGTGCGCTCCTACGTGGGCATCGCCACCCTCATCGCCTCCTACAGCTACACCGCCGGCCAGTCCGAGCTTATCAAGGAGGACTGCAGTGTGTTGGCCTTTGTGCTGGACCACCTGCTGCCCCACACCCAGAGCTCTGAG
GACAAGGACACTCCTGCGCTGGCGCGTCTCTTCCTGGCCAGCCTGGCGGCGGCCGGCACTGGCACGGACGCCCAGGTGTCGCTGGTCAACGAGGTGAAGGCGGCGCTCAGCCGCGCACTCGCCATGGCCGAGGGCACCGAGAAGCATGCCCGGCTGCAGGCGGTGATGTGTATCATCAGC
ACCATCATGGAGTCCTGTCCCTCCACCTCCAGCTTCTACAGCACCGCCACCAGCAAGACGCAGCACAACGGCATGAACAACATCATACGCCTCTTCCTCAAGAAGGGCCTGGTCAACGACCTGGCACGCGTGCCGCACAGCCTCGACCTGTCTAGCCCCAACATGGCCAACACGGTGAAC
GCAGCCCTGAAGCCTCTGGAGACCCTCTCCCGCATCGTCAACCAGCCCAGCAGTCTGTTCGGGGGCAAGGGAGGCTCCAGCAAGAACAAGACCGAACACGACACCGTCGGCACCACCAGGGACAGCAACAGCAACACCCAGGACCAAGGTGAGGTGGGCGAGGCGGAGCCTGCGGAGAGC
CGTCACCGCGGCCAGGGCGCGGACACCGACCTGATGGACGGGGAGGCGGAGGGCGACACGGTGGTGATCGCCGGCCAGCCCGAGGTGCTCAGCACTCAGGCCATGCAGGTGGAGAATGAGTTGGTGGATCTGATTGATGAGCTACTGGAAAGAGATCCCGGCACGGTCAATAGCACCATA
ATTGTGGGACCGAGTGGAGAGGACGAATCGCAAGAGGACGTGCTGATGGATGAAGCTCCTTCCAACATGAGTCAGGCTTCCACGCTACAAGCCAATAGAGAGGACTCCATGAACATCCTGGAGCCTGAGGATGAGGAGCATACGCAGGAGGAAGACTCCAGCGGCAGCAACGAGGACGAA
GACAGCCAAGACGAGGAAGAGGAGGAGGAG------------------------------------------------------------------------------------------------------------------------------------------------------
------------------------------------------------------------------------------------------------------------------------------------------------------------------------------------
------------------------------------------------------------------------------------------------------------------------------------------------------------------------------------
------------------------------------------------------------------------------------------------------------------------------------------------------------------------------------
------------------------------------------------------------------------------------------------------------------------------------------------------GCGGGG------------------------
---------------------------------------------------------------------------------------------------------------------------------CCACGG---------------------------------------------
------------------------------------------------------------------------------------------------------------------------------------------------------------------------------------
------------------------------------------------------------------------------------------------------------------------------------------------------------------------------------
------------------------------------------------------------------------------------------------------------------------------------------------------------------------------------
------------------------------------------------------------------------------------------------------------------------------------------------------------------------------------
------------------------------------------------------------------------------------------------------------------------------------------------------------------------------------
------------------------------------------------------------------------------------------------------------------------------------------------------------------------------------
------------------------------------------------------------------------------------------------------------------------------------------------------------------------------------
------------------------------------------------------------------------------------------------------------------------------------------------------------------------------------
------------------------------------------------------------------------------------------------------------------------------------------------------------------------------------
------------------------------------------------------------------------------------------------------------------------------------------------------------------------------------
------------------------------------------------------------------------------------------------------------------------------------------------------------------------------------
------------------------------------------------------------------------------------------------------------------------------------------------------------------------------------
------------------------------------------------------------------------------------------------------------------------------------------------------------------------------------
------------------------------------------------------------------------------------------------------------------------------------------------------------------------------------
------------------------------------------------------------------------------------------------------------------------------------------------------------------------------------
------------------------------------------------------------------------------------------------------------------------------------------------------------------------------------
------------------------------------------------------------------------------------------------------------------------------------------------------------------------------------
------------------------------------------------------------------------------------------------------------------------------------------------------------------------------------
------------------------------------------------------------------------------------------------------------------------------------------------------------------------------------
------------------------------------------------------------------------------------------------------------------------------------------------------------------------------------
------------------------------------------------------------------------------------------------------------------------------------------------------------------------------------
------------------------------------------------------------------------------------------------------------------------------------------------------------------------------------
------------GAAACACCCCCTCTC---------------------------------------------------------------------------------------------------------------------------------------------------------
------------------------------------------------------------------------------------------------------------------------------------------------------------------------------------
------------------------------------------------------------------------------------------------------------------------------------------------------------------------------------
------------------------------------------------------------------------------------------------------------------------------GGCAGA------------------------------------------------
------------------------------------------------------------------------------------------------------------------------------------------------------------------------------------
------------------------------------------------------------------------------------------------------------------------------------------------------------------------------------
------------------------------------------------------------------------------------------------------------------------------------------------------------------------------------
------------------------------------------------------------------------------------------------------------------------------------------------------------------------------------
------------------------------------------------------
>ENSTRUP00000037327_TRUB
------------ATGAAAGTTGACAGAAGCAAGTTAAAGAAAACTCCTACAGAAGCTCCGGCTGACTGTAGGATTCTCATAGAGAAGCTCAAGTCCTGCAGTGATGACCAACTGCTGGTTGAACTGCAGCATATTAAGACCTGGAATATTGGCAAGTGTGAGCTTTACCACTGGGTGGAT
CTCCTGGACCGTTTCGATGGCATTCTGTGTGACGCAGGCCAGACGGTGGAAAATATGTCATGGCTGCTGGTGTGTGACCATCCTGATAATGGGCAGCTCAAAGCTTTGCTGTTGGCAGTGCTCAACTTCACCGCCCTGCTCATTGAATATAGTTTCTCCAGGCATCTGTACAGTTCCATA
GAGCATTTAACCACCCTGTTAGCATCCTGTGACATGCAGGTGGTCCTCTCTGTGCTAAACCTGCTCTATGTGTTCAGCAAGCGCTCCAATTACATCACGAGACTGGGCTCAGACAAACGCACGCCCCTCCTGGCCCGTCTGCAACACCTGGCCGAGAGCTGGGGAGGGAAGGAGAACGGC
TTTGGTCTGGCCGAGTGCTGCAGGGACCTGCCCATGACTAAATACCCTCCGAGTGCCACAACGCTGCACTTTGAGTTTTACGCAGAACCAGGTCCTGAGGTCAAGTTGGAGAGAAAG---ACCAGCAGTAACACGCTACACTATATTCACATCGAGCAGCTCGACAAGATTTCAGAGAGC
CCCTCGGAGATCATGGAGTCTCTCACAGTGATGTACAACATCCCTAAAGACAAGCAAACGCTGCTGTTCACACACATCCGACTGGCCCATGGTTTCTCAAATCACAAGAAGAGGTTACAGGCTGTTCAGGCCCGACTGCACGCAATCTCCATCCTGGTGTATTCAAATGCACTCCAAGAG
TCTGCCAACAGTATTTTGTATAACGGGCTGATAGAGGAGCTGGTGGACGTATTACAGATCACAGACAAACAGCTTGTGGACATAAAAGCAGCATCTTTGCGCACTTTAACTTCCATCGTTCACCTGGAAAGGACCCCCAAACTCTCGAACATCATTGATTGCACGGGTACTGCTTCGTAC
CACGGCTTTTTGCCCGTGTTGGTGCGCAACTGCATCCAAGCAATGATTGATCCGCTGATGGAACCATACCCGCACCAGTTTGCCACGGCGCTCTTTTCATTCCTCTATCACTTGGCCAGCTATGATGCTGGTGGAGAGGCTCTTGTTTCCTGTGGCATGATGGAAGCCCTTCTAAAGGTG
ATTAAGTTCTTGGGTGATGAACAAGATCAGATAACGTTTGTGACACGAGCGGTACGGGTGGTGGACCTCATTACCAACCTTGACATGGCTGCCTTCCAGTCCCACAGCGGCCTTTCCATTTTCATCTGCAGGCTAGAGCATGAGGTTGACCTGTCAAGGAAAGAGTGCCCCTTTGTCATC
AAGCCAAAGATTCAAAGGCCTAATGCAGCTGTGGAATCTGAGGATATGGACACAGACATGGAG------------------------------------------------------------------------------------------------------------GGTATGCAG
TGTATCCCTCAGAGGGCAGCTCTGTTGAAGTCAATGCTAAATTTCCTAAAGAAAGCCATCCAGGATCCTGCATTCTCTGATGGTATCCGACAT---------GTAATGGATGGTTCATTGCCTACCTCACTCAAGCACATCATTAGCAATGCAGAATATTATGGCCCCTCGCTGTTCCTA
CTGGCGACAGAGGTGGTGACGGTGTTTGTGTTCCAGGAGCCGTCACTGCTCTCCTCCCTGCAAGATAATGGTCTTACGGATGTCATGCTGCATGCTCTGCTCATCAAAGATGTTCCTGCTACTCGGGAAGTTTTGGGTTCTCTCCCCAATGTGTTCAGTGCGCTGTGCCTCAATGCCCGA
GGCTTGCATTCATTTGTTCAGTGCCAGCCTTTTGAGCGTCTCTTCAAAGTGCTTTTGTCACCTGACTACTTACCTGCTATGCGGCGGCGGCGGAGCTCAGATCCATTAGGTGACACTGCGTCTAATTTGGGTAGTGCTGTAGACGAGCTGATGAGGCATCAGCCCACTTTGAAGACAGAT
GCTACGACTGCCATTATAAAGCTTCTGGAAGAGATTTGTAACCTGGGTCGAGCCCCTGAGTACATCTGCCAGAAACCATCTATCCAGAAAGCAGATGGCACTGTGGTGGTACCTCCAGCACGCTCAAGCCATGCTGCTGAAGAGGCGTCAAGTGAGGATGAAGAGGAAGAGGAGGCTCTT
CACACATTCAGCCAACAACAAGGGGAAGCAGAGAGCACCAGACAA------------------GTGGTTGGCACTGAGGAGAGGATACCCATTCCACTAATGGATTACATTCTAAATGTGATGAAATTTGTGGAGTCCATCTTGAGCAACAACACAACCGATGACCATTGTCAAGAGTTT
GTCAACCAGAAGGGCCTGTTACCACTGGTTTCCATTCTGGGACTGCCTAATTTACCGATAGACTTCCCCACATCTGCTGCCTGTCAAGCAGTAGCAGGTGTCTGCAAGTCCATACTGACTCTCTCACATGAGCCCAAGGTACTGCAGGAGGGCCTCTGTCAGCTGGATAGTATCCTGACT
TCTCTGGAGCCACTTCATCGACCGATTGAGGTGCCTGGTGGATCTGTGCTGCTCAGAGAACTAGCTAATGCTGGCCACGTCACAGATGCTACTTTATCAGCCCGTGCAACACCACTTCTCCACGCCCTTACTGCAGCACATGCCTACATCCTCATGTTTGTGCATACATGCAGAGTAGGA
CAGAGTGAGATTAGAGCCATCTCAGTCAATCAGTGGGGATCTCAGTTGGGCTTGAGTGTTCTCGGCAAGCTCAGCCAGCTGTACTGCTCTCTGGTGTGGGAGAGCACAGTGCTTCTGTCCTTGTGCACACCTAATAGTTTGCCTCCAGGCTGCGAGTTTGGCCAGGCAGACATGCAGAAA
TTAGTGCCCAAGGAAGAGAAGCCATCAGGCAGCACTGCTGCACCCACAGTCTTTGGTGCAAAGAAAACT---GAGTCTGAGCCAGCACCT------GTGGATTCACCAGCTACTGGCCTGTTGGAGGGAATGGGTCTGGATGGGGACAGTTTGGCTCCCATGGAGACTGATGAACCCTCT
GCATCTGATGCTAAGTCCAAATCTAAACTTAGCCCAGCAATGGCCACACGTATTAAACAAATAAAGCCCCTACTCTCAGCTCCAGCTTCATCTCGCTTGGGTCGAGCTCTAGCCGAGCTATTTGGCCTGCTGGTGAAACTGTGTGTGGGCTCCCCAGTGCGTCAGCGCCGCTCCCACCAT
GCTACAAGCACTGGCACTACCCCTACACCTGCTGCCAGGGCTACTGCATCTGCACTGACGAAGCTTCTGACCAAGGGTCTAAGTTGGCAGCCCCCACCTTACACGCCCACTCCGAGGTTTAGGTTGACATTCTTCATTTGCTCGGTGGGCTTCACATCTCCGATGCTTTTTGATGAGAGG
AAGTACCCCTATCATCTCATGCTTCAAAAGTTTTTTTGCTCCGGTGGTCATGATGCCTTATTTGAGACATTTAACTGGGCCCTGTCAATGGGAGGAAAGGTGCCAGTTTCTGAGGGACTTGAGCATACTGATCTTCCAGACGGAACAGGGGAGTTTCTTGATGCTTGGTTAATGTTGGTG
GAAAAGATGGTGAACCCAAGCACTGTGCTTGATTCACCCCACTCACTCCCAGCTAAAATGCCTGGGGTCACACCTACCATACCCCAATTCAGCGCTCTTAGGTTCCTCATAGTCACCCAGAAGGCTGCATTTAGCTGCATCAGGAGTTTGTGGAATAGGAAACCACTGAAAGTGTATGGA
GGCAGAATGGCTGAATCCATGTTGGCCATTCTTTGTCACATCCTGCGAGGGGAGCCCGTTATTCAGGAACGCTTGTCTAAAGAAAGAGAAGGCACA------------------ACTGGATCAACACCCGGGGGATTAGCTGATGAGGCAACT------AATTCT---------------
------------------------------------------------------------------------------------------------------ACCCCACGTCGGGAGCCCCAA---------------GTTAACCAGGCTCAGCTTACACAGCTGATGGATATGGGTTTC
TCAAGAGAACATGCCTCAGAAGCTCTACTAAACACCAGCACCATGGAGCAGGCCACAGAGTACCTTCTTACGCATCCACCGCCTCTTCTCGTTGGAGCAGTAAGAGATCTAACCATGTCTGAAGAGGACCAGATGATGCGGGCCATTGCCATGTCGCTTGGGCAGGAGGTCAGCATGGAG
CAGCGTTCGGATTCTCCTGAGGAAGCAGCACGTCGGCGTGAGGAAGAAGACAGGAGAGCCAGGGAACGGGCAGAGGAGGAGGAGGCCCGCTGCTTGGAGCGATTCATGGAGGCCGAGCCTCTGGACCCCAAGGAACTTCATACTTTTACTGACTCCATGCTGCCGGGCTGCTTCCATCTT
CTGGATGAGCTCCCTGATACTGTCTACCGACTCTGTGATCTGCTAATGACTGCTATCAAGAGGAACGGACCAGAGTACAGAGATCTCATACTTGGACAGGTTGTTCACCAGGTGTGGGAGGCAGCAGATGTGCTGATTAAGGCAGCTGAACCTCTGACAACCAGTGACACAAAGACGGTG
TCAGAGTGGACCAGACAGATGGCAACACTGCCCCAGGCCTCGAAGCTGGCAACACGAATTCTTTTGCTTACATTGCTTTTTGAGGAACTCAAGCTGCTGGGTGCCAGAGTGGTGGAAAAGAGTGGAATTCTTGATTTGCTGATTAAGCTGCTGGAGGTTGTACAACCCTGTCTGCAAGCT
GCTAAAGAACAAAAAGACATCCAGACTCCAAAATGGATCACACCAGTTCTGTTGATCATTGATTTCTATGAGAAAATGGCAGTCTCTTCAAAGCGCAGAGAACAAATGAACAAGTATCTTCAGCACAATGGGAATAATTGGAGATGGTTTGATGACCGCTCAGGCCGTTGGTGCAGTTAC
AGCGCTTCAAACAACAGTACCATTGACTCTGCATGGAGAGCAGGGGAGAGCAGCGTCCGCTTCACAGCTGGACGCCGCAGATATACCGTGCAGTTTAACACTATGGTCCAGGTAAATGAAGAGACTGGCAACAGGAGGCCAGTAATGTTGACTGTACAGAGAATGCCTCGTCTGCCAAAG
CCTGCCAAGACGGGGAGTATAACTGACTCGGAGAGAGAAGAAGTA------GAGAGAAACAAAGCCGCGGAGACACACACCGATTTGGAGTCA---ATTGTAACATTGGAAAAAAATACGCCAAAGGACGATTCAAACCAGTTGAAGGAAGCC---------------------ATCTCT
GTC---------------------CCTTCATCTTCTCTGGACTCTGACTACTCCCAAGGCTCT------------------------GACATCGTTGTGCAAGGCCTGACTGAGGATATGACCACCGTTCTCATTCGTGCCTGTGTCAGCATGATAAGTGTTCCTGTCGACCCAGACACC
CTCCATGCTACTTTGCGCCTCTGTTTGCGTCTGACGCGCAATCACCGCTATGCTATGATGTTTGCCGAGTTGAAGAGCACACGTATGATTCTGGGGCTAACTCAGAGCTCTGGCTTCAACGGCTTTACCCCACTTGTTACTCTGCTCTTCAGACATATCATAGAAGATCCTGCTACACTG
CGGCACACCATGGAGAAGGTGGTGAGGTCAGCAGTGAGTAGCGGCGCAGGTAGCACTACATCAGGGGTGGTGTCGGGCAGTCTTGGTTCCAGAGAAATCAATTATATCCTCCGTGTATTGGGTCCTGCTGCCTGTCGTAATCCTGAATGCTTTGTTGAAACTGCAAGCAGTTGTGTCCGC
ATTGCTCTGCCTGCACCTCGTGGAGCTGGCACAGCCTCTGATGATGAGTTTGAGAACCTCCGAATCAAGGGACCTAATGCCGTGCAACTGGTGAAGACCACCCCACTAAAACTATCCACTTTACCACCTATACCTGAAACTATCAAGGATGTCATCTATGACATGCTTAATGCTTTGGCT
GCCTACCACGCACCAGATGAA---------------------CAAGAACGTGCAGCTGTGGTGCCTGGTGGTCAAGACCTGTGTCAGATACTGCAAGATGTGGGTGATGATGTCTATCAGCAATACAGACTCACCCGCCAGGCCAGTGACTTTGACTCCCAGTCTGCTTTCCATATCAAC
ACTCAAGTGTTTGCTGCTGATGGAGCTGTTCCCGAGTCCTCCCAGTCTGGAACACCACAGGGTGAGGATCTTCCAGCTTCCACACCAGAAGAGATGCGTGAGGAAAAGAAAGAACAGGAAGGAGAAAAGAGTACAAGCTCAGAGGAGAGCAAAGCAGCCAAGGTAAAGGCAAGCAAGCCT
TTGATGCCTACTTCCACCATTTTGAGACTGCTGGCTGAACTGGTACGCTCTTATATGGGCATTGCTACACTGATCGCCTCCTACAGCTACACGGCTGGACAGTCTGAGCTTATTAAGGAGGACTGCAGTGTTCTAGCTTTTGTGCTCGACCACCTGCTGCCCCACACCCAGAATTCTGAG
GACAAAGATACCCCAGCTTTGGCACGTCTGTTTCTTGCAAGCCTGGCAGCTGCCGGAACTGGCACTGATGCACAGGTGGCTCTGGTGAATGAGGTGAAGGCTGCCTTAAGTCGAGCGCTAGCAATGCCGGAAGGTGCTGAAAAACATGCCAGACTTCAGGCAGTTATGTGTATCATCAGC
ACCATCATGGAATCCTGTCCATCCACATCCAGTTTCTATAGTACAGCAGCTGCCAAGACTCAACACAATGGCATGAACAATATCATAAGGCTCTTTCTCAAGAAAGGACTGGTTAATGACCTGGCACGTGTGCCTCACAGCTTGGATTTGTCCAGTCCCAACATGGCCAACACTGTTAAT
GCTGCCCTGAAACCTTTGGAAACACTATCACGCATTGTTAACCAGCCCAGTAGTCTGTTTGGAAGCAAAGGAAGCTCCAGCAAAAACAAAGCAGAACATGACACAGTGGGCGCTGCCAGGGATACCAACAGTAACACTCAGGATCAAGGGGAGTCGGGTGAGGCAGAGCCTGTGGAGGGC
AACCACAGGGTGCAGGGAACAGACAATGACCTCATGGATGGCGAGACAGAGGGAGACACAGTGGTCATTGCTGGCCAGCCAGAGGTTCTCAGCACGCAGGCTATGCAGGTTGAGAATGAGTTGGTGGATCTAATTGATGAGCTGCTGGAGAGAGATGCTGGAACTGTCAATAGCACAATT
ATAGTGGGACGAAGTGGTGAAGTCGAATCACAAGAAGATGTATTGATGGATGAGGCGCCCTCCAACATTAGCCAGGCATCGACTCTTCAGGCCAATCGAGAAGATTCTATGAACATTCTGGAACCAGAAGATGAAGAGCACACACAAGAGGAAGATTCTAGTGGCAGCAATGATGATGAG
GATAGTCAGGATGAAGAGGAAGAGGAGGAAGAAGAGGAAGAGGAAGAT---------------------CAGGATGATGAAGAAGGGGATGAGGATGATGACGATGAAGGATCAGAGATGGAATTGGATGAGGATTTCCCTGAGATTAATGCTGCACCACATATTCGCTTTGAAAGGTTT
GACAGGGATGATGACCTCATCATAGAATTTGACAACATGTTTTCCAACAACGCTGCCAAAAAAGCTGACATCCCACCCTCACCAGGAAACATCCCCACTTCCCACCCTCTTATGGTGCGTCATGTTGACCACGGTTCACTAACTCTAGGTGTAGCAGGTACTAGTACCCGTCTAGCACAG
GGTATGGGTCGCAGCCAGCGAACTCTTCGCCAACTCACCGCCAACAGTGGACACACAATTCATGTCCACTACCCTGGCAACCGTCAGCCCAACCCTCCACTCATCTTGCAACGATTATTGGGCCCCAGTGCTGCAGCAGACATTTTACAGCTGTCGAACTCCTTGCCTCTACAATCTCGT
GGCCGTGCTCGTCTTTTGGTTGGAAACGAAGATGTTCATATCATTGCTCGTTCGGATGACGAATTGTTGGATGACTTTTTCCATGAACAGAGCAGCACTGGGGGACAAGCAGGCACTCTTTCTAGTATCCCTACTGCTTTAACGAGATGGACGGATGAGTGTAAGGTTCTGGATGCTGAA
AGTATGCACGACTGTGTAACGGTGGTGAAGGTACCTATCCTGCAGCATCTTGAAAGTCTAAGAGATGAAGAACTGGAAGAGCGTAGAGAGAAGAGAAGGAGGCAGCTGGCCGAGGAGGAGGAATCA---AAGCAGAATGAGAGGAGGGCGTCTGGAGCAGAACAGACCAGGGAACAGAGC
CTGCAG------------------------------------CAATGCCATACCAGCTCAACATCGAATGCAACAAAGGAGTCAGAT---------------------------------------------------------------------TCTCCTCCCTCTGGAGCAGTCACT
CCTACTACACCTGCTCCACACGAACAGGCATTGGTGTCCCTGGAGACGGCTATTGGTCAGCAGGTCCATCAACCAATTGCTGACTTGCTGCAGGCTGAGTCGCACACCAGCTCACTGGCAGCTTTGGCTGGGACTGGTCTC---TCCTTGTCTGGATCTGAAAGGCCAAATAGTGAAGTG
GAGGCATCACAGATGGAAATGTCGCCAGCACCCACAACTGCATCTCTTAGTCCAGATATTGTGGAGAGTACAGAACCTGCAGTCGTTGGCGTGTCACAACTTGAAGGGTCGCCCATGGACACCAGCAGCCCTGCCTCTGCAACACAGGAAGAACCTGCTACCAACCCAGCTCAGAGTGCC
CAGCTTTCTCAGGAACTGTCCGGCAGTGGGGAGAGTGGACTGACTGAT---------------------------------------------------AGACAGACAGATGCAGAGACTGGC------TCCACTTCTGTCTCTTCACCTGGGGAAACGATGCCCAGGAGTGATAGTGCT
GACAGCCAGTCTCAAGCCATCCAAGAAGAGCCCCTCCCATCTACTAGCAATGAGGAGGAGGACCCACTTGCAGGCATAAGCCTGCCAGAGGGTGTAGATCCTTCTTTCCTTGCAGCACTTCCTGAAGACATTCGTCGAGAAGTGCTGCAGAATCAGCTTGGCATCAGACCACCGTCCCGT
CCTCCTGTTGCCACCAGTCTGCCCACCACCACTGCACCAGTATTG---GGAGGACCAGGGGTTACAGAAGTCAGCCCTGAGTTTCTGGCTGCATTGCCACCTGCCATCCAAGAAGAAGTACTTGCCCAACAACGAGCAGAGCAACAGCGCCGGGAGCTAGCCCAACAGCCCCCACAAGGA
GACACTCCTTTGGATCCAGTCACATTCATCCAGACACTGCCCTCAGAGCTTCGCCGTAGTGTTTTGGAGGACATGGAAGATAGTGTGCTAGCTGTCATGCCACCAGATATTGCTGCTGAAGCAGCCGCATTGCGGAGGGAGCAAGAAGCACGGCAGAGACAACTAATGCACGAGAGGTTG
TTCGGTCATAGCTCCTCTTCAGCTCTTTCTGCCATTTTGCGTTCACCAGCCTTCACCAGTCGATTAGGAAGTAATCGAGGTGTCCAGTACACTCGACTGGCCGTGCAGAGAGGAGGCACATTTCAGATGGGA---GGAACAAACCAC---AGGCCATCTGGTTCCAGTGTAGACTCTCTC
CTACGTTTACGTGGTCGATTGCTATTGGACCACGAGGCTCTGTCCTGCCTGCTAGTTCTGTTGTTTGTGGATGAGCCAAAGCTCAATACCAGCCGTTTGCACCGTGTGCTCAGAAACCTCTGCTACCACTCCCAAACACGCGGGTGGGTCATCCGCAGTCTGTTATCCATCCTTCAACGC
AGCAGTGAGAGTGAAGTGTGTGTAGAAACCCCACGTTTAGAAGACTCGCGAGGCAAAAGA------------------------------------------ACATCT------------------CTCTCTTCATCCTCTTCTTCATCATCAACT------TCCTCCTTAGAGCTGCTG
AACAGAGTAGAGTCTCGTAGCTCTAGTCAGCTCTCCTGGCTTTCTGTTTCTATGGATGCGGCCTTGGGCTGCCGGACAAACATTTTCCAGATTCAAAGAGTATCCAGTCGAAAGCACGCTGACAGGCACACT------------------------------------------------
---------------------------GCTGGAGGT------ACCACT---GTTCACATTCACCCGCAAGCAGCTCCAGTAGTATGTCGACATGTTTTGGATACACTTATTCAGCTAGCAAAGGTATTC------------------CCCAGTCATTTCACACAGCAGCGTTGTAAGGAT
---CTGTCAGCCGCCGCTTCGGAACTGGACTCTCGTCTTTGTTCGATC------TCGACTGGAGGA------------------------------------------------------------------------------------------------------------------
------------------------TCACTTGGAATCTCCACGGACTTTTGGGATCTGCTGGTCAAGCTGGATAACATGAATGTCAGTCGCAAGGGCAAAGCCTCAATGAAGATGGTGCCTCTAGGTGGAAGTGCAGAGGCAGAGGGCGCTCAGTTCAGCTTGGAGACCTCCCCCCTTGGC
CAGCTGATGAACATGCTGTCTCATCCTGTCATCCGGCGGAGCTCCCTCCTCACAGAGAAGTTACTGCGTCTTCTGTCCCTTATATCTATTGCCCTTCCTGACAACAAAGCCACAGAGGTGCCTGCTGGACACCCCACCCCACAA---TCTGTCAATCCCAACGTGGCAAGCAGCTCAGGA
GCCCCAGCGCCCATCACAACGCTCGGCACCTTAACT------------------ACCGCAGTGGGCTCTACTCAGCCTACAGTGGTAGTTCCAGGGTCATCAGTGGTGGGAACTGCAGCTCAGGGACCATCCTCAGGAACCATTATTGTCGCT---TCCCAAACTCCTTCAACAACAATC
TCTATACCTACATCTACTGGAATAACAGCT---------------CCAGGAAAACAAAAGATTACAACCAGCATCATAGACAGTGAC---AAGATGGCATCAGCTGGACTCACGGAGAAACAGCTTCAGCTGTCTGTGGAGGTGTTGACGTCTCATTCGTGTTCAGAGGAAGGTCTGGAG
GATGCAGCTAATATTCTGCTGCAGTTATCGAGAGGTGATGGTGCCACCAGAGACACTGTGCTCAGGCTGCTTCTCAGTGGAGCTCGACACCTGGGATACACTCTTTGTAAACAGATTGGCACGTTGCTGGCTGAACTTCGAGAATACAATTTGGAGCAGCAGAGACGTGCACAAGCTGAT
TTACACTCCCCAGATGCTCCT---GAAGATTCCTCCATCACAGCCAGGCTCAAGGGCAAGATGAAAAGCAGGTTTGATGGAGCAGAAAGTGTTGTGATTGTTGCTGCACAGAAGCGTACTCTTGGGGGACGCGAACTGCAGCTACCGTGCATGAGCTCACTAACCTCAAAAACATCGACA
CAAAAATTCTTCTTGCGAGTGCTGCAAGTCATTATCCAGCTGCGGGAGGACACGAGGCGGGCAAACAAGAAAGCAAAACAAACCGGG---CGATTAGGGTCCTCCAGTTTGGGCTCAGCCAGTAGCATCCAGGCTGCAGTGCGACAGCTAGAGGCTGAAGCCGATGCCATCATCCAGATG
GTAAGAGAAGGCCAGAGAGGTCGTCGGCTCCAACAGGGC---------------------------------------------------------------------------------------------------------------------------------------CCTCCA
TCTGAAGCACAGTCGATGGGAGAGGCTCAGCCAACGCAGAGAGATGACTCTCCAATGGACGTGGACCAGCCTTCTCCTCTAGAGCAAGATCCAACACCTCTG------------GATGAGGAAGGAAATGGCCAGTCTGAGAGCGAGGAAAGACTTCCAGACCTCCCACTGCTAAGTGAG
CAGCTGTTGTTGGATGAGCTGTGGGACATGCTCGGAGAGTGTCTGAAAGAACTGGAGGAGTCGCATGATCAGCACGCCGTGCTGGTTCTCCAGCCTGCTGTTGAGGCGTTCTTTTTGGTGCACGCCACAGAACGAGAAAGCAAACCACCAGTGAGAGACACCCGAGAGAGCCAGCTTTCT
CACATCAAAGATGAACCTCCACCACTCTCTCCAGCGCCCCTTACTCCAGCCACCCCTTCATCCCTAGATCCGTTCTTTTCCAGGGAGCCTTCTTCCATGCACATTTCTTCAAACCTGCCACCAGACACCCAGAAATTCCTCCGGTTTGCT------------------------------
---------------------------------GAAACCCACCGCACAGTGCTGAACCAGATTCTCCGGCAGTCCACGACTCACTTGGCTGATGGACCTTTTGCAGTACTTGTTGACTACATTCGCATTCTTGACTTTGATGTTAAGAGGAAGTACTTCCGCCAAGAGTTGGAGAGATTG
GATGAAGGCCTGAGGAAGGAGGACATGGCTGTGCATGTGAGACGGGATCACGTGTTTGAGGACTCGTACAGAGAACTTCATCGCAAGAGTCCAGAGGACATGAAGAATAGGCTTTACATTGTATTTGAAGGGGAAGAGGGCCAGGATGCCGGTGGTCTGTTAAGAGAATGGTACATGATC
ATCTCCCGGGAGATGTTCAATCCCATGTATGCACTGTTTCGCACATCACCTGGTGACCGGGTCACGTATACCATCAACCCCTCTTCGCATTGTAACCCCAACCACCTGAGCTATTTTAAGTTTGTGGGTCGTGTGGTGGCCAAGGCGGTTTATGATAACCGGTTATTGGAGTGCTACTTC
ACTCGCAGCTTCTACAAGCACATCTTGGGCAAGAGTGTCAGGTACACAGACATGGAGAGTGAGGATTACCCATTCTTCCAGGGTTTGGTATACTTGTTGGAGAATGATGTATCCACGTTGGGCTATGAGTTGACCTTTAGCACTGAGGTCCAGGAGTTTGGAGTGTGCGAAGTCAGGGAT
CTCAAACCAAATGGAGCCAACATCCTGGTAACAGAGGAAAACAAAAAGGAGTATGTGCATCTGGTGTGCCAGATGAAGATGACAGGTGCAATCCGGAAGCAGCTCGCTGCCTTCCTGGAGGGATTCTACGAGATCATTCCCAAGAGACTTATCTCCATCTTCACTGAGCAAGAACTGGAG
TTGCTGATTTCTGGTCTCCCCACCATTGATATTGATGACCTAAAGGCCAACACTGAATATCACAAATACCAGTCCAGTTCAATCCAGATTCAGTGGTTCTGGAGAGCTTTGCGGTCTTTTGACCAGGCAGACAGAGCCAAATTCCTACAGTTCGTCACCGGCACATCCAAGGTTCCCCTC
CAAGGGTTTTCTGCCCTGGAAGGCATGAACGGCATCCAGAAGTTTCAGATCCACAGAGACGATCGCTCCACTGACCGCTTACCATCCGCTCATACCTGCTTTAACCAGTTGGACCTCCCAGCTTATGAAAGCTATGAGAAGCTAAGACATATGCTGCTTTTGGCCATTCAGGAATGTTCA
GAGGGATTCGGATTGGCT------------------------------------
>ENSDARP00000118265_DRER
AAATTAGTGACCATGAAGGTTGACCGAAGCAAATTGAAGAAAACCCCCACTGAAGCGCCTGCTGACTGCAGGACACTCATAGAGAAGCTAAAAGGATGCAGCGACGAACAGCTCTTGCTGGAACTGCAGCAAATCAAGACCTGGAACATTGGCAAGTGCGAGTTGTATCATTGGGTGGAC
TTGCTGGACCGCTTTGATGGCATCCTCTGTGATGCCGGGCAGACAGTGGAGAACATGTCTTGGTTGTTGGTGTGCGACCGGCCAGAGAATGGGCAGTTAAAAGCCTTATTGCTGGCGGTCCTCAACTTCACCGCGTTATTAATCGAATACAGTTTTTCAAGACACCTGTACAGCTCTATA
GAGCACTTGACCACCCTTCTAGCATCATGTGACATGCAGGTGGTTCTGTCCGTGCTGAATCTCCTGTATGTGTTTAGCAAACGTTCCAACTACATCACCAGACTAGGCTCAGATAAAAGAAGCCCACTGCTTGCCCGCCTGCAACATCTGGCTGAGAGCTGGGGAGGGAAAGAGAATGGT
TTTGGTCTTGCAGAGTGTTGCAGAGATCTGCCGATGTCGAAATATCCACCGAGTGCCACCACATTGCACTTTGAGTTCTATGCAGAGCCCAGCTCTGAGGTCAAAGTGGAAAAGAAG---TCAAGCAGTAATACGCTACACTACATTCATATCGAACAACTTGATAAGATTTCTGAAAGC
CCCTCTGAGATCATGGAGTCTCTAACGGCTATGTACAACATACCTAAAGACAAGCAAATATTGCTTTTTACACACATTCGCCTGGCTCACGGCTTCTCCAACCACAAGAGGAGACTGCAGGCTGTTCAAGCCAGGCTGCATGCCATCTCCATACTCGTGTACTCCAACGCCCTCCAGGAG
TCAGCCAATAGCATACTCTATAATGGGCTTATAGAGGAGCTAGTGGATGTACTTCAGATCACAGACAAACAGCTG---GACATTAAGGCTGCTTCTTTGCGGACGTTGACATCAATAGTCCACCTGGAACGCACCCCCAAGCTCTCCAACATCATCGACTGCACAGGAACAGCCTCCTAT
CATGGATTTCTGCCTGTGCTTGTTCGCAACTGCATACAGGCAATGATCGACCCACTGATGGAGCCGTACCCCCACCAGTTTGCCACAGCCCTCTTCTCCTTCCTCTACCACTTGGCTAGCTATGACGCAGGTGGAGAGGCCTTGGTGTCTTGTGGTATGATGGAGGCATTGCTAAAGGTG
ATCAAGTTCCTAGGGGACGAGCAGGACCAGATTACCTTTGTGACGCGGGCAGTGAGAGTTGTGGATCTCATCACCAATCTGGACATGGCCGCTTTTCAGTCCCACGGCGGCCTCTCAATCTTTATCTGCAGACTGGAGCATGAGGTTGACCTCTCCAGAAAAGAGTGCCCTTTTGTAATC
AAACCAAAGATCCAGAGGCCCAGCACAGCCACTGAGACAGAGGACATGGATACAGATATGGACATGTCCGAGGTTGCCATGGAGAGCAGTCCTGGACCATCCACTTCTTCTGGCTCCAGAGCAGAGACCGATTCGCGAGCACAAAGCAATGCATCCAGCACCCCAAGAGCAGGAGTGCAG
TGCATCCCTCAAAGGGCCGCTCTGTTGAAATCCATGTTAAACTTTTTGAAAAAAGCCATTCAGGACCCTGCTTTCTCTGATGGCATTCGCCAT---------GTAATGGATGGGTCCCTTCCTACCTCTCTGAAACACATTATCAGTAATGCAGAGTATTATGGACCATCACTGTTTCTC
CTGGCGACGGAGGTGGTGACCGTGTTTGTGTTCCAGGAGCCCTCTTTACTATCATCTCTGCAGGACAATGGTCTCACCGATGTCATGCTACATGCACTGCTCATCAAAGACGTCCCTGCCACCAGAGAGGTTCTGGGTTCTCTGCCTAATGTCTTCAGTGCCCTGTGCTTGAATGCTCGT
GGTCTGCACTCATTTGTGCAGTGCCAGCCCTTTGAGCGGCTGTTCAAGGTGCTGCTCTCACCAGACTACCTGCCTGCCATGCGGCGCAGACGTAGCTCTGACCCTCTAGGTGACACTGCTTCTAACTTGGGCAGCGCTGTAGACGAGCTTATGCGGCACCAGCCCACACTTAAAACGGAT
GCAACAACAGCCATTATCAAGTTGCTAGAGGAGATCTGCAACTTGGGCAGATCACCGGAGTACATCTGCCAGAAACCCTCCATACAAAAAGCAGATGGGACCGTTACAGTGCCACCAGCCCGATCAAACCATGCTGCAGAGGAGGCGTCCAGTGAGGATGAGGAGGAAGAGGAGGCTCTG
CATACCTTTAGCCAACAGCAGGGGGAGCCAGAGAGCAACAGGCAA------------------GTGGTGGGAACAGAGGAACGAATCCCCATTCCTCTTATGGACTACATTCTGAATGTGATGAAATTTGTGGAGTCCATTCTTAGTAACAACACAACAGATGACCACTGTCAGGAATTT
GTCAACCAGAAAGGACTCCTACCACTGGTGTCCATCCTTGGGCTGCCAAACCTGCCTATTGACTTCCCCACCTCTGCTGCCTGCCAAGCTGTGGCAGGAGTCTGCAAATCTATACTAACTTTATCTCATGAGCCAAAAGTCCTCCAGGAGGGTCTGTGTCAGTTGGACAGCATACTCTCT
GCTCTGGAGCCACTTCACCGGCCCATTGAGGTTCCTGGAGGCTCTGTTCTGCTCAGAGAGCTGGCTAACGCAGGCCATGTCACAGACGCCACACTGTCTGCACGCGCCACCCCACTGCTGCATGCCCTCACAGCGGCACATGCGTACATCCTCATGTTCGTTCATACCTGCAGAGTCGGA
CAGAGCGAGATTCGTGCTATCTCTGTGAATCAATGGGGATCTCAACTGGGTCTTAGTGTTTTGAACAAACTGAGTCAGCTGTATTGCTCTCTGGTGTGGGAGAGCACTGTGCTACTGTCCCTCTGTACACCAAACAGTTTGCCTCCTGGCTGTGAGTTTGGTCAGGCTGACATGCAGAAA
CTTGTGCCTAAAGAGGATAAACCTTCTAGTAGCACTGCAGCTACA------------GGACGGAGAACTGCTGAGACCGAGTCCTTGTCTGCGGGGGTGGATCCCTCTGCTCAGGGTTTGCTGGAAGGAATGGGACTGGATGGAGACTCTCTGGCTTCAATGGAGACGGACGAGCCCACA
GCCACTGACCCCAAGACCAAGTCCAAACTGACCCCTGCCATGGCAACACGCATCAAACAGATAAAGCCTCTGCTCTCA------GCCTCGTCTCGATTGGGGAGGGCTCTGGCTGAGCTGTTTGGACTGCTGGTGAAGCTTTGTGTGGGCTCACCTGTTCGTCAACGGCGCTCTCACCAT
ACCACCAGCACAGGAACTGCCCCGACACCGGCAGCACGTGCCACCGCTTCTTCTCTTACTAAACTCCTTACCAAGGGTTTGAGCTGGCAGCCTCCTCCCTACACACCAACACCACGCTTCAGGCTGACTTTCTTTATCTGCTCTGTGGGTTTCACTTCACCCATGCTGTTTGATGAGAGG
AAGTACCCATACCATCTGATGCTGCAGAAGTTCTTCTGTTCTGGTGGACATGATGCGTTGTTTGAGACATTTAACTGGGCCTTGTCCATGGGAGGTAAAGTGCCCGTGTCTGAAGGCTTGGAACACTCAGAGCTGCCTGATGGAACTGGAGAGTTCCTAGACGCCTGGTTGATGCTAGTA
GAGAAAATGGTGAACCCCAGCACTGTTCTGGACTCTCCACATTCCCTACCTGCTAAAGTGCCTGGAGCAACATTCACTGCCCCGCAGTTCAGCGCCTTGCGCTTTCTTATTGTCACTCAGAAGGCCGCATTCAGCTGTATCCGTAACCTGTGGAACCGAAAACCCCTGAAAGTCTATGGT
GGACGCATGGCTGAGTCCATGCTGGCCATTCTGTGCCACATCCTCCGAGGAGAACCGATCATCCAGGAGCGACTCTCCAAAGAGAGGGAGGGCACTGCTCGGCCTGAA---------------------------------GAGGAAAGCAGCTCCGCAAGCACT---------------
------------------------------------------------------------------------------------------------------GCGCCAGCCAGCGGCCCTTCAGGAACAGCCGGAGTAGTTGGAGAAGCA------------CTAATGGACATGGGCTTC
TCCAGAGAGCACGCAATGGAGGCTTTGCTGAACACCAGCACTATGGAACAGGCCACTGAGTACCTGCTCACACACCCTCCACCACTGCTCAGCGCGGCTGTCAGAGAGTTCACCATGTCTGAAGAAGACCAGATGATGCGGGCCATTGCCATGTCTCTAGGTCAAGAAGTTAGCATGGAG
CAGCGCTCAGACTCACCTGAGGAAGCAGCTCGCAGGCGTGAGGAGGAGGAGAGGAGAGCGAGGGAGCGGGTAGAGGAGGAAGAAGCTCGTTGTCTGGAGCGCTTTCTGGAAGCAGAGCCTCTTGACACCACTGAGCTTCATGCCTTCACAGACTCCATGCTGCCTGGCTGCTTCCACCTG
CTCGATGAGCTGCCGGACACAGTCTACCGCCTCTGTGATCTGCTCATGACTGCTATTAAAAGAAACGGCCCTGAATACAGAGACCTCATCCTTAGACAAGTGGTCAATCAGGTGTGGGAGGCTGCTGACGTGTTGATAAAGGCTGCAGTGCCGCTAACCACCAGCGACACCAAGACAGTC
TCTGAGTGGACCAGACAGATGGCGACCCTCCCTCAGGCCTCCAACCTGGCCACCCGCATCCTGCTGCTCACGCTGCTCTTTGAGGAGCTGAAACTCTCCTGCGCTCGGGTGGTGGAGAGCAGTGGTGTCTTGACTGTGCTGATTAAGCTGTTGGAGGTGGTGCAGCCCTGTCTGCAAGCT
GCCAAAGAGCAGAAGGACATCCAAACGCCCAAATGGATCACCCCTGTGCTCCTACTTATTGACTTTTATGAGAAAATGGCTGTTTCATCCAAACGAAGAGCTCAGATGAACAAGTACCTCCAGCCCAATGGGAATAACTGGCGCTGGTTTGATGACCGTTCAGGCCGCTGGTGCAGCTAC
AGTGCAAGTAACAACAGCACTATTGACTCTGCATGGAGGGCAGGAGAGACCAGTGTCCGATTTACAGCTGGCCGCAGAAGATACACAGTTCAGTTCAACACCATGGTGCAGGTAAATGAGGAGACTGGCAACAGACGACCAGTTATGTTGACGGTACAGCGGGTGCCACGCATTCCCAAG
GCAACAAAATCCGGAAGTGTTACTGACACGGAGAGAGAGGAGAGTGAACAG---AGAGCAAAGACTGAGGAAACACAGACTGACACAGATTCCAGCTCTGTGGCTGTAGAGATGGCGCCCCCTAAAGAAGAATCT---GAGCTGAAGGATTCA---------------------ACCCCA
GCAGCTCCGTCAGTTCTCCAGGACCCCTCTGGTTCT------------------------AGT------------------------GGTATCGTTGTGCAGGGGCTGACAGAAGACATGATCACCATTTTAATCCGTGCCTGTGTCAGCATGATCAGTGTTCCTGTGGACCCAGACACT
TTGCACGCCACCTTGCGGCTCTGTCTGCGCCTCACACGCACACACCATTACGCCATGATGTTTGCAGAGCTCAAGAGCACCCGCATGATTCTGAATCTCACCCAGAGCTCAGGCTTTAATGGCTTCACCCCATTGGTCACCCTGCTCTTCCGCCACATCATAGAGGACCCGGCCACACTG
CGGCACACTATGGAGAAGGTGGTACGTTCTGCAGTCACCAGTGGTGCAGGAAGCACTACTTCAGGTGTGGTGTCAGGTAGTCTGGGCTCCAGGGAAATTAACTACATCCTGCGAGTCCTTGGCCCAGCGGCCTGTCGCAATCCAGAGTGCTTTACGGAAACTGCCAAGAGTTGCATCCGA
ATTGCTCTCCCGGCTCCAAGAGGTGCTGGCACTGCCTCAGATGACGAGTTTGAGAACTTCAGAATTAAAGGTCCAAATGCTGTGCAACTCGTGAAGACCACCCCCCTAAAGCTCTCCCCGTTGCCCTCCATACCAGAGACTATAAAAGAGGTCATCTATGACATGCTGAATGCCCTGGCA
GCATATCACGCACCAGAAGAG---------GCAGAGAGAGGAGAGGAGCGGGCAAACGCTGTACCAGGGAATCAAGACCTGTGTCAGATCCTGCAGGATGTCGGTGATGATGTCTACCAGCAGTACAGACTCACCAGACAAGGCAGTGATTTTGACTCGCAATCTGCCTTCCCCATCAAT
ACTCAGGTGTTTGCTGCAGATGGTGCTGTAGCTGAATCTTCTCAGTCTGGAACTCCACAGGGAGAA---------GCCTCTACACCCGAGGAAATGCGTGAAGAGAAAAAGGAGCAGGAAGGAGACAAGGGAGCTTCTTCGGAGGAGAGCCGAGCTGCTAAGGCTAAAGCTAGCAAACCT
CTGATGCCCACCTCTACCATCTTGAGGCTGTTGGCCGAGCTGGTTCGCTCTTATGTTGGCATTGCCACTCTTATCACCTCTTACAACTACACAGCTGGCCAGTCGGAGCTCATTAAGGAAGATTGCAGTGTGTTGGCATTTGTTTTGGACCACTTGCTCCCACACACCCAGAACTCTGAA
GATAAGGACACCCCTGCCCTTGCACGCCTTTTCTTGGCCAGCCTTGCTGCAGCTGGCACGGGCACCGATGCCCAGGCTGCACTGGTCAACGAGGTCAAAGCTGCTTTGAGTCGAGCATTGGGCATGGCAGAGGGCACAGAGAAACACGCCCGTTTGCAAGCAGTGATGTGCATCATCAGC
ACCATTATGGAGTCGTGTCCTTCCACCTCCAGCTTCTACAGCACAGCCACAGCTAAGACCCAGCACAACGGCATGAACAATATCATCCGGCTCTTCTTGAAGAAAGGCCTTGTCAATGACCTGGCCCGTGTGCCTCACAGCCTTGATCTATCCAGTCCCAATATGGCAAACACAGTAAAT
GCTGCTTTGAAGCCTCTGGAAACATTGTCGCGAATTGTGAACCAGCCCAGCAGCCTGTTTGGTGGTAAAGGGGGATCCAGCAAGAACAAGACTGAACATGACACTGTTGGCACAGTCAGAGACAGTAACAGCAACACTCAGGATCAAGGAGAAGTGGGTGAGGCAGAGCCGGTTGAGAAT
CGTGACCGAGGTCAAGCCACAGACTCTGACCTGATGGATGGAGAAGCCGAGGGAGACACTGTGGTCATTGCTGGACAGCCTGAGGTGCTGAGCACTCAGGCAATGCAGGTGGAGAACGAGTTGGTGGATTTGATCGATGAACTTTTAGAGAGAGATGCCCAAACTGTTAATAGTACCATC
ATCGTAGGTCGTTCTGGAGAGGATGAGTCTCAAGAGGATGTGCTGATGGATGAAGCTCCTTCCAATATGAGTCAGGCCTCCACTCTCCAAGCCAACAGAGAAGACTCCATGAACATCCTCGAGCCAGAAGATGAGGAGCACACGCAGGAGGAAGACTCCAGTGGTAGCAACGAGGATGAG
GACAGTCAGGATGAAGAGGAAGAGGAGGAGGAAGAAGAGGAGGAAGAT---------------------CAGGATGATGAAGAGGGAGATGAGGATGATGACGATGAAGGCTCAGAGATGGAACTGGATGAAGATTTTCCAGATATCAATGCTGCCCCTCATATTCGTTTTGAGCGATTC
GACCGAGATGATGACCTCATCATTGAGTTTGATAATATGTTCTCCACTTCAGCT------------GACATCCCTCCCTCACCAGGAAATATCCCCAGCTCCCACCCTCTGATGGTGCGTCACGCTGACCATGGCTCGCTGACTCTTGGGGGATCGGGCACCAGTAGCAGATTGGCTCAA
GGAATGGGACGTAGTCAACGTTCTCTCCGCCAGCTCACGGCCAACACAGGCCACACGATCCATGTACATTATCCTGGCAACCGTCAGCCTAACCCTCCACTCATTCTGCAGAGATTATTGGGCCCCAGCGCTGCAGCTGATATCTTGCAGCTGTCCAGCTCTCTTCCTCTGCAGTCTCGA
GGTCGTGCCCGTTTAATGGTGGGTAATGAAGATGTGCACATTATTGCCCGTTCAGACGATGAGCTGCTGGATGACTTCTTCCATGAGCAGAGCAGCACCGGAGGACAAGCT---------------------------------------------------------------------
---------------------GTGGTGAAGGTGCCCATACTGCAGCACCTGGAGAGTTTGCGTGATGAGGAGCTGGAGGAACGCAGGGAGAAAAGGAGGAGGCAGTTGGCAGAGGAAGAGGAGACTGCAAAGCAGAATGAGAGTTCTGCAGCAGGG---GAGGAGACCAGGGAACAGAGT
CTGCAGGGCTCTGGGATTGGAACAGTCAATGGAGCTGCAGAG---------------------------------AATGCTGCAGAAGGAGAACAGGCCCAGAGTGGGGTGTCCTCCTGTCTGGACCCTCCTCGCACCTCTGAGGGTTTCCTCACAGCGCCCCCATCAGGAGAAGTCACT
CCAACCACCCCTGCCCCCCATGAACAAGCCCTCGTGTCTCTGGAAACAGCCATCAGTCAGCAGGTGCACCAGCCAATCACAGAGCTGCTGCTGGCCGACTCCAATCCTGACTCTCACGGAGCCTTGGCAGGGGCAGGGCTTCCCCAGCTCTCAGCACCTGATAGGCCAAATTGTGAGGCA
GAAGCATCTCAGATGGAGATGTCACCTGCACCCACTATTGCTTCACTCAGTCCAGATATAGCTGAAAGTTCAGAGCCTGTGCCAGTGGGTGTGTCTCAACTCGAGGGTTCGCCCATGGATACGAGCAGTCCCGCTTCAGGAACGCAGGAAGAGCCGGCTGCCAGCTCAGTTCCATCCAAT
CACATGTCTCAGGAGCTATCAGGAAGTGGTGACAGCGGCCTCACAGAC---------------------------------------------------AGGCAGACAGATGCAGAAACTGGA------TCAACTTCTGTTTCATCTCCTGGCGAGACCATGCCTCGGAGTGACAGTGCC
GATAGCCAGTCGCAGGCCATCCAGGAGGAGCCCCTCCCTTCCACCAGCAATGAAGAGGAGGACCCTCTGGCAGGCATCAGTCTACCTGAAGGCGTGGATCCGTCTTTCTTGGCAGCACTGCCTGAAGACATTCGTCGGGAGGTGCTGCAGAACCAACTGGGAATCAGACCTCCTTCTCGA
CCTCCTGTCGCCTCCACTCTGACAACCACTGCTAGTGCTGTGCTAGGAGGAGGGCCAGGGGTGACCGAAGTCAGCCCTGAATTCTTAGCGGCTCTCCCACCTGCAATTCAGGAAGAGGTCCTGGCCCAGCAGCGGGCAGAGCAGCAGCGTCGGGAGTTATCCCAGCAACCCACACAGGGT
GATCAACCTCTGGACCCAGTCACATTCATCCAGACCCTGCCCTCTGAGCTGCGGCGCTCCGTTCTGGAAGACATGGAGGACAGTGTACTAGCGGTCATGCCTCCAGATATTGCAGCAGAGGCTGCAGCACTGCGAAGGGAACAAGAGGCCAGACAGAGACAACTGATGCACGAGCGCTTG
TTCGGTCACAGCTCCTCTTCAGCTCTGTCTGCCATCTTACGCTCTCCCGCCTTCACCAGCCGCCTCGGGGGCAACCGTGGGGTACAGTACACCCGGCTGGCTGTGCAAAGAGGAGGGACGTTTCAAATGGGAGGGAGTGCCAATCATAGCAGACCCTCTAGTTCAAACGTTGACTCTCTC
CTGCGCCTGCGGGGGCGTCTCTTGTTGGACCACGAGGCCTTGTCCTGCCTTCTTGTGCTGCTTTTTGTGGACGAGCCCAAACTTAACACCAGCCGCCTCCACCGAGTGCTGCGTAACTTGTGCTATCACTCTCAGACGCGTGGCTGGGTCATCCGCAGTCTCCTGTCCATCCTGCAGCGC
AGCAGTGAGAGCGAGCTGTGCCTGGAGACTGCACGCTTGGAGGAGTCCCGTGGCAAACGCTCACTAGGCCAGGGCTCATCTAGTGGAGGAAAGGGTTGTTCTTCATCCTCCCAGTCGGCTATAGCCTCTTCGTCATCGTCCTCCTCGTCCTCT---------TCTTCTCTGGAGCTGCTG
AACAGGGTGGAGTCACGGAGTTCCAGTCAGCTCTCCTGGCTGTCTGTATCAATGGACGCAGCTCTTGGATGCAGAACCAACATCTTTCAGATCCAGCGAGTATCAGGCAGGAAACACGCAGAGAGGCATTCAGCAGGAGGGAGTGTGAGCGCAGGAGGACTCACAGGTGGAGTGTCAGGA
------ACAGGAATGACGTGTACAGGGGGAGGTGGG------TCAACT---GTTCACATCCATCCACAGGCTGCGCCGGTGGTCTGTCGACATGTACTGGACACCCTCATCCAATTGGCCAAGGTATTT------------------CCAAGTCACTTCACTCAACAACGCTGTAAAGAT
CCCCTATCCTCCTCCTCCTCTGAGTTGGACACTCGTCTTTGTGCC---------------------------------AGCTCAACACCGACTATGAGTGCCAGTTGTCGGTCAGGTGGCACCAGTCAGAGTAACTCCTCTGCTACCCCAAGTAGTCTCACTTCTATCCACAATTCCCTG
AGCGCCTGCTCTGGTACGCCACAGTCCCTAGGCATCTCCACCGACTTTTGGGATCTCCTGGTCAAGCTGGACAACATGAATGTGAGCCGAAAGGGGAAGGCCTCCATGAAGACTGTCCCTCTAGGGGGTGTCGGCGAGACAGAGGGTGCGCTGTTCAGCCTTGAGGCGTCTCCGCTGGGC
CAGCTGATGAATATGCTGTCCCACCCTGTGATCCGCCGTAGTTCCCTCCTCACGGAGAAACTGCTACGTCTGCTGTCTCTGATCTCCATCGCTCTGCCTGACAACAAGGCCACGGAGGTTCCAGCCAGCCATCCAGTGCCTCAG---ACCCCA---------ACTGCCACGCCATCT---
GCACCTGCTCCTCAAACCACAGCAGGG------TCAGGGACCATCTCAGCAGTGGCAGCTACAGGCACTACGCAGGGTTCAGTC------------GGTTCAGTG---GGTACAACGCCATCTCAACCAGCCGCTACAATATCTGTGGTTGCAGGCAGCACCACCGCCTCTAGCATTATT
GCT---------------------------------------------GGAAAACTGAAGCCAGCAGTAAGCATCACGGACATTGAATCTAAACTGGCCTCTACTGGACTTACGGAGAAGCAGCTGCAGCTCTCTGTGGAGGTTCTGACATCTCACTCGTGTTCAGAGGAAGGTCTGGAG
GACGCAGCCAACATCTTGCTGCAGCTGTCCAGAGGGGACGCACCGACCCGAGACACTGTGCTTAGACTTCTGCTCAGCGGAGCACGTCACCTTGGATACACTCTCTGCAAACAAATCGGCACTTTATTAGCTGAGTTGAGGGAGTATAATCTAGAGCAGCAGAGAAGAGCACGGGCTGAT
GCTCAGTCTCCTGAAGCTTCTCATGATGACCCATCCATCACCACACGCCTCAAGGGCAAGATGACCAGCAGGTTTGACGGGTCAGAGAGTGTGGTGATTGTTGCTGCTCAGAAGCGCACGTTAGGTGGCCGGGAGCTTCAGTTGCCCTGCATGAGCTCGCTCACTTCCAAGACCTCAACG
CAGAAGTTTTTCTTGCGGGTACTGCAGGTCATCATCCAGCTTAGAGAAGACACGCGGCGCGCTAACAAGAAAGCCAAGCAGACAGGAGGAAGACTAAGTTCAACCAGTCTGGGCTCGGCCAGTAGTATTCAGGCTGCGGTCCGTCAGCTGGAGGCTGAAGCGGACGCCATCATTCAGATG
GTGAGAGAGGGACAGAGGGCACGCCGTCTACAGCAGGCCCCCCCACCCTCTTCATCTGCATCCTCTTCCGCTGCTGCTGCTGCTGCATCCGCTGCTGTGGCTGTGGCTGGATCGTCTGCCCCCAGTACCTCTGCAACCAACAACCCCCCCGCTGGCACGGCCAGCGCAGCCACG------
TCGGAGGTTCACACTGTTGCCGAGCCACCAGCAGCTCAGAGAGATGATTCGCCCATGGATGTGGATCAGCCCTCTCCTTTGGAACAGGACCAGCCAACATTA------------GGTGAGGAGAGCAGCAGTCAGCAGGAGCAGGAGGAGCGTTTGCCTGACCTGCCGCTGTTAAGTGAG
CAGCTGCTTTTGGATGAGCTGTGGGACATGCTTGGAGAATGTCTGAAAGAGCTTGAAGAGTCTCATGACCAACATGCAGTTCTAGTGCTGCAGCCTGCAGTGGAGGCCTTTTTCTTGGTGCATGCAACAGAGCGGGAAAGCAAACCACCAGTTCGGGACACTCGGGAGAGCCAGCTGTCA
CACATCAAGGATGAGCCTCCACCCCTGTCACCCGCCCCTCTCACACCCGCTACCCCCTCCTCTCTGGACCCCTTTTTTTCCAGAGAGCCTTCCTCTATGCACATCTCTTCCAACCTGCCTCCAGATACACAGAAGTTCCTCCGTTTCGCA------------------------------
---------------------------------GAGACCCACCGCACAGTGCTGAATCAGATCCTGCGTCAATCCACCACTCACCTGGCAGACGGGCCTTTCGCTGTTTTGGTTGACTACATTCGCATCTTGGACTTTGACGTCAAGCGCAAGTATTTCCGTCAGGAGCTGGAGCGTCTG
GATGAAGGCTTGAGGAAAGAGGATATGGCCGTCCATGTGAGGAGAGATCACGTCTTTGAAGATTCTTACAGAGAGCTGCACCGCAAGAGCCCAGAAGACATGAAGAACAGATTGTATATAGTATTTGAAGGAGAGGAGGGTCAGGATGCAGGCGGGCTGTTAAGAGAGTGGTACATGATC
ATCTCCAGAGAAATGTTCAACCCCATGTATGCCCTGTTTCGCACCTCCCCCGGCGATCGGGTCACCTATACCATCAACCCCTCCTCCCACTGCAACCCCAACCATCTCAGCTACTTCAAGTTTGTGGGACGTGTGGTGGCCAAAGCAGTCTACGACAACAGGCTATTAGAGTGTTACTTT
ACACGCAGCTTCTACAAGCACATCCTGGGCAAGAGCGTTAGGTATACAGACATGGAAAGCGAAGACTATCCCTTTTTCCAAGGTCTGGTTTATTTGTTGGAGAACGATGTGTCGACTCTGGGCTACGAGCTGACATTCAGCACAGAGGTCCAAGAGTTTGGCGTGTGTGAAGTGAGAGAT
CTGAAGGCCAACGGTGCCAACATTCTTGTCACAGAAGAGAATAAGAAGGAATATGTGCATCTGGTCTGCCAGATGAAGATGACAGGTGCAATCCGTAAACAGCTGGCTGCCTTCCTGGAGGGCTTTTATGAGATCATCCCCAAGAGACTGATCTCCATCTTCACTGAGCAAGAGCTGGAG
CTGCTCATCTCCGGCCTGCCCACCATTGACATCGACGACCTCAAGGCCAATACTGAATACCATAAATATCAGTCCAGTTCTATTCAGATCCAGTGGTTCTGGCGTGCTTTACGATCCTTCGACCAGGCTGACAGGGCCAAATTTCTGCAGTTTGTTACGGGCACTTCCAAGGTGCCACTG
CAGGGCTTTGCTGCACTGGAGGGAATGAACGGCATTCAGAAGTTCCAGATCCACCGAGATGACCGCTCCACTGACCGCCTGCCCTCTGCGCACACTTCT---------------------------------------------------------------------------------
------------TTAACCAGTTGGACCTCCCAGCGTACGAGAGCTACGAGAAGT
>ENSGACP00000011629_GACU
------------ATGAAGGTTGACAGAAGCAAGTTAAAGAAAACTCCTACGGAAGCTCCTGCCGACTGCAGGATACTTATAGAGAAGCTTAAGGCGTGCAGCGATGAGCAACTGTTGGTTGAACTGCAGCACATCAAGACATGGAATATTGGAAAGTGTGAGCTGTACCACTGGGTGGAC
CTACTGGACCGCTTTGATGGCATTCTGTGCGATGCGGGCCAGACAGTGGAGAATATGTCCTGGCTGCTGGTGTGTGACCGCCCTGATAACGGACAGCTCAAAGCCCTGCTTTTGGCAGTTCTCAACTTCACAGCCCTGCTCATTGAGTACAGCTTCTCTAGGCACCTCTACAGCTCCATA
GAGCACTTAACCACCTTGTTAGCATCATGTGACATGCAGGTGGTCTTGTCTGTGCTGAACCTGCTGTATGTGTTCAGTAAGCGGTCCAACTACATCACAAGACTGGGATCTGACAAAAGGACCCCTCTACTGGCCCGTTTGCAACACCTGGCCGAGAGCTGGGGAGGAAAGGAGAATGGC
TTCGGTCTGGCTGAGTGCTGCAGGGATCTGCTCATGACGAAGTACCCGCCCAGTGCCACCACACTGCACTTTGAGTTTTACGCTGAACCGGGCCCTGAGGTAAAAGTAGAGAAGAAG---ACAAGCACTAACACACTACACTATATTCACATCGAGCAGCTTGACAAGATTTCAGAGAGC
CCATCTGAGATTATGGAGTCATTGACAGTGATGTATAACATCCCTAAAGACAAGCAGACCTTGCTGTTCACACACATTCGACTGGCCCATGGTTTCTCAGACCACAAGAAGAGGTTGCAGGCTGTGCAGGCCCGACTGCATGCGATCTCCATACTGGTGTATTCAAATGCACTCCAAGAA
TCGGCCAACAGCATTCTGTACAATGGCTTGATAGAAGAGCTGGTGGATGTATTACAGATTACAGACAAACAGCTTGTGGATATCAAAGCAGCGTCTTTGCGCACTTTAACTTCAATTGTCCATCTGGAGAGGACGCCCAAGCTTTCCAACATCATCGACTGCACCGGCACTGCCTCCTAC
CATGGCTTCTTGCCTGTGTTGGTGCGCAACTGCATACAGGCCATGATCGATCCTCTGATGGAACCCTACCCGCACCAGTTTGCCACCGCACTGTTCTCCTTCCTCTACCACTTGGCCAGCTATGATGCTGGAGGGGAAGCCCTTGTGTCCTGTGGCATGATGGAAGCTCTCCTGAAGGTT
ATCAAGTTTCTGGGTGATGAGCAGGACCAGATCACCTTTGTGACGCGAGCAGTGAGGGTTGTGGACCTCATCACCAACCTTGACATGGCTGCCTTTCAGTCCCACAGCGGCCTTTCCATTTTTATCTCCAGGCTAGAGCATGAGGTAGAACTGTCAAGGAAAGAGTGCCCTTTTGTCATC
AAGCCAAAGATCCAGAGGCCTAGCACAGCTGCAGAGTCGGAAGACATGGATACGGACATGGAG------------------------------------------------------------------------------------------------------------AGTATGCAG
TGTATTCCGCAGAGGGCAGCACTGTTAAAGTCAATGCTTAATTTCTTGAAGAAAGCAATCCAGGACCCGGCCTTTTCTGATGGTATCCGCCACGAA------GTAATGGATGGGTCGTTGCCTACCTCACTCAAGCACATCATCAGTAATGCAGAATATTATGGCCCTTCACTGTTCCTC
TTGGCGACGGAGGTTGTGACGGTGTTTGTGTTCCAGGAGCCATCACTGCTCTCGTCCCTGCAGGATAATGGGCTCACTGACGTCATGCTGCATGCTCTTCTCATCAAAGATGTTCCTGCTACCCGGGAGGTGTTGGGCTCTCTCCCCAATGTGTTCAGCGCCCTGTGCCTGAATGCCAGA
GGCCTGCACTCCTTTGTTCAGTGCCAGCCGTTTGAGCGCCTCTTCAAAGTGCTTTTGTCCCCTGACTACCTGCCCGCAATGCGACGGCGACGCAGCTCAGACCCATTGGGTGACACTGCATCCAACTTGGGCAGTGCTGTGGATGAACTTATGAGGCACCAACCCACTTTGAAGACTGAT
GCTACAACTGCCATTATTAAGTTACTGGAGGAGATCTGCAACCTAGGTCGAGCCCCTGAGTACATCTGCCAGAAACCGTCTATCCAGAAAGCCGATGGCACTGTGGCGGTGCCTCCAGCACGCTCCAGCCACGCTGCTGAGGAAGCTTCAAGTGAGGATGAAGAGGAAGAGGAGGCCCTC
CACACATTCAGCCAGCAGCAGGGGGAACCAGAGAGCAACAGACAG------------------GTTGTGGGCACTGAGGAGCGGATACCCATTCCTCTCATGGATTATATACTGAACGTGATGAAGTTTGTGGAATCCATTCTGAGCAACAACACCACAGATGACCACTGTCAGGAGTTT
GTCAACCAGAAGGGTCTGCTACCTCTGGTTTCTATTCTGGGCCTGCCCAACTTGCCCATAGACTTCCCCACGTCTGCTGCCTGCCAGGCTGTGGCTGGTGTCTGCAAATCCATATTGACACTCTCTCATGAGCCTAAGGTACTCCAAGAGGGCCTGTGCCAACTGGACAGCATCCTGACG
TCTCTGGAGCCACTTCATCGACCAATTGAGGTGCCTGGTGGATCTGTGCTGCTGAGAGAACTGGCCAACGCAGGCCATGTCACCGACCCGACGTTGTCGGCACGGGCCACACCACTGCTACATGCTCTTACTGCAGCGCATGCCTACATCCTCATGTTTGTCCATACTTGCAGAGTAGGG
CAGAGTGAGATCAGAGCCATCTCAGTCAACCAGTGGGGCTCCCAGCTGGGCTTGAGCGTTCTCAACAAGCTTAGCCAGCTCTACTGCTCTCTGGTATGGGAGAGCACCGTGCTGCTGTCCCTTTGCACGCCCAACAGTCTGCCCCCAGGATGTGAGTTTGGCCAGGCCGACATGCAGAAA
CTGGTGCCCAAGGAGGAGAAGCCATCTGGCAGCACTGCACCCGCCACGTCATCTGGCTCCAGGAGAACT---GAGTCTGAGGCAGTGACT------GTAGATTCAACTACTGGTGGACTGCTGGAAGGCATGGGTCTAGATGGTGACACCTTGGCTCCCATGGAGACGGACGAACCCACC
GCGACTGACCCTAAGGCCAAGTCCAAACTTACCCCAGCTATGGCCACCCGCATTAAACAGATAAAACCTCTACTATCC------GCTTCATCTCGATTAGGGAGAGCTCTGGCTGAACTCTTTGGCCTGCTGGTGAAGCTGTGTGTGGGCTCCCCAGTGCGCCAACGGCGGTCCCACCAC
GCCACAAGCACAGGCACTACACCCACGCCTGCTGCCCGGGCCACTGCCTCTGCCCTGACAAAGCTCCTCACAAAGGGTCTCAGTTGGCAGCCACCACCCTACACACCCACCCCTCGTTTCAGGCTGACTTTCTTCATCTGCTCAGTGGGCTTCACGTCCCCCATGCTGTTTGATGAGAGG
AAGTACCCCTACCACCTTATGCTGCAGAAGTTCTTCTGCTCTGGGGGCCATGATGCCTTATTTGAGACATTTAACTGGGCCCTGTCAATGGGTGGAAAGGTACCTGTATCTGAGGGTTTGGAGCATACTGATCTGCCAGACGGGACAGGGGAGTTCCTGGATGCTTGGTTAATGCTGGTG
GAGAAGATGGTGAACCCAAGCACTGTGCTGGACTCACCCCATTCCCTGCCAGCTAAAACGCCTGGTGTCACACCCACCATGCCGCAGTTCAGTGCCCTTCGGTTCCTCATAGTCACCCAAAAGGCTGCATTCAGTTGCATCCGCAGTCTGTGGAACAGAAAGCCTCTGAAGGTGTATGGA
GGCAGAATGGCCGAATCGATGCTGGCCATCCTCTGCCACATACTGAGAGGGGAGCCTGTAATTCAGGAGCGCCTGGCCAAGGAGAGAGAGGGGGCGCTGCGCCCGGAT---------------------------------GACGAAGCACATTCAGCTAATTCA---------------
------------------------------------------------------------------------------------------------------ACCCCCCGCCGTGATCCCCAG---------------GTGAACCAGGCCCAGCTTACACAGCTGATGGACATGGGTTTC
TCAAGAGAGCATGCCATGGAGTCTCTACTGAACACCAGCACCATGGAGCAGGCCACGGAGTACCTTCTAACTCACCCTCCTCCACTTCTTGGTGGAGCAGTAAGAGACCTGACTATGTCTGAAGAGGACCAGATGATGAGAGCCATTGCCATGTCCCTTGGGCAAGAGGTCAGCATGGAG
CAGCGGTCGGATTCTCCTGAGGAAGCAGCACGTCGGCGTGAGGAAGACGACAGGAGAGCCAGGGAGCGGGCCGAGGAGGAGGAGGCGCGTTGCTTGGAGCGCTTCATGGAGGCTGAGCCACTGGACCCCAAGGAGCTGCATACCTTCACTGACTCCATGCTGCCCGGCTGCTTCCACCTT
CTGGATGAGCTGCCGGACACTGTCTACCGACTATGTGACCTTTTGATGACCGCCATTAAGAGGAGTGGAGCGGAGTACCGAGATCTCATCCTCGGCCAGGTTGTCGACCAGGTGTGGCAGGCAGCAGACACCCTCATCAAAGCGGCTGAGCCTCTGACTACCAGCGACACAAAGACTGTG
TCTGAATGGACCAGACAGATGGCCACGCTTCCCCAAGCCTCCAAGCTCGCGACAAGAATCCTGCTGCTCACGTTGCTATTTGAAGAACTGAAGTTGTTGGGTGCTAGAGTAGTGGAGAACAGTGGGATTCTGGATCTGCTGATCAAGCTCCTTGAGGTCGTTCAGCCCTGTCTGCAAGCT
GCGAAAGAACAGAAAGACATCCAGACGCCCAAATGGATCACACCAGTGCTCCTGATCATTGACTTCTACGAGAAGATGGCGGTATCTTCAAAGCGCAGGGAACAAATGAACAAGTATCTTCAACCCAATGGGAATAACTGGCGGTGGTTTGATGACCGCTCGGGCCGTTGGTGCAGTTAC
AGTGCATCAAACAACAGTACCATCGACTCTGCTTGGAGGGCTGGGGAGAGCAGTGTCCGCTTCACAGCGGGACGCCGGAGATACACTGTGCAGTTTAACACAATGGTGCAGGTTAACGAAGAGACTGGTAACAGGAGGCCAGTGATGTTAACTGTCCAGAGAGTGCCTCGCATGCCTAAG
CCTGCCAAGGCTGGTGGCATCACTGACTCAGAGAGAGATGAGGAA------GACAGGAGCAAAGCAGAGGAAACCCAGACTGACCTGGACTCC---GAAGCAGCAGTGGAGATGAGTGTTACGAAGGAGGACTCCAGCCAGCCGAAAGAGGCC---------------------------
---------------------------TCCTCAGCCCCGGAGTCTGACAACTCTCAGAGCGCT------------------------GATATTGTTGTACAAGGCCTGACCGGGGACATGACCACCGTTCTCATTCGTGCCTGTGTCAGTATGATTAGCGTTCCTGTTGACCCAGACACA
CTCCACGCCACTTTGCGTCTGTGTTTGCGTCTTACACGGAATCATCACTACGCTATGATGTTTGCCGAGCTGAAGAGCACACGGATGATTTTGGGGCTGACTCAGATCTCCGGCTTCAATGGCTTCACCCCGCTGGTCACACTGCTGTTCAGACACATCATAGAAGATCCAGCCACCCTG
CGGCACACCATGGAGAAGGTGGTGAGGTCTGCCGTTACCAGCGGAGCAGGTAGTACCACCTCAGGAGTGGTGTCAGGCAGCCTTGGTTCCAGAGAAATCAATTATATCCTTCGCGTCCTGGGCCCTGCCGCATGCCGTAACCCTGAATGCTTCGCCGAAACCGCCAGCAACTGTGTGCGC
ATTGCTCTGCCTGCACCCCGGGGGGCTGGCACGGCCTCTGATGACGAGTTTGAGAACCTTCGAATTAAGGGGCCCAATGCTGTGCAGCTGGTTAAGACCACTCCGCTAAAACTGTCCCCCTTACCCATCATCCCCGACACTATCAAGGAAGTTATCTATGACATGCTCAATGCTCTGGCT
GCCTACCATGCTCCTGAAGAACGTGGCACAGCTGAACGTCCAGAGGAA------------CTGCCTGGTGGACCAGACCTGTGCCAGATATTACAGGATGTTGGAGATGACGTTTATCAGCAGTACAGACTGACCCGACAGGGCAGCGACTTTGACTCCCAGTCTGCGTTCCATATTAAT
GCTCAAGTGTTTTCTGCTGATGGAGCCGTCGCTGAGTCTTCCCAGTCGGGCACACCACAAGGTGAA---------GCATCCACACCAGAAGAGATGCGGGAGGAAAAGAAGGAGCAGGAGGGAGAGAAGAGTACCAGCTCAGAGGAGGGTAAAGCAGCCAAAGTAAAGGCAAGAAAGCCT
CTAATGCCTACCTCCACCATCCTGAGACTGTTGGCTGAATTGGTGCGCTCCTACGTGGGCATTGCCACTCTGATCGCCTCCTACTGCTACACTGCTGGACAGTCCGAGCTGATTAAAGAGGACTGTAGTGTTCTTGCCTTTGTGCTCGACCACTTACTGCCCCACACCCAGAATTTGGAG
GACAAGGACACGCCAGCCTTGGCCCGGCTCTTCCTAGCCAGCCTGGCAGCTGCCGGCACGGGCACTGATGCCCAGGTGGCCCTAGTCAATGAGGTGAAGGCTGCCCTTAGTCGAGCACTAGCAATGACAGAGGGTCCGGAAAAACATGCCAGGCTTCAGGCGGTGATGTGTATCATCAGC
ACCATCATGGAATCGTGCCCCTCAACGTCCAGTTTCTACAGCACAGCAGCAGCCAAGACTCAACACAATGGCATGAACAATATCATACGGCTATTTCTTAAGAAAGGACTGGTCAACGATTTGGCCCGTGTGCCTCACAGCTTGGATTTGTCCAGTCCCAACATGGCCAACACAGTAAAT
GCTGCATTGAAGCCTCTGGAGACTCTGTCCCGGATTGTTAACCAGCCCAGCAGTCTGTTTGGGGCTAAAGGAGGCTCCAGCAAGAACAAGCCCGAACATGACACTGTGGGCACTGCAAGGGACAGCAACAGCAACACTCAGGACCAAGGAGAGTCTGGTGAGTCTGAGCCAGTGGAGGGA
AACCACAGAGTGCAGGGAAGAGACAACGACCTGATGGATGGAGAGACCGAGGGAGACACGGTTGTCATTGCTGGTCAGCCAGAGGTTCTCAGCACACAGGCTATGCAGGTAGAAAATGAATTGGTGGATCTGATTGATGAGCTGCTGGAGAGAGATGCTGGCACCGTCAACAGCACAATA
ATAGTGGGACGAGGCGGAGAAGATGAATCTCAAGAAGATGTGTTGATGGATGAGGCCCCCTCCAATATTAGCCAGGCATCCACTCTTCAAGCCAACCGGGAAGACTCAATGAACATCCTGGAACCAGAGGATGAGGAGCACACACAGGAGGAAGACTCAAGTGGCAGTAATGATGATGAA
GACAGC---------------------------------------GACTCATGTTTGTTACTGTTCCTTCAGGATGACGAAGAAGGAGATGAGGATGACGACGACGAAGGTTCAGAGATGGAGCTGGACGAGGACTTCCCTGACATCAATGCCGCACCACATATCCGCTTCGAAAGGTTT
GACAGGGATGATGACCTCATCATAGAGTTTGACAACATGTTCTCCAACAACGCT------------GACATCCCTCCCTCCCCAGGCAACATCCCCAGCTCCCACCCACTGATGGTGCGCCATGCGGACCACGGTTCCCTCACCCTTGGTGTGGCAGGCACGAGCAGCCGCCTAGCACAG
GGCATGGGTCGCAGCCAGCGAACTCTGCGGCAGCTCACTGCCAACAGCGGACACACTATCCACGTCCACTACCCTGGCAACCGCCAGCCAAACCCCCCGCTCATCTTGCAAAGATTGTTGGGCCCCAGTGCAGCAGCAGACATTTTACAACTGTCCAGCTCCCTGCCGCTGCAATCTCGA
GGCCGGGCCCGCCTTTTGGTCGGAAATGAGGATGTGCACATCATCGCCCGATCTGATGACGAGTTGTTGGATGATTTTTTCCATGAGCAGAGCAGCACTGGGGGACAAACCGGAACTCTCTCTAGTATTCCAACTGCCTTAACAAGATGGACAGATGAGTGTAAAGTACTGGATGCAGAG
AGTATGCACGACTGTGTTGCTGTGGTGAAGGTGCCTATCCTGCAGCATCTGGAGAGTCTGCGCGATGAGGAGCTGGAGGAGCGTAGAGAGAAGAGGAGGAGGCAGCTGGCTGAGGAGGAGGAGTCT---AAGCAGAGTGAGAGGAGGGCCTCTGGAGCAGAACAAGCCAGGGAACAGACG
CTGCAG---------------------------------------------------------------------GATGTTGCAGAA---------------------------------------------------------------------GCTCCCCCATCTGGAGAGGTCACT
CCCACCACACCGGCTCCTCATGAACAGACTTTGGTCTCCCTGGAGACTCCGATCAGTCAGCAGGTCCACCAGCCAATTACTGACCTGCTACTGGCCGAGTCGCACGCAAGCTCACTGGCTGCTCTGGCTGGAGCGGGGCTTCCTCCGCTGTCGTCAGCTGACCGGCCCAACAGTGAAGCA
GAGGCATCTCAGATGGAAATGTCCCCGGCACCCACAATCGCCTCCCTAAGTCCAGACATTGTGGAGACCTCAGAGCCTGCAATAGTGGGTGTGTCACAACTGGAAGGGTCACCCATGGATACCAGCAGCCCTGCCTCTGCCACTCTGGAAGAATCTACTTCCAATTCTGCACAGACAACC
CAGCTGTCTCAGGAGCTGTCCGGCAGCGGGGAAAGTGGGCTGACTGAC---------------------------------------------------CGGCAAACGGATGCAAAGACTGGTTACAGCTCTACTTCTGTCTCATCACCTGGGGAAACAATGCCCCGCAGCGAGAGTGCT
GGTAGCCATTCTCAGGCCATCCAGGAAGAGCCCCTCCCGTCCACCAGCAACGACGACGAGGACCCTCTAGCAGGTATAAGTCTGCCAGAGGGTGTGGATCCCTCTTTTCTGGCAGCTCTACCAGAGGACATCCGTCGAGAGGTGCTGCAAAATCAGCTTGGCATCAGACCACCCTCCCGT
CCCGCTGCTGCCACTGCCTTGCCTTCCACTACAGCACCTGTACTG---GGAGGACAGGGGTTGACTGAGGTCAGCCCTGAGTTCCTGGCGGCCTTGCCACCTGCCATCCAGGAGGAGGTGCTTGCCCAGCAAAGGGCTGAGCAGCAGCGGAGGGAGCTTGCCCAACAGCCCCAACAGGGA
GACACTCCTCTAGATCCAGTCACCTTCATCCAGACGCTGCCCTCAGAACTTCGGCGTAGTGTCCTGGAGGACATGGAAGACAGCGTGTTGGCTGTCATGCCGCCGGACATTGCTGCCGAAGCAGCCGCGTTGCGTAGAGAACAAGAGGCACGCCAGAGGCAACTGATGCACGAGAGGTTG
TTTGGTCATAGCTCATCGTCGGCCCTGTCAGCCATCTTGCGCTCACCTGCCTTTACCAGTCGTTTAGGGAGCAATCGTGGCGTCCAGTACACTCGACTCGCTGTGCAGAGAGGAGGCACATTTCAAATGGGGGGAGGAACAAACCAC---AGACCATCCAGTTCCAGCGTGGACTCCTTG
TTACGTCTGCGTGGTCGATTGCTGCTGGACCACGAGGCCTTATCCTGCCTGCTGGTTTTGCTGTTTGTGGATGAGCCAAAGCTCAACACCAGCCGTCTGCACCGCGTGCTCAGGAACCTCTGCTACCACTCTCAGACTCGTGGTTGGGTCATTCGGAGCCTGTTGTCCATCCTCCAGCGC
AGCAGCGAGAGTGAGGTGTGTGTGGAGACAACGCGCCTCGAAGATTCTCGCGGCAAGAGGAGC---ACCCAGTCCTCGTCA---TCC---------------------------------------------------TCGTCTTCATCCTCA---------TCTTCCTTGGAGCTTCTG
AACCGGGTGGAGTCTCGCAGCTCCAGCCAACTCTCCTGGCTCTCAGTTTCTATGGATGCAGCCTTGGGCTGTCGGACAAACATTTTCCAGATTCAGCGAGCATCGGGTAGGAAGCACGCTGACCGGCACCCA------------------------------------------------
---------------------------GCCGGGGGT------TCAACAGGTGTCCACATCCACCCACAAGCCGCTCCAGTGGTCTGTCGACACGTTTTGGACACACTGATCCAGCTG---------TTCTTTCTCTGCAGGTTTTCCCCAGCCACTTTCACTCAGCAGCGCTGCAAGGAT
---CTGTTATCATCTTCGTCTGACCTGGACTCACGTCTTTGTTCAATCGCCTCCTTGGGAGGGGGT------------------------------------------------------------------------------------------------------------------
------------------------TCTCTGGGAATCTCCACTGATTTTTGGGACCTTCTGGTCAAGCTGGACAACATGAATGTCAGCCGCAAGGGCAAAGCCTCTATGAAGACCGTGCCACTGGGGGGCAGTGCAGAGGCTGAGGGGGCGCAGTTAAGCCTGGAGACGTCTCCTCTCGGC
CAGCTGATGAACATGCTGTCCCACCCTGTAATCAGACGGAGCTCCTTGCTCACTGAAAAACTG---CGTCTGCTCTCCCTCATATCCATTGCCCTGCCCGACAACAAGGCCACCGAGGTGCCTGCTGGACACCCAACCCCACAG---GCTGCCATCCCCAGCACGGCGTCCAGCTCAGGA
GTCACAGCCCACATCACAACACAAGGC------ACA------------------GTGTCAGCGGGCTCTATTCCGCCTACTTTGACGGTCTTGGGGACCTCTGTG---GGAGCTGCGATCCAGGGTTCATCCTCAGGGACAAGCCTAGCCGCC---TCTCAGACCTCCTCTACAATGATC
TCTATACCCACGTCCACTGGAATAACCTCTGCAGCTTTTGCCAAAACAGGAAAACCGAGGGGCACTGCTATCAGTACGGAGTGTGACAACAAGATGGCCTCCAGTGGACTCACAGAGAAACAGCTTCAACTCTCTGTGGAGGTGTTGACATCTCACTCATGTTCAGAAGAGGGTCTAGAA
GATGCAGCCAACATCCTGCTGCAGTTATCTAGAGGAGATGGTGCCACCAGAGACACTGTGCTCAGACTACTGCTCAGTGGAGCGAGACACCTCGGATACACTCTTTGCAAACAGATCGGTACATTGCTGGCTGAACTTAGAGAATACAACTTGGAACAACAGAGACGGGCACAAGCGGAT
TCAAATTCCCCAGATGGCCCTCCTGAGGATTCCTCCATCTCAGGCAAACCGAAGGGCAAGATCTCTAGCAGGTTCGACGGGTCGGAGAGTGTGGTCATTGTGGCTGCACAGAAACGCACACTTGGGGGACGTGAACTACAGTTACCCTGTATGAGCTCACTAACCTCGAAGACGTCGACG
CAGAAGTTCTTCTTGCGAGTGCTGCAGGTCATCATCCAGCTCCGCGAGGACACGCGGCGCGCCAACAAGAAAGCCAAACAGACGGGG---CGATTAGGCTCAAGTAGTTTAGGCTCAGCCAGCAGCATCCAGGCTGCGGTGCGTCAACTAGAGGCTGAAGCCGACGCCATCATCCAGATG
GTAAGAGAGGGTCAGCGGGCACGTCGGCTCCAACAGGCC---------------------------------------------------------------------------------------------------------------------------------------CCCCCA
TCTGAAGTACAGTCAATGTCAGAAGCCCAGGCAGCCCAGCGAGATGATTCTCCAATGGATGTGGACCAGCCATCTCCTCTTGAGCAGGACCCTGCACCTCTGGTTATCACCGATAATGAAGATGGTAATGGACCGCCCGAGAGTGAGGAGAGACTTCCTGACCTGCCGCTGCTCAGCGAG
CAGCTTCTGTTGGATGAACTATGGGACATGCTTGGGGAGTGCCTGAAAGAGCTGGAGGAGTCTCATGACCAGCATGCCGTTCTGGTTCTTCAGCCTGCTGTGGAGGCCTTCTTCCTAGTCCATGCCACTGAACGGGAAAGCAAACCTCCTGTGAGGGACACCCGGGAGAGCCAGCTTTCT
CACATCAAGGATGAGCCCCCGCCGCTGTCGCCGGCACCCCTCACACCTGCCACACCCTCATCCCTAGATCCGTTCTTTTCCAGAGAACCATCCTCAATGCACATCTCTTCAAACCTTCCACCGGATACGCAGAAGTTCCTCCGCTTTGCC------------------------------
---------------------------------GAAACTCACCGCACAGTGCTTAACCAGATCTTGCGTCAGTCCACCACTCACTTGGCTGATGGGCCTTTTGCAGTGCTGGTTGACTACATACGCATCCTCGACTTTGACGTTAAGAGAAAGTACTTCCGCCAGGAGTTGGAGCGACTG
GATGAAGGTCTCAGGAAGGAGGACATGGCTGTGCATGTGAGGAGAGATCACGTGTTTGAGGACTCCTACAGGGAGCTGCATCGCAAAAGCCCAGAGGACATGAAGAACAGGCTATACATTGTGTTTGAAGGGGAGGAAGGCCAGGATGCTGGTGGCCTGCTGAGGGAATGGTACATGATC
ATCTCACGGGAGATGTTCAACCCCATGTACGCCCTGTTTCGCACTTCACCGGGCGACCGCGTCACCTATACCATCAACCCCTCATCCCACTGCAACCCCAACCACCTGAGCTACTTCAAGTTTGTGGGTCGTGTGGTAGCAAAGGCTGTCTACGATAACCGGTTATTGGAGTGCTACTTC
ACCCGCAGCTTCTACAAGCACATTCTGGGCAAGAGTGTCAGGTACACTGACATGGAGAGCGAGGACTACCCGTTTTTCCAGGGTTTGGTGTACTTGTTGGAGAATGATGTGTCCACGCTGGGCTATGAGCTGACATTCAGCACAGAGGTCCAGGAGTTTGGAGTATGTGAAGTGAGAGAC
CTCAAGCCAAATGGAGCCAACATCCTAGTCACAGAGGAAAATAAGAAAGAGTATGTGCACCTAGTTTGCCAGATGAAGATGACAGGTGCGATCCGCAAGCAGCTGGCAGCCTTCCTAGAGGGATTCTATGAAATCATCCCCAAGAGGCTGATCTCCATCTTCACTGAGCAGGAGCTGGAG
CTGCTCATCTCTGGCCTGCCCACAATTGACATTGATGACCTTAAGGCCAACACTGAATATCACAAATACCAGTCCAGCTCCATCCAGATCCAGTGGTTCTGGAGGGCCTTGCGGTCCTTTGACCAAGCCGACCGGGCCAAGTTCCTACAGTTTGTCACCGGCACATCCAAGGTTCCCCTG
CAGGGTTTTGCTGCCTTGGAGGGCATGAACGGCATCCAGAAGTTCCAGATCCACCGGGATGATCGCTCCACTGACCGCCTGCCATCTGCTCATACCTGCTTTAACCAGCTGGACCTCCCAGCCTACGAAAGCTATGAAAAGCTGAGACATATGCTGCTGTTGGCCATTCAGGAATGCTCG
GAGGGATTCGGATTGGCC------------------------------------
>ENSXMAP00000010917_XMAC
------------ATGAAGGTTGACAGAAGCAAATTAAAGAAAACGCCTACGGAAGCTCCAGCTGACTGCAGGATTCTTATAGAGAAGCTAAAGGCATGTCATGATGAGCAGCTATTGGTTGAACTGCAACAAATCAAGACCTGGAACATTGGCAAGTGTGAGCTCTACCATTGGGTGGAT
CTGCTGGATCGCTTTGATGGCATTCTGTGCGATGCAGGCCAGACAGTGGAGAATATGTCATGGTTGCTCGTGTGTGACCGTCCAGACAATGGACAGCTCAAAGCCTTGCTTTTGGCAGTGCTTAACTTCACAGCTCTGCTCATTGAGTACAGCTTCTCTAGACATCTCTACAGTTCCATA
GAGCACTTAACCACCTTGTTAGCATCATGCGACATGCAAGTGGTCCTGTCTGTGCTGAACCTATTGTATGTGTTCAGCAAACGCTCCAACTATATCACAAGACTTGGATCTGATAAAAGAACACCTCTCCTGGCTCGCCTACAACACCTGGCTGAGAGCTGGGGAGGAAAGGAGAATGGC
TTTGGCCTGGCTGAATGCTGCAGGGATCTCACTATGACGAAGTATCCTCCAAGTGCCACCACACTGCACTTTGAGTTTTACGCTGAACCGGGCCCAGAGGTCAAAGTGGATAGAAAGCAGACAAGTAGTAACACACTACACTATATTCACATCGAGCAGCTTGACAAGATTTCAGAAAGT
CCATCTGAAATCATGGAGTCGCTGACCGTCATGTACAACATCCCTAAAGACAAGCAGACACTTCTGTTCACTCACATTCGTCTGGCCCATGGTTTCTCAAATCACAAAAAGAGGTTGCAGGCCGTGCAGGCTCGACTACATGCCATTTCTATACTGGTGTATTCAAATGCACTTCAAGAG
TCAGCCAACAGTATTTTATATAACGGCTTGATAGAGGAGCTGGTGGACGTCTTGCAGATTACAGATAAACAGCTTGTGGATATCAAAGCAGCATCTCTGCGCACTTTAACATCAATAGTCCATCTGGAGAGGACACCCAAGCTTTCAAACATCATCGACTGCACGGGCACAGCGTCCTAT
CATGGCTTCTTGCCTGTGTTGGTGCGCAACTGTATACAAGCAATGATTGATCCTTCCATGGAACCATACCCGCACCAGTTTGCCACAGCGCTCTTCTCATTCCTCTACCACCTGGCTAGCTATGATGCTGGAGGCGAAGCCCTCGTTTCCTGTGGCATGATGGAAGCCCTTCTGAAGGTG
ATCAAGTTCTTGGGCGATGAGCAGGACCAAATCACCTTTGTGACACGAGCAGTACGGGTTGTGGACCTCATCACCAATCTTGACATGGCTGCCTTTCAGTCCCACAGCGGCCTTTCCATCTTCATTTGCAGACTAGAGCATGAGGTGGACTTGTCGCGGAAAGAGTGCCCTTTTGTCATC
AAGCCAAAGATCCAGAGGCCTAGTGCAACTGTGGAGTCTGAGGACATGGACACAGACATGGAGCTGTCAGAAGTTGCCATGGAGAGTAGCCCTGGACCATCATCATCTTCTGGCTCCAGACCGGAGGTCGATCACCGAGCACAGAGCAGTTCTTCTAACACGCCTCGCACAGGCATGCAG
TGTATCCCGCAGAGGGCCGCTCTGTTGAAGTCAATGCTAAATTTCCTGAAGAAAGCCATCCAGGATCCTGCCTTCTCTGATGGCATTCGTCAT---------GTAATGGACGGGTCCCTGCCTACCTCACTTAAACACATCATCAGTAATGCGGAATACTACGGCCCCTCATTGTTCCTC
CTGGCGACAGAGGTGGTGACGGTTTTTGTGTTCCAGGAGCCATCCCTGCTCTCCTCCCTGCAGGATAATGGTCTCACTGATGTCATGCTGCATGCCCTTCTTATCAAAGATGTTCCTGCTACCCGTGAGGTGCTGGGTTCTCTCCCTAATGTGTTCAGCGCTCTCTGCCTGAATGCCAGA
GGTCTGCACTCTTTTGTTCAGTGCCAGCCTTTTGAGCGCCTCTTCAAAGTGCTTTTGTCCCCGGACTACCTGCCTGCCATGCGGAGGCGACGTAGCTCTGACCCTTTGGGTGACACTGCATCTAATTTGGGCAGTGCTGTGGATGAGCTCATGAGGCACCAGCCCACTTTAAAAACAGAT
GCAACTACTGCCATCATAAAGTTGCTGGAGGAGATCTGCAACTTGGGTCGAGCCCCAGAGTACATCTGTCAGAAACCATCTATCCAAAAAGCAGATGGCACCGTGGCAGTGCCACCTGCGCGCTCCAGTCATGCTGCTGAAGAAGCTTCAAGCGAAGATGAGGAGGAAGAAGAGGCCCTC
CACACGTTCAGCCAACAGCAGGGGGAGCCAGAGAGCAACAGACAGTCAGTGCCACTTGAACTGGTTGTAGGGACAGAGGAACGGATACCAATTCCTCTGATGGACTATATTCTTAATGTGATGAAGTTTGTGGAATCCATACTGAGCAACAATACCACAGACGACCATTGTCAAGAGTTT
GTCAACCAGAAGGGATTGTTACCTTTGGTCTCTATTTTGGGCCTCCCCAACTTGCCCATCGATTTCCCCACCTCTGCAGCCTGCCAAGCTGTGGCTGGTGTCTGCAAGTCAATATTGACTCTCTCACATGAGCCCAAAGTCCTCCAGGAGGGCCTGTGCCAACTGGACAGTATTTTAACA
TCTCTGGAGCCACTGCATCGTCCAATAGAGATGCCCGGTGGGTCGGTGCTTCTCAGAGAGCTGGCCAACGCAGGCCATGTTACCGATGCCACACTGTCAGCGCGTGCGACACCCCTCTTGCACGCCCTAACTGCAGCTCACGCCTACATCCTTATGTTTGTCCACACATGCCGAGTCGGA
CAGAGTGAAATCAGAGCAATCTCAGTAAACCAGTGGGGCTCCCAGCTGGGGTTAAGTGTCCTGAACAAGCTGAGCCAGCTCTACTGCTCTTTGGTTTGGGAAAGTACCGTGCTGCTGTCCCTTTGCACTCCGAACAGTCTGCCCCCGGGATGTGAATTCGGCCAGGCGGACATGCAGAAA
CTGGTACCCAAAGAGGAGAAGCCATCTGGC---ACTTCAGCAACAGCAGCGTCTGGATCCAGGAGAACT---GAAACCGACGCTGTGTCT------GTGGATTCAGCGGCTGGTGGTCTACTGGAAGGCATGTGTCTAGATGGGGACACCTTGGCTCCTATGGAGACTGACGAACCCTCT
GCATCAGATCCTAAATCAAAGTCCAAACTTACCCCAGCCATGGCCACTCGCATCAAACAAATCAAACCTTTGCTGTCT------GCATCATCCAGGTTAGGCAGGGCTCTGGCTGAACTCTTTGGCCTTTTGGTAAAACTGTGCGTAGGCTCCCCGGTGCGTCAGCGCCGCTCCCACCAC
GCCACAAGCACAGGCACCACTCCTACGCCTGCTGCTCGGGCAACGGCCTCTGCCCTCACCAAACTTCTCACCAAAGGTCTGAGCTGGCAGCCCCCTCCGTACACACCCACACCACGGTTCAGGCTGACCTTCTTCATCTGCTCAGTGGGCTTCACATCTCCCATGCTGTTTGATGAAAGG
AAATACCCCTACCATCTCATGCTGCAAAAATTCTTTTGCTCTGGAGGACATGATGCTTTATTTGATACGTTTAACTGGGCCCTGTCAATGGGTGGGAAAGTGCCTGTGGCCGAGGGGCTGGAACATGCAGATCTCCCAGATGGGACGGGGGAGTTCCTGGATGCCTGGTTAATGCTGGTG
GAGAAAATGGTTAATCCAAGTACTGTGTTGGACTCGCCTCACTCCCTGCCTGCTAAAATGCCAGGGATCACTCCCACCATGCCCCAGTTCAGTGCGCTGCGCTTCCTAATAGTCACCCAAAAGGCTGCATTCAGCTGCATCCGCAGTCTGTGGAACAGGAAGCCACTAAAGGTGTATGGA
GGCAGGATGGCTGAATCTATGCTGGCCATCCTCTGCCACATACTGAGAGGAGAGCCTGTTATCCAGGAGCGTCTGGCCAAGGAGAGAGAGGGCACGACTCGCCCAGAT---------------------------------GAAGAAGGAACGTCCAGTAGTTCTTTGGCGCCCAGCGGA
CCCCCAGGAGGATCATCGACCAGTGCCGAAACATCAGCAGCAAGTGGAACTCCCTCTGGAGTGCCAGCTGTAGGATCAGCTGACGATTCTACCATTTCCACT---CCTCGACATGAGCCTCAA---------------GTCAATCAGGCTCAACTTACTCAGCTCATGGACATGGGATTT
TCAAGAGAGCATGCCATGGAGGCCCTACTCAACACTAGCACTATGGAACAGGCCACTGAGTATCTTCTGACACATCCTCCTCCCCTTCTCGGTGGAGCAGTAAGGGACTTGACTATGTCTGAGGAGGACCAGATGATGAGGGCTATCGCCATGTCGCTTGGGCAAGAGGTCAGCATGGAG
CAGCGTTCTGACTCTCCTGAGGAAGCAGCAAGGAGGCGTGAGGAGGAGGACAGGAGAGCGAGGGAGCGTGCAGAGGAAGAGGAGGCACGCTGCTTAGAGCGCTTCATGGAAGCAGAGCCTCTGGACCCACAGGAGCTGCACTCCTTCACGGACTCCATGCTTCCTGGCTGCTTCCATCTT
TTGGATGAGTTGCCTGACACAGTTTACCGACTCTGTGACCTCCTGATGACGGCCATCAAGAGGAGCGGACCAGAGTACAGAGACCTCATCCTGGGCCAAGTTGTTGACCAGGTGTGGGAGGCTGCAGATGTGCTAATCAAGGCTGCTGAGCCTCTGACTACCAGCGACACAAAGACCGTG
TCTGAGTGGACCCGGCAGATGGCAACACTCCCCCAGGCCTCGAAGCTGGCAACACGAATCCTGCTGCTTACGTTGCTCTTTGAGGAACTAAAACTCCTGGGTGCAAGAGTGGTGGAAAAAAGCGGCATTCTTGAGTTGCTGATTAAGCTCCTCGAGGTTGTGCAGCCCTGTCTTCAAGCA
GCTAAAGAGCACAAAGACATCCAGACACCTAAATGGATCACACCAGTGCTGCTGCTTATTGACTTTTATGAGAAGATGGCAGTCTCTTCAAAACGAAGGGAACAAATGAACAAGTATCTGCAGCCTAATGGAAATAACTGGCGATGGTTTGATGATCGCTCAGGGCGTTGGTGCAGTTAC
AGCGCTTCCAACAACAGCACCATTGACTCTGCATGGAGGGCTGGGGAGAGCAGTGTCCGCTTCACAGCTGGACGACGGAGATACACTGTGCAGTTTAACACTATGGTACAGGTAAATGAAGAGACTGGCAACAGAAGGCCGGTGATGTTGACTGTCCAGAAAGTGCCTCGCATAACCAAG
CCTCCCAAGGCTGGTAATGTTACAGACTCTGACAGAGAGGAGGGA------GACAAAGCCAAAGTGGAAGAAAGCCAGACCAATGTGGACTCG---GGAGCAGCTGTGGAGATGAGCGCTCCTAAAGACGACTCCGGCCAGCTGAAAGAGATG---------------------------
---------------------------TCCTCTTCTCTGGTGTCCGACTACGCTCAGGGATCC------------------------GACATCGTTGTGAAGGGCCTGTCTGACGACATGACCACGGTTCTTATCCGGGCATGTGTGAGCATGATCAGCGTTCCCGTTGACCCTGACACC
CTTCACGCTACTCTGCGTCTCTGTTTGCGCCTTACTCGTAACCACCACTATGCAATGATGTTTGCCGAGCTGAAGAGCACGCGGATGATTCTGGGGCTGACCCAGAGTTCTGGCTTCAACGGCTTCACGCCGCTGGTGACTCTGCTGTTCAGGCACATCATAGAAGATCCGGCCACTCTG
CGGCACACCATGGAAAAGGTGGTGAGGTCGGCTGTGACCAGCGGCGCAGGTAGCACCACCTCAGGTGTGGTATCCGGCAGTCTCGGTTCCAGAGAAATCAATTACATCCTCCGGGTCCTTGGGCCTGCTGCCTGTCGCAACCCGGAATGCTTTATTGAAACAGCCAGTAACTGCATCCGC
ATTGCACTTCCTGCACCCCGCGGAGCTGGGACCACATCTGATGATGAATTTGAGAATCTTCGAATTAAGGGACCGAACGCTGTGCAACTAGTGAAGACCACGCCCCTGAAGCTGTCTCCTTTGCCCCCTATCCCTGATACCATCAAGGAGGTCATCTATGACATGCTCAACGCCCTGGCT
GCCTACCATGCTCCTGAAGAA---------TCCGAGCGGCCAGAGGAACGAGCTGCAGCTGCACAGAGCACTCAAGACCTCTGCCAGATATTGCAGGATGTTGGTGATGATGTTTACCAGCAGTACCGCCTCACCCGGCAGGGGAGCGACTTTGACTCTCAGTCGGCTTTCCATATCAAC
GCGCAAGTCTTTGCTGCCGACGGTGGTCCGGCTGAGTCATCCCAGTCTGGAACCCCACAAGGTGAA---------GCCTCCACACCAGAAGAGATGCGGGAGGAAAAGAAGGAACAGGAAGGTGAGAAGGGTGCCAGCTCTGACGAGAGCAAAGCTGCTAAAGTGAAGGCAAGCAAGCCT
CTCATGCCTACTTCCACCATCTTGAGGCTGCTAGCTGAACTGGTCCGCTCCTATGTGGGCATCGCCACTTTAATCGCCTCCTATTCCTATACCGCTGGACAATCTGAGCTTATAAAGGAGGATTGCAGTGTTCTAGCCTTTGTGCTCGACCACTTGCTGCCTCACACACAGAATTCGGAG
GACAAGGACACTCCGGCATTGGCACGTCTCTTTCTGGCCAGCTTAGCAGCGGCCGGCACGGGCACAGATGCCCAGGTCGCTCTGGTGAATGAAGTAAAAGCTGCACTTAGTCGAGCCCTAGCAATGACAGAAGGTGCTGAAAAACATGCCAGGCTTCAGGCAGTGATGTGCATTATCAGC
ACCATCATGGAGTCCTGTCCTTCTACATCGACTTTCTACAGTACAGCAGCCGCCAAGACTCAACATAATGGCATGAACAATATCATCAGGCTCTTTCTTAAGAAAGGACTGGTCAATGACTTGGCACGTGTGCCTCACAGTCTAGATTTGTCCAGTCCCAACATGGCCAACACAGTGAAT
GCAGCACTGAAGCCTCTGGAGACTCTGTCGCGCATTGTTAACCAACCCAGCAGCCTTTTTGGAGGCAAAGGCGCCTCCAGCAAGACCAAGACGGAACATGAAACGGTGGGCACTGCCAGGGATAGCAACAGCAACACACAGGATCAAGGAGAGTCGGGAGAAACGGAGCCAGTGGACGAC
AGCCACAGGGTTCAGGGGGCGGACACTGACCTCATGGATGGAGAAGCAGAAGGAGACACGGTGGTCATCGCTGGACAGCCAGAGGTTCTCAGCACACAAGCTATGCAGGTTGAAAATGAGTTGGTGGACCTTATTGATGAGTTATTGGAGAGAGATGTTGGTACTGCAAATAGTACAATT
ATAGTTGGACGTAGCGGTGGGGATGAATCACAGGAGGATGTGTTGATGGATGAAGTCCCATCCAACATTAGCCAGGCATCCACTCTTCAGGCTAACCGTGAAGACTCGATGAACATTCTTGAACCAGAGGATGAGGAGCATACACAGGAGGAGGACTCAAGTGGCAGCAATGATGATGAA
GACAGTCAGGATGAGGAAGAAGAGGAGGAGGAAGAAGAGGAGGAGGAC---------------------CAGGATGACGAAGAAGGAGATGAGGATGATGACGATGAAGGGTCAGAGATGGAGCTGGATGAAGATTTCCCTGACATCAACGCTGCACCACACATCCGCTTTGAACGCTTC
GACAGGGATGATGACCTCATCATAGAGTTTGACAACATGTTTTCCAACAATGCT------------GACATCCCTTCCTCCCCAGGAAACATCCCCAGCTCCCACCCTCTTATGGTGCGCCACGCTGATCACAGTTCCCTCACTCTAGGCGTGGCCGGCTCTAGCAGCCGCCTGGCACAG
GGCATGGGTCGCAGCCAGCGAACGCTTCGTCAGCTCACTGCCAATAGTGGACACACCATCCATGTCCACTACCCACATAACCGCCAGCCCAATCCTCCACTCATTTTGCAGAGACTGTTGGGCCCCAGTGCAGCAGCAGACATTCTACAGCTGTCCAGCTCTCTGCCTCTGCAGTCCCGT
GGCCGGGCCCGTCTTTTGGTTGGAAACGAGGATGTCCACATCATTGCTCGTTCCGATGATGAATTGCTGGATGATTTCTTCCACGAACAAAGCAGTACAGGGGGACAAGCAGGTACTCTCTCAAGTATTCCCACTGCCCTAACTAGATGGACAGATGAGTGCAAAGTGCTCGATGCTGAG
AGTATGCATGACTGCGTAGCAGTGGTGAAAGTGCCTATCCTGCAGCATCTGGAGAGTCTAAGAGATGAGGAACTGGAAGAGCGCAGGGAGAAGAGAAGAAGGCAGCTGGCCGAGGAAGAGGAGTCC---AAACAGAATGAGAGGAGGGCGTCTGGGGCAGAGCAAGTCAGGGATCAGAGC
CTACAGGTTTCTGGTTTGGGGACAGTTAATGGTGCG---GAC---------------------------------AACACTGCAGAGGGTGAGCAGGCTCAGGAGGGTCCAATGGCATGCCTGGATGCACCCAGGGTCTCAGAAGGCTTCCTCACTGCTCCCCCGTCTGGAGAGGTCACT
CCCACCACCCCTGCTCCCCACGAACAGGCCCTGGTCTCCCTGGAGACAGCTATTAGTCAGCAAGTCCACCAGCCAATTGCTGACCTGCTCCTGGCTGAGACGCACGCCAGCTCACTGGCTGCTCTGGCCGGGGCTGGACTTCCCACCCTGTCAGAAAGTCAGAGACCAAACACCGAAGCA
GAAGCGTCTCAGATGGAAATGTCCCCGGCTCCTACAACTGCCTCGCTAAGCCCGGATATTGTAGAAAGCACTGAGCCTGTAGCGGTTGGCGTGTCGCAGTTGGAAGGATCCCCCATGGACACCAGCAGCCCTGCATCTGCTACTCAGGAAGAAGCTGCTCCCAATCCTCCGCAGACCACC
CAGCTGTCCCAGGAGTTATCTGGCAGCAGGGAGAGTGGGCTGACTGAT---------------------------------------------------CGGCAGACAGATGCAGAGACTGGC------TCCACATCTGTTTCATCTCCTGGAGAGACGATGCCTCGGAGCGACAGTGCT
GACAGCCAATCCCAGACCATCCAGGAAGAGCCTCTTCCATCCACCAGCAATGATGAGGAGGATCCACTAGCTGGAATCAATTTGCCAGAAGGTGTGGATCCTTCTTTCCTTGCGGCCCTTCCAGAAGACATCCGTCGAGAGGTCCTTCAAAATCAGCTCGGCATCAGACCTCCTTCCCGT
CCTCCTGCTGCCACAACTCTACCCTCCTCTAATGCGCCTGTGCTC---GGAGGTCCAGGGGTTACAGAGGTCAGCCCTGAGTTCCTGGCAGCTTTGCCGCCTGCTATTCAGGAAGAGGTTCTTGCCCAGCAGCGAGCTGAGCAGCAGCGAAGGGAGCTAGCGCAGCAGCCTCCACAGGGA
GACACTCCTCTGGATCCAGTCACTTTCATCCAGACGCTGCCCTCGGAGCTCCGGCGGAGCGTTCTTGAGGACATGGAGGACAGTGTGCTGGCTGTCATGCCGCCAGACATCGCTGCTGAGGCAGCCGCTTTGCGTAGGGAGCAAGAGGTGCGTCAGAGACAGCTAATGCACGAGAGGTTG
TTCGGTCATAGCTCATCTTCAGCCCTTTCGGCCATCCTGCGCTCGCCTGCCTTCACCAGCAGGTTGGGAAGCAACCGAGGTGTCCAGTACACCCGTCTGGCTGTCCAGAGAGGAGGACCGTTTCAGATGGGGGGAGGAACAAACCAC---AGACCATCCAGTTCCAGCGTAGATTCTTTG
TTGCGTCTTCGCGGACGATTGCTGCTGGACCACGAGGCGTTGTCCTGTCTGCTGGTTCTGCTGTTTGTGGACGAACCGAAGCTGAACACCAGCCGCCTGCACCGTGTGCTCAGGAACCTCTGCTACCACTCTCAGACCCGTGGGTGGGTCATCCGCAGCCTGCTGTCCATCCTGCAGCGC
AGCAGCGAGAGTGAGGTCTGCCTGGAGACGGCACGTCTGGAGGATTCCCGTGGAAAAAGGAGC---AACCAGGGCGGCTGC---GGGGGAAAAGGTCCAGCC------------------------------------ACCTCATCGTCATCA---------TCCTCCTTAGAGCTGCTG
AACAGGGTGGAGTCTCGGAGCTCCAGCCAGCTCTCTTGGCTCTCCGTCTCTATGGATGCAGCTTTGGGTTGTCGGACAAACATTTTTCAAATCCAGCGGGTGTCTGGCAGGAAGCACAGCGACCGGCATTCAGCCGGCAGCTCTACGGCATCCGGAGCACTA------GGAGTACCGGGC
GGCACTGCAGGAGTCACGTGTGCAGCAGGCGGAGGT------TCCACG---GTTCACATCCACCCTCAGGCTGCTCCAGTGGTCTGCAGACATGTCCTGGATACACTAATCCAGCTAGCTAAGGTGTTT------------------CCAAGCCACTTCACCCAGCAGCGATGTAAGGAC
---ATTTCAGCAGCTTCCTCTGATCTGGATTCTCGCCTTTGCACA---GGTTCTTCTGGGGGAGGAAGCGGAGTTGGTAGCTCC------------------------AGGTCAGGCTCTCAGTCTCAGAGTAACCCCAAT------------------------ACTCTGAACTCCCTG
AGCTCCTCTATAGCGACTCCTCAGTCTTTAGGCATCTCCACGGATTTCTGGGATCTGCTCGTTAAGCTTGACAACATGAACGTCAGCCGCAAGGGAAAAGCCTCGATGAAGACGGTGCCCCTGGGCAGCGGCGCGGAGGCCGACGGAGCGCAGTTCAGCCTAGAGACGTCCCCTCTTGGC
CAGCTGATGAACATGCTGTCGCATCCTGTTATCAGGCGGAGCTCCTTGCTCACCGAAAAGCTGCTGCGCCTTCTCTCCCTCATATCTATTGCCCTGCCTGACAACAAGGCAACGGAGGTGCCTGCTGCACACCCGACCCCACAG---ACCGCCAACTCGAACATAGTT---AGCTCAGGG
TCCACATTGTCGATCACGACACAGGTT------CCA------------------GCGTTGGTGGGCTCTGCTCATCCCACTGTGACGGTGCCTGCTGTCTCAGGA---GGAGCCGTACCCCAGGGAACTTCCTCAGGAACGAGCATAACCGTC---TCACAGGCTTCTTCTACCACCATC
TCTATACCACCATCCACTGGAATAACCTCT---------------ACAGGAAAGCAGAGGAGCTCTGCTGTGAGTATAGAGAGCGAC---AAGATGGCCTCTACAGGACTCACAGAGAAACAACTTCAACTATCTGTGGAGGTGTTGACATCTCACTCATGTTCAGAGGAGGGACTAGAA
GACGCTGCTAACATTTTGCTGCAGCTATCTAGAGGAGACGGCTCCACCAGAGACACGGTGCTCAGACTGCTCCTTACTGGAGCCAGACACCTGGGATACACTCTATGCAAGCAGATTGGCACATTACTGGCGGAGCTGAGAGAGTACAACTTGGAGCAACAGAGGCAGGCGCAAGCCGAC
TCCCATTCCCCAGACGCACCTCCAGAGGACACCTCCTTATCTGCCAGATTAAAGGGGAAGATGACCAGCAGGTTCGATGGTTCGGAGAGTGTGGTGATTGTGGCTGCACAGAAGCGCACTCTGGGGGGACGCGAGTTGCAGCTTCCCTGCATGAGCTCACTAACATCCAAAACATCAACA
CAGAAGTTTTTCCTACGAGTGCTGCAGGTGATTATCCAGCTGCGTGAGGACACACGGCGTGCCAACAAGAAAGCCAAACAGACAGGC---CGGTTAGGCTCCAGCAGCCTGGGCTCAGCCAGCAGCATCCAGGCCGCAGTGCGGCAGCTTGAGGCTGAGGCCGACGCCATCATTCAGATG
GTGAGAGAGGGGCAGCGTGCACGTCGGCTCCAACAGGCCCCCCCACCT---------GCCGTCCCTTCTGCATCTGCTGCTGGATCCTCA------------GTGGCTGCCCCCCATGCTCCCACTGGTGCTGCT---------CCCCCTACTGGCACGGCTGCTGCTGCCACG------
TCTGACGTTCAGTCGGCGCCAGAAGCTCAGTCAGCACAAAGAGACGAATCTCCAATGGATGTTGACCAGCCGTCTCCTCTGGAGCAAGATGCTGCGCCTCTG------------GACGAAGAAGGAAACACTCAGTCAGAGAGCGAGGAGAAACTTCCAGACCTCCCTCTGCTCAGTGAG
CAGCTGCTGCTGGATGAACTGTGGGACATGCTAGGGGAGTGTCTGAAGGAGCTGGAGGAGTCTCATGACCAACATGCTGTGCTGGTGCTCCAGCCAGCTGTGGAGGCCTTCTTTCTGGTTCACGCCACAGAACGAGAGAGCAAGCCTCCTGTTAGGGACACGCGGGAGAGCCAGCTGTCC
CATATTAAAGATGAGCCCCCGCCGCTGTCCCCGGCCCCCCTCACGCCTGCCACCCCTTCGTCCCTGGACCCGTTCTTTTCCAGAGAGCCGTCCTCCATGCACATCTCCTCCAACCTCCCACCAGACACCCAGAAATTTCTCCGCTTTGCT------------------------------
---------------------------------GAAACTCACCGCACAGTGCTTAATCAGATCCTGCGACAGTCGACCACTCACCTGGCTGATGGACCTTTTGCAGTATTAGTCGACTACATCCGGATTTTGGACTTTGACGTTAAGAGAAAGTACTTCCGCCAGGAGTTGGAAAGACTG
GATGAAGGCCTTAGAAAGGAGGACATGGCTGTTCATGTGAGGCGCGATCATGTGTTTGAGGACTCCTACAGGGAACTGCACCGCAAGAGCCCTGAGGACATGAAGAACAGACTATACATCGTGTTTGAAGGGGAGGAGGGTCAGGATGCTGGTGGCCTGCTCAGGGAGTGGTACATGATA
ATTTCTCGGGAGATGTTCAACCCCATGTACGCCCTGTTCCGCACATCACCTGGCGACCGCGTCACCTACACCATAAACCCCTCGTCTCATTGCAACCCCAACCACCTCAGCTACTTCAAGTTCGTGGGTCGCGTTGTGGCCAAGGCGGTGTACGACAACCGGCTGCTGGAATGCTACTTC
ACTCGCAGCTTCTACAAACACATCCTGGGCAAGAGTGTCAGGTACACGGACATGGAGAGCGAGGACTACCCGTTCTTCCAGGGTTTGGTGTACTTGTTGGAGAACGACGTCTCCACACTGGGCTATGAACTGACGTTCAGCACAGAGGTCCAAGAGTTTGGAGTGTGTGAAGTCAGAGAC
CTCAAGCCGAACGGCGCCAACATTCTTGTCACAGAGGAAAATAAGAAGGAGTACGTCCATCTGGTCTGCCAGATGAAAATGACTGGCGCAATCCGCAAACAACTGGCAGCCTTCCTTGAGGGGTTCTACGAGATTATCCCCAAGAGACTGATCTCCATCTTCACAGAACAGGAGCTGGAG
CTGCTCATCTCTGGCCTGCCTACCATCGACATCGATGACCTGAAGGCCAACACTGAATATCATAAATACCAGTCCAGCTCTATTCAGATCCAGTGGTTCTGGAGAGCCTTGCGGTCCTTTGATCAGGCAGACCGGGCCAAGTTCTTGCAGTTTGTCACCGGCACATCCAAGGTTCCCCTC
CAGGGTTTCGCTGCTCTAGAAGGCATGAACGGCATCCAGAAGTTCCAGATTCACCGCGATGATCGATCAACTGACCGTCTGCCATCTGCTCACACCTGCTTTAACCAGCTTGACCTTCCAGCCTACGAGAGCTACGAGAAGCTGAGACACATGCTGCTGTTGGCCATTCAGGAATGCTCA
GAGGGGTTCGGACTGGCT------------------------------------
