# Supplementary material for: Global expression pattern of genes containing positively selected sites in European anchovy (Engraulis encrasicolus L.) may shed light on teleost reproduction
Source: PLoS One. 2023 Aug 11;18(8):e0289940. doi: 10.1371/journal.pone.0289940 (PMC10420382; doi:10.1371/journal.pone.0289940)
Supplement: S1 File — (ZIP) [file pone.0289940.s008.zip › alignments/anchovy.16770_ANCH.fas]

>ENSONIP00000018244_ONIL
---ATGTCTAGCTTTAACTTTGGTTCGGGAGCTCTTGGG---TCCACCAACACA---------------GGTGGAGGATTCACATTTGGGGGCGCAACCAGTGCT------CCTGCGGCCAATACCGGTGGCTTTTCTTTTGGTACAGTTTTGGGT------------------------
ACAGCAAGTGCAACCCCC---AGTACCAGCACCAGCACCCCA------TCTCTTGGCCTAGGAAGCAGTCTTTTTGCTCAGAAACCTGCTGGAGGATTCTCCTTCAATACACCTGCCTCAAGTGCTGCTGCGCCCACTACAGGCCTCACATTAGGTGCC---CCAGCCAGTACAGCTGCC
---------------ACCACTGGCTTTAGCTTGGCTTTCAACAAGCCCACAGCCTCAGCTACGCCGTTCTCCCTCACAGCT---ACTAGCACCTCTTCGACAGCTGCTGCTGGG---------ACAGGCTTGACGTTTGGCTCTGTCCTGACCTCCACAGCTCCACAGCAGCCTACAGCC
ACTGGCTTTGCCCTCGGT---CTCGGCGGCACTACGACCACCACCACAGCA---------------------GCCTCAACAGGTCCATCACTAGGCAGCAGTCTCTTCTCCAGC------------------ACTGGACCCACA------------------------------------
------------------------------------------------------------------------GGTCTGGGTCAGGCTACTCTCGGTGCAGGAGGCGGGTTATCGTTCGGTTCTCTGCTGGCAACCTCGACAGCGTCA---TCAGCACCTCCTGCTCCGAGTATTGGCCTG
GGTGGAGTCGACTTCAGCACTTCCTCTGAGAATAAGAGCGACACATCTTCTGGAGCC------------------------AATGCGCAAGACAGC---AAAGCTCTAAAAGATGAGAACCTGCCCCCAGTTATTTGTCAGGATGTTGAAAATTTTCAAAAATTTGTGAAAGAGCAAAAA
CAAGTTCAGGAGGATATAAGCAGAATGTCATCAAAGGCCATTTCTAAAGTCCAAGATGACATCAAGAGCCTCAAACAGCTTCTGTCTGTCAGCGCCAGCGGTCTGCAGCGCCAAGCTTTGGCCATCGACAAACTGAAATTGGAGACGGCACAGGAGTTGAAAAATGCTGACATAGCACTT
CGTACACAAAAGACCCCCCCTGGACTTCAGCACGAGAATACGGCTCCATCAGATTATTTCCGTAGCCTGGTAGAGCAATTCGAGGTGCAGCTTCAGCAGTACCGGCAGCAGATAGAAGAACTGGAGAACCACCTGACAACCCAAAGCAGCGGCTCTCACATCACTCCTCAGGATCTGACC
TTGGCCATGCAGAAGTTGTATCAAACATTTGTCGCACAGGCCGCCCAGCTCCAGTCTGTCCATGAGAATGTCAAGATTTTGAAGCATCAGTACCTCTCCTACCGCAGAGCCTTCCTGGAAGACTCCACGGACGTGTTTGAGTCCAAACGGGCGTCTAACAGGAAATGGCAGAGCACGCCG
CGAGTCACTACTGGGCCTGCTCCGTTCTCCAGTGTGCCCAATGCTGCAGCTGTGGCCATGGCAGCCACATTGACCCAGCAACAGCAGCCAACTCCA---GGGACCCAGGCACCTCTGGGGGCAGGGTTTGGAAACCCCTTTGCCTCAGCATTGGGCACTAGCTTGGGCTCTTCTACCCTG
GGA---------------GGT------------------TTTGGTGGTGGGCCAGGATTTGGTGGGGTGGGGACTGGGGGGTCTTCTTTTGCCTTCTCTTCCACCAGTAAGCCCACAGGAGGCAGTCTGAGTGCAGGTTTTGGTAGCACCAACAGCTCAGGCTTCAACTTCAGCAACCCT
GGCATCAACCCCTCTGCTGGCCTGACGTTTGGCGTGTCTAACCCACCTCCTGGAGGCTTTGCCACACCAACACCCTTACTCCAGTTGAAGAAGCCCCCAGCTGGTAACAAAAGGGGCAAGAGA
>ENSTNIP00000008456_TNIG
---------------------------------------------------------------------------------------------------------------------------TCTGGTGGCTTCTCCTTTGGGACGGCTCTGGGT------------------------
ACCCCC------------ACAAGCGCTACCACA---------------ACTCTTGGCCTGGGGGCCAGTCTGTTTGCTCAAAAGCCAGCTGGTGGATTCTCCTTCAACACACCTGCCTCAAGTGCTGCTGCACCCACAACAGGCCTTACCTTAGGTACC---CCAGCCTCTTCAGCTGCT
---------------TCCACTGGCTGTAACTTCGCCTTCAACAAACCCACCGCCTCGGCAACTCCCTTTTCCCTTACTACGGTCGCCACCACCTCTTCATCGGCCCCCGCTGGC---------GCGGGTCTTACCTTCGGCTCTGTCCTGACCGCTACAGCTCCACAACAACCTGCAGCC
TCAGGCTTCACGCTCGGTGGTCTTGGAGGCACAGCGACCACC---ACA---------------------------------GTTCCGTCCCTGGGTGGTGGGCTCTTCTCTACC------------------ACCGCATCTACA------------------------------------
------------------------------------------------------------------------GGTTTGGGACAGACCACTCTTGGAGCAGGGGGTGGTTTAAATTTTGGCTCTCTCTTAGCTACCTCCACAGCAGCA---ACGACAGCCCCTGCCCCCAATGTTGGACTG
GGTGGTGTTGACTTTAGCACATCCTCAGAAAACAAAAGCGACACGTCATCTGGAACAATTCACATTTACACTGTACAGAAAAATGCATTAATCATATTAAAAGTGAGAAAG---------------------------------ATTGCTCATTTGGTGAAATTCGTCAAAGACCAGAAA
CAGGTTCAGGAGGATATCAGCCGGATGTCCTCTAAAGCCATTTCCAAAGTCCAAGATGACATCAAGAACATGAAACAGCTTCTTTCTGTCAGTGCCAGCGGCCTGCAACGTCAAGGACTGGCCATCGACAAGCTAAAGCTGGAGACGGCACAAGAATTAAAAAGCGCTGACATTGCTCTT
CGAACCCAAAAGACGCCCCCTGGCCTCCAGCATGAGAACACGGCTCCATCTGATTATTTCCGGAGTCTGGTGGAGCAGTTTGAAGTGCAGCTGCAGCAGTACCGCCAGCAGATAGAGGAGCTCGAGAACCACCTGACAACTCAGAGCAGTGGCAACCACATCACTCCTCAGGACTTGACT
TTGGCCATGCAGAAGCTGTACCAGACGTTTGTTGCTCAGGCGGCCCAGCTCCAGTCTGTTCATGAGAATGTAAAGATCCTGAAGCACCAGTACCTCTCTTACCGTCGGGCTTTCCTGGAAGATTCCACCGACGTCTTTGAGTCCAAACGTGCATCAAACAGAAAGTGGCAGGGCACGCCC
AAAGTCACTACGGGCCCCGCACCCTTCTCCAGCGTTCCCAATGCTGCGGCCGTTGCCATGGCAGCCACGCTGACCCAGCAACAGCAGCCAACTCCAGTAGGCACCCAGGCGCCCCTGGGGGTTGGGTTTGGAAGCCCTTTTGCCTCAGCAGTTGGCACTTGCCTGGGCTCCTCTGCTCTT
GCAGCACTCTCTTCTGCAGGT------------------TTTGGTGGAGGGCCAGGATTTGGTGGGGTGGGCACTGGGGGGTCTTCTTTTGCCTTCTCTTCCACCAGTAAGCCTACAGGAGGCAGTCTGAGCGCAGGTACGGTCCGCGCCAGCGCGCCCGGCTTCAACTTCAGCAACGCC
GGCCTCAACCCCTCGGCCGGCCTGACCTTCGGCGTTTCCAACCAGCCCACCGCCGGCTTCAGCACGGGAGGGACTCTGCTTCAGCTCAAGAAACCCCCCGCCGGGAATAAAAGGGGCAAGAGA
>anchovy.16770_ANCH
---ATGTCTGGA------TTCGGATCGATTACACTGGGG---GGTACTAAC---CCCGCT---------GGAGGAGGATTTTCTTTTGGAGCAGCAACAAGCGCGGCACCTGCAGCTGCGGGCACCACGGGCTTTGCGTTTGGT---GGACTTGGCGGTGCCGCTGCCCCTGCTGCTGCA
GCCGCTGCTCCGGCCCCTGCTGCCGCCACGACGACCACC---ACCTCAGGTCTGTTCGGAGGGAGCAGTCTTTTCGCCCAGAAACCAGCCAGCGGATTTTCCTTTGGCAATGCAGCTGCTCCTGCTGCCGCC---GCCCCTGCA------------------GCTGCCCCCACGGCCGCC
GCTGTTGCTGCTCCCAATACGGGCTTCAGC------TTTGGAAAGCCTGCCGCCTCCGCCGCCCCTTTCTCCCTGACCACC---GCTACCGCCGCA------GCCCCCGCCGCCACCCCAGCCACTGGGCTCTCCTTCGGGACCGGCCTGACCGCCGCGGCCCCACAGACCAGCCTGGCA
---GGCTTTTCCCTCAAC---CTGGGGGCAGCGGCAGCCACCAGCTCTGCCGCAGGCCTGGCCGCCCCTTCTGCTGCCACTGGCCTGACACTCGGCTCCAGCTTATTCAGCACCGCCCCTGCCGGCCAGCCCACGCTTCTATCA------------------------------------
------------------------------------------------------------------------ACTTTGGGGCAGCCA---CTGGGT---GGA---GGTTTGACACTGGGCAGTTTAGTGTCTACGGCTGCTGCGACCTCTACTGCTGCACCTGCCGCCAGCGTCGGACTG
GGCGGAGTGGACTTCAGCACATCCTCAGAGAAG---AGTGACAAATCCTCTGGCGTC------------------------AGCCCCCAGGACAGC---AAGGCCCTTAAAGATGAGAATCTACCTCCAGTCATCTGCCAGGACGTGGAGAACTTCCAGAAGTTTGTGAAGGAGCAGAAG
CAGGTGCAGGAGGAGATCAGCCGCATGTCGTCCAAGGCCATGCTGAAGGTGCAGGAGGACATCAAGGGCCTCAAGCAGCTCCTGGCCGTCAGCGCCAGCGGCCTGCAGAGGAACGCCCTCGCCATCGACAAGCTCAAGATGGAGACCGCACAGGAGTTGAAGAATGCTGACATTGCCTTG
CGGACACAAAAAATCCCGCCTGGCCTTCAGCACGAGAACACTGCCCCATACGATTATTTCCGGGGCCTGGTGGAGCAGTTTGAGGTGCAGCTGCAGCAGTATCGGCAGCAGATTGAGGAGCTGGAGAACCACCTGACCACCCAGGGCAGCGGCTCTCACATCACTCCCCAGGATCTGTCC
ATGGCCATGCAGAAGCTCTACCAGACGTTTGTGGCCCTGGCCGCTCAGCTGCAGACAGTTCATGAGAATGTAAAGGTCCTGAAGCACCAGTACCTGAACTACCGCCGGGCGTTCCTGGAGGACTCCACGGATGTCTTTGAGTCCAAGCGCGCTGCCACCAAGAGGTCCGCCAGTGCCCCG
CGCGTCACCACCGGCCCCGCCCCCTTCAGCAGCGTGCCCAACGCCACGGCGGTCGCCATGGCCGCCACGCTGACGCAGCAGCAGCAGCCCGCTCCA------------------------------------------------------------------------------------
------------------GCG------------------TTCGGCAGCGGGCCTGGGTTCGGCAGCGTGGCTCCAGGTGGATCCTCCTTCGGCTTCTCC---TCCACCAAGCCCTCAGGGGGGAGCCTCAGCGCAGGTTTTGGCAGCTCCAGCACATCAGGGTTTAACTTCAGCAACCCT
GGCATCAACGCGTCCGCAGGGCTGACGTTCGGTGTGTCCAACCCAGCGGGAGCGGGATTTGGAGCCGCTGCACCCCTCCTTCAGCTGAAGAAGCCCCCCGCAGGCAACAAGAGGGGCAAGAGA
>ENSTRUP00000003387_TRUB
AAAATGTCTGGCTTTAACTTTGGATCAGGGATACTTGGT---TCCAGCACCACT---------------GGTGGGGGATTGTCCTTTGGA------ACCGCAGCC------AGAGCGACCAGCTCCGGTGGCTTCTCCTTTGGGTCTGCCCTGGGT------------------------
GCCCCTGCTGCTCCTGCTACCAGCACGACCACA---------------GCTCTTGCCCTGGGAGGTGGTCTGTTTGCTCAAAAGCCCACTGGTGGATTCTCCTTCAACACGCCTGCCTCAAGTGCTGCTGCACCCACGGCAGGCCTCACCTTAGGTACC---CCGGCTTCTTCAGCTGCT
---------------TCCACTGGCTTTAACTTTGCTTTCAACAAACCCACTGCCTCAGCAACTCCCTTTTCCCTTACCACGGTTGCTACCCCCTCCTCATCGGCCCCCGCTGGG---------GCAGGACTTACATTTGGCTCTGTCCTGACTGCCACAGCTCCACAACAACCCGCAGCC
TCAGGCTTCACACTTGGTGGTCTTGGTGGTGCAACCACCACC---ACA---------------------------------GTTAATTCACTGGGCGGAGGTCTCTTTTCTTCC------------------ACCATATCTACAGTGTTTAAA---------------------------
------------------------------------------------------------------------GGTTTAGGACAGACCACTCTTGGAGCAGGGGGTGGTTTAAATTTTGGCACTCTCTTAGCTACCTCCACTGCACCA---ACAACAGCCCCTGCCCCCAGTATTGGACTG
GGGGGAGTCGACTTTAGCACTTCCTCGGAAAACAAAAACGACACATCATCTGGAACC------------------------AGTGCACTCGACATT---AAGGCCTTAAAAGATGAGAACCTGCCCCCAGTCATTTGTCAAGATGTTGAAAATTTCCAGAAATTTGTGAAAGACCAGAAA
CAGGTTCAGGAGGACATCAGCCGGATGTCATCAAAGGCCATTTCCAGAGTCCAGGATGACATCAAGAACCTGAAACAGCTTCTTTCTGTCAGTGCCAGCGGCCTGCAACGCCAAGGACTGGCCATCGACAAGCTAAAGCTGGAGACGGCACAAGAATTGAAAAACGCTGACATTGCGCTG
CGGACACAAAAGACGCCCCCTGGTCTCCAGCATGAAAACACTGCTCCATCTGATTATTTCCGGAGTCTGGTAGAGCAGTTTGAAGTGCAGCTGCAACAGTACCGGCAGCAGATTGAGGAGCTGGAGAACCACCTGACAACTCAGAGCAGTGGCAACCACATCACTCCTCAAGACTTGACG
CTGGCCATGCAGAAGCTCTACCAGACATTTGTAGCTCAGGCCGCTCAGCTCCAGTCTGTCCATGAGAATGTCAAGATCCTGAAGCACCAGTACCTCTCTTACCGTCGGGCTTTCCTCGAAGATTCCACGGATGTCTTTGAGTCGAAACGTGCATCTAACAGAAAGTGGCAGGGCACGCCC
AAAGTTACAACGGGGCCCGCGCCGTTCTCCAGCGTTCCCAATGCTGCAGCCGTTGCCATGGCAGCCACTCTGACCCAGCAACAGCAGCCAACTCCA---GGCTCCCAGGGGCCCCTGGGGGCTGGGTTTGGAAGCCCTTTTGCCTCAGCAGTTGGCACTTGCCTGGGTTCTTCTGCCCTT
GGAGCACTCTCTCCTACAGGT------------------TTTGGTGGAGGGCCAGGATTTGGTGGGGTGGGCTCTGGGGGGTCTTCTTTTGCCTTCTCTTCCACCAGTAAGCCTACGGGAGGCAGTCTGAGTGCAGGTTTCGGCAGCAGCAGCAGCTCCGGCTTCAACTTCAGTAACCCT
GGCATCAACCCCTCAGCCGGCCTGACCTTCGGTGTTTCTAACCAGCCCGTTGCTGGCTTCAGCACAGGAGGGACTCTGCTTCAGCTCAAGAAACCCCCCGCTGGTAATAAAAGAGGCAAGAGA
>ENSDARP00000105727_DRER
---ATGTCTAGCTTTAACTTCGGCACAACTACCCTCGGG---ACCACCGGAGCACCAGCAGCAGCTGGAGGAGGAGGGTTTTCATTTGGAGCTGCGACCAGCACA------CCTGCTGCAGGCACAGGTGGATTCTCATTTGGA---GGTTTCGGG------------------------
GCACAGACCTCCACACCGGCACCCGCCACCACCAGTACC---ACCTCCACATTGGGATTTGGGACCAGTTTATTTGCACAGAAACCAACAACTGGATTCAGCTTGAGTACACCTGCCTCAGCTGCTGCATCC---ACTAGTGGCCTTTCGTTAGGGAGTCTTACCACCTCGACCGCTGCT
---------------TCCACTGGCTTCAGTTTGGGCTTTGGAAAGCCAGCGGCCTCAGCTACACCTTTCTCTCTAACTACC---ACCACCGCCTCT------GCACCTGCGGCA---------ACAGGCCTCTCTCTGGGATCCGTCCTAACCTCCACAGTTCCTCAGACCAGCTCCACT
---GGCTTTTCCCTCAAC---TTAGGAGCAGCGGCAGCCACTTCCTCTGCT---------------------CCTGCATCAGGTTTCTCCTTTGGATCAAGTCTTTTCTCCAAC---------------CCCACC---CTTACA------------------------------------
------------------------------------------------------------------------GGTTTGGGACAGTCCACTTTAGGT---GGA---CCTTTGAGTCTGGGCGGTTTAGTCTCTACCTCTGTCGCAACC---ACCTCAGCTCCTGCTCCCAGTCTCGGCCTG
GGTGGAGTAGACTTCAGTACTTCCTCTGAAAAGAACACAGACAAGTTGTCCAGCACC------------------------AGACCTGAGGACAGT---AAAGCCCTTAAAGATGAAAACCTGCCAGCTCCGATCTGTCAGGATGTGGACAATTTTCAGAAATTTGTCAAGGAACAGAAG
CAAGTCCAGGAGGAGATTAGCAGAATGTCCTCTAAACCCATTCTCAAAGTTCAAGAGGACATCAAGATGCTCAGACAGCTCTTGTCCATCTGTGCCAGCGGGCTGCAGAGAAATTCCCTCTCCATAGATAAATTAAAGCTGGAAACTTCTCAGGAATTGAAAAATGCTGATATTGCGCTT
CGCACCCAGAAGACCCCGCCTGGACTCCAACATGAAAACACAGCACCATCAGACTATTTCCGGGCACTAGTGGAGCAGTTTGAGGTGCAGTTACAGCAGTACCGTCAGCAGATTGAAGAACTGGAGAATCATCTGACCACTCAGGGCAGTGGCTCCCACATCACCCCTCAAGATTTGTCG
ATGGCTATGCAGAAGCTCTACCAGACGTTTGTTGCGCTTGCTGCTCAGTTGCAGGGAGTTCATGAGAATGTTAAAACTCTAAAGCATCAGTACCTGGGCTACAGACGAGCCTTCCTAGAGGACTCCACTGACATCTTCGAGTCGAAACGTGTTGCTGGCAAGAAATGGCAGAGTTCTCCG
CGTGTCACCACAGGCCCCGCCCCCTTCGGCAGCGTTCCCAATGCAGCGGCCGTAGCCATGGCTGCCACTCTCACTCAGCAGCAGCAGCCGGCTCCA---GGACCACAGGCACCCTTGGGAGCCAGTTTTGGCACTCCCTTTTCCTCGGGTATTGGCTCTAGCATGGGCTCATCCAGCCTC
GGA---------------GCG------------------TTTGGTAGCGGCCCTGGGTTCGGGGGTGTGGCGTCAGGAGGTTTGTCGTTCGGGTTTTCC---TCTAGCAAGCCATCTGGAGGGAGCCTGAGCGCAGGGTTTGGAACTTCGAACACGTCCGGCTTTAATTTCAGCAACCCA
GGCATCAACGCTTCCGCCGGATTGACTTTTGGTGTTTCCAACACCCAGACTCCTGGTTTCGGGGCAGGAGGGCCACTGCTACAGCTCAAAAAGCCACCAGCCGGAAACAAGAGGGGCAAGAGA
>ENSGACP00000003141_GACU
AAAATGTCTGGCTTTAACTTTGGATCGGGCGCGCTCGGTGCCGCCAACAACACT---------------GGTGGAGGATTTTCATTTGGTGCCGCAGCAAGTGCA------CCTGCGGCCAACACCGGCGGCTTCTCCATCGGAGCTGCTCTGGGC------------------------
---GCAGCAGGCACCACCCTCGGCGCTGCCACCAGCACCCCGGCCTCGTCTCTGGGTCTGGGAGGCTCTCTGTTCGGTCAGAAGACCGCT---GGCTTCTCTTTCAACACCCCCGCCTCAAGCGCC------------------------------------CCGGCCGCTACAGCTGCG
---------------TCCACTGGCTTCAGCCTGCCCTTCACCAAGCCCACCGGCTCAGCGCCCCCCTTCTCCCTCACCACC---GCTCCCACCTCCTCGGCGGCCCCTGCGGGG---------GCGGGTTTGTCATTTGGCTCTGTCCTGACAGGCACAGCTGCGCAGCAGCACGCGGCG
---GGCTTCTCGCTGGGG---CTGGGCTCAACAATGACCACG---GTGGCG---------------------GCG---ACGGGCCAATCGCTGGGCGGGAGTCTCTTCTCCAAC------------------ACTTTGTCTACA---------GACAGAATTGGATTAATGACATTGTTA
CTGCTGCAGTGGTTCTCAACCACAACATGGCCCCATGTTATAACCCCAGGTCTGTGTTTACTTGGCGTGGCAGGTTTGGGTCAGACAACTCTCGGA---GGAGGCGGGTTAACGTTGGGATCTCTATTGGCTTCATCCACGGCCATA---TCAGCGGCCCCTGCCCCAAGTATGGGCCTG
GGCGGAGTCGACTTCACTACTTCCTCCGAGAGTAAGAGCGACCCGTCGTCCGGAGCC------------------------AACGCAAAGGACAGT---AAAGCTTTGAAAGATGAGAACCTCCCTCCAGTTATTTGTCAGGACGTTGAGAATTTCCAAAAATTTGTGAAAGACCAGAAA
CAAGTTGAGGAGGACATCAGCAGGATGTCCTCGAAGGGCATTTCTAAAGTCCAAGATGACATCAAGAGCCTCAAACAGCTTCTCTCTGTCAGTGCCAGCGGCCTACAGCGTCAAGCTCTGGCCATCGAAAAGCTCAAGCTGGAGACGGCACAGGAGCTGAAAAATGCAGAAATAGCATTA
CGTACGCAAAAGACTCCCCCCGGACTTCAGCATGAGAACACTGCTCCGTCAGATTACTTCCACAGCCTGGTCGAGCAGTTCGAGGTGCAGTTGCAGCAGTACCGGCAGCAGATAGAAGAACTGGAGAACCACCTGACGACGCAGAGCAGTGGCTCCCACATCACTCCTCAGGACCTAACG
TTGGCCATGCAGAAGTTGTACCAGACATTTGTCGCGCAGGCGGCCCAGCTCCAGTCCGTTCACGAGAATGTCAAGATCTTAAAGCACCAGTACCTTTCGTACCGCCGGGCCTTCCTGGAAGACTCAACGGATGTCTTTGAATCCAAACGGGCATCCAACAGGAAGTGGCAGAGCGCACCG
CGAATCACCACCGGGCCCGCCCCGTTCTCCAATGTTCCCAACGCTGCAGCCGTTGCCATGGCAGCCACGTTGACCCAGCAACAGCAGCCAACTCCA------------------------------------------------------------------------------------
------------------GGT------------------TTTGGTGGTGGGCCAGGATTTGGTGGGGTGGGGACTGGGGGGTCTTCTTTTGCCTTCTCC---ACCAGTAAGCCCACAGGAGGCAGTCTGAGTGCAGGTTTCGGTAGCAGCAGCAGCTCGGGCTTTAACTTCAGTAACCCG
GGCCTCAACCCCTCGGCTGGCCTGACCTTCGGCGTGTCTAACCAAGCCGCTACGGGCTTTGGC---GCTACTCCCCTCCTCCAGCTCAAGAAACCCCCCGCTGGTAATAAACGGGGCAAGAGA
>ENSXMAP00000000749_XMAC
AAAATGTCTGGTTTTAACTTTGGCGGTGGGAATCTGGGC---TCCACCAACACG---------------GGTGGAGGATTCACATTTGGTGGCGTCCCAAGTGCA------CCTGCGGCCAATGCCGGTGGCCTTTCGTTTGGGACTCCTCTGGGA------------------------
ACAGCAGCTGCCACCCCTGCTTCTACCACGAGTAGCACCCCA------TCTCTTGGTCTTGGAGGTGTTCTTTTTGCCCAGAAACCTGCGGGAGGTTTTTCTTTCAACACACCTGCCTCAACATCCTCTGCAGCCGCCACAGGTCTTACATTAGGCGCC---CCTGCCACTACATCTGCA
---------------GCCACCGGCTTTAGTTTGGCCTTCAACAAGCCCACTGCGTCTGCAACTCCTTTTTCGCTCACCACC---ACCACCTCCTCCACTACT---------GGG---------GCAGGTTTAAGTTTCGGCTCCATCCTGACATCGACAGCTCCACAGCAGCCTGGAGCC
ACGGGGTTCACGCTCGGT---CTTGGTGGTATGACAACCTCC---ACGGCA---------------------GCCTCAACGGTGCCGTCCCTAGGCGCTGGTCTCTTCTCCAGC------------------ACTGGAACCTCA------------------------------------
------------------------------------------------------------------------GGTTTGGGTCAG---ACTCTTGGAGGAGGAACCGGACTTACCTTGGGGTCACTATTGGCTACCTCTACAGCAGCA---TCAGCTGCTCCTGCCCCGAGTATTGGTCTG
GGTGGAGTTGACTTCAGCACTTCCTCTGAGAGTAAGAGTGACGCCTCATCTGGAACC------------------------AATGCACAGGACAGC---AAGGCTTTAAAAGATGAGAACTTGCCACCGTTCATTTGCCAAGATGTTGACAATTTTCAAAAATTTGTGAAAGAGCAGAAG
CAGGTTCAGGAAGACATAAGCAGGATGTCATCAAAGACTATTTCTAAAGTCCAAGATGACATCAAAAGCCTCAAACAACTTCTCTCTGTCTGCGCCAGCGGTCTGCAGCGCCAAGGTCTGGCTATTGATAAACTGAAGTTGGAGACAGCACAGGAGCTTAAAAATGCTGACATAGCACTG
CGGACGCAAAAGACGCCCCCTGGACTTCAGCATGAAAACACGGCTCCATCAGATTATTTTCGTAGCCTGGTGGACCAATTTGAGGTGCAGTTGCAACAGTTCCGGCAGCAGATAGAGGAACTGGAGAACCACCTGACTACTCAGAGCAATGGCTCACACATCACCCCGCAAGATCTGACT
CTGGCCATGCAGAAATTATACCAAACATTTGTTGCACAAGCTGCTCAGCTTCAGTCTGTCCATGAAAATGTTAAGATCTTGAAACATCAGTACCTTTCTTACCGGAGAGCCTTCCTGGAAGACTCCACTGACATCTTTGAGTCCAAACGAGCCTCCAACAGGAAATGGCAGAGCGCGCCA
CAAGTCACAACCGGACCTGCCCCATTCTCCAGTGTACCGAATGCCGCAGCTGTTGCTATGGCAGCCACGTTGACCCAGCAACAGCAGCCAACTCCA---GGCACCCAGGCACCTTTGGGGGCAGGTTTTGGAAACCCCTTTGCCTCAGCAGTAGGCACTAGTTTGGGCTCTTCTACACTT
GGA---------------GGTACTACCTCTGCCTGTTGTTTTGGAGGTGGGCCAGGGTTTGGTGGAGTTGGAACTGGAGGGTCTTCTTTTGGATTCTCCTCCACCAATAAGCCTGCAGGGGGCAGTCTGAGTGCAGGTTTTGGTAGCACCAGCAGCTCCGGCTTCAACTTCAGCAACCCC
GGCATCAACCAGTCTGCTGGGCTGACATTTGGTGTTTCGAACCAACCAGGCAGTGCCTTTGGCACA---ACCCCAGCTCTCCAGCTGAAGAAGCCCCCCGCTGGGAATAAAAGGGGGAAAAGA
