# Supplementary material for: Global expression pattern of genes containing positively selected sites in European anchovy (Engraulis encrasicolus L.) may shed light on teleost reproduction
Source: PLoS One. 2023 Aug 11;18(8):e0289940. doi: 10.1371/journal.pone.0289940 (PMC10420382; doi:10.1371/journal.pone.0289940)
Supplement: S1 File — (ZIP) [file pone.0289940.s008.zip › alignments/anchovy.16779_ANCH.fas]

>ENSONIP00000017727_ONIL
---------------------------------------------------------------------------ATGGAGCGACTCTGTTTC------------------------------------------------------------------------CTTTTGTGTCTGATA
TGTGTG---------------TCCTCA---ACA------------------CTGGCCCAGATTGATCCCAGGGGAGGTCGTCCAGTGGAGCACGGCACCAGAAGTGAAAAATGTGCCACTGAGAAGGAATGGCCTTTCTGCACAGACGTTGAATGGGGCCCTAAATGTCCATCAGGCTGC
AGGATCCAGGGTCTGATGGAGAAATACGATCACAATATGCTGAAGAAGATTGAGAAAATCCGCAGCCTGCTGGATCAAAACAAGGCCAAACATCGCTCCGCTGATACGGTGTCGAAACAGACCTACGACTACTTGAAAGAAAAGCTAACCACTGACGCTGGCAGCGACAACAACTACTTT
GACTTGGCCCAGACTCTTCGTCAGAGGATCACAGACATGAAGATTAAAATCGACAGACAGGTGACTGTCCTGGCAGCCCTGAGGGATCGGGTCAAAGACCAGGTCATAGAGATGCAGAGACTGGAGGTGGATATTGATATTAAGCTTCGTTCCTGCAAAGGATCCTGTGCAGGCTATTCT
GAGTACCAGGTGGACAAGGAAAGCTATGTCACCTTGAGTAAACAGGTCCAGCAGTTAGACTCCCAGGCACCCCAGAATGTCGAGACTGTGGGGACGCTGCATGTGATGAAGAGCAGGCCGCTAAGGGACATGGTTGTGGACAGTGTCTTCAAATCCAGGGACGCTGAAGGAGCAGCAGGA
CAGCAGACTGCAGACATGTTCCCTGATGTG------------------------------------------------------------------------------------------------------------------------------------------------------
---------------------------------------------AGGACTGTCCATTTGGTCCTGGAAGAGGAAGGCTCTAGCTCA---TCCCCAGCAACTGTTTCCAAGGTCCCA---------------------------------------------------------------
------------------------GCTATCACTGAGATTAGAGGACGTGGTGACGCGGACACG---------TTTGGTTTCGGTGGA---GGGTCGCAAAGCCTCGGCCAACCCAGTACAAGTCATGTGTCCACCAAAACCATCACCTGCACCAAGAGAACCCGAACAACTGTGGTTCAT
ACAAGCGATGGGCCAGTGGAAAGGACGGAGGAGGTAATAGAAGGAGGACCCGGATGCCAGGTGACA---GGAGACTTCACCAAGGGTGGGATAAGCTCCTTGTTCCCCTCTCTCAGCCAT------------------------------------------------------------
------------------------------------------------------------------------ACA---------------TCTTCATCCTCTTCTACTGGCTCCACCAAGACCGTACAT---CTCAGCAGC---------------------------ACTAAGGGCAGC
GTCTCTGGAAATACCAAAACTGGGTTTAGCGATCCATTC------GATTCTGATGTCGGGATCGACCTTGGCGCGTTTCTGACTGACAATACAGAAGATGATGTTCCTGATTTTCACGCCAGGAGTGTGAAGGCCGCATTACGAGTCGAACGCCAGGCGGATTATGTAGGAAAAGATTGT
GTCGAAATCTACCAGAACCATCTGAATGGGGAAACAAATGGCCTATTTAAGATCAAACCTGGCGGCACCGACTCTGAGGCAGTAGTGGATGTTTACTGCCAGCAGGAGGGTATTATGGGAGGGTGGTTGTTAGTCCAGCAGCGAGAGAGTGGTGCACTCAGCTTCAACCGCAGCTGGGTT
GAATACCGCAATGGGTTTGGATCAGTGGACAGTCAGGGAAAAGGCGAGTTTTGGTTAGGCAACCAGAACCTCCACTTGCTAACTAATGAAAGTGAGACAATGCTGAAAGTTGAACTGGAGGACTGGGAAGGTGCTGTAGCCAGTGCAGAGTACACTATACGGGTAGGATCAGAGGAGGAG
GGGTACCCACTGCATGTCTCCACATACAGCGGGGATGCTGGGGATGCTCTATTAATGCCA---------AAAGCATCTGATTTATCCCACAATGGGATGAAATTTGGCACCTTCGACAAAGATAACGATAGATCGGAGCATAATTGTGCAGAGATTTATGGAGGTGGGTGGTGGTACAAT
AACTGCCAGTCAGCTAATTTAAACGGTATTTATTATAAAGGT---ACATATGACCCCAAAACAAACATCCCACATGGAACTGAAAATGGAGTTGTGTGGGTGACATACAAACCAGCAAATTACAGCCTGAAAACTGTTCGGATGTTTATCCGACCAACTGCTTTT---
>ENSTNIP00000004264_TNIG
CGGCGTTTTCCTAGCGCTGTTCTGTGCTGTTTTTGTGCATCTGCAGCATGGCTAAACTTTAGGGCAGGATCCTTG---------------------------------------------------------------------------------------------------------
---------------------------------------------------------------GATCCCAGAGGAGCTCGACCAGTGGAACCCAGCACCAGATCAGAGAACTGTCCCTCAAAGAAAGAGTGGCCTTTCTGCAGCGACGATGACTGGGGTCCTAAATGTCCATCAGGGTGC
AGGATTCAAGGTCTGATGGACAAACATGACTTTAGCCTGCTGAAGAAGATTGAGAAGATCAGGAACCTTCTGGACCAGAACAAGGCCAAGTTCCGCACAGCAGACCAGGCGTCCAAACAGACCTACGACTACCTGAAGGACAAACTCACTCTGGATTCTGATAACAGCAACAAGTACTAC
GCTCTGGCCCAGAATCTGCGTAGGAACATCAACGACATGAAGATAAAGATTGACGCTCAGCTGAGGGCCTTGGCCGCCCTGAAGGACCGGGTCAGGGACCAGGTCAGCGAGATGCAGAGACTGGAGGTAGACATCGATATTAAGCTTCGATCCTGCAAAGGCTCTTGTGAGCGTTACTCT
GCGTACCAGATGGAAGTTGGAAGCTACGTGGCTCTAGAGAAACAGCTGAAGCAGCTGGACTCGCCGTCATCTCAGAGCGTTAAGGGTGTGGAGACCCTGTATGTGATGAAGAGCCGGCCCCTGAAGGACGACCCCGTAGACAGTTTGTTTAAAGCAAAGGACCTG---------GATGGA
CAGCAGAAAGAAGATGTGTTCCACGAGATC------------------------------------------------------------------------------------------------------------------------------------------------------
---------------------------------------------AACACAGTCACGTTGCTGCTTGAACAAGAAGGTTCCAGTTCA---TCTCCTGCAACCGTCTCCAAGGTCCCAGGTACTTCCTTCTCTCCATCCATAGCCTCCTCCTCTTCTGCCTCTTCCTCC------------
---------------------AAACCCATCACTGAGCTCAGTGGACCCCAGGATGGTGGTTTG---------------TTTGATGGA---CAATTCGAC------GGGCTGTCCAGTAAGACCCACCTGTCCACCCAAACGACCAGTTGTACCAGATTCATCAAGACCACCCTCGTCCAA
ACAGCAAAAGGACCAATTAAGGAGGAGGAGGAGGTGATGAAAGGAGGCCCAGAGTGCCAGACCTTC---AGAGATCTTAGCAAGGGTGAGCTGACCTCCCTCTTCCCCACCCTCACCTTG------------------------------------------------------------
------------------------------------------------------------------------ACC------------------------------------------------------------------------------ATCCACACTGGTGGTACAAAGCAAAGC
CAGCTGGGAGTTTCCGAACCCGGACTCGTGAATCCATTT------------------------GACTTAGGTGCATTCATGATGGCCAACGCAGAGGATGATGTTCCTGACCTCCAAGCTCGAAGTGTAAAGACCACG---CGGGTTGAACGAAAGGCCGATTATGTAGGAAAAGATTGT
GTTGAAGCCCACCAGTACCACCTGAAAGGGGAATCAAACGGCTTGTTTAAGATCAGACTTGGTGGCACAAAACCTGCTCAGGTGGTGGAGGTGTACTGCCAGCAGGAAGGGCTGATGGGCGGTTGGTTGTTAGTGCAGCAAAGAGAGAGTGGAGAGGTCAGCTTCAACCGCTCCTGGGCC
GAATACCGCTCTGGCTTTGGGTCGGTCGGCGCAGACGGCAGGGGCGAGTTCTGGCTGGGCAACCAGAACTTCCATTGGCTGACCAGTCAGAGCGAGACTCTTTTAAGGGTGGAGATGGAGGATTGGGAAGGAGGCGCTGCCACCGCAGAGTACACGGTCAGGCTTGGCTCGGAGGAGGAG
GCGTTCTCGCTGCACGTGTCGGGCTACGCTGGGGACGGGGGCGACGCGCTGCTGCTGCCTGGCTCGCACATGGCGCCGTTCTTGTCACACAACAGGATGAAGTTCAGCACTTTTGACAAAGACAACGATGAGTGGGAGCAGAGCTGTGCGCAGGTGCATGGAGGTGGTTGGTGGTACAAC
AGGTGCCAGGCAGCCAACCTGAACGGCGTTTATTACCAAAGC---GCGAATGCGCCAGAGAACGAGCCAGCGTTCCCAGGTCCCAACGGTGTCGTGTGGTCAACCTTCCGAAACAGCAGCTCCAGCCTGAAAGCTGTGAGGATGCTCATCAGACCAGCTGCTTTT---
>anchovy.16779_ANCH
------------------------------------------------------------------------------------ATGAAATATAGGAGAGGTGGAGGCTGCAGATCAGTATCCCACAGAACAACACAGAAGGAAGACAAGATGAAGCTCCATAGTGTCCTCTGCTTGTGT
CTGGTCTTGGCAACAGCTTGGACCAGTGTCACA------------------GCACAGATGTTGGACCCCAGAGGAAACCGTCCGGTCGAGCAGGGCATGAAGTCTGACAAATGCGCCCCAGAGAAGGAATATGGCGCATGCATAGATGATGACTGGGGCCCCAAGTGCCCGTCTGGCTGC
CGTGTGCAGGGCCTGCTGGACAAGACAGACCACGAGCTGTTGACCAAGATCGACAAGATCCGCCGACTGCTGGACGACTACAACCAGAAGTACCGCAGCACCGACTCGTCCTCCAAGCAGGCCTACGACCACCTCCGCCAAAAGCTCACTACCTCCTCAGGCGGTGAAAACAGGTATATG
TCCCTGGCCGAGTCTCTGAGAAAGAGGATTGTGGACATCAAGATCAAGATCGACCGCCAGCTCGTTCGCCTGGAGGACATGAAGACCCGCGTGAGAGACCAGATCATCGAGATGCAGAGGCTTGAGGTGGACATTGATATCAAGCTGCGCTCCTGCAAGGGCTCGTGTGCGGAATACGCG
GAGTTCTCGGTGGACCGGGACAGTTACGTGGCGCTGGACAAGCAGATGGACACACTGGAAGCCAATCGGCAGAACAGCGTGGAGACGGTGGGAGCCCTGCGCGTCATGAAGTCTCGTGTCTTGAAGGAGGTCGACGTGCCCTCCATCTACAAGTCTGGC------TCACCT---GATGGC
GAGCAGAAGCAG---TACTTTGAGGATGTC------------------------------------------------------------------------------------------------------------------------------------------------------
---------------------------------------------GGGCAGAGCCAGCTCACCCTGCATGATGAGGGCGGCAGTGCAGACGCCCCCGCCACCGTCGGAAAATACCCAGGTACCTCCGCCTCGTCCTCTTCATCCGACTCATCCTCCTCCTCCTCCTCTTCTTCCTCCTCT
GGGCCCTCA---------------------------------------------------------------------------------------------------ATGACCAGCACCACCCACATG------------ATGAAATGCACGCGCACGGTGAGAAAGGTGGTGACGCAC
ACCAAGGATGGCCCCGTGGAGAAGTACGAGACTGTGATGACCGGC---GCCGGGTGCGATGCCATGGCCGGTGGTGCTGGTGGTGGCGGC---GGAGGA---TTCGGCGAAGGAATCGACGAAGGA------------------------------------------------------
---------------------------------TTCCCCGGATTCGGCGAAGACCTCTTCAAGCAGTTCGGGTCC---------------TCTTCGTCCTTCTCCAGCTCCGGCACCAAGACCATGAGT---TCCACCAAGAGCCTGCTCAGC------TCCGGTGGCACCAAGTCCGGG
GCC---------------------------------TTTGGGTCC------------------GACTTCGGGGCGTTTGGGAGAGGGGACGTGGACGACGCTCTGCCAGACATCTTCGCCCGCAGTGGCAGGCCT---------------------------------------------
------------------------------------------------------------------------------------------------------------------------------------------------------------------------------------
---------------------------------------------------------------------------------------------------------------------------------------------------------------------GGGACACAGTCCGAG
GGA------------------------------------------------------------------------------------------------------------------------------AAGATGGAG------------------------------------------
---------------------------------------------------------------AAGATCCCCACTGAAGTAGAG------------------------------------------------------------------------------------
>ENSTRUP00000009046_TRUB
------------------------------------------------------------------------------------------------------------------------------------------------------------------------------------
---------------------------------------------------------------GATCCAAGAGGAGCTCGACCTGTAGAACCCAGCACCAGATCAGAGAAGTGTGCCTCACAGAAGGAGTGGCCCTTCTGCAGTGATGACGACTGGGGTCCTAAATGTCCATCGGGGTGC
AGGATTCAGGGTCTGATGGACAAACATGACATTGACCTGCTGAAGAAGATCGAAAAGATCAGAAACCTCCTGGACCAAAACAAGGCCAAATTCCGCTCAGCAGACCAGGTGTCTGAACAGACCTACAACTACCTGAAGGAGAAACTTACTGTGGATTCTGGTAGCAACAACAACTATTAC
GCTTTGGCCCAGAATCTGCGTCGGAGCATCACTGATATGAAGATAAAGATCGACTCTCAGCTGAAGACCTTGGCCGCCCTGAAGGACCGGGTCAGGGACCAGGTTATGGAGATGCAGAGACTTGAGGTTGATATTGATATTAAGCTCCGATCCTGCAAAGGATCGTGTGAGCGTTACTCT
GCCTATCAGATGGAGGTTGGAAGCTACGTGGCTCTGGAGAAACAGCTGACGCAACTGGACTCTCAGTCAGCTCAGAGGGTTGAGAGTGTCAAGACCCTGTATGTGATGAAGAGCAGGCCGCTGAAGGATGACCCCGTTGACAGTTTGCTGAAATCAAAACCCGTG---------GACGGA
CAACAAAGAGAAGACATGTTCCACGAGGTCAGGCCAAGCCCTTATTTTTTCAATATACCAAATTTACCAAGTTTTCTTTTCTCACAAATTTTCAAAATCAATTCTCTTCCCTTTGGATGGCAGAAAGTTCAAAATAAAAAAAAAACATTTGCAAATTTTGTGATTGAGAACTCAATTTTA
AAAACCACAGATGGAAATTGTACACAAACCGTCTCAACCATTTCAAGCACAGTCAAGCTGATTCTTGAACAAGAAGGTTCTAGTTCA---TCTCCAGCAACTGTCTCCAAGCTCCCAGGTACTTCTTACTCTTCAACTAGATCCTCCCCTTCTGTTGCCACCTCCTCT------------
---------------------AAATCCATCACTGAACTGAGTGGACAAGGAGGGGGTGGTTTG---------------TTTGATGGA---GGTTTTGAC------GGGATGTCAAGTAAGACCCACATTTCCACCAAAATGGCCGAGTGCACCAAGAGGATCAAGACCACCATCATCCAC
ACAAAGGAAGGACCGGTGGAACAGAGGGAGGAAGTGGTGGAGGGAGGCCCGGAGTGCCAGACCGCT---ACAGACTTTAGCAAGGGTGAGCTGAGCTCCTTGTTCCCCACCCTCACCCAG------------------------------------------------------------
------------------------------------------------------------------------ACT---------------TCGTCATCATCATCGTCATCATCATCGTCATCATCATCG---TCATCATCATCGTCGTCCTCCATCCACCCTGGTGGTGCAAAGGGGAGC
CTGTTGGGATCTTCCAAAGCTATACTTGTGGATCCATTT------------------------GACTTTGGCGCGTTTACGACAGCCAATGCAGATGATGACCTTCCCGACCTCCACGCCCGAAGTGTAAAGAGCACG---CATGTTAAACGAAACGCTGATTATTTT---ACAGATTGT
GTGGAAGCGCACCAGTACCACCTGAAAGGGGAAACAAATGGCTTATTTCAGATCAGACCTGGTGGCACACAATCTGATCAGGTGGTGGAGGTGTACTGCCAGCAGGAAGGGCTGATGGGCGGTTGGTTGTTAGTGCAGCAAAGAGAGAGTGGAGCAGTCAGCTTCAACCAGTCCTGGGAT
GAATATCGCTCTGGGTTTGGGTCAGTGGATGCAGATGGGAGGGGAGAGTTTTGGCTGGGCAACCAGAACCTCCATTGGCTGACCAGTCAGAGTGAGACCCTTTTAAAGGTGGAGATGGAGGACTGGGAAGGAGGTGCTGCTACAGCAGAGTATACGCTCAGGGTCGGCTCAGAGGAAGAA
GGGTTCCCCCTACATGTGTCGGGGTACTCTGGGGAGGGGGGCGATGCCCTGGTGCTGTCCGGGTCAGATATGGCACCGTCCTTGTCACACGACGGGATGAAGTTCAGCACTTTCGACAAGGACAATGATAAGTGGGACCAGAACTGTGCAGAGGTGTACGGGGGAGGGTGGTGGTACAAC
AGGTGCCAGTCAGCCAATCTCAATGGCGTTTATTATCGAGGT---TCGTACAACCCAGAGAAAAACCCAGCAGTCCAC------AATGGCGTTGTGTGGTCAACATTC---AACAGCAGCTACAGCCTGAAAGCTGTGAGAATGTTCATCAGATCAGCTGCT------
>ENSDARP00000029074_DRER
------------------------------------------------------------------------------------ATGAAGTTCACA---------------------------------------------------------------CATTCACTGCTCTGCCTGTTC
GTGGCGGTGTCCTCTGCATTGGCCGAG---GAG------------------GACACAGTGGTGAACCCTAGAGGCGCTCGTCCTATTGAGCACGGCTTCAAGGCACAAGACACCTGCCAGACAAAAGAATGGCCAGGGTGTACCGATGATGACTGGGGAAGCAAATGTCCATCTGGCTGC
CGAGTTCAAGGCCTCATGGACAAAGCTGACCATGATCTCCTCAAGAAGATTGAGAAGATTCGACGTCTCCTGGTGGAGGGCCAGAAACTATATCGCTCTGCCGATGAAGTGTCCAAAACCACCTATACTTACCTGAGAGAGAAACTGACCTCTAACAGTGGTTATGATAACAGGTATATG
TCTCTGGCCGAACAACTGAGGCAGAGGATTACTGATATCAAGATTAAAATTGACCGCCAACTTCGACTTCTGGACGCTCTGAAGTCGCAGGTCAAAGATCAAGTTGTTGTAATGCAGCGGCTTGAGGTTGACATTGACATCAAACTACGCACATGCAAAGGCTCTTGTGCCAGCTACAGC
GAGTTCTCGGTGGACAGGGAAAGCTATGTGACTTTGGACAAGCAAATGGACAATCTGAACGCCATGCGTGTACAGAGCGTGGAGACTGTCAGTTCCTTGGGAATCATGAAGAGCAGGCCGTTGAAGGATGTGTTGGTGCCCACCATTTATAAGAGCGGA------ACGGGC---AAAGCT
GAGCAGAAGCTG---CTTTTTGGAGATGTA------------------------------------------------------------------------------------------------------------------------------------------------------
---------------------------------------------GGCCAGATGCAGCTCTCTCTGGAAGCTGAAGGCTCCACTGCCGAATCTGCCGCCACAGTTAGCAAGTTTCCCACATCAGGTACGGGCTCCACATCACAAACCTCCAGCAAG------------------------
------------------------------------------------------------------------------------------------------------------------------------------------CAGTGCACCAAATCAGTTCGCAAAGTGATAACACAC
ACCAAAGATGGCCCCGTGGAAAAGGTTGAAGTTTCGTCTAGCGGG---CCCGGGTGTGATGATTTA---GGAAAACTAGGAATTTCAGAT---TCAGAG---TTTTTGACGGCAGCCAAAGATGGGAAAGATTTGAGTCGCGATGGCTTGAAAATAACAGTGACCGGCGGTGATGAAAAG
TCCCTCACTTCTCTAAGCCACAGCACTTCTGATCTGGGTGGCTTCGGAGGAGACTTCTTTAAGAATCTTGGCACTGACAACCGAAAGTATGCCTCATCTTCATCCTCAACATCCACAAAGACAGTGTCAGATGGAAGCAAAAGTTACTCAAAG------ACCACCCTCACTAGCGACCCT
ATT---------------------------------TTTGGGGAT------------------GACCTCGGGGCGTTCATGCGGGGCGACGTGGAAGAAGATATGCCCGACATCCATGCACGCAGTGTGAAATCG------CAAGACGATCGCAAGGCTGGCTTTGTTGGCGGAGATTGC
GTTGAAATCCAGCAGAAGCATGTGAACGGCGGTCAGAGCGGGATGTTCAAAATAAAACCAGCGGGG------TCTGAGGAGGTAGTAGAGGTTTACTGTGACCAGAGCACTGGGTTGGGGGGATGGACTCTGGTTCAACAGCGGGAGGACGGGTCTGTTAACTTCAACCGCACTTGGAAG
GAGTATCTAAATGGTTTCGGACAGATAGACAAGCAGGGTAAGGGCGAGATCTGGATTGGCAACAAATTCCTGCACCTTCTCACT---CAGAAAGAAAGTCTTCTGAGGGTGGAGCTGCAGGACTGGACTGGAGCTGAGGCCTACGCTGAGTACAACATTAAAGTTGGCTCGGAGGCTGAA
GGTTTCCCGCTGACTGCATCCGATTATGATGGGGATGCAGGAGATGCGTTAGTGAGAGGACATCCCAACCTTGGATCCTTCCTTTCACATGCTGGCATGAAGTTTAGCACCTTTGATAGGGACAGTGATAAGTGGGAGGAAAACTGTGCAGAGATGTATGGTGGAGGGTGGTGGTATAAT
AACTGCCAGTCAGCCAACCTCAATGGCATTTACTATAAAGGAGGCCAGTATGACCCGGCTACCAAAGTCCCCTATGAGATTGAGAATGGTGTCGTGTGGCTGCCTTTCAAACCAGCTGATTACTCCCTCAAAGTGGTGAGAATGAAGATCAGACCTGTC---------
>ENSGACP00000024713_GACU
---------------------------------------------------------------------------------CATTTGACGTTT------------------------------------------------------------------------CTTTTACTAAAATAT
AAAATC---------------AGCTCT---AATAAATGTCCCCGTCGTCCCCAGGCGGTGTTGGACCCCCGGGGAGCCCGACCGGTGGAGCAAGGCACCAGATCCGATAAGTGTGCCACAGAGAAGGAGTGGCCTTTCTGCACCGACGACCAATGGGGCCCCAAGTGCCCGTCGGGCTGC
AGGATCCAGGGTCTGATGGACCGATTTGAACACGGCTCCCTGAAGAGGGTGGAGAAGATCCGCAGCCTCCTGGACCAGCACAGGGCCAAGCACCGGTCCACGGACCTGGTGACCAAGCAGACGTACGACTACCTGAAGGAGAAGCTCACCTCCGACGCCGGCAACGACAACAGCTACTAC
GACCTGGCCCAAGGCCTCCGTCAGAGGATCTCCGACATGAAGATCAAGATCGACCGGCAGCTGAGCATCCTGCGCGCCCTGAAGCAGCGCGTCGGGGACCAGGTGGTGGAGATGCAGAGGCTGGAGGTGGACATCGACATCAAGCTCCGATCCTGCAAAGGTTCCTGCCAAAGCTACAAC
ACCTTCGCGGTGGACCACGAGAGCTACGTGGGGCTGGAGAAACAGGTCAACCAGCTGGACTCCCAATCGGCTCAGAACATCGAGTCGGTGGGGACGCTGTACGTGATGAAGAGCCGGCCACTGAAGGACTCGGTGGTCGACAGCCCCTTTAAGTCCAAGGACGTGGACGGC------GGA
ACGCAGAAACAGAACATGTTCCCCGATGTG------------------------------------------------------------------------------------------------------------------------------------------------------
---------------------------------------------CCGATGGTCGAGCTGAAGCTCGAGCATGAGGGCTCTGTCTCA---TCCCCGGCAACCATCTCAAAGTCACCA---------------------------------------------------------------
------------------------ATC------------------------------------------------------------------------TCGGCGGCGACATCTTCAACATGCCACATGTCCACCACGACCGTCAGCTGCACCAGGAGCGTCAGGAAGACTGTGGTCCAC
ACCAAAGACGGGCCGGTGGAGAAGATGGTGCAAGTGATGGAGGGAGGCCCCGGGTGCGAGGCCATG---ACGGACGTCACAAAGGGAGGGATGGGCCCC---TTCCCCGGCTTCACGTCT------------------------------------------------------------
------------------------------------------------------------------------TCT---------------TTTTCGACCAAGACGACTGCG---------------------------------------------CACAGCGGGGGCACCAAGGGAAGC
CTCCTG---GACACCGGGTTCGATCTGACGAATCCCTTCGGCGAC------------------GACCTCGGCCTCTTCAAGACGTCCAACGTGGACGACGACCTCCCCGACTTCCAGGCCCGCAGTGTGAAGAGCACG---CGGCTCGAGCGGCACGCCGACCACGTGGGAAAAGATTGC
GTCGATGCTCAGCAGCACCACCTGAAGGGCGAAGCGAACGGCCTGTTTAAGATCAAACCGGGCGGCGCTGACGGG---GGGGTGGTGGAGGTTTACTGCCGGCAGGAGGGGCTAATGGGGGGGTGGCTGCTAGTCCAGCAGAGGGAGTCCGGCGCGCTTGACTTCAACCGATCTTGGGCC
GAGTACCGCGGCGGGTTCGGCTCGGTGGACGCCGCGGGCCGGGGGGAGTTCTGGATAGGCAACCGCAACCTCCACCTGCTGACCGGCGGGGGCGAGACCCTGCTGAAGGTGGAACTGGAGGACTGGGAGGGGGGTGCGGCCGGCGCCGAGTACACTGCAGCGGTGGGCCCGGAGGGGGAG
GGCTTCCCGCTGAGCGTGTCCGGGTACCTCGGGGACGCCGGAGACGCCCTG---------------------------ACGCCGACCCACGGCGGCATGAAGTTCAGCACCTTTGACCGGGACAACGACGCGTGGGGGGGGAGCTGTGCTGAGGTTAATGGCGGCGGTTGGTGGTACAAC
GGCTGCCTGTCGGCCAACCTCAACGGAGCGTACCAC---------------------------CACCCGCCGCACAGGGGGGAGGGCGGAGTGGTGTGGTCGACGTACAAACCGGCCGATTACAGCCTGAAGGCCGTCAGGGTCTTCATCCGGCCGGCG---------
>ENSXMAP00000008266_XMAC
------------------------------------------------------------------------------------------------------------------------------------------------------------------------------------
---------------------------------------------------------------------AGAGGAGCCCGTCCGGTGGAACCGGCCACCAGAGACCAGAAATGTGCCACCCAGAGAGAGTGGCCTTTCTGCACGGACGACGACTGGTACTCAAAATGCCCGTCAGGCTGC
AGGATTCAGGGCCTGATGGATAAAAACGACCATGAGCTGCTGAAGAAGATCGCGAAGATCCGCAGCCTGCTGGATCAGCACAAGGCCCGACATCGCTCCGTGGACCTGGTGTCCAAGCAGACCTACGACATCCTGACGGAGAAACTCACCCTGGACACCGGAAATGACAACATGTACTAC
AACCTGGCCCAGACGCTGCGTCAGCGGATCACTGAAATGAAGGTCCGGATCGACAGGCAGCACAAAGCGCTGGCCGCGCTGAAGGCTCGGGTCAAAGACCAGGTGGTGGAAATGCAGAAACTGGAGATCGATATTGACATTAAGCTGCGCTCCTGCAAGGGATCCTGCGGCGCTCACACC
GTGTACCAGGTGGACCGGGACAGCTACGTGGCTCTGGACAAACAGGTGAACCAGCTGGACGCCCAGGTGGCCCAGAGCGTGGAGACGGTGGGGACGCTGTACGTCATGAAGAGCCGCCCGCTGCAGGACGTGATTGTCGACTCCAGGTTCAAATCCAAGGATGTG---------GCGGCT
CAGCGGACGGCGGACTTGTTCCCCCAGGTG------------------------------------------------------------------------------------------------------------------------------------------------------
---------------------------------------------AATACTGTTCAGTTCATCCTGGAGGAGGAAGGCTCCAGCTCA---TCTCCGGCCACCGTCTCCAAGGTCCCAGGTACTTCCCACTCAACGTCTCCCTCCTCATCCTCGTCCTCATCCTCGTCCTCATCCTCATCC
TCCTCTTCCGGATCACCGTCTAAATCCATCACGGAGCTCTCAGGACGCGGCGACGGCGATTTTCTCAGCGAC------TTCGACGGCACAGGACTCCAG------GGCCAGCCCAGCGTCAGC---ATGAGCACCAAAACCGTCAGCTGCACCAAAACCATCAGGAGGACGATCGTCCAC
ACCAAAGACGGGCCGGTGGAGCGGGTGGAGGAAGTG---GGCGGCGGACCCGGATGTGACGGGATG---GGTGGCTTGACAAAGGGTGGCCTGGGCTCCTTGTTCCCAACGCTCACC---------------------------------------------------------------
------------------------------------------------------------------------------------------------------GGCTCATCCTCCTCATCCTCCTTTTCA---TCCTCTTCATCCTCTTCATCCTTCCACTCCGGTGGATCCAAGGGAAGC
ATATTGGCAGATTCTAAATCCGGGTTG---AACCCGTTCGGAGAT------------------GACTTCGGCGCGTTCATGACCGACAACGCAGAGGACGACATTCCTGATTTCCATGCTCGCAGTGTGAAGACCGCG---GTTGTGGAACGGCAGGCGGACTTTGTAGGAACAGATTGC
GTCGACGCCCACCAGAAGCACCTGAAAGGTGAAGCGAACGGTCTTTTTAGGATCAAACCCGCCGGC------TCCGCGGCGGCCGTGGAAGTCTACTGCCACCAGGAGGGCATAATGGGCGGGTGGTTGTTAGTCCAGCAGAGAGAAAGCAGCTCCGTCAGCTTCAACCGCACCTGGGCC
GAGTACCGCGACGGCTTCGGCTCGGTGGACGCTCTGGGGAAGGGGGAGTTCTGGCTGGGCAACCAGAACCTCCACCTGCTGACCAACCAGGGGGAGACCATGCTGAAGGTGGAGCTGGAGGATTGGGAGGGGGGCGTAGCCACAGCTGAGTACACGGTTAGGGTGGGCACCGATGTCGAG
GGCTTCCCCCTGCAGGCGTCCGGGTACACGGGAGACGCCGGGGACGCTCTGGCG------------------------------TCCCACAGCGGCGTCAAGTTCAGCACCTTCGACAAAGACAACGACGGGTCGGGGGAGAACTGTGCGGAGGTGTACGGCGGCGGGTGGTGGTACAAC
AGCTGCCAGGCGGCGAACTTAAACGGGATTTATTACAAAGGA---ACATACGACCCAGAAACAAACACACCTTACAAAACTGCGAACGGCGTAGTGTGGCCCACTTTTAAACCGGCCACTTACAGCCTGAAGGCGGCGCGGATGTTCCTCCGACCAGCCTCCTTTCTA
