# Supplementary material for: Global expression pattern of genes containing positively selected sites in European anchovy (Engraulis encrasicolus L.) may shed light on teleost reproduction
Source: PLoS One. 2023 Aug 11;18(8):e0289940. doi: 10.1371/journal.pone.0289940 (PMC10420382; doi:10.1371/journal.pone.0289940)
Supplement: S1 File — (ZIP) [file pone.0289940.s008.zip › alignments/anchovy.16863_ANCH.fas]

>ENSONIP00000008227_ONIL
------ATGGCTGTTAGCAGCACCAAGACAGTGTACGAGATTTTCCAAAGCATGGAGTACGGGCCAGCAGCAACTTCTAGCACTGCTACTGCACAGGCCTGGCTGGAGCATCATTCCCGTTCTCTGGGTCTCTTCATTGATGGCAAATTTGTCTGTCCAGCGGACGGACGGAGCTGCTCC
CTGGCTGATTCTAAA---------GGAAGTATTGTATGCAGCACAGCATGCGCCGAAGAAGCCGATATTTCCCAGTGTGCCTCCTCTGCTGTTAACGGTTTCAAGTCCTGGAGCAGCCTGAGCTGCAACCAAAGGGCCAAAGTGCTCTTGAGGTTGGTGAGTGTCCTCGGGCAGCACGGC
CAGTGTTTCTCAGAGTTATGTGAGCTCTGTGAGGCCTCCTGCTCCACCGCTGCCCTGGTCAGGCTGCTGCAGTTCTACAGCAGCTGGGCGCAGCTCAGAGACACACTCCTCACCGACTGGACACCTCTAGGTGTGGTGGCAGTGGTGACCTCGAAAGACTGTTCT---------------
------------------------------------------------------------------------------------CTCTATTCTCTTCTGCTCAAAGTCCTGCCAGCACTGGCTATGGGCAACTCTGTGGTGGTTGTCCCCGGTCAGAGCACGGCCCCCCCAGTGCTACTG
TTGGCTCAGCTTTTTACAGGAGCAGGACTTCCTGCTGGGGCTCTTAATGTGCTAACAGGAAGTGACATAACACTGGGTGTCAAAGTGTCCCAGAACCACAGCATCAGTTACGTCAACTACAGCGGCAACAAGGAGGACGGGGTGATGCTGTGCAAGGCCACAGCAGGGATGGGAGTTCCT
GTTTCGGTGTCACCGTGCATAGGCGCCATCTGTCCGTTCATCATCTTTGAGTCGGCAGATATTAACAGTGCCGTGGATGAGGTGATGGAGGCCGCCTTCAGGAAGAAGAAAGAGGTCTTCTGGGTGTTGTGTGTGCAGGAGAGTGTGGTGGACAGTGTTGTTGCCCATCTCAGGTTGCGA
ATGGCAAAGATGAAATGTGTGACCCTGCACAGTGAGGCAGACAGGGAACGGTTGGATGCTGCCGTGCAGGAAGCTCAGCAGCTGGGAGCCACGTTGGTTCAGTCCTGTGCTGATCCCACGTCAGGTGCACAGTATCCTTCCACTGTGCTCTGTGGGGTGGCCCCCTCCTCACCATGTGTG
GTCAACCCCTGTCCTGGACCCCTGCTGCCCCTCATGACCTTCAGAAGCAACACAGAAGCAGTGACTCTTGGGAACCACAGTCCTCACGGTCAGGCAGCATCCATCTGGACTGAGGACCTCACCCTCGCTCTGGAGACAGCTAGGAGTTTGTCAGTTGGCTCTGTGTGGGTGAATTCCCAC
TCCATCTCTGACCCCTGTCTGCCCGTCTGCGGTCACAAAGACAGCGGGACCTGCACCGATGGAGGACAGGAGGGTCTGTACCAGTTTCTACGC---CCCTCCTCTTCCTCC---CCTCCTCTTCCTCGCTCCTCTCCCGTCTCCATGGACTACACGCAGTTCGGAACA---GAAGCATCC
CCACCTATCATTCCTGATGAG------------------------------------------TCGGACCCTGCCAGAGCCCCTCAGTCCCACCTGCAGTTTGTTGCTGGTAAAGCATGTAAATCAGTGTCTGGCTGCAGTGTGGCTGTGCAGTCACCAGGTGGTGGTGGTGGTGTGTTA
GCCTACTGCCCAGACGGGGGCCGGAAGGACGTTCGCAATGCTGTGGAGGCTGCTATCAAAGTCCAGCCAGGCTGGATGAAAAAGAGCCCCTCTGCACGTGCCCAGTCACTCTACTCTCTGGCCAAGGGCCTTGAATCAAAGAGGCGGGACATCGCTGCGGCAATCAACACCCAGACCGGC
CTGTCAATGGACGAGGCTGAGAAGGAGGTGGAGCTCAGCATTACCAGGCTCAGCGTTTGGGCTGCTTATTGCGACAAAGTCCAGGGAGGATCT---CTGCCCATGCCAAACTCTGGCTCCGCTCTCTCCATCCCTGAAGCCCTGGGAGTCATGGGGGTCGTCCTACCTGACAAAAATCCC
CTCCTCTCCATGGTAACTGTGCTTGGGGCAACTATTGCTACAGGCAATGCTGTTATTATGGTCCCCAGTCAAAAGTATCCACTGCCTGCCTTGGCATTCATTAAGGTGCTCCAGTCCTCGGACTTGTCAGCAGGTCTGGTAAACGTTATTACAGGAAGTCGAGACCAGCTGACTGTGGCT
CTGGCTAATCACAGTGTCATCAAGGCCATCTGGTACTGGGGCAGTGCTGAG---------GGCTGCCAGTACCTCCAGTACACCTGCACTAGTCCGCTAAAAACCCTGCGCCTG---TGTAAGGACCAG------GAAGGGAAAGATGGC---GAGCTAAACTGGACTCAGTGCCATCCG
TCATTCCTGGAAGAAATGTGGAGAAGCGCTGTGCAGTGGAAGAGTGTATGGATTCCTACAGCT
>ENSTNIP00000014080_TNIG
ATTATTATGGCTAGTGGCAACATCAAGACAGTGTACGATATTTTTCAAAGTATGGAATCCGGGCCAACATCAACTCCTACCTACCCCAATGCACAGGCCTGGCTGGACCACCACTCCCGTTCTCTGGGGCTCTTCATAAATGGCAAATTTGTCCTTCCAGCAGACAGACAGAGCTGCTCC
CTGACTGATTCTTCA---------GGCAGTGTTATTTGCAGCACGGTTTGTGCCGAGGATGATGATATTTCCCAGTGTGCCTCCTCCGCCGCGGACGGCTACCAGGTGTGGAGCGAGCTGACCTGTCGCCAGAGGGCCGACGTCCTCCTGAGGCTGGTGGGCATCGTCGGCCAGCACGGG
CAGTGTGTGTCCGAGCTGTGCGGGCTGTGCGGGGCGTCCTGCTCGCCGTCCACCGTCGTCAGACTGCTGCAGTACTACGGCAGCTGGGCCCAGCTCAGAGACGCTTTCATCGGCGGCTGGAAACCACTGGGTGTGGTGGCGGTCGTCGTCTCTGATGACTGCTCT---------------
------------------------------------------------------------------------------------TTTTATTCTCTACTTCTCAAAGTCATACCAGCACTGGCCATGGGTAACTCCGTCGTTGTTGTTCCTGGCCGTGCCAAGGCCCCCCCATGTCTTCTT
CTGGCACAGCTGGTCTTGGCAGCAGGACTACCTGCCGGGGCTCTTAATGTTTTAACAGGCAGCGACAGCTCGCTGGGGGCCAAAGTAGCTCAAAACCCGAGCATCAGCTACGTCACGTACAGTGGCAACAAG---AATGGCGCGCTGTTGTGCGAAGCCGCGGCAGGGTGGGGAATTCCC
GTCTCTGTGTCCGTTTGTGTCGGATCATCTTGTCCCTTCATCGTATTTGATACTGCGGACATCGACAGCGCCGTGGATGGGCTGATAGAAGCCGCTTTCAGGACAAAAACAGATGTCCACTGGGTGCTGTGCGTGCAGGAGAGAGTGGTGGAGAGCGTGTTGGCCCGCCTCAGGCTTCGC
ATGGCTGGTTTGAAGTGTCTCGCCCTGTCCGGCGATGAAGATCGGCTTCTGGTGGATGCTGCAGTACAGGAGGCCCAGCAGCAGGGGGCGACGTTGATCCAGTCCTGCACACCGCCCTCTTCGGGTGCCCAGTACCCTCCCACAGTGCTCTGTAAATCAGCCCCCTCTTCTCCGTTTGTG
GTGAGCCCCCCGCCTGGACCGCTGCTGCCACTTTTAGCATTCAGGAGCAGCAACGAAGCAGTGGCCCTGGGAAACCACACTCCTCATGGCCAGGCAGCTTCTATCTGGACGGAGGACCTCACTCTGGCTCTGGAAACAGCAAAAAGTCTGTCAGTGGGTGCGGTGTGGGTTAACTCCTAC
TCTGTGTTTGACCCCTGCCTGCCGATGTCTGGACACAGAGACAGTGGAACCTGCACTGATGGAGGACAGGAGGGTCTCTACCAGTTTTTACGTGCTCCCTCATTTGCTTCA---AGT---CACCCTCGCTCCTCCCCCATCTCCCTGGACTATGCAAAGTTTGGATCG---GGAGCCTTG
ACTGCTGTCATTCCTGATGACCCGGGTGCCAGTCTAATTATCCATTCCTTTCTTCGACCTAAAACATCTCCCCTCAGTGCTCCGAAACACTACCTGCAGTTTGTCGGCGGCAAGCCATGCAAATCCGTATCTGGCGGCAGTGTAGCCGTCGAGGCTCCAGGAGGCGGTGGT---GTATTA
GGATATTGCCCAGAAGGCGGTCGGAAAGACGTCCGGAATGCCGTGGAGGCTGCATCCAAAGTTCAGCCCGGCTGGATGAAAAAGAGTCCCTCGGCTCGTGCCCAGTCACTCAACTCTCTGGCCAAGGGCTTGGACGCAAGGAGGCGGGACTTAGCCGCATCCGTAAGCGCCCAGACAGGT
GTTTCATTGGACGAAGCTGAGAAAGAGGTGGAGCTCAGCATCGTTCGGCTCGGTGATTGGGCAGCTTACTGTGACAAGCTCAAAGGTGGAAGT---CTGCCTATGCCACAGTCCGGTTTCGCCATCTCTGTGCCTGAAGCTGTGGGAGTTGTGGGGGTTCTCCTCCCTGACAACAATCCA
CTCTACTCTCTGGTGACACTGTTGGGAGCAGCTGTTGCCACCGGCAACGCCGTCATCATAGTCCCAAGTCAGAAGTATCCGCTGCCAGCCCTGCTGTTTATTCAGGTGCTCCAGGCATGTGACCTGCCAGCAGGTTTAGTGAGTATCCTCACAGGAAGGAGAGACCAGCTGACTGCAGCT
CTGGCGAATCACAGCGTCATCAAAGCCCTCTGGTACTGGGGGAGCCCTGAG---------------------------------------------------------------------------------------------------------------------------------
---------------------------------------------------------------
>anchovy.16863_ANCH
------ATGGCTGGTAGCACCACCAAGACGGTCTTCGAGATTTTTCAGACAATGGATTACGGACCGTCCAGCTCG---AGCTTCTCCACAGCCCAGTCCTGGTTGGAGCAACAGGGGGCTTCCCTTGGCATCTTCCAGGATGGGAAGTTCTCTCACCCTGCGGATAGGCAGACACGCAGC
CTAACAGACTCCACA---------GGCAGGGCTGTGTGCAGTCTGATGTGTGCAGTGGATGAGGATGTGAGCAGCTGTGTGTCCAGTGCAGCAAGCAGCTTCAAGGCCTGGAGTCAGCTCAGCTGCCACCAGAGGGCGACACCACTCCTCAAGTTGGCGAGCGCGGTGCAGAGGCACAGC
CAGTGTGTGACGGAGCTATGTGAGGCCTCCCAGGCCCCCTGCTCCCCTGCGGCGCTGGTGCGACTGGCCCAGTTCTACGCCAGCTGGGCTCAGCTCCGCGACACACACATGCAGGACTGGGTGCCCAGAGGTGTGGTGGCAGTGGTGGCATCTGATGACTGCTCA---------------
------------------------------------------------------------------------------------TTGTACTCCCTCTGGCTTAAGGTCTTGCCAGCTTTGGCAATGGGTAACACGGTGGTGCTGGTTCCTGGAACGCCCACAGCACCTCCTGCCCTTCTA
TTGGCTCAGCTGTTTGGAGAGGCGGGACTTCCTGCTGGAGTGTTGAATGTGATCACAGGAAGTGATGCGTCTCTTGGCGCCAAAGTAGCACAGAATAGCAACATGGCGTATGTCACATTCACTGGCACCAGACAGGATGGTGAGGCACTGTGCAGGCAAACGGCAGGTTGGGGTGTACCG
GTTTCGGTGTCTTTCCCCCTGGACTCTGTCTGCCCCTACGTCATCTTTGAGTCTGCGGACATCGACAGCGCTGTGGACGGGGTAATGGAAGCGGTCTTCAAAAAGAGAAAAGAGTGCCAGTGGGTGCTGTATGTGCAGGAGTCTGTGCTGGAGAGTGTGGTGGCCAGGCTGAAGCTCCGC
CTAGCGGGCATGAAGAGTATTGCACTGCAGTCTGAAGCACACAGGGCCCTGGTGGACACTGCAGTACAGGAGGCTACTGCCCAGGGGGCGACGATCATTCAGCCATGTCCTCCACCCCCCTCTGGTGCCCTCTACCCCCCCACGCTGCTGTGCGGGGTGGCTCCCTCCTGCCCCGCCGTG
GTCTCCCCAGCCCCCGGACCAGTGCTGCCCCTCCTAACATTCAGAGGCCCTGGAGAAGCGGTTACTCTGGGGAACCACAGTCCTCACGGCCAAGCAGCCTCCATCTGGACTGAGGATCTCACTCTGGCTCTGGAGACCGTCAAGAGCTTGTGTGTGGGCTGTGTGTGGGTCAACTCCCAC
TCTGTGTCCGACCCCTCGCTGTCTCTCTCTGGACGCAAGACCAGCGGCAACTGCACTGATGGAGGCAGGGAGGGCCTGTACCAGTTCCTGCGC---CCGTCCCACTCCCCT---GCG---CTGCCCCGCTGCTCTCCCTCCACTCTGGACTACGCTGGCTTTGGGGCC---GCCGCTTCC
AAGGCCTCGGTTCCAGAGGGA------------------------------------------TTCGACCCCTCCAGCATCCCTCGCTTCTATTCCCACTTTGTGGCAGGCAAGGCCTGCAAAGCCGACTCTGGCTGCAGTAAGGCTGTTTTGTCACCAGAGGGC------GCTGTGCTG
GCTCACTGCCCAGACGGGGGACGCAAGGACGTCAGGAACGCCATGGAGGCGGCCATTAAGAGCCAGCCAGGCTGGATGAAGAAGAGCCCCTCTGCACGTGCCCAGTCCCTGTACACTCTGGCTGGACTGGTGGCGGGGAAGAAGCAGCCACTGGCCGCCGCCATTCACACCCAGACTGGC
GCCTCATTAGACGAGGCCAACCAGGAAGTGGACCTCGGCATCTCGCGGCTCTACGAGTGGGCCGCCCGCTGTGACAAAGATGTGTGCGGGGTGCCGCTCCTC---CCTCAGTCTGGCTCTGCTCTGTCCATCTCTGAGCCTGTGGGCGTCATCGGTGTGGTTCTACCTGACTCCAAGCCC
CTCCTGCCACTGCTGTCTCTGCTGGCCGCAGCAGTTGCCACGGGCAACGCTGTAGTCATGGTGCCCAGTGAGAAATACCCCCTGCCTGCCTTAGAGCTCATCCAGGTGCTCCAGAGCTCTGACATTCCTGGAGGTGTGGTGAGCATCATCACTGGAGGCAGAGATCAGCTGACTCATGCA
ATAGCCAATCACAGCGTTATCCAGGCGGTGTGGTACTGGGGCAGTAAGGAA---------GGTTGTCAGTTCCTGCAGCACGCCTGCTCTAGCCCCTTGAGGCGGCTGTGGCTGCACTGTGAGGCAGAT------GAACAGAAGGCCAGTGAAGGAAAGTTCTGGACCCTCCCTAATCCC
TCGCTCGTAGAGGAGATGTGGAGGCAGGCTGTGGCCTGGAAGAGCGTCTGGATCCCCACTGCC
>ENSTRUP00000036635_TRUB
AATATTATGGCTACTGGCAACATCAAGACAGTGTACGATATTTTTCAAAGTATGGAATCCGGGCCAACAGCAACTCCTACCTACCCTATTGCACAGGCCTGGCTGGATCACCACTCCCGTTCTCTGGGTTTGTTCATAAATGGCAAATTTGTCCTTCCAGCAGACCGACAGAGCTGCTCC
CTGACTGATTCTTCAGTTTTTTTAGGCAGCGTTATTTGCAGCACAGTTTGTGCCGAGGATGAGGATATTTCCCAGTGTGCCTCCTCTGCTGCTGAGGGCTATCAGGTGTGGAGTGACCTGACCTGTCGCCAGAGGGCCAATGTCCTGCTGAGGCTGGTGAGCGTCATCGGCCAGCACGGG
CAGTGCTTCTCTGAGCTGTGCGGGCTGTGTGGGGTGTCTGGCTCGCCGTCCACC---------------------------------------------------------------------------------------------ATGTCAGAATGCTGCAGTACTACAGCAGCTGGC
CCATATTTTGTTTCTTTTATTAGATTAAAGCCTTGTGTAATTATTATACTGCATTTTCAGGTATTTAAAAGGTCCTGTTCATTGTGTACAAGCTTCCTTTTA------------------------GGTAATTCTGTCATTGTTGTTCCTGGCCGTGCCAAAGCCCCCCCATGCCTTCTG
CTTGCACAGCTTGTTATGGCAGCAGGATTTCCTGCTGGAGCTCTTAATGTATTAACAGGGAGTGACAGCTCACTGGTTGCCAAATTGACCCAGAGCTCCAGCATCAGCTATGTCACATACGGTGGCAACAAACAGGATGGCGCGATGTTGTGTGAAGCCACAGCAGGGATGGGGGTTCCC
TTGTCTGTGTCAGTTTGTGCCGGATCATCTTGTGCGTTCATCATCTTTGATACAGCAGACATTGACAGCGCAGTGGACGGGGTGATAGAAGCTGCTTTCGGAACAAAAACCAACGTCCACTGGGTGTTGTGTGTGCAGGAGAGAGTGGAGGAGAGTGTGGTAGCCCGCCTCAGACTACGT
ATGGCTGGATTGAAATGTATCACCCTGTCCAGCGAT---GATAGGCTGCTGGTGGATGCTGCAGTACAAGAGGCTCAGCACCAGGGGGCGATGTTGGTTCAGTCCTGCACACCCCCCTCTTCAGGTGCCCAGTACCCTCCCACAGTGCTGTGTAAATCAGCCCCCTCCTCTCCATTTGTT
GTAAACCCCCCTCCTGGTCCACTGCTTCCACTTTTAACGTTCAGAAGCAGCAAAGAAGCGGTGACCCTTGGGAACCACACTCCTCATGGGCAAGCAGCTTCCATCTGGACTGAAGATCTTACTCTTGCTCTGGAAACAGCAAAGAGTCTGTCAGTTGGTGCAGTTTGGGTTAACTCCTAT
TCTGTGTTTGACCCCTGCCTGCCGATCTCTGGCCACAAAGACAGCGGAACCTGCACCGATGGTGGACAGGAGGGTTTGTACCAGTTTTTACGGGCTCCCTCATTTTCGTCT---AAT---CATCCTCGC---TCCCCCACCACCATCGACTACTCAAAGTTTGGATCGTCAGGAGCCTCT
GCTGTTGTCATTCCTGATGACCTGGGTGCTAGGTTAGTT------------------------TCTGAAAAGTCCAATGTTCCAAAACACTACCTGCAGTTTGTTGGTGGCAAGACATGCAAATCTGTGTCTGGGGGCTGTGTGGCCATACAGTCCCCAGGGGGCAGAGGT---GTATTA
GGCTATTGTCCAGATGGAGGCCGGAAAGACGTCCGAAATGCAGTGGAGGCTGCATCCAAAGTTCAGCCAGGCTGGATGAAAAAAAGTCCATCGGCTCGTGCCCAGTCGCTCAACTCTCTGGCCAAAGGCTTGGAGGCAAAGAGACGGGACGTAGCCACTTCAATTAGCACTCAGACAGGT
GTTTCAATGGACGAGGCTGAGAAAGAAGTGGAGCTCAGCATTATTAGGCTCAGTGATTGGGCAGCTTACTGTGACAAAATCAAAGGAGGAAGT---CTGCCTATGCCACAGTCCGGCTTTGCCTTCTCTGTGCCTGAAGCTGTGGGAGTTATGGGGGTGCTCCTCCCTGACAGCAATCCT
CTCTACTCTCTGGTGACGCTTCTTGGAGCAGCCGTTGCTACTGGCAACGCAGTCATCATAGTCCCGAGTCAGAAGTATCCACTGCCAGGCCTGACGTTCATTCAGGTGCTCCAGGCATGTGACCTGCCAGCAGGTTTAGTGAGTATCCTCACAGGAAGTAGAGACCAGCTGACTGCTGCT
CTGGCTAATCACAGTGTCATCAAAGCCATCTGGTACTGGGGCAGCGCTGAG---------------------------------------------------------------------------------------------------------------------------------
---------------------------------------------------------------
>ENSDARP00000111827_DRER
------ATGGCAGGTGTTTCTACAAAAACTGTGCACGACATCTTTCAGACTATGGAGTATGGACCATCCAGCACG---AGCACTGCAACTGCACAGTCCTGGCTGGAGAAACATTCTCGCACTCTTGGCTTCTTCATTGATGGGAAATTTTCCCATCCTGCAGACAGACAGACCCAGGAT
GTGATTGATTCTAAA---------GCAGCGGTGGTCTGCAGCACTGTTTGTGCTCAAGCTGAGGATGTTGCGTCTGCTGTCTCTTCTGCAGCTGCAGGCTTTAAAACCTGGAGTCAACTGAGCTGTTACCAAAGAGCCAAAGTCCTACTCAAGCTGCCAGGTGTTCTGCAGAGACACAGT
CAGTGTGTATCTGAGGTGTGTGAGCTCTCTCAGTCTACTACCTCTCCCGCGGTGCTCATTCGACTGGCCCAATACTACGCCAGCTGGGCTCAGCTACGAGACACGCGCATGCCTGAGTGGAGCCCACAGGGTGTTGTGACGGTGGTCGTTTCAGATGACTGCTCC---------------
------------------------------------------------------------------------------------GTCTACTTTCTTCTGCTAAAAGTTCTGCCAGCTCTAGCTATGGGCAATGCTGTTATTGTGGTGCCTGGCAAGACTACTGCTCTTCCTGGCCTCCTG
TTGGCTCAGCTCTTTATGGAGGCTGGAATGCCTGCCGGAGTGCTGAATGTGTTGACGGGCAGTGAAGCATCACTGGCTGCCAAAATGGCTCAAAACCCACAAGTGAACTACCTGACCTTTAGTGGATGCAGACAGACTGGAGAAGCTGTGGCTAAAGCAGCGGCCGGCTGGGGCGTCCCG
ATGACTTTCTCTCTGTCGTCCAGCTCTGTGTGTCCTTTCATCATCTTTGAATCTGCAGACCTCGACAGTGCTGTGGATGGAGTGATAGAGCTGGCCTTCAAGAAGAAAAGAGATTTCCAGTGGGTGCTCTGTGTGCAGGAATCAGTGCTGGATAGTGTTGTGGCCAGGCTGAAGACCAGA
ATGGCTGAGATGAAAGGTGTTCCTCTTGCCAGTGATCCTGACAGGAGCATTATAGATGCTGCAATTCAGGAAGCTCAGCAGCAGGGGGCGACGCTGATCCAGTCTTGTCCACCTGCTTCCACTGGAGGTCTCTATCCTCCTACCGTTCTTTGTGGACTGGCTCCCTCCTGCGAGTCTGTG
ATTTCACCTCCTCCAGGCCCTGTGCTTCCCCTCATAACCTTCAGGAGCTCTGCTGAGGGTGTAACACTCGGAAATCACAGTCCTCATGGTCAGGCTGCCTCAATCTGGACTGAAGATTTGACTCTGGCTTTGGAGTCCGCAAAGAGTCTATGTGTAGGCTCGGTGTGGGTGAACTGTCAT
TCTGTAATGGACCCTGCACTGCCTCTGTGCGGGCGGAGGGACAGCGGGAACTGCACCGATGGAGGCAGAGAGGGTCTGTATCAGTTCCTTCGG---CCTTCGCTTTCGCCC---TCA---CTCCCACGCTCCAGTCCCAGCTCAGTCAACTATGCAGATTTTGGCTCT---GCACCAAGC
AAATTCATGATACCTGAAGTA------------------------------------------TTTGACCCTTCCAGTGTCCCTCGCTTTTACTCACAGTTAGTGGGTGGTCAAATGCGAAAAGCCGACTCTGGTTCTAGCAGATCAGTGTTGGCCCCTGGAGGC------GCTGTCCTG
GCCCACTGTCCGGATGGAGGCAGGAAGGATGTCCGGAACGCAGTTGAGGCTGCCAATAAGGTCCAGCCAGGGTGGATGAAGAAGAGCCCGGCTGCACGCTCTCAGTCTCTGTATTCACTAGCTGACAGTTTAGAGAAGAGGAGGCAGGATTTGGCCGTGTCAATCCAGACTCAAACCGGA
ATCCCATTGGAAGAGGCAGAGAAAGAGGTGGAGCTTAGCATCTCCAAGCTTTCTGACTGGGCTGCACGCTGTGATAAGGAGCAGGGTGGAACTCCTTTCCCT---CCCCAGTCTGGCTCTGCCCTGTCCACTCCAGAGGCTTTAGGAGTGCTGGGAGTGATTCTCCCCAACTCCAAGCCA
CTGCTCTCTCTGGTGTCTGTGCTTGGGGCAGCTGTTGCTATGGGCAATGCTGTTATCATGGTGCCAAGTGAAAAATACCCTTTTCCAGCGCTCGAATTTACACAGGTCCTGCAGGCCTCTGATTTGCCTGGTGGTCTGGTTAGTATAATAACAGGAGGGAGGGATCAGCTGACCCAGGCA
CTTGCTAACCACAGCGTGATTCAAGGCATTTGGTATTGGGGAAGTAAAGAG---------GGCTGTCAGTTTCTGCAGTACTGCTGTGTCAGTCCTCTTAAACGCCTGTGGCTACACTGTGAGGAAGAG------GAGGAGAAGGAAGCA---GGCAAAATCTGGACTGACTTAAACCCG
TCTTTTCAAGAAGAGCTCTGGAGAAAGGCTGTGGTCTGGAAAAGTATATGGATCCCAACTGCA
>ENSGACP00000007879_GACU
---ATCATGGCTGGTTGCACCTCCGAGACTGTGCACAACATTTTTCAAAGCATGGAGTACGGACCAGCAGCATGTTCCAGCACTGCCACTGCTCAGGCCTGGCTGGACCACCATTCCCGAACTCTGGGCCTGTTCATCGATGGCAAGTTTGTTCTACCGGCCGACAGACGGAGTCGCTGC
TTCGTTGATTCTAAA---------GGGGGCACCGTGTGCAGCACGGCGTGCGCCGCGGAGGACGACGTTTCCCAGTGTGCCGCCTCGGCCGTTAAGGGCCACAAGGCCTGGGGGGACCTGAGCTGCTACCAGCGGGCCAAAGTGCTGCTCGGGTCGGCGAGCGCTCTGGGGCGGCACGGC
CCGTGCGTGGCGGAGCTGTGCGAGCTGTGCGAGGCCTCCTGCCCGCCATCCAGCCTCGTCCGACTGCTGCAGTACTACAGCAGCTGGGCGCAGCTCAGAGACACCCTCATCGCCAACTGGACGCCACTCGGTGTGGTGGCAGTGGTCTCCTCTGATGACTGCTCT---------------
------------------------------------------------------------------------------------CTCTATTCCCTCATGCTCAAAGTCCTACCAGCACTGGCCATGGGCAACTCCCTCATCGTTGTCCCCGGTCGGAGCAGCGCCCCCCCAGTGCTCCTG
TTGGCACAGCTTTTCACGGGAGCAGGACTTCCTGCCGGGGCTCTCAATGTCCTAACAGGAAGTGACATGCAGTTGGGTGCCAAAGTGGCCCAGAGCGCCAACGTCAGCTACGTCAGCTACAGCGGCAACAAGCCGGACGCCGTGTTGCTGTGCAGGGCCACGGCGGGGATGGGCGTGCCC
GTCTCCGTCTCCCAGAACGTCGGCGCCAGGTGTCCCTTCATCATCTTCGAGTCCGCAGACATCGACAGCGCAGTGGACGCGGTGATAGAGGCGGCCTTCAAGAAGAAAAGAGAGGTCCACTGGGTGTTGTGCGTGCAGGAGAGTGTGCTGGACAGCGTCGTGGCCCGCCTGGGCCACCGC
ATGGCGGGGATGAAGTGTGTGGCCCTGCAGAGCGTCGGGGACCGGGGCCTGGTGGACGCCGCGGTGCAGGGCGCCCAGCAGCAGGGGGCCACGCTGGTTCAGTCATGTGCGGCCCCCCCGTCAAGTGCTCAGTATCCTCCCACGGTGCTGTGTGGGGCGGCCCCCTCCTCTCCATTTGTG
GTTGAGCCCTCTCCCGGACCACTGCTGCCTCTCATGACCTTCAGAAGCAACACAGAAGCTGTGGCTCTCGGGAACCACAGTCCTCACGGCCAGGCAGCCTCCATCTGGACTGAAGACCTCACATTGGCTCTGGAGACGGCCAAGAGCCTGTCAGTAGGCTCAGTGTGGGTGAATTCCCAC
TCGGTGTCGGACCCCTGTCTGCCCGTCTCCGGTCACAAAGACGGCAGCACCTGCACTGACGGAGGACAGCAGGGTCTGTACCAGTTTCTACGC---CCGTCCTCTTCTTCGCACCCTCCTCTTCCTCGCTCCTCCCCTGTCTCCATGGACTATTCAAAGTTTGGAACA---GCAGCATCC
CCACCTATCATTCCAGAGGAC------------------------------------------TCAGACCCGGCCGGCGCTCCGAAGGTCTACCTGCAGCTTGTTGGCGGTAAGCTGTGTAAGTCGGTGTCTGGCTGCAGTATAGCTGTGCAGTCACCAGGGGGCGGAGGG---GTGTTG
GCCCACTGTCCCGACGGAGGCCCAAAAGATGTCCGGAACGCCGTGGAGGCTGCTGACAAAGTCCAGCCTGGCTGGATGAAAAAGAGTCCGTCTGCACGCGCTCAGTCCCTCTACTCTCTGGCCAAGGGCCTGGAGGCCAAGAGGCGGGACTTGGCTGCATCAATCAATGTACAGACCGGC
CTCTCAATGGACAAGGCTGATGAGGAGGTGGAGCTCAGCATCGCCAGACTCAGCGATTGGGCGGCTTACTGTGACAAAGTCCAAGGAGGAACTCCGCAGAGCCTGCCACAGTCTGGCTCTGCTCTCTCCTTCCCAGAGGCCCTTGGAGTCGTGGGGATCGTTCTCCCAGACAACAGTCCC
CTTCTCTCCATGGTGACGCTTCTCGGAGCAGCCGTCGGCAATGGCAACGCTGTCGTCATGGTCCCCAGTGAGGAGAATCCACTACCAGCCCTGGCATTCATTCAG------------GCAAACCTGCCAGCAGGATTGGTAAACATCATTTCGGGAAGAAGGGATCAGATGACGGTGGCT
CTGGCTAATCACAGCGTCATTAAGGCCATCTGGTACTGGGGCAGTGCTGAGAGAAAAGGGGCGTGTGCC---------------------------------------------------------------------------------------------------------------
------GTCCATGACATGTGGAGAAGTGCCGTCCAGTGGAAGAGTGTCTGGATT---------
>ENSXMAP00000008630_XMAC
------ATGGCTGATAGCACCAACCCGACGGTGTACGACATTTTTCAAAGCATGGAGCAGGGACCGGCTGCAGCTAGTAGCACTGCCACTGCTCAGGCCTGGCTGGACCATCACTCCCGTTCTCTGGGTTTCTTCATGGATGGGAAGTTCATCCTGCCAGCAGACAGACGGAGCCTCTCC
CTGACTGATTCCAAA---------GGCGGTGTCGTGTGCAGCACGGCGTGCGCCGAGGACGCCGACGTTTCCCAGTGTGCTTCTTCTGCCGCCGCCGGCTGGATGTCCTGGAGCAGCCTGAGCTGCTCCCAGAGAGCCAAGGCCCTGCTGAGGTTGGTGGGCGTCCTCGGGCTGCACGGT
CAGTGTGTGTCGGAGCTGTGTGCGCTGTGTGAGGCGTCCTGTTCGCCCGCCGCCCTGGTCAGGCTGCTGCAGTACTACAGCGGCTGGGCTCAGCTCAGAGACACGCTCATACCCGGCTGGACGCCTGTCGGCGTGGTTGTAGTCGTCTCTTCTGATGATTGTTCT---------------
------------------------------------------------------------------------------------CTCTATTCTCTCATGCTCAGAGTCCTACCGGCGCTGGCCATGGGTAACTCGGTGATTGTCGTTCCCGGTCGGAGCGCCGCCCCTCCAGCGCTTCTC
TTAGCGCAGCTCTTTACCGCAGCAGGGCTTCCTGCCGGGACTCTTAACATCCTAACAGGAAGTGATGTCACGCTGGGCGCCAAAGTGTCCCAGAATCCCGACGTGAGATTGATCGCTTACTGTGGCAACAAGCAGGATGGGCTGGCTCTGTGTAAGGCCTCAGCGGGGATGGGCATCCCC
GTGTCTGTCTCCTCATGCGTTGGTGCCACCTGCCCCTTTATCATCTTCGAGTCAGCTGACATTGACAGCGCCGTGGATGAAGTCATACAGATTGCTTTCAAGAAGAAGAACGAGGTCCACTGGGTGCTGTGTGTTCAGGAGAGCGTGTCGGACAGCGTTGTGGCCCGGCTAAAGCTGCGC
ATGGCGGACATGAAGAGTGTACCACTGAGCAGCGACGCGGACAGGGTCCTGGTGGATGCTGCAGTACAGGAGGCTCTCCAGCAGGGGGCGACGCTGGTCCAGCCCTGCGGTGCC---AGTAGCGGGGCCCAGTACCCGCCCACGGTGCTCTGTGGGGCGGCCCCCTCCTCTCCGTATGTG
GTCTCCCCCCCTCCTGGACCGCTGCTGCCTCTGCTGACGTTCAGGAGCAACACAGAAGCCGTGCTGCTGGGGAACCACAGCCCTCACGGCCACGCAGCGTCCATCTGGACTGAAGACCTCACTCTGGCTCTGGAGACCGCCAAGAGTCTGTCTGTGGGCTCGGTGTGGGTGAACTCGAGC
TCCGTCTCAGATCCCTGTTTTCCCGTTTCCGGTCACAAAGACAGCGGAACCGGCACCGACGGAGGACAGGAGGGTCTGTACCAGTTCCTGCGT---CCTTCCTTTTCGTCC---GCT---CTTCCTCGCCCGTCTCCTGTTTCTTTGGAATACTCAAAGTTTGGAACA---GAAGCTGCC
CAGGTTGTTATTCCTGATAGC------------------------------------------CCAAACGGTGACAGCATCCCTCAGTCATACCCTCAGTTTGTCGGCGGGAAAGCATGTAAATCGGTGTCAGGCTGCAGTGTGGCTGTTCAGGCACGAGGGGGCGACAGC---GTACTG
GTCTTTTGTCCCGATGGAGGCCGCAAAGACGTCCGGAATGCCGTGGAGGCTGCGATCAAAGTTCAACCTGGCTGGATGAAGAAGAGTCCGTCTGCACGCGCTCAGTCGCTCTACTCTCTGGCTAAGGGTTTGGAATCCAGGAGGAAGGAGGTTTGTGCGTCGGTCGGTGCCCAGCTGGGG
GTTCCAGCCAAGGAAGCAGACAGAGAGGTGGAGCTCAGCATTGGCCGGCTCAACGTCTGGGCGGCGTACTGTGACAAAGTACAAGGTGGCTCC---CCGCCCATGACCCAGTCCGGCGCTGCGCTCTCCTTCCCCGAACCGCTGGGGGTCGTCGGGATCGTCTTACCCGACGACGCGCCC
CTCCTCTCCCTGGTAACCGTTCTCGGGGCAGCCATCGCAACAGGCAACGCGGTCGTCATGGTGCCCAGTCAGAGGTTTCCACTCCCCGCATTGGCTTTTGTTCAGGTGCTCCAGTCCTCTAACCTGCCTGCAGGTCTGGTGAACATCATCACAGGAAATCGAGACCAGCTCACGGTGGCG
CTGGCTAATCACAGCGTCATCAAGGCCATCTGGTACTGGGGCAGCGCCCAG---------GGGTGTCAGTACCTGCAGCACACCTGCACCAGCCCGCTGAAAACCCTCAGGCTG---TCCTGGCAACAGGCCGGGGAGGGGCGCGGCGCG---GCCCCAGACTGGGCTCAGCCTCCCCCG
TCCCTGCTGGAAGACCTGTGGAGAAACGCGGTCCAGTGGAAAAGCGTGTGGATTCCGACCGCG
