# Supplementary material for: Global expression pattern of genes containing positively selected sites in European anchovy (Engraulis encrasicolus L.) may shed light on teleost reproduction
Source: PLoS One. 2023 Aug 11;18(8):e0289940. doi: 10.1371/journal.pone.0289940 (PMC10420382; doi:10.1371/journal.pone.0289940)
Supplement: S1 File — (ZIP) [file pone.0289940.s008.zip › alignments/anchovy.16941_ANCH.fas]

>ENSONIP00000003070_ONIL
---ATGGCTGCTTTCGGGATCTTAAGTTACGAACACCGTCCATTAAAGCGGCCCCGACTCGGCCCTCCGGACGTTTATCCGCAAGATCCAAAGCAAAAAGAGGATGAGTTGACTGCATTGAATGTGAAGCAAGGATTCAATAACCAACCAGCTGTATCCGGTGATGAACATGGCAGTGCC
AAAAATGTCAACTTCAACCCTTCCAAGATCAGCTCAAACTTCAGCAGCATTATTGCAGAGAAGCTGCGCTACAGCACGTTTCCAGACACAGGGAAGCGTAAACCACAGGTCAACCAGAAGGATAATTTCTGGCTTGTCACAGCGAGGTCACAGAGCTCCATCAATAACTGGTTCACGGAC
TTAGCTGGGACTAAACCTCTGACACAGCTGGCTAAAAAGGTACCGATCTTCAGCAAGAAGGAAGAGGTTTTTGGATACTTGGCCAAGTACTCAGTCCCTGTAATGCGTTCAGCATGGATGATTAAGATGACCTGCGCATATCATGCAGCTATCACAGAAACTAAAGTCAAGAAGAGGCAT
GTGATTGACCCGTGCATAGAATGGACCCAAATCATTACCAAGTATCTCTGGGAGCAGCTTCAGAAGGTGGCTGAGTTTTACAGACAGTTTCCCAGCCAA---GGCTGCAGCTCACCACTGCCAGCTAATCCCCCTGATGTGGAGACGGCCATGAAGCAGTGGGAATACAACGAGAAGCTG
GCCATGTTCATGTTTCAGGATGGTATGTTAGACAGACACGAGTTCCTGACATGGGTGCTGGAGTGTTTTGAGAAAGTCCGGCCTGGTGAAGATGAGCTTCTCAGACTACTTTTGCCCCTTTTACTACAGTACTCAGGGGAATTCGTACAGTCTGCTTACTTGTCACGAAGACTGGCTTAC
TTCTGCACGCGCCGCCTCAACTTGTTGCTAAGTGACGGGAGCCTGGGCCCTGGCACAGGAGGGCATCCAGCTCACGGCATCTTGACA------CAGCAAAGCAACGCTCTGCCCTCCACACCAACCTCCCAGCCAGCGGGAGGGAACCAGCCCCAGACACCTTTTACAGACTTCTATATC
TGTCCACAGCACAGGCCTCTGGTGTTTGGTCTCAGCTGCATGTTACAGAGCATTGTGTTGTGCTGTCCCAGTGCTCTCGTGTGGCATTACTCTTTAACAGACAGCAGAAACAAGACTGGTTCCCCTCTCGACCTCCTGCCCATCGCTCCTTCCAGCTTGCCAATGCCAGGAGGCAACACT
GCCTTTACACAGCAGGTTCGTGCAAAGTTGCGGGAAATTGAGGAACAAATTAAGGAGCGAGGTCAGGCAGTGGAGTTCAGGTGGTCGTTTGATAAGTGCCAGGAGACGACAGCGGGATTCACCATCGGAAGGGTTCTCCACACTCTGGAGGTTTTAGACAACCACAGCTTTGAGAAGTCT
GACTTCAACAACTCCCTGGATTCACTGTACAACAGGATATTTGGTTCAGGCCAGAGTAAAGATGGCCACGAG---ATGTCACCTGATGATGATGCAGTGGTGACCTTGCTTTGTGAATGGGCTGTGTGCTGTAAGCGTTCAGGCAGACACAGGGCCATGGTTGTGGCCAAGCTGCTGGAA
AAGAGGCAGGCTGAAATAGAAGCAGAGAGGTGCGGCGAGTCGGAGGTGGTGGATGAGAAGGGCTCTGTGTCATCCGGTTCCCTCTCAGCTGCCACACTGCCAGTCTTTCAGGATGTGCTGCTGCAGTTCCTCGATACTCAGGCTCCCACCCTGACGGAGCCTGGGAATGAAAGCGAACGC
GTGGAGTTCTCCAACCTGGTCCTTCTTTTCTGCGAGCTCATCCGTCACGACGTCTTTTCCCACAATATCTACATGTGCACGCTCATTTCCCGTGGCGACTTGGCTTCTGACTCCCACCTGCCCCGCCCACGTTCACCCAGCGATGAGCCCTCTGATGAATCAGAGCGCAAAGAGCAGGAT
GCAGGCAGCAGTGTCAAGATGGAG------GATACTGGCCTATCAGAGTCAATGGAAATCGATCATAACTCCAGTGCTAATTTTGATGAG---------------------------------ATGTTCTCACCTCCAATGCACTGTGAAACCAAGGGAAGCCCCTCTCCAGAGAAGCCG
GTTACAGATCAGGACAGCAAGCCCAACTGTAAGGACAAGGGTATGGACCCCGCCTTTCCTCAACTGTATGAGCAACCCCGCCACATCCAGTATGCCACTCACTTCCCTATTCCTCAGGAGGAAAGTGCCAGTCATGAATGCAACCAGCGTTTAGTGGTCCTCTACGGTGTGGGCAAACTG
AGAGATGAGGCGAGACACACCATTAAGAAAATTACCAAAGACATCCTGAAGGTGCTAAACCGCAAAAGCACAGCAGAAACA---------------------------------------------------------------------------------------------------
---GCCTCTGCATACACAGGAGGAGAGGAAGGACAAAAAAGGAAGAGGAGTAAGCCAGAGGCCTTTCCCACTGCAGAGGATATCTTCTCCAAATTCCAACACCTCTCCCACTTTGACCAGCACCAGGTCACCTCCCAGGTGTCCAGAAATGTGCTGGAACAGATCACCAGCTTTGCCTTA
GGGATGTCCTACCACCTGCCTCTCGTCCAGCACATTCAGTTCATCTTTGACCTCATGGAGTACTCCCTTAACATTAGTGGCCTCATAGACTTCGCTATTCAGCTTCTGAATGAGTTAAGTCTGGTGGAAGCCGAGCTGCTGCTGAAGTCATCCAGCCTGGTGGGCAGCTACACCACAAGC
CTGTGTCTGTGTATTGTAGCAGTGCTGAGGAGGTACCACTCCTGCCTCATCCTCAATCCTGAGCAGACAGCCCAAGTTTTTGATGGGTTACGCATTGTGGTGAAGTCAGGTGTGAACCCAGCAGACTGTTCCTCTGCTGAGCGTTGCATTCTGGCCTATCTGTATGATCTCTACACCTCC
TGTAGTCACCTCAAAAACAAGTTTGGTGAGATATTTAGTGAGTTTTGCTCTAAAGTGAAGAACTCCATCTACTGCAATATCGACCCATCAGACTCCAACATGCTTTGGGATCCTATGTTCATGATGGAGGCCATCGCCAACCCCTCAGCCAACAACTTCAACCACTCCATGGTGGGCAAA
ATC---------TTGAATGACAGCCCAGCCAACCGCTACAGCTTTGTCTGTAATGTGCTAATGGATGTGTGTGTGGATCACCGAGACCCAGAAAGGGTGAACGATATTGGGATCTTGTGTGCGGAGCTGACAGCATATTGCCGCTCCCTGAGTGCCGAGTGGCTCGGCATCCTCAAGGCT
CTTTGCTGCTCCTCTAACAACGGCAACTGTGGCTTCAATGACTTGCTGTGTAACGTAGATGTTAGCGATTTGTCCTTCCACGATTCTCTGGCAACCTTCGTAGCCATTCTCATTGCCAGACAGTGCTTGCTCCTTGAAGACCTGGTTCGCTGTGTTGCCATTCCTTCCCTTCTCAATGCA
GCCTGCAGTGAGCAAGACTCTGAACCAGGAGCCAGACTGACCTGCAGAATTCTGCTGCATCTTTTCAAGACACCACAACGCAACCCTGTCCCCCAAGATGGTGTGAAGTCAGACAAGGCTTCA------GTTGGTATCCGGTCGTCTTGTGATCGCCACCTTCTTGCCGCCTCTCAGAAC
AGCATAGTGGTTGGAGCTGTATTTGCTGTTCTCAAGGCTGTGTTTATGTTGGGTGATGCTGAGTTGAGAGGCTCAGGGTTGTCACACACCGCCGGCCTCGACGACATATCAGAA---------------------------GGACGCAATGTCTCGATCGAGACAGCCAGCTTGGATGTA
TATGCGAAGTATGTTTTGAAGACCATCTGCCAGCAGGAATGGGTTGGAGAACGCTGCCTGAAGTCTCTGTCTGAGGACAGCAGTGCCCTCCAAGACCCGGTGCTGGTGAACATTCAAGCCCAGCGACTGCTGCAGCTTATTTGCTATCCTCACCGCCAGCTGGACAGTGATGACGGTGAC
AACCCTCAGAGGCAGCGTATCAAACGCATCCTCCAGAATATGGACCAGTGGACGATGAGACAGTCTTCTCTGGAGCTGCAGCTGATGATTAAACAGAGCACCAACAATGAACTCTACTCTCTCTTGGAGAACATAGCCAAGGCCACTATAGAGGTGTTCCAGAAATCAGCTGAGATGAAC
TCCAATAACCCCTCAGGGAACGGGGCA---GCAGTCCAAGGAGGCTCTGCATCTAATAACAACAGTACCACAAGCAAAATGAAGCCTATTTTAAGCTCATCAGAGCGATCGGGTGTTTGGCTGGTGGCTCCGTTGATAGCCAAGCTGCCCACGTCAGTCCAGGGCCATGTGCTAAAGGCG
GCAGGAGAGGAGCTGGAGAAAGGGCAGCACCTTGGCTCTTCTTCACGTAAGGAGAGGGACAGGCAGAAACAGAAAAGTATGTCTCTGCTGAGCCAGCAGCCATTCCTGTCTTTGGTCTTGACCTGCTTAAAGGGGCAGGATGAACAGAGGGAGGGTCTCCTCACCTCCCTTTACAGCCAA
GTGCAGCAGATTGTCACCAACTGGAGAGAAGACCAGTACCAAGATGACTGCAAGGCAAAGCAAATGATGCATGAGGCACTCAAGCTACGACTGAATCTTGTTGGTGGCATGTTTGATACAGTGCAGCGCAGCACGCAACAGACCACGGAGTGGGCGGTACTACTCCTTGACATCATCAGC
AGCGGCACAGTGGACATGCAGTCCAATAACGAGCTCTTCACAACAGTGCTGGACATGTTGAGTGTGCTGATTAACGGCACACTGGCTGCTGACATGTCCAGCATCTCTCAGGGCAGCATGGAGGAAAACAAGAGAGCCTACATGAACCTGGTTAAGAAGCTCAGGAAAGAGCTTGGAGAT
CGGCAGTCAGAAAGTTTGGAAAAGGTTCGCCAGCTTCTGCCGCTGCCCAAGCAAACCCGAGATGTCATAACCTGTGAACCTCAGGGTTCGCTGATAGACACTAAGGGCAACAAGATTGCTGGCTTTGAGAAGGAGGGTCTTCAAGTATCTACTAAACAAAAGATTTCTCCGTGGGATGTT
TTTGAGGGTCTGAAACACTCCGCCCCTCTCTCCTGGGGTTGGTTTGGTACAGTACGTGTGGACCGTAAGGTGACTAAATTTGAGGAGCAGCAACGATTCCTCCTTTATCACACCCACCTGAAGCCCAAACCACGGAGCTATTACCTGGAGCCACTTCCCTTACCCCCTGAAGAGGAGGAA
CCCCTGACACCTGTCTCACAGGAACCAGAGAAG---ATGATAGAGGCGGTGAAGACAGAGAAGAATGTAGCC------ACTGTGCCACCCGAGTCCAACAAAAAG------TCCAAA---------------------TCCAAGAAAAAGAAAACTCCTTCTAAC---------------
---AAAACAGAGGACTAT---AACCGAACACCAGGT------CCTGCCTATACAAGTATG------------------GCACCAGAG------TTGATG------CAGAAC------CCCACATATGCCAGGACCATGCCCTATAATCCACAG------AACGTG---------------
------------------TACACACAGAGCCAGCCTCTACCTCCA------GGAGGTCCAGGTTTAGATGCTCCATACAGACAACCAACCCGCAAC---CAAATTCCCAAAATGATGCCCGCTCGGACTAATTATCCAACCATGATGCCCGGCATGCCG---------------GGAAGC
ATGCCTGGTATCATGGGACCA------GACAAACCGTACCAAATGACTTTTAAGCCCCATGCTACCATGCCACAAGCCCCGAATCTGCGACAGCAACTACAGCAT------CAA---AATCCAAACGCATTAGGG---CAGATTAGACAAATGCCACCAAACCAACAATATACTTCAATG
CAAACATCCCAGGCTATACCACAGGGCTATACCACATACGGATCACACATGGGAATGCAGCAGCATCCATCTCAAAGTGGTAGTATAGTACCTCATTCCTATGGCAACCAAAATTTCCCAGGCGCACATCCTGGAGCCAACCCTGCTGTAGTGGATCCTCTAAGG------CAACAGAGG
CCAAGTGGGTATCTTCTCCAGCAGGCCCCAGGC---TACCCACAGAGTATGCAGAACACACAGAGGTTTCCC---CACCAGCAACTCCAGCAGAATCCTATCATGCCATCCCATCTTGGT------CAAATG------------------------------GGA---CAAGGTGTCCAT
CCAGGCTTGTCA---------AGGCCCAATCAGATAATGAGGGTATGTCACTTATATGAACATATTAGGGGAAAAAAACACAATTTGGACATGTTA------ACTTGTTTAAATCTGCATCTTTTGAGATTAAATCCAGTTTTGTTTCCCCAACCAAAACAGGCACAACAACATCAACAA
CAA------------------------------------------------CAACAG------------------------------------------------CAGCAGCAGCAA---------------------------------------------------------------
---------------------------------------------------CAGCAGCAGCAG------------------------GTCCAACCACAGCAGGTTCCCCCTCAA---------CAGCAGGTTCCA------CAG------CAGCAACAGCCACAGGTGACGGCTGTGCCT
CCACCGGGCCAGGCACCAAACCAGGGCCTGAGCATGCAGCCGCTGCCACCGCAGCAACCCATGTTCCCCCGAGCGGGAATGCAGCAGACTCAGCAGCAACAGCAGACCGCAGCTCTGGTCAGACAGCTGCAACAGCAACTATCAAGTACACAACCATCACAGGGCACCAACTCTTATTAC
>ENSTNIP00000018822_TNIG
---ATGGCTGCTTTCGGGATCCTAAGTTACGAACACCGGCCATTAAAGCGGCCCAGGCTCGGTCCGCCTGATGTCTACCCACAGGATCCGAAGCAGAAAGAGGATGAGTTGACTGCACTAAATGTAAAGCAGGGATTCAATAACCAGCCAGCCGTGTCTGGGGATGAACATGGCAGTGCT
AGAAATGTCAACTTTAACCCTTCTAAGATCAGCTCAAACTTCAGCAGCATCATTGCCGAAAAGCTGCGGTATAACACGTTTCCAGACACGGGAAAACGGAAGCCACAGGTCAACCAGAAGGATAATTTCTGGCTGGTCACTGCGAGGTCACAGAGCTCCATCAATAATTGGTTCACTGAT
CTGGCTGGGACTAAACCGCTCACACAGCTGGCTAAGAAGGTTCCGATCTTTAGCAAAAAAGAAGAGGTTTTTGGGTACTTGGCCAAGTACTCGGTCCCGGTCATGCGTTCAGCGTGGATGATTAAAATGACCTGTGCCTATCACGCCGCCATCACAGAAACTAAAGTAAAGAAGAGGCAT
GTGATTGATCCCTGCATAGAGTGGACTCAGATTATTACAAAGTATCTGTGGGAGCAGCTGCAGAAGGTGGCCGAGTTTTACCGCCAGTTTCCGAACCAA---GGGTGCAGCTCCCCCCCGCCGGCCATGCCCTCCGACGTGGACACGGCCATGAAGCAGTGGGAATACAACGAGAAGCTA
GCCATGTTTATGTTTCAGGATGGGATGCTGGACAGACACGAGTTTCTGACCTGGGTGCTGGAGTGTTTTGAGAAGGTTCGCCCTGGTGAAGATGAGCTGCTCAGATTTCTGCTGCCCCTCCTACTGCAGTACTCCGGGGAGTTTGTACAGTCGGCCTATTTGTCACGGAGACTGGCTTAC
TTCTGCACTCGCCGGCTCAACCTCTTGCTGAGCGACGGGAGCATGGGCCCCGGCGCCGGAGGGCACCCGGGCCACAGCATTCTAGCA------CAACAAGGCAACGCCCTGCCGCCCACCCCGACCTCACAGCCAAGCGGGGGGAGCCAACCTCAGACTCCGTTTACAGACTTCTACATC
TGCCCTCAGCACCGGCCGATCGTGTACGGTCTCAGCTGCATGTTGCAGAGCATCGTGTTGTGTTGTCCCAGTGCTCTGGTGTGGCATTACTCTCTGACAGACTGCAGAAACAAAACCGGTTCTCCTCTGGACCTCCTGCCCATCGCTCCATCCAGCCTGCCAATGCCTGGAGGAAACACT
GCCCTCACTCAGCAGGTCCGGACAAAGTTGAGGGAGATCGAGGAGCAGGTGAAGGAGCGTGGCCAGGCGGTGGAGTTCAGGTGGTCGTTTGACAAGTGCCAGGAGACCACAGCAGGGTTCACTATCGGGAGGGTCCTTCACACTTTGGAGGTGTTGGACAGCCACAGCTTTGAGAAGTCG
GACTTTAACAACTCGCTGGATTTGCTTTACAACCGGATATTTGGATCAGGCCAGAGCAAAGATAGCCACGAG---ATGTCTCCCGATGACGACGCTGTGGTGACCTTGCTCTGTGAATGGGCAGTGTGCTGTAAGCGCTCAGGCAGACACAGAGCCATGGTGGTGGCCAAGCTGCTGGAA
AAGAGGCAAGCCGAAATAGAAGCAGAGCGGTGTGGCGATTCGGAGGTGGTGGATGAGAAAGGATCCGTGTCGTCTGGGTCCCTCTCAGCTGCAACGGTACCGGTCTTTCAGGACGTTCTGCTGCAGTTCCTCGACACTCAGGCCCCCACACTGACCGAGCCTGGGAACGAAAGCGAGCGA
GTGGAGTTCTCCAACCTGGTCCTGCTGTTCTGCGAGCTCATTCGTCACGACGTCTTTTCCCACAACATCTACATGTGCACGCTTATTTCCCGTGGTGACCTGGCCTCCGACTCCCACCTGCCTCGCCCACGTTCCCCCAGCGATGAGCCTTCGGATGAATCAGAGCGCAAAGATCAGGAG
GCCGGCAGCAACTGCAAGAACGAG------GATACCGGTCTGTCAGAATCCATGGAAATCGATCACAACTCCAGTGCCAATTTTGATGAGGTACAACGTGACGATAACTTCTCCTTCGCTGATATGTTTTCTCCTCCGATGCACTGTGAGTCCAAGGGCAGCCCTTCTCCTGAGAAGCCA
CCTCCAGAACAGGACAGCAAGGCTGGCAGTAAGGACAAGGGGATGGACCCTGCCTTCCCTCAGCTGTATGACCAACCTCGCCACATTCAGTATGCCACTCACTTCCCCATTCCTCAGGAGGAGAGCAGTAGCCACGAGTGCAACCAGCGGTTAGTGGTCCTGTACGGTGTGGGCAAACTG
AGGGATGAGGCTCGGCACACCATCAAGAAGATCACCAAAGACATCTTGAAGGTGCTCAACCGCAAAAGCACAGCAGAGACG------------------------------------------------------GAGAAGACAGTATATTTCTTCTTTATCAAGCCTAGACCATTCCCG
TCC------------ACAGGGGGTGAGGAAGGTCAGAAACGGAAAAAGAGTAAACCGGAGGCCTTTCCAACTGCTGAAGATATTTTCTCCAAATTCCAGCACCTCTCCCACTTTGACCAGCATCAGGTCACCTCCCAGGTGTCCAGAAACGTACTGGAACAGATCACCAGTTTTGCCTTA
GGGATGTCGTATCACTTACCTCTTGTCCAGCACATTCAGTTCATCTTTGACCTCATGGAGTACTCCCTCAACATCAGTGGCCTCATCGATTTTGCTATTCAGCTTTTGAACGAGCTAAGTCTGGTGGAGGCAGAGCTGCTGCTGAAGTCATCCAACCTGGTGGGCAGCTACACCACCAGT
CTGTGTCTGTGTATTGTAGCTGTTCTGAGGAGGTACCATTCCTGCCTCATTCTCAATCCCGAGCAGACGGCACAAGTCTTCGATGGGTTGCGCATCGTAGTGAAATCAGGTGTGAACCCAGCAGACTGTTCTTCTGCTGAACGCTGTATCTTAGCCTACTTGTATGACCTTTACAACTCC
TGCAGTCACCTTAAGAACAAGTTTGGAGAGATTTTCAGTGAGTTTTGCTCCAAAGTTAAAAACTCCATCTACTGCAATATCGACCCATCAGACTCCAACATGCTGTGGGATCCTGTGTTCATGGTGGAGGCCATTGCCAACCCTTCAGCTCATAACTTTAACCACTCAATGGTGGGCAAG
ATC---------CTCAATGACAGCAAAGCCAACCGTTACAGCTTTGTGTGTAATGTGCTCATGGACGTGTGTGTGGACCACCGAGACCCTGAGAGGGTGAGCGATATCGGGATTCTGTGCGCAGAGCTGACAGCGTATTGTCGCTACCTGAGTGCCGAGTGGCTTGGCATCCTCAAGGCT
CTGTGCTGTTCTTCCAACAACGGCAACTGCGGCTTTAATGATTTGCTGTGCAACGTAGATGTGAGCGATTTGTCCTTCCACGATTCATTGGCTACATTTGTGGCCATACTCATCGCCAGACAGTGCCTTCTTCTAGAAGACCTGGTTCGCTGTGTTGCCATCCCTTCACTCCTCAATGCT
GCCTGCAGTGAGCAAGACTCAGAACCCGGAGCCCGACTCACCTGCAGGATTCTGCTGCACCTTTTTAAGACACCGCAGCGCAATCCAGTTCCCCAAGATGGTGTGAAA------------TCAGGTCCAGTTGGTATCCGGTCGTCTTGTGATCGTCATCTTCTTGCTGCCTCTCAGAAC
AGCATAGTGGTTGGAGCAGTATTTGCTGTTCTCAAAGCCGTATTCATGCTGGGCGATGCTGAGCTAAGAGGCTCAGGGCTTTCACACACTTCTGGCCTAGATGACATATCTGAA---------------------------GGGGGCAACGTCTCCATAGAAACAGCCAGTTTGGATGTG
TACGCAAAATACGTTTTGAAGACGATTTGTCAGCAGGAATGGGTAGGAGAGCGCTGCCTGAAGTCTCTGTCGGAGGACAGCAGTGCACTGCAGGACCCGGTTCTTGTGAACATTCAGGCCCAACGGCTGCTGCAGCTAATATGCTATCCACACCGTCAGCTGGACAGCGATGATGGTGAC
AACCCTCAAAGGCAGCGGATCAAACGCATCCTGCAGAACATGGACCAGTGGACCATGAGACAGTCATCACTGGAGTTGCAGCTGATGATCAAACAGAGCACAAACAATGAGCTGTACTCACTTCTGGAGAACATAGCCAAGGCCACCATTGAGGTGTTTCAGAAATCAGCTGAGATGAAT
TCCAGTAACCCCTCTGGAAATGGAGCC---GTGGGCTCAGGGGGGTCCACGTCCAACAACAACAGCACTGCCAGCAAAATGAAGCCTATTCTAAGTTCGTCAGAGCGCTCAGGTGTGTGGCTGGTGGCGCCGCTGATAGCCAAGCTGTCCACTGCAGTTCAGGGTCACGTACTGAAGGCG
GCAGGAGAAGAACTAGAGAAGGGACAGCACTTGGGTTCCTCCTCTCGTAAGGAAAGAGACAGACAGAAACAGAAAAGCATGTCTCTGCTGAGTCAGCAGCCATTCCTGTCGTTGGTGTTGACCTGTTTGAAGGGCCAGGATGAGCAGAGAGAAGGTCTTCTCACCTCCCTCTACAGCCAG
CTGCAGCAGATCGTCACAAACTGGAGAGAGGATCAGTACCAAGACGACTGCAAGGCAAAGCAAATGATGCACGAGGCTCTCAAACTCAGACTGAATCTCGTGGGTGGTATGTTTGACACGGTGCAGCGTAGCACCCAGCAGACCACAGAGTGGGCAGTGCTGCTCCTGGACATTATCAGC
AGTGGTACAGTGGATATGCAGTCCAATAATGAGCTCTTCACAACAGTGTTAGACATGTTGAGCGTGCTTATTAATGGAACGCTGGCTGCAGACATGTCCAGCATCTCTCAGGGGAGTATGGAGGAGAACAAGAGAGCCTACATGAACCTGGTCAAAAAGCTAAGGAAAGAGCTCGGGGAT
CGACAGTCTGAAAGTTTGGAAAAGGTTCGGCAGCTTCTGCCCCTGCCAAAGCAGACCCGCGATGTCATAACCTGCGAACCTCAGGGCTCACTAATAGACACAAAGGGCAACAAGATCGCTGGATTTGAGAAGGAGGGTCTTCAAGTATCAACCAAGCAGAAGATTTCCCCATGGGACGTC
TTTGAGGGTCTCAAACACTCTGCCCCTCTGTCCTGGGGCTGGTTTGGCACGATCCGCGTAGATCGCAAGGTCAACAAATTTGAGGAGCAGCAGCGTTTCCTGCTCTATCACACTCACCTGAAGCCCAAACCCCGTAGCTATTACCTGGAACCACTTCCACTGCCCCCAGAAGAAGAGGAG
CCACTGACGCCCATGTCTCAGGAACCCGAAAAGAAGATGATGGAGGCCGTGAAGCCAGAAAAGAGTGTACCT------GGTGTTCCCTCTGACTCAAATAAGAAG------AAACCC---------------------AGCAAGAAGAAGAAAAATTCATCCAAC---------------
---AAGACCGAGGATGGTGTAAACCGTGCACCAGGTGGTGTGTCCTATGGGACCAACATG------------------CCACCCGAG------CTGATG------CAGAACCAC---CCG---TATGGCAGG---CTACCGTACGGGCAGCAGGCCATGAATATG---------------
------------------TACACACAGAACCAGCCTCTACCTCCTGACAAAGGAGGTCCAGGTTTAGAGCCCCCATACAGA---CCTGCTCGCAACCCCCAGATGAACAAAATGATGCCCGTTCGACCAAACTACACGAGCATGATGTCGGGCATGCAG---------------GGCAAC
ATGCCCGGCATTATGGGACTG------GACAAGCAATACCCGATGGGTTTTAAACCGCAGCCCAACATGCCACAGGGACAAATA---CGACAGCAGCTCCAGGTT------CAG---AATCAGAGCTTAATTGGTCAGCAGATAAGACAAATGACGCCCAACCAACCATATACGCCGATG
CAGGCA------------TCTCAGGGTTATACCACATTCGGTTCACACATGGGGATGCAGCAGCATCTGTCCCAGGGTGGTGGTATGGCCCCGTCGTCCTATGGGAGCCAAAACTTCCAGGGCACCCATCCAGCAAACAACCCGGCTGTGGTCGACCCTCACAGGCAGCTTCAGCAGAGG
CCCAGTGGTTACGTTCACCAGCAGGCTCCAGGC---TACCCGCACAACATGCAGAACACTCAGAGGTTTCCC---CATCAGCCCATCCAACAGAACCCCATCATGCACGGT---CTGGGT------CACATG------------------------------GGAGGACAGGGCGTCCAT
CCGAGCATG------------AGGCCCAACCAG---------------------------------------------------------ATGCTGCCTCAGACA---------------------------------------------ACA---------------------------
---------------------------------------------------------------------------------------------------------------------AGCACTAAG------------------------------------------------------
------------------------------------------------ACCCAGCAGCAACAG------------------------GTCCAACCTCAGCAGGTTCCTCCTCAG---------CAGCAGGTCGCACGTCGGCAG------------------------------------
---------------------------------------------------------------------------------------------------------------------------------------------------------------------------------TAC
>anchovy.16941_ANCH
---ATGGCTGCGTTTGGGATCCTTAGTTACGAACAACGACCCCTAAAGCGGCCAAGACTCGGGCCCCCGGACGTCTATCCGCAAGACCCAAAGCAAAAAGAGGATGAATTGACTGCACTGAATGTGAAGCAGGGGTTCAATAATCAACCAGCAGTATCAGGCGATGAACATGGCAGTGCA
AAGAATGTCAATTTCAACCCCTCCAAGATTAGTTCAAATTTCAGCAGCATCATTGCAGAGAAGCTGCGATGCAACACATTCCCAGACACGGGCAAGCGGAAGCCTCAGGTCAATCAGAAGGACAATTTTTGGCTGGTCACGGCCCGATCACAGAGCTCCATCAACAACTGGTTCACAGAC
CTGGCGGGAACCAAACCCCTCACAGCGCTGGCCAAGAAGGTCCCCATCTTCAGTAAGAAGGAGGAGGTGTTCGGCTACTTGGCCAAGTACACAGTGCCGGTGATGAGGGCGGCGTGGATGATCAAGATGACCTGTGCCTACCACGCGGCCATCACAGAGACGAAAGTCAAGAAGAGACAC
GTCATCGACCCTTGTATCGAGTGGACCCAGATCATCACTAAGTACCTGTGGGAGCAGCTCCAGAAGGTGGCCGAGTATTACCGGCAGTCGCCCAACCAGCCGGCGTGCGGCTCCCCTCCCCCCGCGCCCCCCGCCGAGGTGGAGACGGCCATGAAGCAGTGGGAGTACAACGAGAAGCTG
GCCATGTTCATGTTCCAGGATGGCATGCTGGACAGACATGAGTTTCTGACATGGGTCTTGGAGTGTTTCGAGAAGATCAGACCTGGCGAAGACGAGCTGCTCAAACTCCTGCTGCCGCTGCTGCTTCAGTACTCAGGGGAGTTTGTGCAGTCGGCCTACCTGTCCCGGCGCCTGGCGTAC
TTCTGCACGCGCCGCCTCAACCTGCTGCTCAGCGACGGCAGCATGGGCCCCGGCGCCGGAGGCCACCCCGCCCACGGCATCTCCGTCTCGGGCCAGCCGGGCAACGCCCTGCCCCCCACGCCCACCTCCCAGCCCGCGGGGGGCACCCAGCCCCAGACGCCCTTCACGGACTTCTACATC
TGCCCCCAGCACCGGCCCGTGGTCTTTGGACTCAGCTGCATGCTACAGAGCATAGTGCTGTGCTGCCCCAGTGCCCTGGTGTGGCACTACTCTCTGACGGACAGCAGGAACAAGACGGGCTCCCCGCTGGACCTCCTCCACATCGCCCCCTCCAACCTGCCCATGCCCGGCGGCAACACC
ACCTTCACCCAACAGGTGCGATCAAAACTACGGGAGATCGAGGAGCAAGTCAAAGAGCGAGGGCAGGCCGTTGAGTTTCGATGGTCTTTTGACAAGTGTCAAGAAACGACAGCAGGTTTTACGATCGGTCGAGTGCTGCATACCCTGGAGGTTCTGGACAACCACAGCTTTGAGAAGTCG
GACTTCAGCAACTCCCTAGACTCCCTCTACAACCGCATCTTTGGCTCCGGTCAGAGCAAAGACGGCCATGAGCAGATGACCCCGGACGATGACGCGGTGGTGACGCTGCTGTGCGAGTGGGCGGTGGTCAGCAAGCGCTCGGGCCGGCACCGGGCCATGGTGGTGGCCAAGCTGCTGGAG
AAGAGGCAGACGGAGATCGAGGCGGAGCGCTGCGGGGAGTCGGAGGTGGTGGATGAGAAGGGCTCGGTGTCCTCTGGCTCTCTGTCGGCTGCCACCATGCCGGTCTTCCAGGACGTGCTGCTGCAGTTCCTGGACACGCAGGCCCCCATCCTCACCGACCCAGGCAACGAGAGCGAGCGC
GTGGAGTTCTCCAACCTGGTGCTGCTGTTCTGCGAGCTGATTCGCCACGACGTCTTCTCGCACAACATCTACATGTGCACGCTGATCTCCCGCGGCGACCTGGCCAGCGAGCACCACCTGCCCCGCCCCCGCTCCCCCAGCGACGAGCCCTCCGACGACTCTGAGCGCAAGGAGCAGGAC
GCCAACAGCAGCGTCAAGATGGAG------GACACTGGCTTGTCTGAGTCGATGGAGATCGATCACAACTCTAGCGCAAATTTTGATGAG---------------------------------ATGTTCTCGCCTCCAATGCACTGTGAGTCCAAGGGCAGCCCCTCTCCGGAGAAGCCT
GCCCAGGACACGGAGAGCAAGAGCACTGCCAAGGACAAGGGCCTGGACCCTGCCTTCCCCCAGGTGTACGACCAGCCCCGACACATCCAGTACGCCACGCACTTCCCCATTCCACAGGAGGAGAGTGCGAGCCACGAGTGTAACCAGCGGCTGGTGGTTCTGTACGGCGTGGGCAAGCAG
CGGGACGAGGCGCGCCACGCCATCAAGAAGATCACCAAAGACATCCTGAAGGTGCTCAACCGCAAGAGCACCGCAGAGACC---------------------------------------------------------------------------------------------------
------------------GGAGGGGAGGAAGGGCAGAAGAGGAAGAGGAGCAAGCCGGAGGCCTTCCCCACAGCTGAAGACATCTTCTCCAAATTCCAGCATCTCTCACACTTTGACCAGCACCAGGTCACCTCCCAGGTCTCCAGGAACGTTCTGGAACAGATCACCAGCTTTGCCTTA
GGGATGTCCTACCACCTCCCCTTGGTCCAGCACATCCAGTTCATCTTCGACCTCATGGAGTACTCCCTCAACATTAGTGGGCTCATCGACTTCGCCATCCAGCTGCTGAACGAGTTGAGCCTGGTGGAGGCGGAGCTGCTGCTGAAGTCGTCCAGCCTGGTGGGCAGCTACACCACGGGC
CTGTGCCTCTGCATCGTGGCCGTGCTCCGACGCTACCACTCCTGCCTCATCCTCAACCCAGACCAGACCGCACAGGTCTTTGACGGGCTGCGCATCGTAGTGAAGTCTGGCGTGAACCCAGCGGACTGCTCGTCAGCCGAGCGCTGCATCCTGGCGTACCTGTACGACCTCTACACCTCC
TGCAGCCACCTCAAGAGCAAGTTCGGGGAGATCTTCAGCGAGTTCTGCTCCAAGGTGAAGAACTCCATCTACTACAACATCGACCCGTCGGACTCCAACATGCTGTGGGACCAGACCTTCATGATCGACGCCATCGCCAACCCCTCGGCCCACAACCTCAACCACTCCATGGTGGGCCAG
CTG---------CTCAACGACAGCGCCGCCAACCGCTACAGCTTCGTCTGCAACGTGCTCATGGACGTCTGCGTGGACCACAGAGACCCAGAGAGGGTGAACGACATCGGCATCCTGTGTGCGGAGCTGACGGCCTACTGCAGCTCCCTGAGTGCTGAGTGGCTGGGCGTCCTCAAGGCC
CTCTGCTGCTCATCCAACAACGGCAACTGCGGCTTCAACGACCTGCTCTGCAACGTCGACGTGAGTGATCTGTCCTTCCATGACTCCCTGGCCACCTTCGTCGCCATCCTCATCGCCCGCCAGTGCCTCCTACTGGAGGACCTGGTGCGCTGTGTGGCCATCCCCTCTCTACTCAACGCA
GCTTGCAGTGAGCAGGACTCTGAGCCCGGGGCTCGTCTCACCTGTCGGATCCTGCTGCACCTCTTCAGAACGCCACAGCGCAACCCCTGCCCACAGGACGGC---AAGACAGACAAGTCCTCT------GTGGGGATCCGCTCCTCGTGTGACAGGCATCTCCTGGCCGCCTCTCAGAAC
AGCATCGTGGTGGGAGCAGTCTTCGCCGTTCTCAAGGCCGTCTTCATGCTGGGTGATGCTGAGCTGAAGGGCTCGGGCTTCTCCCACCCGGCCGGCCTGGACGACATCGGAGACGACGACATGGGCTCCAAAAAGTCGGGCGGTCGGAACGTCTCCATAGAAACGGCTAGCTTAGACGTA
TACGCCAAGTACGTGCTGAAGAGCATCTGCCAACAGGAGTGGGTGGGTGAGCGCTGCCTGAAGTCCCTGTCGGAGGACAGCAGTGCTCTGCAGGACCCGGTGCTGGTCAACATCCAGGCCCAGCGCCTCCTGCAGCTCATCTGCTACCCGCACCGCCAGCTCGACAGCGAGGAGGGAGAC
AACCCCCAGAGGCAGCGCATCAAGCGCATCCTCCAGAACATGGACCAGTGGACCATGCGACAGTCCTGCCTGGAGCTGCAGCTGATGATCAAGCAGAGCTCAAACAACGACCTCTACTCCCTGCTGGAGAACATTGCCAAGGCAACCATCGAGGTTTTCCAGAAGTCAGCGGAGATGAAC
TCCAGTAACCTCTCAGGGAACGGCTCCTCAGCCGTGTCGGGCACCTCCGTCTCCAACAGCACCAAC---GCC---AAACTCAAACCTGTGCTGAGTTCGTCGGAGCGTTCGGGCGTGTGGCTGGTGGCTCCGCTGATCGCCAAGCTGCCCACCTCTGTGCAGGGCCACGTGCTGAAGGCG
GCCGGGGAGGAGCTGGAGAAGGGCCAACACCTGGGCTCCTCCTCACGCAAGGAGCGCGACCGACAGAAGCAGAAGAGCATGTCTCTGCTGAGCCAGCAGCCCTTCCTGTCGCTGGTGCTGACGTGCCTGAAGGGTCAGGATGAGCAGCGGGAAGGCCTGCTCACTTCCCTCTACAGCCAG
GTGCAACAGATCGTCCACAACTGGAGGGAAGATCAGTACCAGGACGACTGCAAGGCTAAGCAGATGATGCACGAGGCCCTGAAGCTCAGGCTCAACCTGGTGGGTGGTATGTTTGACACGGTGCAGCGCAGCACGCAGCAGACGACAGAGTGGGCAGTGCTCCTGCTCGACATCATCAGC
AGCGGCACGGTGGACATGCAGTCCAACAATGAGTTGTTCACCACTGTGCTGGACATGCTGAGCGTGCTGATCAACGGCACGCTGGCTGCTGACATGTCCAGCATCTCTCAGGGCAGCATGGAGGAGAACAAGAGGGCCTACATGAACCTGGTCAAGAAACTCAGGAAGGAGCTAGGCGAT
CGTCAGTCTGAGAGCCTGGAGAAGGTGCGTCAGCTGCTGCCGCTGCCCAAGCAGACGCGAGACGTCATCACCTGCGAACCCCAGGGCTCCCTCATAGACACCAAGGGAAACAAGATCGCCGGCTTTGAGAAAGAGGGTCTGCAGGTGTCCACCAAGCAGAAGATCTCCCCGTGGGACGTG
TTTGAGGGCCTGAAGCACTCGGCGCCGCTCTCCTGGGGCTGGTTCGGCACAGTGCGCGTGGACCGCAAGGTCACCAAGTTCGAGGAACAGCAGCGGCTCCTGCTGTACCACACGCACGTGAAGCCCAAGCCCCGCAGCTACTACCTGGAGCCCCTCAACCTGCCGCCCGAGGAGGAGGAG
CCCCTCACGCCCATACCGCCCGAGCCGGAGAAGAAGATGGCAGAGGCAGTCAAGGCGGAGAAGAACGCGACAGGGGGCGCTCCCGGCACCACCGACACCAGCAAG------AAGTCC------------------------AAGAAGAAGAAGAAGCCCTCG---TCCTCCTCCAACACA
GTCAAGGCCGAGGACTACGCGGGTCGCAACCCG------------------GCGGTGGTGTCGTACCCGGGAGGAATGCCTCAGGAC------GTCATGATGAACCAGCAAAAC---CCC---TAC---CGC---------------------------AACATGGGCGCCTACACCCAG
CCCCAAATGGGCATCGCCTACGCCCAGAACCAGCCCCTGCCGCCA------GGAGGCCCCGGCATGGAGAACCCGTACCGG---CCC---CGCAACCCG------ACCAAGGTGATGCAGACGCGGCCCAACTACCCC------ATG------GTGCAGATCCCGGGCGGCGGCGCGGCC
CTGGGGGGCATGATGGGCATGAAGAACGAGCAGTTCCTCAACACCAACTACAAGCCGCAGCCGGCCATCCCACAGAACCAGATGCTCAGGCATCAGCTCCAGGTC------AGACTGAACCAG------ATC------CACATGAGACCCGTC---CACAACCAGCCGTACTCGCAGATG
CAGCCAACACAG------------GCCTACCAGAGCTACACTCACATCAGCGGCATGCAGTCGCACCCGGCACAGCCCGGCGGCATCGTCAATCAGTCCTACGGCAACCAGAACTTCCAGGGCGGGCACCCGGGCACCAATGCGGGCGTAGTGGACCCC---CGGCAGATGCCACAGCGG
CCCAGCGGCTACGTGCACCAGCAGGCGCCGGGCGGATACCCGCACCCCATGCAGAACATCCAGAGGTTCCCAGGGCACCAGGCCATGCAG------------------------------CAGTCCCAGTTGCAGATGCAGGGTCTGGGGGGCCACATGGGCGCCGCGCAGGGCGTGCAC
CCCAACATG---GCGGCCGCGCGCCAGAACCAG---------------------------------------------------------ATG---------------------------------------------------------------------------------------
---------------CAGCTGGAG---------CAGCAGCAGGCCGTGGCAGCACAGGCACAAGCACAGCAGCAGCAACAGGTCCAGCAG---------------GTGGCGCAGCAA---CAGCAG------------------------------------------------------
------------------------------------------------GTGCAACAGCAACAGGTGCAACAAGTCCAGCAGCAGCAGGCGCAGCAGCAGTACCTCAGACAGCAA---------CAACAGGCACAAGCTCTCAGGGTGCAGCAGCAGCAGCAGCAA---------------
------------------------------------------------------CAGCCAACA------------------------ACAACCGCAACAACAACAACAGCAGCAGCA---------------------------------------------------------------
>ENSTRUP00000032004_TRUB
---ATGGCTGCTTTCGGGATCCTAAGTTACGAACACCGGCCATTAAAGCGGCCCAGGCTCGGTCCCCCTGACGTCTATCCACAGGATCCGAAGCAGAAAGAGGATGAGTTGACGGCACTAAATGTGAAGCAGGGATTCAACAACCAACCAGCCGTGTCTGGAGATGAACATGGCAGTGCC
AGAAATGTCAACTTTAACCCTTCAAAGATCAGCTCCAACTTCAGTAGCATCATTGCAGAAAAGCTGCGGTATAACACATTTCCAGACACAGGAAAACGGAAGCCGCAGGTCAACCAGAAAGATAATTTCTGGCTGGTCACTGCGAGGTCACAGAGCTCCATCAATAATTGGTTTACTGAT
TTGGCTGGGACTAAACCGCTCACACAGCTGGCTAAAAAGGTTCCAATCTTCAGCAAGAAAGAAGAGGTTTTCGGGTACTTGGCCAAGTACTCTGTCCCAGTCATGCGCTCAGCATGGATGATTAAAATGACATGTGCCTATCACGCCGCCATCACCGAGACCAAAGTGAAGAAGAGGCAT
GTCATCGATCCTTGTATCGAGTGGACTCAGATTATTACAAAGTATCTGTGGGAGCAGCTGCAGAAGGTAGCCGAGTTTTACCGACAGTTTCCGAACCAA---GGCTGCAGCTCTCCTCTGCCGGCCATGCCTGCTGACGTGGACACGGCCATGAAGCAGTGGGAATACAACGAGAAGCTC
GCCATGTTTATGTTTCAGGATGGGATGCTGGACAGGCATGAGTTCCTGACCTGGGTGCTGGAGTGCTTTGAGAAGGTTCGCCCTGGTGAAGATGAGCTTCTCAGGTTTCTGCTGCCCCTCTTACTGCAGTACTCCGGGGAGTTTGTACAGTCGGCTTATTTGTCACGGAGACTGGCTTAC
TTCTGCACTCGCCGCCTCAACCTTCTGCTGAGTGACGGGAGCATGGGCCCCAGCGCCGCAGGGCACCCAGGCCACGGCATTCTAGCA------CAACAAGGCAACGCCCTGCCGCCCACCCCGACCTCGCAGCCAAGTGGTGGGAACCAACCCCAGACTCCTTTCACGGACTTCTACATC
TGCCCTCAGCACCGGCCGATCGTGTACGGGCTCAGCTGCATGTTACAGAGCATTGTGTTGTGTTGTCCCAGTGCTCTGGTGTGGCATTACTCTCTCACAGACTGCAGAAACAAAACCGGGTCTCCTCTGGACCTCCTGCCCATCGCTCCATCCAGCCTGCCGATGCCTGGAGGAAACACG
GCCCTCACTCAGCAGGTCCGGACCAAGTTGAGGGAGATTGAGGAGCAGGTGAAGGAGCGTGGTCAGGCGGTGGAGTTCAGGTGGTCGTTTGACAAGTGTCAGGAGACCACAGCAGGGTTCACTATCGGGAGGGTCCTTCACACCTTGGAGGTTTTAGACAGCCACAGCTTTGAAAAGTCT
GACTTCAACAACTCGCTGGATTTGCTATATAACCGAATATTTGGGTCAGGCCAGAGCAAAGATAGTCATGAG---ATGTCTCCGGATGACGATGCTGTGGTGACCTTGCTCTGTGAATGGGCCGTGTGCTGCAAGCGCTCCGGCAGACACAGAGCCATGGTGGTGGCCAAGCTGCTGGAA
AAGAGACAAGCTGAAATAGAAGCAGAGAGGTGCGGTGATTCGGAGGTGGTGGATGAGAAAGGATCTGTGTCATCTGGGTCCCTCTCAGCTGCAACAGTACCGGTCTTTCAGGATGTTCTGCTGCAATTCCTCGACACTCAGGCCCCCACTCTAACGGAGCCCGGCAACGAAAGCGAGCGA
GTGGAGTTCTCCAACCTGGTCCTGCTCTTCTGTGAGCTCATCCGTCACGACGTCTTTTCCCACAACATCTACATGTGCACGCTGATCTCCCGTGGCGACCTGGCCTCCGACTCCCACCTGCCTCGCCCACGCTCCCCCAGTGACGAGCCTTCGGATGAATCAGAGCGCAAAGACCAGGAG
GCTGGCAGCAACTGCAAGAACGAG------GACACCAGTCTGTCAGAGTCCATGGAAATCGATCATAACTCCAGTGCTAATTTTGACGAGGTACAACCAGAACAGGACTTTTCCTTCCCTGACATGTTTTCTCCACCGATGCACTGCGAGTCCAAGGGGAGCCCTTCTCCGGAGAAACCA
GCTCCGGAACAGGATAGCAAGGGCAGCAGTAAGGATAAAGGAATGGACCCTGCCTTCCCTCAGCTGTATGATCAACCTCGCCACATTCAGTACGCCACTCACTTCCCTATTCCTCAGGAGGAGAGCAGCAGCCACGAGTGTAACCAGCGGTTAGTGGTCTTGTACGGCGTGGGCAAGCTG
AGGGACGAGGCGCGGCACACCATCAAGAAAATCACCAAAGACATCTTGAAGGTCCTCAACCGCAAGAGCACAGCAGAGACAGGCAATGTATTCGGTGCAAGTCCCACAAGCTCACCTCCATTTCACATTTCACAT---------------------------------------------
---------------ACAGGAGGCGAGGAAGGACAAAAAAGGAAAAAGAGTAAGCCAGAGGCCTTTCCGACTGCAGAAGACATCTTCTCCAAATTCCAGCACCTCTCCCACTTTGACCAGCATCAGGTCACCTCCCAGGTGTCCAGAAATGTACTGGAACAGATCACCAGTTTTGCCTTA
GGGATGTCTTATCACTTACCTCTCGTCCAGCACATTCAGTTCATCTTTGACCTCATGGAGTACTCCCTCAACATCAGTGGCCTCATAGACTTTGCTATTCAGCTTTTGAATGAGTTAAGCCTGGTGGAAGCAGAGCTGCTGCTGAAGTCATCCAACCTGGTGGGCAGCTACACCACCAGC
CTCTGTCTGTGTATTGTTGCGGTTCTGAGGCGGTACCATTCCTGCCTCATTCTCAATCCCGAGCAGACGGCACAAGTCTTCGATGGGTTGCGCATTGTAGTAAAATCAGGTGTGAACCCAGCGGACTGTTCCTCTGCTGAACGCTGTATCCTAGCCTACCTGTACGACCTTTACAACTCC
TGCAGCCACCTCAAGAACAAGTTTGGAGAGATTTTCAGTGAGTTTTGCTCCAAAGTTAAAAACTCCATCTACTGCAATATCGACCCATCGGACTCCAACATGCTGTGGGATCCTGGGTTCATGATGGAGGCCATTGCGAACCCCTCGGCTCACAACTTCAACCACTCTATGGTGGGAAAG
ATC---------CTCAATGACAGCCCGGTCAACCGTTACAGCTTTGTGTGTAATGTGCTCATGGATGTGTGCGTGGACCACAGAGACCCTGAGAGGGTGAACGATATCGGGATCCTGTGCGCAGAGCTGACAGCGTATTGCCGCTCCCTGAGTGCCGAGTGGCTCGGCATCCTCAAGGCC
CTCTGCTGTTCCTCTAACAACGGCAACTGCGGCTTCAATGATTTGCTGTGTAACGTAGATGTGAGCGACTTGTCCTTTCACGATTCATTGGCGACGTTTGTGGCCATCCTCATCGCCAGACAGTGCCTTCTTCTGGAAGACCTGGTTCGCTGTGTTGCCATCCCTTCCCTCCTCAATGCT
GCCTGCAGTGAGCAGGACTCTGAACCCGGAGCCCGACTCACCTGTAGGATTCTCTTGCACCTTTTTAAGACGCCACAGCGCAATCCTGTTCCGCAAGATGGTGTAAAA------------TCA------GTTGGTATCCGGTCGTCCTGTGATCGTCACCTTCTTGCCGCCTCTCAGAAC
AGCATAGTGGTTGGAGCCGTATTTGCCGTTCTCAAGGCCGTGTTCATGCTCGGCGATGCTGAGCTACGAGGCTCAGGGCTGTCACACACTTCTGGCCTCGATGACATATCTGAA---------------------------GGGGGCAATGTCTCCATAGAAACAGCCAGTTTGGATGCG
TATGCAAAATACGTTTTGAAGACGATCTGTCAGCAGGAATGGGTTGGAGAGCGCTGCCTGAAGTCTCTATCTGAGGACAGCAGTGCCCTGCAGGATCCAGTCCTGGTCAACATTCAGGCCCAAAGGCTGCTGCAGCTAATATGCTATCCACATCGCCAGTTGGACAGTGATGATGGTGAC
AACCCTCAGAGGCAGCGGATCAAACGCATCCTACAGAACATGGACCAGTGGACGATGAGACAGTCATCGCTGGAGCTGCAACTGATGATCAAGCAGAGCACAAACAATGAGCTGTATTCACTTTTAGAGAACATAGCCAAGGCCACCATTGAGGTATTTCAGAAATCAGCTGAAATGAAT
TCCAGTAACCCTTCAGGAAATGGTGCG---GTGGGCTCAGGGGGGTCTACATCTAACAGCAACAGCACTGCCAGCAAGATGAAGCCAATTCTAAGTTCATCAGAGCGCTCGGGCGTGTGGCTGGTGGCTCCGCTGATAGCTAAGCTGTCCACTGCAGTTCAGGGCCACGTACTGAAGGCA
GCAGGAGAGGAACTGGAGAAGGGACAGCACTTGGGGTCCTCCTCTCGTAAGGAAAGAGACAGGCAGAAACAGAAAAGTATGTCTTTGCTGAGTCAGCAGCCATTCCTGTCGTTGGTGTTGACGTGTTTGAAGGGACAGGATGAGCAGAGGGAAGGTCTTCTCACCTCCCTCTACAGCCAG
CTGCAGCAGATCGTCACAAACTGGAGAGAAGATCAGTACCAAGACGACTGCAAGGCAAAGCAAATGATGCACGAGGCTCTGAAACTCAGACTGAATCTCGTGGGTGGTATGTTTGACACGGTGCAACGCAGCACCCAACAGACTACTGAGTGGGCAGTACTGCTCCTCGACATCATCAGC
AGTGGCACAGTGGACATGCAGTCCAACAATGAGCTCTTCACAACGGTGTTAGACATGTTGAGTGTGCTTATTAATGGAACGCTGGCTGCAGACATGTCCAGCATCTCTCAGGGGAGTATGGAGGAGAACAAGAGGGCTTATATGAACCTGGTCAAGAAGCTCAGGAAAGAGCTCGGCGAT
CGACAGTCTGAAAGTCTGGAAAAGGTCCGTCAGCTTCTGCCATTGCCCAAGCAGACTCGAGATGTCATAACCTGTGAACCCCAGGGCTCACTCATAGACACAAAAGGGAACAAGATCGCTGGATTTGAGAAGGAGGGTCTTCAAGTATCAACCAAGCAGAAGATTTCCCCCTGGGATGTA
TTTGAGGGTTTAAAACACTCTGCCCCTCTGTCATGGGGCTGGTTTGGAACAATACGTGTAGATCGCAAGGTCAATAAATTTGAGGAGCAGCAACGTTTCCTGCTCTACCACACTCACCTGAAGCCCAAACCTCGTAGCTATTACCTGGAACCACTCCCACTGCCCCCAGAAGAGGAGGAG
CCGCTGACACCTGTGTCTCAGGAGCCAGAAAAGAAGATGATGGAGGCTGTGAAGCCAGAAAAGACTGTACCT------GGTGTTCCCTCTGACTCAAACAAGAAG------AAATCC---------------------AACAAGAAGAAGAAAAATTCTTCCAAC---------------
---AAGACAGAGGATGGTGTGAACCGTGCAGCAGGTGGTGTGTCCTATGGGCCTAACATG------------------CCACCGGAG------CTGATG------CAGAAC------CCA---TATGGCAGG---ATACCATACGGGCAGCAGGCCATGAATATG---------------
------------------TACACACAGAACCAGCCTCTACCTCCA------GGAGGTCCAGGTTTGGAACCTCCGTACAGA---CCTGCTCGCAACCAACAGATGAACAAAATGATGCCTGTTCGGCCGAACTACACAGGCATGATGTCCGGCATGCAG---------------GGCAAC
ATGCCCAGCATGATGGGACTG------GACAAGCAATACTCAATGGGCTTCAAACCACAGCCCAGCATGCCACAGGGCCAAATACTGCGGCATCAGCTCCAG---------------AATCAGAGCATGATCGGCCAGCAGATGAGACAAATGACGCCCAACCAACCGTATACGTCTATG
CAGGCA------------TCTCAGGGTTATACCACATTCGGGTCACACATGGGGATGCAGCAGCATCCGTCCCAGACTGGTGGTATGGCCCCGTCCTCCTACGGGAACCAAAATTTCCAGGGCACCCATCCTGCAAACAACCCAGCTGTGGTCGATCCCCATAGGCAGCTTCAGCAGAGG
CCCAGTGGTTACGTTCACCAGCAGGCTCCAGGC---TACCCGCACAATATGCAGAACACTCAGAGGTTTCCC---CACCANCCCATCCAACAGAATCCCATCATGCACAGT---ATGGGT------CACATG------------------------------GGAGGACAGGGCGTCCAT
CCAGGCATG------------AGGCCCAATCAG---------------------------------------------------------ATGCTAGCAGAACAA---------------------------------------------CAGCAGCAGCAGCAGCAACAACAACAGCAA
CAAGCAGCACAGCAACAGCAGCAGTACCTCAGACAACAACAAGCACTAAGACAGCAG------------------------------------------------CAGCAGCAGCAGGCCCAGCAG------------------------------------------------------
------------------------------------------------GTTCAGCAGCAACAG------------------------GTACAACCTCAGCAGGTCCCTCCTCAG---------CAGCAGGTCCAACAGCAGCAG---CAACAGCAACAGCAGCAGGTGTCATCAGTACCA
CCACCAGGCCAGGCACAGAACCAGGCGCTGGGAATGCAGCCCCTACCCCCACAGCAACCTATGTTCCCCCGACAGGGAATGCAGCAGACTCAGCAGCAGCAACAGACGGCAGCACTGGTCAGACAGCTGCAACAGCAACTCTCAAACTCACAGCCAGGACAGGGCACCAATTCATATTTC
>ENSDARP00000135619_DRER
---ATGGCTGCCTTCGGCGTTCTGAGCTACGAACACAGGCCTCTTAAACGGCCAAGACTCGGTCCTCCGGACGTTTATCCACAGGACCCGAAGCAAAAAGAGGATGAGTTAACCGCATTGAACGTCAAGCAAGGATTTAACAACCAGCCAGCTGTTTCAGGCGATGAACATGGCAGCGCT
AAAAATGTCAATTTCAACTCTTCAAAGATCAGCTCAAACTTCAGCAGCATCATTGCAGAGAAGTTACGCTGCAACACTTTTCCAGACACAGGGAAGAGGAAGCCGCAGGTCAACCAGAAGGATAATTTCTGGCTCGTCACAGCGAGGTCACAGAGCTCCATCAATAACTGGTTTACAGAC
TTGGCCGGGACCAAACCCCTAACTCAGCTCGCTAAAAAGGTTCCCATCTTCAGCAAGAAAGAGGAAGTGTTTGGCTACCTTGCCAAGTACTCTGTGCCAGTGATGCGATCTGCTTGGATGATTAAAATGACATGTGCGTATCACGCTGCCATAACTGAAAACAAGATGAAGAAGAGGCAC
GTCATCGACCCCTGTATAGAATGGACTCAGATAATTACTAAATACCTGTGGGAACAGCTGCAGAAGGTGGCGGAGTTTTACAGACAGTCTCCCAGCCAA---GGCTGCGGGTCTCCTCTGCCTGCTCCTCCTGCCGAGGTGGAAACTGCCATGAAACAGTGGGAGTACAACGAGAAACTG
GCCATGTTCATGTTCCAGGATGGTATGTTAGACAGACACGAGTTCCTCACCTGGGTGCTGGAGTGCTTTGAGAAGATTAGACCTGGAGAGGATGAGCTTCTACGTTTGCTTCTGCCACTTCTGTTACAGTACTCTGGGGAGTTTGTGCAGTCAGCATATTTATCTAGACGCTTGGCGTAT
TTCTGCACACGCCGGCTCAATTTGCTGCTGAGCGATGGCAGTATCGGGCCTGGTCCAGGTGGGCATCAGGCCCATGGCATTTCTGCG------CAGCAGGGGAACGCTCTACCCCCAACACCCACATCTCAACCTGCAGGGGGCAACCAGCCACAGACCCCCTTCACGGACTTCTACATC
TGCCCTCAGCATAGGCCAGTGGTGTTTGGACTAAGCTGCATGCTACAGAGTATTGTGTTGTGTTGCCCCAGCGCTCTGGTCTGGCACTACTCTCTGACAGATAGTCGTAATAAGACTGGCTCTCCATTAGACCTCTTGCCAATCGCCCCCTCTAATCTCCCTATGCCAGGGGGCAACAGC
ACCTTTAACCAACAGGTTCGGGCAAAGGTCCGGGAGATTGAAGAGCAGATTAAAGAGAGAGGGCAGGCCGTGGAATTTCGCTGGTCCTTTGACAAGTGTCAGGAGACAACAGCAGGTTTCACCATTAGCCGGGTTTTGCATACATTGGAGGTTTTGGATAACCACAGCTTTGAGAAGTCT
GACTTCAGCAACTCTTTGGATTCTCTATACAATCGGATCTTTGGCTCAGGACAAAGCAAAGATGGGCATGAG---ATGAGTCCAGACGATGATGCAGTGGTCACCCTGCTGTGTGAGTGGGCTGTTTCTTGTAAAAGGTCAGGGCCACATAGAGCCATGGTGGTGGCCAAACTCCTGGAG
AAAAGGCAGACTGAGATTGAAGCAGAGAGGTGCGGCGAGTCAGAAGTTGTAGATGAGAAAGGCTCTGTGTCCTCAGGGTCTCTGTCTGCTGCCACACTCCCTGTCTTTCAGGATGTCCTGCTGCAGTTTCTGGACACACAGGCCCCTGTGCTCACTGAGCCTGGGAACGAGAGTGAGCGA
GTGGAGTTCTCTAACCTTGTGCTCCTGTTCTACGAGCTCATCCGTCATGATGTCTTCTCACACAACATCTACATGTGCACCCTTATATCCCGTGGGGACCTGGCCTCCAACTCTCATCTGCCCCGCCCTCGTTCCCCCAGCGATGAGCCCTCTGATGAGTCAGAGCGCAAGGACCAGGAT
GCAGGAAGTAGTGTTAAAATCGAGGCAATCGATACTGGTATGTCCGAGTCGATGGAGATAGATCACAACTCAAGCGCTAACTTTGATGAG---------------------------------ATGTTTTCTCCTCCAATGCACTGTGAGTCGAAGGGAAGCCCTTCTCCAGAGAAACAA
GCCCAAGAGCAGGAGAGCAAAAGCACTGCCAAGGATAAGGGCATGGACCCAGCCTTCCCTTTGGTTTATGAACAGCCCCGCCACATACAGTACGCCACCCACTTCCCCATTCCTCAGGAGGAGAGTGCAAGTCATGAGTGTAACCAGCGTCTAGTGGTTCTCTATGGAGTCGGCAAGCAG
CGAGATGAAGCTCGCCACGCCATCAAGAAGATCACCAAAGACATCCTGAAGGTTCTCAACCGCAAGAGTACAGCAGAGACA---------------------------------------------------------------------------------------------------
------------------GGAGGTGAGGAAGGCCAGAAGAGGAAGAGGAGCAAACCTGAGGCCTTCCCCACTGCTGAAGATATTTTCTCTAAATTCCAGCACCTCTCACACTTTGACCAGCACCAGGTCACCTCACAGGTGTCCAGGAATGTTCTGGAGCAAATCACCAGCTTTGCCTTA
GGGATGTCCTATCACCTCCCACTGGTCCAACACATCCAGTTCATCTTTGACCTCATGGAGTACTCTCTTAATATAAGTGGCCTCATTGACTTTGCTATACAGCTGCTGAATGAATTGAGTCTGGTGGAAGCAGAACTCCTGCTTAAGTCCTCCAACCTGGCGGGCAGTTACACTACAGGC
CTCTGTTTGTGTATCGTGGCTGTTCTGCGGAGATACCACTCCTGCCTCATCCTCAACCCTGACCAGACCGCACAGGTCTTTGACGGGTTGCGGATTGTAGTCAAGTCTGGTGTGAATCCTGCAGACTGTTCCTCAGCAGAACGCTGTATCCTAGCCTATCTCTACGACCTCTATACCTCC
TGCAGTCACCTAAAGAGCAAGTTTGGAGAGATTTTCAGTGAGTTCTGCTCAAAGGTGAAGAATTCCATCTATTATAACATCGACCCGTCAGACTCCAACATGCTGTGGGATCAGATGTTTATGATCGATGCCATCACTAATCCTACCGCACACAACCTCAACCACTCCATGTTGGGAAAG
ATCACCAATGAACTCAATGACAGCCCGGCTAACCGCTACAGCTTTGTGTGTAATGTGCTCATGGATGTTTGCGTTGACCATCGAGATCCTGAGAGGGTGAATGATATTGGTATCCTGTGTGCGGAGCTGACAGCATACTGTCGCTCTCTAAGTGCTGAGTGGTTGGGTGTGCTCAAGGCC
CTCTGCTGCTCTTCTAACAACGGCAACTGTGGCTTCAACGATCTGCTCTGCAATGTTGACGTGAGCGATCTATCTTTCCACGACTCTCTAGCAACATTCGTTGCCATCTTAATAGCTCGGCAGTGTTTGTTGCTGGAAGATCTGGTGCGCTGTGTTGCCATCCCATCCCTCCTGAATGCA
GCCTGTAGTGAACAGGATTCTGAACCTGGAGCCAGACTGACATGTAGGATCCTGCTTCATCTGTTCAGAACCCCACAGCGCAACCCCTGTCCCCAGGATGGCACTAAATCAGACAAATCCATA------GTGGGGATCAGGTCGTCCTGCGACCGACATCTGCTGGCTGCTTCACAGAAC
AGCATCGTGGTGGGAGCCGTTTTTGCTGTATTAAAAGCTGTGTTCATGCTGGGAGATGCTGAGCTGAAAGGCTCAGGCTTTTCCCATCCTGCTGGTCTGGATGATATTGGAGAGGATGACATGGGCTCTAAAAAATCTGGAGGACGTAATGTCTCTATTGAAACAGCCAGTCTGGTGGTT
TACGCCAAGTATGTGCTGAAGAGCATCTGCCACCAGGAATGGGTTGGCGAGCGCTGTCTGAAGTCTCTGTCAGAAGACAGCAGTGCACTGCAGGATCCAGTGCTGGTCAACATCCAGGCTCAGCGCTTGCTGCAGCTCATCTGTTACCCACACCGACAGCTGGACAGTGAAGAGGGTGAC
AATCCACAGAGACAGCGCATCAAACGCATCCTGCAGAACATGGACCAGTGGACCATGAGACAGTCCTCTCTTGAGCTACAACTCATGATCAAGCAAAGCTCAAATAATGAGCTGTATTCTCTTCTGGAGAACATAGCCAAGGCCACTATTGAGGTTTTCCAGAAGTCTGCAGAGATGAAC
TCTAGTAACCCCTCCTGGAATGGCTCT---GCTGTCTCGGGTAGCTCAGTCTCCAATAGCAACAGT---GCCAGCAAACTCAAACCTGTGCTAAGTTCCTCTGAGCGTTCAGGTGTCTGGTTAGTTGCCCCTCTAATTGGTAAGCTGCCCACCTCAGTGCAGGGGCACGTGCTCAAGGCT
GCAGGCGAGGAGCTGGAGAAGGGACAGCATCTGGGACCCTCTTCACGAAAAGAAAGAGATCGACAGAAGCAAAAAAGCATGTCTCTCCTGAGCCAGCAGCCCTTCCTGTCACTGGTTCTGACATGTCTCAAAGGGCAAGACGAGCAGAGAGAGGGTCTCTTGACGTCCCTCTACAGCCAA
GTCCAGCAGATTGTGACTAACTGGCGAGAGGACCAGTACCAGGACGACTGCAAGGCTAAGCAGATGATGCACGAGGCCTTGAAGCTGCGACTCAATCTGGTGGGTGGGATGTTTGACACTGTACAGCGTAGCACTCAGCAGACAACAGAGTGGGCAGTGCTTCTGCTGGACATCATCAGC
AGTGGCACAGTGGACATGCAGTCTAACAATGAGCTCTTCACTACGGTTTTAGACATGCTGAGCGTGTTGATTAACGGGACTCTGGCGGCTGACATGTCCAGCATATCTCAGGGCAGCATGGAGGAGAATAAGAGAGCTTACATGAACCTGGTCAAGAAGCTCAGGAAAGAACTTGGTGAC
CGACAATCCGAGAGCTTGGAGAAAGTGCGTCAGTTGCTGCCTCTGCCCAAGCAGACGCGTGATGTCATCACCTGTGAGCCCCAGGGGTCACTCATTGACACAAAGGGCAACAAAATTGCTGGATTTGAAAAAGAGGGTCTTCAGGTATCAACTAAGCAGAAGATTTCTCCATGGGATGTG
TTTGAGGGACTAAAGCACTCTGCTCCGCTCTCCTGGGGCTGGTTCGGAACCATACGGGTCGACCGCAAAGTCACTAAGTTTGAAGAGCAGCAGCGGCTCCTGCTTTACCACACACACATCAAGCCCAAGCAACGCAGTTACTACCTGGCGCCCCTCAACCTGCCCCAAGAAGAAGAGGAA
CCACTCACTCCTGTGCCTCCCGAGCCAGACAAGAAGCTG------------------------------------------------------GACACAGCGAAGGTGGAGAAAAGCGTCTCCAATGTCCCGACTAAG---AAAAAGAAAAAGAAACCTGCA---TCG---------ACG
GTTAAACAAGAGGACTACAAGCCACACAAC---------------------ACAGTCATGCAGTACGCTCCAGGCATGACCCCTGATCTCCCACTGAGCATGGGACAAACAAACATGTCA---TAT---CGA---ATGGGCTAC---CAAGCTCCAATGAACATG---------------
------------------TATGCCCAGAACCAGCCTTTACCACCA------GGAGGTCCTGGTTTGGAGCCACCTTTTCGT---CCT---AGGGTTCCT------ATGAATAAAATGCCTCCACGTCCCAACTACACT------ATGCCTAATATGCAGACCGCTGGC------------
ATGGGCAACCTAATGGGAATG------GAGAAGCAGTACCAGATGAACTATAAACCCATGCCCAACATGGCTCAGGGGCAGATGCTCCGTCATCAGCTACAGGGT------CATAATCATTTA------ATTGGACAGCAGATTAGACAAGTGACACCTAATCCACAGTATTCATCAATG
CAGCCAGCACAGAATATACCCCAGGGCTACACCTCCTACGGCTCACACATGGGGATGCAGCCACACCCCTCTCAGACCCCTGGAATGGTTCCCAATTCATATGGAAACCAGGGCTTTCAGACAGGACATCCTGCCACTAACCCAACTATGGTGGACTCAATAAGGCAGATGCAGCAGAGA
CCT---GGCTACGTCCATCAGCAGGCTCCTGCGGCATATGGGCACACAATCCAGAGCACACAAAGGTTTCCG---CATCAATCCATGCAGCAGACACCCATGATGCACGGC---TTGGCTCAAAGTCACTTG------------------------------GGAGTGCAGGGCATCCAC
CCAAACATG------------AGGCCCAATCAG---------------------------------------------------------ATGATG------GAG---------------------------------------------CAGCAGCAGCAACAACAACAACAACAACAG
CAA------CAGCAGCAACAACAA---------CAACAACAACAGGTC---------------CACCAGCAGCAGCAGCACATCCGACAGGGTCCAGTTTTTAGACCACAGCAGCAA---CAGCAG------------------------------------------------------
------------------------------------------------GTTCAGCAGCAAGTGCAACAGCAGGTCCAGCAGCAGCAGGTCCAACAGCAGCAGGTCCAGCAACAGGTTCAGCCTCAGCAAGTTCAACAGCAGCAGGTTCAGCAGCAGCAGCAGCAGGTGTCTGCAGCTCAG
CCTCCCGCTCAGGCC------------CTGGGCATGCAGGCTCTGCCCCCGCAACAGCCCATGTTCCAGCGGCAAGGCATGCAGCAAACCCAGCAGCAGCAGCAGACCGCAGCACTGGTCAGGCAACTCCAGCAGCAGCTCTCCAGTACTCAACCTGCACAGAACAACAGCTCCTATTAC
>ENSGACP00000023116_GACU
---ATGGCTGCTTTCGGGATCCTAAGTTACGAACACCGGCCGTTAAAGAGGCCCCGACTGGGCCCTCCGGACGTTTATCCCCAAGATCCAAAGCAGAAAGAGGATGAGCTGACTGCTCTGAATGTGAAACAAGGATTCAATAACCAACCAGCTGTGTCTGGCGATGAACATGGTAGTGCC
AAAAATGTCAACTTCAACCCCTCAAAGATCAGCTCAAATTTCAGCAGCATCATCGCAGAGAAGCTGCGTTACAACACGTTTCCAGACACGGGGAAACGTAAGCCACAGGTCAACCAGAAGGATAATTTCTGGCTCGTCACAGCAAGGTCACAAAGCTCCATCAATAACTGGTTCACGGAT
TTAGCGGGGACTAAACCTCTGACACAGCTGGCTAAAAAGGTTCCCATCTTTAGCAAAAAGGAGGAGGTTTTTGGATACTTGGCCAAGTACTTAGTCCCCGTCATGCGTTCAGCGTGGATGATCAAGATGACCTGTGCGTATCACGCAGCCATCACGGAGACCAAAGTCAAGAAGAGGCAC
GTGATTGACCCGTGTATAGAATGGACTCAGATTATAACAAAGTACCTGTGGGAGCAGCTTCAGAAGGTGGCCGAGTTCTACCGACAGTTTCCCAGTCAA---GGCTGCAGCTCACCACTGCCGGCCACTCCTGCCGACGTGGAGACGGCCATGAAGCAGTGGGAATACAACGAGAAGCTC
GCCATGTTCATGTTTCAGGACGGCATGTTGGACAGGCATGAGTTTCTGACGTGGGTGCTGGAGTGTTTCGAGAAGGTCCGACCCGGCGAAGATGAGCTTCTCCGACTGCTCCTGCCGCTTTTACTGCAGTACTCGGGAGAATTTGTACAGTCTGCTTACTTGTCACGGAGGCTGGCTTAC
TTCTGCACACGCCGCCTCAACCTGTTGCTAAGCGACGGCAGCCTGGGCCCCGGCACGGGAGGGCATCCAGCCCATGGCATGTTGACG------CAGCAAGGTAACGCCCTGCCCCCCACCCCGACCTCGCAGCCGGCAGGAGGGAACCAGCCCCAGACAGCTTTCACCGACTTCTACATC
TGCCCTCAGCACAGGCCTCTTGTGTTCGGGCTCAGCTGCATGCTCCAGAGCATAGTGTTGTGTTGCCCCAGTGCTCTGGTGTGGCATTACTCTCTGACGGACAGCAGGAACAAAACCGGTTCCCCTCTGGACCTGCTGCCCATCGCTCCGTCCAGTTTACCAATGCCAGGCGGCAACACT
GCCTTCACACAGCAGGTCCGCACGAAGCTGAGGGAAATCGAGGAGCAGGTTAAGGAGCGAGGCCAAGCGGTGGAGTTCAGGTGGTCGTTTGACAAGTGTCAGGAGACCACAGCAGGGTTCACCATCGGGAGGGTCCTCCACACGCTGGAGGTCTTGGACAACCACAGCTTTGAGAAGTCC
GACTTCAACAACTCACTGGATTCCCTCTACAACCGAATATTCGGGTCGGGTCAGAGTAAAGATGGCCATGAG---ATGTCACCAGATGATGACGCGGTGGTGACCTTGCTTTGTGAGTGGGCCGTGTGCTGCAAGCGCTCTGGCAGACACAGGGCCATGGTGGTGGCCAAGCTGCTGGAG
AAGAGACAGGCTGAAATCGAAGCAGAGAGATGCGGCGAGTCCGAGGTGGTGGACGAGAAGGGCTCCGTGTCGTCCGGCTCGCTTTCCGCCGCCACGCTGCCCGTCTTTCAGGACGTGCTGCTGCAGTTCCTCGACACTCAGGCTCCCACGCTCACCGAGCCGGGGAACGAAAGTGAGCGG
GTGGAGTTCTCCAACCTGGTGCTGCTCTTCTGCGAGCTCATCCGCCACGACGTCTTTTCCCACAACATCTACATGTGCACGCTCATCTCCCGCGGGGACCTGGCGACTGACTCGCATCTGCCGCGCCCGCGTTCCCCCAGCGATGAGCCATCCGATGAGTCGGAGCGCAAGGAGCAGGAT
GCGGGCAGTGGTATCAAGATGGAG------GATACCGGTCTGTCGGAGTCGATGGAAATCGATCACAACTCAAGTGCTAATTTTGATGAG---------------------------------ATGTTCTCTCCTCCGATGCACTGTGAGACCAAGGGGAGCCCCTCCCCCGAGAAGCCG
GCTGCAGAGCCGGACAGCAAGGCCGGCTGTAAGGACAAGGGCACGGACCCCGCGTTCCCCCAGTTGTATGAGCAGCCTCGCCACATTCAGTATGCCACTCACTTCCCTATTCCTCAGGAGGAGAGCGCCAGCCACGAGTGCAACCAGCGGTTAGTGGTCCTCTACGGTGTGGGCAAACTG
AGGGATGAGGCGCGACACACCATCAAGAAAATTACCAAAGACATCTTGAAGGTGCTGAACCGCAAAAGCGAGGCCGAAACA---------------------------------------------------------------------------------------------------
---------------GAAGGG---GAGGAAGGACAGAAGAGGAAGAGGAGTAAGCCGGAGGCGTTTCTCACTACAGAAGATATCTTCTCCAAGTTCCAGCACCTTTCCCACTTTGACCAGCACCAAGTCACCTCCCAGGTGTCCAGGAATGTGCTGGAACAGATCAACAGCTTTGCCTTA
GGGATGTCCTATCTCCTGCCTCTCGTTCCGCACATTCAATTCATCTTTGACCTCATGGAGTACTCCCTCAACATTAGTGGCCTCATAGACTTTGCCATCCAGCTTCTGAATGAGTTGAGTCTGGTGGAAGCTGAGCTGCTGCTGAAGTCGTCCAACCTGGTGGGCATCTACACCACCGGC
CTGTGTCTGTGCATCGTGGCTGTGCTGAGGAGGTACCACTCCTGCCTCATCCTCAATCCCGACCAGACTGCGCAAGTTTTCGACGGGTTGCGCATCGTGGTGAAATCAGGAGTGAACCCGGCAGACTGTTCCTCTTCTGAGCGCTGCATCTTGGCCTATCTGTATGACGTCTACACCTCC
TGCAGTCACCTCAAGAATAAGTTTGGCGAGATTTTCAGTGAGTTCTGCTCAAAGGTGAAAAACTCCATCTACTGCAACATCGACCCGTCGGACTCCAACATGCTTTGGGACCCCGTGTTTATGATGGAAGCCATCGCCAACCCCTGTGCCCCCAATTTCAACCACTCCATGGTGGGCAAG
ATC---------CTCAACGACAGCCCGGCCAACCGCTACAGCTTCGTCTGCAACGTGCTCATGGACGTGTGTGTGGACCACAGAGACCCGGAGAGGGTGAACGACATCGGGATCCTGTGTGCGGAGCTGACGGCGTACTGCCGCTCGCTGAGCGCGGAGTGGCTCGGCATCCTCAAGGCT
CTCTGCTGCTCATCTAACAACGGCAACTGTGGCTTCAATGATTTGCTGTGTAACGTAGATGTTAGCGATTTGTCCTTCCATGATTCCCTGGCCACCTTCGTAGCCATCCTCATTGCTCGACAGTGCCTACTCCTAGAAGACCTGGTTCGCTGTGTGGCCATTCCATCCCTCCTCAATGCT
GCCTGCAGCGAGCAGGACTCCGAGCCAGGAGCCAGACTCACCTGCAGGATTCTGTTGCACCTTTTCAAGACACCACAGCGCAACCCTTTCCCCCAAGAGGTGGTGAAGTCAGATAAATCCTCA------GTTGGTATCCGCTGGTCTTGTGATCGCCACCTTCTTGCTGCCTCCCAGAAC
AGCATAGTTGTTGGAGCAGTATTTGCTGTCCTCAAAGCTGTCTTTATGCTGGGTGATGCTGAGCTAAGAGGCTCAGGACTGTCACACCCTGCGGGCCTCGACGACATATCTGAG---------------------------GGGCGCAATGTCTCCATAGAAACGGCCAGCTTGGATGTC
TACGCAAAGTATGTTCTGAAGACCATCTGCCAGCAGGAATGGGTGGGAGAGCGCTGCCTGAAGTCTCTATCTGAGGACAGCAGTGCCCTACAGGACCCGGTGCTGGTAAACATTCAGGCCCAGCGGCTCCTGCAGCTCATTTGCTATCCCCATCGCCAGCTGGACAGCGATGATGGCGAC
AACCCTCAGAGGCAGCGCATCAAACGCATCCTGCAGAACATGGACCAATGGACAATGAGGCAGTCATCCCTGGAGCTGCAGCTGATGATCAAACAGAGCACAAACAATGAGCTCTACTCCCTCTTGGAGAACATAGCCAAGGCCACCATAGAGGTGTTTCAGAAATCAGCTGAGATGAAC
AGT---AACCCCTCAGGAAATGGAGCA---GCGGCTCAGGGTGGCTCCGGATCCAAC---AACAGCTCTTCCAGCAAGATGAAGCCAATTTTAAGCTCATCTGAGCGGTCAGGTGTGTGGCTGGTGGCTCCGTTGATAGCTAAGCTGCCCACCTCAGTACAGGGCCACGTGTTGAAGGCC
GCGGGGGAGGAGCTGGAGAAAGGACAGCATCTGGGCTCTTCCTCACGCAAGGAGAGGGACAGGCAAAAACAAAAAAGCATGTCTCTGCTGAGCCAGCAGCCATTCTTGTCTTTGGTGCTGACCTGCCTAAAGGGGCAGGATGAGCAGAGGGAAGGCCTTCTCACCTCCCTCTACAGCCAA
GTGCAGCAGATCGTTACCAACTGGAGAGAAGACCAGTACCAGGACGACTGCAAGGCAAAGCAAATGATGCACGAGGCTCTGAAGCTCCGGCTGAATCTCGTGGGTGGCATGTTTGACACGGTGCAGCGCAGCACGCAGCAGACCACCGAGTGGGCGGTACTACTGCTCGACATCATCAGC
AGTGGCACAGTGGACATGCAGTCCAACAATGAGCTTTTTACAACCGTGTTGGACATGCTGAGTGTCCTGATTAACGGCACACTGGCTGCTGACATGTCCAGTATCTCTCAGGGCAGCATGGAGGAGAATAAGAGAGCTTACATGAACCTGGTTAAGAAGCTCCGGAAGGAGCTTGGGGAT
CGGCAGTCAGAAAGTCTGGAAAAGGTTCGACAGCTTTTACCACTGCCGAAGCAAACCCGCGATGTCATAACCTGTGAACCTCAGGGCTCACTAATAGACACCAAGGGCAACAAGATTGCTGGATTTGAGAAGGAGGGCCTACAAGTTTCAACAAAGCAGAAGATCTCTCCCTGGGATGTC
TTTGAGGGTCTCAAACACTCCGCCCCGCTCTCCTGGGGCTGGTTTGGTACGGTCCGCGTTGACCGCAAGGTCACCAAATTTGAGGAGCAGCAGCGTTTTCTGCTCTACCACACCCACCTGAAGCCCAAACCTCGCAGCTATTACCTGGAGCCGCTGCCCCTGCCGCCCGAAGAGGAGGAG
CCCCTGACCCCCGTGTCTCAGGAACCGGAGAAGAAGATGATGGAGGTGGTGAAGCCGGAGAAGAGTGTGCCT------GCGGTGCCCTCTGAGTCAAACAAGAAG------AAACCC---------------------AGCAAGAAGAAGAAAAATCCAATTGTC---------------
---AAGACAGAGGACTATGTTAACCGTACACCCGGCGGTGGGCCCTATGGCACTAATATG------------------CCACCTGAG------CTG------------AAC------CCA---TATGGCAGG---CTACAGTACGGCCAGCAGGCCATGAACATG---------------
------------------TACACTCAGAACCAGCCTCTACCTCCA------GGAGGTCCAGGTTTAGAACCTCCATACAGA---CCTACACGCAACCCACAGATGAACAAGATGATGCCCACTCGGCCCAGCTACCCAGGCATGATGCCCAGTATGCAG---------------GGAAGC
ATGACTGGTATGATGGGAATG------GACAAGCAATACCCAATGGGTTACAAGCCCCAGCCGAACATTGTACCGGGCCAGACAATGCGGCAGCACCTACAAGTC------CGACTGAATCAGAGCATGGCAGGGCAGCAGATTAGACAAATTACACCCAACCAGCCATATACTTCAATG
CAGGCATCTCAGTTTGCCTCTCAGGGCTACACCACATACGGATCACACATGGGGATGCAGCAGCATCCGTCCCAAGGTGGTGGTATAGTTCCGTCCTCCTACGGGAACCAAAACTTCCAGGGCACCCATCCTGGAGCCAACCCGGCCGTGGTGGATCCTCTTAGGCAAATGCAACAAAGG
CCCAGTGGTTACGTTCACCAGCAGGCTCCAGGC---TACGCACACAATATGCAGAACACGCAGAGGTTTGCC---CACCAACCAATGCAGCAGAATCCCATCATGCACAGT---CTGAGT------CACATG------------------------------GGAGGCCAGGGCGTCCAC
CCGAGCTTG------------AGGCCAAATCCG---------------------------------------------------------ATGCTG------ACT---------------------------------------------GTT---------------------------
---------------------------------------------------------------------------------------------------------------------GCACAGCAGCAGTTTCTCAGACAGCAAGCACTCAGACGTAACTTGCAAATCTGTGCCTCAAAC
ACCAACCATTTCTTTGTCTTTCCAATGTTTCCACAACAGCAGCAACAGGCCCAACAACAACAG------------------------GTACAGCCCCAGCAGGTTCCTTCTCAA---------CAGCAAGTT------------------CAGCAGCAGCAGCAGGTGACAGCGGGGCCA
CCACCAGGCCAGCAGCAGAACCAGGGCCTGGGCATGCAGCCACTGCCCCCCCAGCAACCCATGTTCCCACGACAGGGAATGCAGCAGACTCAACAGCAGCAGCAGACTGCAGCTCTGGTCCGACAGCTGCAACAGCAACTTTCAAACACACAACCAGGACAGGGCACGAATTCATATTAC
>ENSXMAP00000000291_XMAC
ATGATGGCTGCTTTCGGGATCTTAAGTTACGAACACCGGCCTTTAAAGCGGCCCCGCCTCGGCCCTCCAGACGTCTATCCCCAGGATCCAAAACAAAAAGAGGATGAGTTGACTGCTCTGAATGTAAAGCAAGGCTTTAACAACCAGCCTGCCGTGTCTGGAGACGAGCATGGCAGCGCC
AAAAATGTCAACTTCAACCCCTCAAAGATCAGCTCAAACTTCAGCAGCATCATCGCAGAGAAGCTGCGCTGCAACACGTTTGCAGATACGGGGAAACGTAAACCACAGGTCAACCAGAAGGACAATTTCTGGCTCGTCACAGCGAGGTCACAGAGCTCCATCAACAACTGGTTCACAGAT
TTAGCTGGAACTAAACCGCTCACACAGCTGGCTAAGAAGGTACCAATCTTTAGCAAAAAGGAGGAAGTTTTTGGATTTCTGGCAAAGTACTCTGTCCCTGTCATGCGTTCAGCTTGGATGATAAAGATGACATGTGCATATCATGCAGCTATAACAGAAACGAAAGTCAAGAAGAGGCAT
GTTATCGATCCTTGTATTGAGTGGACCCAGATCATCACTAAATATCTGTTGGAGCAGCTTCAGAAAATCGCCGAGTTTTACCGCCAATGTCCCAGTCAG---GGCTGCAGCTCCCCCCTCCCAGCCATGCCTGCAGACGTGGAGACCGCCATGAAGCAGTGGGAATACAACGAGAAACTC
GCCATGTTTATGTTTCAGGATGGCATGCTGGACAGGCATGAGTTCCTGACCTGGGTGCTGGAGTGTTTCGAGAAAGTTCGTCCAGGTGAAGACGAGCTTCTCAGACTTCTGCTGCCCCTCTTACTACAGTACTCAGGAGAATTTGTGCAGTCTGCTTATTTATCACGAAGACTGGCTTAC
TTCTGCACACGTCGCCTCAACCTGTTGCTAAGCGACGGCAGCCTGGGCCCCGGCGCAGGGGGTCACGCGGCACACGGCATCCTCACG------CAGCAAGGCAACGCTCTGCCCACCACCCCGACCTCCCAGCCGGCAGGAGGAAACCAGGCCCAGACGCCGTTCACAGATTTCTACGTT
TGCCCGCAGCACCGGCCGCTGGTTTTTGGTCTCAGCTGCTTGTTGCAGAGCATCGTTCTGTGCTGCCCCAGTGCTTTGGTGTGGCATTACTCATTAACAGACAGCAGGAATAAGACTGGATCACCTCTGGACCTGCTGCCTATCGCCCCCTCCAGCCTGCCAATGCCAGGAGGAAACACT
GCCTTCACACAACAGGTTCGAGCAAAGCTGCGAGAAATCGAGGAGCAAGTCAAGGAACGCGGCCAGGCTGTGGAGTTCAGGTGGTCGTTTGATAAATGTCAGGAGACAACAGCAGGTTTTACTATTGGTAGAGTTCTCCACACCCTGGAGGTATTGGATAACCACAGCTTTGAGAAATCA
GACTTTAACAACTCCCTGGATTCGCTGTACAACAGGATATTTGGTTCCGGGCAGAGTAAAGATGGCCATGAG---ATGTCGCCTGATGACGACGCCGTGGTGACCTTGCTGTGTGAATGGGCGGTGTGCTGTAAGCGCTCAGGCAGACACAGAGCCATGGTGGTCGCCAAGCTGCTGGAG
AAGAGGCAGGCTGAGATAGAGGCAGAGAGGTGTGGGGAGTCGGAGGTGGTGGATGAGAAAGGTTCTGTGTCGTCTGGCTCACTCTCAGCCGCCACTCTCCCCGTCTTTCAAGACGTGCTGCTGCAGTTCCTTGACACGCAGGCCCCCACGCTTACGGAGCCGGGGAACGAGAGTGAGCGA
GTGGAGTTTTCCAACCTGGTCCTTCTGTTCTGTGAGCTCATCCGACACGACGTCTTCTCCCACAACATCTACATGTGTACGCTGATTTCCCGCGGCGACCTGGCGTCTGACTCCCACCTGCCGCGCCCCCGTTCCCCTTGCGACGAGCCCTCCGATGATTCAGAGCGCAAAGAGCAGGAT
GCTGGTAGCAGTGTCAAGATGGAG------GATACGGGTCTGTCCGAGTCCATGGAGACGGATCACAACTCCAGTGCAAACTTTGATGAG---------------------------------ATGTTCTCGCCTCCGATGCATTGCGAGTCCAAGGGGAGTCCGTCCCCTGAGAAACCT
CCGCAGGAGCAGGATGGTAAGAGCAGCTGCAAGGACAAAGGCATGGACCCCGCCTTCCCTCAGCTGTACGAGCAACCCCGCCACATTCAGTACGCCACCCACTTCCCCATTCCACAGGAGGAAAGTGCCAGTCATGAATGCAACCAGCGTTTAGTCGTCCTCTACGGTGTGGGAAAACTG
AGAGATGAGGCGCGACACACCATCAAGAAAATTACCAAAGACATCTTGAAGGTGCTCAACCGCAAAAGCACAGCAGAAACA---------------------------------------------------------------------------------------------------
------------------GGTGGGGAGGAAGGACAAAAGAGGAAGAGGAGTAAGCCTGAAGCATTTCCGACTGCTGAAGATATATTTTCCAAATTCCAGCACCTCTCCCACTTTGACCAGCATCAGGTCACCTCCCAGGTGTCCAGAAACGTTCTGGAGCAGATCACCAGCTTTGCCTTA
GGGATGTCCTATCACCTGCCCCTCGTCCAGCACATTCAGTTCATCTTTGACCTCATGGAGTATTCCCTCAACATCAGTGGCCTCATCGACTTTGCTATTCAGCTTCTGAACGAGTTAAGTCTGGTGGAGGCTGAGCTGCTGCTGAAGTCGTCCAGCCTGGTGGGCAGCTACACCACCAGC
CTGTGTCTCTGCATCGTAGCTGTGCTGAGGAGATACCACTCTTGTCTCATCCTCAACCCGGAGCAGACGGCTCAGGTTTTTGATGGGCTGCGGATCGTGGTGAAGTCAGGTGTGAACCCGGCAGACTGTTCCTCTGCGGAGCGCTGCATCCTGGCCTACTTGTACGACCTCTACACCTCC
TGCAGTCACCTCAAGAACAAATTTGGAGAGATATTCAGCGAGTTCTGTTCCAAGGTGAAAAACTCCATCTATTGCAACATTGACCCGTCGGACTCCAACATGCTATGGGATCCTGGGTTTATGATGGAGACAATCAGCAACCCTTCAGCCAACAAC---AACCACTCCATGGTAGGCAAA
ATC---------CTCAACGACAGCCCGGCTAACCGCTACAGCTTCGTGTGCAACGTGCTCATGGAGGTTTGTGTGGACCACAGGGACCCGGAGAGGGTGAATGATATTGGGATCCTGTGTGCAGAGCTGACAGCTTATTGTCGCTCTCTGAGTGCAGAGTGGCTCGGCATTCTCAAAGCT
CTTTGCTGCTCCTCGAACAACGGCAACTGCGGCTTCAACGATTTGCTTTGTAACGTTGACGTTAGTGATTTGTCCTTCCATGATTCGCTGGCGACCTTCGTGGCTATTCTGATTGCGAGGCAGTGTTTGCTCTTAGAGGACCTGGTCCGCTGTGTGGCCATCCCCTCCCTCCTTAATGCA
GCGTGCAGCGAGCAAGACTCTGAGCCAGGAGCTCGACTCACATGCAGGATCCTGCTGCACTTGTTCAAGACGCCACAGCGTAACCCTGTCCCCCAAGATGGCGTCAAGTCAGACAAATCTTCT------GTTGGTATCCGGTCGTCTTGTGATCGCCACCTTCTTGCTGCTTCGCAGAAC
AGCATCGTCGTTGGAGCGGTTTTTGCCGTTCTTAAAGCTGTTTTCATGCTGGGCGATGCAGAGCTGAGAGGTTCAGGTCTGTCGCATCCTGCCGGCCTCGACGACATATCTGAC---------------------------GGACGCAATGTTTCCATAGAAACAGCCAGCTTGGATGTG
TACGCAAAGTACGTCCTGAAGACTATCTGCCAGCAGGAATGGGTCGGAGAACGCTGCCTGAAGTCTCTCTCTGAGGACAGCAGTGCCCTCCAGGACCCGGTGCTGGTAAACATTCAAGCCCAGCGGCTCCTGCAGCTCATCTGTTACCCTCACCGCCAGCTGGACAGCGACGATGGCGAC
AACCCTCAGAGGCAGCGAATCAAACGCATCCTTCAGAATATGGACCAATGGACAATGAGACAGTCGTCTCTGGAGCTGCAGCTCATGATCAAGCAGAGCACAAACAATGAGCTTTGCTCTCTCCTGGAGAACATAGCAAAGGCAACAATTGAGGTTTTCCAGAAATCAGCGGAGATGAAC
TCCAGTAACCCCTCAGGAAATGGAGCT---GCAGTCCAAGGAGGCTCTGCAACCAATAGCAACAGCACTACAAGCAAGATGAAACCTATTTTGAGCTCATCAGAGAGGTCGGGCGTTTGGCTGGTCGCCCCGTTGATTGCCAAGCTGCCCACTTCAGTTCAGGGTCACGTCCTGAAGGCA
GCCGGAGAGGAGCTGGAGAAAGGTCAGCACCTCGGCTCCTCCTCACGCAAAGAGCGAGACCGGCAGAAACAGAAAAGCATGTCTCTGCTGAGCCAGCAGCCCTTCCTGTCTTTGGTCCTGACCTGCTTAAAGGGACAGGATGAGCAGAGGGAAGGCCTCCTCACCTCCCTGTACAACCAG
GTCCAGCAGATTGTCACCAACTGGAGGGAAGACCAGTACCAGGACGACTGCAAGGCCAAGCAGATGATGCACGAGGCACTTAAGCTACGGCTGAATCTCGTCGGTGGCATGTTTGACACAGTGCAGCGGAGCACCCAGCAGACCACTGAGTGGGCGGTTCTGCTGCTCGATATCATCAGC
AGCGGCACCGTGGACATGCAGTCCAATAATGAGCTCTTTACCACCGTGCTGGACATGCTGAGCGTGCTGATAAACGGTACACTGGCTGCTGACATGTCCAGCATCTCTCAGGGCGGCATGGAGGAGAACAAGAGGGCATACATGAACCTGGTTAAGAAGCTCAGGAAAGAGCTCGGAGAC
CGGCAGTCAGAGAGTCTGGAGAAGGTTCGCCAACTGCTGCCGCTGCCGAAGCAAACCCGTGATGTCATCACCTGTGAGCCTCAGGGCTCGCTGATCGACACCAAGGGCAATAAGATCGCAGGCTTCGAGAAAGAGGGTCTTCAAGTCTCAACCAAGCAGAAGATTTCTCCATGGGACGTG
TTCGAGGGTCTGAAGCACTCTGCGCCGCTCTCCTGGGGCTGGTTCGGAACGGTGCGCGTGGACCGCAAGATCGCCAAGTTCGAAGAGCAGCAGCGCTTCCTGCTCTATCACACCCACCTGAAGCCCAAGCCGCGCAGCTACTACCTGGAGCCACTGCCCCTTCCCCCAGAAGAGGAGGAG
CCTCTGACTCCCATCTCCCAGGAGCCGGAGAAGAAGATGATGGAAGTTGTGAAAGCGGATAAGAGCGTAGCT------GCTGTCGCCTCGGAGTCCACCAAGAAG------AAACCG------------------------AAGAAGAAGAAGAATCCAACC------------------
---AAGGGAGAAGAGTTTTTGAACCGCACACAG------------------ACCAACATGACCTACGTCCACAACGTGGCAACAGAG------TCAGTG------CAGACCAAC---CTG---TATAATCGG---ATTCCCTACGGTCAGCAGTCCATGGGCGTT---------------
------------------TTCCCCCAGAATCAGCCCCTGCCTCCA------GGTGGTCCAGGTTTGGAGCCCCCATACAGG---CCAACCCGCAACACACAGATGACCAAGATA------ACACGACCCAACTACCCACCCATG------------------------------------
---------------------------GACAAGATCTACCCAATTTCTTACAAGCCTCAACCCAGCATGCCTCAG------AACCTGCGGCAGCAGTTAGTAGTCCGACTGCAA---AATCAAAATGCAATGGGGCCGCAGATGAGGCAGATGACACCGAACCAACCATATCCTCAAATG
CAACCATCA------------CAGGGCTATACCACTTATGCATCGCACATGGGCATGCAGCAGCATCCTTCTCAAGGTGGCGGTATAGCTCCCTCCTCCTACGTAGCCCAGAACTTCCCAGGCGCTCATCCAGGAGCCAACCCAGGTGTGGTGGAGCCACTGAGACAGATGCAGCAGAGG
CCCAGCGGTTACGTTCACCAGCAGGCGCCGGGG---TATCCACACAATATGCAGAACACGCCCAGGTTTCCC---CACCAGCCCATCCAACAGGGTTCTGTCATGCATGGC---TTGGGT------CCTGTG------------------------------GGAGCGCAGGGGATGTAT
---GGCCTT------------CGGTCCAATCAG---------------------------------------------------------ATGCTG------ACA---------------------------------------------GAGCAACAACAAGCAGCACAACAGCAGCAG
CAAGCAGTGCAGCAGCAACAGCATTCATTCCTCAGACAGCAAGCACTCAGACAACAGGCTCAAGCTCAGCAACAACAGCAGCAGCAGCAA---------------CAACAACAGCAGCAGCAGCAA------------------------------------------------------
------------------------------------------------CAACAGCAGCAGCAGCAGCAACCGCAGCAGCAGCAGCAGGTTCAGCCTCAGCAGGTTCCTCCACAG---------CAGCAGGTGCCT------CAG------CAGCAACAGCAGCAGGTGTCGGCTGTTCCC
CCTCCTGGCCAGACGCAAAACCAGGGCCTGGGCATGCAGCCGCTGCCCCCCCAGCAGCCCATGTTTCCTCGACCGGGGATGCAGCAGACCCAACAGCAGCAGCAGACTGCAGCACTGGTCCGGCAGCTGCAGCAACAACTCTCAAATACACAGCCAGGACAAGGCACCAGTTCCTACTAT
