# Supplementary material for: Global expression pattern of genes containing positively selected sites in European anchovy (Engraulis encrasicolus L.) may shed light on teleost reproduction
Source: PLoS One. 2023 Aug 11;18(8):e0289940. doi: 10.1371/journal.pone.0289940 (PMC10420382; doi:10.1371/journal.pone.0289940)
Supplement: S1 File — (ZIP) [file pone.0289940.s008.zip › alignments/anchovy.17142_ANCH.fas]

>ENSONIP00000011206_ONIL
ATGGAGGTGGGCAGCCTCCCCGTGGAGCTGTGGAGGGTTATCTTAGCCTATCTCCCTCTCCCTGACCTGGGCCGCTGCTGCCAGGTGTGCCGTGCCTGGCGGGAGCTCATCCTCTCTCTGGATAACACCCGCTGGAGACAGCTCTGCCTGGGCTGCCCTGAGTGCCGACATCCCAACTGG
CCTAGTCAACCTCATCTGGAGCCCCCTTCGTGGAGAGAGGCCCTGAAACAGCATGCCCTTGCCACCCGCACCTGGACTCAAAATGGTCCAGAGCTCCAGTCCTCCGCTTGCCTCCTCTTCTTCCGCCGTCGGAAAGATCGCAGGGTTTGGCACGTGGGG------CCGGGATGTGAGTTT
GAGACCCTGCGCGGAGCCCTTGGGGTGGTGGGACCTTACGACCGAGTGGTGCTCCATCCAGGGGTGTATGAGGAGCAGGCTGAGGTAGCGCTGAAAGTACCGGTGGAGCTGGTTGGGTTAGGCCGACTAGGCGAGGTGGCCCTCTTAGTGTGTATGGAGCAGCAGTGCCCTACTGCCAGG
CTGTGTAATCTGGTGTTCATGCCACCCTGGTTCTCCACGGTTGTCTACAAGACATCCTGGGGACATGTCCAACTAGATAACTGCAACTTTGAGGGAGCTCAGCTGCAAGTCCGCGGGCCAGGAACCTGCCAGGCTCGGTTTTGCTCTTTCTCCCAGGGCAGCTCTGCACACTTGCTGGGA
GTTGTCCTGAGTTTATTTGACAGCTGTGACTTCTCAGGAAGTGACACAGCTTCAGTGACTGTGGAAGGTCCCCCGGTCTCAGAAAGGAACTGGGCTTGTAAACATTTGGCAGCTCTGGCTAGGACGTTCCCATCATGT---------------------------------GGCCTATCT
GAGCATAATAGTTCTCCCAAAGGACATCCG------GCTGCCTCCACTGGTGGACACCAACCTCCAGGTGCTAATGTTAAAAAGGAGAGCATAACCATAGATGACTGGAAG---------------------------------AGGAGAACAGGGGTAGATGGGGTATGTCAGAGG---
------ACAGTGATTGAAGATGGCTGGAGTGAT------GGTGAGCGCAGTGAGGGAGAGGAGAAC---AGAGACGAGGGGGGGGCCAACAACACCAAAAAGCATTTTACACTGGAGTACAAAATCCCATGTGACCATCATGGCCTATCGCATTTG---CTCAACCCCCAGCCAGATGGC
TCTCTTCCGCTTTCCTCTTCCCCCGAT---CCCCCATCCATGATCCCTGACCCTCTCACCCTACAGCAGGAGTTAGACAGGGACCCAGAGGCTCACATGTTGGCAGCATCGACACTTGGCTGCATCCTCAGACGATGCCTCTTCAGGGACGGGAAGGGCGGTGTACATTTGTCCAATTAT
GGACAAGCTCGACTGGAGGAGAATGTTTTTCGTGGGCTGAACTACGCCGTGCGCTGCATCCAAAACTCCACAATCGTAATGCTGAGAAACGAGGTCTGCGAATGTCGTGCATCAGGCGTGTTTCTGCGCCTCTCTGCTCAGGGCCTCATAGCAGAAAACAACATCCACTCGAACGGGGAG
GCAGGGCTGGATATCCGAAAGGGGGCTAACCCAACCATTGTG---TGCAACAAAATACACAGTGGTTTGCGCTCTGGGGTTGTTGTCCTTGGCAATGGAAAAGGTTCAATTCGAAGCAATCAGATTTACAACAACAAAGAAGCTGGGGTATATATTCTCTTCAGTGGAAATCCCGTGGTA
AGTGGGAATCACATCTTCCAGGGCCAGGCTGCAGGGATTGCTATAAATGAGAACGGCAGAGGAATGATAACAGAGAATGTGATT---------CGAGAGAACCAATGGGGCGGTGTGGATATCCGCAGAGGAGGCGACCCTATCTTACGGAACAACTAC---------------------
---------------------------------------------------------------------ATTTGTTACGGCTACTCAGATGGTGTTGTGGTGGGAGAGAGAGGACGTGGACTTATTGAGGGAAACCAGGTTTTTTGTAACAAAGGCTGCGGTGTGTGGGTTATGTCGTCC
AGCCTCCCACAGCTCCTAAGCAATTACATAATCCATAACTGTATGTATGGGCTGGCAGTGTTCTGCAGGAAGGACCCAGAGAACATTGAG---------------------------------------------------------------------------GGAGAG------GGA
---------------------------CGTGAAGGG------CAGGAGAACTTTAATGAAGAAGGTGAACTGTTTGCCTGGGACAGTGACCTGGACAGCGAAGATGAGCGCCACTCTGCTCGCCGCTCTATTAGTGTGGCCCTGGTGGAGAGCAACTGCATGAGCTACAATGGAGCAGTT
GGTCTGTATGTGAAGAGCACCGAGGCCCTGAATGTTTTTGCTAACCTGATAAACTGTAACCGTGGCCTTGGCATTGCCGTGCTGCAAAGCAGTCAGCTGACCCGACTTGCTACAAACTGCATTCTGGAAAATGGTCGAGGTGGTGTTGCGGTGGAGAAAGACTGCAGAGTGGAGCTTCGT
GGTAATGGCATCTACGAAAACAGTGGCTATGGTGTCAGTTTCAGTGGTAATGGGCAGATTGTGGAAAATGATGTTGTTGGGAACCGTGGATGTGGAATCCAGGTCTGTGGAAGTGCCGATATCAAG------------------------------------------------------
---------------------------------------------------------------------------------------------------GTAATGCGCAATCGTGTCCAACCCTCACAAGGCTGTGGGATCGCCGTGCTAGGGCCAGTTAAAGGTGTTGTCCATGACAAC
ATCTTGTTCCAGGGTCACCGTGACAACAGAAAAGCGTTG---CTACATATGGATCCTGGCAATGAGAGCTGTGTGCTGCGGAACAATAGCATTCTAAGG---------CATGATGACAGCTGTACATCTGTTCCCCCCTGGGTTATGGAAAACCCTCCTCCTCGCCCACTGGCCAGCTCC
CCTGCAGGTCTCTCTTCATCCCAGTATCCCTCTGGACTTGGAATTTCCGTGACCACCAGGATCGGCGCAACTGTGGAAAGTGGTTGCCACAGC---GGCAGCATGTTTTGCAGCATTCTG
>ENSTNIP00000020967_TNIG
ATGGAGGTGGGTAACCTCCCCGTGGAGCTGTGGCGGATAATCCTGGCGTACCTCCCTCTCCCTGACCTGGGCCGCTGCTGCCAGGTTTGTTGTGCTTGGCGAGAACTGATCCTGTCCCTAGACAACACCCGCTGGAGACAGCTCTGCCTGGGTTGCCCAGAGAGCAGACATCCCAACTGG
CCCAGCCAGCCGCACCTGGAGCCCCCATCCTGGAGAGAGGCGCTCAAACAGCACGCCATTGCCACTCGTACCTGGACTCAAAATGGACCCGAGCTCCAGTCTTCAGCTTGCCTCCTCTTCCTACGCCGTCGCAAAGACCGCAAAGTCTGGCACGTGGGG------CCCGGGTGCGAGCTG
GAGACCCTGCGCAGTGCCCTGGTGGTTGCAGGTCCGTATGATCGTGTGGTTCTGCATCCAGGGGTCTACGAGGAGCAGGCTGAAATAGTGATGAAGGTGCCCGTGGAGCTGGTGGGCCTGGGCCGGCTGGGTGAGGTGGCTCTGCTGGTATGCGTCGAGCAGCAGTGTCCCACTGCGAGG
CTGTGTAACCTGGTCTTCATGCCCTCCTGGTTCTCCACAGTGGTCTACAAGACTTCATGGGGCCACGTTCAGTTTGACAACTGCAACTTTGAGGGAGCTCAGTTACAGGTGCGTGGCCCCGGAACGTGCCAGGCCCGCTTCTGCTCCTTCTCCCAGGGCAGCTCGGTCCACCTGCTGGGT
GTCGTCCTCAGTTTATTAGACAGCTGCGACTTCTCCGGAAGCGACGCCGCGTCGGTGACGCTTGAAGGTCCCCCCGTTTCAGAAAAAAACTGGGCCTGTAAACACCTGACCGCCCTCACCAGGACGTTTTCTTCCAAT---------------------------------AGAAGGTCC
GGGAAGAGCAACAGTCCGCCCGTG---------------------------------------------------GTTAAAAACGAGCGCCTAAACGCGGACGGCGGGCTG---------------------------------CACGAGACTGGAGTTGGCGCGGTGGGTCGGGGC---
------ACCGTGATCGAAGACTGTTGGAGCGAA------GGGGACGGCAGCGACAGAGAAGAGGAGAACCCAGACGGGGGAGAAAGCGGCAAAGCCAAAACCCGCTTAAACCAGCATTACAAAATCCCGTGCGACAATCACGGCCTTTCCCATTTG---CTCAAGAGGCGAAAAGACGGA
TCCCTGCCAGCGGGTTCCTCCCCGGAC---CCGACCTCGGCCGCCCCTGAACTCCTCACCCTGCAGCAGGAGCTGGACAGGGACCCGGAGGCGCAGATGTTGGCGGCGTCCACCCTTGGCTGCGTTGTCCGGCGCTGCCTGTTCAGGGACGGGAAGGGCGGAGTGCATCTGTCTAATTAC
GGACAAGCTCGGCTGGAGGGCAACGTTTTCCGCCACCTGAACTACGCCGTCCGCTGCATCCAGAACTCGACGATCGTGATGCTGAGGAACGAGGTGCGCGAGTGCCGCGCGTCCGGCGTCTTCCTGCGCCTCTCGGCTCACGGCCTCATCGCAGAAAACGACATCCACGCCAACGGGGAG
GCCGGTCTGGATATCCGCAAAGGCGCCAACCCCATCGTCGTGAAGTGCAACAAAATCCACAGCGGCTTGCGCTCGGGGGTTGTTGTTCTCGGCAACGGAAAAGGCTCGGTTCGGAGCAATCAGATCTATAATAACAAAGAAGCGGGTGTGTATATTCTCTTCAGCGGCAATCCCGTGGTC
AGCGGGAATCACATCTTCCGAGGCCAGGCGGCTGGGATTGCCGTGAACGAGAACGGACGAGGGGTGATCACAGATAACCTCATC---------AGAGAGAACCAGTGGGGGGGCATAGACATCCGCAGAGGAGGAGATCCCGTCTTGAAGAACAACTTC---------------------
---------------------------------------------------------------------ATCTGTTACGGCTACTCCGACGGCGTTGTGGTGGGAGAACGAGGACGCGGGCTTATCGAAGGGAACCATGTCTATTGTAACAAAGGCTGTGGTGTGTGGGTCATGTCCTCC
AGCCTCCCGCAGCTCCTCGGAAATTACATCACCCACAACTGCATGTACGGCCTGGCCGTGTTCTGCAGGAAGGACTCGGAGAACGTCGAG---------------------------------------------------------------------------TCTAGA------GGG
---------------------------AGAGATGGG------CAGGAGAACCTAAACGAGGAGGGGGAGCTGTTTGCGTGGGAGAGTGATCTGGACAGTGAAGACGAGCGCCACTCGGCTCGCCGGTCCATCAGCGTGGCCCTGGTGGAGAGCAACTGTCTGAACTTCAATGGAGCGGTC
GGACTTTACGTGAAGAGCAGCGAGCCCCTGAATGTGTTCGCCAACCTCATCAACAGCAACCGCGGCACCGGCGTGACGGTGCTGCAGAGCAGTCAGCTGACCAGGCTGGGCACCAACTGCATCCTGAACAACGGCTGTGGTGGAGTCACGGTGGAGAAGGACTGCAGGGCAGAGCTTCGC
GGCAACGGCATCTACAAAAACGGCAGCCACGGCGTCAGTTTCAGCGGCAACGGGCAGATAGTGGAGAACGACGTGGTTGGAAACCGAGGATGCGGCATCCAGATCTCCAGCGGCACTGACATTAAA------------------------------------------------------
---------------------------------------------------------------------------------------------------GTTTTGCGCAACCGTGTTCAGCCAGCACAAGGCTGCGGCATTGCTGTGCTGGGGCCTGTCAGAGCTTTCGTCCAGGACAAC
CTCTTGTTCCAGGGCCACCCTGGAACCAAGAAAACGCTG---TTGCACATGGATCCCGGCAATGATGGCTGTGTGCTACGCAACAACAGTATTCTCTTG---------CATAGCAGCAGCTTT---TCTGCTCCGTCCTGGGTTTTGGAAAACCCACCGCCCCGTCCACTGGTCAGCTCC
CCCTGCGGCCTCTCCTTGTCTCAGTGCCCTTCTGGACTTGGGATCTCCATGACAACAAGGATAAGTGCCACAGTAGAAAATGGTTGCCATAGT---GGCAGCATGTTTTGTTCGATCCTC
>anchovy.17142_ANCH
ATGGATATGGGGGCGCTGCCGATGGAGCTGTGGCGGCTCATCTTGGCCTACCTGCCCCTGCCCGACCTGGGCAGGTGTTGCCAGGTGTGCCGGGCATGGCGTGAGCTGGTTCTCAGCCTGGATGCTACCCGCTGGCGTCAGCTTTGCTTGGGTTGTCTTGAATGCCGTCACCCCAACTGG
CCTCGTCATCCCAACCTGGAACCACCCTCCTGGAGAGAAGCGTTGCGGCAGCACTCACTTGCTAGCCGTACATGGGCACAGAATGTTCCAGAACTCCAGTCTTCTGCGTGTCTCACCTTATTCCGCAGGCGCAAAGACAGGCGGGTGTGGAGGGTCGGCACTGGTCCTGGCTGTGACTTT
GAGACCCTAAGAGGAGCTCTGGTAGTGGCAGGACCATACGATCGAGTAGCACTCCAACCTGGTCTCTACGAGGAGCAGGCTGAGGTGTCTCTCAAGGTGCCGGTGGAGATTGTAGGTGTGGGCAAGCTAGGTGATGTGGCACTGTTGGTTAGCTTTGATCAACAGTGTCCCACTACCCGA
CTCTGCAATTTAGTGCTTATGCCTGCTTGGTTCTCCCCTGTTGTTTACAAGATATCAGCAGGTCATGTCCAGTTGGATAACTGTAACTTTGAAGGTGCCCAGATGCAAGTCCGGGGACCAGGCACATGTCAGGCACGATTCTGCTCATTTGCTCAGGGAGCCTCTGCCCATTTCCTGGGT
GTGGCTCTGAGTCTGATGGACAGCTGTGAGTTTAGTGGCAGTGACACGGCCTCTGTGACTGTGGAAGGTCCTCCAGTCACTGAACGTAACTGGGCCTGCAAACATCTGGCTGCGCTTGTTAAAACCATGCCAACAAACTCCATGGTAATCACAACAAACTTGTTCAAAGAGGGCACTGCG
AACACTCCATCCACAGCC---------------------TTGCCCTCTGTAGGGCCTGCT---------------------------------TCCATGGAGACGTGGATCAGTGAAGAGACAGAA---------AAAGTAGGAGGGGTGAAAGGGGGAAAGGGAGCATTTCAGAGTCAG
GGAGAGACAGAGTTGGAGGATGGTTGGACTGAA------GGTGACTTGAAG---------AAGGATGATAAAGAGGGTGGACCAACAAAGAGGTCTGATCCAACTTACACCCTCTCTTAT------------GAAGCCCATGGGCTTGCTCATCTGTGG---------------------
---------------GAATATGAGGACGTGAGCGAGACCCGAGAACCAATGCTGCACTCACTGGTCGAGGAGCTGCAGACAGATGCTGATGCCCAGATGTTGGTTGCTACAGTGCATGGCTGTGTGCTACGCCACTGTCTTCTTCGGGACGGCAAAGGTGGGGTACATATGTGCAACCAC
GCTCATGCCCGTCTTGAAGCGAATGTCTTCACACGCCTGCACTATGCTGTCCGCTGCATCCAGAATGCCAAGATGGTAATGTTGGGCAATGAGGTGAGTGAGTGCAGGGCCTCCGGGGTGTTTCTTCGTCTCTCTGCCCAAGGGCTCATTGCCGAAAACAACATCCATTCAAATTCTGAA
GCTGGCCTTGACATCCGCAAAGGAGCCAACCCCATCATTCTG---TGCAACAGAATACACAGTGGTCTGCGTTCTGGGATTGTTGTCCTGGGAAACGGTAAAGGCTCGATTCGTAGTAACCAAATCTATGGCAACAAGGAGGCTGGTGTGTACATACTGTTCAATGGGAATCCTGTGGTC
AGTGGAAACCATATCTTCCAAGGGCAGGCTGCAGGCATTGCAGTGAATGAAAATGGCAGAGGCCTGATAACTGACAATGTGATC---------CGGGAAAATCAGTGGGGAGGTGCAGATATCCGACGTGGGGGAGATCCAATCCTTAGAAATAACTTC---------------------
---------------------------------------------------------------------ATCTGTCATGGATACTCTGATGGAGTAGTGGTGGGCGAAAGAGGCAGGGGCCTTATTGAGGGAAACCACATATACGGTAACAATGGTTGTGGTGTGTGGGTTATGTCCTCC
AGCTTGCCTCAGCTACTGGGGAACTACATTACCCACAATCGCATGTATGGAATGGCTCTGTTTTGCCGGAAGGACCCAGAACCTGGCGTC---------------------------------------------------------------------------GGGAGAGAGGCAGGA
GAACGAGGGGCAGACCGAGATGGAGACAGAGGAGGAGTTGGAGGAGAAAATTTGAATGAAGAAGGAGAGTTGTCAGTGTGGGAGAATGACCTTGACAGTGAGGATGAGCGTGTCTCTGCTCGGCGGCCAATCAGCGTTGCACTGATCGAGAGCAACTGCATGAGCCACAATGGAGCGGAA
GGAGTCTATGTGAAGACCTGTGAGAGTGTCAACATTGTGGGGAACATGGTGGGCGACAACAGAGGAGTAGGTGTCGCTGTGCTGCAAAGCACACAACTCACCCGCCTAGTTGCCAACTGCATCCGTGGGAATGCCCATGCTGGAGTTACCGTGGCAAAGGAATGCCGTGTTGAGCTGCGT
GGGAACGGTGTCTATGACAACGGAGGTCATGGTATCAGTTACTGTGGAGATGGGCTGATTGTAGAAAATGATGTTGTGGGAAACCGCTGTAGTGGTATCCGGGCCACTGACAATGCAGATGTGAAG------------------------------------------------------
---------------------------------------------------------------------------------------------------GTGTTAAGGAACCGGGTACAGGCTGGCCTGGGCAGTGGTATTTGTATTGAGGAACAGGTACGAGGCTTGGTTCAGGACAAC
CTGATCTTTCAGGGTCATCATCTCTCCAGCCCCACCCCCCAGATTCAGGTAGACACACAGAACTTGGAGTGTGTGCTGCTCAACAACACCTTGCTCAGCCCTGCCATACAAAAATCCAACTGC---CCTGACCCCCACTGGGCCCTGGAGAACCCCCCTCCTCGTCCCCATGGAAACGAC
CACTCTGGCTCCAACGCCAATGCCCATTCTACAAACCTTGCCATCGCAGTTACGACAAGAATAACCGCGTCAGTGGAGAGTGGCTGCCACAACAACGGAAGTATCTTCTGCACAGTTCTT
>ENSTRUP00000016093_TRUB
ATGGAGGTTGGCAACCTCCCTGTGGAGCTGTGGCGGATTATTCTGGCCTACCTCCCCCTACCTGACCTGGGCCGCTGCTGCCAGGTTTGTCGTGCTTGGAGAGAACTGATCCTGTCTCTGGACAACACCCGCTGGAGGCAGCTCTGCCTAGGTTGTCCTGAGAGCAGACATCCCAACTGG
CCCAGCCAGCCACACCTGGAGCCCCCATCCTGGAGAGAAGCGCTCAAGCAGCATGCCATTGCCACCCGTACCTGGACTCAAAATGGGCCAGAGCTCCAGTCTTCAGCCTGCCTCCTTTTTTTACGCCGTCGGAAAGATCGCAAAGTTTGGCATGTGGGC------CCCGGATGCGAGTTG
GAGACCCTCCGCAGTGCCCTTGTGGTTGCAGGTCCATACGATCGTGTGGTCCTGCACCCAGGGGTCTATGAGGAGCAGGCTGAAATTGTGATGAAGGTGCCAGTGGAGCTGTTGGGCCTGGGGCAACTGGGTGAGGTGGCTCTGCTGGTATGTCTGGAGCAGCAGTGTCCTACTGCGAGG
CTGTGTAACCTGGTCTTTATGCCCCCGTGGTTCTCTACAGTGGTCTATAAGACTTCATGGGGTCACGTTCAGTTCGACAACTGTAACTTTGAGGGAGCTCAGTTACAGGTCCGTGGTCCAGGAACGTGCCAGGCTCGCTTCTGCTCCTTCTCACAGGGCAGCTCAGCCCACCTGTTGGGA
GTTGTCCTCAGTTTATTGGACAGCTGTGACTTCTCCGGAAGCGACACTGCGTCAGTGACGGTTGAAGGTCCTCCCGTTTCGGAACGAAACTGGGCATGTAAGCACTTGACTTCCCTTGCCAGGACATTTCCTTCATAT---------------------------------AGGACATCT
GGGAACAACAGCAGCCCTCCCACT---GACCTTCTGGTCCACACTAGTGGTGGACATCAACCTCTAGGTGTCAATGTTAAAAATGAGCACATGAGCATGGAAGGCTGGCTG---------------------------------CACAAGACTGGGGTTGGGGCGGTGTGTCAGGCC---
------ACTGTGATTGAAGACTGTTGGAGTGAA------GGCGAGTGCAGCGACAGGGAAGAGCAGATCCTGGAAGGGGAAGGAGGCTACGATGCCAAAAATCAACTAAACCAGTATTACAGAATCCCCTGTGACAATCACGGCCTTTCCCACTTA---CTCAAGCCCCAAAAAGACCGC
TCTCCGCCAGTGGGTTCATCGCTGGAT---CCAACCCCCGTGGCCCCTGAACTCCTCACCTTTCAGCAGGAGCTAGATAGGGATCCAGAGGCGCAGATGTTGGCAGCGTCCACACTCGGCTGCATCGTCAAGCGCTGCCTGTTCAGGGAAGGGAAGGGCGGCGTGCACCTGTCCAATTAT
GGACGAGCTCGGCTGGAGGGCAACGTTTTCCGTGGGCTGAACTACGCCGTCCGCTGCATCCAGAACTCAACGATTGTGATGCTGAGGAATGAGGTGTGTGAGTGCCGCGCTTCTGGTGTGTTCCTGCGCCTCGCATCTCAGGGACTCATTGCGGAAAACAACATCCACGGAAATGGGGAG
GCCGGCCTGGACATCCGTAAAGGAGCCAACCCCATCATTGTGAAGTGCAACAGAATTCACAGCGGTTTGCGCTCGGGGGTCGTTGTCCTTGGGAATGGAAAAGGTTCCCTTCGAAGTAACTGGATCTATAATAACAAAGAAGCGGGTGTGTATATTCTCTTCAGCGGAAATCCTGTGGTC
AGCGGGAATCACATCTTCCAGGGCCAGGCAGCTGGGATCGCCGTGAACGAGAACGGCCGAGGGGTGATCACAAATAACGTAATC---------AGAGAGAACCAGTGGGGGGGCGTCGACATCCGCAGAGGAGGGGACCCCATCTTGAAGAACAACTTC---------------------
---------------------------------------------------------------------ATCTGCTACGGCTACTCTGACGGTGTTGTAGTGGGAGAACGGGGTCGTGGACTCATAGAAGGAAACCACGTCTATTGTAACAAAGGCTGTGGTGTGTGGATTATGTCCTCC
AGCCTCCCACAGCTCCTTGGAAACTACATCACCCACAACTGCATGTATGGCCTGGCCGTGTTCTGCAGGAAGGACCCGGAGAACATTGAG---------------------------------------------------------------------------TCCAGAGAG---GGG
---------------------------AGAGACGGG------CAGGAGAACCTGAACGAAGAGGGGGAGCTGTTTGCATGGGAGAGTGATCTTGACAGTGAAGATGAGCGCCACTCTGCTCGCCGTTCCATCAGCGTGGCCCTGGTGGAAAGCAACTGTTTGAACTTCAATGGAGCTGTC
GGACTTTATGTGAAGAGCAGCGAGCCCCTGAATGTGTTTGCGAACCTCATAAACAGTAACCGTGGCACCGGCGTCACCGTGCTGCAGAGCAGTCAACTGACCCGACTGGCAAACAACTGCATCCTGAACAATGGCTGTGGTGGAGTTACAGTGGAGAAGGAGTGCAGAGCGGAGCTTCGC
GGTAATGGCATTTACAAAAACGGCGGCCACGGCGTCAGTTTTAGTGGCAGCGGGCAGATCGTGGAGAACGACGTGGTGGGAAACCGAGGCTGCGGGATTCAGATCTCCAACAGCACCGACGTTAAA------------------------------------------------------
---------------------------------------------------------------------------------------------------GTTTTGCGCAATCGTGTTCAACCAGCACGAGGCTGTGGCATGACCGTGCTGGGCCCGGTGAAAGGGGTCATCCATGACAAT
CTCTTGTTCCAGGGCCAAACTGGAACCAGAAGAACACTG---TTACAGGTGGATCCTGGCAATGATGGCTGCGTGCTCCGCAACAACAGTATTCTCACG---------CACAGCAACAGCTTT---ACATCTCCGGCCTGGGTTTTGGAAAACCCACCACCCCGTCCACTGGTCAGCTCC
CCTTGTGGACTCTCCTCATCTCAGTGCCCTTCTAGACTTGGAATTTCCATGACAACCAGGATAAGTGCTACAGTAGAAAGTGGTTGCCATAGT---GGCAGCATGTTTTGTTCCATTCTT
>ENSDARP00000121445_DRER
ATGGAGGTGGGAGACCTGCCTGTCGAGCTTTGGCGCCTCATCTTGGCCTACTTGCCTCTGCCCGATCTAGGCCGCTGCTGTCTGGTGTGCAGGGCCTGGAGGGAGCTCATTTTGAGTTTGGATAGTACACGTTGGCGCCAGCTCTGTCTAGGATGCCCTGAATGTCGGCACCCAAATTGG
CCTCGCCGCCCCCACCTGCCCCCGGCCTCCTGGAGAGAGGCTCTCCGTCAGCACGCTCTTGCCAGTCGTACTTGGACCCAGAACGGCTCAGACCTCCACTCGTCTGCCTGCCTCCACCTCTTCCGGCGGAGGAAAGACCGCAGGGTTTGGCATGTTGCTACTGTGGCGGGGGGCGGATAT
GAGAGTCTCAGGGGGGCACTGGCTGTGGCTGGCCCGTATGACAAGGTGGTGCTCCATCCGGGTGTATATGAGGAACAGGTGGAGGTGGCTCTTAAAGTGCCTGTGGAGATTGTTGGAATGGGCAAGCTGGGGGACGTGTCATTGTTGGTGAGCTTTGATCAACAGTGCCCAACGGCGAGG
CTGTGCAATGTGGTCTTTATGCCAGCCTGGTTTTCACCTGTGGTTTATAAGACATCTTCTGGGCATGTCCAGTTGGACAACTGTAACTTTGAGGGCTGTCAACTGCATATCCGTGGTCCAGGAACGTGCCAGGCTCGTTTCTGTTCTTTCGCCCAAGGCAGCTCTGCCCATTTTCTTGGT
GTGACCATCAGTTTAATGGACAGTTGTGAATTCTCAGGGGGCGATTCTGCATCTGTCACTGTGGAAGGTCCTCCGGTCTCTGAACGAAACTGGGCGTTCAAACACCTGGTCGCCTTGGCCAAGACCTTCACCATGATGACTAGTATTGGGTCGACTGAAATGTCAAATCAAGGCAGGAAG
GACAGTGTGAGCACTGGTAGTAAT---GGA------AACTCCCCTTTTGAAGGAATTAAC---------------------------------ACAATGGAGGACTGGAGTAAACCGGAAGTAGATTGGGAAACAAACTGGGCAAAACAGAAAGGTGGAGATAGTCTCCTTCCAGGTCAG
GATGGTACCATGATTGAGGAGGACGGCATGGAAACTTCTAGTGAATCAAGT---------GAAGAAGATGATGATGATGATCTAGATGGCGAGAAAAGCACAGGATTGAAACTCTCATAT------------GACCAGCATGGATTAGCGCATCTC------------------------
---------------TCCATGACGGATATGCCCAATTCTGCGTTTCCTACGCTGTTGAATCTGTCTGCAGAGCTGCAGAAGGATGCAGAGGCACGGGATTTGGCTGCATCAGTTCAAGGCTGCCTGCTGCGTCGCTGTCTGCTACGGGATGGAAAAGGTGGTGTGCATCTGTGCAATCAT
GCTCAAGCTCGACTGGAGGCCAATGTGTTCAGGGGACTCAATTATGCAGTGCGCTGCATCCAGAATGCCAAAATGGTGATGTTGCGTAATGAAGTGTGTGGGTGCAAGGCATCTGGTGTGTTCCTGCGACTCTCCGCTCAAGGTCTCATCGCTGAGAACAACATTCACTCCAATGGAGAA
GCAGGACTAGACATCCGCAAAGGGGCTAATCCTATCATACTG---TGTAATAGAATCCATAGTGGCTTGCGTTCGGGGATCGTTGTTCTGGGCAACGGGAGAGGTTCCATTCGAAGCAACCAGATCTACGGCAACAAGGAAGCTGGCGTGTATATTCTTTTCAATGGCAACCCTGTGGTC
AGTGGGAATCACATTTTCCAAGGACTTGCAGCAGGCATTGCTGTCAATGAGAACGGAAGAGGACTGATCACTGAGAACGTGATT---------AGGCAGAATCAGTGGGGTGGTGCTGATATCCGTCGAGGAGGTGATCCAGTCCTCCGCAATAACTTC---------------------
---------------------------------------------------------------------ATCTGTTACGGCTATTCAGATGGAGTGGTGGTTGGAGAGAGAGGAAGGGGACTTGTTGAAGGCAATCACATATATGGCAACAGAGGCTGTGGAGTATGGGTAATGTCATCT
AGTCTACCTCAGCTCATTGGAAATCACATTTCCCATAACCGCATGTATGGACTGGCCGTGTTCTGCCGAAAGGACACAGAGTCTGCCGTG---------------------------------------------------------------------------AACCGGGAA---GGC
TACCGT---GCATTACAGGACAGAGACAGAGGAGAA------CGGGACAACTTCAACGAGGAAGGAGAACTGATGGCCTGGGAGAGTGACATCGACAGCGAAGATGAGCGATTTTCCTCCAGGCGGCCAATCACAGTTGCTCTGGTGGAAAACAACTGCATTAGCCAAAATGGAGCTGTG
GGAGTGTTTGTGAAGAGCAGTGAGCCTCTGAATGTGGTGTCCAACATGGTGAAGAGTAACAGAGGAGCCGGTGTGTGTGTGATTCAGAGCGCTCAGCTCACGCGTCTGGTCGGGAACTGTGTCCTCTGTAATGGCTGGACAGGAGTTTCTGTTGACCGAGAATGTCGAGTGGAGCTGCGT
GGAAATGGAGTTTACGGCAATACCTGTCACGGCGTCTGCTTCAGAGGAGATGGGCTCATTGTGGAAAACGATGTGGTGGACAACACTACTGGGGGAATACGAGTGATGGACAATGCCGATGTTAAACTGTTTACATTGATTTACCATCATGAATATAATCTTCTGGACCCTTTCTATTAT
AAATTGGGCATATTAGTCAGGTTTATTCCAGATACAGTGCTCAAAATTGCCATGATTACAACTGGCTGGTCACGCGCTGCTCCACCAGCGCACGCGCAGGTGTTGAGGAATCGTGTTCAGGCGGTGCGAGGGTATGGGATTTCTGTGAAGCAGCTGGCTCGAGGTGTGGTTCAGGAAAAC
CTGGTTTATCAGAGCCGCCCTACGACCACTAAAACCCCC---ATTCGGACAAATGCACAAAACCTGGAGTGTGTCGTACTTAACAACTCTCTGCTCACACCCAGATCACAA---------------------GCACTTTGGGCCCTGGAAAACCCACCTGCTCGTCCCCACAACAGTAAC
CCCTCCAGTGTGACACCCTCCACAATCCCTGCTCATCTTGCGCTCACCATGACAAACCGAATCACTGCCTCTGTTGAAAGCGGCTGTCATAATAACGGCAGCATCTTTTGCTCCATTTTA
>ENSGACP00000021221_GACU
------------------------------------------------------------------------------------------------------------------------------------------------------------------------------------
---------------------------------------------------------------------------------------------------------------------CTCTTCCGCCGGCGGAAGGACCGCCGGGTTTGGCACGTGGGG------CCCGGGTGCGAGTTC
GAGACCCTGCGCGGGGCCGTAGGGGTGGCGGGGCCGTACGACCGCGTGGTTCTACACCCGGGCGTGTATGAGGAGCAGGCGGAGGTGGTGCTGAAGGTGCCCGTGGAGCTGGTCGGGCTGGGTCGGCTGGGCGAGGTGGCTCTCCTGGTGTGTCTGGAGCAGCAGTGCCCCACAGCACGG
CTGTGTAACCTGGTCTTCATGCCCCCCTGGTTCTCCACCGTGGTCTACAAGACGTCGTGGGGTCACGTCCAACTCGATAACTGCAACTTTGAAGGTGTCCAGCTGCAGATCCGCGGCCCGGGAACCTGCCAGGCGCGCTTCTGCTCCTTCTCCCAGGGCAGCTCGGCGCACCTGCTGGGG
GTCGTCCTCAGCCTGTTGGACAGCTGCGACTTCTCGGGAAGCGACGCGGCCTCCGTCACCGTCGAGGGTCCTCCGGTGTACGAGAAGAACTGGGCTTGCAAACACCTGGCGGCTCTGGTCAGGACGTTCCCGTCGTGC---------------------------------GGC------
---------------CCGCCCGGA---GAC------GGCAGCCGTCCCGGGAGCCCTCTGACGCCCACCGCTGATGTGAAAAAGGAGCGCGCGAGCACCGAAGACTGGCAT---------------------------------AGGAGGGTCGGGGTGGAGGCGGAGTGTCAAGGC---
------ACGGTGATCGACGGCGACTGGAGCGAC------GGCGACCGCAGCGAGGGAGAGGAGGAGCACCGGGGCGCCGGCGGAACCAACGGCGGCAAGGACCCGCTTGTGTCGGATTACAAAGTCCCATGTGACCAACACGGCCTCTCCCATTTG---CTCCAACTCCAAGCCGACGGC
TCGCTGCCGCTGGCCTCCTCCCCGGAC---CCGCCGTCTGTGAGCCCCGTGCCCCTCACCTTTCAGCAGGAACTAGACCGGGACCCGGAGGCCCAGGCGTTGGCGACCTCCACCCTCGGCTGCATCCTCCGGCGCTGCCTCTTCCGGGAGGGGAAGGGCGGCGTGCATTTGTCTAATTTC
GCCCAAGCGCGGCTGGAGGGCAACGTCTTCCGTGGGCTGAACTACGCCGTCCGCTGCATCCAGAACTCCACACTGGTGATGCTGAGGAACGAGGTGTGCGAGTGCCGGGCGTCGGGCGTGTTCCTGCGCCTCTCCGCCGAGGGCCTCATCGCGCAAAATAACATCCACTCGAACGCGGAG
GCGGGACTGGACATCCGAAAAGGGGCCAATCCCATCATTTTG---TGCAACAAAATACATAGCGGCTTGCGTTCCGGCGTTGTTGTCCTTGGCAACGGGAAAGGTTCCATTCGGAGCAACCAGATCTACAACAACAAGGAAGCGGGCGTGTATATTCTCTTCAGCGGGAATCCTGTGGTC
AGTGGGAACCACATCTTCCGGGGGCAGGCGGCGGGCATCGCAATCAACGAGAATGGAAGAGGGACGATCACAGGTGATAAAATTGTTGTTAAAAGAAAACACCTGGGGGGGGGGTTGACACTCCCGCCAGGGCGCGACCCCGCCTTTAAGAAAAAACACACTCTTTTTCCCGCCACTCCC
ACCCCCGGGGGAGAGCCGCGCGATCTCTCTAGAGGAAACACCGCGCCACCTGGGGGGGGCCGCGGAAATATGTGCGGGGGA------------------GTTGGGCTCTGCGCGCGCGGG---------------------------------------GGGGTTTTTATTTTTCTCTCT
CGC---------------------------------------------------GCGCTTTTCTCTAGAGAAAAAAAGAAGCGGCGGGTG---------------------------------------------------------------------------GGG---------GGA
---------------------------AGAGAGGGG------CAGGAGAACCTGAACGAAGAGGAGGAGCTAGCGATCTGGACA------------GCGAGGAGAAAGCGCCACTCCGCCCGCCGCTCCATCAGCGTGGCGCTGGTGAAGAGCAACTGCATGAGCTACAACGGAGCGGTG
GGTCTGTACGTGAAGAGCAGCCAGCCCCTGAATGTTTTTGCCAATCTGGTGAACAGCAACCGCGGCGCCGGCGTGGCCGTGCTGCAGAGCGGCCAGCTGACCCGGTTGGTCAACAATTGCATTCTGGGGAACGGCCGCGGGGGCGTCGCGGTGGAGAAAGACTGCCGGGTGGAGCTCCGT
GGCAACGGCGTCTACAAGAACGGCGGCCACGGCGTCGCGTTCTGCGGCAACGGGCAGATCGTGGAGAACGACGTCGTCGGGAACCGCGGATACGGGATCCAGGCGTCCGGCAGCGCCGACGTCAAG------------------------------------------------------
---------------------------------------------------------------------------------------------------GTGTTGCGCAACCGTGTCCAACCAGCACACGGCTGTGGCGTTGCCGTGTTCGGCCCGGTGAAAGGCGTCGTCCACGACAAT
CTCTTATTCCAGGGCCACCCGGGGAACAGAAAGGCGCTG---CTGAATTTGGATCCCAGCAACGAGAGCTGCGTGTTGCGCAACAACAGCGTGCTACGG---------CATAATAACGGCTGTAAATCTGCTCCTCCCTGGGTTTTGGAAAACCCTCCACCTCGCCCGCTGGCCAGCTCC
CCATCTGGCCTTCCCCTTTCCCGGTATCCCTCCAGACTCGGCATCTCCGTGACGACCAGGATCAGTGCCACTGTGGAAAGCGTTTGCCACGGC---GGCAGCATGTTCTGCTCAATCCTG
>ENSXMAP00000012498_XMAC
ATGGAGGTGGGTAGTCTCCCCGTGGAGCTGTGGAGGGTTATCTTGGCTTACCTCCCCCTCCCTGACTTGGGCCGCTGTTGCCAGGTGTGCCGTGCCTGGAGGGAGCTCATCTTCTCACTTGATAACACCCGCTGGAGGCAGCTCTGCCTGGGCTGTCCCGAGTGCCGGCATCCCAATTGG
CCCAGTCAGCCCCACCTGGAGCCCCCGTCCTGGAGGGAGGCCCTGAAACAGCACGCTCTCGCCACCCGCACCTGGACCAGAAACGGACAGGAGCTCCAGTCTTCCGCCTGCCTGCTCTTTTTCCGCAGACGAAAGGATCGCAGGGTTTGGCATGTGGGC------CCTGGGTATGAGTTT
GAGACCCTTCGAGGGGCTCTTGGTGTGGTGGGGCCATACGACCGTGTGTTCCTCCATCCAGGGGTGTATGAAGAGCAGGCGGAAGTGGCACTGAAAGTGCCTGTGGAGCTGGTTGGTGTGGGGCGACTGGGTGAAGTGGCCCTCCTGGTTTGCATTGAGCAGCAGTGCCCGACTGCCAGG
CTGTGTAACCTGGTGTTTATGCCACCCTGGTTCTCCACTGTTGTCTACAAGACATCATGGGGTCATGTCCAACTCGATAACTGCAATTTTGAGGGAGCCCAGCTGCAAATCCGTGGTCCTGGGACGTGCCAGGCTCGATTTTGCTCCTTCTCCCAGGGCAGCTCTGCCCACTTGCTGGGT
GTTGTCCTCAGTTTGTTGGACAGCTGCGATTTCTCTGGAAGTGACTCAGCTTCTGTGACTGTGGAGGGTCCTCCGGCATCAGAAAGGAACTGGGCTTGCAAGCACTTGGCTGCTCTGGCTAGGTCATTTCCGTCT---------------------------------------------
CAGTCCAGCAGCACTCCCAGAGGTCATGAA------GGCAGCTCCAACGATAAGCCCGAACCTCCCGGTGGTAATGTAAAAAAGGAGAACATAAGCATGGAGGACTGGAAG---------------------------------AGACGGACCGGTGGAGATGCAGTGTGTCGGGGC---
------ACAGTTATTGAAGATCCCTGGAGTGAC------GGTGAGCACAGCGATGGGGAGGAGGAG---AACCAGGAA---GGGACTAACAACACCAAGAAGCTCTTTACGCTGGATTACAAAATCCTTTATGACCACCATGGGCTATCCCATTTA---CTGAAGCCTCGGGCAGATGGC
TCTCTGCCTCTTGCCTCCTCACCTGAC---CCTCCATCTGTGACCCCTGAACCTCTCACCCTGCAGCAGGAGCTAGACAGGGACCCCGAGGCTCAGATGCTCGCATCATCGATTCTCGGCTGCATCCTGAGGCGCTGCGTGTTTAGGGACGGGAAAGGGGGTGTACATCTGTCAAACTAT
GGGCAAGCTCGACTGGAGGAAAACTTGTTCCGCAGCCTGAACTACGCTGTCCGGTGCATCCAGCATTCCACAATTGTGATGCTAAGAAACGAGGTGTGCGAGTGCCGTGCTTCAGGTGTGTTTCTGCGCCTATCTGCTCAGGGCCTCATCGCAGAAAACAACATCCACTCGAATGGGGAG
GCTGGGCTAGACATCCGAAAGGGAGCTAACCCCATCATTCTG---TGCAATAAGATACACAGCGGTTTGCGTTCTGGTGTTGTTGTTCTTGGCAATGGGAAAGGTTCAGTTCGGAGCAACCTGATCTATAACAACAAGGAAGCCGGTGTGTACATTCTCTTTAGCGGGAATCCAGTGGTG
AGTGGAAATTGCATCTTCCAAGGCCAGGCAGCAGGAATTGCTATAAACGAGAATGGGAGAGGGCTGATAACAGAAAATGTGATA---------AGAGAGAACCAGTGGGGAGGAGTGGACATCCGCAGAGGAGGTGACCCAATACTGAAGAACAACTAC---------------------
---------------------------------------------------------------------ATCTGTTATGGCTACTCCGACGGAGTGGTGGTGGGAGAGAGGGGGCGTGGACTTATTGAGGGAAATCATGTATACTGTAATAAAGGTTGCGGTGTGTGGGTTATGTCATCC
AGCCTCCCCCAGCTTTTGGGGAACTACATCATTCATAACTGTATGTACGGACTGGCGGTGTTCTGCAGGAAGGATCCGGACAACATTGAAGCCAGGGAGGGGAACTGGCCTGGACAGGAAGGGATTGGTGGAGATGTGGGCAATGGGGAAAGGAGAGGAGTTGAAGGAGAG------GCC
---------------------------AGGGAAGGG------CAGGAGAACTTCAATGAAGAGGGAGAACTGTTCGCTTGGGAGAGTGATCTGGACAGCGAGGATGAGCGGCACTCTGCTCGGCGCTCTATCAGCGTGGCGCTAATGGAGGGCAACTGTGTGAGCTTCAATGGAGCGGTT
GGCCTGTATGTGAAGAGCAGCGAGGCCCTGAATGTTTTTGCAAACCTTATGAACAGAAACTGCGGCCCGGGCGTTGCTGTGCTGCAGAGCACTCAGCTGACCCGGCTCGTTACTAACTGCATTGTTGAAAATGGCCGGGGTGGCGTTACAGTGGAGAAGGACTGCAGAGTGGAGCTTCGC
GGTAACGGCATCTATGAAAACAGTGGCCACGGTGTCAGGTTTAGTGGCAGCGGGCAGATAGTGGAGAATGATGTGGTCAGTAACTGTGGATACGGCATCCAGGTTTCTGCAAGCACCGATATTAAG------------------------------------------------------
---------------------------------------------------------------------------------------------------GTGGTTCGTAATCGTGTCCAACCAGCACAGGGTTGTGGTATTGCTCTGCTGGGCCCAGTAAAAGGTGTCGTCCATGACAAC
ATCCTGTTTCAGGGTCATCCAGAAAACAAGAAACCACTC---CTACACACAGATGCTGGAAATGAAACCTGCGTGTTGCGTAACAACAGTATTCTAAGG---------TTTAATAACAGTGGTGCATCTTCCCCACCATGGGTTCTAGAAAACCCGCCTCCTCGCCCTCTGGCCAGCTCC
CCTACAGGGCTCTCATCCTCCCAGTATCCTTCGCGGCTTGGGATTTCCGTGACAACCAGAGTTGGCGCTGCCGTAGAGAGCGGATGTCACAGC---GGCAGCATGTTCTGCTCCATCCTG
