# Supplementary material for: Global expression pattern of genes containing positively selected sites in European anchovy (Engraulis encrasicolus L.) may shed light on teleost reproduction
Source: PLoS One. 2023 Aug 11;18(8):e0289940. doi: 10.1371/journal.pone.0289940 (PMC10420382; doi:10.1371/journal.pone.0289940)
Supplement: S1 File — (ZIP) [file pone.0289940.s008.zip › alignments/anchovy.17168_ANCH.fas]

>ENSONIP00000007490_ONIL
ATGGATAAAGAGACGGCAGCGGATTGCTGTGCGGTTGAAGACGATGAATGTCCGGACTCGGAGGTTTTTTGTCTGATGAGAGTCGGGAGAAACTCTGACTGGCTTCGCTTGTTCGAAAACACAGAG------ATCACCATTGGACGTGGTGTGGATGTAACTTACCAACTACTGTCTCCA
GCCTGTCCCCTGATGATCTCCAGACTGCACTGCACTTTCAAACAAAGTGAAGACGGCCACTGGACAGTGACAGACAAGAAGAGTCTCAATGGTGTGTGGGTGAATGGAACTCGTCTGCCTTCTGATGAATCCCGTCAGCTCAGGCTTGGAGACTCCATACAGCTCGGAGTTCCTGTAATT
GGAAACAAAGCAGAGTTTGACTATGTCCTCGTCCAGGAGCCCCTCAGAGACATTAAATGCTTCCTGGCAAAGAAACTGGTAGAACGAGTAACTTCAAAATCTGCCCACATATCT---------AAGAAGCCCAAGAGGAAATTGACCATG---GAAGAAGTGGAG------CCATCTACT
---------TCGAAGCCCAAACTCTACCGCTGCTCTTCT---GCAGACAAGTCCTTGGCAGTG------------------CCCTGCCCTTTATTTCTGCTAAAAGGTCAGCAGCGACTCAGTCACACAAAGCCA---------------------------------GAGGGAACCGGA
---------CCTGGCAGAGATGACCGTCAAGCAGAA---CGACCTTCAGATGGCTCCAGCGCTACCCGT------------------------------------------------------------------------------------------------------------GAC
TTGGACAACTTGCAAATGTACAGTCAGAACATTCTGCTCTTAAGGGAGCAGGTGGATGACACCCAGAGGCATGTCGCCTCCCTGGAGGGGGAGCCCCGACAGGCTGACCCGCTCAGAGAGGAGCAGGTCAGGGAGCTGCGAGGTCAGCTAGATACACTCAGAGCTAAA------------
------------ATGCACAGGATGGAGACATTAGAGAAGTCTTTTAGTGAGACTAAAAGGCTGCTAGAGGAGCAGAAAACGCAGCAACAAGAGGAGCTTTTAAAAAAGCAGCTTGAAGAGGCCCTGCAAGAACAAAAGAAAGTGATAGGTGAACTTGCGCTCTCTCGACAAGGCTTTGAA
GAGATTCTCTTGGCCAAAAACAAGGAGTTGGAGGTGACAAAGGAGGAAAAGGAAAAGGCAAGAGCCCAAAAAGAGGAAGTAGTTACACAAGTGACCGAAGTGCTGGAGAACGAGCTTCAGTGCATCATCTGCTCAGAGCTCTTCATTGAGGCCGTCATTCTGAACTGCGCTCATAGCTTC
TGCTGTTACTGCATCAATCAGTGGCGCAAAAAGAAAGATGAGTGCCCCATCTGCCGGCAGGCCATCCAGTCTCAGACCCGCTGTCTGGCACTAGACAACTGCATCGACCGTATGGTGGAAAACCTGAGCCTGGACATGAAGGCGAGGCGGCAGACCCTCATCTCTGAGAGGAAAGATAAG
CGAGCTGTTGACCATGAAGTCATCAGATCAGCAGCTGAATCTGCA------GAG------------GTGATGGTGATCCCCGATGATGACAGCAGCAGCGACAGCAACAGCAACAGCAACAGCAGCAGCGACAGCAACAGCGACAGCAATAGCAGCATGGTGTCCATAGATAGCAGCCTC
AGCTCCGTGTTGTCTGTGGACACGGACAGTAGCATCCATTTGGAGTCCAGC------------TCTCCGTACAGCGGATACTCTGATGACAGTTCTGAT------------------------------GAAGATGAGGAT---------
>ENSTNIP00000019492_TNIG
ATGGAAGGT---------------TCTTCTGTGGCCCAGGAAGACGAGGCTTCAGACTCGGAGATTTTCTGTTTAATGAGAGTCGGTAGAAATTCAGACTGGCTCCGCTTTTACGAAAACTCGGAGGGTGCGGTCACGGTGGGTCGGGGTCTGGACGTGACCTACCAGCTGTTGTCCCCC
AACTGTCCCCTGATGATCTCCAGGCTCCACTGCACCTTCAGACAGAGGGAGGACGGCCAGTGGACGGTCACCGACAAGAAGAGTCTTAACGGAGTTAGGGTGAACGGAAGCCGGATACCCGCGGAAGAAGCCCACCTGCTGAAGCTTGGAGACTCCGTGCAGCTGGGGGTTCCCGTCGTC
GGCACCAAGGTGGAGTTTGACTACGTTCTGGTAAAGCGTCCCCTCAGAGACGTCAGAGGGTTTCTCACAAAGAGG------CAGAAGGAGGCTCCCGGAGCCCTCGACCTACCA---------AAGAAACCCAAGAGAAAGCTGGCTGTG---GAGGAAGTTGAG------CCGTCCACC
---------TCCAAGCCCAAGCTGTACCGCTGCGCTTCT---GCGGGCAAGGCCTTCGCAAAG------------------GCCTGTCCTTTATCGCCGCAGAAATGCAGACAAAAGCTCGGTGGCGAGCAAACG---------------------------------GAG------GGA
CGAGAAGAAGCCGGCCGGGGAGCCCACGACGGGGAC---CGGCCCTCCGAA---------AGGCTGTGC------------------------------------------------------------------------------------------------------------GAC
ACAGACAACCTGCAGACGTTCAGCCAGAACATCCTGATGCTGAGGCAGCAGGTGGACAGCACACAGAAGCAGGTGGCCTCCCTGGGCCGGGGGCCCCAGAGGACCGACCCCCTCAGAGAAGAGCAGCTGCGGGAGCTGCAGGCTCAGCTGGAGAGCCTGGGGTCCAAG------------
------------ATGCGCCAGATGGAGGCGCTGGAGAGGACTTTCAGCCAAACCCAGCCGCAGCTGGAG------AAAACACAGCAGGAAGAGGAGCTGATGAAGAAAAAGCTCCAAGCTGCCTTACAAGAGCAAAACAAGGTCTTGGATGAACTTGCTCTTTCCCGACAAGCCTACGAG
GAAATTCTCTCTGCCAAAAATAAAGAACTGGAAGTAACGAAGGAGGAAAAAGAGAAGGCGTGTGCCCAAAAGGAAGAGGTGGTTACACAAGTGACCGAGGTTCTGGAGAACGAGCTGCAGTGCATCATTTGCTCCGAGCTCTTCATTGAGGCGGTCATCTTGAACTGCGCTCACAGCTTC
TGCTGTTACTGCATCAAGCAGTGGCGGAAGAAGAAGGACGAGTGTCCCATCTGCCGCCAGGCCATCCTGTCTCAGACGCGCTGCCTGGCCCTGGACAACTGCATCAACAGCATGGTGGAAAGCCTGAGCCTGGACATGAAGGCAAGGCGGGAGACGCTCATCTCAGAGAGGAAA------
---------------------------------GGTGAG---------------------------------------------------AGGTGC------------------------------------------------------------------------------------
---------GTC------------------------------------------------------------------------------------------------------------------------------------------
>anchovy.17168_ANCH
------------------------------------------------------------------------------------------------------------------------------------------------------------------------------------
------------------------------------------------------------------------------ATGAGTGTAAATGGTGTGATGGTGAACAAGGAGCGGATACCTGCCGGGGCGCCTCACGTCTTGGACGAGGGGGACACCATTTCCATCGGGCTGCCTGTGAAC
AGCGCTGCGGTGGAATACGAATACAAACTGGCCCGCCGACACGAGCAGGAGGTTAAGGGCTTCCTGGCCCGGCCG------CTTGGCCCTGGCGTCTACTCCAAAAACCTGGCC---AAGCACAAGATGGCCAAGCGGAAACGCTCCACCACAGATGACAACGACGTGTGCCCCTCTTCC
TCGCCCAGTTCCAAATCGAAGGCGCAGCGCAAGTGCGCCTCTCCCAACTCTCACCGACACCAACACCAACAACACCAGTCCCCCTCTCAC---TCCCCCACCCGCCATCATCCCCCTACCTTACCTCCTCCACCTGACCCTTCAGCCCTCTCGGAACGGACTCAAGGCCTTTCCACAGCC
TCCCAGGAGGCTGGACCT------------------------------------AGTGACCCCACCACCAACACCATTACATCCGTCCACAGGTCTAAACGCACTACACCCACAGCCACCGCTCCTGTTGAGGACTTTGCCAGTGGTGCGAGTGACTCTGAGTCCACAGAGCACCAGGAC
CTGGGCAGCCTTCAGGACTGCAGCCAGAACATGCTGGCGCTGAGGGAACAGGTGGAGAGCACCCAGAGACAGGTGGCGGCCCTGGAGGGCCAACTGCAGGGTGGC---TGCGAGCAGGAG---GACCCCAGGGGCTTGAGGGCCCGGCTGGAGGCGCTGCGGGACGAGCTGCGCAGCCAT
CAGAAGCAGGCGCTCAGCCGCATGAAGAGCCTGGAGAAGACCTACTGCGACGAGGAGAGGAGGCTGGAGATGGAAAAATCTCAACAGAAGGAGGAGGGAATCAGGAAGCAACTGGAACAAGCTTTACAAGAACACCGGAAGGTGATCGAGGAACTGAAAAACTCTTGCCAAGGATTTGAG
GAGATCCTGCAAGCCAAAGACAAAGAGCTAGAG---------GAAGAGAAGGAGAAGGCCAAGGCCCAGAAGGCGGAGGTGGTGACGCAGATGACCGAGGTGCTGGAGAGCGAGCTGCAGTGCATCATCTGCTCGGAGCTCTTCATCGAGGCGGTGACCCTGAACTGTGCGCACAGCTTC
TGCCTGCACTGCATCCGCGCGTGGCGGCAGCGCAAGGACGAGTGTCCCATCTGTCGGCAGGCCATCCGCTCAGAGGCGCGCTCGCTGGTGCTGGACAACTGCATCGACCGCATGGTGGAGCAGCTCAGCGCCGACATGAAGGAGCGCCGCCACACCCTCATCACCCAGAGGAAA------
---------------------------------GGTGAGAGCGCAGGCCCCCGCGAGTCCCCCGCGCTCCTC---------------------------------------------------------------------------CAAGAAGCC------------------------
------------------------CCGGGTGACCAGCGGCGGCGTTCACAT------------CCTCACCAGCGAGGA---------------CGACAG------------------------------CGACGGGGACGACGACGACGA
>ENSTRUP00000014191_TRUB
ATGGAGAGTGTGGCG---ACCAATTCTTCTGTGGCTGAGGAGGAAGACGACGGAGACTCGGATGTGTCTTGTTTAATGAGAGTCGGCAGAAATTCAGACTGGCTCCGGTTTTACGAGAACTCCGAG------ATAACAGTTGGTCGTGGATTGGACGTAACCTACCAGTTGTTGTCCCCA
AGTTGTCCTCTGATGATCTCCAGACTCCACTGCACCTTCAGACAAAGGGACGATGGCCAGTGGACAGTCACGGACAAGAAGAGTCTTAATGGAGTTTGGGTGAACGGAAGCCGGATACCTGCTGAGGAAGCCCATCAGCTGAAGCTTGGAGACTCCATACAACTTGGGGTTCCCATCATT
GGTTCTGAGGTGGAGTTTAACTACGTTCTTGTAAAACGGCCTCTCAAAGACATTAAAGAGTTTTTCCTAAAGGGA------CCGAAAGATTCCCCCAAAGTAGTCATCCTTCCA---------AAGAAACCTAAGAGAAAGTTAGTGGTG---GAAGAAGTTGAG------CCATCCACC
---------TCAAAGCCCAAGCTTTACCGGTGCTCTTCG---GCAGGCAAAACCTTTGCAAAA------------------GCGTGTCCTTTATCACCGGTGAAATGCAAACAAAAGCTCGGTCACATCCAAACA---------------------------------CAACAATGTGGA
---------GCCAGCAGAGGAGCCCAGGAAGTGGAC---CAGCCCTCTCAT---------ATCCTGTGT------------------------------------------------------------------------------------------------------------GAT
ACAGACAACTTGCAGACGTACAGCCAGAACATCCTGATTCTGAGGCGGCAGGTGGACAGTACCCAGAAACAGGTAGAATCGCTGGGCGAGGAGCCTCAGCAGACCGACCCTCTCAGAGAAGTGCAGGTCAGGGAGCTGCAGGCTCAGCTCGAGACCCTCAGATCTAAG------------
------------ATGCACCAGATGGAGGCGCTGGAGAGGTCTTTCAGCCAAACTCAACAGCAGCTAGAAGCACAGAAAACGCAGCAAGAAGAGAAGCTGATGAAGAAAAAGCTACAGGATGCCTTACAAGAGCAAAAAAAGGTAATCGATGAACTCGCCCTTTCCCGGCAAGCCTATGAA
GAAATTCTCTTTGCCAAAAATAAAGAACTTGAAGTAACAAAGGAGGAAAAAGAAAAGGCGTGCGCCCAGAAGGAAGAGGTGGTGACACAAGTGACTGAAGTTCTGGAAAACGAGCTTCAGTGCATCATCTGTTCCGAGCTCTTCATTGAGGCAGTCATCCTGAACTGTGCTCACAGCTTC
TGCTGTTATTGCATCAAGCAGTGGCGGAAAAAGAAAGACGAGTGCCCCATCTGCCGACAGGCCATCCTCTCTCAGACCCGCTGCCTGGCTCTGGACAACTGCATCAACAGCATGGTGGAAAACCTCAGCCTGGACATGAAGGCGCGGCGGCAGACACTTATTGCTGAGCGGAAA------
---------------------------------GGTGAG---------------------------------------------------AGCAAAAGGACTAAA------------------------------------------AACAAAACCATG------------TCAAACTCA
TCTGGAGAAATG------------------------------------------------------------------------------------------------------------------------------------------
>ENSDARP00000125628_DRER
ATGGAAAAGACTGAGGAACCTCCTTCCTCAAATAACGAAGAAGACAGTCCTGCAAAAGAGAAAATCTGGTGTTTGCAGCGTGTGGGAAGAGATTCTGACTGGCTGCGTCTGTTCGAGGATTCTGAG------GTTTCTGTTGGCCGTGGTCTGAATGTGACCCATCAGATTCTGTCATCC
AGCTGCCCGCTCATGATATCCAGAATCCACTGTGTGTTCAAGCTAAATGAGGGCAGACAGTGGACCGTGACGGACAATAAGAGTCTGAATGGCGTGTGGGTGAACGGCAAACGGATCCCACCCTCGAGTCCCTGCATCCTCCACCAGAGCGACTCTGTGAGACTCGGCGTCCCTCTTGAT
GGAAACCCCGTGGAGTTCGACTACATCCTCGTGCAGAAGAATTTCGATGACGTCAAGTCATTCCTGTCTGGGAAT------CTCGGAAAAGACTCTGGCGCTGCGTCATTAAGCCAAAAACTGAAAAACTCTAAGCGCAAGTTTGATGGAGGAGATGAATCCGAG------CCGTGTCTC
ACTCAGCACTCCAAATCCAAGCTGTACCGCAGCTCCGCC---CCAGATAAATCCCGCGCTCAG------------------CCCTGTCCA---TCCGGGGAACGCAGGGAGACTCTAAAGCTTTCCTCTAGACCG---------------------------------CTGGAGGAGGAT
AGAGATAAAGCAGGCAGC------------------------------------AGCTCGAGTACGTGC---------------------------------------------------------------------------------------AGTGACAGCAGTCAGCAT------
CTGGCGACTCTGCATCGATACAATAGGAGTCTGATGGTGCTGAAGGGCCGCGTGGGCGACACGCAGAAGCGGGCGGCGGAGCTGGAGCAGCAGCAGACGCAGACG---CCAGAGCGAGAGAAGGAGATGCAGGACCTGCAGACGCAGCTGGAGGCGCTGCGGGGTCAGCTGAGGTCACAG
CAGGAGCAGGCGCTCAGACGCATGGAGACGCTGGAGAAATCCTTCTGTGAGGAGGAGCGGCGGCTGGAGACTGAAAAAGCACAACAGAATGAGGTGGGCTTGAAAAAACAACTGGAGGAGGCGTTGAAAGAGCACCGGAAGGTTATTGAGGAGCTCAAACACGCTCGGCAAGGATTCAAG
GAAGTCCTTCAAGCCAAAGATAAGGAGCTGGAAGTTACAAAGGAAGAGAAAGAAAAGGCCAAGGCTCAGAAAGAGGAAGTGGTCACACAGATGACTGAGGTGCTGGAAAGTGAACTGCAATGCAGCATTTGTTCAGAGCTCTTCATTGAGGCCGTGACTCTGAACTGCGCCCACAGCTTC
TGTCAGCACTGCATCAGCGAGTGGCGCAATCGCAAGGATAAGTGTCCGATGTGCTGGCAGAACATCACGTCTCAGACACGCTCGCTGGTTCTGGACAACTGCATCGACCGCATGGTGGAGAACCTGAGCGCAGACATGCGGGAGAGACGCCTGGTGCTGATCAATGAGCGGAAA------
---------------------------------GGTCTAAAAGTG------AGAGCATCTCCAGCAGTGGTGGTAATAAATGACGACAGCGACAGTGAAGACAGC------------------------------------------AGTAGCAGC------------------------
------------------------GACGGCGACACTTTCTTTCAGAGCAACAGCTCCATATTCCCGGACTCATCCGGA---------------TCAGACGACTCTCTGATTCTAGAAGATTCATCCTGGACTGAGGAGGACGATTATCTT
>ENSGACP00000017824_GACU
ATGGACACCGTGGCA---GCGGACTCGTCCCCGGCCGAGGAGGACGAGTCTTCGGACTCTGAGGTTTTGTGTTTGAAGAGAGTCGGAAGAAACTCAGACTGGCTTCGCTTGTTGGGAAACACCGAG------ATCCGCATCGGACGTGGACTGGACGTGACCCACCAGCTGCTGTCTCCC
AGTTGTCCTCTGATGATCTCCAGACTGCACTGTACTGTCAGACAGAGGGAGGATGGACAGTGGACAGTGACAGACGAAAAGAGCCTCAACGGCGTGTGGGTGAATGGAAACCGCATACCCGCCGAAGAAGCCCATCAACTGAGGCTCGGAGACTCCATACAACTGGGCGTCCCTGTGACT
GGGACAGAGGTGGAGTTTGACTACGTCCTCGTCCAGCGGCCCCTCAGAGACATCAAACACTACTTGGCAAGGGGA------CACAAGGAAAGCCCCAAAGCAGCCCCCGTTTCC---------AAGAAGTCCAAGAGGAAGTGGTCCGTG---GAGGAAGTGGAG------CCGTCCACC
---------TCCAAGCCGAAGCTCTACCGCTGCTCCTCT---GCAGACAAGTCCTTTGCGAAG------------------CCGTGTCCCGCGTCGCCAGCGCAGCGGCAGCCGAGGCTCGCTCACTCGCAATCG---------------------------------GAGGAAACTGGA
---------ACAAGCAGACAGGTCCAGGAAGTAGAC---CGGCCCTCGGATGGCTCCAACAGTCCCTGT------------------------------------------------------------------------------------------------------------GAC
CTGGATGAGCTGCAGATGTACAGCCAGAACATCCTGAGGTTGAGGGAGCAGGTGGACGACACCCAGAGGCAGGTGGCCTCTCTGGGGGGAGCGCCGCAGCGGGCTCACCCTCTCCGAGAGGAGCACGTCAGGGAGCTGCAGGCTCAGCTGGAGACGCTGAGAGCCAAG------------
------------ATGCACCGGATGGAGACGTTGGAGAAGTCCTTCAGTAGAACTAAGAGGCAGCTAGAGGCACAGAAAACCAAGCAACAAGAGGAGCATTTGAAAAAGCAGCTGGAAGAGGCCTTGCAAGAGCAAAAGAAAGTAATAGACGAGCTTGCCCATTCTCGAGAAGGATTCGAA
GAGATTCTCTTGGCCAAAAACAAAGAGCTGGAATTGACAAAGGAGGAGAAAGAAAAGGCCAGAGCCCAAAAGGAGGAAGTAGTTACACAGGTGACTGAAGTTTTGGAGAACGAGCTTCAGTGCATCATCTGCTCCGAGCTCTTCATCGAGGCCGTCATCCTGAGCTGCGCTCACAGCTTC
TGCAGTCATTGCATCAAGCAGTGGCGCAGAAAGAAGGACGAGTGTCCCATCTGCCGGCGGGCCATCCAGTCCCAGACCCGCTGCCTGGCCCTGGACAACTGCATCGACAGCATGGTGAAGAACCTGAGCCTGGACATGAAGTCGAGGCGGCAGACGCTTATTACCGAGAGGAAA------
---------------------------------GCTGACGCTGCT------CAG------------GTGACGGTGATCCACGACGACGACAGCAGCAGGAGCAGC------------------------------------------GACAGCAGCCTGGTGTCCATCGACAGCAGCCTG
AGCTCCGCGGTCTCGTTGGAAACGGACACCAGCATCCACCTGGACTCCAGC------------CCGGACTACAGCGGCTACTCGGACCAAAGTCTCGAC------------------------------GGCTTTGAGGAT---------
>ENSXMAP00000017393_XMAC
ATGGAGGGCGTAACA---ACGGATTGCTGCTCGGCTGAGGAGGATGACTGCTCAGACTCGGAGGTTTTATGTCTCATGAGAGTCGGAGAAACCTCGGACTGGCTCCGTTTGTTCGAAAACGCAGAG------GTCACTGTTGGACGGGGTGTAGAGGTAACCCACCAGCTGTTATCTTCA
ACCTGCCCTCTTATGATCTCCAGGCTGCACTGTTCCTTCAGGCAAAAGGAAGACGGCCAGTGGACAGTGACGGACAAGAAGAGTCTCAACGGTGTGTGGGTAAATGGAGAGCGGATACCTGCTGAGCAACCCCATCTGCTCCAACTCGGAGACTCCATCCAGCTTGGAGTTCCTTTATTA
GGGACCAAAGTGGAATTTGACTATATCCTCATCCAGCGGCCCCTCAAAGACATTAAGCCCTACCTGGTAAAGGAA------CATAGAGAGGATACCAAAGCAGCCCACACACCC---------AGAAAGTTCAAGAGGAAGTTGGGCGTA---GAAGAGGTCGAG------CCTTCTACC
---------TCCAAGCACAAGCTCTACCGCTGCTCTTCT---GCAGATAAATCGTTCGCAAAG------------------CCCTGTCCTCTGTCTCCTGTGAAGGCGAGGCGGCAGCTCAGTCACACACAGCCA---------------------------------GAGGAGACAGTA
---------ACCGGCAGAAAGGAGCATGAAGGAGAGCTGCCTCCTTCCGATGGATCCAGTTCTGTCTGG------------------------------------------------------------------------------------------------------------GAC
CTCGACAACCTGCAAATGTACAGCCAGAATATCCTGCTCCTGAGGGAGCAGGTTAGCGACACGCAGAGGCAGGTCGAGTCTCTGGAAGGCGAGCCCAGGCAGGCGGACCCTCTGCGGGGAGAGCAGGTCCGGGAGCTGCAGGGTCAGCTGGAGGCGCTCAGAGCCAAG------------
------------ATGCACCGCATGGAGACGTTAGAGAAATCCTTCAGTGAAACAAAGAGGCAGTTAGAGGAGCAGAAAACCCAACAGCAAGAGGAGTTAATGAAAAAACAGCTTGAAGAGGCCTTACAAGAGCAAAAAAAAGTGATAGATGAACTCGCCCTCTCTCGTAAAGGCTTTGAG
GAAATTATATTGGCTAAAAACAAAGAGCTAGAAGTAACGAAGGAGGAGAAAGAAAAGGCGAGAGCGCAGAAAGAAGAGGTAGTCACTCAAGTTACTGAAGTCCTAGAGAACGAGCTTCAATGCATCATCTGCTCAGAGCTCTTCATTGAGGCTGTCATCCTGAACTGTGCCCACAGTTTC
TGCTGTTACTGCATCAAGCAGTGGCGCAATAAAAAAGACGAGTGTCCCATCTGCCGCCAGGCCATCCAGTCCCAAACCCGCTGTCTGGCTTTGGATAACTGCATCGACCGCATGGTGGAGAACCTGAGCCTGGACATGAAGGCCCGGCGGCAGACCCTCATCACTGAGAGGAAA------
------------------------------------------------------------------------------------------------------------------------------------------------------------------GGTATGAGTTCCAGCCAG
AAAGTTGTATTCACTCATGAT---------------------------------------------------------------------------------------------------------------GGGCATGAA---------
