# Supplementary material for: Global expression pattern of genes containing positively selected sites in European anchovy (Engraulis encrasicolus L.) may shed light on teleost reproduction
Source: PLoS One. 2023 Aug 11;18(8):e0289940. doi: 10.1371/journal.pone.0289940 (PMC10420382; doi:10.1371/journal.pone.0289940)
Supplement: S1 File — (ZIP) [file pone.0289940.s008.zip › alignments/anchovy.17274_ANCH.fas]

>ENSONIP00000022481_ONIL
------------------------------------------ATGTCCAGACCT---TACAGACTGCTGGTTAAAAATGCCAAACAGCTAGTTTTGATCTGCAAAAACTCTGAGAAGTACCTGACCAAAGATGGGATGCAAAATCTGTGCGTGATTGAAAACGGGAGCATTGTAATAGGA
AGTGATGGGCTGATTAAAGCTGTAGGGCCTGCAGAAACCATCAGAGCTCAGTATGCAGAAGCTTTGTTTGACAAAGTGATCGATGCTGCAGGAATGTGCGTCCTGCCAGGCTTGGTTGATGCTCACACTCATCCAGTCTGGGCTGGGGACCGGGTGCATGAATTTGCAATGAAGCTGGCA
GGTGCCACCTATATGGACGTGCACCGAGCAGGTGGAGGCATCCACTTCACGGTGGAGCACACTCAAGCTGCCCCCGCCTCGGACCTCCTGGCGTCCCTCCGCAGCAGATTGGTGCGGATGCAGCGAGCGGGCACCACCCTGGCGGAGTGTAAGAGCGGTTATGGCCTGGAGCTGCAGACC
GAGCTGAAAATGCTGGAAGTGATCGAGGAGGCCCGGCGCTCCCTACCTATAAACATCTCTGCCACCTACTGCGGAGCTCATGCAGTGCCCAAAGGGAAAACAGTGGTAGAAGCTACAGAGGACATTCTGAGAGTTCAGCTGCCTCGGCTGAAGGAAAGGATGTCTGCTGGGACTCTCAGA
GTCGACAACATCGACGTGTTTTGTGAGCAGGGAGTGTTTGACCTCAGCTCGAGCCGCTCCATCCTGCAGGCAGGCAAACAAATGGGCCTCAACATTAATTTCCACGGAGATGAGCTTCATCCCATGAACTCTGCTCAGATGGGGGCGGAGCTTGGAGCCTTAGCCATCAGTCACCTAGAG
GAGGTGACAGATGCAGGAATTGCTGCCATGGCCAAAGCAAAAACTGCTGCAGTCCTCCTGCCGACTACAGCTTACATTCTG------CGGTTGCCCCAGCCTCGGGCCAGAGACATGCTGGACGCCGGAGTGATTGTGGCCCTCGGCAGCGACTTCAACCCCAACGCCTACTGCTGCTCT
ATGCCGATAGTGATGCATCTGGCCTGCGTTAACATGAGGATGTCCATGCCAGAGGCTTTGGCCGCCGCCACCATCAACGCGGCCTACGCCCTCGGGCGCTCCCACACACATGGATCGCTGGAGGTCAACAAGCACGGAGACCTGCTGCTCCTCAACGCCACACGGTGGGAGCACCTGATT
TACCAGCTGGGAGGACATCAGGAGCTCATCCGTTATGTCATCATCAAAGGGGACATCGTCTACGATAACAACAAAATCCTGGACTTG
>ENSTNIP00000015645_TNIG
---------AGGTGTGCCGCTCGTTCA------------AGAATGTCCAGTAGA---TACAGACTGCTGGTGGACAACGCCAGCCAGGTGGTCCAGATCTGTACCGATGGAGAGAAGTTTCTGACCAAAGGTGGGATGAAGAACCTGAGCGTGATGGAGAACGCCAGTGTTGTTATTGGC
AGGGATGGGTTGATTAAGGCTGTGGGGCCCGCTGAAGCCATCCGTTTGCAGTATTCAGAAGCTGCTTTCGATAAAGTTATCGATGCAAAAGGGATGTGTGTTCTGCCCGGGCTGGTCGATGCCCACACCCATCCAGTCTGGGCTGGGGACAGGGTGCATGAATTTGCAATGAAGCTGGCA
GGTGCCACCTACATGGACGTGCACCGAGCTGGCGGAGGGATCCACTTCACGGTGGAGCACACTCGAGCCGCCGGGGCCTCGGAGCTGCTCCGCTCCCTCGCCAGCAGGCTGGCGCGGATGCTGCGGGCGGGTACCACGCTGGTGGAGTGTAAGAGCGGCTACGGCCTGGACCTGCAGACA
GAGGTGAAGATGCTGGACGTGATCGAGCAGGCCAGGCGCACCCAGCCCATCAACATCTCCTCCACCTACTGCGGGGCTCACGCCGTGCCCAGAGGGAAGACGGTGGCAGAGGCCACAGAGGACATCCTGCAGGTCCAGCTGCCGCGGCTGAAGGAGCTGATGTCCGCCGGAGCCCTCAGA
GTGGACAACATCGATGTCTTCTGTGAGCAGGGGGTGTTTGACCTGGACGCCACACGCTCCATCCTGCAGGCTGGCAAAGACCTGGGCCTCAACGTGAACTTCCACGGAGACGAGCTTCACCCCATGAACTCCGCCCAGCTGGGTGCTGAACTTGGAGCTTTAGCCATCAGCCACCTGGAG
GAGGTCACAGATGAGGGAATCGCTGCCATGGCAACCGCACGGACTGCCGCTGTGCTGCTGCCAACCACCGCCTATATCCTGCGT---AGGCTGCCGCAGCCCCGGGCCAGGGACATGCTGGATGCCGGGGTCATCGTGGCTCTGGGCAGCGACTTTAACCCCAACGCCTACTGCTGCTCC
ATGCCTATCGTCATGCACCTGGCCTGCGTCAACATGCGCATGAGCATGGCCGAGGCCCTGGCCGCAGCCACCATCAACGCGGCCTACGCCCTCGGCCGCTCCCACACCCACGGCTCGCTGGAGGTCGGCAAGCACGGAGACCTGCTCGTCCTCGACAACAGTCGATGGGAGCACCTGATC
TACCAGCTGGGAGGACACCGGGAGTTGATCCGCCACGTCATCATCAAAGGACACCTCGTC---GACACCGACCAGAGGATGCAGCTC
>anchovy.17274_ANCH
------------------------------------------ATGCCGAGTGAC---TTCCGTCTGCTGGTGCGTAACGCGTCTCAGCTGGTGTGTGTGTGTCGCGAGCGCCAGAGTTTCCTCCTCAAGGAGCAGATGCAGGATCTCGCCGTCCTGGAGGAGTCCAGCCTGGTGGTTGGA
CATGACGGCTTGGTGAAGGCGGTGGGCGGGGTTAAGGAGATTGATGAGCAGTTTTCTGGCTCCTCCTTTGAGAAGACGCTGGACGCCACCGGCATGTGTATCATCCCTGGTTTAGTGGATGCTCACACTCACCCGGTGTGGGCTGGAGATCGGGTCCATGAGTTCGCCATGAAGCTGGCT
GGTGCGACCTACATGGATGTCCACAAGGCGGGAGGTGGTATCCACTTCACGGTGAACGCGACGCGTGCGGCGGCGGACTCCGACCTGCAGGAGGCGCTGTGTGGCCGCTTGTGGCGCATGCTGCGCGCCGGCACCACCCTGGTGGAGTGTAAGAGCGGATACGGCCTCAACACACACACG
GAGCTCGCCATGCTGAGGGCCATACACACCGCCAGACACACACACCCCATCGGCATATCGGCTACATACTGCGGAGCACACGCAGTGCCCAGGGGTATGACGCAGGAGGAGGCTTTGCGTGACATCCTGAATGATCAGCTCCCTCGACTACAAGAGAGTGTGTCTCGAGGAGAGGTGTCT
GTCGACAACATAGACGTCTTCTGTGAGAAAGGTGTGTTTGAGGAGGATGCCACTCGACAGATCCTCACCGCCGGGAAAAACATGGGACTAAACATTAACTTCCATGGAGATGAACTACACCCTATGAAGGCTGCAGAGCTGGGTGCGGAGTTAGGAGCGCTGGCTATCAGCCACCTGGAG
GAAGTGTCTAACGAGGGCATAGCTGCAATGGCCACCGCCAAGACTGCAGCGGTACTGCTGCCTACGACTGCTTATATACTG------AGACTGAAGCAGCCGCGTGCTCGTGACATGCTGGATGCAGGAGTCATCGTATCCCTCGGCAGCGACTTCAACCCCAACGCTTACTGCTGCTCT
ATGCCTCTAGTCATGCATCTGGCGTGCGTGAACATGCGTTTGTCTCTGACGGAGGCGTTGGCCGCGGCAACCATCAACGCAGCGTACGCGTTAGGAGTCGCCCACACACATGGGTCGCTGGAGACGGGGAAACAAGCAGACATGCTAGTCATCAATGCACCCAGGTGGGAGCATCTGATC
TATCAGCTGGGCGGCCACCAGGAGTTGATCAAACATGTCATCATCAAGGGAAACATCGCCTACGACAACCCACAAACACTCAACCTC
>ENSTRUP00000038143_TRUB
AGCAAAGCGCAGAGAGCAAAGCGTGAGCGCCGTCATTTGAGAATGTCCAGTAAT---CACAGGCTGCTGGTGGAAAACGCCGACCAGGTGGTTGTGATCTGCAACCATGGAGAGAAGTTTCTGACTAAAGAGGGGATGAAAAACCTGAGCGTGATCCAGAACGCCAGCGTTGTTATTGGA
AGAGATGGGCTGATTGAAGCTGTGGGGCCGTCTAAAGCCATCAGTCTCCAGTATTCAGGAGCCTCCTTTGATAAGGTCATCGATGCTAAAGGGATGTGTGTTCTGCCTGGGTTGGTTGATGCCCACACCCATCCGGTCTGGGCTGGAGACAGGGTGCATGAATTTGCAATGAAGCTGGCA
GGTGCCACCTACATGGATGTGCACCGCGCCGGTGGAGGGATTCACTTCACGGTGGAGCACACTCGCGCCGCGGCGGCCCCGGAGCTGCTCGGCTCCCTCGGCAGCAGGTTGGCCCGGATGCTCAGAGCAGGCACGACCCTGGTAGAGTGTAAGAGCGGCTACGGCCTGGAGCTGCAGACC
GAGGTGAAGATGCTGGAGGTGATCGAGAAGGCCAGGCGCAGCCTGCCCATCAATATCTCCTCAACCTACTGCGGAGCTCACGCTGTGCCCAAAGGGAAGACGGTTGCAGAGGCCACTGAGGACATCCTGCAGGTCCAGCTGCCGCGGCTGAAAGAGCTGATGTCCGCCGGGACCCTCAGG
GTTGACAACATCGACGTCTTCTGCGAGCAGGGGGTGTTCGACCTGGACGCCACGCGCTCCATCCTGCAGGCTGGCAAGGAGCTGGGTCTCAACATTAACTTCCACGGAGATGAGCTCCATCCCATGAACTCTGCTCAGTTGGGTGCTGAGCTTGGAGCTTTAGCCATCAGTCACCTGGAG
GAGGTCACAGATGAGGGAATTGCTGCCATGGCAACGGCCGGGACTGCCGCCGTCCTCCTGCCAACTACAGCTTATATCCTA------CGGCTGCCGCAGCCCCGAGCCAGGGCCATGCTGGACGCCGGTGTCATCGTCGCCCTCGGCAGTGACTTCAACCCCAATGCCTTCTGCTGTTCC
ATGCCCATCGTCATGCACCTGGCCTGTGTCAACATGAGGATGACCATGTCGGAGGCTCTGGCCGCCGCCACCATCAACGCCGCCTACGCCCTCGGCCGCTCCGACACCCACGGCTCGCTGGAGGTCGGCAAGCATGGAGACTTGCTCGTCCTCAACAACAGTCGATGGGAGCATTTGATC
TACCAGCTGGGAGGACATCGGGAGCTAATCCGCCATGTCGTCATTAAAGGAAACGTGATT---AACACTGACCAGACGATGCCGTTA
>ENSDARP00000028107_DRER
------------------------------------------ATGTCTGCAAACAGTTTCAAACTTCTAGTCAAGAATGCAACACAGCTAGTGTTAGTTTGTAGAAATGGGGAAAAGTATCTTACCAGAGATGAGATGCAGACTCTGGCTGTGCTGGAGAACGCCAGTGTGCTGATTGGA
CATGATGGACTAATCAAAGCTGTTGGACCAGCAGACGTCATTGAAACTCAGTTTGAAGGAGCAAAGTTTGACAAAGTTCTCGACGCTTCCGGCATGTGTGTTCTCCCAGGTCTTGTTGATGCACACACGCATCCAGTGTGGGCTGGAGATAGAGTGCATGAGTTTGCCATGAAGCTGGCC
GGCGCCACATATATGGAGGTGCATGAAGCTGGAGGAGGAATCCATTTCACAGTGGCACACACTCGCTCGGCCAGTGAACAGCATCTGTTGGCTGCTTTGAAAAGCCGTCTGGAGCGCATGATGAGAGCTGGAACCACACTGGTGGAGTGTAAGAGCGGATACGGACTCGAGCTGGACACT
GAAGTCAAGATGCTGAGAGTGATCAATTCGGCAAGAAAGTCGTTGCCCATCGGGATATCAGCAACATACTGTGGAGCCCACGCAGTGCCCAAAGGTAAAACTATGGAAGAAGCCACTAAGGACATTGTTGCAGTGCAGCTGCCCAAAATAAAACATCTAAGCGCTTCAGGTGATCTGCAA
GTGGACAACATTGATGTATTTTGTGAGAAAGGTGTGTTCGATCTCACCTCCACTCGTTGCATACTCCAGGCCGGCAAAGACATGGGCCTCAACATCAACTTTCATGGCGATGAACTCCATCCTATGAACTCGGCACATCTTGGTGCAGAACTTGGCGCTTTAGCGATCAGCCATTTAGAG
GAAGTGACATATGATGGGATTGTTGCCATGGCGAAATCGAAAACATCAGCGGTCCTCCTTCCCACCACTGCATATATATTA------CGACTTACTCCACCACGTGCGAGAGATATGCTTGATGCTGGAGTCATAGTGGCTCTGGGCAGCGACTTCAACCCCAATGCCTACTGCTGCTCA
ATGCCTATGGTGATGCACTTGGCCTGTGTGATGATGAAAATGTCTATGCCAGAAGCTCTGGCCGCAAGCACCATAAATGCAGCCTACGCTCTCAACCGCTCACAAACACATGGCTCGCTTGAAGTTGGGAAACAGGGAGACCTTGTGATCGTCAATGCACCACGGTGGGAACATCTGGTC
TACCAGTTTGGGGGTCATCAAGAGCTCATCAAATATGTCATAATCAAAGGCGATTTTGTTTATGAAAATGATAAAGTTTTGAATCTT
>ENSGACP00000026496_GACU
------------------------------------ATCAAGATGTCCAGTAAT---CCCCGGCTGCTGGTGAAGAACGCCCAACAGGTGGTTCTGATCTGCAACAACGGAGAGAAGTTCCTCACCAAACTCGGGATGCAGAACCTTTGTGTGATTGAAAATGGGAGCGTAGTGATTGGG
AGCGACGGGCTGATTGAAGCCGTGGGCCCCGCGGAAGTCCTCCGCGCGCAGTACTCACGCGCGTCCTTCGATCACGTGATCGACGCGACAGGCATGTGCGTCGTGCCCGGGCTGGTCGACGCGCACACGCACCCGGTGTGGGAGGGGGACCGGGTGCACGAGTTTGCAATGAAGCTGGCG
GGCGCCTCCTACATGGACGTGCACCGGGCCGGCGGAGGGATCCACTTCACCGTGGAGCGCACCCGAGCCGCCGCCCCCCCGGAGCTGCTGGCCTCCCTCCGCGGCCGCCTGGTCCGGATGCAGCGAGCCGGCACGACCCTGGTGGAGTGCAAGAGCGGGTACGGGCTGGAGCTGCAGACC
GAGCTGAAGATGCTGGAGGCGATCGAGGAGGCCCGACGCACGCTGCCCATCAACATCTCCTCCACCTACTGCGGAGCTCACGCGGTGCCCAGAGGGAAGTCGGTGGCGGAGGCCACGGAGGACATCCTGCGGGTGCAGCTGCCCGAGCTGAAGGAGCGGATGTCCGCCGGGGCGCTGGGA
GTCGACAACATCGACGTGTTCTGTGAGCGCGGCGTGTTCGACCTCGGGTCCACGCGCGCCATCCTGCAGGCCGGCAAAGACATGGGCCTCAACATCAACTTCCACGGGGATGAGCTGCACCCCATGAACGCTGCTCAGTTGGGTGCAGAACTCGGGGCCTTGGCCATCAGTCACCTGGAG
GAGGTCACCGATGAGGGGATCGCTGCCATGGCGACAGCAGGAACGGCCGCCGTCCTTCTCCCAACCACGGCCTACATACTG---AGCAGGCTGCCTCAGCCACGGGCCAGAGACATGTTGGAAGCCGGAGTGATAGTCGCCCTCGGCAGCGACTTCAACCCCAACGCCTACTGCTGCTCC
ATGCCGATAGTCATGCACCTGGCCTGCGTGAACATGAAGATGTCCATGCCCGAAGCTTTGGCCGCCGCCACCATCAACGCCGCCTACGCCCTGCGGCGCTCCGACACACACGGCTCGCTGGAGGTCAACAAACACGGCGACCTGCTGGTCCTCGACACCCCGCGGTGGGAGCACCTGATC
TACCAGCTGGGCGGACATCAGGAGCTGATTCGCTACGTCGTCATCAAAGGAAACGTCGTCGTTGATAATAACAAAACTATGCAGCTG
>ENSXMAP00000015493_XMAC
------------------------------------------ATGTCCAGAAAT---CACAGGCTGCTGGTGAAAAATGCCAAGCAGGTTGTTTTAATCTGCAACAACGGGGAGAAGTTCCTGACCAGGCATGGGATGAACAACCTGAGTGTGGTCGAAAACGCCAGCGTTGTCGTCGGC
AGTGATGGTCTGATTAAAGCTGTGGGTCCTGCAGAAACCATCAGCGCTCGGTACTCGGAGTCCTCCTTCGATAACGTGATCGATGCTGCAGGGATGTGTGTTCTTCCTGGGCTTGTTGATGCTCACACTCATCCAGTCTGGGCCGGAGACAGAGTTCATGAATTTGCAATGAAGCTAGCC
GGTGCCACCTACATGGAGGTGCACCGCGCCGGAGGAGGAATCCACTACACGGTGGAGCACACTCGAGCCGCTGCCGCCTCCGACCTGCTGGCCTCCCTGAGGAGCCGGCTGCAGCGGATGCAGCGAGCCGGAACCACCCTGGTGGAGTGCAAGAGCGGATATGGCCTGGAGCTCCAGACG
GAGCTGAAGATGCTGGAGGTGATCGAGGAGGCGAGCAGATCGCTTCCCATCAGCATCTCCTCCACGTACTGTGGAGCCCACGCTGTGCCCAAAGGGAAGACGGTGGCAGGCGCCACAGAGGACGTCCTGCAGGTTCAGCTTCCTCGGCTGAAGGAGCTGATGTCTGCCGGGAGACTGAAG
GTCCAAAACATCGACGTTTTCTGTGAACAGGGAGTTTTTGATCTGGACTCGACGCGCGCCGTCCTGCTGGCTGGGAAAGAAATGGGCCTCAACATCAACTTCCATGGAGACGAGCTGCATCCCATGAACGCTGCAAAGATGGGAGCGGATCTCGGAGCGCTGGCTATCAGCCATCTTGAG
GAGGTCACAGACGAAGGGATCGTCGCCATGGCGAAATCGAAAACCGCTGCCGTCCTCCTTCCGACCACGGCTTACATCCTA------CGGTTGCCTCAGCCTCGGGCCAGAGACATGCTGGAGGCAGGCGTGATCGTCGCCCTCGGCAGCGACTTCAACCCCAACGCTTACTGCTGCTCA
ATGCCGGTAGTGATGCATTTAGCCTGCGTCAACATGAGGATGTCCATGACTGAGGCTTTGGCTGCCGCTACCATCAACGCCGCGTACGCTCTCAGCCGCTCCGACACGCACGGATCCCTGGAGGTGAACAAACACGGAGACCTGCTGATCCTGAACGCAACACGGTGGGAGCACCTGATT
TACCAGCTGGGCGGGCACCAGGAGCTCATCCGCTACGTCGTCATCAGAGGAAACATCGTGTATGATAACGACAAAACCCTGGACCTC
