# Supplementary material for: Global expression pattern of genes containing positively selected sites in European anchovy (Engraulis encrasicolus L.) may shed light on teleost reproduction
Source: PLoS One. 2023 Aug 11;18(8):e0289940. doi: 10.1371/journal.pone.0289940 (PMC10420382; doi:10.1371/journal.pone.0289940)
Supplement: S1 File — (ZIP) [file pone.0289940.s008.zip › alignments/anchovy.17479_ANCH.fas]

>ENSONIP00000015851_ONIL
ATGACGGGGGCGTGTTCTGACGTCATTACGCTTGAAAAACGAGCCTTCCATATTTGGTGTCCCCTTCCTGGAACAGCTTCACGCTTCATGATGCTGTGCATGTCGCGCATGCTGCGGCGGGGCTCGGGCATCGCCGCGCGGCTCGCACGGCGGGAC---------------CGGGCGCTC
AGT---TTG---------GCGGGTCTTTCGTGCCGGCACTACAGCACCGAGACGGCTCCTCACATCCCGGGAATGGAGTATCAGGACGCCATTTGCACTCTGAACACGTTGCAGACAAATGCCAGCGCCTTGGAGCAGGTACGACGAGAGCGCAGCAATCCTCAGCTGCAGCTGAACGCC
ATGAGAGCCTTCCTGGAGCGAGCCGGCCTCGCG------GTGGACGAACTCGACCATCTCAATATCATTCACGTGACAGGAACAAAGGGCAAGGGCTCGACGTGCGCGTTCACAGAGCAGATTTTAAGAAATTATGGCTTCCGCACAGGATTTTACAGCTCTCCACATCTGGTGCAGGTC
AGGGAGAGGATTCGGATCAACGGACAGCCAATCGGAAAAGACCTCTTCACTAAATACTTCTGGCAGGTTTACGGGCGACTCGATGAAACAAAGGATGCCCACGGAGGGACGATGCCGGCGTATTTCCGCTTCCTCACCATCTTGGCCTTCCATGTCTTCCTCCAAGAGAAGGTGGATTTA
GCTGTGATTGAAGTTGGCATAGGCGGCGCGTACGACTGCACCAACATCATAAGGAGGCCGTGGGTGTGTGGCATCTCCTCTCTCGGCATAGATCACACTCAGATTCTTGGAGACACCATCGAGAAGATCGCCTGGCAGAAAGGAGGCATCTTCAAGCCCGGAGTCCCCGGCTTCACCGTC
AGACAGCCAGAGGGCGCCATGCCCGTGCTCAAGGAGCGGGCCAAAGAGATCGGATGCCCACTGTGGGTGTGTCCACAGCTCGAGGACTACCAACCGGACTGTGGACCTTTGCACCTGGGCCTTGCAGGGCAGCACCAACGCTCCAACGCCTCCCTCGCCCTCCAGCTGAGTCACACCTGG
CTCCAGAGGAGA---TGCCTACCAGCA---------------GATCACAGCTTT------------CCCATCACCACTGTTGAAAACAACGGTACACTTCAGGCGCCTGCGTTCAGTCCCAGCCCCATCATGGTTAAAGGGCTGGCAGATGCTCAGTGGCCCGGCAGGACCCAGACCCTG
AAGCATGGAGAGGTGACTTACTTCCTGGATGGAGCTCACACCATGCGCAGCATGCAGGCCTGCGTTCAGTGGTTCAGAGAGACTGCAGCTCAGCACGAGAGGAGCGCCAGTGGAGCTGTAGCCAGAGTGCTGCTGTTCAACGCAACAGGAGAGAGAGACTCGGCTGCCATGCTGAAACTG
CTGGTGACGTGTCACTTTGACTTCGCTGTCTTTTGCCCAAACATCACTGAAGCCATTGCTTCCTGTAACGCAGACCAGCAGAACTTCAACGTGTCCGTGGAGAACATGCTGACACGCTGCTTGGACAACGAGAGGAGCTGGCGACTTCATAACCGGCTG---------------------
---------GGTGACGACAAAGGCACCCAGTTGCTGATCCAGGACAGT------CTTCCTCGTTTACCTGAGCACAGA------------------GGGGACACCTTGGTGTTCCCGTGCATCCTCAGCGCCCTCCAGTGGATCACGCAGGGCAGAGACTCTGTGCTGGCCGACCCGGCC
AAGACGACGTTGGCGGTTAAACAGAGTGTCACGGCCAAAGCCGCTCCCCTCCGTGAGGCCGCCGAGATCCACGTCCTCATCACCGGAAGCCTCCACCTGGTGGGAGGAGCTCTCAAACACCTGGACCCAGCTTCCTCTAAG
>ENSTNIP00000022696_TNIG
------------------------------------------------------------------------------------------------------------------------------------------------------------------------------------
------------------------------------------------------------------------------------------------------------------------------------------------------------------------------------
---------------------------------------------------------------------------------------------------------------------------------------------------------------------------GTTCAG---
------------------------------------------------------------------------------------------------------------------------------------------------------------------------------------
------------------------------------------------------------------------------------------------------------------------------------------------------------CCGGGGGTTCCAGCCTTCACGGTC
CGGCAGCCCGAGGACGCCCTGGCGGTGCTCCGGGACCGGGCCAGCGAGGCCGGCTGTCCCCTGCAGCTGTGTCCTGAGCTGGAGGACTACCAGGCGGCCTGCGGAGCTCTGCGCCTGGGCCTGGCGGGGCAGCACCAGCGCCCCAACGCCTCCCTGGCGCTGCAGCTGAGCCACGCCTGG
CTGCAGAGGCGCCACCTCAGGCCCAGCCTCGTCACGGTCAAAGGTCAGTGCCGCCGCGCCGCCGTGCCGTCACCAGCA---GCG---------------------------------------------TCTCTAAGGCCGCTGGCGGACACGGAGTGGCCGGGCCGGAACCAGACCCTG
AAGCACGGGGCCCTCACCTACTTCCTGGATGGGGCCCACACCATGCGCAGCATGCAGGCCTGCGTGGAGTGGTTCCTGGAGGCTGCAGCCCAGCATGAGAGGAACGCCAGTGGACCCGTGGTCAGAGTTCTGCTCTTCAACGCCACCGGGGAGCGAGACGCCGCAGCCATGCTGAAGCTG
CTGCTGCCGTGTCACTTCGACTTTGCTGTGTTCTGCCCAAACATCACGGAAGCCGTGGCCTCCAGCAGCGCAGCGCTCCAACGGTTCCGTCTCTCC------------------------------------------------------------------------------------
------------------------------------------------------------------------------------------------------------------------------------------------------------------------------------
---------------------------------------------------------------------------------------------------------------------------------------------
>anchovy.17479_ANCH
------------------------------------------------------------------------------------------ATGGTGCGATTCTCCCGCGTGTGGAGACATTACTCCGTATTTACCGCC---TTACAACTTCAGGGA---------------AGC---TGG
CTAAACTTC---------ACTCAAGGGTCTTTGAGGTATTCCAGCACAAAGGCTGCTCCCCATTTCACAAGAATGGAGTACCAGGACGCGGTATGCACCCTCAACACGCTGCAGACCAACGCCAGCGTCCTGGAGCAGGTGCGACGGGAGAGGGGTCCCCAAGAGCTCCAGCTCCAGGCC
ATGAAGGGCTTCCTAGAACGGGCAGGCCTCACG------GTGGAAGAGTTGGACCATCTAAATATCATTCACGTCACCGGCACAAAGGGAAAGGGATCAACGTGTGCTTTCACTGAGCAGATTCTTCGCAGCTACGGCTTCCGCACTGGATTTTACAGTTCACCTCATCTGGTCCAAGTG
AGGGAGAGGATCCGTATCAATGGTCAACCCATCAGCAAGGACCTCTTCACAAAGTACTTCTGGCAGGTCTATGGTCGCCTAGACGAGACCAAGGACTGTCATGGTGGCTCCATGCCAGCTTACTTCCGCTTCCTCACCATCCTGGCCTTCCACATCTTCCTCCAAGAGAAGGTGGACTTG
GCAGTTATTGAAGTGGGAATAGGTGGAGCCTACGACTGTACCAACATTATCAGACGGCCATGGGTGTGTGGGATATCATCCCTCGGGATCGACCACACGAGTATCCTTGGAGACACGATAGAGAAAATAGCCTGGCAGAAAGGAGGCATATTTAAGCCAGGAGCACCAGCGTTCACAGTA
AAGCAGCAGGAGGGTCCCATGATGGTCCTGCGGGAGCGGGCAGAAGAGATCGGGTGTTCTCTGAGCGTGTGTCCTGAGCTGGGTGACTATACGGTGGAGGAGGGTGTGCTGCGTCTGGGTCTGGCCGGAGATCACCAGCGCATCAACGCCAGCCTGGCCCTACAGCTCAGCCACAGCTGG
CTACAGCGACGC---TGCCTGCCTGAT---------------AAGCACCTCCCA------------GCTGCG---GCC---GAGTACAGTGGTGTATCGCAGGCTGAAGGCTTCAAGCCCAGTCCCGTCATGCTGAAAGGTCTGGCGGATACGGAGTGGCCTGGGCGGACGCAGACTCTG
AGGCGTGGCCCGATCACATACTTCCTAGACGGAGCCCACACCACGGGCAGCATGCTGGCCTGCGCACAGTGGTTTAACGAGGCCGCAGCACAACGAGAGCAAATGGCGGGGGGCCCAGTGGTGAGAGTGCTGCTGTTCAACGCCACAGGAGAGAGAGACACGGCTGCCATGCTCAAGCTC
CTGGTGCCATACCATTTTGACTTTGCTGTTTTCTGCCCAAACATCACAGAAACGATAGCTGTGTGCAATGCAGACCAGCAGAACTTCAACGTCTCGGTGGAGAACATGCTGACGCGTTGCCTGGACAACCAACAGAGTTGGCGACTGCTGACGGGGCCGCGAGAGGGCCAGACGAGGCCC
GACGTTGGGGAGGAGGCCGACGAGACTGAGCTACTTATCTCCGGACGC------CTCCCCCTGGTCGCCGAGCAACAGCACCGGAGGAGGCCAGGCGGAGACACGCTGGTCTTCCCCTGTATCTTGAGCGCCCTCCAGTGGATCACACAGGCAAGGGACCCTGTGCTGGCCCTGCCAGGG
AAACGAGTCATCCCCGTGAAGCCAAGCGTGGCCGCCAAGGCCTCTCCACTCCGGGAGGCCACCGAGATCCACGTGCTGATCTCTGGAAGTCTCCACTTGGTCGGGGGAGCACTTAAACATCTGGACCCGGCGTCAGCCTCT
>ENSTRUP00000021682_TRUB
---------------------------------------------------------------------------------CGC---------------------------------------------------GCGTGGCTGCGGCGCCCCGCGGTAGCCGCGCAGTTCCGAAACAGC
TCCGCTTTGTGCGGTTCGACCGGGTTGACAGTGCGGAACTCCAGTACCAAGACGGCCCCTCATATACCCGGCATGGAGTACCAGGATGCCATCTGTACTCTGAACACGCTTCAGACCAATGCCAGCTGTTTGGAGCAGGTACGGCGGGGCCGGAGCCACCCTCAGCTGCAGCTCCAGGCC
ATGAAAGCATTTCTGGAAAGAACCGGTCTGACA------GTGGAGGCGCTGGATCATCTCAATATCATTCATGTAACAGGAACCAAGGGCAAGGGCTCAACGTGCGCGTTCACTGAGCAGATTTTGAGAAGTCACGGCTTCCGTACAGGCTTCTACAGTTCCCCCCATCTGGTCCAGGTC
AGGGAGAGAATTCGGATCAACGGACAGCCCATCGGAAAAGAGCTTTTCACCAAATACTTCTGGCAGGTTTATGGACGGCTCGAGAAATCAAAGGACGCCCACGGGGGGACGATGCCAGCGTACTTCCGTTTCCTCACCATCTTGGCCTTTCACGTGTTCCTTCAGGAGGAGGTGGATTTA
GCTGTAATTGAAGTTGGTATTGGTGGAGCGTATGACTGCACCAATATTATACGGAGGCCATGGGTTTGTGGTATCTCCTCTCTGGGGATTGACCACACTCAGATTCTTGGAGACACCATTGAAAAGATTGCCTGGCAAAAGGGAGGGATCTTCAAGCCAGGAGTTCCTGCCTTTACTGTC
AAACAACCAGAGGATGCCATGGTGGTCCTCAGAGACAGGGCCAGGGAAACTGGATGTCCTCTGCGGGTGTGTCCAGAGCTGGACGACTACCAAAAACACTGTGGACCTCTGCGTCTGGGCCTGGCAGGGCAGCACCAGCACTCCAACGCCTCCCTGGCCATCCAGCTGAGCCACACCTGG
CTGCAGAGACGA---TGTCGTCCAGTGTCGCTGACCCTAACAGATCAGAGCGGT------------CCCTCCCCTGCT---GAGCTCTCAGGTCTGTCCCAGGCACCTCAGGTCTGTCCCAGCCCCATCACGGTCAAAGCCCTGTCAGACACAGAGTGGCCTGGGAGGAATCAGACCCTG
AAGCACGGCGCCCTCACTTATTTCCTGGATGGAGCTCATACCATGCGTAGTATGCAGGCCTGTGTCGACTGGTTCGTGGAGGCTGCAGCTCAGCATGAAAGGAACGCCAGTGGACCCGTGGCCAGAGTTCTGCTGTTCAACGCCACCGGAGAGAGAGATTCTGCAGCCATGCTGAAGCTG
CTGGTGCCATGTCATTTTGACTTTGCTGTGTTCTGTCCAAACATCACTGAAGCTGCGGCCTCCTGCAACGCAGACCAGCAGAACTTCAATGTGTCGGTGGAGAACATGTTGACGCGCTGTCTGGACAACCAGAGGAGCTGGCAGCTCCACTCCAGC------------------------
------------------AAAGGTCCAGGGCTGCTGATCGAGGACAGCCCGTCTCTGGGG------CCGGAGAAGAAG------------------GCCGACACTGTGGTGTTCCCCTGCATCCTCAGCGCCCTCCAGTGGATCGCTCAGGGCAGGAACTCGGTACTGGCCCAGTCCACG
GAAGTCATCTTACCGGTTAAATCCAGCATCGTGGCCAAAGCTGCTCTGCTCCGGAATGCAGCAGAAATCCACGTCCTTATCACAGGGAGCCTCCACCTGGTTGGAGGAGTCCTCAAACACTTTGATCAGACTTCCTCTAAG
>ENSDARP00000118992_DRER
------------------------------------------------------------------------------------------ATGCTGCTGTTC---CGCGTGCTGGAGAATTTACGCGCGTGGACTGAA---GTCTCGGCGCGTAAC---------------CGACACTGG
ACCAGCATT---------GTCGGGCTGTCAGTGAGATTTTCCAGCACTAAAGCTGCTCCGCGGTACCGAAGAATGGACTATCAGGATGCGGTTTGCACCCTCAACACCCTCCAGACGAATGCCAGCGCTCTGGAGCAGGTGAAGCGAGAGCGGGGACATCCTCAGCTCCAGCTGCAGGCC
ATGAGGGGCTTTCTTCAGCGAGCAGGACTCAAG------GTAGAAGAACTGGATCGTCTTAATATTATTCATGTAACTGGAACAAAAGGAAAGGGATCAACATGTGCCTTCACAGAAAAGATTTTGAGAAACTATGGCTTCCGCACTGGATTCTACAGTTCTCCTCATTTGGTGCAAGTG
AGAGAGCGGATCCGAATCAACGGTCAGCCAATAGGAAAAGAGCTTTTCACCAAATACTTCTGGCAAGTGTATGGACGACTGGAGGAGACAAAGGATGCCCATGGTGGCAGCATGCCTGCTTATTTCCGCTTTCTCACTATCTTGGCCTTCCACGTCTTTCTTCAGGAGAAGGTTGATTTG
GCCGTTATTGAGGTCGGGATTGGTGGAGCGTACGACTGCACCAACATTATCAGGCGTCCTTGGGTGTGCGGTATCTCGTCTTTAGGTATCGATCACACTAGCATTCTGGGAGACACCATTGAGAAAATCGCCTGGCAGAAAGGAGGGATTTTTAAGCCTGGAGTTCCTGCGTTCACAGTC
AAACAGCCTGACGGGCCGATGAAAGTGCTTCAGGAGAGAGCAGAAGAAGTTGGGTGCTCGCTGTCGGTGTGTCCAGATCTGGATGAGTACGAG---AGCGAGGGTTCCCTCAGCTTGGGGTTAGCTGGTCAGCATCAGCGCAGCAACGCGTCTTTGGCTCTTCAGCTCTCACACACATGG
CTGCAGAGACAC---ATCCTCACAGAT------------------------CCA------------GCGTCTCCAGTG---GAGTTCAGCGGTGTGAGTTCAGCTCCAGCGTTTCAGCCCAGTCCTGCAATGATCAAAGGTCTTGCGGAGACTGAGTGGCCTGGACGCAATCAGACACTA
AAACACGGTCCTGTGACCTATTACATGGATGGAGCTCATACCACACGCAGCATGCAGGCCTGTGTGCGCTGGTTCAATGAGGTCGCAACACAACACGAGAGGAACGCAGGAGGTTCAGTGCTGAGGGTTCTCTTATTCAACGCTACAGGAGAGAGAGACTGTGCCGCCATGCTCAAACTG
CTGGCACCCTGTCATTTTGACTTTGCTGTGTTTTGTCCAAACATCACAGAGGCCATCGCGTCCTGTAATGCAGACCAACAGAACTTCAACGTTTCTGTGGAGAACATGCTGACCCGTTGCCTGGATAACCAGCAGAGTTGGCGCGTCCTAAATGGACAT---------------------
---------GAGGAGAAGCCGGAGGCAGAGCTTCTGATTGGCGGAGGC------CTGCCATTGGTTGCTGAGCGTCAC------------------GGGGACACCCTGGTATTCCCCTGCATCCTCAGCGCCCTGCAGTGGATCAGTCAGGGTCGAGACTCAGTCCTGGCAGACGCAAAC
AAACACACAATACCTGTCAAGCCTAGCATAAACGCTAAAGCTGCGCCGCTTCGAGAGGCCCAGAACATACACGTCCTCATCACAGGCAGCTTACACTTGGTGGGAGGAGCCTTAAAACACTTGGATCCCGCTTTAAACTCT
>ENSGACP00000024477_GACU
---------------------------------------------TTTGCCATTTTTTCATATTTGGAGAACTCGTCACAGAAA---------------------------------------------------GACCACATAAACAACAGAAAA---------------CGGCACTAC
ACGTACCTG---------GCGGGTCTGTCTCTCAGGCGCTACAGCACCGAGGCGGCGCCGCAGATACCGGGCATGGAGTACCAGGATGCCATTTGCACTTTGAACACACTACAAACCAATGCCAGTTCTCTGGAGCAGGTCCGAAGAGAGCGGAGCAACCCTCAGCTGCAGCTGCAGGCC
ATGAGGGGCTTCCTGGAACGCTCCGGCCTCGTATCAAAGGTGGAAGAACTGGACCATCTCAATATCATTCATGTGACGGGAACAAAGGGCAAGGGGTCAACATGTGCGTTCACGGAGCACATTTTAAGACGTCACGGCTTCCGCACAGGATTCTACAGTTCCCCACATTTGGTACAAGTC
AGAGAGCGGATCCGGATCAACGGGCAGCCCATTGGAAAAGAGCTCTTCACCAAATACTTCTGGCAGGTTTATGGACGACTGGACGAAACAAAGGACGCCCACGGAGGAACAATGCCGGCATACTTCCGTTTCCTCACCATCTTGGCCTTCCACGTGTTTCTTCAGGAGAAGGTGGATTTG
GCTGTGATTGAAGTTGGGATTGGTGGTGCATACGACTGCACCAACATTATACGGAGGCCGTGGGTGTGTGGCATCTCCTCTCTGGGTATCGACCACACTCAGATTCTTGGAGACACCATTGAAAAGATCGCCTGGCAGAAAGGAGGCATTTTCAAGCTGGGCGTTCCTGCCTTCACGGTC
AAGCAGCCGGAAGACGCGATGGTGACGCTGAGTAGTCGGGCCAGTGAGATGAGGTGTCCCCTGTGGGTGTGTCCAGAGCTGGAGGAATACCAGGCGCACTGTGGACCTCTGCATCTGGGCCTGGCAGGACGGCACCAGCGCTCCAACGCCTCCCTCGCCCTGCAGCTCAGTCACACGTGG
CTGCAGAGAAGA---TGTCTACCA------------------GATCGGAGCCCC------------CCCTCAGGCAGTGTAGAGAGCGCGGCGCCACGGCAGGCGCCTCCCTTCAAGCCCAGCCCCATCATGATAAAAGGGCTGGCAGACACCGAGTGGCCGGGAAGGAATCAGACGCTG
AAACACGGAGCGGTCACCTACTTCCTGGATGGAGCGCACACCATGCGCAGCATGCAGGCCTGCGTGCACTGGTTCAGAGAGGCCGCAGTCCAGCACGAGAGGAATGCGAGTGGACCCGTGGTCCGAGTTTTGCTCTTCAACGCTACGGGGGAGAGAGACTCTGCCGCCATGCTGAAGCTG
CTGGTGCCATGCCATTTTGATTTTGCGGTGTTCTGCCCAAACATCACGGAAGCCATCGCTTCTTGCAACGCAGACCAGCAGAACTTCAACGTCTCGGTGGAGCACATGCTGACTCGCTGCCTGGACAACGAGAGAAGCTGGCATCTCCACAACAGCTCG---------------------
---------GGCCACACCAAAGGGGCTCCGCTGCTCATTGAGAGCAGC------CTGGCC------CCGGAGAAGAAG------------------GCCGACGCCCTGGTCTTCCCCTGCATACTCAGCGCCCTCCAGTGGATCACGCAGGGCAGGGACTCGGTGCTGGCAGACCCGGCC
CATGGGGAATTACCGGTGAAACCCAGCGTCGCGGCCAGAGCCGCTCCGCTCTGCGCCGCCGCCGAGGTCCACGTGCTCATCACCGGGAGCCTCCACCTCGTGGGAGGAGCCCTCAAGCATCTGGACCCGGCGTCCTCCAAG
>ENSXMAP00000013380_XMAC
------------------------------------------------------------------------------------------------------------------------------------------------------------------------------------
------------------------------------------------------------------------------------------------------------------------------------------------------------------------------------
------------------------------------------------------------------------------------------------------------------------------------------------------------------------------------
------------------------------------------------------------------------------------------------------------ACGATGCCAGCGTACTTCCGGTTCCTCACCATCTTGGCGTTCCACATCTTCCTCCAGGAGAAGGTGGACTTG
GCCATCATCGAAGTCGGGATCGGAGGAGCGTATGACTGTACCAACGTTGTCAGGAGGCCGTGGGTCTGTGGCATCGCCTCTCTGGGAATCGACCACACCCAGATTTTGGGCGACACCATCGAGAAGATCGCCTGGCAGAAAGCGGGAATCTTCAAGCCGGGCGTTCCCGCCTTCACGGTC
CGGCAACCGCAGGAAGCCATGGCGGTTCTGAGGGACCGGGCCAGAGAGATCCAGTGTCGGCTGCGGGTCTGTCCGGACCTGGACCGGTACCAGACGGAGTCCGGAGCGCTGCAGCTGGGCCTGGCGGGTCAGCACCAGCGCTCCAACGCGTCGCTGGCCCTGCAGCTCTGCCACACCTGG
CTGCAGAGGAGG---TGTGGCCCA------------------GATTCAAGCCCC------------GCCCTCCCTGATCCGAACAGCAGCTCCGTATTGCAGGCGGACTCCTTCCGGCCCGGGGCCGCCATGGTGAAAGGCCTGGCGGACACGCATTGGGCCGGCCGGAACCAAACGCTG
CGACGCGGCGCCATGACCTACTTCCTGGATGGAGCCCACACCCACCGCAGCATGCAGGCCTGCGTCCAGTGGTTCCAGGAGGCCGCC---CAGTCCCAGAGCGGCGCCAGTGGAGCCGTGGTCCGGGTTCTGCTGTTCAACTCCACCGGCCAGAGGGACGGTGCCGCCATGCTGAAGCTG
CTGCTGCCGTGTCACTTCGACTTGGTCGTGTTCTGCCCCAACATCGCCGAAACCGTCGCCACCGGCAACGCAGACCAGCAGAACTTCAATGTCACAGTGGAGGCCATGCTGACCTGTTGCCTAGACAACGAGCGGAGCTGGCGTCTCCTTAGCGACGGC---------------------
---------GGAGACGAGTACGCGGCGCCGCTGCTGATCCGGGACGGC------CCGGCGCCGCTCGCCGAGAGGAAG------------------GCAGACTCGCTGGTGTTCCCCTGCATCCTCAGCGCCCTCCGCTGGATCGCCCAGGGAAGAGACCCGGTTCTGACCGAGCCGGCC
CAGACGGCGCCGCCCGTCACACCCAGCATGGCCGCCAAGGCCGCGCTGCTTCAGGACGCAGCTCACATCCACATCCTGGTGACCGGCAGCCTGCACCTGGTGGGCGGCGTCCTCAAACACCTGGACCCAGAGGACGGG---
