# Supplementary material for: Global expression pattern of genes containing positively selected sites in European anchovy (Engraulis encrasicolus L.) may shed light on teleost reproduction
Source: PLoS One. 2023 Aug 11;18(8):e0289940. doi: 10.1371/journal.pone.0289940 (PMC10420382; doi:10.1371/journal.pone.0289940)
Supplement: S1 File — (ZIP) [file pone.0289940.s008.zip › alignments/anchovy.17531_ANCH.fas]

>ENSONIP00000009196_ONIL
ATGGATGAGATCGTCATAGCTGGAATATCGGGCCGCCTGCCTGAGTCCAGTAACCTGGAGGAATTCTGGGAAAACCTCATCAATGGTGTGGATATGGTAACAGAGGATAACCGGCGATGGACACCAGGTCTGTACGGTCTTCCAAAGAGGAACGGGAAACTCAAAGACATCAGCCACTTC
GACGCAGCCTTCTTTGGA---------GTCCATCCCAAACAGGCCAAC------------AGCATGGACCCCCAGCTGCGCCTCATGCTGGAGATCGCCTATGAGGCTATTGTAGAT---------------------------------------GGAGGACTGAATCCA---------
---------------------------------------------------------------GCCACGCTGCGCGGCAGCAAAACAGGCGTGTACATCGGTGTG---------------------------------------AGTGGCTCCGAGGCGGGCGAAGCATTCAGCAGAGAT
CCAGAGGAGCTCCTGGGCTACAGTATGACGGGCTGCCAGCGCGGCATGTTGGCCAATAGACTGTCCTACTTCTTCGACTTCAACGGCCCCAGCACTGCCATAGACACAGCGTGCTCCTCCAGCCTCCTGGCTCTAGAAAACGCCTTCCACGCCATCCGGCAGGGCCACTGTGACGCTGCT
TTAGTTGGGGGAGTGAACCTGCTTCTCAAGCCAAACACTTCAGTGCAGTTCATGAAGCTGGGCATGCTCAGTCCAGAGGGGACCTGCAAGTCATTTGATGCTTCAGGAAATGGATACTGCCGCTCGGAGGCAGCAGTGGCAGTGCTGCTGACTAAACGACCGGTGGCTAAAAGAGTGTAT
GCCACAGTGATCAACGCAGGCAACAACACAGACGGATACAAAGAACAAGGGGTGACGTTTCCTTCTGGTGAGATGCAGCAGAGGCTGGTTCGTTCACTCTACCAGGGGGCCAGCGTATCTCCAGAGCAGGTGGAGTACATCGAAGCCCACGGCACCGGGACAAAGGTCGGTGATCCGCAG
GAAGTGAATGGCATCGTCAGCGTTTTCTGCGAGTCAAAGCGAGAGCCTCTGCTGATTGGCTCCACCAAGTCCAACATGGGTCATCCAGAGCCGGCCTCTGGGCTGGCTGCCCTGGCAAAGGTGCTGCTTTCTCTGGAGCGAGGAGTCTGGGCCCCCAACCTGCACTTCGTCGATCCTAAC
CCTGACATCCCCGCCCTCACCGACGGTCGGGTTCGAGTCATCGATCGGCCCGTTCCCGTACGAGGAGGCATCGTAGGGATCAACTCCTTTGGATTCGGAGGTTCCAACGTTCACGTCATCCTTCGTCCGGCAGAAAAAACGGCC---------------ACCTCAGCTTCACCCGGGAAG
CTTCCC------------------------AGAATGCTTCAGGCCTGCGGGCGCACAGAGACGGCGGTGAGCTCCGTCCTGCAGAAGGGGAAGGAACACGCTGCGGACGACGCCTTCCTGTCTCTGCTGAATGAAGTGTCAGGAGCGCCCGCCGCCAGCATGCCCTACCGAGGCTTCGCT
CTGATTGGCTCTCAGAGCGACGTCGTGGAAGTGCAGCAGGTGCCGGCCGCTGCCAGGCCTCTGTGGTACGTTTGTTCA---GGTATGGGGACACAGTGGGCAGGTATGGGCCGCAGTCTCATGCAGCTGCCAGACTTCAGAGACTCCATTCTGCGGTCCGATGCGGCGCTGAAGGAGACG
GGCCTGGTGGTGTCTCGTCTGCTCATGGAGGCTCAGGAGGACGCGTTTGAAGACACAGTTCACGCATTCGTTGGCCTGGCTGCAGTACAGATCGCTCAGATCGATCTGCTCACCAAGCTGGGTCTGCAGCCCGACGGCATCGTGGGGCACTCGGTGGGAGAGCTGGCCTGTGGCTATGCT
GACCGGTCCCTGAGTCACAGCGAGGCCCTCCTGGCTGCGTACTGGAGAGGCCGCTGCATCAAGGAGGCCAGCCTTCCTCCAGGAGGCATGGCTGCAGTGGGGCTGACCTGGGAGGAGTGCATCGCTCAGTGTCCTCAGGGAGTGGTTCCAGCCTGCCACAACGCTGAGGACACGGTCACC
ATCTCCGGCCCTCAGGAAGCAGTCAGTGCCTTTGTGTCCGAGCTCAAACAACAAGGAGTGTTTGCAAAGGAAGTGCGCAGTGCCGGGGTGGCGTTTCACTCCTACTACATGGCCTCCATCGCTCCAGCCCTGCTCGCAGCTCTGAAGAAGGTGATCAAAGAGCCAAAGAAGCGTTCGCCA
CGCTGGGTGAGCACCAGCATCCCTCAGTCTGAGTGGGACTCTGCTTTGGCTCTGCACAGCTCGGCTGAATATCACGTCAACAACCTCGTGAGCCCCGTGCTGTTCCAGGAGGGCCTGAGCCTGGTGCCTGAAAACGCCGTGGTGCTGGAAATAGCTCCGCATGCTCTGCTGCAGGCC---
------ATCCTGAAGCGCAGCCTGAAG---CCCACGTGTTCAGTCGTCCCCCTGATGAAGAGAGGCCACACCAACAACCTCGAGTTTTTCCTCTCAAACGTCGGAAGAATTTTCATGAACGGCATCAACGTGGACGCCAACGCCCTGTGCCCCGCTGTGACCTACCCTGTGCCGGTTGGC
ACTCCAATGATCTCGCCCTTGGTGCAGTGGGACCACGCCCAGACGTGGGATATCCCTAAAGCGGAACACTTCCTGTCGGGCTCAGGAGGCTCTGGTTCTGCGGCGGTGTATAACATTGAC------GTAAGCCCAGAGTCTGCAGACCACTATCTCATTGGACACAGCATCGATGGGCGT
GTCCTCTACCCGGCGACTGGTTACCTGGTGCTGGCCTGGCGCACCTTGGTGAGGAGTCTAGGGGTTGTCATGGAAACGACGCCCGTAACCTTTGAGGATGTGACTATCCACAGGGCCACCATCCTGTCAAACGCC---AGT---GCGGTCCAGTTGGAGGTGCGTCTCATGCCCGCCACC
AGCAGGTTTGAGGTTTCGGAGAACGGAAACCTGACTGTCAGCGGTAAGGTGAGCATTCTGGAGGAGTCGGCACTCGATTCATTCCACAGTGAGATCAGTCGGCAGGCTGCCGACAGGAGT---GACGTCTCGATGAAGCTTAACGCACACGAGATCTACAAGGAGCTCAGACTGCGAGGT
TACGACTATGGAAAAACCTTTCAGGGCATCTTGGAGTCAAACACGGCAGGAGACTGTGGGAAGCTGGAATGGACAGGAAACTGGGTGACGTTTCTGGACACCATGTTGCAGATGATCGTCTTGGGGCTGCCGGGTGGAGGTTTGCGTTTGCCGACCAGAATCCGCTCCGTGTGCGTCCAT
CCGGCTGCACACCTGGAAAAAGTCAGCGAGTATGCTGAAGGAAAGCAA------------------GCGGTTGATGTCCTCGTAAGCCATTACCTCGACAGCATCACTGCTGGTGGAGTCCAGATCTGTGGTCTGCACGCCACAGTAGCCCCTCGCCGGCAGCAGCTGCAGAGCCCGCCC
ACACTGGAGGAATTCCTGTTTGTTCCTTATGTGGAGACGGACTGCCTTACAGCCAATGGGAAGCTTGCAGAGCAGCTGAGGCTTTGCAAAGCTTTGATCCACAGACTGCAGCAGAAGCTGGCCCCTCATGGTGTCAAGCTCTCCATCCCGGGGTTACAGGGAGGGTCTGATGCACCTCTT
CCCAGCGGT------GAGCCTTCTGAGCCCAGTCTGCTGCGGCTGCTAACCCTGCTCTGTGGCCTCGAGTTCAATGGGAACCTCCACTCTGAGCTGGAGCAGGTGGTGCAGAAGGAGCGGGTGTGCCTGCTTAAAGACGACCTGCTCCAGGGTCTGCTGGTCAACGACGCCCTGAGACAT
TGCCTTGACATCACGGTGGAAAACAGCACACCTGGCAGGATCAAAGTGTTGGAGGCTCTCTCAGACGACGGCCAGCTCTTCTCTCGTGTCGTGTCCCTGCTCAACATCCAGCCCATGCTTCGTGTGGACTACACTGCGACTGCGGCCAGTCTGGACCTTCTGGCCCCCCACCAGGCTCCC
CTGGAGGAGCTCGGTGTCGCTGCAGCTCAGTGGGATCCTCTGACCGGCCCAGCTGCTGGAGACATTGCTGTGTGGGCAGACCTGGTGCTGTGTAACCATGCATGGGGTCCAGTGAGGACAGAGCCCAGGCTGCTGGTAGCAAATCTGGCATCTGGAGCCAAAGAAAGTGGGTTTGTTCTC
CTCCACACGCTGCTGAAGGGGGAGACTGTGGGGGAGACTGTGGCTTTCCTGTCCAGCACTGCTGAGAGCAGCAGCCAGCAGGGACTCCTCACACAGGCTGAGTGGGAGGAAGTGCTCTCAGAGGCTTCTCTTAACCTGGTGGCTGTCAGGAAGTCTTTCTATGGCTCCGCCCTCTTTCTG
TGT---CGCCGT------CAGTCTGTGAGCAAACAGCCGGTTTTCCTGCCTGTGGACAGCAAAGACTATCAGTGGGTGGAAACGCTCAAGCAGGAAGTGATGTCAGAGTCCTCAGACCATCCAGTGTGGCTGACTGCTTCTCAGGCAGAGTGTGGGATTGTGGGAATGGTCAACTGTTTA
CGGCAAGAGCCTGGTGGCAACCGAATACGCTGTGTGTTTGTGTCCAATCTAAACGAGTCTTCAGCAGCACCAGACCTCCAGCAGGACCACCAGTCCATGCAGTCAGTACTGCAGAAGGATCTGGTCATGAACGTGTTCAGGGACGGATGCTGGGGCACCTTCAGACACCAGCTCATCACT
CATGATCTAAATGAAGCGCCGACTGAGGCCGCTTACGTCAACGTGCTGACACGAGGTGACCTGTCGTCTCTGCGCTGGATCGCGTCCCCACTTCGCCACTTTGTGAGCAGCAGCCCTGCTGTGCAGCTGTGCCACGTCTACTACAGCTCGCTCAACTTCAGAGATATCATGCTGGCTACT
GGCAAGCTGCCGCCTGATGCCATCCCAGGGGACCAGGCTTTAAAGCAGTGCATGCTGGGTATGGAGTTTTCTGGTCGCGACCCCAGCGGGCGTCGTGTGATGGGGCTGTTGCCTGCTAAAGGCCTGGCGACGGTCGTGGATGCTGACAGAAGGTTCCTTTGGGAGGTTCCCCACAGCTGG
TCAGTGTGCGCATGCAGCTCTGTGCCAGTGGTTTATGCCACAGCGTATTACTCCCTGGTAGTGCGTGGCAGATTACGCCCTGGAGAGACCGTGCTCATCCACTCTGGGTCAGGAGGCGTGGGCCAGGCTGCCATCGCCATAGCGCTCAGTAAGAAGTGCAGAGTGTTCACTACAGTCGGC
TCAATGGAGAAGCGGACGTACCTGCAGAAGAGATTCCCTCAGCTATCAGCAGAGGCTTTCGCCAACTCCAGAGATACTTCCTTCGAACGGCACATTCTGCTCCACACACAAGGCAAAGGGGTGGATGTGGTGCTGAATTCTCTGGCTGAGGAGAAGCTGCAGGCCAGTGTTCGGTGCCTC
GCTCGACACGGACGATTCCTGGAGATCGGCAAATATGACCTTTCCAACAACACTCCTCTGGGCATGGCGTTATTCCTTAAGAATGTGGCTTTCCATGGTATCCTGCTGGATGCTCTCTTTGAAGAGGGCAACCAAGAGTGGGAGGAGGTGTCCCAGTGTCTGCAGGAGGGCATTGTGGGA
GGAGTAGTTCAGCCTCTGAGAACCACAGTGTTCGATAAGGACCAAGTGGAGCAAGCATTCCGATACATGGCTCAGGGCAAGCACATCGGCAAGGTCCTGGTTCAGGTCCGTTGTGAGGAACAGGGAGCAGCTGTACAGGCTGCTTCCCCTCTGTCGCTGCCAGCTATCTGTCGCACCTTC
TGCCACTCGTCCCACTCCTACATTATAACTGGGGGGCTCGGGGGGTTTGGTTTGGAGCTTGCTCAGTGGCTGATGGAGAGGGGAGCCCGCAAACTGGTGCTGACTTCTAGATCAGGCGTGAGAAACGGTTACCAGGCGAAGCGGGTGCATGAATGGCAGAATCAGGGTGTGGAGGTGTTT
GTGTCCACCAGTGATGTCGGCACACTGAAAGGAACAGAGCAACTGATTGCTGAGGCCCATGCCATGGGTCCAGTGGGTGGTGTCTTTCACCTAGCCATGGTGTTGAAAGACGGTATGTTGGAGAATTTAACTCCTCAGCTTTATCTCGAAGTTAACAAACCTAAAAATGACGGCACCATC
AACCTGGACAGAGTAACAAGGAAACTGTGTCCAGAGCTCAGACACTTTGTGGCCTTCTCTTCAGTCAGCTGTGGCCGTGGCAATGCTGGCCAAAGTAATTATGGCTATGCCAACTCTGCAATGGAGCGCGTGTGTGAGAAGCGCCACTATGATGGCCTGCCTGGACTTGCAGTCCAGTGG
GGTGCCATTGGTGATGTTGGGGTGGTTCTAGAGACCATGGGTGGGAATGATGTTGTGATCGGTGGCACCCTCCCGCAGCGCATGGCATCCTGTCTGGAAGTGCTGGACTTCTTCCTGTGCCAGCAGCACCCAGTGGTGTCCAGCTTTGTGCTGGCAGAGAGGACGGTGGTAAAGAGTGAA
GCAGGAAAC---CGGAAAGACTTGGTGGCCGCTGTAGCTCACATTCTAGGTGTGCGGGATGTCAGCAGTCTGAATGCTGACACATCATTGGCTGATTTGGGTCTGGACTCTTTGATGGGTGTTGAGGTTCGCCAGACTCTGGAACGCGACTATGACGTCGTCATGGCCATGAGGGATATC
CGCCAGCTCACCATTAACAAGTTGCGAGAGCTGGCCAATAGCAAGCCAGAAGGAACA---------------------------------------------------------------AGAGCTAAGAAGGATGGTGTTCGCTCTGTGTTGGAGTCTGATCTGACCAAGCTGTTGGTC
AGCCCCAGCAGCCCTACTGTGATGTCACTCAACAAGGTGAAGAGCCAGGACGGGCCCCTGTTCCTGGTACATCCCATCGAGGGCTCCATCGCAGCCTTTAAGACGCTTGCTTCTAAGCTCAGCGTGCCTTGCTACGGCTTGCAGTGCACCGAAGCTGCTCCTCTGGATAGCATTCAGTCC
CTGGCAGCCTACTACGTGAGCTGTGTCAGGCAGGTGCAGCCGGACGGGCCGTACAGAGTCGCTGGCTATTCTTTTGGTGCCTGTGTAGCATTTGAAATGTGCTCTCAGCTGCAGACCCAGAATCAGCCTGTGGAGTACCTGTTTCTCTTTGATGGCTCACATTCATATGTGGCGGCGTAC
ACACAGAGCTACAGAGCCAAGCTAACCCCCGGCAACGAGTCTGAGGCTGAAACTGAAGCCTTGTGTGCCTTCATCCAGCAGTTCACTGGCATTGAATACAACAAGCTTTTGGAGACTCTTCTCCCGCTGTCAGACCTGAATGCACGTGTCAGTGTGGCCGTGGACCTAATCACCTCCGCT
CACAAGGACATCGACCGAGACTCACTGCACTTTGCAGCCTCTGCCTTCTACTACAAGCTAAAGGCTGCTGATGCATATGTACCTTCTGCAAAATACCACGGCAGTGTGAAGCTGCTGCGCGCCAAAACCAGCAGCGAATATGAGCAAAACCTGGGAGCTGACTATAAGCTCAGCGAGGTC
TGTGATGGCGAGGTGTCAGTCCACGTCATCGAGGGAGATCACCGCACTTTCCTAGAAGGCGAGGGGGCGGAGTCTATCAAGAACATCATTCATAACTCACTGGCTGAGCGA---GCTGTCAAACCAAGGGAGGGT
>ENSTNIP00000008616_TNIG
------------------------------------------------------------------------------------------------------------------------------------------------------------------------------------
------------------------------------------------------------------------------------------------------------------GAT---------------------------------------TTAGGGCTGAATCCA---------
---------------------------------------------------------------GCCGCAATGCGCGGCAGTAAGACCGGCGTCTACATCGGGGTG---------------------------------------AGTGGATCAGAGGCTGCCGAGGCCTTCAGCAGAGAT
CCAGAGGAATTGCTGGGCTACAGTATGACGGGCTGCCAGCACGCAATGCTGGCCAACAGACTCTCCTACTTTTTTGACTTTACTGGTCCAAGTACTTCCATTGACACTGCGTGCTCTTCCAGTCTGCTTGCTCTTGAAAATGCCTTTCATGCCATTCGTCACGGCCACTGTGACGCTGCT
CTGGTGGGTGGCGTTAACCTGCTGCTAAAGCCAAATACATCTGTGCAGTTCATGAAATTGGGAATGCTGAGCCCAGAGGGGACCTGCAGGTCCTTTGACTCATCAGGAAACGGATACTGTCGCTCAGAAGCTGCCGTTGCTGTTTTGTTAACTAAAAAGACAGTTGCTAAAAGGGTCTAC
GCGACAATAATCAATGCCGGTAACAACACAGATGGATATAAGGAACAGGGTGTGACATTTCCTTCAGGGGAAATGCAGCAGAGGTTGGTTCGTTACCTCTATCAAGAGGCGAACGTATCTCCTGAGGAGGTGGAATACGTTGAAGCCCACGGAACTGGAACAAAGGTGGGAGACCCCCAG
GAGGTAAACGGCATTGTTAGTGTGTTCTGTCAATCAAAACGAGACCCTCTGCTTATGGGTTCCACAAAGTCTAACATGGGTCATCCAGAACCAGCCTCAGGTCTGGCCGCCATGGCGAAGGTGTTGCTTTCTTTGGAGAAGGGAGTGTGGGCTCCCAACCTACACTTCACTAGTCCAAAC
CCTGACATAGCAGCCCTCACTGATGGCCGGGTTCAGGTCGTTGACAAACCTGTTCCCGTCCGCGGTGGTATTGTAGGCGTAAACTCCTTTGGATTCGGAGGTTCTAATGTCCATGTGATCCTGCGTCCACCCAGGAGAGTAGTT------------GATACCAACACAGGACCCAAAGGA
CTTCCC------------------------AGGGTGCTCCAGGCATGCGGCCGCACAGAGACTGGAGTCAAGGCAATGCTCCAAAAGGGGAAGGAATGTGGTACCGATGACAGTTTTCTGTCTTTGCTAAATGATGTGTCGGGAATTTCTACTGCCAGCATGCCTTACCGAGGCTATGCC
CTCATTGGTTCCCAAAGTGACATGATGGAAGTCCAGCAGCTGCAGGCAACCGGCAGGCCACTTTGGTACGTCTGTTCA---GGTATGGGAACACAGTGGGCAGGGATGGGCTGCCATCTCATGCAGCTACCAGACTTCAGAGAGTCCATCCTTCGCTGTGATGAAGCGCTGAAGGACACC
GGTCTGGTGGTGTCTCGGCTGCTGATGGAGGCTAATGATGCTACATTTGAAGACACTGTTCATGCCTTTGTTGGCCTTGCTGCCATACAGATTGCTCAAATTGATCTGCTCGCAAAGCTGGGTCTGCAGCCTGACGGCATCGTCGGACACTCGGTGGGGGAGCTGGCCTGTGGTTACGCT
GATGGCTCTCTTAGCCACTCTGAAGCGATCCTCGCTGCCTACTGGAGAGGACGGTGCATCAAGGAGGCCAGTCTGCCTCTGGGAGGCATGGCCGCAGTTGGGATGACATGGGAGCAGTGTCTAGAAAGGTGTCCACAGGGAGTGGTCCCAGCATGCCACAACGCTGAAGACACAGTCACC
ATCTCTGGTCCTCAGGAAGCAGTCAGTAAATTTGTGTCGGAGCTGAAGGAGGAAGGAGTCTTTGCAAAGGAAGTCCGGAGTGCCGGTGTTGCTTTCCATTCCTACTACATGGCCTCCATCGCTCCAGCCCTGCTGGAGGCTCTCAAAAAGGTGATCAAGGAGCCACAGCAGCGATCCTCC
AGGTGGGTGAGCACCAGTATCCCACAGGCCGAGTGGGGCTCTCAACTGGCTCTATACAGCTCAGCTGAATACCACGTCAACAATCTAGTGAGCCCTGTGCTTTTTCACGATGGCCTGGGCCTGGTGCCCGACAACGCTGTAGTGGTGGAGATAGCGCCTCACGCTCTGCTGCAGGCA---
------ATCCTGAAACGTACCTTAAAG---CACACATGCTCTATTCTACCCTTGATGAAGAGAGGCCACTCCAACAACCTCGAGTTCTTCCTGTCAAACATTGGCAAAATCTACATGAATGGAATCAACCTGGATGGTAACAAACTTGGTCCAGCAGTAAGCTACCCTGTGCCAGTTGGT
ACTCCCCTCATATCCCCTTTGGTGCAGTGGGACCATTCACAGACTTGGGATGTTCCAAAGGTAAAGGATTTTCCCAGCTCATCTGGAGGATCTAGTTCTGCCACTATTTATAATATTGAC------ACCAGTCCGGAATCTGCGGACAGCTACTTGATAGGACACTGTATAGATGGCCGT
GTCCTCTATCCAGCAACTGGTTATTTAGTGCTGGCCTGGCGCACCCTGGCGAGAAACATGGGTGTTGTCATGGAAACCACCCCTGTAGCCTTTGAAGATGTCACGATCCATAGAGCCACCATCCTGCCAAAGACTGCAGGC---TCTGTGCAGCTGGAAGTGCGTCTGATGCCCGCCACC
AACAAGTTTGAGATTTCAGAGAATGGGAACCTAACTGTCAGTGGTAAGGTAAATATCCTGGAGGATACAAACCTGAGCTCATTCCACCATCAGCTCAATCAACCAGCTGCTCACAGTAGTGAAAACCCCAAAATGAAGCTTACAGCAAGTGAAATCTACAAAGAGCTGAGGCTGCGGGGT
TATGACTATGGAAAGACCTTTCAAGGCATCTTCGAGTCAAACAATGCTGGAGATCAAGGCGTGCTGCAATGGACAGGAAATTGGGTGACGTTTTTGGACACTATGCTGCAGATGCTTGTGGTTGGTCTGTCGGGTCGTAGTCTGCGTTTGCCGACTAGGATCCGCTCGGTATGCGTGGAT
CCAGTTGTTCACCTACAGAAGATCTGCAAGTATACTAATGACAAAGAA------------------GCCACAGATGTCTACATCAACCGCTGCCTTGACAGCATCGTTGCTGGCGGGGTGCAGATAAGTGGTCTGCACGCCACTGTGGCTCCTCGTCGGCAGCAGCTGCAGAGTCCCCCC
ACCTTGGAAGAGTTTGCTTTTGTTCCTAATGTGGACACTCAGTGCCTGAGGAACAATGGGAAGCTTGCAGAGCAGCTGAGGGTCTGCAGAGGTTTAATCTCCAGACTGCAGCAAAAACTGGCACCTCATGGAGTAAAGCTGTCCATTCCTGGGGTAGAAGGCGCGGCAGAC------ATT
AGTCCCCCA------GAACTGACGGAACCTGGCCTGGTGCGTCTGCTGTCCCTGCTTTGTGGCCTGGAGCTTAATGGAAACCTGCAGTCTGAGCTGCAGCAAATGGTAGAGAAGGAGAAAGCATGTCTGCTGCAGGATACTCTGCTGCGTGGCCTGTTGGATAGCCCGGCTCTCCGACAC
TGCCTGGACACCAGTCTGGAAAACAGCACGCCTGGAAAAATCAAAATAATAGAGGCTCTTTCCAGTGAAGGACAGCTTTTCTCTCGTGCAGTAACTCTACTAAACATCCAGCCCATGCTACAGTTGGATTACACAGCCACAGCGACCAACAAGGATCTCTTAACCCCACACCAGACTGTC
CTGGAGGAACTAGCAGTTCGTACAGCTCAGTGGGACCCCCTGGCGGCCCCACTTCCTGCAGGCGTAGCAGGAGAGGCAGATTTAGTGATGTGTAACCATGCTTGGGGCTCTTTAAGTACTGACCCCAGACTGCTGATGAAAAATCTGGCCTCTGGTGCAAGACCAGGAGGATTTGTGCTG
TTTCACACTTTGCTCAAGGGAGAGACCATTGGGGAAACTGTTGGCTTTCTCTCCAGCACCGAAAAAGACAGAAACCAACAAGGTCTGCTCACACAGGCTGAGTGGGAAAAGGTGTTCTCTGAGGTTTCCTTCCATGTGGTTTCTGTCAAAAAGTCGTTTTATGGCTCCGTCCTCTTTCTT
TGC---CGCTGT------CAGTCTGTGACCAAACAGCCTTCATTCCTTCCAGTGGACAGCAGCGACTATAAATGGGTTGAGACGCTGAAG---GAGATGATGGCTGAGCCCTCAGACTCTACGCTTTGGTTAACGGCCTCTCGGGCTCACTGTGGCGTTGTGGGAATGGTCAACTGCCTA
CGGCAGGAGCCGGGTGGAAACCGAATACGCTGTGTGTTTGTGTCCAATTTAAATGAGGCTTCAGAAGTACCTAATCTTCAGCCTGGCCAGAAGATGATGCAGTCAGTGCTGGAGGCAGATCTGGTTATGAATGTGATCAGAGATGGACGCTGGGGTGCCTTCAGACACCAGCTTTTAACT
AATGATCTTCAAGAAGAGGTGACCGAGCACGCTTATGTCAACGTATTGACTCGAGGCGATCTGTCTTCTCTGCGCTGGATTTCGTCACCACTCCAACAGTTCGCCAGCGGCGACTCAAACGTCCGCCTCTGTCGCGTCAGCTACAGCTCCCTCAACTTTAGGGATATAATGCTGGCCACG
GGCAAACTGCCACCGGATGCTATTCCAGGTGACCTTGCGCTGCAGCAGTGCATGTTGGGTATGGAGTTTTCTGGTCATGATCCCACGGGTAAACGCGTAATGGGGCTCTTGCCAGCAAGGGGGCTAGCCACAAGCGTGGATGCTGACAAACGGTTCCTCTGGGATGTTCCCTCCAACTGG
ACACTGCAGCAGGCAGCTTCAGTACCGGTGGTCTATGCCACAGCATATTACTCCCTGGTGGTGCGTGGCAGGCTTCGACATGGGGAAACTGTTCTTATCCACTCTGGGTCAGGGGGAGTCGGGCAGGCTGCCATTGCTATAGCACTCAGCATGCAGTGCAAAGTCTTCACCACAGTTGGT
TCAGCAGAGAAGAGGGCCTACCTGATGCAAAGGTTCCCTCAGCTGTCGGAGGATTCCTTTGCTAACTCCAGAGACACGACCTTTGAGCAGCACGTCTTACTAAACACACAAGGAAAAGGTGTGAACGTGGTGCTGAACTCCCTGGCTGAGGAGAAGCTGCAGGCGAGTATTCGTTGCCTG
GCCAGACATGGGCGGTTCCTGGAGATTGGCAAGTATGACCTTTCCAACAACTCCCCACTTGGCATGGCTCTGTTCCTGAAAAATGTCTCCTTCCATGGGATCCTGCTCGACGCTCTCTTTGAAGCAGACAACCAGGAATGGACAGAAGTGTACCAGCTGCTCAAGGAGGGCATTAAAGGC
GGCGTAGTCCAGCCTCTGAAGACCACCGTGTTCAAAAGAGACCAAGTGGAGGAAGCCTTTAGATTTATGGCTCAGGGCAAGCACATCGGGAAGGTGGTCCTGCAGGTGCGCCAGGAGGAGAGCGGAGCT------CGGAATCCTGCCCCCGTGTCTTTTCCAGCGATCCGTCGCACCTTC
TGTCCTCCGTCCCAGTCCTACATCATCACCGGTGGACTTGGCGGCTTCGGTCTGGAGCTGGCTCAGTGGCTGACTGAGCGAGGAGCCCGTAAATTAGTGCTGACTTCCCGATCAGGGATCAGGAATGGTTATCAGGCAAAGCGAGTGAAGGAATGGCAGAGTCAAGGCGTAGAAGTACTG
GTGTCCACACGTGACGTCAGCACCCTGGAGGGAACTAAGCGCCTCATTGCCGAGGCCAGCGCACTTGGCCCAGTCGGTGGCGTCTTCCATCTCGCCATGGTGCTGAAAGACGGAATGTTGGAGAATCTCACGCCTGAGCTTTTCATTGATGTGAACAAGCCTAAATATGAAGGCACAATG
AACCTGGATGTCATAACCAGGAAGTTGTGTCCCGACCTCCGCTACTTTGTAGCCTTCTCCTCAGTCAGCTGCGGCCGTGGCAATGCTGGCCAAAGCAACTACGGTTACGCCAACTCGACGATGGAACGCGTGTGCGAAAAGCGCCACCGCGATGGCCTGCCCGCACTAGCCATCCAGTGG
GGCGCCATCGGCGATGTCGGGGTGGTCCTGGAAACCATGGGAAGCAACGACACGGTGATCGGTGGCACTCTGCCGCAACGCATCGCTTCCTGTCTGGAGGTGATGGACGCCTTTTTGTGCCAAAAGCACCCGGTGATGTCCAGCTTTGTCCTGGCAGAAAGAGTCGTTATAAAGAGTGAG
GCAGGAAGC---CAAAAGAACCTGGTGGACACAGTCGCCCATATTCTTGGTGTGCGGGATGTAAGCAGCCTCAACGCGGACTCATCGCTGGCCGACCTGGGCCTGGACTCTCTGATGGGTGTGGAGATCCGCCAGATCCTTGAGCGCGACTATGACATCATCATGGCCATGAGGGAAATC
CGCCAGCTTACTATTAACAAGCTGCGAGAAATGGTGGACAACAAGCCAGCGGGAGCATGC------------------------------------------GAT---TCTCAGCATGTGACTGCGAAGAAGAACGGAGCTCATGCGTTGTTGGACGCTGATCTGAGCCAGATGTTGGTG
CGCCCTGACGGTCCCACCGTGGTCCCGCTCAACCAGGTCCAAAGCCAGGCGAGGCCGCTCTTCCTCGTTCACCCCATCGAAGGCTCCGTCGCTGCGTTCAAGACGCTCGCGCACAAGCTCCGGCTGCCTTGCTACGGCCTGCAGTGCACCAAAGCTGCTCCTCTGGGCAGCATCCAGTCC
CTGGCTGCCTACTACGCCAGCTGTATCAGGCAGGTCCAGCCAGAAGGACCTTACCGTATCGCTGGCTATTCCTTCGGGGCCTGCGTGGCGTTTGAGATCTGCTCTCAGCTCCAGACGCAGAATCAACCCGTGGAGTGTCTGTTTTTACTCGATGGATCACACTCGTTTGTTGCGGCGTAC
ACGCAGACATACAGGGCCAAGTTGACTCCGGGTAAGGAGTCAGAGGCTGAGACCGAAGCCCTGTGCGCCTTCATTCAGCAGTTTACTGGGATGGAATACAGCAAGATCGTGGACACTTTGCTCCCCCTGTCAGACCTGGAGGCCCGAGTCAACGGCGCCGTAGACCTGATCACCTCCGCT
CACGAGAACATCAGCGCCGACTCACTGCGCTTCGCAGCAGCCTCCTTCTACTACAAGCTGAAGGCTGCCGACGGCTACACGCCTGCCACTAAGTACCACGGCAACGTGATGTTGATACGCGCCAAAACCAACAGCCAGTATGAACAAAATCTGGGAGCTGACTACAAGCTGAGCGAGGTA
TGTAACGGCGAGGTGTTGGTCCACGTGGTCGACGGAGACCATCGAACCTTCCTGGAGGAGGAGGGGGCTGACTCCATCAGCAGCATCATCCACAGGTCACTAACTACTGACATTGCTGTCGCCATTAGGGGTTCG
>anchovy.17531_ANCH
ATGGAGGAAGTAGTTATAGCCGGCATCTCGGGACGGCTCCCAGAATCCAACAATTTAGCAGAATTCTGGGAGAACCTTTTCAATGGAGTTGACATGGTTACGGACGATGACCGAAGGTGGAAGTCAGGTATATATGGATTGCCCCGCCGAAATGGTAAACTGAAAGAGATTGACAGGTTT
GACGCAGCCTTTTTTGGC---------GTGCACCCCAAACAGGCCCAC------------ACTATGGACCCTCAGCTGCGACTCATGCTTGAAATCTCGTATGAAGCTATTGTGGAC---------------------------------------GGAGGAATAAACCCA---------
---------------------------------------------------------------ACAACCATGCGTGGCTCTAAAACTGGAGTATACATTGGCGTC---------------------------------------AGCGGATCAGAAGCAGGGGAGGCCTTCAGTCGAGAT
CCAGAGGAGTTGCTAGGATACAGCATGACTGGTTGTCAACGTGCCATGTTCGCAAATCGCATTTCCTACTTTTTCGATTTCAATGGTCCCAGTACAGCTATTGACACGGCCTGCTCCTCTAGCCTCTTAGCTCTGGAAAATGCTTTCCACGCGATACGTCACGGCCACTGTGAGGCTGCC
CTGGTGGGTGGTGTAAACCTCTTACTGAAGCCCAACACCTCTGTGCAGTTCATGAAACTGGGCATGCTCAGTCCGGATGGAACCTGCAAGTCATTCGACTCCTCAGGCAATGGTTACTGTCGGTCAGAGGCGGCGGTTGCGGTGCTGTTGACGAAGAGGTCTGCTGCCAAAAGGGTGTAC
GCCACAGTGCTCAATGCTGGCAATAACACTGATGGTTACAAAGAGCAAGGTGTAACCTTCCCCTCGGGAGACATGCAACAACGTCTTGTCCGATCACTTTATGAGGAGGCTGGCGTCTCCCCGCAGCAGGTGGAATACATTGAAGCCCATGGCACTGGGACAAAGGTCGGTGACCCACAG
GAAGTCAATGGCATCGTCAGTGTCTTTTGCCAGGAGAAGCGCAGCCCTTTGCTGATTGGCTCCACCAAGTCTAATATGGGTCATCCGGAACCAGCCTCTGGGTTAGCTGCTCTTGCCAAGGTGGTCTTGTCATTAGAGCATGGTGTATGGGCACCAAACATCCATTTCCACAATCCAAAC
TCAGACATACCCGCGCTTCTAGATGGACGTGTGCAAGTAGTGACTGAGCCCACTCCAATCAGCGGTGGCATCGTTGGTTTAAACTCGTTTGGCTTTGGCGGATCCAACGTCCACGTGATCCTGAAACCGCCG------CCATCC------------AAGTTGTCGGCTCCA------GCT
GAAGCCAACCACAAGTCCACTCAGCAGCTGAAACTGGTGCAAGTATGCGGCCGCACAGAAGATGCGGTGAAGGAGCTTCTTCTCCAAGCCAAAAACCACAGTGATGATCACAGCTTCTTGTCCCTGTTGAATGAGGTGTCGTGCATGCCGCCCTCCTCAATGCCCTGCAGAGGGTACACA
CTCGCCGGGACAGAAACGGATTCCAGCGAGATACACCAGCCCTCGTCTGCTCCACGGCCAATCTGGTACATCTGCTCA---GGTATGGGTACACAATGGGCAGGTATGGGCCAGAGCCTGATGCAGCTCCAGGTCTTTAGAGAGTCCATCCTGCGCTCGGATGTGGCGTTGAAGGACACT
GGCCTGTGTATCTCAGAGCTGCTGATGAAGGCTGATGAGACCACTTTTGAAGACACTATTCACGCTTTCGTCGGCCTGGCTGCTATTCAGATTGCACAGATTGACATGCTGAAGAAATTGGGTCTCGAGCCAGAGGGGATCATTGGACACTCTGTTGGTGAACTGGCCTGTGGCTATGCC
GATGGATCTCTGAGTCACGCCGAAGCCATTCTAGCAGCATACTGGCGCGGACGCTGTATCAAGGAAGCCAACTTGCCACCTGGAGGAATGGCTGCAGTTGGTCTTACTTGGGAAGAGTGTAAAGCCCAGTGTCCACAAGGCGTCGTTCCTGCTTGCCACAACGCTGAGGACACCGTCACC
ATCTCAGGGCCTCAGGATGCAGTCAGTAAGTTTGTGGCAGAGCTGAAGGAGAGTGGTGTGTTTGCCAAGGAGGTGCGCAGTGCTGGAGTCGCTTTTCACTCCTACTACATGGAGTCTATTGCACCCAACCTACTGTCTGCTCTGCAGAGGGTCATCAAGAGCCCAAAGCCGCGATCGGGC
CGCTGGCTCAGCACGTCTGTCCCTGAGGGGGACTGGAAGAGCCCCATGGCCCTCCTCTCGTCTGCAGAGTATCACGTCAACAACCTGGTCAGCCCTGTGCTCTTCCAGGAGGCCTTGCGTCACGTGCCAGACAACGCTGTTCTGGTGGAGATTGCTCCACATGGCCTTCTTCAGGCC---
------ATTTTGAAGCGGAGTGTCAAG---TCTTCATGCACCTGTCTTCCACTGATGAAGCGAGGTCATGGAAACAACCTGGAGTTCTTCCTGTCCCATGTAGGGAAACTGTTTGTTAATGGTGTCACATTAAACAGCAATCATCTGTGCCCAACTCTGGAGTATCCGGTGGCTGCTGGG
ACACCCCAGATATCTCCGTATATTTCATGGGATCATTCACAGGTGTGGGACGTGCCAAAGGCAGAGGACTTCCCATCTGGATCT---GGGAGTTCCTCCGCTGTAGTGTACAACATTGAT------ATGAAAGCCGATTCTCCAGACCGCTACTTGGAGGGACACTGCATCGACGGACGC
ATACTCTACCCTGCCACAGGCTATCTGTCTTTAGCCTGGAGAACCCTGGCAAGGAGCTTGGGAACTGTACTGGAACAAACGCCTGTGGCCTTCCAGGATGTCACCATTCACAACGCTACCATCCTTTCTGTGGAC---GGT---TCTGTCCAGTTGGAGGTGAGGCTCATGCCATCTACA
AATCAGTTTGAGGTGTCTGAGAATGGAAACCTGGCTGTCAGTGGAAAAATTCGTCTCCTGGAGGATTCTGCTTTGGACTACTTCCATTCCCAACTTGATGAATCGTTGAAAACTGCCAAGAAAGATCCTCAG------CTGACATCTGCCGACATCTATAAGGAACTGCGACTGCGTGGT
TATGATTATGGAAAGACGTTCCAGGGCATATTGGAGTCTAGCAGTGCTGGTGATCAGGGCAAACTGGAGTGGAATGGGAACTGGGTGTCGTTTCTAGACACCATGCTGCAGATGCTTGTTGTGGGTTTGTCTGGCCGCAGTTTGCGGCTGCCCACACGAATTCGCTCCGTCGTCTTGGAC
CCTTCATGGCAAACAAAGTTTGTGCATGACTACAAAAGTGAGAAGAAG------------------GCTGTGGATGTCTTCGTGGATCGTTACTTGGACAGCATCACTGCAGGTGCAGTTCAGATCTCCGGTCTCCATGCGACTGTGGCCCCCAGGCGGCAGCAGCAGCAGCGGCCCCCC
ACACTCGAGGAATTTGTGTTTGTTCCATATTGCCAGACTGGTTGCTTGGAGACCAGTACGGAGCTTAGAGCTCAGCTGAAGAGCTGTAAAGTACTGGTCAAGAGTCTCCAAGCCAAGCTCCAAGCTCAGGGTGTGCCTATCTCCATCCCTGGTCTGGAGGGCATCAACGACGTTCAAAAC
TCCACTGAGCCAAAGGAG---GGTGAAGGGGGCTTGGTCAGGCTGCTGTCTGTGCTCTGTGGTCTGGAGCTCAATGGCAACCTGCAGTCTGAACTGGAGCTGACGGTGGAGAGGGAGCGTGATTGCCTGCTCTCTGATCCTCTGCTGAACGGCTTGCTGGACTCTCAGGCGTTGAGAAAT
TGTCTAGACACTGTCCTGGAGAACAGCAGACCGGGAAGAGTGAAAGTGCTGGAGGTCATGGCTGGTGAGGGCCGGGTCTTCTCTCGTGCAGTTGACCTCCTGAACATCCAGCCCATGCTGCAGGTGGAGTACACGGCATCAGATGCCTCTGGAGATCTCCTGGCACCGCTGGAGTCCTCC
ATGACCGAGCTCGGGGTCTCGTCCGCGGTGTGGGACCCCACACAGAGTGCTGCCGCCGGGCTTCCT---ACGGATGCTGACCTGGTCATTTACAACTGTGTGCTGAGTGATGTT---TCTGCTGCTGAAGTCCTG---GGGAATCTAGCCTCAGCCGCCAGAGACGGGGGATTTGTGCTG
TTACACGCCTTAACAAAGGGAGATACGCTGGGAGATACGCTGGCCTTCCTCACTTCAAAGAAA---------AATCAAAATGGCCTGTTGACACAGGCCGAGTGGGAGCAGTTGATTGGCCAGTCCTCTTTGATGGTGGTCGCCATGAAGAAGTCCTTCTATGGCACCGTTTTGTTCCTG
TGT---CGCAAG------AAAACCTCTGGAGACCAACCCACCATTCTGTCTGTAGATGACATGGATTACAAATGGGTAGATTCACTGCAG---ACTCAATTTGCTCAAGCATCAAACAGTTCTCTGTGGCTCACCTCCACCCAGAACCACAATGGTGTCATTGGTATGGTCAACTGCCTT
AGACAAGAACCGGGTGGCAACTGCATAAGGTGTGCATTTGTGTCGAACCTTCAGGAGTCATCAGCCACTCCGTCTCTTGTCCCAACAAACAAAGACATGCAAGCAGTGATGACGAGAGATTTGACCATGAATGTCTTCCGAGATGGAGTTTGGGGATCATTTCGCCACCAGATACTCCCA
CAAAAACTTCAGGAAGAGCAGACGGAACAGGCGTACGTCAACGTGTTGACCCGTGGTGACCTGTCCTCCCTGCGCTGGATCACCTCCCCACTGCAGCACTTCACACCTTCCAACCCCAACATGCAGCTGTGTCAGGTGCACTACGCCTCCCTTAACTTCCGTGACATCATGCTGGCCACA
GGGAAGCTCCCGCCAGACGCCATCCCTGGTGACTTGGCGCTCCAGCAGTGCCTTCTGGGAATGGAGTTCTCGGGGACGGACCCTAGTGGTAAACGGGTAATGGGCCTTTTGCCCGCCAAAGGTCTCGCCACGTGCGTCGACGCTGACAAACGCTTCTTATGGGAAGTGCCCTCAAACTGG
ACATTGGAGCAGGCTTCATCAGTGCCGGTTGTGTATGCCACCGCCTACTACGCCCTTGTGGTCCGCGGCCGCCTGAAGGCCGGCGAAAGTGTTCTGATCCACTCGGGCTCGGGTGGGGTGGGCCAGGCAGCCATCACCATCGCACTTAGCATGAACTGCCAGATCTTTACAACTGTTGGC
TCTTCAGAGAAGCGGAAGTACTTACAGGAGAGATTCCCAAAGCTCACCTCCTCGTCCTTCGCCAACTCAAGGGATGCTTCATTTGAGCAACATGTCCTGAAGCACACAAAGGGAAACGGGGTGGATGTAGTTCTCAATTCTCTTGCCGAAGAGAAATTGCAAGCAAGCCTTCGCTGTTTG
GCAAGACATGGCCGTTTCTTAGAAATTGGCAAATATGACCTGTCAAACAACACACCACTCGGCATGGCCTTGTTTTTGAGGAACGTGTCCTTCCATGGGATCCTCCTGGATGCCCTGTTTGAAGAAGGCAACCGCGAGTGGGCCGAGGTCTCTCAGCACCTGAAGGACGGCATCGCCAGT
GGAGTTGTGAAGCCGCTGCACACCACCGTTTTCCCCAGAACTGCGGTGGAGGATGCCTTCCGCTACATGGCCCAGGGCAAGCATATCGGAAAAGTGCTCTTGCAGGTACGCGCTGAGGAGAAAAGCGAGCAA------------------CTCTCCATTCCTGCAATCTGTCGCACATTC
TTTCCGTCGTCATTGTCTTACATCATCACCGGTGGACTTGGGGGCTTCGGTTTGGAGCTGGCCCATTGGCTGACGGAGAGAGGAGCCAACAAGCTGGTGTTGACCTCCCGCTCTGGAATCCGCAACGGATACCAAGCCAAGAGAGTGGCAGAATGGAAGGCAACAGGTGTGAATGTGTTG
GTTTCAACTTGTGATGTTAGCACAACCGAAGGGACTGAACGTCTCATTGCTGAAGCCTCCAAGCTTGGACCAGTAGGAGGGGTGTTCCACCTGGCTATGGTTCTGAAAGATGGAATGCTGGAGAATCTCTCTCCAGAGAAATACATGGCTGTCGCCAAACCAAAACACCATGGAACCCTT
CATCTGGACAGGGTGACCAGGGAGAAGTGTCCGGACCTGAGACATTTTGTAGTCTTCTCCTCGGTGAGCTGTGGCCGTGGAAACGCTGGCCAGAGCAACTACGGCTTTGCCAATTCCGCAATGGAGCGTATCTGTGAACGTAGACGCCACGACAACCTCCCTGCCCTTGCCGTCCAATGG
GGGGCCATCGGAGACGTTGGGGTCGTCCTGGAGACGATGGGAGGCAATGACACGGCTATTGGTGGCACCATGCCCCAGCGCATCTCCTCCTGCATGGAGGTACTGGATCGTTTCCTGTGCCAGCCCGGCCCGGTGATGTCCAGCTTCGTCATGGTCGAGAAAACCATCGCAGCCAAAGGA
GCGGGTAGTGAGAAGAAAGACCTGGTGGAGTCAGTGGCACATATTCTAGGTGTGCGTGATGTGAGCAGCCTGAATGCTGATGCCTCATTGGCTGACCTGGGGCTGGACTCACTGATGGGCGTGGAGGTGCGACAGACCTTGGAACGTGACCACGACATCGTCATGGCGATGCGAGAGGTC
CGTCAGCTGACCATCAACAAGTTAAGAGAACTG------TCTTCTCAACGTGGGACCAAA------------------------------------------GAAGACTCTCGGCATCAGTCATCTAAGAAGTCAGGCGTGCTGGCTCTGCTGGAGTCGGACCCGAATGCGTTGTTGGTG
AACCCCAACGGGCCCACTGTGGTGCCACTGAACGAGGTGCGGAGCTCCGAGAGGCCCCTCTTCCTGGTGCACGCCATCGAAGGCTCAATCTCCGCGTTCCAGGCCCTCACCACCGCCCTCAAAGTGCCCTGCTATGGCTTGCAGTGCACCAAAGATGCCCCATTAGACAGCATTCAGCGC
CTGGCCGCGTACTACATCAAATGCCTACGACAAGTCCAAGCAGATGGGCCTTACCGCATCGCCGGCTATTCCTTTGGCGCTTGCGTAGCCTTTGAAATGTCCTCCCAACTTCAGGTCGCAGGCCAGCCAGTTGAGCACTTGTTCTTGTTGGATGGTTCTCACTCCTATGTGGCGGCCTAC
ACTCAGAGTTACAGAGCAAAACTGACGCCTGGGAACGAGTCGGAGGCTGAAACGGAGGCTCTTTGTGCCTTCATCCAGCAGTTCACAGGAATGGAGTACAACAAGCTGTTGGAGACTCTCCTGCCACTGGCAGACCTTGAGGCGAGGGTGAAGGCGGCCGTAGACCTCATTGCCTCCATC
CACAAGGCTGTCGACCGCCCCTCGCTCCACTTTGCAGCCTCCACCTTCTACCACAAGTTAAAAGCTGCCGACAGCTACGTGCCCGGCACCAGGTACCATGGCACCATCACCTTACTGAAGGCCAAGATGAGTAGCGACTACGGCGAGGGACTTGGGACAGACTACAAACTCAATGAGGTT
TGCGATGGGAAAGTGTCTGTTCACGTCGTCGAGGGGGACCACCGCACATTCCTGGAGGGCGAGGGCGTGAAGTCCATCACTGGAATAATCCACAGCTCACTCGCTGATGCC---CACGGGCGCGTCAGGGAGGGT
>ENSTRUP00000010608_TRUB
ATGGATGAAGTGGTCATAGCAGGAATATCAGGCCGTTTGCCTGAGTCTAACAACCTTGAGGAATTCTGGGAAAACCTGATCAATGGTGTAGACATGGTGACAGAGGATGACCGCAGGTGGAAACCAGGTCTGTATGGCCTCCCAAAGAGGAACGGTAAACTGAAGGACATAAGCCACTTT
GATGCAGCTTTCTTTGGC---------GTTCACTCCAAACAGGCCAAC------------ACTATGGACCCTCAATTACGCCTCATGATGGAGGTCGCCTATGAAGCCATTATTGAT---------------------------------------GGAGGGCTGAATCCA---------
---------------------------------------------------------------GCTGCAATGCGTGGCAGTAAGACGGGTGTCTACATCGGGGTG---------------------------------------AGTGGATCAGAAGCTGCTGAGGCCTTCAGCAGAGAT
CCAGAAGAACTGCTGGGCTACAGTATGACAGGTTGCCAACATGCCATGCTGGCCAACAGACTCTCCTACTTCTTTGACTTCACTGGTCCCAGTACTTCCATCGACACTGCTTGCTCCTCCAGTTTGCTTGCTCTTGAAAATGCCTTTCATGCCATTCGTCATGGCCAATGTGACGCTGCA
CTAGTGGGTGGAGTTAACCTGCTGCTGAAGCCAAACACATCTGTCCAGTTCATGAAATTGGGTATGCTGAGTCCTGAAGGAACCTGCCAGTCCTTTGACTCATCAGGAAATGGATACTGCCGCTCAGAGGCTGCCGTTGCTGTTTTGCTAACCAAAAAGTCAGTTGCTAAAAGGGTCTAT
GCAACAGTACTCAATGCTGGCAACAACACAGATGGATATAAGGAGCAGGGTGTAACTTTTCCTTCAGGGAAAATGCAGCAGAGGTTGGTTCGTTCCCTCTATCAGGAAGCAAACATATCTCCTGAGGAGGTGGAATATATAGAAGCCCACGGAACTGGAACAAAGGTTGGAGACCCACAG
GAAGTAAATGGCATTGTTAGTGTGTTCTGCCAATCCAAACGAGATCCTCTGCTCATGGGTTCCACAAAGTCTAATATGGGTCATCCAGAACCAGCTTCAGGTCTCGCTGCCATGGCAAAGGTGTTGCTTTCTTTGGAGAGAGGAGTCTGGGCTCCCAACCTGCACTTCAGTAGTCCAAAC
CCTGACATACCAGCCCTTACCGATGGTCGAGTTCAAGTTGTCGACAAACCTATTCCTGTCCGCGGCGGTATTGTAGGTGTAAACTCCTTTGGATTCGGAGGTTCTAACGTCCATGTGATCCTGCGCCCACCCAGGAAAGCAGCC------------GATACAAATACAGGGCCCAGAGAA
CTTCCT------------------------AGGGTGCTTCAGGCATGTGGCCGCACAGAGACTGGAGTAAAGTCAATGCTCCAAAAGGGAAAGGAATGTGGTTCCGATGACAATTTTCTGTCTTTGCTAAATGATGTGTCAGGAATTTCCACTGCCAACATGCCTTACAGAGGCTACACC
CTTATTGGGTCACAAAGTGACATGCTGGAGGTGCAGCAGCTGCAGGCAACTGGCAGGCCACTCTGGTACGTCTGTTCA---GGTATGGGAACACAGTGGGCAGGAATGGGCTGCAGTCTCATGCAGCTACCAGACTTCAGAAAGTCCATCTTTCGGTCTGATGAAGCGCTCAAGGACACT
GGTCTGGTGGTATCTCGGCTGCTAATGGAGGCTAATGATACTACATTTGAGGACACGGTTCATGCCTTTGTTGGCCTCGCTGCCATACAGATTGCTCAGATCGACTTGCTCACAAAGCTCGGTCTGCAGCCTGATGGTATTATCGGACACTCAGTGGGGGAGCTGGCCTGTGGCTACGCT
GATGGCTCTCTCAGCCACACTGAAGCCATCCTCGCCGCCTACTGGAGAGGACGGTGCATCAAAGAGGCCAGCCTTCCTCTGGGAGGCATGGCTGCAATCGGAATGACCTGGGAGCAGTGTCTAGAAAAGTGTCCACAGGGAGTGGTGCCTGCATGCCACAATGCTGAAGACACAGTCACC
ATCTCTGGTCCTCAGGAAGCAATCCATAAATTTGTGTTGGAGCTGAAAGAGGAGGGAGTGTTTGCAAAGGAAGTTCGTAGTGCTGGTGTTGCTTTCCATTCTTACTACATGGCCTCTATCGCTCCAGCCCTGCTGGAGGCTCTCAAAAAGGTGATTAAGGAGCCGAAGCAGCGTTCTTCA
AGGTGGGTAAGCACCAGCATCCCACAGGCCGAGTGGGACTCTCCGCTGGCTCTCTACAGTTCAGCAGAATACCATGTCAATAATCTAGTGAGCCCTGTGCTCTTTCACGATGGTCTGAACCTGGTGCCTGACAATGCTGTAGTGGTGGAGATAGCGCCGCATGCGCTACTGCAGGCA---
------ATCCTGAAACGTACCTTAAAG---CACACATGCTGTAGTCTACCCTTGATGAAGAGAGGCCACTCAAACAACCTTGAGTTTTTCCTATCAAACATTGGCAAAATCTACATGAATGGAATCAACCTGGATAGTAACAAACTAGGTCCAGCAGTGAGCTACCCTGTGCCAGTTGGT
ACCCCTCTTATATCCCCTTTGGTAGAGTGGGACCATGCACAGACCTGGGATGTTCCCAAGGTGGAGGATTTTCCCACTTCATCAGGAGGATCCGGTTCTGCCACCATTTATAATATTGAC------ACCAGCCCAGAATCGTCAGATAACTACTTGATAGGACACTGCATAGATGGCCGT
GTCCTCTATCCAGCAACTGGTTACTTGGTGCTGGCCTGGCGCACCTTGGTGAGAAATATGGGGGTGGTCATGGAAACCACCCCTGTAACTTTTGAAAATGTCACCATCCATAGGGCAACCATCCTGCCAAAGACT---GGC---TCTTTCCAATTGGAGGTGCGTCTGATGCTTGCCACC
AACAAATTTGAGATTTCAGAGAATGGGAACCTGGCTGTCAGTGGAAAGGTTAATATTCTGGAGGACACAAACCTGAGCTCATTCCACCATCAGATAAATCAACCAGTTGCCCACGATGGTGAAAACCCCAAAATGAAGCTTACAGCAAGTGAAATCTACAAAGAGCTGAGGCTGAGAGGT
TATGACTATGGGAAAACCTTTCAAGGCATCTTGGAGTCGAACCATGCAGGAGATAAAGGCAAACTGCACTGGACCGGAAACTGGGTGACATTTTTGGACACAATGCTGCAGATGCTTGTGGTTGGTCTATCAGGTCGCAGTCTGCGTTTGCCAACGAGGATCCGCACAGTGTGTATTGAT
CCAGTTGTTCATCTACAGAAGATCTGCAAGTATACTGATGAAAAACAG------------------GCCATGGATGTCTACATAAACCGCTGCCTTGACAACATTGTTGCTGGAGGAGTGCAAATAAGCGGTTTGCATGCTACTGTGGCCCCTCGCCGCCAGCAGCTGCAGAGTCCCCCC
ACCTTGGAAGAGTTTGCCTTTGTTCCTTATGTAGAAACACAGTGCCTGAGGGGCAATGGAAAACTTTCAGACCAGCTAAGGGTCTGCAGAGGATTAATCTCCAAATTACAAAACAAACTGGCACATCATGGGGTAAAGCTGTCCATTCCTGGGCTACAAGGCGAGGTAGAC------ATG
GATCCCCCA------GAACCGACGGAGCCTGGCCTAGTGCGTCTGCTATCTCTGCTTTGTGGTCTGGAGCTCAATGGAAATCTTCAATCTGAGCTGCAACAGATGGTAGAGAAGGAGAGAGCATGTCTGCTGCAGGACAGTCTGCTGCATGGCCTTTTAGAGAGCCCAGCCCTCCGACAC
TGCCTGGACACCAGCCTGGAAAATAGCACGCCAGGAAAAATTAAAATAATAGAGGCTCTCGCCAGTGAAGGCCAACTCTTCTCTCATGTTGTAACCCTCCTGAACATCCAGCCCATGCTACAATTGGATTACACAGCCACAGCAACCAGCAAGGATCTTTTAACACCCCACCAGACCATC
CTGGAGGAACTGGCTGTTAATTCAGCTCAGTGGGACCCCCTGGCAACCCCACTTCCTGCAGGTGTAACAGGAGGGGTGGATTTGGTGATGTGTAACCATGCTTGGGGCCCTCTAAGTACTGACCCTACAGTGTTGATGAAGAATCTGGCCTCTGGTGCAAGACAAGGGGGGTTTGTGCTG
TTCCACACCTTGCTCAAAGGAGAGACTATTGGGGAAACTGTTAACTTCCTCTCCAGTGCCAATAAAGGCAGAAATCAGCAGGGTCTGCTCACACAGGCCGAGTGGGAGACGGTGTTCTCTGAGGTCTCCTTGCATGTGGTTTCTGTCAAAAAGTCATTTTATGGCTCAGCCCTCTTTCTT
TGC---CGCTGT------CATTCGGTGGCCAAACAGCCTCTTTTCCTTTCTGTGGACAGCAGCGACTACAAATGGGTTGAGACACTGAAG---GAGATGATGGCTGAGTCTTCAGACTCTCTGCTGTGGTTAACGGCCACTCAGGCTCACTGTGGCATTGTGGGAATGGTCAACTGTCTA
CGGCAAGAGCCAGATGGAAACCGAATACGCTGTGTGTTCGTGTCCAATTTAAATGAGACTTCAGAAGCCCCTAATCTCCACCTGGGTCAGAAGATCATGCAGTCAGTGCTTGAGGCAGATCTGGTTATGAATGTGCACAGAGATGGCCACTGGGGGGCGTTCAGACACCAGCTTTTAACT
AATGATCTCAATGAAGAGTTGACCGAGCATGCTTATGTCAATGTATTGACTCGAGGAGATCTGTCGTCTCTGCGCTGGATTTCATCTCCACTCCGACACTTTGCCAGCAGCGACTCAAATGTTGTCCTTTGTCGCGTCAGCTTCAGTTCGCTCAACTTTAGGGATGTAATGTTGGCTACA
GGCAAATTGCCCCCGGATGCTATTCCAGGTGACCTCGCACTGCAACAATGCATGTTGGGTATGGAGTTTTCTGGTCATGACCCCACGGGAAAACGTGTAATGGGACTCTTGCCTGCAAAGGGTCTAGCTACAAGTGTGGACGTTGACAAACGGTTCCTCTGGGATGTTCCCTCTGATTGG
ACACTGGAGCAGGCAGCCTCAGTGCCAGTTGTCTATGCCACAGCCTATTACTCTCTGGTGGTGCGTGGCAGGCTCCGACATGGAGAGAGTGTTCTTATTCACTCTGGGTCAGGAGGAGTTGGACAGGCTGCCATTGCCATAGCACTCAGCATGCAGTGTAAAGTCTTCACCACAGTTGGC
TCGGCAGAGAAGCGGGCCTACCTGCTGCAAAGATTTCCACAGCTATTAGGAGAGTCGATTGCGAACTCCAGGGACACAACATTTGAACATCATGTGTTACTGCACACACAAGGCAAAGGTGTGAATGTGGTGCTGAACTCTCTGGCTGAGGAGAAGCTGCAGGCAAGCATCCGATGCCTT
GCTAGACATGGACGGTTCCTGGAGATCGGCAAATATGATCTTTCCAACAACTCCCCACTTGGCATGGCTCTGTTCCTGAAAAATGTTGCATTTCATGGGATCCTGCTTGATGCGCTCTTTGAAGCAAACAACCATGAGTGGAAAGAAGTTTATCAGCTGCTCAAGGAAGGCATTATGGGA
GGTGTAGTGCAGCCTTTAAAAACCACAGTGTTTGAAAGAACCCAAGTGGAGGAAGCCTTCAGATATATGGCTCAGGGAAAGCACATTGGGAAAGTGGTCCTGCAGGTGTGCAAGGAGGAGAATGGAGCT------CAGACCTCTGCCCCTGTGTCTTTTCCAGCAATCCGCCGTACTTTT
TGTCCACCATCAAAGACCTATATCATTACTGGTGGACTGGGTGGCTTTGGTCTGGAGCTTGCCCAGTGGCTTACAGAACGAGGAGCTCGTAAACTGGTGCTGACTTCCAGATCAGGGATCAGGAGTGGTTACCAAGCAAAACGAGTGAAAGAATGGCAGAGTCAGTGTGTGGAAGTACTG
GTGTCCACAAGGGACGTCAGCACACTGGAGGGAACAAAGAACCTCATCATGGAGGCCAGCGCCCTTGGCCCAGTTGGTGGTGTCTTTCACCTCGCCATGGTGCTGAAAGATGGAATGTTGGAGAATCTCACACCTGAGCTTTTCATTGACGTGAACAAACCTAAATATGAAGGCACGATG
AACCTAGATGTAGTAACCAGGAAGTTGTGTCCAGACCTCAGCTACTTTGTGGCCTTCTCCTCAGTCAGCTGTGGCCGTGGCAATGCTGGCCAGAGTAATTATGGTTATGCTAACTCGACAATGGAACGGGTGTGTGAAATGCGACACTATAAAGGCCTACCTGCACTAGCAATCCAGTGG
GGTGCTATTGGTGATGTGGGTGTGGTCTTGGAGTCCATGGGAAGCAATGACACAGTGATTGGTGGCACTCTGCCACAACGAATCACTTCCTGTCTGGAGGTTTTGGATAACTTCTTGTGCCAAAAGCACCCAGTGATGTCCAGCTTTGTCCTGGCAGAAAGAGTAGTTGTAAGGAGTGAG
GCTGGGAGC---CAGAGAAACTTGGTGGACGCAGTAGCTCATATTTTGGGCGTGCGGGATGTGAACAACCTAAATGCTGATTCATCATTGGCTGACCTGGGCCTGGACTCACTGATGGGTGTGGAGATTCGCCAGATTCTTGAGCGGGACTATGACATTGTCATGGCCATGAGGGAAATC
CGTCAGCTTACCATTAATAAGCTACGAGAGATGGTGAACAGCAAGCCAGAAGGAGCAAGTGGTATTACAACACACAAGGGAAAAAAAATCTCATCATTGACTGAG---TCT------------------------------------TTGTTGGACTCTGATCTGAACCAGCTGTTAGTC
AGCCCTGACAGTCCCACTGTGATACCACTCAACAAGGTGGAGAGTGAAGAGAAGCCTCTGTTCCTCATTCATCCCATCGAAGGCTCTGTTGCTGCATTCAAGACACTTGCTCACAAGCTTAATGTGCCCTGCTACGGCTTGCAGTGTACTAAAGCTGCTCCTCTGGACACCATCCCTTCA
ATGGCAGCCTACTATGTCAGTTGTATCAGGCAGTTTCAGCCAGATGGACCTTATCGGATAGCTGGCTATTCCTTTGGTGCCTGCGTAGCATTTGAAATATGCTCTCAGTTTCAGTCACAGAATAAACCAGTGGAATGTCTGTTTTTACTCGATGGATCACATTCATTTGTGGCAGCGTAC
ACACAGACATACAGGGCCAAGTTAACTCCCGGTAAAGAGTCAGAGGCTGAAACTGAAGCTCTCTGTGCGTTCATTCAGCAGTTTACAGGGATTGAGTACAACAAGATTGTGGACACTCTTCTTCCCCTGTCAAACCTGGAGGCCCGAGTCAACAGTGCCATGGACCTAATCACGTCTGCT
CACAAGAACATCAATTTGGACTCACTGCACTTCGCAGCCACCACCTTTTACTATAAACTGAAGGCTGCTGATGGCTATGTGCCCACGACCAAATACCACGGGAATGTGATGTTAATAAGGGCCAAAACTAGCAGCCAATATGAAGAAAATCTGGGAGCTGACTACAAGCTGGGCGAGGTA
TGTAATGGTGAGGTCAAGGTCCATGTGGTTGATGGAGACCACCGAACCTTCCTGGAGGAAGAGGGAGCTGACTCCATCAGCAATATCATCCACAGCTCATTGACTGTACCA---CAAGTCAAATTAAGGGAGAGT
>ENSDARP00000112100_DRER
ATGGAGGATATCGTTATAGCTGGAATTTCAGGTCGCCTTCCTGAGTCGAACAATTTGGAAGAATTTTGGCAGAACCTTTTCAATGGAGTGGACATGGTCACAGAAGACGACAGGCGGTGGAAACCAGGTCTGTATGGCCTTCCCAGAAGAAATGGAAAACTAAAAGAAATCGACAGATTT
GACGCAGCCTTCTTTGGC---------GTGCATCCCAAACAGGCCCAC------------ACCATGGACCCACAGCTCAGGCTTATGCTAGAGATATCGTACGAGGCCATCGTTGAT---------------------------------------GGAGGCATAAACCCG---------
---------------------------------------------------------------GTGTCCATGCGTGGCAGCAAAACTGGCGTCTACATTGGAGTG---------------------------------------AGCGGCTCAGAGGCAGGAGAGGCCTTCAGTAAAGAC
CCGGAGGAGCTGCTGGGATACAGCATGACAGGATGCCAGCGAGCCATGTTTGCCAACCGCTTGTCCTACTTCTTTGATTTCAATGGTCCCAGCACAGCCATTGACACAGCGTGTTCCTCTAGTCTGCTGGCACTGGAAAATGCCTTCAATGCTATTCGCCATGGCAAATGTGATGCCGCA
CTCATTGGCGGAGTGAACCTGCTGCTCAAGCCCAACACCTCAGTGCAGTTCATGAAACTGGGCATGCTCAGTCCTGAAGGAACCTGCAAGTCATTTGATGCCTCAGGAAATGGCTATTGTCGCTCAGAGGCTGCTGTTGCGGTACTCTTGACGAAGAAGTCAATGGCTAAGAGAATCTAT
GCCACGGTTCTCAATGCTGGCAACAACACAGACGGCTACAAAGAGCAAGGTGTGACGTTCCCTTCAGGTGAGATGCAACAGAGACTGGTCCGTTCTCTTTACCAGGAGGCCAACATCTCACCTGAGCAGGTGGAGTACATTGAGGCCCACGGCACCGGTACTAAGGTTGGAGATCCTCAG
GAAGTGAACGGCATTGTGAGTGTGTTCTGTCAGTCACAGAGGGATCCTCTTCTGATTGGTTCAACCAAATCCAACATGGGACACCCGGAGCCTGCCTCTGGATTGGCAGCTCTTGCCAAGGTGGTTTTGTCTCTTGAACATGGCGTCTGGGCTCCCAATGTTCACTTCAATGAACCAAAC
CCTGACATTCCTGCACTGACAGATGGTCGGTTGTGTGTGGTGTCGAAGCCTACACCAGTCCGCGGTGGCATCGTGGGCATCAACTCATTTGGGTTTGGAGGGTCAAATGTCCATGTGATCCTGAGTCCACAT------GTTTCAGATTCATCGGATAAAACACCAGCTCCT------TCA
GTCCCC------------------------AGACTCTTGCAGGCCTCGGGCCGCACTGAGGAGGCCGTCACTGCCCTCTTCAGCAACGCCCAGCAGCATCAGGAGAACTCCAGCTACCTGTCTCTGCTGAATGATGTGTCTGGGGTCCCAACGGCAGGAATGCCATACAGGGGCTACACA
CTGATCGGGGCGCAGGGGGAGCTAACAGAGGTTCAGCAAACACAGCCCACACCAAGACCACTCTGGTACATTTGCTCA---GGTATGGGCACGCAGTGGGCAGGAATGGGCCAAAGCCTGATGCAGCTGTCTGAGTTCCGGGAGTCCATCAAGCGCTCAGACATCGCTTTAAAGGACACT
GGGCTGTGTGTGAGCCGCCTGCTCATGGAAGCTGATGAGAGCACTTTTGAAGACACGGTTCACGCATTTGTGGGTCTGGCAGCTATTCAGGTTGCCCAGATTGATATGCTACGGAAGATGGGTCTGGAGCCTAACGGGATTGTGGGTCACTCTGTCGGAGAGTTGGCTTGTGGCTACGCC
GACGGTTCTTTGAGTCACAGTGAGGCCATTCTGGCTGCTTACTGGAGAGGACGCTGCATTAAAGAGGCCAATCTGCCACCGGGAGGCATGGCTGCTGTGGGCCTGACGTGGGAAGAGTGCAAAGCTCAGTGTCCACAGGGTGTTGTACCAGCCTGTCATAATGCTGAGGACACAGTGACC
ATCTCAGGCCCTCAGGACTCTGTCAGCAAGTTTGTCGCCCAGTTAAAAGAGAGCGGTGTGTTTGCCAAAGAAGTGCGCAGTGCCGGTGTGGCTTTCCACTCGTATTACATGGCCTCCATCGCTCCAGCTCTCCTGTCTGCACTACAGAAGGTAATAAAGAGCCCAAGGCCCCGCACAGCT
CGCTGGATCAGCACATCTATCCCGCAGTCAGACTGGGAGAGCCCACTGGCCCTCTATTCTTCAGCCGAGTACCACGTCAATAACCTGGTCAGCCCTGTGCTCTTCCAGGAGGGACTGAATCATGTGCCGGATAATGCTGTGGTTGTAGAAATCGCCCCGCATGCCTTGCTGCAGGCC---
------ATCCTGAAGCGAAGCCTGAAA---CCCACCTGTTCCATCCTCCCCCTGATGAAAAGAGGACATGCCAACAATCTGGAGTTCTTCCTCTCTCATGTGGGCAAGGTCTACATGAATGGAATTAACGTGGACAGTAACAAACTGTATCCAGCTGTGAAATACCCTGTTCCCAGAGGA
ACCCCCCTCATTTCCCCTTACATTCAGTGGGATCATTCCCAGAGCTGGGATGTCCCAAAGGTGGAAGATTTCCCTGCTGGCTCAGGGGGATCCACTTCTGCCACTGTGTACAATATTGAC------ATGAATCCAGAGTCTCCTGATTACTACATGATTGGTCATTGCATTGATGGACGA
GTGCTTTACCCAGCCACAGGATACCTGGTTCTAGCCTGGAGGACTCTGATGAGATCCCTGGGCACGGTCATGGACCACACACCGGTTACTTTTGAAGACGTCACCATCCATAGAGCCACCATCCTGCCCAAGACA---GGG---TCCGTCCAGCTGGAAGTGCGACTTATGCCTGCGACT
AACCGCTTTGAGGTTTCAGAAAATGGAAATCTTGCAGTCAGTGGTAAGGTGAGTGTCTTGGAGGACTCTGGACTTGATGCTTTTCATGCTGAGCTGAATAAACCAATAACTGCAGACAATGAAGATCCCAAACTGCGTTTAAAATCTGGAGACATCTACAAAGAGTTACGTCTGCGTGGA
TACGACTATGGCAAAACCTTCCAGGGAATCCTTGAATCTAACAATGCTGGTGACAGTGGAAAACTTCACTGGACAGGTAACTGGGTGACCTTTTTAGACACCATGCTGCAGATGATTGTGGTTGGGCTGCCTGGCCGCAGCTTGAGACTGCCCACACGTATCCGGTCTGTGTGTGTGGAC
CCCAAACTTCATGAGGAGAGGGTGAACGACTATGAAGGAGACCAAAAA------------------GCTGTCAATGTATTTGTTAACCGATGTCTGGACAACATAACCGCTGGAGGGGTTCAGATCTGTGGGCTTCACGCTACTGCAGCACCCCGTAGGCAGCAACAGCAGACGCCACCG
ACTTTGGAGGAGTTTGTCTTTGTTCCCTATGAAGATGCTGACTGCCTGAGAACCAATGAGAAGCTTGCTGACCAGCTGAGGCATTGCAAAGGTCTAGTGCAGCGTCTGCAGAGAAAGCTTGCCAAACAGGGAGTGAAAATCTCCATCCCTGGGTTAGAAGGTGCATCTGAGGGCCAGCTG
ATTGAAGCG------GAG---GCAGAAAAAGGTCTTTTGCGTCTGCTGTCGGTTCTGTGTGGACTGGAACTCAATGGGAACCTGCGCTCAGAGCTGGAACAGACGGTGCAGAAGGAGAGAGACTGTCTCCTGCAAGACCCTCTGCTCAACGGCCTGCTGGACTCCCAGGCCTTACGCCAC
TGCTTGGACACTGCGCTTGAAAACAGCACTCCTGGAAAATTCAAAGTCCTGGAGGCTCTTGCAGCAGATGGCCGTGTGTTTTCTCAGGCTGTCAGTCTCCTCAATATTCAGCCGATGTTGCGTCTTGACTACACTGCTTCAGACATCTCTGCTGATCAGCTTTCTGCTCAGCAAAGCTCC
CTGGAGGAGCAGGGCATCTCAACTGCTCAGTGGGACCCTCTTCAGGGGCCAGTAACAGGTGGACTG---GACGGAGCTGATCTGGTTGTGTGCAACTGTGCAGTTGGATCAGCA---ACCAATCCAGCACTTCTGATCGAGAATCTGACCTCAGCTGCGAGGGAAGGGGGCTTTATTTTA
CTCCACACTTTACTCAGAGGAGACACTCTTGGGGAGACGGTAGCCTTCCTCACATCTCAAAAC---------AACAGGAAGGGTTTGTTGACTCAGACTGAATGGGAGGAGCTTTTCCAGAAGGCCTCTTTAAATGTGGTCATGCTCAGAAAATCTTACTATGGCTCTGCTCTCTTCCTC
TGC---CGGCGCAGCCAACAATCCTCTCAAAAACAGCCGATACATATTTTCGTAGACCCTACTGACTACAAATGGGTTGAAACTTTAAAG---AGCACTTTAGCTGAGTCATCTGATATCCCAGTTTGGCTCATTGCCACCAAGGGCCATAATGGAGTGGTGGGAATGGTGAACTGCCTC
AGACAGGAGCCTGGAGGCAACCGTATACGGTGTACATTTGTTTCTAATTTAAGTAAGGGTGCTGCTGTTCCCTCCCTTCTTCCTAATGAAAAGGTCATGAAGGCATTATTAAAGAAGGACCTGGTTATGAATGTGCACCGGGATGGACTCTGGGGTGTTTTTAGACACCAGTTGTTAACA
CAAGATCTCAGCGAGGAGTTGACGGAGCAGGCTTACGTGAACGTCCTGACTCGTGGTGACCTCTCATCTCTGCGCTGGATCGCTTCCCCACTGCGTCATTTTGTCGCGTCCAGTCCCAACGTGCAGCTCTGCCGCGTTTACTACTCCTCCCTCAACTTCAGAGACATCATGCTGGCCACT
GGCAAACTGCCTCCAGATGCCATCCCTGGAGACGTAGCGCTGCAGCAGTGCATGCTGGGAATGGAGTTTTCAGGGCGAGACCCCAGTGGGCGACGTGTAATGGGTTTGCTGCCAGCTAAAGGCCTTGCCACCTGTGTGGATGCAGACAAACGCTTCCTTTGGGACGTTCCATCCAGCTGG
ACATTGGAGCAGGCTGCCTCTGTGCCAGTGGTGTATGCCACCGCATATTATTCCCTGGTGGTGCGAGGCCGGCTGAGGCCTGGAGAAAGTGTGCTGATCCATTCAGGCTCTGGAGGAGTGGGACAGGCCGCAATTGCTATTGCACTTAGCATGCGCTGTCGAGTCTTCACAACTGTGGGC
TCTAAAGAGAAGAAGCAGTATCTGCAGGAAAGATTCCCACAACTTACAGCTGAATCTTTTGCCAACTCCAGGGATTCTTCATTTGAGCAGCACGTAATGCTCAACACTCAGGGCAAAGGAGTAGACTTGGTACTAAACTCTCTTGCTGAAGAAAAGCTGCAGGCCAGCTTGCGTTGTTTG
GCTAGACATGGCCGTTTTCTGGAGATTGGCAAATATGATCTTTCCAACAACACACCACTAGGTATGGCTCTGTTCCTAAAGAACGTGGCTTTCCATGGGATCCTGCTTGATGCTTTGTTTGAAGAAGGGAACAGGGAATGGGAAGAGGTGTCTGATCTGCTGAAGAAGGGAATCTCCAGT
GGAGTTGTTCAGCCGTTGCGTACCACAGTCTTTGAGAGAAACCAAGTGGAGGAAGCTTTCCGCTACATGGCTCAAGGCAAACACATCGGAAAAGTGCTGCTACAGGTGCGTTCAGAGGAGTCAAGCAGCTCTGGTCCTGCAGTGTCTGCTCTCTCTATCCCTGCAATCTGCCGAACTTTC
TGTCCCGCTTCTCTATCGTACATCATCACTGGAGGCCTGGGTGGCTTCGGGCTGGAACTGGCCCAGTGGCTCACAGAGAGAGGAGCTCGTAAACTGGTGCTGACGTCACGGTCTGGCATCCGCAACGGTTATCAGGCCAAGCGTGTTCGTGAGTGGCAGGCCATGGGCATCCAGGTCCTC
GTGTCCACCAGTGATGTCAGCACCCTGGATGGCACAGAACGGCTCATCACTGAGGCCTGCCGCTTGGGTCCAGTTGGCGGCATCTTCCACCTGGCCATGGTCCTTAAAGATGGTATGCTGGAGAATCTGACCCCACAGGAGTTCATTGAAGTCAACAGACCGAAATATGATGGAACCATC
AATCTCGACAGTGTGACTAGGCAGAAGTGCCCGCAGCTCCAGCAGTTTGTGGTGTTTTCCTCTGTCAGCTGTGGTCGTGGTAATGCCGGCCAAAGCAACTACGGCTTCGCCAACTCCACCATGGAGCGAATCTGTGAACAGCGCCGTCAAGAAAACCTGCCAGGCCTGGCCGTACAATGG
GGTGCCATTGGAGACGTGGGTGTCGTTTTGGAGACCATGGGTGGCAACGATGCTGTGATAGGTGGCACGCTGCCCCAGCGCATGTCTTCCTGTTTGGAAGTGCTGGATCGCTTCTTGTGCCAGCAAAGGCCTGTGATGTCCAGCTTCGTGTTGGCAGAGAAAGTGGTGGTCACTAAAGGA
GAAGGAAGTGGACAGAAGGACCTGGTGGAGGCTGTGGCTCATATTCTGGGTGTGCGTGACGTGAACAGTCTGAATGCTGACGCCTCATTGGCTGATCTGGGTCTGGATTCACTGATGGGTGTTGAGGTCCGGCAGACGCTGGAGAGGGACTACGATATCGTGATGGCAATGAGGGAAATC
CGACAGTTGACCATAAACAAGCTGCGGGAGCTT------TCCAAGCAATCAGGAGGGAAA------------------------------------------GAGGAGTCT---------CCTGTAAAGCGTTCTGGTGCTCAGGCTCTGTTGGAGTCAGATCTGAGCCGGATGCTGGTG
AACCCAGATGGCCCCACGATGGCCCCGCTGAACGAGGTCCAGAGTGCAGAGAGGCCTTTGTTCCTGGTTCACCCCATTGAGGGCTCCATCGCCGCCTTCCGCACCCTCACTGCCAAGCTGAGTGTGCCGTGCTATGGACTGCAGTGCACTAAAGCTGCTCCTCTTGACAGTATCCAGAGT
CTTGCTGCGTACTATGTGGAGTGTGTGAGGCAGGTTCAGCTGGAGGGCCCATACCGCATCGCTGGATACTCGTTCGGGGCGTGTGTGGCGTTTGAGATGTGCTCACAGCTGCAGTTGGCCAAATGCCCCGTGGAATATCTGTTCCTGTTCGATGGCTCGCACTCTTATGTGGCAGCATAT
ACACAGAGTTACAGAGCCAAACTGACTCCTGGCAAAGAGTCTGAAGCTGAGACTGAAGCTCTGTGTGCTTTCATCCAACAGTTCACCGGCATTGAGTATAACAAGCTGTTGGAGACGTTGCTGCCTCTGTCAGACCTCGAGGCTCGTGTGGACAAGGCTGTTGATCTGATCACATCCAGC
CATAAGAACGTCAGCCGAGATATGCTCCATTTTGCTGCTTCTACATTTTACCACAAACTCAAGGCTGCCGACCGCTACGTTCCCACTTCCAAATATCACGGCAATGTCACCCTACTGAGAGCCAAGGCCAGCAGCGAGTACGGAGATGGATTGGGATCAGACTACAAACTGCACGAGGTG
TGTGACGGGAAGGTGTCAGTTCATGTGATCGAAGGCGACCACCGGACCTTCCTGGAGGGTGAAGGTGTTGAGTCTATTTCCAGCATCATCCACAGCTCACTGTCTGAACCC---AGAGTCAGCACACGAGAGGGC
>ENSGACP00000002882_GACU
ATGGACGAGATCGTCATCGCAGGGATCTCGGGCCGTCTGCCCGAGTCCAACAACCTGGAGGAATTCTGGGAAAACCTCATCAATGGCGTCGACATGGTGACGGAGGACGACCGGCGGTGGACACCAGAGTTGAACAGT---------------------GCAAAACATATTTCCACATTT
AACAGGGAGCTTTTCAAATACGTTTACATCCCACCTTTACAGGCACGGCAGCTCTGCCCCAACATGCCCCCC------------------------------------GTGATGGATGTGGATTTTCTTTGTTCTGCTGATTGGCCGGTGTGGGCCGGGTGCTTGCATGCATCTGATTGG
CCGGTGTGGGCCGGGTGCTTGCATGCATCTGATTGGCCGGTTGCAGTTATTTCCCCCACCCAAGCCAGCCTCCGTGCTTCCTTGACA---------------GTAATTAAACAGCGAAAGCTTCCACCAAGGGTCACATTTACATCTTCCTCTAAGGCC---------------------
------------------------------------------------------------------------------TTTGATGGGGACCGC------ATTGAAAATATATGCAAGAGGGGACTTGAGGCTTTAGAAAACGCCTTCCACGCCATTCGCCAGGGCCACTGTGATGCCGCT
CTGGTGGGGGGGGTCAACCTGCTGCTCAAGCCCAACACCTCCGTGCAGTTCATGAAGCTGGGCATGCTCAGTCCTGGGGGGACCTGCAGGTCCTTTGACGCATCAGGAGACGGGTACTGCCGCTCGGAGGCTGCAGTGGCGGTGCTGCTCACCAAGCGGGCGGCAGCCAAGCGCGTCTAC
GCCACCGTGGTCAACGCGGGCAACAACACGGACGGATACAAGGAGCAGGGTGTCACGTTCCCTTCAGGCGCGATGCAGCAGAGGCTGGTTCGCGCTCTGTACCAGGAGGCCAACATCTCTCCAGAGCAGGTGGAATATGTGGAGGCCCACGGCACAGGAACCAAGGTGGGCGACCCACAG
GAAGTCAACGGCATCGTCAGTGTCTTCTGTGAATCGGAGCGGGAGCCTCTACTCATGGGCTCCACCAAGTCCAACATGGGCCACCCCGAACCGGCCTCCGGCCTGGCTGCTGTGGCCAAGGTGTTGCTGTCTTTGGAGCGCGGCGTCTGGGCGCCCAACCTGCACTTCAGCTCTCCCAAC
CCCGACATCCCGGCGCTCCACGACGGGCGGGTCCAGGTCGTCGACCGGCCCCTCCCCGTCCGAGGCGGCATCGTGGGCATCAACTCCTTTGGCTTTGGAGGCTCAAACGTTCACGTGATCCTCCGTCCGGCTGAGCGGCAGACG------------GGCGCGACCGCGCCCCCCAGGACG
GTCCCC------------------------AGGCTGCTGCAGGCCTGCGGGCGCACGGAGGCCGGCGTGGAGGCCCTGCTCCAGAAGGGGCAGGAGCACGCCGCAGATGACAGCTTCCTGTCTCTGCTGAATGAGCTTTCAGGAGCCCCCCCTGCAGGCATGCCCTACCGGGGCTACGCT
CTCATTGGCTCCCAGAGCGCCGCCAGGGAGGTGCAGCAGGTGCAGGCGCCCGCCAGGCCGCTCTGGTACGTCTGTTCAGCAGGCATGGGGACCCAGTGGGCCGGTATGGGCCGCAGTCTCATGCAGCTGGCGGACTTCAGAGAGTCCGTCCTGCGGTCGGACGCGGCCCTGAAGGACACC
GGCCTGGTCGTGTCCCGCCTGCTGATGGATGCCGATGACGCCACCTTTGAGGACACCGTTCACGCCTTCGTTGGCCTCGCCGCCATACAGATCGCGCAGATCGACCTGCTCACCAAGCTGGGTCTGCGGCCCGACGGCATCGTGGGCCACTCGGTGGGGGAGCTGGCCTGCGGCTACGCC
GACGGCTCCCTCAGCCACGCCGAGGCCGTCCTGGCCGCCTACTGGAGAGGCCGCTGCATCAAGGAGGCCAATCTCCCCCCAGGGGGCATGGCCGCCGTCGGGCTGACCTGGGAGGAGTGCACGGCTCAGTGTCCCGTGGGAGTGGTCCCGGCCTGCCACAACTCTGAGGACACCGTCACC
ATCTCCGGGCCTCAGGAAGCGATCTCCACCTACGTGTCCAAGCTGAAGGAGCAGGGAGTGTTCGCCAAGGAGGTGCGCAGCGCTGGCGTGGCCTTCCACTCCCACTACATGGCCTCCATCGCGCCGACCCTGCTGGCCGCCCTGAAGAAGGTGATCAAGGAGCCCCGCCTGCGGTCCCCC
CGCTGGGTGAGCACCAGCATCCCTCAGTCCCAGTGGGACTCCCCCCTGGCCCGGTACAGCTCGGCCGACTACCACGTCAACAACCTGGTGAGCCCGGTGCTGTTCCACGAGGGCCTGGGCCTGGTGCCTGACAACGCCGTGGTGCTGGAGATCGCTCCTCATGCGCTGCTGCAGGCC---
------ATCCTGAAGCGGAGCTTGAAG---CACACCTGCTCCATCGTGCCCTTGATGAAGAGGAGCCACACCAACAACCTCGAGTTCTTCCTCTCGAACATCGGCAAAGTCTACATGAGCGGCGTCGGCGTGGACGGGAACGGGCTCTGCCCCGCGGCCACGTACCCCGTGCCGGTCGGG
ACCCCGCTGATCTCCCCCCTGCTGCAGTGGGACCACGCGCAGACCTGGGATGTCCCCAAAGCAGAGGACTTCTCCGGGGGCTCGGCGGGACCCAACTCTGCGACCGTCTACAACATCGAA------ATGAACCCAGAGTCCTCCGACTACTACCTGATTGGCCACTGCATCGATGGGCGT
GTCCTGTATCCGGCGACGGGCTACCTGGTGCTGGCCTGGCGCACCTTGGTGAGGAGTCTGGGGGCGGTCATGGACAGCACGCCCATAGCCTTTGAGGACGTCACCATTCACAGGGCCACCATCCTGCCAAAGAGC---GGTGGCTCGGTCCAGCTGAAGGTGCACCTCATGCCGGCCACC
AACCGCTTTGAGGTTTCAGAGAACGGGAACCTGGCTGTGAGCGGCAAGGTGAGCGTCCTGGAGGACGCAGCGCTCGATTCCTTCCACGGTCAGATAGGCCGGCCGGCTGGCGACAGCGCCGAGGACCCCAGCATGAAACTCAGCACGCACGACATCTACAAAGAGCTGCGACTGCGCGGC
TACGACTATGGGAAGACCTTCCAAGGCATCCTGGAGTCCAACAATGCAGGAGACCGAGGCAAGCTGCAGTGGGCGGGGAACTGGGTGACCTTCCTGGACACCATGCTGCAGATGATCGTGGTCGGGCTGCCGGGTCGCAGTCTGCGTCTGCCAACCAGGATCCGCTCTGTGTGTGTAGAT
CCAGCTGTGCACCTGCAGAAGGTCTGCCAGCACACTGATGGGAAGCAATCCTCTCTCTCCTCCCCAGCTGTGGATGTGCACGTGAACCGCTGCCTCGACAGCATTGCTGCTGGCGGAGTCCAGATGTGCGGTCTTCACGCCACTGTGGCCCCCCGTCGGCAGCAGCAGCAGAGCCCCCCC
ACGCTGGAGGAGTTTGTGTTTGTTCCTCATGTGGACGCTGACTGCCTGAGGGACGACGTGACCCTCGCCGAGCAGCTGAGGCTCTGTAAAGGTTTGACCAAAAGACTGCAGAAGAAGTTGTCCTCCCACGGGGTCAAGCTGTCCCTCCCTGGACTACAGGGGGAGTCTGAGCGGCCGCTG
CCCAGCCCC------GAGCCCTCGCAGCCCGGCCTGGTGCGCCTGCTGGCCCTGCTGTGCAGCCTGGAGCTCAACGGAAACCTGCAGTCGGAGCTGGAACAGACGGTTGAGAAGGAGAGGACGTGTCTGCTGCAGGACGGCCTGCTGCAGGGCCTGCTGGACAGCCCGGCCCTGAGACAC
TGCCTGGACACCACCCTAGAAAACAGCACACCGGGCAAGATCAAGATCCTGGAGGCTCTCTCCAGCGAGGGCCGGCTCTTCCCCCGCGTGGCGGCGCTGCTCGGCATCCAGCCCATGCTGCGCGTGGACTACACCGCCACGGCGCCCAGCCTGGACCTTCTGGCCCCTCACCAGGCCGCC
CTGGAGCAGCTGGCCATCTCGTCCGCTCAGTGGGACCCGGCGGGGGGGCCGGCTCCTGGAGGCGCGGTGGAGGGCGCGGACCTTGTGGCGTGTAACCACGCCTGGGGCCCTCTGAGGGCGGAGCCCGAGCTCCTGATGGCCAATCTGGCTTCTGGAGCCAAAAAAGGGGGCTTTGTTCTC
CTGCACACGCTGCTCAAGGGAGAGACGCTGGGGGAGACCGTTGCCTTCCTCTCCAGCAGCACGGCGAGCAGCGGCCAGCGAGGGCTGCTCACCCAGGCCGAGTGGGAGAAGGTGTTCTCAGAAGCCTCCCTCAACCTGGTGGCCGTCAGGAAGTCCTTCTATGGCTCCGCCCTCTTTCTG
TGCCGCCGCCGC------CAGTCTCCAAGCAAGCGGCCTGCTTTCCTTCCTGTGGACGGCGCCGACTACCAGTGGGTGGAGACGCTGAAG---GAGAAGATGGCGGCGTCGCCCGACTGTCCCGTGTGGTTGACGGCCTCCAAGTCCCACTGCGGCATTGTGGGGATGGTCAATTGTCTA
CGGCAGGAGCCAGGTGGCAACCGAATACGCTGTGCGTTTGTGTCCAATCTAAACGCGTCTTCGTCAGCACCGACCCTCCAGCCGGCCCACGAGTCCATGCAGTCGGTGCTGGACGGGGACCTGGTCATGAACGTGTTCCGGGACGGACGCTGGGGCGTCTTCAGGCATCAGCTCATCGCT
CAAGATCTGAACGAGGAGCTGACGGAGCAGGCCTACGTCAACGTGTTGACTCGAGGCGACCTCTCGTCTCTGCGCTGGATCGCCTCCCCGCTGCGCCACTTTGTGACCAGCAGCCCCGACGTGCAGCTGTGCCGCGTCTACTACAGCTCGCTCAACTTCCGAGACGTGATGCTGGCCACC
GGCAAGCTGCCGCCCGACGCCATTCCAGGGGACCTGGCTCTGCAGCAGTGCATGTTGGGTATGGAGTTCTCGGGCCGTGACCCCGCGGGTCAGCGTGTGATGGGGCTGCTGCCTGCCAGAGGCCTGGCGACGAGCGTCGACGCTGACAAGCGCTTCCTGTGGGCCGTCCCCTCCAGCTGG
ACCCTGGAGCAGGCGGCCTCGGTGCCGGTGGTCTACGCCACGGCCTACTACTCCCTGGTGGTGCGCGGCAGGCTCCGCCCCGGAGAGACTGTTCTCATCCACTCAGGGTCGGGGGGCGTCGGCCAGGCTGCCATCGCCATCGCACTCAGCCAGGACTGTAAAGTCTTCACCACTGTCGGC
TCGGCGGAGAAGCGGGCCTACCTCCAGGAGAGGTTCCCCCGGCTCTCAGCAGAGTCCTTCGCCAACTCCAGAGACTCGTCTTTTGAACAGCACGTCCTGCTCCACACAAAGGGCAAAGGCGTGGACGTGGTGCTGAACTCTCTGGCCGAGGAGAAGCTACATGCTAGCATTCGCTGCCTG
GCCCGACACGGACGCTTCCTGGAGATCGGCAAATTTGACCTGTCCAACAACTCCCCCCTGGGCATGGCTCTGTTCCTGAAGAACGTGGCCTTCCACGGCATCTTGCTGGACGCTCTCTTTGAAGAGGGCAACCGGGAGTGGGAGGAAGTGTCCCAGCTGCTGAAGCAAGGCATTGTGGGA
GGTGTAGTCCAGCCGCTGAAGACCACGGTGTTTGAGAGGGACCAGGTGGAGGAAGCGTTCAGATACATGGCTCAGGGCAAACACATTGGAAAGGTTCTCCTGCAGGTTTGTCACGAGGAGAGCGGTTCCTCGGCCCAAACTGCTCCCACAAAGTCTTTTCTGGCCATCTGCCGCACCTTC
TGCCCCCCCTCCCACGCCTACATCATCACCGGGGGCCTGGGGGGCTTCGGCCTGGAGCTGGCTCAGTGGCTGACCGAGAGAGGAGCCCGCAAACTAGTGCTCACCTCCAGGTCGGGCATCAAGAACGGTTACCAGGCGAAGCGAGTGCGTGAATGGCGGAGTCGAGATGTGGAGGTGCTG
GTGTCGACCAATGATGTCAGCACGCTGGGGGGAACGCAGCGACTCATCGCCGAGGCCAGCTCCCTGGGCCCAGTGGGCGGGGTCTTCCACCTCGCCATGGTGTTGAAAGACGGCATGCTGGAGAATCTGACTCCTCAGCTCTTCCTGGACGTAAACAAGCCTAAATACGACGGCACCGTG
AACCTGGACAAAGCTACCAGAGACTCGTGTCCCGACCTCTGCCATTTCGTGGCCTTCTCCTCGGTCAGCTGTGGCCGCGGCAACGCCGGCCAGAGTAACTACGGTTACGCCAACTCCGCCATGGAGCGCGTGTGTGAGCAGCGCCGCCACGACGGCCTCCCTGGACTGGCAGTGCAGTGG
GGGGCCATAGGCGACGTGGGCGTGGTGCTGGAGACCATGGGCGGCAACGACGCCGTGATTGGCGGCACCCTCCCACAGCGCATCGCCTCCTGCCTGGAGGTGCTGGACCGCTTCCTCTGCCAGCGGCGGCCGGTGATGTCCAGCTTCGTTCTGGCAGAGAGGGCGGCGGCGAAGAGCGAG
GCGGGGAGC---CGCCGGGACCTGGTGGACGCCGTGGCTCACATCCTCGGCGTGCGGGACGTCAGCAGCCTGAACGCGGACGCCTCCTTGGCCGACCTCGGCCTGGACTCCTTGATGGGCGTCGAGGTTCGGCAGACGCTGGAGCGCGACTACGACATCGTCATGGCCATGAGGGACATC
CGGCAGGTCACCATCAACAAGCTGCGCGAGCTGGCCAGCAGCAAGCCCGGCGGCCCGGAC------------------------------------------GAA---GGTCAAAGTGCAGCGGCGAAGGGGAGCGGCGTCCGCTCGTCGCTGGAGTCTGATCTCAGCCTCCTGTTGGTC
GACCCCAGCAGCCCCACAGTGGCGCCGCTCAACCACGTCCAGAGCCAGGAGAGGCCTCTCTTCCTGGTCCATCCCATCGAGGGCTCCGTCTCCGCCTTCAGGACTCTGGCCTCCCGGCTGAGCGTGCCGTGCTACGGCCTGCAGTGCACGCAGGCTGCCCCCCTGGAGAGCATCCAGGCC
CTGGCAGCCTACTACGTGGGCTGCGTGAGGCAGGTGCAGCCGGTCGGGCCCTATCGCATCGCCGGCTACTCCTTTGGGGCCTGCGTGGCCTTCGAGCTGTGCGCCCAGCTGCAGAGCCACAATCTGCCCGTGGAGAACCTCTTCCTGCTCGACGGCTCCCACTCGTATGTGGCCGCGTAC
ACACAGAGCTACCGGGCCAAGCTGACACCAGGCAACGAGTGCGAGGCGGAGACCGAGGCGCTGTGTGCCTTCGTCCAGCAGTTCACCAGCATCGCGTACAACAAGCTCCTGGAGACTCTCCTCCCGCTGCCCGACCTCGAGGCCCGGGTCAACGCCGCGGTGGACCTCATCGCCTCCAGC
CACAAGAACATCAGCCGGGACTCGCTGCACTTTGCAGCCACCACCTTCTACTACAAGCTGAAGGCCGCTGACTGCTACGTGCCGGCGTCCAAGCTGCACGGCAGCGTGGCGCTACTGCGCGCCAACACCAGCAGCGACTACGAGCGGAGCCTGGGAGCCGACTACAAGCTCAGCGAGGTC
TGCGATGGCGACCTGTCGGTCCACGTCATTGAGGGGGACCACCACTCCTTCCTGGAAGGGGAGGGGGCGGAGTCCATCTGCAGCATCATCCACAGCTCATTGGCTGGGCTC---GGTGCG------AGGGCGAGC
>ENSXMAP00000014692_XMAC
ATGGATGAGATTGTCATAGCAGGAATATCAGGCCGCTTGCCAGAGTCTGACAACCTAGAGGAGTTTTGGGAAAACCTCATCAATGGTGTGGACATGGTGACAGAGGACGACCGGCGGTGGACCCCAGGTTTGTATGGTCTACCCAGAAGGAACGGCAAACTGAAGGACATTAGTCAATTT
GATGCAGCTTTCTTCGGA---------GTTCACCCCAAACAGGCCAAC------------ACCATGGACCCCCAGCTCCGTCTCATGTTGGAGGTCACCTACGAGGCTATCATGGAT---------------------------------------GGAGGTCTGAATCCG---------
---------------------------------------------------------------AGCAGCATGCGCGGCAGCAGGACGGGGGTCTATGTTGGAGTG---------------------------------------AGCGGCTCTGAAGCCGGTGAGGCTTTCAGCAGAGAC
CCAGAGGAGCTGCTGGGCTACAGCATGACAGGCTGCCAGCGCGCCATGTTGGCCAACAGACTCTCTTACTTCTTCGACTTCAAAGGTCCCAGCGTTACCATAGATACAGCCTGCTCCTCCAGCCTGCTGGCTCTGGAAAACGCCTTTCATGCGATTCGGCAGGGCCACATCGATGCTGCC
CTGGTGGGAGGAGTCAACTTGCTGCTTAAGCCAAATACTTCGGTCCAGTTCATGAAACTGGGGATGCTGAGTCCTGAGGGGACCTGCAAGTCTTTCGATGCATCAGGAAATGGATACTGCCGTTCTGAAGCAGCAGTAGCGGTGCTGCTGACCAAGCGATCTGCAACAAACAGAGTCTAC
GCAACTGTAATCAATGCTGGCAACAATACGGATGGATACAAAGAACAAGGTGTAACGTTTCCTTCGGGTGACATGCAGCAGACTTTGGTTCGTTCTCTCTATAACGAGGCCAATGTGTCCCCTGAACAAGTGGAGTACATCGAAGCCCACGGCACTGGAACAAAGGTCGGAGACCCACAG
GAGGTGAATGGGATCGTCAGTGTTTTCTGTCAGGCAAAGCGAGAGCCCCTGCTGATTGGCTCCACCAAATCCAACATGGGCCATCCAGAACCTGCTTCAGGTCTGGCTGCCCTGGCAAAGGTGGTTCTGTCTCTGGAGCGAGGCGTTTGGGCTCCCAACCTGCACTTTACTCACCCTAAT
CCTGACATTCCTGCCCTTGCTGACGGTCGGGTCCAAGTCATTGACCGGCCCATTCCCGTTCGGGGGGGCATTGTAGGGATCAACTCTTTCGGATTCGGGGGCTCCAATGTTCACGTCATTCTTCGCCCAGCTAGCAAACCAACA---------------AACTCACCCATGCCACGGACG
GTTCCC------------------------AGAATTCTTCCGGTGTGCGGCCGTACCGAGGCTGCAGTGAACGCGGTCATCCAGAAGGGGAAGGAACACAGCAGCGATGAAAACTTCTTATCTTTGCTAAGCAGAGTGTCAGACATCCCGGTTGCCAGCATGCCCTACAGGGGCTACGTT
GTTCTCGGGTCTCAGAACGACATAAAGGAGGTTCAGTTGTCGCAAACTTCAGCCAGACCACTGTGGTACATCTGTTCT---GGTATGGGAACCCAGTGGGCAGGTATGGGCCGCAGTCTCATGCAGCTGGCGGACTTCAGAGAGTCCATTCTGCGTTCTGACGTTGCCCTGAAGGACACT
GGCCTGGTTGTGTCTCGGCTCCTCAGTGAAGCTGATGATGCCACTTTTGAGGACACTGTCAACGCCTTCGTTGGTCTCGCTGCCATACAGATAGCCCTCATCGATGTGCTCAGGAAGATGGGTCTTCAGCCTGATGGCATCATAGGTCACTCTGTGGGAGAACTGGCCTGCGGATACGCT
GATGGTTCCTTCAGCCACAGCGAGGCCATTCTGGCCGCCTACTGGAGAGGTCACTGCATCAAAGTGGCCGACTTACCTCCAGGAGGCATGGCTGCAGTTGGGCTGACCTGGGAGGAGTGCATCGCTCAGTGTCCTCAGGGAGTTGTTCCTGCCTGCCACAACGCTGAGGATTCTGTTACC
ATCTCAGGCCCTCAGGAAGCAGTCCGTGCGTTTGTGTCCCAACTAAAAGAGGAAGGAGTGTTTGCAAAGGAGGTTCGCAGTGCCGGCGTGGCTTTCCACTCCCACTACATGGCCTCCATCGCTCCTAACCTGCTGGCTGCTCTGAAGAAGGTGATCAAGGAGCCACGGCAGCGCTCCCCT
CGGTGGATCAGCACCAGCATTCCTCAGTCTGAGTGGGACTCTCCTCTGGCTATGCTCAGCTCAGCTGAGTACCACGTCAACAACCTGCTGAGCCCCGTCCTGTTCCAGGAGGCCCTCAGTCTGGTGCCTGACAACGCTGTGGTGGTGGAGATCGCACCTCATGCTCTGCTGCAGAAGAGT
AATTATATCTTTAAATTAGGTGTTGAATACTCTTCCTGTTCCATCCTTCCTTTAATGAAGAGAGGCCATGCTAACAACCTGGAGTTCTTCTTCTCAAACATTGGCAAAATCTACATGAATGGGATCAACTTGGATGCTAACAGCCTGTACCCAGTGGTGAGCTGTCCTGTCCCAGTTGGC
ACTCCAATGATCTCTCCCTTAGTGCAGTGGGACCATTCCCAGGTTTGGGATATCCCCAAAGTAGAACATTTTTCCCACAGCTCAGGAGGATCTAAATCCGCTGCCGTCTATAATATCGAAACAGAGATAAACTCTGAGTCATCAGACAACTATCTCATTGAACATTGCATCGATGGACGC
TTTCTCTACCCAGCAACGGGTTACCTTGTGCTGGCCTGGCGCACTTTGGTCAGGAGTCGTGGAATCGTAATGGAATCCACTCCAATCAGCTTTGAGGATGTGAAGATCCACAGAGCTACCATCCTGCCAAAGACT---GGC---TCTGTTCAGCTGGAGGTGCACCTCATGCCAGCCACC
AACAAGTTTGAGGTTTCAGAGAATGGAAACCTAGTTGTCAGTGGTAAAGTAAACATCCTTGAGGATGCAGACCTTCAATCGTTCCATATTCAAATAAATCAGAAAACCGACAAAAGGAAT---GATTCCAATATGAAACTTAAGTCAAATGACGTCTATAAAGAACTGCGACTGCGTGGC
TACGACTATGGAAAGACTTTCCAAGGCATCTTGGAGTCCAGCAGTGAAGGAGACAGTGGAAAGCTGCAGTGGACAGGAAACTGGGTGACCTTTTTGGACACCATGCTGCAGATGATGGTGGTCGGGCTACCAGGTCGCAGTTTGCGCCTGCCGACCAGAATCCGCTCTGTACGCATCGAT
CCTGCTGTCCACCTGGACAAAATGTGCGAGTATGCTGATGAACTGCAA------------------GCTGTTGACGTCCACGTGAGCCGCTGCCTGGACAGTATTGCTGCCGGCGGAGTCCAGATCTCCGGTCTGCACGCCACTGTGGCCCCCCGGAGACAGCAGCAGCAGAGCCCCCCC
ACCCTGGAGGAGTTTGTGTTTGTCCCGCATGTGATGACAGAATGCCTGGCAACCAATCAGAGCCTGACTGAGCAGCTGAACCTCTGCAAAGGTCTGATTCACACACTACAGCTGAAGTTGGCTCCTCATGGGGTGAAGCTGGCCATTCCTGGGTTACCCGGCGACCTGGTGGGTTCTCCG
CCCGGCCAG------GAGGCGTCGGCGCCCTGCCTGCTGCGCCTGCTGAGTCTGCTGTGTGGCCTGGAGCTGAACGGAAACCTCCAGTCGGAGCTGGAGCAGGTCCTCGTCCAGGAGAAGGCCTGTCTGCTGCAGGACGGCCTGCTGCATGGCCTGCTGGGGGATCCTGTCCTCCGCCAC
TGCCTGGACATAAGCATGGAGAACTGTACGCCTGGGAGGATCAAAGTCCTGGAGGCTTTTTCAAACGATGGCCAGCTTTTCTCCCGTGTGGTTCCCCTCCTCCACATTCAGCCGATGCTACATGTGGACTACACTGCCACAGCAACACGCCTGGATCTGCTGTCCGCCCATGAAGCCGCG
CTGGAGGAGCTGGCTGTGGCTTCAGCGCAGTGGAACCCCCTCAGCGAGCCGGCTCCAGGGAGGATGGCTGCCGGGGCGGACCTGGTGGTGTGTAACCACGCATGGGGTCCCCTGGGGACGGACCCCGGAAAGCTGGTGGCTAACCTGGCCTCTGGTGCCAGAGAGCAGGGCTTTGTTCTG
ATCCACACCCTGCTGAAGGACCAGACTCTGGGAGAGACGGTGGCTTTCCTCACCAGCATCACCAAGAGCAACGAGCAACGTGGCCTGCTCTCACAGGCTGAGTGGGAAAGCGTGTTCTCTGAGGCCAACCTGGCCCTTGTAGCGGTCAGGAAGTCTTTCTACGGCTCCGTCATTTTCCTT
TGC---CGCCGC------AAGTCTCACAGCAAGCAGGCCATCTACCTGCCTGTGGACAGCACCGACTTTCTGTGGGTGGAAAAACTCAAG---GAGATCCTGGCGGATTCCTCGGACCATGCTGTGTGGCTGACTGCCTCTCAGGCTCACAGTGGGATTGTTGGGATGGTAAACTGTCTG
CGGCAGGAGCCTGGGGGAGAGCGGATACGCTGCATGTTTGTGTCCAACCTGAACGGCTCCTCAGCGCCACCGATCCTCCAGCCGGGCCAGAAGTCCCTGGACTCGGCGCTGGAGGCAGACCTGGTCATGAATGTGTTCAGAGATGGACAGTGGGGCACTTTCAGACACCAGCTCATCTCC
CACGACCTGAAGGAGGAGCTGACAGAGTCTGCATTCATCAACGTGTTAACTCGAGGTGACCTGTCCTCCCTGCGCTGGATCTCCCCCCCCCACCGCTCT---GACCCCAGCAACCCCGCCCTGCAGGCCTGTCACGTCTACTACAGTTCGCTTAATTTCCGAGACATCATGCTGGCTACT
GGCAAACTGCCACCAGACGCTATCCCAGGGGACATGGCTCTGCAGCAGTGCCTGTTAGGGATGGAGTTTTCTGGTCGTGATCCCAGCGGTCAGCGTGTCATGGGGCTGCTGCCCGCTAAAGGCTTGGCAACGGCTGTGGAGGCTGATAAACGATTCCTGTGGGAAGTTCCCCTCAGCTGG
ACAATGGAGCAAGCGGCCTCTGTGCCAGTGGTGTATTCAACAGCGTATTACTCTCTGGTGGTGCGGGGCAGGCTCCGCCCCGGTGAAACCGTCCTGATCCACTCAGGCTCTGGAGGCGTCGGCCAGGCTGCCATCGCCATAGCACTCAGCAAGAACTGCAGAGTTTTTACCACCGTCGGC
TCAGCAGAGAAGAGGGCCTACCTGCAGGAACGCTTCCCTCAGCTGTCAGCAGAATCATTCGCTAACTCCAGGGATCTGTCTTTTGAGCAGCATGTTCTGCTCCACACAAAGGGCAAAGGCGTGGATGTGGTTTTAAACTCTCTGGCTGAGGAGAAGCTCCAGGCTAGCATCCGCTGTGTC
GCCCGACACGGACGATTCCTAGAGATCGGAAAATACGACCTCTCCAACAACAATCCACTGGGTATGGCTTTGTTCCTGAAGAATGTGGCCTTTCATGGCATCCTGCTGGACGCTCTGTTCGAAGAAGGCAACAGGGAGTGGGAGGAAGTGTCCCAACTGTTGAAGGAAGGCATTGTGGAA
GGTGTAGTTCAGCCTTTAAAGACTACAGTTTTTCAGAGGGACGACGTTGAGCAAGCCTTCAGATACATGGCCCAGGGAAAACACATCGGCAAAGTCGTCCTGCAGATCCGTTCTGCGGAAAAGGGCGCAGCCGTTCAGCCTGCATCCCCGCTGCTTCTTCCTGCTATCTGTCGGACTTCC
TGCCTTCCGTCCCACTCCTACATCATCACTGGTGGGCTGGGAGGCTTTGGCCTGGAGCTTGCTCAGTGGTTGATTGAGAGAGGAGCCTGCAAACTGGTGCTGACATCTAGATCGGGCATCAGGAATGGTTACCAGGCAAAGCGGGTTGACGAGTGGCAGAAGCAGGGCGTGACCGTTCTG
GTCTCCACGAGCGACATCAGCACACTGAAGGGGACGGAGAAACTGGTTGCTGAGGCGTGTGCACTGGGCCCAGTGGGCGGAGTCTTCCATCTCGCCATGGTATTGAAAGACGGCATGCTGGAGAATCTGACGCCTGAGCTATTCCTTGATGTCAGCAAACCAAAATGCGACGGCACCATG
AATCTGGACAAAGTGACGAGAAAGTTGTGTCCAGACCTCGGCTACTTCGTGGCTTTCTCCTCTGTCAGCTGTGGGCGTGGAAACGCCGGCCAAAGTAACTACGGTTACGCCAACTCGGTGATGGAACGTGTGTGTGAAAAGCGGCGCTTTGACGGATTGGCTGGATTAGCAGTTCAGTGG
GGCGCCATTGGAGATGTGGGCGTGGTGCTGGAGACGATGGGTGGAAACGATGTAGTGATTGGGGGAACCCTACCCCAACGCATCACTTCCTGTCTGGAGGTGCTGGACTTCTTCCTGCACCAACAGCAGCCGGTCATGTCCAGCTTTGTGTTGGCGGAGAGAATAACAGTGAAGAGTGAG
GCAGGGGGT---CAGAAAGACCTGGTGGATGCTGTCGCTCACATTCTTGGCGTACAGGATGTGAACTGTCTGAACGCTGACGCCTCGTTAGCAGACTTGGGCCTGGACTCCTTGATGGGTGTTGAGGTTCGCCAGACTCTAGAGCGAGACTACGACATCGTGATGGCCATGAGGGAGATC
CGCCAACTCACCATCAACAAGCTGCGGGAGCTGGGCAAGGGCAAGGCAGAAGGAACAAAC------------------------------------------GAA---TGCAACCAGACCAAAGCCACGAAGGATCCGGCTCGCTCCGTTTTGGGGTCTGATGTGACCCAGGTGCTGGTG
GACCCCAGCGGCCCCACTGTGATCCCACTCAACAAGGCCCAGAGCCAGGAGAGGCCCCTGTTCCTGGTCCATCCCATCGAAGGCTCCGTCTCTGCGTTCAGGACGCTGGCCTCCAAGCTCAGCATGCCCTGCTTCGGCTTACAGTGCACTAAAGCTGCTCCTCTGGACAGCATCCAGGCT
CTGGCAGCGTACTATGTGAACTGCATCAGGCAGCTGCAGCCAGACGGGCCGTACCGGATCGGGGGATACTCCTTTGGTGCCTGTGTGGCCTTTGAAATGTGCTCCCAGCTGCAGACCCTCAACCACAGTGTGGAGCATCTGTTCCTGTTCGATGGCTCACACTCCTATGTGGCAGCTTAC
ACACAGAGCTACAGAGCCAAGCTGACTCCAGGCAAAGAGAGTGAGGCTGAAACGGAGGCCATGTGCGCCTTCATCCAGCAGTTCACAGACATGGAGTACAACAAGCTGCTGGAGCGCCTGCTCCCGCTGTCGGACCTGCCGGCTCGGGTCAGGGTGGCGGTGGACCTGATCATCTCCAGC
AACAAGAACATCAGCCGTGACCTACTTGATTTTGCGGCTTCCACCTTCTACCACAAGCTAAAAGCTGCTGACGGATACGTACCTGCGATGAAATACCATGGCAACGTTGCGTTACTGCGCGCCAAAACCAGCAGTGAATATGAACAAAATCTGGGAGAGGACTATAAGCTGAATGAGGTC
TGCGATGGGAAGGTGTCGGTTTACGTCATCGAAGGCGACCATCGCTCTCTCCTGGAAGCAGAAGGAGTGGACTCCATCCGCAGCATCATTCAGAACTCGTTGGCTGGACCA---CGAGTCACCCCAAAAGAGGGC
