# Supplementary material for: Global expression pattern of genes containing positively selected sites in European anchovy (Engraulis encrasicolus L.) may shed light on teleost reproduction
Source: PLoS One. 2023 Aug 11;18(8):e0289940. doi: 10.1371/journal.pone.0289940 (PMC10420382; doi:10.1371/journal.pone.0289940)
Supplement: S1 File — (ZIP) [file pone.0289940.s008.zip › alignments/anchovy.17574_ANCH.fas]

>ENSONIP00000007581_ONIL
ATGTCTCGAGGCTCTATCGAGATCCCTTTACGGGACACAGATGAGGTCATCGAGCTCGACTTCGACCAACTTCCTGAAGGAGATGAGGTCATCAGTATCTTGAAGCAGGAGCACACGCAGCTGCACATTTGGATTGCTCTGGCGTTGGAGTACTACAAACAGGGCAAAACAGAGGACTTT
GTAAAGCTTTTAGAGGCAGCACGTATTGATGGAAACCTCGACTACAGAGACCACGAAAAAGACCAGATGACCTGTCTGGACACACTGGCAGCTTACTATGTCCAGCAAGCACGTAAAGAGAAAAACAAAGATGCCAAGAAGGAGCTCATCACACAGGCTACGCTCCTGTATACTATGGCA
GACAAGATCATCATGTATGATCAGAACCATTTGTTGGGAAGAGCCTGTTTCTGCCTGCTGGAAGGAGACAAGATGGACCAGGCTGATGCTCAGTTCCACTTTGTCCTCAACCAGTCCACCAATAACATCCCTGCTTTGCTT---GGTAAGGCTTGCATCTCCTTCAATAAAAAGGATTAC
AGAGGAGCGCTGGCGTACTACAAAAAGGCTCTGCGTACAAACCCCGGCTGCCCAGCTGAGGTGAGGCTGGGGATGGGCCACTGTTTCGTCAAGCTCAACAAACTGGAGAAGGCTCGTTTGGCTTTCGGTCGAGCCCTGGAGCTTAACTCAAAGTGTGTGGGAGCGCTCGTTGGTTTGGCT
GTTTTAGAGCTCAACAACAAAGAGGCAGACTCCATCAAGAACGGAGTGCAGCTTCTTTCGCGGGCCTACACCATCGACCCCAGCAACCCCATGGTACTCAACCACCTCGCCAACCACTTCTTCTTCAAAAAGGACTACAGTAAAGTGCAGCATCTCGCTCTGCACGCTTTC---------
------------------------------------------------CACAACACAGAAGTTGAGGCCATGCAGGCTGAGAGCTGCTATCAGTTAGCTCGCTCATTTCACGTGCAGGAGGACTACGACCAAGCGTTTCAGTATTATTACCAAGCCACTCAGTTTGCCTCGTCCACCTTT
GTGCTGCCGTTCTTCGGCCTGGGGCAGATGTATGTGTATCGAAGAGACAAAGAAAATGCAGCGCAGTGCTTTGAAAAGGTTTTAAAGGCTTACCCCAACAACTATGAGACTATGAAAATCCTTGGGTCTCTCTATGCAACGTCTGACGATCAGGAAAAAAGAGACATTGCAAAAGGGCAC
TTGAAGAAAGTAACAGAGCAGTACCCAGATGATGTGGAGGCGTGGATTGAGCTGGCACAGATTCTGGAGCAGACAGACATCCAAGGAGCGCTATCCGCTTACGGCACAGCTACACGCATCCTGCAGGAGAAGGTGCAGGCTGACGTTCCCCCCGAGATTCTCAACAACCTGGGGGCTCTG
CACTTCAGACTGGGCAACCTAGGGGAAGCCAAGAAATATTTTCTAGCTTCTCTGGAGCGAGCCAAAGCCGAAGGAGAGCATGACGAGCATTACTACAATGCCATTTCTGTCACCACCTCCTACAATCTGGCCCGTCTGTACGAGGCTATGTGTGAATTCCACGAAGCCGAGAAACTCTAC
AAAAACATCCTCAGAGAACATCCCAACTATGTGGATTGTTATTTGCGTCTTGGAGCGATGGCTCGGGACAAAGGAAACTTCTATGAAGCCTCCGACTGGTTCAAAGAAGCTCTTCAGATTAATCAGGATCACCCGGATGCCTGGTCCCTGATAGGAAATCTTCACTTGGCCAAACAGGAG
TGGGGTCCAGGTCAAAAGAAGTTTGAACGTATTCTCAAGCAGCCGTCCACGCAGAACGACACCTACTCCATGCTGGCTCTGGGTAACGTGTGGTTACAGACGCTGCACCAGCCCACCAGAGACCGTGAAAAGGAAAAGAGACACCAAGATCGAGCCCTGGCAATCTACAAGCAAGTCCTG
CGAAATGATGCCAAGAACCTCTACGCCGCCAATGGCATCGGTGCCGTCCTTGCCCACAAGGGCTACTTCAGAGAGGCGCGAGATGTTTTTGCGCAGGTGAGGGAGGCCACAGCCGAAATCAGTGACGTGTGGCTAAATCTGGCTCACATCTACGTGGAGCAGAAGCAGTACATCAGCGCC
GTGCAGATGTACGAGAACTGCCTGAAGAAGTTTTACAAATATCAGAACACAGAGGTGCTGCTTTACCTCGCACGTGCGCTCTTCAAATGTGGCAAACTGCAAGAGTGCAAACAGATGCTTCTGAAGGCCCGTCACGTGGCACCCAATGACACAGTGCTGATGTTTAATGTGGCCCTGGTG
CTTCAGAGACTGGCCACCCTTGTGCTTAAAGATGAGAAGAGCAACTTGAAGGCTGTGCTCAGTGCTGTCAAAGAGCTGGAACTGGCTCACAGGTACTTCAGCTACCTCAGCAAGGCTGGAGACAAGATGAGGTTTGACCTCGCTCTCGCTGCTTCCGAGGCCAGGCAGTGCTCTGACTTG
CTGAGTCAGGCTCAGTACCATGTAGCTAGAGCCAGAAAGCAGGACGAGGAGGAGAAGGAGCTTCGAGCCAAACAAGAGCAGGAGAGAGACCTGCTGCGCCAACAGCTGTTAAAGGAACAGGAGGAAAGGAGGAACAGAGAGGTGGAGGAGCAGAAGAAGCTTTTGGAGCAGAGAGCTTTG
TATGTGGAAAAGACCAAGAACCTGCTGACCTTTGCAGAGGGATCAAAGGAAATGCCC------AAAGAAAAGAAGAAGGGCAGCGGTGGTGGAGGA---GGACGTCGTAAGAAAGGAGGCGACATGGACGATTTTGTTAATGACGAGTCTGACGAGGACCTGCCATTGAAGAAGAAGAAG
AAGAGA---AAGGCCAGTAGCAGCGAACAGGAGGAGGAT---GAGAAGGGAGAGAGGAAG------AAGAAGAAGAGG------------AGA---CCTGCTAAAGGAGGAGAA---------GATGAC---AGC---GATGAGGAAGGAACGTCACGATCCAAGAAGCAGCGCAAACCC
AAAGAAGGACGCAAGAAGATTGAGAAGGCTCAGCCTGAGCGTCTGCCACCGTCTCTTAAAGGAAAGATCAAATCTAAGGCTATCATCTCGTCTTCTGAGTCCTCCTCAGATGAGGATGGACTGAAAATAGCAGAAGACAGA---------CATCAAAGAGACAGTGGTTCGGGATCTGAC
GATGAAGTCGGCCAC------AGGAAGCGCATTGCATCTGACAGCGACTCCGACGGCGGCCGTAACCGCTCCGGTAGTGAGGCAGGCAGCCCTCGGCGCTCCGCCGGCTCTGACGACGACGAATCTGGCAGTGACCGTCCAGTG---AAGAAGAGAAGGGTGCAGAGGCAGTCCGACTCT
GAACAGTCGGACAATGAG---AGCAAGAGGAGTCGGTCG------GGATCAGACGACGAATCGAGGGCCGGATCACCCGCC---GCGGCATCA------------GACCGAGGATCGGAAGCGGGATCGGACAACGAGGGCTCCCCACGCCGCTCCGAC------AATGGCTCCGAGCAG
GAGGCCTCCAACAACGAAGATGAT---GACAGTGAT
>ENSTNIP00000012232_TNIG
ATGTCTCGGGGCTCCATTGAGATCCCTTTACGGGACACAGATGAGGTTATTGAGCTTGACTTTGACCAGCTGCCTGAAGGAGATGAAGTCATCAGTATCCTAAAGCAGGAACATACACAGCTCCACATATGGATCGCTTTGGCTTTGGAGTATTACAAACAGGGCAAAACCGAGGATTTT
GTGAAGCTTTTAGAGGCCGCTCGTATTGATGGGAACCTCGATTACAGAGACCATGAGAAAGACCAGATGACTTGTCTGGACACGTTAGCCGCTTACTATGTCCAGCAAGCACGTAAAGAGAAAAATAAAGATGCAAAGAAAGAACTCATCACGCAGGCCACACTGCTCTACACGATGGCT
GACAAGATCATCATGTACGATCAGAACCATTTATTGGGAAGAGCCTGTTTCTGTCTGCTGGAAGGAGACAAGATGGATCAAGCTGATGCTCAGTTCCACTTTGTCCTCAATCAGTCCACCAATAACATTCCTGCTTTGCTT---GGTAAGGCCTGCATCTCCTTCAATAAAAAGGATTAC
AGAGGTGCTTTGGCTTATTACAAAAAGGCTCTACGGACCAACCCTGGCTGCCCAGCTGAGGTTAGGCTGGGGATGGGTCACTGTTTTGTCAAGCTCAACAAATTGGAGAAAGCTCGTCTGGCTTTTGGTCGGGCCCTGGAGTTAAATTCAAAGTGTGTCGGGGCTCTGGTCGGTTTGGCT
GTCTTGGAGCTCAATAACAAGGAGGCAGATTCCATCAAGAATGGGGTGCAGCTCCTTTCCCGAGCCTACACCATTGACCCCAGCAACCCAATGGTGCTCAACCACCTGGCTAACCATTTCTTCTTCAAAAAGGATTACAGTAAGGTGCAGCACCTGGCGCTTCATGCTTTCGATACACAG
AGGTTGAAGCTATGCATGCAGAGAGTTGCTACAGTTAGCGCAGTCGTTCAC------------------------------------------------------------GTGCAGGAGGACTATGACCAAGCATTTCAGTATTACTACCAGGCCACACAGTTTGCCTCTTCTACATTT
GTCCTGCCGTTCTTTGGCCTGGGACAAATGTATGTGTATCGAAGAGACAAGGAGAATGCAGCACAGTGCTTTGAAAAGGTTTTGAAGTCCTACCCCAACAACTATGAAACAATGAAAATCCTGGGTTCCCTCTACGCAGCTTCTGATGACCAGGAAAAGAGAGACATTGCCAAAGGTCAT
TTAAAGAAGGTGACGGAACAGTACCCAGATGACGTGGAGGCCTGGATCGAGCTGGCTCAGATTCTGGAGCAGACTGACATCCAAGGAGCACTGTCGGCTTACGGCACGGCCACCCGCATCCTGCAGGACAAAGTGCAGGCCGACGTTCCTCCTGAGATTCTCAACAACCTCGGGGCACTT
CACTTCAGGCTCGGCAACCTCGGGGAGGCCAAGAAATACTTTCTCGCCTCGCTGGAGCGGGCCAAAGCGGAAGGAGAACACGACGAGCATTACTACAACGCCATTTCTGTGACCACATCCTACAATCTAGCCCGTCTGTACGAGGCGATGTGTGAATTCCACGAAGCAGAGAAACTGTAC
AAAAACATCCTGAGGGAGCACCCAAACTATGTTGACTGTTATTTGCGTCTGGGAGCGATGGCTCGTGACAAAGGGAATTTCTATGAAGCTTCTGATTGGTTCAAAGAAGCCCTTCAAATTAATCAGGACCACCCAGATGCCTGGTCCCTGATAGGCAACCTTCACTTGGCCAAACAGGAG
TGGGGGCCAGGTCAGAAGAAATTTGAACGGATTTTGAAACAGCCGTCCACACAGAATGACACGTACTCCATGTTAGCTTTGGGTAACGTGTGGTTGCAGACTCTGCATCAGCCCACCAGGGACAGAGAAAAGGAAAAGAGACACCAAGACCGAGCCTTAGCGATATACAAACAAGTCCTG
CGAAATGACCCCAAGAACCTCTATGCTGCCAATGGCATTGGTGCTGTTTTGGCTCACAAGGGCTACTACAGAGAGGCTCGCGATGTGTTTGCACAGGTGAGAGAGGCCACGGCAGACATCAGCGACGTCTGGCTCAACCTGGCTCACATCTACGTCGAACAGAAGCAGTACATCAGCGCC
GTGCAGATGTACGAGAATTGCCTGAAGAAATTTTACAAATACCAGAACACGGAGGTGCTGCTGTACCTGGCTCGAGCGCTCTTCAAATGTGGCAAACTCCAAGAGTGTAAACAGATGCTGCTGAAGGCCCGTCACGTGGCTCCCAGTGACACGGTGCTGATGTTCAACGTGGCCCTGGTG
CTTCAGAGACTTGCCACGCTCGTGCTGAAAGATGAGAAAAGCAACTTGAAGGCTGTACTTAGCGCCGTCAAGGAGCTTGAGCTGGCTCACAGGTACTTCAGCTACCTGAGTAAAGCTGGAGACAAGATGAGGTTTGACCTCGCTCTGGCTGCGTCTGAGGCCAGGCAGTGCTCTGATCTG
CTGAGTCAGGCTCAGTACCATGTGGCTCGGGCCAGAAAGCAGGACGAAGAGGAGAAGGAGCTCCGCGCCAAACAAGAACAGGAGAGGGACCTGCTGCGTCAGCAGTTGTTAAAGGAACAGGAAGAAAAGCGTAACAAAGAACTGGAGGAGCAGAAGAAACTCCTGGAACAGAGAGCCATG
TACGTTGAGAAGACCAAGAACCTGCTCAGCTTTGCAGACGTTCCAAAAGAAATGGCG------AAGGAGAAGAAGAAGGGAAGCAGT------GGTGCAGGACGCCGTAAGAAAGGAGGCGATATGGATGATTTTGTCAACGATGATTCCGATGAGGAGCTGCCATTGAAGAAGAAAAAG
AAGAAG---GGCGTCAGTGACAGTGAGCAAGAGGAGGGC---GAGGATGGAGAGAAGAAGGCCCGCAAGAAGAAGAGG------------AGA---CCTACTAAAGGA------AGCGAA---GACGAC---AGTGAGGAGGAGGGAGGAGCCCCGCATGCTAAGAAACAACGGAAACTG
AAAGAA---CGTAAAAGGATCGAGAAGTCCAAACCTGAGCGTCTGCCGCCATCACTTAAAGGAAAGATCAAGTCCAAGGCCATCATTTCTTCCTCCGAT---TCTTCCGATGAGGATGGACTGAAGATAGCTGAGGACGGTGCCCACAGACAACAAAGAGAGAGCGGCTCGGATTCTGAC
GAAGATGGCGTCCAC------AGAAAGCGGATTGAATCCGACAGCGACTCGGATGGGGGGAGGAACCGTTCAGGCAGCGAGGCAGAAAGCCCGCGGCGTTCCGAAGGCTCCGGAGGCAACGACTCTGGCAGCGATCGTCCTGTA---AAGAAGAGAAGAGTGCAACGCCAGTCCGACTCA
GAGCAGTCGGATGAAGAG---AGCAAGAAGAGCCGCTCC------GCATCAGATGACGAATCCCAGCCTGGGTCGCCTGTC---CCAGCATCCGAGGGAGGGTCGGACAGAGCATCCGAAGCACCGTCAGACAACGAGGGCTCCCCACGCCGCTCAGAC------AACGGATCGGAACCC
GAAGGCTCC---AATGAGGACGAT---GACAGTGAC
>anchovy.17574_ANCH
ATGTCGCGCGGGTCCATCGAAATCCCCTTGCGGGACACCGATGAGGTGATTGAGTTGGATTTTGACCAGCTGCCAGAAGGCGATGAGGTCATCAGCATCCTCAAGCAGGAGCACACACAGCTCCACATCTGGATCGCACTGGCGCTGGAGTACTATAAGCAGGGGAAGACGGAGGACTTC
GTTAAGCTGCTGGAGGCTGCGCGTATCGACGGTAACCTTGACTACCGCGACCACGAGAAGGACCAGATGACATGTCTGGACACACTGGCAGCCTTCTACGTCCAGCAGGCGCGTAAAGAGAAGAACAAGGACACCAAGAAGGAGCTCATCACCCAGGCAACGCTGCTCTACACCATGGCC
GACAAGATCATCATGTACGACCAGAACCACTTGTTGGGCAGAGCGTGCTTCTGTCTTCTGGAGGGAGACAAGATGGATCAGGCCGACGCCCAGTTTCACTTCGTACTCAACCAGTCGACCAATAACATCCCAGCTCTGCTA---GGTAAGGCGTGCATCTCGTTCAACAAGAAGGACTAC
AGGGGAGCGCTGGCCTACTACAAGAAAGCACTCAGGACCAACCCTGGATGCCCTGCGGAGGTTCGTCTGGGCATGGGCCACTGCTTCGTGAAGCTGAATAAGCTGGAGAAGGCTCGGCTGGCGTTTGCGCGCGCGCTGGAATTGAACTCCAAGTGTGTGGGGGCGCTAGTGGGCCTGGCG
GTGCTGGAGCTCAACAACAAGGAAGCCGACTCCATCAAGAACGGGGTGCAGCTGCTGTCTCGAGCGTACACCATCGACCCCTCCAACCCCATGGTGCTCAACCACCTGGCCAACCACTTCTTCTTCAAGAAGGACTACAGTAAGGTTCAGCATTTGGCTCTCCATGCGTTC---------
------------------------------------------------CACAACACTGAGGTGGAGGCCATGCAGGCGGAGAGCTGCTACCAACTGGCACGATCCTTTCATGTGCAGGAGGACTACGACCAGGCGTTTCAGTACTACTACCAAGCTACCCAGTTTGCCTCGGCCACCTTC
GTGCTTCCCTTCTTCGGCCTCGGCCAGATGTACGTCTACAGGAGGGACCGAGACAACGCAGCGCAGTGCTTTGAGAAGGTCTTGAAGGCGTATCCTAATAACTACGAGACCATGAAGATTTTGGGATCCCTCTACGCCCAGTCAGACAGCCAGGACAAGAGAGACATCGCCAAGGGTCAC
CTTAAGAAGGTAACAGAGCAGTACCCTGATGACGTGGAGGCCTGGATAGAACTGGCCCAGATCCTGGAACAGACGGATATACAGGGTGCGCTGTCTGCGTACGGCACTGCTACCCGTATCCTGCAGGAGAAGGTGCAGGCTGACGTGCCCCCGGAGATCCTCAACAACCTGGGGGCCCTA
CACTTCAGACTGGGGAACCTGGGGGAGGCTAAGAAGTACTTCCTGGCGTCTCTGGAGCGTGCGAAGGCGGAGGGCGAGCACGACGAGCATTACTACAACGCCATCTCCGTGACGACCAGCTACAACCTGGCCAGACTCTACGAGGCCACCGCCGAATACCACGAGGCCGACCGCCTGTAC
AAGAACATCCTCCGGGAACACCCCAACTACGTAGACTGCTACCTGCGTCTGGGTGCCATGGCGAGAGACAAGGGAAACTTCTACGAGGCTTCTGATTGGTTCAAAGAAGCTCTGCAGATCAACCAGGATCATCCTGACGCCTGGTCCCTGATTGGTAATCTGCACTTGGCCAAGCAGGAG
TGGGGGCCGGGACAGAAGAAATTTGAGCGAATCCTGAAACAGCCGAGCACCCAGAACGACACGTACAGCATGCTGGCACTGGGCAACGTCTGGTTGCAAACACTACATCAACCCACACGAGACAGAGAGAAGGAGAAGCGTCATCAGGACAGGGCGCTGGCCATCTATAAGCAGGTGCTG
AGGAACGACTCCAAGAACCTCTACGCAGCCAACGGCATAGGAGCCGTGTTGGCCCATAAGGGTTACTACCGTGAGGCGCGTGACGTCTTTGCGCAGGTTCGAGAGGCCACAGCTGACATGAGCGACGTCTGGCTGAACCTGGCACACATCTACGTAGAGCAGAAGCAGTACATCAGCGCT
GTGCAGATGTATGAGAACTGCCTGAAGAAGTTCTATAAGCACCAGAGTACTGAGGTCATCCTGTATCTGGCCAGGGCCTACTTCAAATGTGGCAAACTGCAGGAGTGCAAACAGACCCTACTCAAGGCGCGTCACGTGGCCCCCAGTGACACCGTGTTGATGTTCAACGTGGCGCTGGTG
CTGCAGAGACTAGCGACGCTCGTGCTGAAGGACGAGAAGAGCAACCTCAAGGCTGTGCTGTCAGCTGTCAAGGAACTAGAGCTTGCACACAGGTATTTCAGCTACCTGAGTAAGGCTGGAGACAAGATGCGCTTCGACCTCGCACTGGCAGCCTCAGAGGCCAGGCAGTGTTCGGATCTG
CTGAGCCAGGCTCAGTACCACGTGGCGCGTGCTCGTAAGCAGGACGAGGAGGAGAAGGAGATGAGAGCCAAACAAGAGCAAGAGAGAGACCAGCTACGACAACAGCTGATCAAGCAACAGGAGGAGAAGCGTTCCAAGGAGGCGGAGGAGCGTAAGAACCTTCTGGAGCAGCGAGCTCAG
TACGTGGAGAAGACCAAGAGCCTGCTGACCTTC------------TCAGAAGCCGACCTGATACGAGAGAAGAAGAGG------AGCGGAGGAGGG---GGACGGCGTCGTAAGGGTGGCGACGGTGACGAGTTTGTGAACGACGACTCTGATGAAGATTTGCCGCGGAGGAAGAAGAAG
AGGAGAGGA------AGCGGCAGCGAAGGAGAAGACGGA---------GGAGAGAAGAAGTCACGC---AAGAGGAGA------------CGCAGGCCCCAGAAGGGA---------------GATGACGGTAGTGATGACGAGGAGGGAGGCTCGCGCTCCAAGAAGGCTCGGAAACCA
CGGCAA---CCCAAGAAG---GAAAAGCCTAAGCCGGAGCATGAGCCTCCGTCTCTAAAGGGGAAGATCAAGTCCAAAGCCATCATCTCCTCATCGGACTCCTCTTCAGACGAGGACGGACTCAAGATCGCAGAGGAACGC---------------CGGGACAGCGGTTCCGGGGGTTCG
GATGACGATGCCCCGCCCCAGAGGAAGCGCCTGGTGTCCGACAGC---------------------CAATCGGGTTCGGAGGCGGGACAAAGCGGCCGGGGCTCGGGCCAATCAGACGACGAGTCTGGCAGCGACAGGGGCGCGCCCAAGAAGAGGAGGCCACGCCCCCAGTCGGAC---
------TCAGACTCCGAGGGGAGCCGCAGGAGCCGATCAAGAGGAGGTTCGGACTCAGAGTCCCCGCCCCCCTCCCCAAGACCCGCC---------------------------------------------TCCGAGGGCTCGCCCCGCCAATCGGAG------TCGGAGGCTGAAGCT
CAGGCGTCCAATCGCGGCTCAGAT---GACAGCGAC
>ENSTRUP00000044726_TRUB
ATGTCTCGGGGCTCAATTGAGATCCCTTTACGGGACACAGATGAGGTTATTGAGCTTGACTTTGACCAGCTGCCTGAAGGAGATGAAGTTATCAGTATCCTAAAGCAGGAACATACACAGCTGCACATATGGATTGCTTTGGCGTTGGAGTATTACAAACAGGGCAAAACTGAGGATTTT
GTGAAGCTTTTGGAGGCCGCTCGTATTGATGGAAACCTCGACTACAGAGATCATGAGAAAGACCAGATGACTTGTCTGGACACATTAGCAGCCTACTATGTTCAGCAGGCGCGTAAGGAGAAAAACAAAGATGCCAAGAAAGAACTCATCACACAGGCCACACTGCTCTACACTATGGCC
GACAAGATCATCATGTATGATCAGAACCATTTATTGGGAAGAGCCTGTTTCTGTCTGCTGGAAGGAGACAAGATGGATCAAGCTGATGCTCAGTTCCACTTTGTCCTTAATCAGTCCACCAATAACATCCCTGCTTTGCTT---GGTAAGGCCTGCATCTCCTTCAATAAAAAGGATTAC
AGAGGTGCTCTGGCTTATTATAAAAAGGCTTTACGGACAAACCCTGGCTGCCCAGCTGAGGTCAGGTTAGGCATGGGTCACTGCTTTGTCAAGCTCAACAAACTGGAGAAAGCTCGTCTGGCCTTTGGTCGGGCCCTGGAGTTGAATTCAAAGTGTGTCGGGGCTCTTGTTGGTTTGGCT
GTTTTGGAGCTTAACAACAAGGAGGCAGATTCCATCAAGAACGGAGTGCAGCTCCTGTCCCGAGCCTACACCATTGACCCCAGTAACCCCATGGTGCTCAACCACCTGGCTAACCATTTCTTTTTCAAAAAGGATTACAGTAAGGTGCAGCACCTGGCGCTTCACGCTTTC---------
------------------------------------------------CATAACACAGAGGTTGAAGCCATGCAGGCGGAGAGCTGCTACCAGCTGGCTCGTTCCTTCCATGTGCAGGAGGACTACGACCAAGCGTTCCAGTATTACTACCAGGCCACACAGTTTGCCTCTTCTACATTT
GTCTTACCATTCTTTGGTCTGGGACAAATGTATGTGTATCGAAGAGACAAAGAGAATGCGGCACAGTGCTTCGAAAAGGTTTTGAAGGCCTACCCAAACAACTATGAAACAATGAAAATCCTGGGTTCTCTCTACGCAGCATCTGATGATCAGGAAAAGAGAGACATTGCCAAAGGTCAT
TTAAAGAAGGTAACAGAACAGTACCCAGATGATGTGGAGGCCTGGATCGAGCTGGCTCAGATCCTGGAGCAGACTGACATCCAAGGAGCACTGTCGGCATATGGCACCGCCACCCGCATCCTGCAGGAGAAGGTGCAGGCTGACGTTCCTCCTGAGATTCTCAACAATCTCGGGGCTCTT
CACTTCAGGCTTGGCAACCTCGGAGAGGCAAAGAAATACTTCCTTGCATCACTGGAGCGCGCCAAAGCTGAAGGGGAACACGATGAGCATTACTACAACGCCATTTCTGTCACCACCTCCTACAATTTGGCCCGTCTGTACGAGGCAATGTGCGAATTCCACGAAGCAGAGAAACTGTAC
AAAAACATCCTGAGAGAGCATCCCAACTATGTCGACTGTTATTTGCGTCTTGGAGCAATGGCTCGTGACAAAGGGAATTTCTACGAAGCTTCTGACTGGTTCAAAGAAGCCCTTCAGATTAATCAGGATCACCCTGATGCCTGGTCCCTCATAGGCAACCTTCATTTGGCTAAACAGGAG
TGGGGGCCTGGTCAGAAGAAATTTGAGCGTATTTTGAAACAGCCGTCCACACAGAATGACACGTACTCCATGTTGGCTTTGGGTAACGTGTGGCTGCAGACTCTGCATCAGCCCACCAGAGACAGAGAAAAGGAAAAGAGACATCAAGATAGAGCTCTGGCCATATACAAACAAGTCCTG
CGAAATGACCCCAAGAACCTCTATGCTGCCAATGGCATTGGTGCTGTTTTGGCCCATAAGGGCTACTACCGGGAGGCTCGGGATGTGTTTGCACAGGTGAGAGAGGCCACGGCTGACATCAGTGACGTCTGGCTCAATCTGGCTCACATCTATGTCGAACAGAAGCAGTACATCAGTGCT
GTGCAGATGTATGAGAACTGCCTGAAGAAATTCTACAAATATCAGAACACAGAAGTGCTGCTGTACCTCGCCCGGGCGCTCTTCAAATGCGGCAAACTCCAAGACTGCAAACAGATGCTGCTGAAGGCCCGCCACGTGGCTCCCAGCGACACGGTGCTGATGTTTAACGTGGCCCTGGTG
CTTCAGCGACTCGCCACACTCGTGCTGAAAGACGAGAAGAGCAACTTGAAGGCGGTACTCAGCGCCGTCAAAGAGCTGGAACTGGCTCACAGGTACTTCAGCTACCTCAGTAAAGCTGGAGACAAGATGAGGTTTGACCTGGCTCTGGCTGCCTCTGAGGCCAGGCAATGTTCTGATCTG
CTGAGTCAGGCTCAGTACCACGTGGCTCGGGCCAGAAAGCAGGATGAAGAGGAGAAGGAGCTCCGAGCCAAACAAGAACAGGAGAGGGATCTGCTGCGTCAGCAGTTGTTAAAGGAACAGGAACAAAAGCGCAACAAAGAGCTGGAGGAGCAGAAGAAACTCCTGGAACAGAGAGCCATG
TATGTTGAGAAGACCAAGAACCTGCTCAGCTTTGCCGACGTTCCAAAGGAAATGGCG------AAAGACAGGAAGAAGGGAAGCAGT------GGA---GGGCGTCGTAAGAAAGGAGGCGATATGGACGATTTTGTCAACGACGATTCCGATGAGGACCTGCCGTTGAAGAAGAAAAAG
AAGAAG---AGTGGCAGTGGTAGTGAGCAAGAGGAGGGT---GAGGATGGAGACAGAAAGGCCCGCAAGAAGAAGCGG------------AGA---CCTACGAAAGGA------AGCGGA---GATGAC---AGTGACGAGGAGGGGGGAGCGTCGCAGCCCAAGAAACAACGTAAACCA
AAAGAG---CGTAAAAGGATTGAAAAGTCCAAACCCGAGCGTCTGCCGCAATCTCTTAAAGGAAAAATTAAGTCCAAGGCCATCATTTCCTCCTCTGAT---TCTTCAGATGAGGATGGACTGAAGATAGCTGAGGATGGG---------CAACAAAGAGACAGCGGCTCAGATTCTGAT
GAAGACGGTGTCCAC------AGAAAGCGCATTGCGTCTGACAGCGAATCG------GGGCGAAACCGCTCGGGCAGCGAGGCGGACAGCCCCCGGCATTCCGAAGGCTCCGGCGCCGACGACTCCGGCAGCGACCGTCCTGTG---AAGAAGAGGCGAGTGCAACGCCAGTCCGACTCG
GAGCAGTCGGACGCCGAG---AGCAAGAAGAGCCGCTCG------GGATCTGATGACGAATCCCGGCCCGCGTCACCTGTC---CCGGCATCCGAGGGGGGGTCAGACCGAGCATCGGAAGCGGCGTCGGACAATGAGGCCTCCCCACGCCGCTCGGAC------AACGGCTCGGAACCT
GAGCGCTCC---AATGAGGACGAT---GACAGCGAC
>ENSDARP00000016047_DRER
ATGTCTCGGGGATCCATTGAAATCCCTCTGCGGGACACAGATGAGGTTATCGAGCTCGACTTTGACCAGCTACCTGAAGGAGATGAAGTCATCAGTATCCTCAAGCAGGAGCACACGCAGCTGCACATATGGATCGCACTCGCTCTGGAGTACTACAAACAAGGCAAGACAGAAGATTTT
GTCAAGCTGCTGGAGGCGGCGCGCATCGACGGAAACCTGGATTACAGAGACCATGAGAAAGACCAGATGACCTGTTTGGACACACTAGCAGCTTATTATGTCCAACAGGCTCGGAAAGAGAAGAACAAGGATGCCAAAAAGGATCTCATCAACCAGTCCACTCTTCTGTACACCATGGCT
GATAAGATCATCATGTACGATCAGAACCATCTTTTGGGGAGAGCTTGCTTTTGTCTTCTTGAAGGAGATAAAATGGATCAGGCAGACGCTCAGTTTCAGTTTGTACTGAACCAGTCAACCAACAACATCCCTGCACTCCTG---GGTAAAGCGTGCATCTCTTTCAACAAAAAGGATTAC
AGAGGAGCTCTAGCCTACTACAAAAAAGCTCTTCGCACTAACCCTGGCTGTCCAGCTGAGGTGAGGCTAGGCATGGGCCACTGCTTTGTCAAGCTCAACAAACTGGAGAAAGCTCGCTTGGCATTTGGAAGAGCTCTGGAGCTCAACTCCAAATGTGTAGGAGCACTGGTGGGTTTGGCT
GTGCTGGAGCTCAACAACAAAGAGGCCGACTCCATCAAGAACGGCGTCCAGCTGCTCTCCAGAGCCTACACCATTGACCCCAGCAACCCAATGGTGCTCAATCACCTGGCCAATCATTTCTTCTTCAAAAAGGATTACAGTAAAGTGCAGCATTTGGCTCTTCATGCGTTT---------
------------------------------------------------CACAACACAGAGGTGGAGGCGATGCAGGCAGAGAGCTGCTATCAGTTAGCACGTTCTTTCCATGTACAGGAGGACTATGACCAAGCGTTCCAGTATTACTATCAGGCCACTCAGTTTGCTTCATCCACTTTT
GTACTGCCATTCTTTGGTCTGGGTCAGATGTATGTTTACCGTAGAGACAAGGAGAATGCCGCGCAGTGCTTTGAAAAGGTTCTGAAGGCTTATCCCAACAATTACGAAACCATGAAGATCCTTGGGTCACTATACGCCACATCAGATGACCAGGAGAAGAGAGATATTGCTAAAGAACAT
CTGAAAAAAGTCACAGTACAATATTCTGATGATGTGGAAGCCTGGATTGAGCTTGCCCAAATTTTGGAGCAAACAGACATTCAGGGTGCTCTTTCTGCATACGGCACTGCCACTCGCATCCTTCAGGAGAAGGTCCAAGCTGATGTTCCCCCTGAGATCCTTAATAATTTAGGGGCTTTA
CACTTCAGATTGGGAAACCTGGGTGAGGCCAAGAAATACTTTCTGGCTTCTTTGGAGAGAGCAAAAGCTGAGGGTGAGCACGATGAGCATTATTACAACGCCATCTCTGTCACAACCTCTTATAACCTGGCCAGACTCTACGAGGCCATGTGTGAGTTTCACGAGGCTGAGAAACTCTAC
AAGAACATCCTCAGAGAGCATCCCAACTACGTGGACTGTTACTTGCGCCTCGGGGCGATGGCACGTGATAAGGGAAATTTCTATGAAGCTTCAGACTGGTTTAAAGAAGCGCTTCAGATCAACCAGGATCACCCTGATGCCTGGTCGCTGATTGGCAACCTTCACTTGGCAAAACAGGAG
TGGGGTCCCGGCCAGAAGAAGTTTGAACGTATCCTCAAACAGCCCTCAACTCAGAATGACACTTACTCTATGCTGGCGCTGGGAAACGTATGGCTTCAGACGCTGCATCAGCCCACCAGAGACCGGGAAAAGGAAAAGCGTCACCAGGATCGAGCGTTGGCGATCTACAAACAAGTTCTG
CGGAATGACTCCAAAAATCTATATGCTGCCAATGGCATAGGTGCTGTGTTGGCACATAAAGGTTATTTCCGAGAGGCGCGAGACGTCTTTGCTCAGGTCAGAGAAGCCACAGCAGAGATCAGTGATGTCTGGCTCAATCTGGCACACATCTATGTGGAGCAGAAGCAGTACATCAGTGCT
GTGCAGATGTATGAAAACTGCTTGAAGAAGTTCTACAAGTATCAGAACACAGAAGTGCTGCTGTATTTGGCCCGAGCGCTCTTCAAATGTGGAAAACTGCAGGAGTGCAAACAGACTCTTCTGAGGGCTCGTCATGTGGCTCCAAATGACACCGTGCTGATGTTTAATGTAGCTCTGGTG
CTGCAGAGATTGGCCACGCTGGTGCTGAAGGATGAGAAGAGTAACCTGAAGGCTGTGTTGAGTGCTGTTAAAGAGCTGGAATTGGCTCACAGGTACTTCAGTTATCTCAGCAAATCTGGAGACAAAATGAGGTTTGACCTCGCGCTGGCAGCAAGTGAAGCAAGGCAGTGCTCTGACCTG
TTAAGCCAGGCTCAGTACCATGTAGCTCGAGCTCGTAAACAAGACGAGGAGGAGAAGGAGCACCGAGCCAAGCAGGAGCAGGAGCGAGACCTGCTGCGGCAGCAGATAATGAAGGAGCAGGAGGAGAGGAAGAGCCGCGAGGCCGAGGAGCAGAAGAAGCTGTTGGAGCAGAGAGCGCAG
TACGTGGAGAGAACCAGAAACCTGCTTAACTTT---GAGGGAATGAAAGAAGCCTCA------AAGGACAAGAAGAAA---------GGAGGCGGC---GGACGGCGCAAGAAAGGAGGCGACTTTGATGAATTTGTCAACGATGACTCTGATGAGGATCTGCCTATCAAGAAGAAGAAG
AAGAGGAGGACTGAGAGCGGCAGTGAGGTTGAGGATGGAGGAGAAGAGGGAGAGAAGAAACCAAGAAACAAGAAAAGG------------AGGAGACCAAATAAAAGA------------GAGGACGATGGTTCAGATGATGAGGAAGGAGGATCAAGGCCTAAAAAGCAGCGCAAACCC
AGAGAG---CGCAAGAAGATTGAGAAGCCCAAGCCAGAGCGCATGCCACCTTCACTTAAAGGAAAGATCAAGTCTAAAGCCATCATTTCATCCTCTGATTCCTCTTCTGATGAGGACGGCTTGAAAATAGCAGAAGACAGA---------AACGCCAGAGACAGCGGCTCCGGTTCTGAT
GACGAGGAAGCCCCC------AGGAAACGCATCGTCTCTGACAGCGATTCAAATGAAGACCGGAATCAGTCAGGCAGTGAGGCGGGCAGCCCTCCCCAGCGCTCCGCAAACTCAGACGACGAGTCCGGCAGCGAACGGCCCGTG---AAGAGGAGGAGACCACGGCCACAGTCTGATTCA
GAGCAGTCTGACAACGAG---AGCAAGAAGAGCCGCTCT---GACGCCTCTGATGACGAATCTCCTGCCGGGTCTCCGGCCGCCGCTGCATCT------------GACCGCGGGTCCGAG------------AACGAAGGCTCTCCACAGAGGTCTGATAATGACTCCGGGTCCAACAAC
GAGGCCTCCAACAGGGGATCCGATGAGGACAGTGAC
>ENSGACP00000020719_GACU
ATGTCTCGGGGCTCCATCGAGATCCCTTTGCGGGACACCGATGAGGTCATCGAGCTTGACTTTGACCAGCTGCCAGAAGGAGACGAGGTCATCAGCATCCTGAAGCAGGAACACACACAGCTGCACATATGGATTGCTTTGGCGTTGGAGTACTACAAGCAGGGCAAAACAGAGGATTTT
GTCAAGCTTTTAGAAGCAGCCCGTATCGATGGAAACCTCGACTACAGAGACCACGAGAAAGACCAGATGACCTGTCTGGACACATTGGCAGCTTACTATGTTCAGCAAGCACGCAAAGAGAAAAACAAGGATGCCAAGAAGGAGCTTATCACGCAGGCCACGCTGCTCTACACGATGGCC
GACAAGATCATCATGTACGATCAGAACCATTTGCTGGGACGAGCCTGTTTCTGCCTGCTGGAAGGAGACAAGATGGACCAGGCTGACGCTCAGTTCCACTTTGTCCTCAATCAGTCCACCAACAACATCCCTGCTCTGCTTGCAGGTAAGGCTTGCATCTCCTTCAATAAAAAGGATTAC
AGAGGTGCACTGGCGTACTACAAAAAGGCCCTCCGCACTAACCCAGGCTGCCCAGCTGAGGTCAGGCTGGGGATGGGCCACTGTTTTGTCAAGCTCAGCAAACTGGAGAAGGCCCGTTTGGCGTTTGGCCGAGCCCTGGAGCTTAATTCCAAATGTGTGGGAGCTCTAGTTGGTTTGGCG
GTTTTGGAGCTCAACAGCAAGGAGGCCGATTCCATCAAGAACGGAGTGCAGCTCCTGTCTCGGGCTTACACCATAGATCCCAGCAACCCCATGGTGCTCAACCACCTCGCCAACCACTTTTTCTTCAAAAAGGATTACAGTAAAGTGCAGCATCTGGCCCTCCACGCTTTC---------
------------------------------------------------CACAACACCGAGGTCGAGGCCATGCAGGCTGAGAGCTGCTACCAGTTAGCTCGCTCATTTCACGTGCAGGAGGACTATGACCAAGCGTTTCAGTATTACTACCAGGCCACTCAGTTTGCCTCATCCACCTTT
GTGTTGCCCTTCTTCGGCCTGGGCCAGATGTATGTGTATCGAAGGGACAAAGACAATGCGGCACAATGCTTCGAAAAGGTTTTAAAAGCCTACCCTAATAACTACGAGACAATGAAAATCCTGGGGTCTCTCTATGCTACGTCTGATGATCAGGAAAAGAGAGACATTGCAAAAGGTCAT
TTGAAGAAGGTAACCGAGCAGTACCCAGACGACGTGGAGGCCTGGATCGAGCTGGCTCAGATTCTGGAGCAGACTGATATTCAAGGAGCGCTGTCTGCATACGGCACAGCCACCCGCATCCTGCAGGAGAAGGTGCAGGCCGACGTTCCACCTGAGATCCTCAACAACCTCGGGGCTCTT
CACTTCAGACTGGGAAACCTGGGAGAGGCCAAGAAATACTTTCTTGCGTCTCTGGAGCGGGCCAAAGCTGAAGGGGAGCATGACGAGCATTACTACAACGCTATTTCTGTCACTACGTCTTACAATCTGGCCCGCCTGTACGAGGCCATGTGTGAATTTCACGAGGCTGAGAAACTCTAC
AAAAACATCCTGAGAGAGCATCCCAACTACGTGGACTGTTATCTGCGTCTTGGAGCAATGGCCCGCGACAAAGGAAATTTCTACGAGGCCTCTGATTGGTTCAAAGAGGCCCTGCAGATTAACCAGGATCACCCGGATGCTTGGTCCCTGATTGGAAACCTCCACTTGGCCAAACAGGAA
TGGGGACCGGGTCAAAAGAAGTTTGAGCGTATTCTGAAGCAGCCGTCCACACAAAATGACACCTACTCCATGCTGGCTCTGGGTAACGTGTGGCTGCAGACGCTGCACCAGCCCACGAGAGACCGGGAAAAGGAAAAGCGACACCAGGACAGAGCCCTGGCCATATACAAACAAGTCCTG
CGAAATGACTCCAAGAACCTCTACGCTGCTAATGGCATCGGTGCCGTCCTGGCCCACAAGGGCTTCTTCAGGGAGGCTCGCGACGTGTTTGCGCAGGTGAGGGAGGCCACGGCAGACATCAGTGACGTCTGGCTCAACCTGGCTCACATCTACGTGGAGCAGAAGCAGTACATCAGCGCT
GTGCAGATGTACGAGAACTGCCTGAAGAAATTTTACAAATACCAGAACACCGAGGTGCTGCTGTACCTCGCGAGGGCACTTTTCAAATGTGGCAAACTGCAAGACTGCAAGCAGATGCTGCTGAAGGCCCGCCACGTGGCGCCCAGCGACACGGTGCTCATGTTCAATGTGGCCCTGGTG
CTCCAGAGACTGGCTACTTTAGTGCTGAAAGATGAGAAAAGCAACTTGAAGGCTGTGCTCAGCGCTGTCAAGGAGCTGGAACTGGCTCACAGGTACTTCAGCTACCTCTGCAAGGCCGGCGACAAGATGAGGTTTGATCTGGCTCTCGCCGCTTCTGAGGCCAGGCAGTGCTCTGACCTT
CTGAGTCAGGCTCAGTACCACGTGGCACGAGCCAGGAAGCAGGATGAGGAGGAGAAGGAGCTCCGTGCCAAACAAGAGCAGGAACGGGACATCCTGCGTCAACAGATTAAGAAAGAACAGACGGAGAAGCGGAACAAAGAGGCGGAGGAACAGAAGAAGCTCTTGGAGCAGAGGGCTTTG
TACGTGGAGAAGACCAAGAACCTGCTCACCTTCGCAGAGGGATCAAAGGAACTGGCC------AAAGAAAAGAAGAAG------AGC------GGT---GGACGCCGTAAGAAAGGAGGCGACATGGATGAGTTTGTCAACGATGACTCCGATGAAGACCTGCCGCTGAAGAAGAAGAAG
AAGAAGCGAGGGGGCAGCGGCAGCGAACCGGATGAGGGC---GCGGAGGGAGAT---AAGCCGCGCAAGAAGAAGCGGAAGAGGCACACAAGA---CCTGCTAGAGGG---------------GATGAC---AGTGATGACGAGGAAGGAGGATCACGACCCAAGAAGCAGCGTAAACCC
AAAGAA---CGCAAGCGGGTGGAAAAGCAACAGCCTGAGCGTCTGCCGCCGTCTCTCAAAGGAAAGATCAAGTCTAAGGCCATCATCTCCTCTTCGGAGTCCTCGTCAGATGAGGATGGCCTGAAAATAGCCGAAGACAGA---------CACCAAAGAGACAGCGGTTCAGGATCCGAT
GATGGAGGCGGCCAC------AGGAAGCAGATTCCATCGGACAGCGAGTCGGACGGAGGGAGGAAACACTCGGGCAGCGAGGCGGGCAGCCCTCGGCGCTCTGGTGGCTCGGAGGACGACGACTCTGGCAGCGACCGTCCGGTG---AAGAAGAGGAGAGTGCAGCGGCAGTCGGACTCG
GAGCAGTCGGACAACGAG---AGCAAGAGGAGTCGGTCG------GGGTCCGACGACGAGTCCAGGCCCAGTTCACCCGCC---GCAGCGTCGGGCCGGGGGTCAGATAGGGGCTCTGAGGCGGGATCAGACATCCAGGGCTCCCCGCGCCACTCCGAC------AATGGCTCTGAGCCA
GAAGCCTCC---AAC------AAT---GACAGCGAT
>ENSXMAP00000009316_XMAC
ATGTCTCGGGGTTCCATTGAGATCCCCTTGCGGGACACCGATGAGGTTATTGAGCTCGACTTCGACCAGCTGCCAGAGGGAGATGAGGTTATCAGCATCTTGAAGCAGGAACACACACAGCTGCACATCTGGATCGCTTTGGCGTTGGAGTACTACAAGCAAGGCAAAACAGAGGACTTT
GTCAAGCTTTTAGAGGCAGCGCGTATCGATGGAAACCTGGACTACAGAGACCATGAGAAAGACCAGATGACCTGCTTGGACACGTTAGCAGCTTATTATGTCCAGCAGGCTCGTAAAGAGAAAAACAAAGATGCCAAGAAGGAGCTCATCACGCAGGCTACTCTGCTTTACACCATGGCA
GATAAGATCATTATGTATGATCAGAACCATTTGTTGGGGCGAGCCTGCTTCTGCCTGCTGGAAGGAGACAAGATGGACCAGGCTGATGCTCAGTTCCACTTTGTGCTCAACCAGTCCACCAATAACATCCCGGCTTTGCTT---GGTAAGGCCTGCATCTCATTCAATAAGAAGGACTAC
AAGGGAGCACTGGCGTACTATAAAAAGGCTTTACGAACAAACCCTGGCTGCCCAGCTGAAGTAAGACTGGGGATGGGTCACTGCTTCGTCAAGCTCAATAAACTGGAAAAGGCCCGTTTGGCGTTCGGTCGAGCCCTGGAGCTGAACTCTAAGTGTGTGGGAGCGCTGGTTGGTTTGGCC
GTTTTAGAGCTCAACAACAAAGATTCAGAGTCTATTAAGAACGGAGTGCAGCTCCTGTCACGGGCTTACACCATCGACCCCAGCAACCCCATGGTGCTCAACCACCTCGCCAACCACTTCTTTTTCAAAAAGGACTACAGTAAGGTCCAGCATCTCGCCCTCCATGCTTTC---------
------------------------------------------------CACAACACAGAAGTCGAGGCCATGCAGGCTGAGAGCTGCTATCAGTTGGCGCGTTCATTTCATGTGCAGGAGGACTATGACCAGGCGTTTCAGTACTACTACCAGGCTACTCAGTTCGCCTCTTCCACCTTT
GTGCTGCCTTTCTTTGGTTTGGGACAGATGTATGTGTATCGTAGAGACAAGGAAAATGCTGCTCAGTGCTTTGAAAAGGTTTTGAAGGCCTACCCCAACAACTACGAAACAATGAAAATCCTGGGATCCCTCTACGCAACGTCTGACGATCAGGAAAAGAGAGACATTGCAAAAGGCCAT
TTGAAGAAGGTGACGGAGCAGTACCCAGATGATGTGGAGGCGTGGATTGAGCTGGCTCAGATCTTGGAGCAGACCGACATCCAGGGCGCGTTGTCGGCATACGGCACGGCCACTCGCATCCTCCAGGAGAAGGTGCAGGCCGATGTTCCCCCCGAGATCCTCAACAACCTGGGGGCTCTG
CACTTCAGGCTTGGCAACCTCGGGGAAGCTAAGAAATATTTTCTAGCATCCCTGGACCGAGCTAAAGCTGAGGGCGAGCATGACGAGCATTACTACAACGCCATTTCTGTCACCACCTCCTACAACCTGGCCCGTTTGTACGAGGCCATGTGTGAGTTCCACGAAGCTGAGAAACTCTAT
AAAAACATCCTCAGGGAGCATCCGAACTACGTGGACTGTTATTTACGTCTCGGAGCGATGGCTCGTGACAAAGGGAACTTCTACGAAGCGTCCGACTGGTTTAAAGAAGCTCTGCAGATTAATCAGGATCACCCAGATGCCTGGTCACTCATTGGAAATCTTCACTTAGCCAAGCAGGAA
TGGGGGCCGGGTCAGAAGAAGTTTGAGCGTATTCTGAAACAGCCGTCCACTCAGAACGACACGTACTCCATGCTGGCTCTGGGGAACGTGTGGCTGCAGACTCTGCACCAGCCCACCAGAGACAGAGAAAAGGAAAAGAGACACCAGGATCGAGCTTTGGCAATCTACAAACAAGTCCTG
CGAAATGACGCCAAAAATCTCTATGCTGCTAACGGCATCGGGGCTGTCCTCGCTCACAAAGGTTATTTCCGAGAGGCGCGCGACGTGTTTGCCCAGGTGAGAGAAGCCACAGCAGAAATCAGTGACGTGTGGCTGAATCTGGCTCACATCTACGTGGAGCAGAAGCAGTACATCAGTGCT
GTGCAGATGTATGAAAACTGCTTGAAGAAATTTTACAAATACCAGAACACAGAGGTGCTGCTATATCTTGCAAGAGCTCTCTTCAAATGTGGGAAACTCCAGGACTGTAAGCAGATGCTGCTGAAGGCTCGGCATGTGGCTCCCAGTGACACGGTGCTGATGTTCAACGTGGCTCTGGTG
CTTCAGAGACTCGCCACTCTAGTGCTGAAAGATGAGAAGAGCAATTTAAAGGCCGTGCTCAGTGCTGTGAAGGAGCTCGAACTGGCTCACAGATATTTCAGCTACCTGAGCAAAGCTGGAGACAAGATGAGGTTTGACCTCGCTCTTGCTGCGTCCGAGGCCAGGCAGTGCTCTGACCTG
CTGAGTCAGGCTCAGTACCATGTGGCCAGAGCCAGAAAGCAGGACGAAGAGGAGAAGGAACTTCGTGCCAAACAGGAGCAAGAGAGGGACCTGCTGCGCCAGCAGATGTTAAAAGAACAGGAAGAACGGCAAAAAAGAGAGGCAGAGGAGCAGAAGAAGCTCCTGGAGCAGAGAGCTTTG
TTTGTGGAGAAGACCAGGAACTTGCTCACGTTTGTGGAAGGACCAAAAGAAGCGACC------AAAGAAAAGAAGAAGGGAGGAGGCGGAGGTGGA---GGGCGTCGTAAGAAAGGAGGCGATGCGGATGACTTTGTTAATGACGATTCGGATGAGGACCTTCCAGTGAAAAAGAAGAAG
AGGAGA---AAGAGCAGCGGGAGCGAGCAAGAGGATGGC---GAAGACGGAGATAAAAAG------AAAAAGAAGAGG------------AGAAGACCTGCAAAAGGA---------------GATGAC---AGCGATGATGAGGAAGCAGCATCTCGGCCCAAAAAGCAGCGCAAACCC
AAAGAAGGACGCAAGAAGATTGAGAAGTCCCAGCCTGAGCGAATGCCACCGTCTCTTAAAGGGAAGATCAAGTCCAAGGCCATCATCTCTTCCTCTGAATCCTCGTCAGATGAGGACGGACTGAAAATAGCTGAAGACAGA------------ACCCGGGACAGCGGCTCGGGGTCTGAG
GACGAAGGCGGTCAC------AGGAAGCGCATAGCATCCGACAGCGAATCAGATGGTGGGAGGAATCGCTCCGGCAGCGAGGCGGGAAGCCCTCGCCGCTCCGTCGGCTCAGACGACGAC---TCTGGCAGCGACCGACCAGTG---AAGAAGAGGAGGGTACAGCGGCAGTCCGACTCT
GAGCAGTCAGACAACGAG---AGCAAGAGGAGCCAGTCG------GGATCAGATGACGAATCGAGAGCCGCCTCACCTGCG---GCTGCTTCG------------GACAGAGGCTCCGAGGCTGGATCAGACAACGAAGGGTCGCCACGGCGCTCCGAC------AACGGCTCAGAACAG
GAGGCGTCAAATAAC------GAC---GACAGCGAT
