# Supplementary material for: Global expression pattern of genes containing positively selected sites in European anchovy (Engraulis encrasicolus L.) may shed light on teleost reproduction
Source: PLoS One. 2023 Aug 11;18(8):e0289940. doi: 10.1371/journal.pone.0289940 (PMC10420382; doi:10.1371/journal.pone.0289940)
Supplement: S1 File — (ZIP) [file pone.0289940.s008.zip › alignments/anchovy.17717_ANCH.fas]

>ENSONIP00000017002_ONIL
ATGATATCGCAGCGAGACAGAGGAGAACTTGCTCGGTTTTATACTGTTACAGATCCCAAGAAGCACCAGAAAGGCTACACTGTGTACAAAGTCACTGCAAGGATAATCTCCAGGAAGAACCCAGAGGATGTCCAAGAGATAACTGTGTGGAAGAGATACAGTGATTTCCGGAAACTCCAT
CAGAATCTCTGGCAGCTGCACAAGAATGCATGTGGCCAATCAGAGCTGTTTCCTCCCTTTGCTAAGGCCAAGGTCTTTGGTCGTTTTGATGACTCGGTGATTGAGGAAAGAAGACAGTGCTCTGAGGATCTCCTGCAGTTCTCAGCTAATATCCCTGCTCTTTACAATAGCCAGCATATC
CAAGATTTCTTCAAGGGTGGTGAGGTCCACGACGGCTCAGAGCTCATTGGACCAGCGGAGCCCTTTTCTGAGTTCCTGGCTGACACTCTATCAGACTGTAGCTCTGATGGCCCATCC---------------------------------------------------------------
AGTGACAGCGACTTGACCTCCCTTGCGGTGGACACAGACTCTTTGGCTGAGTTGGATGATGGCATGGCCTCAGGTCACACCTCCCCAAACCAGCCACAAGGGGGAGCCACCAACATTAGCAGCAGCTGCAGCCCTCGCTTGCCCTCCCTGCATGTACGTCGCACTCCATCACCTGCCCCG
GTCCCTGCCTCCTCAGCCCCTAACCCAGAGGTCAGCTGGCCAGGTCGAGCACCGCTCTTCCCCAGCAGTCTGAAAAAATCCACTGGCGGCAACCTTAAGGACGTCAGTTCAGACTACTTGGACAAAGCCAGTGAG---CTCATTTGTTTTGCTGTCCAAAAGGAGAAGGAACAGGACTAC
CAGGCAGCTTTTTCATACTATCGCAGTGGAGTTGACTTGCTGCTGCAAGGCGTGCAAGGTGAGCCAAGTGCCACACGGCGAGAGGCCGTGAAAAAGAAGACTGCCGAATATCTGATGCGTGCAGAGCAAATATCTAGTCAGTATCTGAGAAGCAACATGGGTCAAGGG------------
---GCTTTTGGGGTACAGTGCTGCTCTTCTTTGAACAGAGGAGGGCAGCAGAGTCCATCTGAGGAGCTGAGAGCTTACAGGGTGTTAGGGGTCATAGATAAGGTTCTTCTGGTCATGGACAAGAGAACACAAGAGACTTTCATCCTGAAAGGTTTGAGGAAAAGCAGTGACTGTGGGCGG
ACGAAGACGAACGTCATGCCTCACTCTGTGCCCCACATGGTGCAGCTGAGAAAGTTTGTTGTCTCCGAAGACACAGTTTTTCTTCTGCTGCAGTATGCCGAAGGTGGGAAACTGTGGTCTCACATTGGAAAGTACATGCATAACTCCAGCCCAGAGGACAGCTTTGACATCCCTTTCATC
CAGAAGAGCCACACAGCCGCGGTGCGCTCTCCTCAACATACCATGCCACAGCTGGATGTAGATTCAGCCAGCTGTGGTTCGGTGCCTGTTGCTGATTCAGAGTCTGTCTCTGGGCTACAGAAGGAACCCGAGAGCCTCTTT---TCTCCTCTTAAAAGCGTTCTTCCTCCCAGGCTTGTG
GAG------------CAAACTGACTCTGGAGCCACTTCTGAAGAAGAGTGCACCAACAGCTATTTGACCCTTTGCAATGAGTATGAACAGGAGAAGGTAGAACCGGATGCACTGCAGGAGGAG---GAAGAGAAGAGCGAGCAGGAAATGCTGTCATTAGAGGTACCTAATGCAACGACC
ACCACATCATCACGTAGCCGCTCACTTCTCAGCAATGAAAGCCTTTCTTCACCAATCAGTTCTCAGGAGCTTGGCTTCTTC------------------------------------------------------------------AACAATGAAGTCTTT---AGTCCTTTA------
CGTTCCCCCACTGTGCCTCTGTCTTTGGATGAGTCCAAGAACACGCCAATGGAGTTTTTTCGTATCGATAGCAAAGACAGTGCAAGCGAGGTGATGTGCCTTGAACTAGGAGAGCAGCGTCCCTCTCATAAACAAGTCCCTTTCTTTTCTACGTCCGACCTGGACTCAGGTGTAACTGAG
GATCTTCCAGAGCTGGCTCAGGAGGTCAAAGGTCCTGGGTTGGATCTTTGGGGGTTGGACTGTAGTGATAAAGCCTCCAATGAGTCAGTGCCAGTGATCTCATTTAAAGAAGCAGTAGTGGAGGAT---------------------GAGGGGCATCCACCAGATCTTTTGGTGAACCTC
CCTGTA---------------------------------GAATTGGAGACTTCAGGAGTGTGTCTGGGCCTCGAAGTCACGGCCTCTCCTCAAAAGTTCATCCAGCCTGATGTCCTACAGCTTCATACTCAGCCTGAGGAAGAGGAGGAA------------------CAGCCACTGGAG
CAGGACCTTTCATCTTTA---------TGTACAGCGTCTGCAACTTGTGACACAAGTGTTGCATCTCCATCTCCATTCAACTCGCTTTTGGATGACTACAGTCTGGCATTGGGACAAGAGGCTTCTGACAAAATGTTTATC---CACCCTGAACGCCAAAATAATGACCTCCCTCTTGAC
ACAGGCATTCCAGACACTGACTCTCATAGTGAGAAACTAGAGCCCAGTGCAAGAGTAAACACAGACTTGGTTCCA------------AACAGCACAGGCTCTGACACGGCCACAAATGGCACAGAGGCCTGTGGAGCGGTTGAGAATTTA---TTAGGACTTGATGACGAATCATCAAGA
GTTATTAGTAATACAGGTGGTAGCGAATTTGATAAAGAAGTATCCCGGCTGTTTGCCGAGCTGGACAAGCTGTCGTTGGCTGCTTCCCAAGCTCGTATCCCGGAGGAGTTTGTACGATGCTGGGCAGTAGAGATGGTGACAGCCTTGGATTCTCTGCACCAAGAAGGGATCATCTGCCGG
GACCTAAATCCCAATAACATCCTGCTTGACCACCAA---GGTCACGTTCAGCTTACCTACTTCTGCAGCTGGAGTGATGTGGAGGAATCCTGTGACAAAGAGGCCATTGCCAATATGTACTGTGCACCAGAGGTGGGAGGTATTGGTGAGGAGACGGCATCGTGTGATTGGTGGAGTTTG
GGCGCCATCCTGTTTGAACTCCTGACAGGCATGTCTCTGCTGCGCTGCCATCCAGCAGGAATCGGTCGTCACACAGCGCTCAACATCCCCGAGTCTGTTTCGGATGAGGCCAGATCTCTGCTAGAGCAGCTGCTCCAGTACAACCCGACAGAGAGACTGGGGGCAGGTGTGGGAGGTGTG
GACGATATCAAATCCCACCCCTTCTTTGCCACAGTGGAGTGGCCC---------CAA
>ENSTNIP00000019474_TNIG
ATGATATCGCAGCGGGACAAAGGAGATCTTGCTCGGTTTTACACTGTCACGGACCCCAAAAAGCACCACAAAGGATACACAGTGTACAAAGTCACGGCAAGGCTTATTTCCAGGAGGAACCCAGAGGACGTCCAAGAGATAACAGTGTGGAAGAGGTACAGCGACTTCCGGAAGCTTCAC
CAAAACCTCTGGCAGCTTCACAAAGCTCTGTGCAGCCAGTCAGAGCTGTTTCCTCCCTTTGCCAGGGCCAAAGTCTTCGGTCGCTTTGATGACTCGGTGATAGAGGAACGGAGACAGTGCTCTGAGGATCTGTTACAGTTCTCTGCTAATATTCCTGCTCTCTACAACAGCCAGCACATT
CAAGAGTTTTTCAAGGGAGGTGAGATCCACGACGGGTCGGAGCTGATTGGACCAGCTGAGCCCCATGCTGACTTCCTGGCTGACAGCGTATCCGACTGCAGCTCTGACGGCCCACCC---------------------------------------------------------------
AGTGGCGGCGACCTGACCTCCCAGGCTGTGGAGACAGACTCGTTGGCTGGTCTGGATGATGGCATGGCCTCAGGCCGCACCTCCCCGAACCACCCACAAGGGGAAGCCACC------ATACCCAGCAACAGCCCTCGCTTGCCCTCTCTGCACAGTCCCTGCTCCCCTTCTCCTGCCCCA
GTCTCC------TCAACCCCTAAACCGGAGGTC---AGGCCAGGGCGATCGCTGCTTTTTCCTGGAAGTCTGAAGAAAGTCGGCGCCGGCGCTTCTAAAGACGTGAAATCGGACTATCTCGACAGAGCTAGCGAG---CTCATCTCGTTAGCTGTGCAGAAGGAGAAAGAGCAGGACTTC
CACGCAGCTTTCTCTTGTTACCGCAACGGAGTGGACCTGCTGCTTCAGGGAGTGCAAGGTGAGCCCAGTCCCAAGCGGCGAGAGGCAGTGAAGAAGAAGACGGCTGAGTACTTGATGCGTGCAGAGCAGATAGCCAGTCAGCATCTGAGGAGCAGCATGGGTCAAGGATCTACACAGACG
GTG---------------GTGATTGAAATCAGTTCCTCACAGTCCTTACGTAGTCCATCCGAGGAGCTGAGGGCCTACAGGGTGCTGGGCATCATAGATAAGGTACTTTTGGTCATGGACAAGATGACACAGGAGACATTTATCCTCAAAGGTCTGAGGAAGAGCAGTGACTGTGGGCGG
ATCAAGAGGACAATCGTGCCTCACTCTGTGCCCCACATGGTGCAGCTGAGGAAGTTCATCGTCTCTGAAGACGCAGTTTTCCTTCTGCTGCAGTACGCCGAAGGTGGAAAACTGTGGTCTCACATTGGAAAATACCTTCGCAGTTCCAGCCAGGAGGGCAGTTTTGACATTCCTTTTATC
CAGAAGAGCCACACGGCAGCCATTCGTTCTCCACAACAGGCCTTTCCACCGCTGGGCGCCGATTCCATCTCCTCTGGTTCTGCTCCTGTCGCCTGTCCTGATCCGGCCTCAGAGCTGCAAAAGCAGGAG---AGCTGCAGCCCTTCCCTGCAGAAGACTGCACCCCTGGCCAGGCCGGAC
GAA------------GAGTCCGACTCTGGAGCGATGTCAGAGGAAGAGTTCACCAACAGTTATTTGGCACTTTGCAACGAGTATGAGCAGGAGAAGGTGAACGCAGATGTGTTG---GAAGAGCAGGAGGAGAGGAGTGAAAAGGAAGTGCTGTCCCTGGAAGTCCCCATGGGGACGGCC
ACCACCTCCTCCCGCAGCCGCTCGCTGCTCAGCAACGACAGCCTCTCTTCCCCTATCAGCTCTCAGGAACTCGGCTTTTTT------------------------------------------------------------------CCAGAGTCGTCTAAA---TGCCCGCTG------
CCCTCCCCGGCCGTGCCTCTGACACTGGATCAGTCCAAGCACACCCCCATGGAGTTCTTCCGTATCGATAGCAAAGACAGCACAGGTGAGGTCAACTTTCTGGACTTGGGCGAGCAGCACATCTCTCAGAAGTCTGTCCCCATCTTCTCAACATCTGACCTAGGCTCAGATGTCACCGAG
GGCCCTCCGGAGCTGGCTCAGGAGGTGGGGCTCCACAGCGGGGGGCTTTGGGGTCTGGACTGTAGCGACAAGGGGTCCAACGACTCGGTGCCGGTCATCTCGTTCAAAGAGGCAGCCGTCGAGGAT---------------------GAGGGTCATCCTCCGGATCTGTTGGTCAACCTG
CCGGTG---CCGAGCGGAGCCGTGCACTCCTCACAGGAGGAGTTGGACACTTCCGGAGTGATTCCAGGCCTCGAGGCTGAAGCTTCTCCCCAGAAGTTCACCCAGCCTGACGTCCTACAGCTTCTCATCCAGCCTGAGGAG------------------------------------GAG
CAGGAGCTGCCATCATTG---------CACACGGCGTCTGCTACTTGTGACACCAGTGCAGCTTCTTCTTCT---ATCAGCTCCATGTTGGAGGACTGCTCGGTGGCACTCGGGCAGGAGAAAACCTATCAGATTCTGACCTGTGATGCAGCGCGCCAA------GATGTTGATCTT---
---------CCACTTACTGACCCGTTTAATGAGCAACATGAGAACGGTACAAATGTCAACGCGAGCCCGGGTTCACACCCTGGTGGTGGCAGCAGAAGCTTCAGCCGCTCCACCAGCGAGGCCGAGGCCCACGCAGCACAGCAGAGTTCT---CCAGGTCTCCATGACGAACCTCCAAGA
GCCGTTTGTGGTCCAAGAGGCTCTGAATTCGATAAAGAGGTGTCGCGGCTGTTCGCACAGCTGGACGAGCTGTCGTTAGCTGCGTCCCAAGCTCGAATCCCGGAGGAGCTGGTGAAATGCTGGGCCGCAGAGATGACCACGGCCCTGGACTCTCTGCACCAGGAGGGCATCGTCTGTCGA
GACCTGAACCCCAACAACATTCTGCTTGACCACCAA---GGCCATGTCCAGCTTACATACTTCTGTAGCTGGGTCGACGTGGCGGAATCCTGTGACAGAGAGGCCGTTTCCAACATGTACTGTGCACCAGAAGTGGGTGGCATCAGCGAGGAGACGGCCGCCTGTGATTGGTGGAGTTTG
GGTGCCATCCTGTTTGAACTCCTAACTGGCACGTCGCTGCTGCGGTGCCATCCAGCCGGAATCGGCCGCCACACCACTCTCAACATCCCCGAGTTTGTTTCGGAGGAGGCCAGATCTCTGCTGGAGCAGTTGCTCCAGTTCAATCCAGTGGAACGACTGGGAGCAGGCGGGGCAGGTGTG
GATGAGATCAAATCCCACCCGTTCTTTGTCAATATGGACTGGCCAAATGCTCTGAGG
>anchovy.17717_ANCH
------------------------------------------------------------------------------------------------------------------------------------------------------------------------------------
---------------------------------------ATGGAGCTGTTCCGC---------------------------------------------ATCGACAGCCGG---------------------------------------------------------------------
---------------------------------------------------------------------------------------------GACAGCGGCAGCGAC---------------------------------CCCCTGGTTGCCCCT------GGCCACGACCCCTGCCTG
TCCACCTCTGACCTCGGCTCCTCGGAGGTC------------------------------------------------------------------------------------------------------------------------------------------------------
------------------------------------------------------------------------------------------------------------------------ACGGAGGCAACGGAGCCCCTCCTGGAACTGGCACAGGTTCCGGAG---------------
---------------------------------------------------------------------------------------GTGAAGGGTCGTTCGTGTGAG---CTGTGGAGTGCGGAGCAG---------------------------GAGGGCAGTGGCTCCGTCCCCGTC
ATCTCCTTC------------------------------------------------AGCGAAGCGCTGGGA---------------------TTGGACGAGGTG------------GCGACGCGCACCCCCGAC------CTGCTGGCCAACCTGCCGGCCGGCGTGGCGTTGGGTCGC
------------------------------------------------------------------------------------------------------------------------------------------------------------GACACGCTGGAGGTGGAACTCGTT
GCGGCCGGCGGAACGCTCGCCATC---GAACCCTCGCACGCCATT------------------------------GGGCGGCCGCGG---CCCGAC---------GTCTTG------------CAACTGGAGCATGACATGGGG---------------------------------GAA
GAG---------GCCCATCCCGATTGGTCG------------------------------------------------------------------CTGGAGCTG------------------GACGACGACGCCCCC---------------TCGCTATCCCTTGGTAACGCCCTC---
------TCCTCG------------CTGTCGCTAGGCAACGCACTCAGCTCCTCGGTGGGCGCAGACTCGCTGGGG---------------------------------------------------------------------------------TGCAGCTGCAGCCCGCTG------
GAGCCGCCAGGA------------------------------------------------------------------------------------------------------------------------------------------------------------------------
------CTCAAGATGGCCACCGCCGTG------------GGAGACAAGATGGCCGCCGGTTGCAGT------GGCTCCAATGACTTTGCCCCCATTATGGCC------------------------------------------------------------------------------
---GCC---GCTGGAGCCACCATGGCCACCACTGGAGCCAACATGGCCGCCAATGGAGCCAGCATGGCCGCCAGTTGCATTGGATCCAGT---GACTTTACTCCTATACAGGTCTCAGGGGGTTGCTCAGAGCCCAGTAGCCAGGCCAAGGGACTCACAGAGGGGGGGCTGCCTCTGCCT
CTGCCT------------------------------------------------------GGCTCTGGCTCTGGGTTGGGCTCGGTTTTGGACTCT------------------------------------------------------------------------------------
------------------------------------------GGTGCGAATGGAGGACCTAAGGGG---------------------------------------------------------------------------TCCGACTGTGGCCCGGATGTGGAC---------------
---------CGAACTCGA------------AACGAGAGTGTGTCGGCGCTTTTCCGAGAGCTGGATGAGCTGCATGCGGCGGCTGCACAGGTGCGAATACCTGAGCCCTGGGTTCAGCGCTGGGCAGCACAGCTGGTCATCGCACTGGACACCCTGCACCAGCAAGGGTTAATATGCAGA
GACCTGAATCCCAATAACCTGCTGCTGAACCATACA---GGTCATATCCAGCTGACGTTCTTCTGCAGCTGGAGTGAAGTGGAGGAGTCTTATGACCGAGATGCCATCACACGCATGTACTGTGCACCAGAGGTGGGCGGGATCAGCGAGGAGACGGCTGCGTGTGATTGGTGGAGTTTG
GGTGCCATTCTCTTCGAACTGCTGACAGGAAAGGCCCTGCATCAGTGCCATCCAGCTGGTATCAGCAGACACACATTCCTCAGCATCCCCGACTTCGTCTCAGAAGAGGCACGCTCTCTACTCACACAGCTTCTCCAGTATAATCCAGCTGAGCGTTTAGGAGCCGGAGTGGGCGGAGCC
GAAGATATCAAGTCCCACCCCTTTTTCTCATCTGTAACATGGCCA------------
>ENSTRUP00000035241_TRUB
ATGATATCGCAGCGGGAGAAAGGAGACCTTGCTCGGTTTTACACTGTCACGGACCCTAAAAGGCACCAGAAAGGCTATACTGTGTACAAAGTCACCGCAAGGATCATTTCTAGGAAGAACCCAGAGGATGTCCAAGAGATAACAGTATGGAAGAGATACAGTGACTTCCGGAAGCTTCAT
CAAAACCTCTGGCAGCTTCACAAAACTCTGTGCAGCCAGTCAGAGCTGTTTCCTCCTTTTGCCAGAGCCAAAGTTTTTGGTCGTTTTGATGACTCGGTCATAGAGGAAAGACGACAGTGCTCCGAGGATCTGCTGCAGTTCTCCGCTAATGTTCCCGCTCTCTACAACAGCCAACACATT
CGAGAGTTTTTCAAGGGGGGTGAGATTCACGATGGGTCGGAGCTGATCGGGCCAGCTGAGCCGCTCGCTGACTTCCTGGCTGACAGCTTATCGGACGGCAGTTCTGACGGCCCATCC---------------------------------------------------------------
AGTGACAGCGACCTGACCTCCCAGGCTTTGGAAACAGACTCATTGGCTGATCTGGACGATGGCATGGCCTCAGGCCGCACCTCCCCATACTACCCACAAGGGGGAGCCACTAAAGTTAGCAGCAGCAACAGCCCTCGCCTGCCCTCTCTGCATGATCACCGCACCCCATCTCCTGTCCCA
GTCTCC------TCCACCCTTAACCCCGAGGTC---AAGCCAGGGCGGTTGCTACTTTTTTCTGGAAGCTTGAAGAAAGTCAGCAGCGGCGCCTCTAAAGACGTAAAGTCGGACTATTTGGACAGAGCTAGCGAG---CTCATCTCTTTGGCCGTGCAGAAGGAGAACGAGCAGGACTTC
CACGCAGCCTTCTCTTGCTACCGTAACGGAGTGGACCAGCTGCTTCGGGGAGTGCAAGGTGAGCCCAGCCCCACGCGGCGAGAGGCAGTGAAGAAGAAGACAGCAGAGTACTTGATGCGTGCAGAGCAGATCGCCAGTCAGCATCTGAGAAGCAACATGGGTCAAGGCTCGACGCAGACG
GTG---------------TGCTGCACATCCACCGGTAGGGGGAGCTACCAGGGTCCATCTGAGGAGCTGAGAGCATACAGGGTGCTGGGCATCATAGATAAGGTGCTTTTGGTCATGGACAAGATGACACAAGAGACATTCATCCTCAAAGGCCTGAGGAAGAGCAGTGACTGTGGGCGG
GTTAAGAGGACGATCATGCCTCACTCTGTGCCCCACATGGTGCAGCTGAGGAAGTTCATCGTCTCTGACGACGCGGTTTTCCTTCTGCTACAATATGCTGAAGGTGGGAAACTGTGGTCTCACATTGGAAAATACCTTCACAATTCCAGCCAGGAGGAGAGTTTCGACATTCCTTTCATC
CAGAAGAGCCACACGGCAGCTGTCCGCACCCCACAGCACGCGTTAGCGCATCTGGACGTAGACTCTGTCTCTTCTGGTTCTGGGCCCGGCCCCTGTTCCGATTCAGTCCCAGAGCTACAAAAGCAAGAGCAGAGCGCCGTCACGTCTCTTCCGAAAACTGCACTCCTTCCCCAGCTGAAC
GAA------------GAGTTGGACTCGGGAGCTATCTCAGAGGAAGAGTGCCCCAACAGTTATTTGGCACTTTGCAACGAGTATGGGCAGGAGAAAGTGAATGCAGATGTGTTA---GAAGAGCAGGATGAGAAAAAC------------------------GTCCCCACTGGGACCGCT
ACGACGTCCTCCCGCAGCCGTTCGTTGCTCAGCAACGACAGCCTCTCTTCGCCCATCAGCTCTCAGGAACTCGGCTTTTTT------------------------------------------------------------------ACAGAGTTGTCTAAAAGCAGTCCTCTT------
CCCTCCCCGGCCAAACCACTGACGCTGGATCAGTCCAAGCACACGCCCATGGAGTTTTTCCGCATCGATAGCAAAGACAGCGCAAGCGAGGCGACTTGTCTCGACTTCGGGGAGCAGCACCTCTCTCAGAAGTCTGTCCCCACCTTTTCAACGTCTGACCTAGGCTCAGATGTCACTGAG
GGCCCTCCGGAGCTGGCTCAGGAGGCCGAGGTCCACAGCGGGGAGCTTTGGGGTCTGGACTGTAGCGATAAGGGGTCCAACGACTCGGTGCCAGTCATCTCATTCAAAGAGGCAGCAGTCGAGGAT---------------------GAAGGTCATCCCCCGGACCTGTTGGTCAACCTG
CCCGTG---CCGAGTGGAGCCTTGCATCCTCCACACGAGGAGTTGGAGACTTCTGGGGTGACTCTGGGACTCGAGGCCACAGCTTCCCCTCAGAGGTTCATCCAGCCTGATGTTCTACAACTTCTCATCCATCCAGAAGAGGAGCAGAAG------------------CTGCCACTAGAG
CAGGAGCTGCCATCTTTA---------CACACCGCCTCTGCAACCTGTGGCCCCAGTGCTGCGTCGTCTTCTCCCATCAGCTCCATGTTGGACGACTGCTCTGTGGCACTCAAGGATGAGGAAACCTATAAACCTATCATTTCTGTTGCAGCGTGCCAA------GATATTGATCTC---
---------CCAGTTACTGACTCGCTTAATGAGCATCATGAGGACAGTACAAATGAAAACACTGGCCTGGTTTCACACCCCTGCGGTTACAGCACGAGCTTCAGCCCCTCCACCAGTGGCACCGAGGCCCACGCAGCGGTTAAAAGTTCA---TCTGCTCTCGACGACGAATCATCCAAA
GTTATCTGTGGTCCAGGAGGCTCCGAGTTTGATAAAGAAGTGTCGCGGCTGTTTGCAAAGCTGGATGAGTTGTCATTAGCTGCATCCCAGGCTCGTATCCCGGAGGAGCTCGTGAGGTGCTGGGCTGCAGAGATGGTGACGGCCCTGGACTCTCTGCACCAGGAGGGCATCATCTGCAGA
GACCTGAACCCCAACAACATTCTGCTTGACCACCAA---GGTCACGTTCAGCTCACGTACTTCTGTAGCTGGGTCGATGTAGCGGAATCCTGTGACAGAGAAGCCATTTCCAACATGTATTGTGCACCAGAAGTGGGAGGTATCAGCGAGGAGACTGCAGCCTGTGATTGGTGGAGTTTG
GGCGCCATCCTGTTTGAACTCCTAACTGGCACGTCGCTGCTGCGGTGCCATCCAGCGGGAATCGGCCGCCACACCACTCTCAACGTCCCCGAGCTGGTTTCAGAGGAGGCCAGATCTCTGCTGGAGCAGTTGCTCCAGTACAATCCAGTGGAACGACTGGGAGCAGGTGTGGCAGGTGTG
GATGATATCAAATCCCACCCTTTCTTTGTCAACATGGACTGGCCCAGTAGA---CGC
>ENSDARP00000141281_DRER
ATGATCTCCGCGCGCAACAAAGATGAGATTGTGCGATTCTACACGGTCACCGACCCCACAACACACAAGAAAGGCTACACGGTGTATAAAGTCACGGCCCGGATTATCTCAAGGAACAACCCAGAGGACATTCAGGAGATCACAGTGTGGAAAAGATATAGTGATTTCAAAAAGCTTCAT
CAAGACCTTTGGCAGATATACAGAAACCTCTGTGGGCAGTCAGAGCTCTTCCCACCCTTCGCCAAAGCTAAAGTTTTTGGTCGTTTTGATGATTCTGTGATTGAAAAGAGAAGGCAGTGCTCGGAGGATTTGTTGCAGTTCAGTGCTAATATTCCTGCTTTATATGGCAGTTCATACATT
CAAGATTTCTTTAAGGGTGGAGAGGTACAAGACAGCTCTGAGCTAATTGGACCAGCCGAACCCTTTTCTGATTTTCTAGCTGACAGTCTGTTAGACAGCAGTTCTGAAGTTTCAGCAGATATCAGTGTTGTGGTGGATGATTTGATCGTGACCAACCCATGTGAACATGAACGCGGCAGC
TCTTTCAGCGAGCTGAATTCTTTCGAGGTTGATGGAGACTCTCTGGTTGCTGTGGATGATGGAATGGCATCAGGC------AGCCTCAAGCAG------------------------TCCAGTCATAGCAGC------------------------------------------------
---------------------------------------------AGGACACTGAGCTTCGCCTCTGGTCTGAAGAACTGCACAGGA------------------AAACTAGACTACCTAGAAAAGGCCAGCGAG---CAGATCTCCCTAGCTGTCCAGAAAGAGGTGGAGCAGGACTTT
GCGGAGGCGTTTTCCTACTATCGTAGGGGTGTGGATCTTTTGCTGCAGGGTGTACAAGGAGAGGTGAGTCCCAGCCGGAGGGAGGCTGTGAAGAGGAAGACGGCAGAATATCTGATGCGTGCTGAGCTCATTTCTGCACAG---CTCATAGACGGAATGGGACAGAGCTCCACTCAAAGC
AGGGCATTGGGATCACAGTGCTGTGGTGGCTCTTGG------ACTGATCAGACTCACTCCGATGAGCTGAAGCACTACAGAGTGCTGGGTGTTATTGATAAGGTGCTGTTGGTGATGGATAATAGAACACAGGAAACCTTTATTTTGAAAGGTTTAAGAAAAAGCAGTTCATGTGGACGC
ATTAAGAAGACTATTGTACCTCGAACTGTGCCTAACATGGTACAACTGGAGAAGTACATCATCTCAGAGGACTCCATCTTTCTTTTACTGCAATATGCTGAAGGTGGTCAACTGTGGACACACATCTCCAAATATCTGCATGGCAGCAGTCCAGACGAAAGCGTTAACATGCCTATGATC
CAGAAAGTGAACTCTGCAGCTATGCATTCCACCCTGACCCCTGTGCCC------------------------ACTGGTTCCAGCAGC---GCGGATTCTCAGGCCCTAAGC------------CTCGGGGAGCATCCCTTAGCA---------------------------------GCC
CAG------------CAGCCAGACTCTGGTGGCACCTCTGAAGAGGAGTGTACCAACAGCTATTTGACGCTATGCAACGAGTACGAGCAGGAGAAGCTGGAGCCA------------------GAGGAAGACCATAGC---------------TCATTTAATCCGGCGGATGCACAGAAA
CACACATCTTTA------------GTGTTAAACACTGATAGCCTGTGCTCTCCGATTTCAATACAGGAACTGAGCTTTTTC------------------------------------------------------------------ACCGAGGAGGAGCAAATAGCTAGCTTTATGGAT
CAATCCACAGCATCACCTGACAGTCTGAACCAATCA------TCGCCCTTGGAGCGCTTCCAGAGTGATAGAAATGATGCCTGTACGGCA------------------------------------------------------CTGTTACCTTCGGATGCTGATGTCGAGGTCTTAGAG
GAGCCCCTGCAGAAGCCACAGGTTGTG------------TCAGATCTCTGGAGGGCTGAT---GGGGATCAGTGCTCAAATGAGTTGGTGCCAGTTATTTCCTTTAAAGAGGCTGTACAGGAGGATGCCACTGTGAGCTGCGCTGTTGAGGGACAACCGCCTGATCTTTTGGTCAATCTT
CCGGTGCTCGAAGCGGACACGGTTGAAACAGTAGTAGAAGAGCTT------------ATCGCTTTCAATGCAGTGGCCAAAACTTCTCCT---ACATTTGGTGGGCCGGATGTCCTACAA------------GGAGGAGAAAAGGCAGAG------------------TTGGAGCTGCCC
ATTGATTTGACAACCCTTCCTCTTTACAGACCACCAGCAGCACCCTTTGGAAAAGACTTGATTCCGTCTTCCCCC---------ATGCTGGACGGA------------------------------------------------------------------------------------
------------------------------------------GCTATTTCTAAAACTCAGACAGGGTGCGTTGAACAT---------------------------------------------------------------GAAGATTTGGGGTTGGGGTTAGAA---------------
---------GGCACTTCAGGAGAGCAGGAGGTTGAGGAAGTCTCAAAGTTGTTTCAAGAACTGGATAAGTTGGCTGCAGTTTCATTAGACACGCATATCCCAGAAGCACTGGTGAGGAGCTGGGCTGCTGACATAGTTGTGGCTCTGGATGCTCTGCACCAGGAGGGAATCATATGCCGA
GACCTGAACCCCAGCAACATACTGCTAAACCACACA---GGTCGTGTGCAGCTGACCTATTTCTGTAGCTGGAGTGATGTTGAGGAGTCATGTGACCCTAATGCCATCTCTAAGATGTACTGTGCACCAGAAGTGGGCGGAATCTGTGAAGAGACGGTAGCATCTGATTGGTGGAGTTTG
GGAGCCCTTTTATTTGAACTCATAGTTGGAAAGTCTCTATACCAGTGTCATCCTGCTGGCATTGGTAGACACTCATCGCTGAACATCCCAGAGTTTGTGTCGGAGGAGGCACGGTCTCTGATGGAACAGTTGTTGCAGTATAATCCAGTGGAGCGGCTTGGCGCTGGAGTAGCTGGTGTG
GAGGATATCAAGTCTCATCCGTTTTTTTCTCATGTCAACTGGACT---------AAT
>ENSGACP00000013402_GACU
ATGATATCGCAGCGGGACAGAGGAGAACTGGCTCGGTTTTATACTGTCACCGATCCTAAAAAGCACCCGAAAGGCCACACTGTGTACAAAGTCACCGCAAGGATCATCTCCAGGAAGAACCCAGAGGACGTGCAAGAGATAACGGTATGGAAGAGATACAGTGATTTCCGGAAGCTGCAT
CAGAACCTCTGGCAGTTGCATAAGAGCGTGTGTAGCCAGTCGGAGCTGTTTCCTCCGTTTGCAAAGGCCAAAGTCTTCGGGCGTTTTGATGACTCGGTAGTTGAGGAAAGAAGACAGTGCTCTGAGGACCTGCTGCAGTTCTCCGCTAATATCCCTGCGCTCTATAGCAGTCAGCACATC
CAAGATTTCTTCAAGGGAGGCGACGTCCACGACGGCTCCGAGCTCATTGGGCCGGCTGAGCCCTTTTCAGACTTCTTGGCAGACACTTCATCAGACTGCAGCTCCGACGGCCCGTCC---------------------------------------------------------------
AGTGGCAGCGCCCTGACCCCCCTGGCCGTGGGCACAGACTCCTTGGCTGGGCTGGATGATGGCATGGCCTCAGGCCGCACGTCCCCAAACCAGCCACAGGGGGGAGCCATCCGCACTAGCAGCAGCTGCAGCCCCCGCTTGCCCTCCCTGCGCCCTCGCCGCACCCCATCTCCCGCCCCC
GCCCCC------CCAGCAGCAACCCCGGAGGTCAGCCGGCCAGGCCGAACGCCGCTCTTCTCCGGCCGTCTGAAGAAAGCCGGCGGCGACGGCCCAAAGGACGGGAAGTCCGACTACCTCGACGGGGCCAGTGAG---CTCATCTGTTTGGCTGTCGAGAAGGAAAAAGAGCGGGACTTT
CAGGCAGCTTTCTCCTGCTATCGCAGCGGAGTGGACCTGCTGCTAAAAGGAGTGCAAGGTGAGCCCAGTCCCACGCGGCGAGAGGCGGTGAAGAAGAAGACCGCCGAGTATCTGATGCGTGCAGAACAGATATCCAGCCAGCATCTGAGAAGCAACATGGGTCAAGGGTCGACGCAGACC
GCGGCTTTGGGGGCACAATGCTGCCCATCCACCACCAGAGGAGGCCAGCAGAGTCCATCTGAGGAGCTGAGAGCATACAGGGTGTTGGGGGTCGTAGACAAGGTTCTTTTGGTCATGGACAAGAGAACCAAAGAGATGTTCATCCTGAAAGGTCTGAGAAAGAGCAGTGACTGTTGGCGA
ACGAAGCGGACCATCATGCCTCATTCTGTGCCCCACATGGTGCAGCTGAGGAAGTTCGTTGTCTCTGAAGACACAGTTTTCCTTCTGCTGCAGTACGCTGAAGGGGGGAAGCTGTGGTCTCACATTGCAAAGTACCTGCGTGACTGCAGCCCGGAGGAGAGCTTCGACATTCCCTTCATC
CAGAAGAGCCACACGACGGCCGTGCACTCTCCGCAGCACGCCGCGCCGCGGCTCGACGTGGACCCGGCCGGTCCCGGCTCCGGGCCGGCGTCCCCTTCTGCTTCGGTGTCCGAGCTACGGAACCAGGCGGAGACGCCGAGGGCGTCTCCCAGGAAACGTGCTCTCCCTCCCGGGCTCGCC
---------GGGGCCCAGTCGGACTCCGGAGCCACCTCGGAGGAAGAGTGCACCAACAGTTACTTGACACTCTGCAATGAGTACGAACAAGACAAAGTCGAACCAGACGCACTGGAGGAGGAGGAGGAGGAGAAGAGCGAACAGGAAGTGCCCTCGCTGGAGGCGCCGGCCGCTACGACC
ACCGCTTCCTCGCGCAGCCGCTCGCTGCTTAGCAACGACAGCCTCTCGTCGCCCGTCAGCCCTCGGGACCTCGCCTTTTTC------------------------------------------------------------------ACCGAGGCGTCCGAC---AACCCTCTG------
CCGTCCCCCGCCGCGCCCCTGCCTTTGGATCAGTCCAAGCACACGCCGATGGAGTTTTTCCGGATCGACAGCAAAGACAGTGCAAACGAGGTGACCTGTCCGGACCCAGGGGAGCAGCGGCCTCCTCAGAAGCCGGTTTCACTCCTTTCTACATCTGACCTGGGCTCGGACGTCCCCGAG
GATCCTCCGGAGTGGGCTCAGGAGGTCACGGGCCACAGCTCCGGGCTTTGGGGGTTGGACTGTAGCGACGGAGGCTCCAATGAGTCGGTGCCAGTCATCTCGTTTAAAGAGGCGGTGGTGGAGGAC---------------------GAGGGTCACCCGCCAGACCTTTTGGTCAACCTG
CCGGTA---ACGGGTGGGACTGTGGACTCTTTACAAGAGGACGTAGCCCCCCCGGGGCTGGGCCTTGGCCTGGAGGCCACCGCCTCGCCTAAGAAGTTCATCCAGCCTGATGTTTTACAGCTTCACAGCCAGCCCGAGGAGGAGGGGGAG------------------------------
---GAGCTTTCACCTCTA---------CGTACGACCTCTGCAACTCGCGACACCAAAGTCGCATCCTCCTCTCCCTTCAACCCGGTGTGGGACGACTGCAGCGTGGCCTCCGGGCCACAGGCGTCTGACACAATGGTGGTT---CACCCTACATGCCAAAACACTTGCCTTGACCTT---
---------CCAGTGACTGACGCACTAAATGGGAAACTAGGGGCTGGTACAAGAGTAGATACGGACCTGGTTTCTGACCTCTGCGGCAAAAGCACAGACTGTATCCCGGCCACGAACGGGGCCAAGGCGTGCGCGGTGGCCGAGGGTTTA---TTCGGCCTAGAGGGTGAATCATCGGGG
GTTATCGGTAATGCAGGGGGCTGCGAGTTTGATAAAGAAGTGTCGCGGCTGTTCGCGGAGCTGGACGAGCTGTCGTTGGCCGCGTCCCAAGTTCGTATCCCGGAGGCGTTCGTACGATGCTGGGCCGCGGAGATGGTGACAGCCCTGGACTTCCTGCACCAAGACGGCATCTTCTGTCGA
GACCTCAACCCCAACAACATCCTGCTCGACCACCAAGCAGGTCACATTCAGCTCACCTACTTCGGCAGCTGGAATGATGTGGAGGAGTCCTGCAACAAGGAGGCCATCGCCAATATGTACTGTGCACCAGAGGTGGGAGGAATCGGCGAGGAGACCGCGGCGTGCGATTGGTGGAGTTTG
GGCGCCGTCCTCTACGAGCTGCTGACCGGCACGTCTCTGCTGCGATGCCATCCGGCAGGAATCGGTCGCCACACGGCGCTCAGCATCCCCGAGTCCGTTTCAGAGGAGGCCAGGTCTCTGCTGGAGCAGTTGCTCCAGTACAACCCAGCAGAGCGGCTGGGGGCAGGTGCGGGAGGCGTG
GATGACATCAAATCCCACCCTTTCTTTGCCAGAGTGGACTGGCCC---------AAA
>ENSXMAP00000003729_XMAC
ATGATATCACAGCGGGACAGAGGAGAACTCGCTCGGTTTTATACAGTGACAGATCCTACACGGCATCAGAAAGGCTACACTTTGTATAAAGTCACAGCCAGGTTAATCTCTCGGAAGAACCCAGAAGATGTCCAAGAGATAATAGTATGGAAGAGATACAGTGATTTCCGGAAGCTACAT
CAGAATCTCTGGCAGCTGTACAAGAATGTATGTAGCCATTCTGAGCTATTTCCTCCCTTTGCGAAAGCCAAAGTATTCGGTCGATTCGATGAGTCAGTGATTGAGGAAAGAAGACAGTGCTCTGAGGATCTCCTGCAGTTTTCTGCAAACATTCCTGCTCTATACAGTAGTCAACACATT
CAAGATTTCTTCAAGGGTGGGGAGATCCACGACGGCTCAGATCTCATTGGACCAGCTGAGCCTTTTTCTGACTTCCTGGCTGATAGTTTATCAGACTGTAGTTCTGATGTACAAAGAGACATCAGT---GGTGCAGAGGAGTTGACTGTCACATCT------GAGTATGGAGGCCCTTCT
AGTGACAGCGACCTGACCTCTCTGGCAGTGGATACAGACTCTTTGGCTGAGTTGGATGATGGCATGGCCTCAGGTAGCACCTCCCCAAACCAGCCACAGGGGGAAGCCACCAACATCAGCAGTAGCTGCAGTCCTCGTTTGCCCTCGCTGCTTGAACGCCGTACCCTGTCCCCTGCCCCC
GTCCCCGCCTCTTCAGCCCCTAACCCAGAGGTCAGCTGGCCAAATCGAACACCACTCTTCTCCCGCAGTCTAAGGAAAACCAGCGGCGTCAACACTACGGACGTAAAGTCGGACTACCTCGACAAAGCCAGTGAA---CTGATCGGTTTTGCTGTACAAAAGGAAACTGAGCAGGACTAC
CAGGCAGCATTTTTATACTACCGCAGTGGGGTTGACTTGCTGCTTCAAGGAGTACAAGGTGAACCAAGTGCCTCACGACGAGAGGCGGTGAAGAAGAAGACTGCTGAGTATCTGATGCGTGCAGAGCAGATTTCAGGTCTGCATCTGAGAAGCAATATGGGTCAGGGATCAACACAGACT
GTGGCCTTTGGAGCTCAGTGCTGTTCTTCTTCAAGCAGAGGGGGGCAGCAGAGTCCATCTGATGAGCTGATAGCTTACAGGGTGATAGGGGTCATTAACAAGGTTCTTCTGGTCATTGACAAGAGGACACAGGAGACATTCATCCTCAAAGGACTGAGGAAAAGCAGTGACTGTGGGCTG
GCTAAGAAGACTATTATGCCTCTTTCCGTGCCCCACATGGTGCAGTTGAGAAAGTTCATCATCTCTGAAGACACTGTTTTCCTTCTGCTTCACTACGCTGAGGGTGGGAAGCTGTGGTCTCACATCGGAAAGTACCTTCGTAATTCCAGCCCAGAGGAGAGCTTTGACATTCCTTTCATC
CAGAAGAGCCATACAATGGCAGTACATTCTCCTCACCACATAATACCACAGATGGATGCAGGTTTTGCCAGCTGTGATTCAGAGCCGTATGCTGGTTCAGATATTGCTTTAGGCCTTCAGAAAGAAGGGGAAATCCCGTTCATGTCTCCTGTTAAAAGTGCCGTCCCTGCAGGGCTCCGG
GACCAAATTGGAGCTCAGACTGACTCTGGTGCGACTTCTGAGGAGGAGTGCACAAACAGCTATTTGACTCTTTGCAATGAGTACGAACAAGAAAAAGTGGAACCAGATGCACTAGAAGAGGAGGTCGATGAGAGGAGCGAACAGGAAATGCTGTCTTTGGAGGTGCCTAATGCAACCGCA
ACAGCGTCTTCATACAGCCGTTCGCTTCTCAGCAATGACAGCCTTTCTTCCCCAGGAGGCTCTCAGGAACTCGGCTTCTTCAGTGAGTTTTCTGATAAGAGCGGCCAAACAGTTGAAACAGACCAGACCCGCAGTGAAGGACATGATCACAGTGAAGTTTTC---AGTCCTGTA------
CGATCCCCCACAGAACCTCTCTCTTTGGATCAGTCCAAACACACCCCAATGGAATTTTTCCGCATTGACAGCAAAGACAGCGCTAGCGAGGTCACTGGCCTCGATTTGGGAGAGCACTGGCATTCTCAGAAGCAGCCCCCTCAGTTTTCTACGTCTGACCTAGGTTCAGATGTCACCGAG
GAGCTACCAAAGCTGGCTCAGGAAGTAAAGAGCCCATGCTTGGAGTTGTGGGGGTTGGACAGTAGCGATAAGGGGTCTAATGAGTCAGTGCCTGTCATCTCATTTAAAGAGGCAGTAGTCGAAGAT---------------------GAGGGTCATCCACCAGACTTATTGGTCAATCTT
CCTGTA---ATAAGTGGGACTGCAGACTTTACACAGGAGGAATCAGAACCTTCAGGGGTGTGTTTGGGCCTTGAAGTTGCAGCCACTTCTCAAAAGTGCATTCAGCCTGATGTCTTACAGCTACATAGCCAGCATGAGGACCTGGAGGAG------------------CAGCACCTAGAA
CAAGAACTTTCATCTTTC---------TCTACAGCCTCTGCAACTTGTGACAATAGTCTTGCATGT------------ACTTCTCTATGGGACGAT---AGCCTGGCATTTGGACTTGAGATATGTGACAAAGTCTTTGAT---CAAGATGACAGTCAAAGCAGTGATCACCACCTAGAA
ACAGGGGTT---------------TTAAGTGAGAAACCTCAACCTTGTATAACAGGAAACACAGACTTTGCTCCAGGCCTCAGTGACACCACCACAACCTCTATCTCAGCTATGAACGGTACTCAAGCTTGCACAGTCGTTGAGAGTTTA---TTAGATCTTGATGGTGAATCATCAGGA
GTCAATAAAGCCACAGGTGGCAGCGACTTTGATAAAGAAGTGTCACGGCTGTTTGCAGAGTTAGACGAGCTGTCGTTGGCTGCCACCCAAGCTCATATCCCAGAGGAGTTTGTGCGATGTTGGACAGTAGAAATTGTTACGGCCTTGGACTGTCTGCATCAAGAGGGCATCATCTGCCGG
GACTTGAATCCCAATAACATCCTGCTTGACCATCAA---GGGCATGTGCAGCTCACCTATTTTTGTAGTTGGTGTGATGTGGAGGAATCCTGTGACAAGGAGGCAATGGCCAATATGTACTGTGCACCA---------------GGTGAG------------------------------
------------------------------------------------------------------AGACAAAAATGTTTTAACACTTTC------------------------------------------------------------------------------------------
---------------------------------------------------------
