# Supplementary material for: Global expression pattern of genes containing positively selected sites in European anchovy (Engraulis encrasicolus L.) may shed light on teleost reproduction
Source: PLoS One. 2023 Aug 11;18(8):e0289940. doi: 10.1371/journal.pone.0289940 (PMC10420382; doi:10.1371/journal.pone.0289940)
Supplement: S1 File — (ZIP) [file pone.0289940.s008.zip › alignments/anchovy.17935_ANCH.fas]

>ENSONIP00000015412_ONIL
ATGTCCAAGATCAGGCGGAAGGTAACAGTGGAAAATTCAAAAACCATATCTGACAGCAGCAGCAGCAGCAGCACCACAACCAGCAGCAGCACCAACCCCGCCGCTCCGTCCCGCAGGCCAAGTGTGTTTGAAAGACTTGGACCCAGCACTGGGAGTAAT---GCTGCTGATAGTCACTGT
AGAAATTGGCTGAAGACTGGGAATTGCAGTTACGGCAACACTTGTCGCTACACACATGGAACTCAGCCACGAGGCAAAGGATTTAGCTTTAGCCGG---TCA------ACCGAGAGGCCCACAGGTGATCTGCGGGAGAGGATGAAAAATAAAAGACAGGATGTTGAAGCAGAAAACCTG
AAACGAGACCTAGATGAGCCCACGTCCCCCACAGTAAGACAGAGAGAGTCCTCCAGAGGCCGACACAGAGAGAAGGAGGATATAAAGATAACGAAGGAGCGTACCCCAGGCAGTGAAGAAGAACCCACAGAGTGGGAAACCAATCGTGAAGACTCTGATATTGGTGATTACGACTATGAG
CTTTCCCTAGAGATGAAGCGTCAGAAGATTCAGCGTGAACTAATGAAATTAGAGCAGGAAAACTTGGAGAAGAGAGAAGAAATTGTCATCAAGAAAGACGAGACTCCGACGAAATCCAGAACCACAGCCTTGCCAAAG------GCTTCCCCTGAGCAGTTAAGCTCCAAAGATTCACCC
TCATCCAGAAAGTCCAGTGGCTCGCCAAAACATAAACGGGGAAACAAAGGGCTGGGCTCGGGGAAGAAAGAAAAGAAGGCATCA------------GTATCCTCACCTGTTTCAGAAACTACC---------------------AGGTCTTCGAAAGGAAGCCACAGCAAGAAGAAAGGG
CCCCGTACCCCCAGTCCCCTTCCACCGGTCCCTCTGGACCTGCCCGTGGTCGGGAAAAAACACAAAGGCAAGCACAAAAATAAGGAG------AAGTCTGACGAGAAGCAGAAGGAGGGTAAAGATCGTGGACGAGATGCAGAAAAACACAAAGAGAAGAAGGAAAAACGCAGGGATAGA
TCAGACAGTTCCCACAAGGCCAAGAGGTCTGTGACATCAGAGGAGCGTTCTGGTAGCGTGTCATCTCCCTCCAGGGGTGTGTCGCCCTCAGCCAGGAAGAAATCTACCTCTCCTAAAGCTTCCTCCCATAAGGCTTCTATCTTGGCATCCCCTCCTCACAGGTCTCCTTCTCCTCCGCGC
CACCAACGCAGCCCCACTCCTCCC------CGTCACCGCTCGCCTTCGTCCCACTCCGGTTCCTCTGCCCACCGGCACTCTCCCTCTCCTCGACGCCGTCGTTCTTCT---------------TCCCCCCTCTACCAC------------------AGAAGCGCCACCGCTCAGGCATCC
GTCTCCTCACCTCAGAGTTCCCGGCGCTCTCGTTCGCCTCCTGCTTCTCATGACACATCGTCACCCCATCGGCGGTCTGACAGATTGAGCCCCAGCCGGCGCCACTCCAGGGGCCGCGAG------------AGGAGTCGTGGCGACAGAGAGAGGAGTCCTCCCATCCAGGACCGCAGA
CATGAGCGCAGAGATGATAGT------------------------------------------------------CACAGCAAACGAGAGAAGGACAGCATCCGTGACGACCGGGACTATGACTCTGAACAGATC---TCCCGGGATGCCCGTGACGACAGGGACGCCCGAGATGCTCGT
GACCGACGGGACGCTCGTGACCGAGGAAGGGAACCA---------ACTCGAGATTCTCGTGATAGCAGG---GATGTGAAGGACTTGAGAGAGAGTAGGGTG---GAGACC------CGCTCCAGTCGA------------------GACCGCGAA---CGGGAGCGAGAGAAGGACCGG
GAAAAGGAGAGGGAGCGAGAAAAG---------------------------------------GAAAGAGACAGAGAGAGGGAGAGGATTGATGCACACAGGAAGGAGGACCTGATTCAGGATGACAGGAGCTACGGGAGAGGGCATGGACGTGACGATGGAGGCAGAGGAGAAGCAAGG
ACTGAGAGCAGGACGGAC---AGAGCTGATAGGAATGGACGAGGTAGAGGACGCGCTAATGACATACCTGAGAAA---------------------------------------GGCTCCAACAGAAACTCTCGGGGTTCCCAACTGGAA------------AGCAGCCATGACAACTGG
GAATCGCGGAGCAGTGCCGTTCGTGAACGGAGTGTGGAGAGGAGCACAGATCGC------------------------------------------------------AGTGCCAATGAAAGAAGCTCGGACAGGGTGTCAGACCGAGATCGCTACGAGTGT------------------
------------------------------------------------------------------------GAGAGAAGAGGGGAGCAGACCAGAGACCCCTCGTATGACAGG---AGAGGAGGA---------------------------------CATGGAGAGCGGGATCGCAGA
GACAACCGAGAAAGA---------------------GACCAAAGGGCAGCTTCTCCA---------------------------AGCAGACACCAGGGGAGGCTGGAGGAGTCTGAGAGGGACGAGAGG---------AGGGACGAGCGCAGGACTGAGAGAGCTGAAGACAGGAGAGAC
GACAGGACCCGCGAGCGAGAGCGGGAACGGGACAGGGAGCGCGAGAGGGAACGGGAGAGAGAGAAAGAGAAGGAGAGAGAGCGGGAGAGAGAGAGGGAAAAGGAACGGGAGAAGGAGAGGGAGGCGGAGAGAGAGCGGGAGCGGGCCAGGGAGAGAGAA---------------------
---------CGAGAGCGAGAAAGGGAGAGGGAGAGAGAGCGAGAG---------AGGGAAAGGGAGCGCGAGGAGCGGGAGAGAGAG------------------------------------AGG---------------GAGAGGAAAGAGAGAGAACGGGAG------------AGA
GAA---------------------------CAG------CGCGAGCGGGAGAGACTGCGGGAATGG------------------GAGGTCCGAGAGAGGGGACGGGAGGAGAGGCGGGAGAGGAGAGACGACGTCAGGGATGAACGGCCGGTTCGAGACAGCCGGGACGATCGCAAGTTG
AGTCGTAAGAGGCCCAGGATGGATAGCAGCCAGAGTCCCCGATCCTCTCCTAAGCGAACGACACTGGACCTCAGTCCAGCAGACAGCGACGACTACAATAGTGCCGAAGACAAAAGTGAGCGCCCGATTGGCCGAGGGCAGGCCAAGCTCCACCCTCAGCCCCTCCTCCCCAGCCCAGTG
TGTCTGCCTCCATCTGAC---------------------------------------------------------------------------------------------------------------------------------------------AAT------------------
------------------------------------------------------GGGGACAAGCATCGTCTGCTGAGCCAGGTGGTACGGCCCCAGGAGCCGCTGTTACGATCGCCGCCGAGGACTGCTGCATCCGATGAAAAGCCCACTCACTGGAAGGATGAGGACCGCAGGGCAGTC
GGGGACAAAAGGGAAGCACGCGGTCGCCATGAGGACCTGGAGCCTCGTGGGGAACGA---AGCAGAGGGGGCGACAGGCGTGGAGAGCACCTCTCAGACGCGCCTTCT------------GACTTGCGTAGCAGAGGC------------AGAGATCCTACACCACCTCCACCTCCA---
CCCCTTGCCGCTGCCAGTGAAGACAGAGAGACCGGTGGTTCTCAGCTGCATGAGGAAGGGAAAAAGAAGACAAAGTCACAGAGGAAGGGCTTGAAGAAGGGTCGCAAAGACGAAGAGACT------------------GTCGCTGCCAGCGCCCTGGCTGCTGCAGGGGACCGATTCAAC
CCCGAGCCCCCATCTGGGGCTTCT---GCAGACGTGCCTCCACCCTTACATTCTCCCAGGAAAGGGGCAAAGAAGAAAGCTCTAGAGCGAAAGAGGAAGCGATCGCGAGGGGGGGAGTCTGAAGCATCCGAGGAGGAAACT---TCAACCTACCTGCCACACAGTAAGAGGAAGAGGGGT
CCTCGGACACCGCCGCCTTCAATGAGACCTGATCAGCGAGGTGCTGGAGGG---AATACAGAGCGCTCTCCTCTTTCG---AAAATGGAC---AATTTCAGTGACTGGTCAGATGAGGAGGTGACAGACCGG---GGAGGCTCGCTGGAAACACTTGCTCCTTTGGTTTCTGCTGAGAGG
GCTCCTCCTGAA------CCTCTCAGGAGAGGTGGAGGCCCCAGGATGGGCCGGGGT------------AATCCACCACCCATTGCACCTTTGCTCTCCCAGGATCCTCCAATGCTGCTGCAGACTTTGCCTCTGCAGCCTCTCATGTCCCAACCGCTGCTCCGCAAACCCCCACCA---
---------GAGCAGACGCGCAGCAGCAGCATGGGGAGCAACCAGAGTCGGACATCATCTCGACGCCTACGATCACCCTCTAACGAGTCAGCCCACAGAGAAGAT---CCCCAGGGCCCACGATCGCGCCGGGGCAGACTTCAAGGCACCAACTCTCGG------GACCGGGAAAGAGAG
CGGGAGCGAGAGAGAGAACGGGAGAGG---GAGCGAGACCGCGAGAGGCCGGCAGCGAATGACCCTCCATGCTCTGAGAGGAAGTCCCGGATTGATCAGCTGAGGAGAGGAGAGCCCAGCCGTAGCACCTCATCAGACCGGCAGGATTCTCGCAGCCACAGCTCCCGACGCAGCTCTCCT
GATTCTGAGAGGCAGGCCAGGTCCAGGTCCCGTGCCGGCTCCTACGACAGTCGAGAA------CGAGAGAGAGAAAGGGAGCCATTTGAACGGGAGAGGGAAAGAGAGAGGGAGAGAGAACGCAAGGACATCCGACCTCAGCAGCAACAGCAGCAGCCTCTGCTTCTCCAACAGCAACTA
CAACAACCACCATCAAGAGAATGGGAGGCTGAA---------TGGCCAAGCCGGGGGCGGGAGCCCCTGCTGATGCGTCCTGGTCGCGAACCTCTCCTTAGGGAGCGGGAC---------ATCCGGGACAGGGAACGCTTACTCCCCGAAGGACTCATCCAGCAGCATGAACGG---GAG
CGGGAAAGG---GAGAGAGAACGGGAGAGAGACATT------------------CGAGGTGACCGAGGTGTTGACCGAGAGAGGGAGAGGTTGATGATGATGGATATCACGCCCCACGGGGATCCCAGGGCTCCAGTACGAGGGGACATCAGAGGAGACCTGCGAGGAGACCTGCGAGGA
GACATGATGAGACAAGACAGGATGGATTACGAGCCTATGCTGCCCAGAGAA---GCTTTCAGTCCTCCAGAGCCCGAGAAACCGAGCAACAGTCCCCATCTAACTGGAGATCAACGGGAGGTGGAGAAGGCAGACAGCATCGATGGAGACGATGATGGGAAGGAAGATGATGGCCAGTCT
GTGGCATCTGTTGGCGAGGAGTACGAACCGATCAGCGATGATGAGCTGGATGAAATTCTGGCTGACAGC---CAGAAAAAAGAAGATCAGCAAGAAGAAGAGAAAATCACAGGTCCTCTGGATGTGATAGATGTGGACTGGTCCAGCCTGATGCCCAAACAGAAACAGGAACCGCGGGCA
GCGGGGGCAGCCTTGCTCCGCTTCACCCCAGGGGCAGTGCTTCTTAGGGCAGGCATATCCAAGAGACTTGCTGGCCCAGAACTCCTGGAACAAGTCAAAGAAGTGTGCAAGTCTGAGCTGGACGATCCTAAAGATGCTGACAAGCTCTTTGAGCATGACCTGGGAGCCTTGAATATGGCA
GCTCTGAACAGGCGGGTGGAGAGGGCGGGTTTATTGAGAAATCTGGGGCCGTGCTGCAAGGCCCTGTGTGCTCGCAGGGACTTCGCCATCCGCCGGCAACTGTTGAAAAACGAAAAGGGTCTATCCAAGCAT---GACCCCACCACACCCGTGGTAGACAATGAGCTCCTGCAGATGAGC
ATGCGTCTCTTCAGAAGGACCGTGGCCGGC---CAGGCA------------------TCGGCCCCGGAAAGGTCGGACAGTGGGTCGGCACCAGCAGCTGAAGTTACT---GAAGCTGGTAGTGGTAGTAGTAAGCTCAGCGCAGCACAGCCT---------------GAGGTCTGTGTG
TCC
>ENSTNIP00000017546_TNIG
ATGTCCAAGATCAGGCGGAAAGTAACAGTGGAGAATTCAAAAACCATATCTGAC------AGTAGTAGCAACACCGCAGCCAGCAGCACCAGTAACCCCGCCGCCCCGTCCCGCCGACCCAGTGTCTTTGAACGACTTGGTCCCAGTACAGGGAGTAAT---GCTGCTGATAGTCATTGT
AGAAATTGGTTGAAAACCGGCAATTGCAGTTACGGTAACACTTGTCGATACACACATGGAACTCAGCCACGAGGCAAGGGTTTTAATTTCAGTCGA---TCA------GCTGAGAGACCCACAGGAGATTTACGGGAGAGGATGAAGAATAAGAGACAGGATGTTGACTCAGACAATTTG
AATCGTGACGTAGACGAGCCCACATCACCTACAGCGAGA---AGAGATTCCTCCAGAGGCCGACGAAGGGAAAAGGAGGATATTAAAATCACCAAGGAGCGTACCCCTGCTAGTGAAGAAGAACCCACAGAGTGGGAAAATAATCGAGAAGACTCAGACACCGGAGACTACGACTACGAG
TTATCCTTGGAGATGAAGCGACAAAAGATTCAGCGTGAGCTAATGAAGCTTGAGCAAGAGAACCTAGAAAAAAGGGAGGACATTGTTGTCAAGAAAGACGCATCGCCAGAG------------CAGTTAATTGTTATA---------------------------------AACTCGCCG
TCACCCAGAAAGTCCAGCAGATCCCCAAAACACAAAAGTGGAACCAAAGGTGTCGGCTCTGGGAAGAAAGAGAAGAAGGGATCT------------GTGTCGTCACCTGCTTCAGAAGCCACC---------------------AAGTCTTCGAAAGGAGGCCACAGCAAGAAGAAGGGT
CCCCGCACGCCCAGCCCTCCTCCACCAGTCCCTTTGGATATTCCTGTGGTTGGCAAGAAGCACAAAAACAAACACAAAAACAAGGAA------AAGTCAGAGGAGAAGCAAAAGGATGGAAAAGATCGGGGGCGGGATACGGAAAAACACAAAGAGAAGAAGGAAAAGCGAAGT------
------------------------------------------------------------------------------------------------------------------------------------------------------------------TCTCCCTCGCCGCCACGG
CACCGCCGCTCACCCACT---CCT------CGTCGTCGCTCAACCTCTTCCCACTCGGGCTCCTCTGCCCAGCGGCATTCCACATCTCCACGCCGGCGTCGCTCTTCT---------------TCGCCCCCCTACCAC------------------CGGAGC------GTAGCGGGCTCT
GCCTCCTCCCCTCTAAGTTCCCGGCGTTCCAGATCACCCCTCACCTCTCACGAGGCTTCGTCGCCCCACCGCCGGTCGGACCGATCAAGCCCCAGCCACCGCCACTCTCGGGGTCGCGAG------------AGGTTCCGGGGTGAAAGGGAACGAAGTCCGCCTGCACAGGAACGCAGA
CACGATCGCAGAGATGAAACC------------------------------------------------------CGCAGCAAGAGAGAAAAAGATAGCATCCGTGACGATCGAGACTACGACTCTGAGCTGCTGTCTTCCCGGGACACTCGCGGTGAACGAGACACCAGGGAGTCACGT
GACCGCCGAGATGCCCGCGAAAGAGGACGAGAGACC---------ACGAGAGATTCTCGCGACAGCCGG---GATGCCAAAGACTCGAGAGAGAGCAGGACA---GACACC------CGCTCCAGTCGAGAATCTCTCGGG---------------AGT---------------------
------------------------------------------------------------------------------------------GACACCCAGAGGAAGGAGGACACGGCGCAGGAGGACAGGAGTTACGGCAGAGGTCACGGACGCGAAGAT---------------------
------ACAAAGACGGAC---AGAGCTGAAAAGAATGGCAGAGTGAGAGGTCGCGCTAATGACTCAGCTGACAAA---------------------------------------GGCTCAAACCGGAACTCCCGGGGCTCTCAGGTCGAG------------GGCGGCCATGATGTTTGG
GAGTCACGGAGCAGCACAGCGAGAGACAGAAGTGTGGAGAGAAGCAACGACCGC------------------------------------------------------AGCGCCACAGACTCCTCCTAC---------------------------------------------------
------------------------------------------------------------------------------------------------------------GACAGG---AGAGGAGGC---------------------------------CATGGGGAGCGAGACCGC---
------AGAGACAGA---------------------GGTGAGTTCCCAGCATCTCCC---------------------------AGCAGATACCAGGGAAGATCAGAAGATTCTGAGAGGGAAGAGAGG---------AGAGAAGACCGTAGAACTGACCGAGCAGAAGAAAGACGGGAA
GATAGAACTCGAGAGAGGGAGCGAGAACGAGACAGA------------------------------------------------------------------------------------------------------------------------------------------------
------------------------------------------------------------------------------------------------------------------------------------------------------------------------------------
---------------------------------------------------------------------------------------------------------------------GACAGGAGAGAGGACTCCCGGGATGAGCGATCTGTCCGGGACAGCCGTGACGACCGTAAGATG
AGTCGCAAGAGGATGAGGGTGGAGAGCAGCCCGAGCCCTCGGACCACTCCCAAGACAGCAGCCCGGGATCTCAGTCCGGCTGACAGCGATGGCTACAACAGCGGAGAAGACAAAAGTGAGCGCCCGCTCGGCCGAGGGCAGGCCGAGCTCCACCCACAGCCCCCTCTCCCCAGCCCAGTG
TGTCCACCTCCATCCGACAGTAGGGAACATTTTTTGAAAGGACACACTCCTGATTGGCCGGTTTCAGATAGATATGATCCACTAAGGTTTATCAATCAGATCCTACATCGCTTTAAGGTGCTGCAAAACAAAAGATTCACTGAACCCCATCATGAAACAACAAAAAAAAAAAAACACTCA
TTACACTCTCTTGGTAAAGGACCTAATGCTTTTAAATATGGAGCATGTGCATGTAGTGACAAGCATCGCCTCCTAAGCCAGGTTGTGCGACCTCAGGAGCCGTTGCTAAGAACCCCACCGAGGTCCACCTCATCCGATGACAAATCTGGGCACTGGAAAGACGAAGAGCGCCGAGGAGCC
GCGGACAAAAGAGACACACGC---CACCTGGATGATTTGGAACCACGTGGTGACCGA---AGCAGA---GGAGACAGGCGGGGAGAGCTTGCTGTGGAAAGCCACGGC------------GACTCCCGCAGCAGGGGC------------AGGGACTCCACTCCGCTTTCGGCTTCTTTA
GCCCTCGCCGCCGGTAGCGACGAAAGAGACACTGCCAGCTCCCAGTCACACGAGGAGGTCAAAAAGAAGACAAAGTCACAAAGGAAAGGGTTGAAGAAGGGTCGCAAAGAAGATGATTCGGGAGCTAATGCTGCTAACTCA------------------------GGGGATCGTTTCAAC
CCCGAACCGCCGGCTGCGTCTGCC---ACCGATGGACTGCAACCCTTGCATTCCCCCAGGAAAGGAGCCAAGAAGAAGGCTCTTGAGCGGAAGCGGAAGCGGTCACGAGGAGCAGATTCGGACATGTCGGATGAGGATTCGCCGTCAGCGCAGCAGCCGCAGAGCAAAAGGAAGAAAGGT
CCACGGACGCCACCGCCCTCGATGAGGCCCGATCGCCGT---------GGA---AATGCAGATCCATCTCCGCTTTCC---AAAGTGGAC---AATTTCAGCGACTGGTCGGACGAGGAGGTGACGGAACGCGGAGGCGCGCCACTGGAAGCTCCTGCAGCT------CCAGCCGAAAGG
ACGCCTAGTGAA------CCCTTTAGAAGGGGA---GGCGCCAGGGTGGGGAGGGACAGGGAGCGGTGCAACCCCGCTGTCATCGCCCCGCTTATTCCCCAGGATGCGCCCATGCTGTTACAGACACTGACCCCACAGCCCCTCATGTCCCAGCCCCTGCTGCGAAAGCCCCCTCTG---
---------GAGCAAACGCGCAGCAGCAGCATGGGGAGCAACCAGAGCCGCGCGTCGTCCAAACGACTCCGCTCGCCGTCCAACGAGTCGGCCCACCGAGATGAC---CCACAGGGACCGCGCTCCCGCAGGGGCCGGCTGCAGGGCGCCAACTGTCGG------GACCGGGAA------
------------------------------CAG---------------------GTGAACGACGCTCCAGGAGCAGAGAGGAAGTCTCGAATTGATCAGCTGAGGAGAGGAGAACCCAGTCGCAGCACCTCATCAGATCGACAGGACTCTCGTAGCCACAGCTCCAGGCGCAGCTCTCCC
GACTCTGAGCGACAGGCCCGCTCC------CGTGCCGGTTCCTACGACAGCCGGGAA------AGAGAACGAGACCGGGAGCCGTTTGAGCGAGACAGAGAGCGT------------------AAAGACCACAGG------------------CAA------------------------
---------------AGAGACTGGGAGCCCGAGCCCAGGGACTGGCCCAGCAGGGGGCGGGAACCTCTTTTGATGCGACCCGGCCGTGAGCCCCTACTGAGGGAGCGGGAT---------ATGAGGGACAGAGAGCGGTTGCTCCCCGAAGGACTCATTCAGCAGCATGAGCGA---GAC
AGA---------------------------GACGGC------------------AGAGGCGACAGAGGCGGCGACCGGGAGAGGGACAGG---ATGGTAATGGAGCTACCGCCACACGCCGAGCCCCGGGCTCCGGCACGAGGGGACCCGAGGGCCGAAATCCCTGAGGAG---------
------------CAA------------------------------------------------------------GAGAAACCGAGCAACAGTCTCCATCCAACAGAAGACCAGCGTGAGTTGGAGAAGACTGACAGCGTTGACGGAGATGACGACAGGAAAGATAACGATGGGGAGTCT
GTGGCATCTGTTGGCGAGGAGTACGAACCGATCAGCGATGACGAGTTGGATGAAATTTTGGCTGACAGC---CAGAAGAAAGAGGATCAGCAAGATGAAGAGAAAATTACAGGACCTCTGGATGTGATTGATGTGGACTGGTCCAGCCTCATGCCCAAACACAAACAGGAGCCCCGTGCA
GCGGGGGCAGCGTTGCTGCGGTTCACACCGGGGGCCGTGCTGCTTAGGGCCGGAATCTCCAAGCGACTTGCTGGGCCAGAGCTGTTGGAGCAAGTGAGAGAGGTTTGCAAGCGTGAGCTTGAAGATCCCAAAGATGCAGACAAGTTATTTGAGCAAGACCTGGGGGCC------------
---CTGAACAGACGAATGGAGAAGACGAGCTTATTAAGCAACCTCGGGCCCTACTGCAAAGCCCTTTGTGCCCGCAGAGACTTTGCGATTCGTCGTCAGCTGCTAAAAAATGACAAGGGCCTCACTAAGCAG---TACCCCAGCACGCCAGTGGTAGATAACGAGCTGCTGCAGATGAGC
GTGCGTCTCTTCAGGAGGACCGTGGCTGCC---CAGACC------------------TCGGGTGTGGAAAAGCCTGATGGTGGCGCAGCA---GCAGCTGATGTGACTGGACCTGCTGCACCTGCTGCTAATAAACTC---ACAGCACAGCCA---------------GAGGTCTGTGTG
TCA
>anchovy.17935_ANCH
---------------------------------------------ATGTGGGGAAGCGGAGACAACAAGTCC------------------------------------------------------------------GGGGAGTCCAAGGACTCTGGATGGGGCGGCGACTCCGGAAAC
TCTGGATGG------------------------------------------------GGCAGTGGTGGTGGTGGTGGAGGCGCAGGGGGCAACAACAACAACAACAGTGGCACCGGTACCTGGGGCGACTGGGGGGGC------AACAACAAACCGCAGCAG------------------
---------------------------------TCCGGCAGCGGAGACGCCAGCGGCGGCTGGAACTCGGAG---------------------------------CCCTCCCAGGACCACCAGATGAGCTCCTGG---------------------------------------------
------------------------------------------------------------------------------------------------------------------------------------------------------------------GCCTCCGGTGACGGCGGT
GGCGCTGCCGCCAGCGATGGCAGC------------GGAGGCAGCAGCGATGGTCGCGGCGGTCGCCGAGAACGCTCCTCCAGC------------ATCGGCTCCAAGGTC---------------------------------------------------------------------
------------------------------------------------------------------------------------------------------------------------------------------------------------------------------------
------------------------------------------------------------------------------------CCGCTCTTGCCTCGCCAGGACCTGGACCCCCGCGTGCTCTCCAACTCCGGC---------------------------------------------
------TGGGGCCAGACCCCGGTG------CGGCAGCACACCGTCTGGGAGATGGAGGAGATCCAGCCCGAGCGCAAGTCCGAGAGCGGAAGCGACGGCTGGGGATCG---------------AGCTCTTCCTCC------------------------AGCAGCGCCACTCCGGCC---
---------------------------------GGACCGCCACCGTCCATG---------------------------------TCCGGCGGTGGCGCCAACCCAAACATGGGTGGCGGGATGCCGAGACCCGACTCCGGGGGCAAGAACGAGCCCGCGGGCCCGGTC------------
------------------------------------------------------------------------------------------------------------------------------------------------------------------------------------
------------------------------------------------------------------------------------------------------------------------------------------------------------------------------------
---------------------------------------------------------------------------------------------------------------------------------------------------GGCTCAGCCTCCGGA---TGGGGAGGCGCCCCT
ACT---------------------GCTCCCAAGCAGTCGGTCGGCAGTGGATGGGGAGATCCTCCGGCAAGCAAG---------------------------------------AAGGTGTCCAACGGGTCGATGAGCGGATGGGGCGAACCAATCAACAACTCCGGCCCCAAGAGCAAC
CAGTCCTGGGGATCCGGC------------------------------GACAAG------------------------------------------------------TCCCCCACTAACTGG------GACGATGGGCCATCCCAGCCCAAGCAGCAGCAG------------------
------------------------------------------------------------------------CAGCAG---------CAACAGCCGCCCCCGCAAATGCAGAGGGACTGGGGTCCCCCACGCATGGGCGTCCGCGAGCCCCTGCTACCGCACCGGGGGGCCAACCGCGAG
CCCATCCGGGAGCGCGAG---CCCAGGGACCTCAGGGAACAGAGGGACAGGGAACGCCTGCTCCCCGAGGGGATATTTGCGGGCGTCGTGCACGAGAGGCTGGAGCGGGAACGCGAGCGAGAGCGGGCTGAGAGGGAGCGCGAGCACCGGGAGAGGGAGAGGATGGAG------------
---------CGAGAGAGGGAACGAGACAGGGAGAGAGAGAGGGAGCGC---ATGGAGCGGGGG---ATGGGTGAGAGGGAGAGGATGCTCCCCTTTGAT---CCCATGGCGCACCCCCATCCCCATCCCCATCCTCACCCCCACCCTCATCCTCACGCC---------------------
---------CACCCCCATCCCCACCCTCACCCCCATGGG---GAG---------CCC---------------------------------------------------------------------------------------------------------------------------
------------------------------------------------------------------------------------------------------------------------------------------------------------------------------------
------------------------------------------------------------------------------------------------------------------------------------------------------------------------------------
------------------------------------------------------------------------------------------------------------------------------------------------------------------------------------
------------------------------------------------------------------------------------------------------------------------------------------------------------------------------------
------------------------------------------------------AAA---GGCAGAGGAGACGGACGC------------------------------------------------------------------------------------------------------
------------------------------------------------------------------------------------------------------------------------------------------------------------------------------------
------------------------------------------------------------------------------------------------------------------------------------------------------------------------------------
---------------------------------------------------------------------------------------------------------------------------ATGGAGCGCGGAGGA------------------------------------------
------------------------------------------------------------------------------------------------------------------------------------------------------------------------------------
------------------------------------------------------------------------------------------------------------------------------------------------------------------------------------
------------------------------------------------------------------------------------------------------------------------------------------------------------------------------------
------------------------------------------------------------------------------------------------------------------------------------------------------------------------------------
------------------------------------------------------------------------------------------------------------------------------------------------------------------------------------
------------------------------------------------------------------------------------------------------------------------------------------------------------------------------------
------------------------GACTACGAGCCCCTCTTGCCACGAGAACCTGTCGCCATG------GACGCTGACAAGCCTGCGGACAGCGCACACCCTCCCAACATGACCGGCGAAAATGAGAAGGGTGATAGTCACGATGAAGAGGAGGAAGACAAGGGGGAGGATGGCGGCTCC
ATGGTGTCGGGAGGAGAGGAGTACGAGCCCATCAGTGATGACGAGCTGGATGAGATCCTGGCAGACAACGCTCAGAAGAGAGACGACCAGCAGGACGACGACAGAGTGCCAGGTCCTCTGGACGTGATCGACGTGGACTGGTCGAGCCTGATGCCTAAGCAGAAGCAGGAGCCGCGGGCT
CCAGGGGCGGCTCTGCTCCGCTTCACCCCCGGTGCCGTGCTCCTCCGGGCGGGCGTCTCGCGCCGCCTGGCCGGGCCCCAGCTCATGGCTCGCGTCAAGGAGGTCTGCAAAGGGGAGCTGGATGACCCTAAAGATGCAGAACGCCTGTTTGAGCATGACCTAGGAGCGCTGAACATGGCG
GCCCTGAACAGGCGTGTGGAGCGGGCCAGCCTGCTGCGGAACCTGGGCTCCAGCTGCAAGGCTCTCAGCGCACGCAGAGACATCGCCATCCGCAAACAGCTCCTCAAAAACGAAAAGGGCACAACTAAGCAGCTGTACACCGGCCCCCCAGTGGGGGAGAACGACCTGCTGCAGCTCGGC
GTACGTCTCTTCAAGAAGGCCCTGGCCTCCTCGGAAACAGCGGAACGCGCCGCACAGAGCGGAGCATCCACCACCCCCTCAGCCTCCACCTCCGCT------------------------------------------------CCCACCCCTCCT---CCTCCTCCCGAAGTCTGTGTC
TCC
>ENSTRUP00000018456_TRUB
ATGTCCAAGATCAGGCGGAAAGTAACAGTGGAGAATTCTAAGACCATATCTGAC------AGTAGCAGCAACACCACAACCAGCAGCACCTGTAACCCCGCCGCCCCATCCCGCCGACCTAGTGTCTTTGAACGACTTGGTCCCAGTACTGGGAGTAAT---GCTGCTGATAGTCATTGT
AGAAATTGGTTGAAGACCGGTAATTGCAGTTACGGTAACACGTGCCGATACACACATGGAACTCAGCCACGAGGCAAAGGTTTTAATTTCAGTCGG---AGCAGATCAGCTGAGAGACCCACAGGAGATTTACGGGAGAGGATGAAGAATAAGAGACAGGATGTTGACCCAGAGAATTTA
AAACGAGACGTAGACGAACCCACATCACCTACAGCTAGA---AGAGATTCCTCCAGAGGCCGACGCAGGGAAAAGGAGGATATTAAAATCACGAAGGAGCGCACCCCTGCCAGTGAAGAAGAACCCACCGAGTGGGAAACTAATCGAGAAGACTCTGATATCGGAGATTACGACTACGAG
CTATCCTTGGAAATGAAGCGACAAAAGATTCAGCGTGAGCTAATGAAGCTTGAGCAGGAAAACCTGGAAAAAAGGGAGGAAATTGTGGTAAAGAAAGATGCATCTCCAGAT------------CAGTTAACAGTTAAA---------------------------------AACACACCG
TCGCCCAGGAAGTCCAGCAGATCCCCAAAACACAAAAGTGGAACTAAAGGTCTGGGCTCTGGAAAGAAAGAGAAGAAGGGAACT------------GTGTCATCACCTGTTTCAGAACCCACC---------------------AAATCTTCGAAAGGAAGCCACAGCAAGAAGAAGGGA
CCACGCACCCCTAGTCCCCCTCCACCAGTCCCTTTGGATATTCCTGTGGTTGGGAAGAAGCACAAAAACAAACACAAAAATAAGGAA------AAGTCAGAGGAGAAGCAGAAAGAAGGAAAGGATCGGGGACGGGATACAGAAAAGCACAAAGAGAAGAAGGAAAAGCGAAGT------
------------------------------------------------------------------------------------------------------------------------------------------------------------------TCTCCTTCACCGCCGCGG
CACCGGCGCTCACCCACT---CCT------CGTCATCGCTCGCCATCCTCCCACTCGGGTTCCTCTGCCCAGCGGCATTCTTCGTCTCCGCGTCGGCGACGCTCTTCC---------------TCCCCGACCTACCAC------------------CGGAGC------ATAGCGGGCTCA
GCCGGTTCACCTCTAAGTTCCCGGCGTTCCCGATCGCCTTTCACCTCTCACGACGCTTCATCGCCCCACCGCCGGTCTGAGAGATCAAGCCCCAGCCAACGGCACTCACGTGGTCGGGAG------------AGGTTCCGAGGTGAAAGGGAACGAAGTTTGCCTGCACAGGAACGCAGG
AATGAACGCAGAGATGAAAAC------------------------------------------------------CGCAACAAGAGAGAAAAAGATAGTGTCCGTGATGAAAGAGACTATGACTCGGAGTGT---TCTTCGCGGGACACTCGCAGTGAACGGGATACCAGGGAGTCACGT
GACCGCCGAGATGCCCGTGAAAGAGGACGAGAGACC---------ACAAGAGACTCTCGTGACAATAGG---GACACAAAAGACTCTAGAGAGAGTAGGACA---GAGACC------CGCTCCAGTCGAGAATCTCTCGGA---------------AGTCGGGAACGGGACCGTGACAGG
GAGAAAGATAAAGAGCGAGAGAAA---------------------------------------GAAAGA------GAGCGGGACAGGAGTGACACACAGAGGAAGGAAGACACAACACAGGAGGACAGGAGTTATGTCAGAGGGCACGGACGCGAAGAT---------------------
------TCAAAGACTGAC---AGAGCTGAGAAGAATGGCAGAGTGCGAAGCCGTGCTAATGAATCATCTGACAAAGCCACACGTCACAACAATTTATTTTCTGTTCTTGATCCAGGCTCAAACCGGAACACCCGGGGCTCTCAGCTAGAA------------AGCAGCAATGATGTTTGG
GAGTCACGGAGCAGTGCAGCGCGAGAACGAAGTGTAGAGAGGAGCAATGATCGC------------------------------------------------------AGTGCTGCAGATAGAAGCTCA---------------------------------------------------
------------------------------------------------------------------------------------------------------------GAGAGG---AGGTCT---------------------------------------GGAGAACGAGACCGGAGA
GACAACAGAGACAGA---------------------GGTTTTTTTTTAGCATCGCCT---------------------------AGCAGATACCAGGGGAGATCAGAAGATTCTGAGAGGGAAGAGAGG---------AGAGAGGACCGCAGAACTGACCGAACAGAAGAGAGACGAGAA
GATAGAACGAGAGACAGAGAGAGAGAACGAGACAGAGAGAGGGAAAAAGAGAAGGAGAGG------------------------------------GACAAAGAGCGAGAGAAGGAGAGGGAGGCTGAGAGGGAGCGGGCAAGGGAGAGGGAACGGGAG---------------------
---------AGGGAGCGAGACAGAGAAAGAGAGAGGGAA---GAG---------CGGGAGAGAGAGAGGGAGGAGCGGGAAAGAGAA------------------------------------AGAGAAGAACGGGACCGTGAGAGGAAAGAGCGGGAAAGAGAGAGGGAGAAAGAGAGG
GAG---------------------------CAG------AGAGAGCGAGAGAGGCAGCGTGAGTGG------------------GAAGAGCGGGAAAGGGGGAGAGAAGAAAGGAGAGACAGGAGAGAGGACTCCCGGGATGAGCGGTCCATCCGGGACAGTCGTGATGACCGTAAGATG
AGTCGTAAGAGGCCCAGGGTGGAGAGCAGTCCTAGTCCCAGAACCACTCCTAAGAGAGGAGCCCGGGATCTCAGTCCAGCTGACAGTGATGGTTACAACAGTGGAGAAGAAAAAAGT---------------------------------------------------------------
------------------------------------------------------------------------------------------------------------------------------------------------------------------------------------
------------------------------------------------------AGTGACAAGCATCGTCTACTAAGCCAGGTTGTGCGACCCCAGGAGTCCTTGGTCAGAACCCCACCAAGGTCCACTTCATCTGATGACAAATCCGGGCACTGGAAAGATGAAGAGCGCAGAGGAACG
TTGGACAAAAGGGACACACGC---CACCTTGATGATTTGGAATCACGTGGTGAACGA---AGCAGG---GGAGACAGGCGGGGTGAGCTGCTTGTGGAAAGCCATAGT------------GACTCCCGTAGCAGGGGC------------AGAGACTCCACGCCACTTCCAGCTTCTTTT
AGCCTTGCCACCGGTAGTGAGGAAAGAGACACTGCCAGCTCGCAGTCACATGAAGAGGGTAAAAAGAAAACAAAATCACAAAAGAAAGGCTTGAAGAAGCTTCGCAAAGAAGATGAGTCT------------------GTA------------------------GGGGATCGTTTTAAC
CCTGAACCCCCAGCTGCAGCTACC---TCGGATGGACCGCAACCCTTGTATTCACCCAGGAAAGGAGCCAAGAAGAAGGCCCTCGAGCGAAAGCGGAAACGGTCACGGGGAGCAGATTCTGACCTGTCAGATGAGGATTCA---TCAGCACAGCAGCCACAGAGCAAAAGAAAGAGGGGG
CCACGGACACCACCACCCTCAATGAGGCCCGATCGACGT---------GGT---AATGCAGAGCCATCTCCACTTTCC---AAAATGGAC---AATTTCAGTGACTGGTCAGATGAGGAGGTCACTGAACGCGGAGGGGCACCGTTGGAAGCTCCTGCAGCT------CCAGCTGAAAGG
ACACCTACTGAA------CCTTTTAGAAGGGGA---GGCCCCAGGGTGGGCAGGGACCGGGAGCGGTGCAACCCTCCTGCCATCGCTCCTCTCATTCCCCAGGATCCGCCGATGCTGTTACAGACTCTGACCCCACAACCCCTCATGTCCCAAACCCTTTTACGAAAGCCCCCTCTA---
---------GAGCAGACGCGCAGCAGCAGCATGGGAAGCAACCAGAGCCGGGCATCATCCAAACGACTTCGCTCGCCATCCAACGAGTCTGCCCACAGAGACGAC---CCTCAGGGTCAACGCTCCCGCAGGGGCCGCCTGCAGGGGGCCAACTGTCGG------GACCGGGATCGTGAG
AGAGAGCGAGATAGAGAGCGAGAGAGG---CAG---------------------GTGAATGACCCACCAGGAGCAGAGAGGAAGTCTCGGATTGATCAGCTGAGGAGAGGAGAACCCAGTCGCAGCACTTCATCAGATCGACAAGACTCTCGCAGCCACAGTTCTAGGCGCAGCTCTCCA
GACTCTGAGAGACAGGCCAGGTCC------CGTGCTGGTTCCTACGACAGCCGAGAA------AGGGAGCGAGACCGGGAGCCATTTGAACGAGAAAGAGAGCGT------------------AAAGACCACAGG------------------CAA------------------------
---------------AGAGACTGGGAGCCCGAGCCCAGGGACTGGCCGAGCCGGGGTCGAGAACCTCTTTTGATGCGGCCTGGTCGTGAACCGCTTTTGCGGGAGCGGGAT---------ATAAGGGACAGAGAACGGTTACTTCCTGAAGGACTCATACAACAGCATGAGCGG---GAT
AGA---------------------------GATGGC------------------AGAGGGGACAGAGGCAGTGATCGAGAGAGGGAGAGA---ATGACAATGGACCAACCACCGCACACTGACCCCAGGGCTCCAGGACGAGGGGACCCGAGGGTTGAAATGAGAGGAGATCTGCGAGGG
GACATGATGAGGCAG------------------------------------------------------------GAGAAACCAAGCAATAGTCTCCATCTCACAGAGGACCAACGTGAGCTAGAGAAGGCCGACAGTATTGACGGAGATGACGAAAGGAAAGATAACGATGGAGAGTCT
GTGGCATCTGTTGGTGAGGAGTACGAACCGATCAGTGACGATGAGTTGGATGAAATATTGGCTGACAGT---CAGAAGAAAGAGGATCAGCAAGATGAAGAGAAAATTACGGGTCCTCTGGATGTGATTGATGTGGACTGGTCCAGCCTCATGCCCAAACATAAGCAGGAACCCCGTGCA
GCAGGGGCAGCATTGCTGCGGTTCACACCAGGGGCTGTCCTTCTTAGGGCAGGTATCTCCAAGCGGCTTGCTGGGCCAGACCTGCTTGAACAAGTGAGAGAGGTTTGCAAGCGTGAGCTGGAAGATCCCAAAGATGCACAGAAGTTATTTGAGCAAGACCTTGGGGCC------------
---CTGAATAGGCGGACGGAGAAGACAAGCTTATTAAGCAACCTCGGTCCCTACTGCAAAGCCCTATGTGCTCGCAGAGACTTCGCAATTCGTCGACAGCTGCTAAAAAATGACAAGGGCCTCACTAAGCAG---TACCCCACTACACCAGTTGTAGACAATGAGCTGCTGCAGATGAGC
ATGCGTCTCTTCAGGAGGACCATGGCTGCC---CAGACA------------------TCTGGCTTAGAAAAGCCTGATAGTGGCGCAGCA---GCTGCTGATGTG---------GCTGCACCTGCTGCTAGTAAAGTCAGCACAGCACAGCCA---------------GAGGGCTGTGCG
TCA
>ENSDARP00000140589_DRER
ATGTCCAAGATCAGGCGGAAGGTTACAGTGGAGAATTCGAAGACCATATCGGACAGCAGCAGTAGCACGACCACC------------------------------CCCTCCCGCAGGCCCAGTGTGTTTGAGAGACTCGGGCCCAGCACGGCCAGTAAT---GCAGCAGAGACTCATTGT
AGAAACTGGTTAAAGACTGGGAACTGTAGTTACGGTAACACGTGTCGATACACACATGGAACCCCATCTCGAGGAAAAGGCTTCTCTGGAACGTTC---AATAGGTCAGCCGAGAGGCCCACTGGGGATCTCCGGGAGAGGATGAAGAATAAGAGACAGGATGTAGATGGTGACGCTCCA
AAAAGAGACGCAGACGAGCCCACTTCACCCACAACCAGACAGCGAGATTCATCCCGAGGCAGACATAGAGAAAAGGAGGATATTAAAATCACAAAAGAACGCACTCCAGCTAGTGAGGAGGAAACAGCAGATTGGGAAGCCAGTCGTGAAGATTCTGACAACGGTGATTACGATTACGAG
TTATCTCTTGAAATGAAGAGACAGAAGATTCAGCGGGAGCTGATGAAGCTGGAGCAGGAGAACATGGACAAACGAGAAGAAATCATCATCAAGAAAGAAGAATCGGTCTCCAAAACCAGGACCGGCAGTAGTTCTAAAGACAGGGCTTCTCCTGAGCACACCAGCTCTAAAGGATCCCCA
TCATCTCGTAAATCTAGCGGCTCACCCAAACACAGAGGCGGG---AAAGGTGGGAACCCCAGCAAGAAAGAGAAGAAGTCCTCCACTTCCTCAGTTATTTCCTCACCAGTGTCTGACCAGACGAGAGCAGAGGAGACTGACAGCAGGTCATCTAAGAGTGGCCATGGTAAAAGAAAAGGG
CCACGGACGCCCAGTCCTCCACCCCCAGTCCCTGTGGAGAACCCAGTGGTTGGGAAAAAACACAAAAACAAACACAAGAACAAGGAT------AAATCTGAGGACAAAACTAAAGAAGGCAAAGAAAGAGGACGAGATGCAGAGAAGCACAAAGAGAAAAAAGAAAAGCGCAGGGATCGT
TCAGACAGTTCCCATAAAGCCAAACGCTCAATGACCTCAGAAGAACGATCTGGAAGTCTCTCCCCACCTTCCAGGGAAGCATCTCCACCAGCCAGAAGGAAGTCATCATCTCCCAAACCCTCCTCTAAACAAGCCTCA---------------CAGCATAGGTCTAGAACTCCACCCCGT
CACCGCCGCAGTACTTCCCCTTCCTCCAGACAACAGCAGTCCCCATCTTCACAGTCAGGCTCTTCAGCCCAGAGACACTCCCCATCCCCTCGCCACAGACGAAGTTCCATCACCCCCTCAGCCTCACCCCCTCCCACTCAATCCTCACGCCGCTCTCGCTCATCCATCACCCCCCAGAGG
GACCCATCCCCAGCATCTGCCCCTCGCAGGTCCAGCCCCAGTGCCTCTCAC---------------------------------CGCTCACAGGGCAGGGAGAGAGAGCGGGAGCGGGAGAGGGACAGGGACAGGGGAAGAGCAGAGCAAGAAAGGAGTCCAGCAGTCCAGGAGAGACGG
CATGAGCGCAGAGATGAGAGT------------------------------------------------------CGTGGGAAGCGTGAGAAAGACAGCAGTCGGGATGAGCGAGACTATGATATCGTGCAGAGTTCTTCTCGAGAG---------GAGCGTGATTGCAGGGACAGCCGA
GACCGGCGTGGAGAACGGGACAGA---------------CGAGATGTCCGTGAAGAACGCCAGCATCGTGGGGATGTCAAAGACACTCGAGATGCCCGTGCAGCAGAGACGCGAGAACGCTCGGGACGAGAACCACTGGAGCACAGAGAGAGAGAC---CGGGATAGGGAAAGAGAAAGG
GAGAGGGAAAGAGAGAGAGAAAGGACTGAAATGCATAGAAAGGAGGAAACGATGACCCAGGAAGAA------------------------------------------------------------AGGAGTTATGGAAGAGGACACGGAAGGGAGGATATG---AGGAATGACGCTAGA
ACGGACAATAGGAATGAATCTCGAGTTGAAAGAACAGGCAGAGGGAGGGGTCACGGATCAGATGTCACAGAAAAA---------------------------------------GCT------CGTGGTAGTAGAGCATCACAGGCTGACAATAGCAGTGCTAGTGGACACGACAGCTGG
GAGTCACGTAGCAGTGGTCTGAGAGAGAGGAGCACAGAGAGGAACACTGATCGCGATCGCTATGATGACCGACCGAGAGGAGAGCAGCCCAGAGATGAACGACGGGGAGCACATAATGAGAGA------GATCGCCGTGACAACAGAGAACGAGCAGAACAAAGAGCGCCCTCTCCTGTC
CGCCAGCAAAACCGTGGCGAGGATCTGGAGCGTGAAGAGAGAAGAGATGATCGTCGGAATGACAGAGGGGATGACAGACGAGATGATCGTACCCGTGAGAGGGAGAAGGAGAGGGATAGAGAAAGA---------------------------------GAGAGGGAACGGGAAAGGGAG
AAGGAGAGAGAGAGGGAGAAAGAGCGGGAAAGAGAGGCTGAAAGAGAACGCGAGAGA---------------------------ACCAGGGAGAGAGAGAGGGAAAGGGAACGAGAGAGGGAGGAGAGAGAAAGAGAGAGGGAGGAGCGGGAAAGGGAGAGAGAAGAG------------
---------CGGGAGAGGGAAAGGGAACGAGAGAGG---AAGGAGAGGGAACGGGAAAGGGAG---CAAAGAGAAAGGGAAAGGCAGCGGGAGTGGGAT---GAAAGAGAGAAAGGAAGAGAGGAGAGGCGGGAAAGA---AGAGATGAGTCAAGAGAAGACCGCCCTCCCCGAGATGCT
CATGAAGACAGAAAGAACATCCGTAAGAGACATCGTGCT---GAGAACACTCCCAGTCCAAGGCCATCTCCTAAAAGAGCGCGAGATGTGAGCCCTCCAGACAGTGATGGTTACAACAGCACTGAG---------------GAGAAAAGTGATAAGCATCGTCTG------------CTG
AGT---------------------------CAGGTGGTTCGTCCTCAGGAGACCGCTCGCTCGCCTGTCCGCTCCTTTACTGATGAAAAACACAGTCGCTGGAAGGATGAA------GATCGTCGCGTG---------------------------------------------------
------------------------------------------------------------------------------------------------------------------------------------------------------------------------------------
------------------------------------------------------------------------------------------------------------------------------------------------------------------------------------
------------------------------------------------------------------------------------------------------------------------------------------------------------------------------------
---GATAAAAAAGATGTCCGTGGTCGACACGAGGAGGTGGATTCCCGTGGCGAGAGAGCAGGAAGAGCAGCAGAGCGTCGTGGAGAACACGCTTCAGATGTTTCTGTTACGGGAGTCCCTGAATCTAGG---AGGGGA---AAAGAGCAGAGAGAC------------CTCCCTTCTACT
GCCCTGACGCCTCCCATGGAGGAAAGGGAT---GCTTTGTCAGCGGTCCATGAGGAGACCAAGAAAAAGACAAAAACTCAAAAGAAAAATATGAAGAAGAATCGTAAAGAGGATGACGGG------------------GTATCTGGAGGA---------------GGTGATCGTAGTAAC
CCTGAACCCCCAATTTCTTCCACTGTGGCTGAAGCCCCTCCGGCTCTCCTCTCTCCTCGCAAGACACCCAAGAAGAAAGCCTTAGAAAGAAAGCGCAAGCGCTCACGAGGTGCTGAGTCCGATGTTTCCGAGGATGAACTG---GTCACTCAACAGCCCCTTAGTAAGAGGCGCCGAGGC
CCACGTACACCTCCGCCAATCAATAAGGATGACCTTCCCTCCCAGAGGGCTTTAACAGCTGGACAGAGTTCTCTCCCAGTAAAATTAGATGCCAACTTCAGTGACTGGTCTGATGAGGATGTACCGGAGCGT---GGT---------GAGACCTCCACTGCCTCCATGCCATCTGATAGG
---CCTCCAGAAAGGCTGCCACCTAGAAGGGGAGCACGTGGTGGT---GGCCGGGACCGTACA------GACCCTCCT---ATTGCACCGCTGCTCCCT---GATCCTCCTATGCTTATGCAGTCTCTTCCTTTGCAACCGTTACTGCCGCAACACATGCTGCGTAAACCGCAGCAAGCA
GACATGCAGCAGCAGCAGCGCAGCAGCAGCATGGGCAGTAACCAAAGCCGGGCATCTTCAAGAAGACTGCGCTCGCCTTCTAACGAGTCGGCTCACCGTGATGACGGGCCTCAGGGGATGAGGTCCCGCAGAGGACTCCTGCAAGGGGGCAATTCCAGAGAGCGAGACCGAGAGAGAGAA
AGGGAACGGGAGAGGGAACGAGAGAGG---GACAGAGACAGGGAGAGGGTCGTGGCTAATGAACAGATGGTGGGAGAGAGGAAGTCAAGGATCGATCAGCTTCGCAGAGGAGAACCCAGTCGGAGTACTTCCTCAGACCGACAGGACTCCCGAAGTCATAGTTCTCGTCGCAGTTCACCA
GAGTCTGAGCGTCAGGCTCGCTCC------AGAGCCGGATCCTATGACAGCCGTGAGCGTGACCGGGAAAGAGATCGTGATCCATTAGATCGAGAGCGTGAGAAAAATCGT---------------------------------------------------------------CAGCTG
CAAAATCAGCAATCCCAACAGCGAGAACCAGAGGCCCGTGAGTGGGGCGGACGCGGCAGAGAGCCGCTCCTC---CGTGGAAACCGGGAGCCA---ATTAGAGAAAGAGACCTGAGGGAGATGCGTGAAAGAGAGCGACTCTTACCTGAAGGGCTGCTA---GCACACGAACGAATGGAT
CGTGAGCGTGGTGAAAGAGACCGAGAGCGTGAT------------------------------------------------CGGGACAGAATGCTTCCATTTGACCTGCAGACGCATAGAGACTCAAAGAGCAGAGCTGAA---------------------------------------
------ATGAAGATGGACAGGGCTGAATATGAGCCCCTACTGCCCAGAGAA---GTCCTCAAG------GATGTTGAAAAACCAGCAGACAACTCACATCTGCAAGGGGAAGCATCTGAGCCAGAGAAAATGGATAGTCTTGATGAAGAGGAAGATGGAAAAGCAGATGATGCACAGTCT
GTTGTGTCAGGTGGTGAGGAGTATGAGCCAATCAGTGACGATGAACTTGATGAGATTCTGGCAGACAGT---CAGAAGAGGGACGAGCAGCAAGATGATGAAAAGACTTCTGGGCCTCTAGATGTGATTGATGTAGACTGGTCCAGCTTGATGCCCAAGCAAAAACAGGAGCCCAGAACT
CCTGGAGCTGCTCTGCTCCGATTCACTCCAGGGGCTGTACTCCTCAGAGCAGGAGTGTCCAGACGTTTAGCTGGGCCTCAGCTCCTTGCCAGAATTAAAGAAGTGTGTGCCAGAGAGATTGAAGACCCTAAAGATGCTGATAAACTCCTAGAGCATGATCTGGGTGCTCTGAATATGGCA
GCATACAACAGAAGAATGGAAAGGGCCAGTCTACTGAGGAGCTTGGGTCCTTGCTGCAAGGCACTGTGTGCTCGGCGAGACATTGCCATACGTAGACAGCTCCTGAAAAATGATAAGGGCACCACTAAGCAGATCTATACAAGCGCTCCAGTGGTGGACAATGAACTTGTGCAACTGAGT
TTGCGACTCTTTAAAAAGAAAATGGCTTCTACTCAGTCA------------------AGCGGACAGGACAAGACTGATTCA------GCTTCTGCA------------------------------------------------GCTCAACAGCTGAATACACCAACAGAGATGTGCGTC
TCT
>ENSGACP00000020005_GACU
ATGTCCAAGATCAGGCGGAAGGTAACAGTGGAGAATTCAAAAACCATATCT------------------------------------------------GCCGCCCCATCCCGCCGGCCCAGTGTGTTTGAAAGACTTGGCCCCAGCACTGGGAGTAAT---GCTGCTGATAGTCACTGC
AGAAATTGGCTGAAGACCGGTAATTGCAGTTACGGCAACACTTGTCGCTACACACATGGAACTCAGCCACGAGGCAAAGGATTTAGCTTCAGCCGG---AGCAGGTCAGCTGAGAGACCTACAGGTGATCTGCGGGAGAGGATGAAGAATAAAAGACAGGATGTTGACCCAGAAAACTTG
AAGCGTGACCTAGACGAGCCCGCATCCCCCACAGCTAGA---AGAGACTCCTCCAGAGGCCGACACAGGGAAAAGGAGGATATAAAGATCACAAAGGAGCGCACCCCAGCCAGTGAAGAAGAGCCCACAGAGTGGGAAACCAATCGCGAAGACTCCGATATCGGTGACTACGACTACGAG
TTATCCCTCGAGATGAAGCGCCAGAAGATTCAGCGCGAGCTGATGAAATTGGAGCAGGAGAACTTGGACAAGAGGGAGGAAATTATCATTAAGAAAGATGAGACGCCCGCAAAAACAAGAGCACAAGCCATGCCAAAG---------------------------------------CCC
TCATCCCGGAAGTCAACTGGATCCCCAAAACACAAAAGTGGAAACAAAGGACCAGGCTCTGGAAAGAAGGAGAAGAAGGCCGTA------------GTGCCCTCACCAGTTTCTGAATCTACC---------------------AGGCCTTCAAAAGGGAGCCACAGTAAGAAGAAAGGG
CCCCGGACCCCCAGTCCCCCTCCCCCGGTCCCTCTAGATATTCCTGTTGTTGGTAAAAAACACCGCAGTTCCCACAAGGCCAAGCGCTCAATGACATCAGAGGAGCGTTCTGGCAGTGTGTCCTCTCCCTCCAGGGGCACTACACCCACGGCCAGGAAGAAG------------------
------------------------------------------------------------------------------------------------------------------------------------------------------------------TCCACCTCTCCGAAAGGC
CACAAGCGCACCCCCACTCCTCCA------CGCCACCATTCGCCCTCCTCCAACTCTGGTTCCTCGGCCCAGCGGAACTCTTCGTCTCCTCGCCGCCGCCGCTCGTCC---------------TCCCCCGCCTACCAC------------------CGGAGCGCGGTGGTCCTGACGTCC
GCCTCCTCCCCTCCGAGCTCCCGGCGGTCCCGGTCCCCTCCCGCTTCCCACAGCGCCTCCTCTCCCCACCGCCGGTCCGACCGATCGAGCCCCGGCCAGCGCCACTCCAGGGGCCGCGAG------------AGGAGCCGCGGGGAAAGAGAGAGGAGTCCGCCTGCTCAGGAGCGCAGG
CATGAGCGCAGAGATGAAAGC------------------------------------------------------CGCAGCAAGCGAGAGAAAGAT------------GATCGGGACTACGAGCCCGAACAGGTCTCGTCGCGGGACGCCCGCGATGATCGGGAGACCAGAGAGGCCCGC
GAGCGACGGGACGCTCGCTCGCGAGGCAGGGATACGGCCCGAGAGACCCGTGACCATCGAGACAGCCGG---GACGTGAAGGACACCAGAGAAAGCCGAGCG---GAGACC------CGCTCCAGCCGAGAGTCGCTGGAGCGCCGCGACCGCGAACCT---------------------
------------------------------------------------------------------------------------------GACAACCACCGGAAGGAGGAACCGGCTCAGGAGGACAGGAGTTATGGCCGAGGTCACGGACGGGAGGATGGGGGCAGAGCTGAAGGAAGG
ACGGAGAACAGGATAGAC---AGGACCGAGAGGAACAGCCGAGGGAGAGGGCGAGCCAATGAAACGTCTGACAAA---------------------------------------GGCTCAAACAGGAACTCCCGGGGTTCCCAACTGGAG------------AGCGGCCATGACAACTGG
GAGTCCCGGAGCAGCGGCGTGCGTGAGCGGAGTGTGGAGAGGAGCACCGATCGC------------------------------------------------------AGCGCTACCGAGCGGAGCTCC---------------------------------------------------
------------------------------------------------------------------------------------------------------------GCTAGG---GGCTCG---------------------------------------------------------
------------------------------------------------------------------------------------------------------------------------------------------------------------------------------------
------------------------------GACCGA------------------------------------------------------------------------------------------------------------------------------------------------
------------------------------------------------------------------------------------------------------------------------------------------------------------------------------------
---------------------------------------------------------------------------------------------------------------------GATCGCTACGAGGGGACA------------------------------------------GTT
AGTCGCAAGCGGCCCAGGGTGGAGAGCAGCCCGAGCCCCAGAGCCTCGCCGAAGCGAGCGGCCCGCGACGTCAGCCCCGCGGACAGCGACGGCTACAACAGCGCGGAAGAAAAAAGTGAGCGGGCAATTGGCCGGGGGCAGGCCAAGCTCCACCCTCAGCCCCTCCTCCCAACCCCAGTG
TGTCTGCATCCACCTGACAGTAGGGGG------------------------------------------------------------------AATAGACTGTTAGACCTGGAAGAGGCAAAGATCAGTGGTCTGCTGTCAAAGCCGCGTAAGACGACCAGT------------------
------------------------------------------------------GCTGACAAGAACCGCTTGCTGAGCCAGGTGGTGCGGCCCCAGGAGCCGCCGCTGCGCTCCCCGCCGAGGGCCGCCGCGTCCGACGAGAAGCCCGCCCACTGGAAGGACGACGAGCGCAGAGGAGCC
GGGGACAAAAGGGAAGCACGCGGCCGCCACGAGGACCCGGAGCCTCGCGGGGAGCGC---AGCAGAGGGGGCGACAGGCGGGGAGAGCCCGTCGCGGATGGCCCGTCC------------GACTCCCGCGGCCGAGGCTGCAGGGACCAGCGAGAGTCCACGCCGCCACTCCTTCCCTCG
GCCCTCGCCGCGGCCAGCGAAGACAGAGACACAGTCGGCTCCCAATCCCATGAGGAGGGTAAAAAGAAA---AAGTCACAGAGGAAGGTGCTGAAGAAGGTTCGCAAGGAGGATGAGGTC------------------GGC------------------------GGCGGCGGCAACATT
CCGGGAGCCGAGGCG---------------------CCTCCACCCGTACACTCGCCCAAGAAAGGAGCCAGGAAGAAGGCGCTTGATCGGAAGAGGAAACGCTCACGAGAGGGGGAATCAGACGTGTCGGATGAGGATCTG---TCTGCCCCTCAGCCGCAGAACAAGAGGAAGCGAGGG
CCCAGGACGCCGCCGCCGTCGATGAGGCCCGATCCCCGTGCTGCCGTGGGC---AACATGGAGCCATCTCCTCTTCCC---AAAATGGAC---AACTTTAGCGACTGGTCAGATGAGGAGGTCACGGACAGA---GCGGCACCGCTGGAGACACAAACTCCT------CCGGCTGAG---
------------------CCCCTTAAGAGAGGCGCTGGTCCCAGAGTGGGCAGGGACAGGGAGCGGTGTCACCCTCCTGCCATCGCTCCCCTGCTCCCCCAAGATCCCCCGATGCTGCTGCCCACTCTGACCCCGCAGCCCCTCATGTCGCAGCCGCTGCTCCGCAAGCTTCCCCCG---
---------GAGCAGGCGCGCAGCAGCAGCATGGGGAGCAACCAGAGCCGCACGTCGTCCAGACGCCTGCGATCTCCCTCCAACGAGTCGGCCCACCGAGACGAC---CCCCAGGGTCCACGCGCCCGCCGGGGTCGGCTGCAGGGCGCCAACTCTCGG------GACCGAGAGAGGGAA
AGGGAGAGGCCGGTT---------------------------------------GTGGGCGAACCTCCGGTGGTCGAGAGGAAGTCCCGAATTGACCAGCTGAGGAGAGCGGAGCCCAGTCGCAGCACCTCGTCAGACCGCCAGGACTCGCGCAGCCACAGCTCCAGGCGCAGCTCCCCC
GACTCAGAGAGGCCGGCCAGGTCGGGATCCCGCGCCGGCTCCTACGACAGTCGAGAG------CGGGAGAGAGACAGGGAGCCGTTTGAGCGGGAACGAGACCGA------------------AAAGACCTCCGG------------------CAGCCCCTTCAACTGCAG---------
---------------AGAGACTGGGAGCCCGAACCCAGGGACTGGCCCAGCAGAGGACGGGAGCCCCTTCTTATGCGTCCTGGCCGGGAACCTCTCCTGAGGGAGCGGGAC---------ATCAGGGACAGGGAACGCCTGCTCCCCGAAGGACTCATCCAGCAACACGAGCAC------
---------------------------------GGGGACCTCAGGCTCGCAGGGCGGGGAGACCTGCGGGGAGACCTG------------------------------------CGGGGAGACCTGCGGGGAGACCTGCGGGGAGACCTGCGGGGAGACCTGCGGGGAGACCTGCGGGGA
GACATGCGGGAGTTG------------------------------------------------------------GAGAAACCCATCAACAGTCACCATCTAATGGGAGATCAGAGGGAGCAGGAGAAGACGGACAGCATTGATGGAGACGATGACGGGAAAGAAGAC------GAGTCA
GTCACCTCCGTGGGAGAGGAGTATGAACCAATCAGTGATGACGAGCTGGATGAAATACTGGCTGACAGC---CAGAAAAAAGAGGATCAGCAGGACGACGAAAAAATTACAGGTCCTCTGGATGTCATCGACGTGGACTGGTCCAGCCTGATGCCCAAAACGAAGCAGGAGCCCCGGGCG
GCGGGGGCAGCACTGCTCCGGTTCACTCCGGGGGCCGTGCTTCTGAGGGCGGGAATCTCTAGGCGCCTCGCTGGGCCCGAGCTGATGGAGCAGGTCAGAGAGGTGTGCAAGTCCGAGCTGGACGACCCCAAAGATGCCGACAAGCTGTTTGAGCATGACCTGGGGGCTCTGAACATGGCC
GCTCTGAATAGGCGGGTGGAGAGGGCGGGTCTGCTGAGAAACCTCGGGCCCTGCTGCAAGGCCCTGTGTGCTCGGAGGGACTTCGCCATCCGCCGGCAGCTGTTAAAAAACGACAAGGGCCTAACCAAGCAG---TACCCCGCCACGCCCGTGGTGGACAACGAGCTGCTGCAGATGAGC
ATGCGTCTATTCAGAAGGACCATGGCGGGC---CAGGCC------------------GCGGGCCCAGAGCGGTCCGACGCCGGCTCCGTGCCGGCGGCCGAGGTC---------GCTCCCGCCGGTGGTAGTAAGCTCGGCACGGCACAGCCC---------------GAGGTGTGTGTG
TCC
>ENSXMAP00000012452_XMAC
ATGTCCAAGATCAGGCGGAAGGTGACAGTGGAGAATTCAAAAACCATTTCGGACAGCGGGAGCAGCAGCAGCGCCACAACCAGCAGCACCACCAACCCCGCCGCCCCCTCTCGCCGGCCCAGCGTGTTTGAGAGACTCGGTCCCAGCACGGGGAGTAAT---GCTGCTGATAGTCACTGC
AGAAATTGGCTGAAGACAGGTACCTGCAGTTACGGCAACACTTGCCGCTACACACATGGAACTCAGCCACGAAGCAAAGGATTCACCTTCAGCCGTGCGAGCAGGACAACCGAGAGGCCCACAGGTGACCTGCGGGAGAGGATGAAGAATAAAAGACAAGATGTTGACCCGGAAAACCTA
AAGCGAGACCTAGACGAGCCCACATCCCCCACA------CAGAGAGATCCCTCTAGAGGGCGACACAGAGAGAAGGAGGACATAAAGATCACAAAGGAGCGTACCCCGGCCAGTGAAGAAGAGCCTGCAGAGTGGGAAACTAATCGTGAAGATTCTGATATCGGCGACTACGACTACGAG
TTATCCCTCGAGATGAAGCGGCAGAAAATCCAGCGAGAACTGATGCAGCTGGAGCAGGAGAACCTGGACAAGAGAGAAGATATAGTCATCAACCAA---------------------------------------CAG------GTCTCTGATGAGCTGCTGAGCTCCAAAGAGTCGCCC
GTGTCCAGAAAGTCCAGCGGCTCCCCGAAACACAAGAGTGGAGTCAAAGGGGTGGGGTCTGGGAAGAAGGAGAAGAAGCTAGCA------------CTGGCATTAGCTGTGTCAGAAACAACC---------------------AGACCAACAAAAGCGAGCCACAGCAAGAAAAAAGGC
CCCCGCACGCCGAGTCCTCCTCCCCCTGTCCCGCTGGACATTCCTGTGGTCGGGAAGAAGCATAAAGGCAAACACAAAAACAAGGAG------AAGACCGAGGAGAAGCAGAAGGAAGGGAAAGATCGGGGCAGAGATACGGAAAAACACAAAGAGAAGAAGGAGAAACGCAGG------
------------------------------------------------------------------------------------------------------------------------------------------------------------------TCTCCTTCCCCGCTGCGC
CACCAACGCAGCCCCACTTCTTCC------CGCCACCACTCCCCCTCATCCCAGTCGGGCTCCTCCGCCCATCGTCTCTCCCCCTCCCCTCGCCGGCGCCGCTCCTCC---------------TCCCCCTCCTACCAC------------------CGGAGCTCCGCGGTGCAGGTCACC
ACTTCTTCGCCTCTCCACTCTCGTCGCTCCCGATCGCCTCCCGCCTCTCACGACGCCTCCTCCCCACACCGGCGGTCCAACAGGTCCAGCCCCGCCCGCCACCATTCCAGGGGCAGAGAG------------CGAAGTCGCGGCGACCGAGAACGGACCCCGCTCATCCAGGAGCCGACC
ACAGAGACGGTATCTTTTGCTTTTTCTGGCATGTCTCAAGACTCCACTGATGAATTCAGCTGTAAAACAGAGAGCCGCAGCAAACGGGAGAAGGAT------CGCGACGATCGCGACTACGACTCCGAA------------------GTTCGAGATGATCGGGAGACCAGAGAGGCCCGC
GAGCGACGTGACGCTCGTGAGCGAGCGAGAGAAACAACCCGAGATTCCCGTGACAACCGAGACAGCAGG---GATTTGAAGGACTCCAGAGAGATTAAGGCG---GAGACT------CGCTCCAGCCGGGAGTCGCTGGAACGCCGCGACCGCGAA---CGCGAGAAGGAGCGTGGGAGG
GAAAAGGAG---------------------------------------------------------------------------CGGAGCGACGCCTACAGGAAGGAGGAGCCGCCTCCGGACGACAGGGCTTATGGACGAGGTCACGGACGGGACGACGGAGGG------------AGG
ACAGAGAGCAAGATGGAC---AGAACTGAGAGGAATGGCAGAGGAAGGGGGCGCGCCAACGAAGCGTCTGATAAA---------------------------------------GGCTCCAACAGAAACTCCCGCAGCTCCCAACTGGAC------------AGCGGCTATGACAACTGG
GAGTCGCGGAGC------------------------------------------------------------------------------------------------------------------------AGGACTTCGGATCGGGACCGCTACGAGAGC------------------
------------------------------------------------------------------------GACCGCAGA---GACCACGCTAGAGACTCGTCCTACGACCGG---AGGGGGGGG---------------------------------CATGGAGAGAGGGATCACCGG
GACAACCGAGACAGA---------------------GGT------------TCTCCA---------------------------AACAGATATCAGAGGAGATCTGAGGAGTCAGAGAGGGACGAGCGG---------AGG------------ACGGACCGAGCGGAGGACAGACGGGAC
GACAGGGCCCGCGAGAGGGAGCGAGAGAGGGAGAAAGAGAAGGAGCGAGAGAGGGAGAGA------------------------------------GAAAAGGAGAGAGAGAAAGAAAGAGAGGCAGAGAGGGAGCGGGCCAGGGAGAGAGTGCGAGAG---------------------
---------AGGGAGCGG------GAAAGGGAGAGGGAG---GAA---------CGAGAGAGGGAGCGAGAGGAGAGGGAACGGGAG------------------------------------AGA---------------GAGAGGGAGGAGCGGGAGAGAGAG------------AGG
GAAAGGAAAGAGAGGGAAAGAGAGCGAGAACAG------AGGGAGCGGGAGAGGCAGCGAGAGTGG------------------GAGGAGCGAGAGAGAGGGAGGGAGGAGAGGCGGGAGAGGAGAGAGGACAGCAGGGACGAGCGG---------------------------AAGATG
AGTCGTAAAAGGCTCCGGGTGGAGAGCAGCCCCAGCCCCCAGCCTTTGCCCAAGCGAGCGGCGCGGGACTTCAGCCCGGCGGACAGCGACGGCTACAATAGCGGCGAGGACAAAAGC---------------------------------------------------------------
------------------------------------------------------------------------------------------------------------------------------------------------------------------------------------
------------------------------------------------------GGGGATAAGCACCGTCTGCTGAGCCAGGTGGTGAGGCCTCAGGACCGCTTGTCCCGGTCGCCGCCACGAAGCGCTGCGTCGAGTGAAAAGGCCACTTACTGGAAAGACGAGGACCGCCGGGGAGCC
AGGGACAAGCGGGACGCGCGCGGCTGCCACGACGAGCTGGAGACGCGCGCAGATCGA---GGCCGAGGAGGCGAGAGGCGGGGGGAGTACCTCCTTGATGCTACGGTG------------GACTCACGCGGCCGAGGC---CGAGACCAAAGAGAGTCAACTCCACCGCCTCCACTTGCA
GCGACCCCCGTCGGCAGCGAAGAC---------GCCACCGCCCAGTCCCACGAGGAAGGCAAAAAGAAGACGAAAATGCAGAGGAAGGGTGTGAAAAAAGGGCGTAAGGAAGAGGATACT------------------CCTGTAGGGGCCGCTCCTGCTCCCACA---------------
---GAACCTCCAGCTAGCGTGTCT---GCAGACGTTCCTCCGCCTTTACTTTCGCCGAGAAAAGGAGCCAAGAAGAAGGGACATGAGAGGAAGAGGAAGCGGTCGCCAGGCGGGGAGTCTGACGCGTCAGAGGAGGAGACG---GCCGTCCAGGCGGCTCCCAGCAAGAGGAAGAGAGGC
CCCCGGACGCCACCGCCGTCCATGAGGCCAGATCGTCACGGAGCCGCCACCACAAACACCGAGCGCTCCCCACTTTCC---AAAACAAAC---AATTTCAGCGATTGGTCCGATGAGGAGGAATCAGACAGA---GGAGGAGTGGCGGACACACAAGCTCCACCCCCTCCCGCTGAGAGG
ACTCCCGCCGAA------CCGCTGAGGAGGGTTGCCGGACACAGGATGGGCCGGGACCGGGGG------GGCGCACCACCCATCGCCCCACTGCTCTCCCCGGATCCCCCCATGCTGCTGCAGACTCTGACGCCGCAGCCGCTCATGTCCCAGCCGTTGCTGCGGAAACCTCCGCCG---
---------GAGCCGGTGCGCAGCAGCAGCATGGGCAGCAACCAGAGCCGGGCCTCGTCCCGCCGCCCGCGCTCACCTTCCAGCGAGTCCGCCCACCTGGACGAC---CCTCAGGGGCCCCGCCTGTGCCGCGGCCGGCTGCAGGGCTCCAACTCCAGA------GACCGGGACAGAGAG
CGGGAGAGGGAGAGAGAGAGAGAGCGGCCGATG---------------------GTGGGCGATCCTCCTGGGGCCGAGAGGAAATCTAGAATCGATCAGCTGCGGAGAGGGGAGCCCAGCCGCAGCACCTCTTCAGACCGTCAGGATTCCCGCAGCCACAGCTCCAGACGCAGCTCTCCG
GACTCTGAGAGGCAGGGCAGGTCAAGGTCGCGAGCCGGCTCCTATGACAGTCGAGAA------CGG------------GAGCCTTTCGAGCGAGAGCGAGATCGCGAGAGGGGC------------------------------------------------------------------
------------------------------------------------------------------------------------------------------GAGAGGGAC---------ATCCGGGAGCGCGAGCGGCTGCTCCCGGAGGGCCTCGTCCAGCAGCACGAG---------
CGAGAGCGC---GAGAGGGAGCGTGACCGAGACGGC------------------CGGGGCGATCGAGGTGCAGATCGAGAACGGGAGAGG---GTGATGATGGACCTGCCGCCGCACGGCGACCTGAGAGCTGCAGCGCGAGGAGACGCGAGAGGTGACATTATG---------------
------------------AGGAGCGACTTCGAGCCTCTGCTCCCAAGAGAA---GCCTTCAGTTCTCCAGAGCCAGAGAAATCCAGCAACAGTCACCATCCAGCTGGAGATCAGCGTGAGCCGGAGAAGACAGAAAGCATCGACGGAGAGGATGACGGTAAAGAAGATGAG---CAGTCC
ATCGCTTCTGTTGGAGAGGAGTATGAACCCATCAGCGACGATGAGCTGGATGAAATTCTGGCCGACAGC---CAGAAAAAGGAGGATCAGCAGGAGGAGGAGAAAATCACAGGTCCCCTGGATGTGATCGATGTGGACTGGTCCAGCTTAATGCCCAAACAGAAGCAGGAGCCGCGGGCG
GCGGGTGCGGCTCTGCTCCGCTTCACACCAGGCGCCGTCCTGCTGAGGGCGGGCATTTCCAAGCGCCTCGCAGGCCCAGAACTCTTAGAGCAAGTCAAAGAAGTGTGCAAGTCGGAGCTGGACGATCCCAAAGACACTGACAAGCTCTTTGAGCATGACCTGGGAGCGCTGAACATGGCT
GCCGTGAACAGACGGGTGGAGAGGGCCGGTTTACTGAGCAACCTGGGACCCTGCTGCAAGGCGCTATGCGCTCGCAGGGACTTTGCCATTCGCCGGCAGTTGTTGAAAAACGAAAAGGGTCAAACGAAGCAG---TACCCCACTACACCTGTGGTGGACAACGAGCTGCTCCAGATGAGC
ATCCGTCTCTTCAGAAGGACCATGGCGGGT---CAGACC------------------TCTGCCCCGGAGAGGTCAGAGAGCGGGGCGGCTCCGGCA------------------------------------------------GCTCAACCA---------------GAGGTTTGCGTG
TCC
