# Supplementary material for: Global expression pattern of genes containing positively selected sites in European anchovy (Engraulis encrasicolus L.) may shed light on teleost reproduction
Source: PLoS One. 2023 Aug 11;18(8):e0289940. doi: 10.1371/journal.pone.0289940 (PMC10420382; doi:10.1371/journal.pone.0289940)
Supplement: S1 File — (ZIP) [file pone.0289940.s008.zip › alignments/anchovy.18234_ANCH.fas]

>ENSONIP00000021161_ONIL
---------------------------------------------------------------------------------------------------------------ATGCTAGCCGAACGAGCAGCAGTACTGGGCCTGACTTTAATAACTGCAGCCAAAGCGATGACGACGTCA
CCCTCCGAGCTCCGGGGGCTGCACGCCTCGGCAAGCCGGGATGCGCTGTCGGGAACCTCGCTGCAGAAGCTGCAGAGGCTGCCCGCGGTGCCCGGGAACCTCCCCAACCGAGTGAACGACCTGCTGCTCCTGCGGCCT------------------------GACCCG---GAGGAGCAT
------------------GAGAAGAGCAACAACCGGCACGTGGTGTTTTTCCACGGGGATATTCAGAACTTCCAGGAGGAGATGGCTCTGCAGCCTGAGGGTGCCCAGTGGCTCTCCTGGAGCCTGGAGCAGGTCGCCTTCACTCTGGGCCGTCGTTTCCCTGACAGACACGTGTGGGTG
GTGAGAGCTTCGCGCATGTACCTGCACAAGTTCAGCTGCTACCAGAACTTCGTGGAGAGCAACATGTTCGGAGCTCCAGAGCACTCGCCATACTCTGCTGACTCCGGAGCGTTTCACCACCTC---------------------------------------------------------
---------------------------------------------------------------------------------------------------------------------------------------------------------------------------AGG------
------------------------------------------------------------------------------------------------------------------GCCCTGCTGAGCCACGGCATGGTGCGAGCCAGCCTGCCAGACCCGCTCAAACCACAAGGC------
---GGCGCTGACAGCATCCCCTCAGGCTTCTCCCTGACCCTGGTGGGCTTCAGCAAAGGCTGCGTGGTCCTGAACCAGATGGTGTACGAGTTGCCCGGGGCCCGTGCTGACCCGCAGATGTCGCCCTTCGTTAAGCACATCTCTGACATGTTCTGGCTGGACGGCGGCCACCCGGGGGGC
AGTGAGACCTGGGTGACGGACAAGCAGGTCCTTAAGGAGCTGGCCGCCAGCGGCGTGTCGATCCATGCCCACGTGACCCCTTACGAGGTGTGTGACCCGATGCGGGCCTGGGTGGGCCGCGAGCACGGACACTTCATCAAAACTCTGGAGGAGTTCGGGGCGTGTCCAAGCAAGAAGCTG
CACTTCAAGGACGAGCCGCCCTCCATCGAGAACCACTTCAGGGTCATCCAGGAGTTT
>ENSTNIP00000021010_TNIG
------------------------------------------------------------------------------------------------------------------------------------------------------------------------------------
---------------------------------------------------------------------------AAGCTGCTGTCGGTTCCGGGGAGCGACCCGAAGCGGGTCAACGACCTGCTGCTGCTCCGGCCT------------------------GATGCT---GCCGCGCTC
AGCGACCCAGAACCGAAGGACAGCGGCGACGACAGGCACGTCGTGTTTTTCCACGGGGACATTCAGAACTTCCAGGAGGAGATGGCTCTGCAGCCGGATGCAGCCCAGTGGATGGGCTGGAGCCTGGAGCAGGTGGCCCACATGCTGGGCCCCCGCTTCCCCGGCCAGCACATCTGGGTG
GTCCGAGCCTCCACCATGTATCTCAACAAGTTTAGCTGCTACCACAACTTTGTGGAGAGCAACATGTTTGGAGCGCCCGAGCACTCCTTCTACTCCCGTGACACTGGAGCCTTTCACCACCTCAGCTACTATTACCTGTTCAGGTTTCTGTCGACCCATCAAAACACAAAACCCACTTCA
AATTTCGAATCCTCGTTTTTGGGGCTTCTGTTGTCCGGCTGTAAGCGGGCGAGTGTTTGTGTCGGC---------------------------------------------------------------------------------------------------------AGG------
------------------------------------------------------------------------------------------------------------------TCCCTGCTGAGTCACGCCATGGAGCGGGCCGACCTGCCGAACCGCCTCCCGCCACACGGG------
---GGCGCTGCCGGCCTCCCCGCCGGCTTCCAGCTGACGCTGGTGGGCTTCAGCAAAGGCTGCGTGGTCCTGAACCAGATGGTCTACGAGCTGGCCGGCGCCCGCGCCGACCCCCTCATGTCGCCGTTCGCCAGGTCCATTTCAGACATGTTCTGGCTGGACGGCGGCCACCCGGGAGGG
AGCGAGACCTGGGTGACGGACAAGCAGGTGCTGAAGGAACTGGCTTCCAGCGGCGTGTCCATCCACGCCCACGTGACCCCCTACGAGGTGCGCGACCCGATGCGGGCGTGGGTCGGCCGCGAGTACGGGTGCTTCGTTGAGGCGCTGCAGGAGTTTGGGGCGTGTCCCAGCAAGAAGCTG
CACTTTGAGGACGAGCCCGCCTCCATCGAGAACCACTTCAGGGTCATCCTGGAATTT
>anchovy.18234_ANCH
---------------------------------------------------------------------------------------------------------------------------------------------------------------ATGAGCGCAGCG---GCTGGA
TCATCGGAGCCTCCGGGACTCATTCTGCAAGGGAACACCGTCGGCATACGCCCAGACAGCCCTCCTCGGCTGCTGAGACTGCCTGCGGTCCCTGGATATGAGGAGCATCGGGTGAACGATATGTTACTGCATAGCCCAGCTGGACCTGTA---CGTCGGTGCAGCAAC---TCCGAGATG
------------------GCTGAGAGTGGCAATGCCCACGTTGTATTCTTTCCTGGCGATATTCAGAATTTCCAGCAGGAGATGTCCATGCAGCCCGACGCGGCCCCCTGGCAGAGCTGGAGCCTGGAGAGGGTGGCCCTCATCCTGGGACGCCGCTTCCCTGGCCACCACGTCTGGATC
ATCCGAGCATCCCGCATGTATCTCCACAAGTTCAGCAGCTACCAGAACTTTGTGGAGAGCAACCTCTTCGGGGCCCCCGAGCACTCC---------TCCGACTACGGCGGCCTGCGCCACCTG---------------------------------------------------------
---------------------------------------------------------------------------------------------------------------------------------------------------------------------------AGA------
------------------------------------------------------------------------------------------------------------------GCCCTGCTCGGCCACGCCATGGAGCTCGCCAACCTCCCAGACCGTCTGCCGCCGCTGACC------
---AGCGCAGAGCCTCTTCCGCCCGGCTTCTCTCTCGTCATCGTGGGCTTCAGCAAGGGTTGCGTGGTGCTCAATCAGATGGTCTACGAGCTGCCCACTGCCAAGACCGACCCCCAGCTGGCCCCCTTCCTGGAGAGGGTGACGGACATGTACTGGCTGGACGGGGGCCACCCGGGGGGC
AGCGAGACCTGGGTGACGGACAAGAGGGCGCTGGCCGAGTTGGCGAGGAGCGGGGTGGCGCTGCACGCCCACGTGACGCCCTACGAGGTGCGCGACCCCATGAGGGCGTGGGTGGGCCAAGAGCACAAGCGCTTCACGCAGACTCTCCAGGAGCTGGGGGCTCAGCTGACGCAGAAGCTG
CACTTTGAGGACGAGCCGGCCTCTATCGACAACCACTTCCGGGTCATCCAGGACTTC
>ENSTRUP00000024768_TRUB
------------------------------------------------------------------------------------------------------------TTCATGTTAGTTGTCCCTTCGGTTTCGGTGCGCTTCATTCTTACAACCATGACCTCTGTGGCAGCGACAGCA
TCCGCTAAAGCTCCGGGGCTGCGTGAGTCCCCGGGCTTTGATGCGCACAGCGGGACTGCGGGGCTGAGGCTGCAGAAGCTGCTGTCGGTTCCAGGCAGCGACCCGAGGCGAGTGAACGACCTGCTGCTGCTCCGGCCT------------------------GATCCG---GGCGGCCAC
AGGGATCCAGAAGCAAAGGAGGAGAGCAGCAACAGACATGTGGTGTTTTTCCACGGGGATATCCAGAACTTCCAGGATGAGATGGCCCTGCAGCCCGATGCGGCCCAGTGGCTCCGCTGGAGTCTGGAGCAGGTGGCCGTCACGCTGGGCCACCGCTTCCCCGACCAACACATCTGGGTG
GTCAGAGCCTCCACCCTGTATCTCAACAAGTTCAGCTGCTACCACAACTTTGTGGACAGCAACATGTTCGGAGCGCCGGCGCACTCCTTCTACTCCCGTGACTTTGGAGCGTTCCACCACCTC---------------------------------------------------------
---------------------------------------------------------------------------------------------------------------------------------------------------------------------------AGG------
------------------------------------------------------------------------------------------------------------------GCCCTGCTGAGCCACGGCATGCAGCGAGCCCACCTGCCCAACCCGCTCCAGCTCCAGGCG------
---GGCGCCGAC---------AGCGGGGTTTCGCTGACGCTGGTGGGCTTCAGCAAAGGCTGCGTGGTCCTGAACCAGATGGTGTACGAATTGTCCGGCGCCCGCGCCGACCCGCAGATGGCGGAATTTGTCAAGTGCATTTCAGACATGTTCTGGCTGGACGGCGGCCACCCGGGAGGA
AGCGACACCTGGGTGACGGACAGACAGGTGCTGAAGGAGCTGGCATCCAGCGGTGTGTCGATCCACGCGCACGTCACCCCCTACGAGGTGCGCGACCCGATGCGGGCCTGGGTGGGCCGCGAGTACGGGTGTTTCATCAAGACGCTGGAGGAGTTGGGGGCGTGTCCGAGTAAGAAGCTG
CACTTTGAGGATGAGCCCGCCTCCATCGAGAACCACTTCAGGGTCATCCAGGAATTC
>ENSDARP00000115089_DRER
ATGGCTTCGATAATGCTGCAGGTCGTGCAGTCGCCACATAATCTCGTGTTTATGGGAAGTATCCGATCAGTTGTGGCGTGTTTGTCGCTAGCCGCTGTAGCGAGGAAA---------------------------------------------------ATGACCGCTGCA---ACGGGG
CAGAGT---------------------------------GTCTCCGGGACATCTGCTGCTGCGGCCGGGCTGCTCCGCCTTACTTCAGTCCCCGGTTATGACCATAACCGCGTCAATGATGTTCTGCTCTTAAGACCCGCCACGGAAACCCAGAGACGATGCGACAATGAAACTCAGAAC
------------------CTGCAGGATGGAAATGACCACGTCGTGTTCTTTCCCGGAGACATTCAGAACTTCCAGCAGGAAATGGCCCTCCAGCCTGATGCTGCACCGTGGCAGTGCTGGAGTCTGGAGAGTGTCGGTCTCACACTGGCCCACCGCTTCCCTGGCTGCCACATCTGGGTC
ATCCGTGCATCCCAAATGTACCTACACAAGTTCAGCTGCTATCAGAACTTTGTAGAAAGCAACCTATTCGGCGCACCAGAACATTCT---------GCAGACTACGGAGCCATTCGCCACCTG---------------------------------------------------------
---------------------------------------------------------------------------------------------------------------------------------------------------------------------------AGG------
------------------------------------------------------------------------------------------------------------------GCACTGCTAGGTCACAGCATGCAGCAGGCAGGTCTGCCAAATCCTTTACCCCCGCTTAGTGGCACG
TCCACCCCTGGCCCTCTTCCTGCCGGTTTCTCCTTGACCATAGTGGCCTTCAGTAAAGGATGTGTTGTCCTCAATCAGATAGTGTATGAGCTGGCCGGAGCCCGAGCAGACCCAGAACTCCAGCTGTTTTTGGACAGGGTGTCTGCTCTGTACTGGCTGGACGGAGGACACCCTGGCGGC
AGTGAGACCTGGGTGACTGATAAGTGTGCTTTGGGAGAGCTGGCGTCTAGCGGGGTGGCTGTTCATGCTCATGTTACTCCATATGAGGTTCGAGACCCGATGAGGGCATGGGTTGGGCGAGAACACCGACACTTCATTAAGACTCTGGAGGATCTGGGCGCCCGTGTGAGCCACAAACTG
CACTTTGAGGATGAGCCGGCATCCATTGACAATCACTTCCGGGTCATTCAAGAGTTC
>ENSGACP00000002192_GACU
------------------------------------------------------------------------------------------------------------------------------------------------------------------------------------
------------CCGGGGCTGAACGCGTCGGCCAGCCGGGGAGCGAGCGCCGAGAGCCCGCGGCAGAGGCTCCAGAAGCTGCTCGCTGTACCGGGACACGAGCCGAGCCGAGCGAACGACCTGCTGCTGCTCCGGCCC------------------------GACGCG---GGGGACCGC
---------------------------GGATACGGACACGTCGTGTTCTTCCACGGGGACATCCAGAACTTCGAGGAGGAGATGGCTGTGCAGCCCGACGGAGCCCAGTGGCTCTCCTGGAGCCTGGAGCGGGTCGCCCTCTCCCTCGGCCGGCGTTTCCCGGACCGCCACGTTTGGGTG
GTCCGAGCCTCCCGCATGTATCTCCACAAGTTCAGCAGCTACCACAACTTTGTGGAGAGCAACATGTTCGGGGCCCCGGAGCACTCGCCGTACTGCGCCGACTCCGGAGCGTTTCTCCACCTC---------------------------------------------------------
------------------------------------------------------------------AGATTACATTTTCCAGTCCTTTATTCGCAATACAACAATTTGAACACCCAGTTATCAAGGTGGATTCTCATTACATCAAAATTAGATGGACGCGTTTGTGATGGCAGG------
------------------------------------------------------------------------------------------------------------------GCCCTGCTGAGCCACGGCATGGAGCGGGCCAACCTACCCAACCCCCTCCGGCCACAGGGA------
---GGCGCCCACGACCTCCCCCCGGGGTTCTCCTTGACGCTGGTGGGCTTCAGCAAAGGCTGCGTGGTGCTGAACCAGATGGTGCACGAGCTGGCCGGGGCCCGAGCGGACCTGCAGCTGTCCCGCTTGGTGGGGGCCGTGTCGGACATGTACTGGCTGGACGGCGGGCACCCGGGAGGC
AGCGAGACCTGGGTGACGGACAAGCAGCTGCTGAAGGAACTGGCCTCCAGCGGGGTGTCGGTCCACGCCCACGTGACCCCTTACGAGGTGAGCGACCCCATGCGGGCCTGGGTGGGCCGCGAGCACGGACACTTTATTAAGTGCCTGGAGGAGTTCGGGGCCAGGCTGAATAAGAATCTG
CACTTTGAGGATGAGCCCGCCTCCATCGAGAACCACTTCAGGATCATCCAGGAGTTC
>ENSXMAP00000007142_XMAC
---------------------------------------------------------------------------------------------------------------------------------------------------------------GGCTCAGCGGCAGATACGCCG
------------------------------------------------------------------------------------------------------------------------------------------------------------------------------------
------------------------------GATTGGTACCTAAAGTACTTTAGGTACTTTAGGCAGAACTTCAAGGAGGAGATGGCCGTGCAGCCGGAGGCGTCTCAGTGGCTGTCCTGGAGTCTGGAGCAGGTGGCTCTGGTTCTGGGCCAGCGGTTCCCCAACAGGAACATCTGGGTG
GTCAAAGCCTCCCGCATGTACCTCAACAAGTTCAGCTGCTACCAGAACTTCGTGGAGAGCAACATGTTCGGCGCGCCGGAGCACACCGCCTACACCGCCGACGGCGGAGCTTTTCACCAGCTC---------------------------------------------------------
---------------------------------------------------------------------------------------------------------------------------------------------------------------------------AGGCAGGAA
CAGGAACGGAGGAAAGATCTGGGGAACAAATTCCTACTTCTAGACTCCGTCTGTCCGTTTGTCCAGATGTTGAAGATCTGCTTAATCATCTTCACTTCACCAAGAAACCCAATGTCGCTGCTGACCAACGCCATGGAGCGGGCCAAGCTGCCG------------CCTTCAGGG------
---GGCGCTGGTGGTCTGCCGCCCGGGTTCTCCCTGACCCTGGTGGGCTTCAGTAAGGGCTGCGTGGTTCTCAACCAGCTGGTGTACGAGCTGCCCGGGGCGCGCGCCGACCCCAACATGGCCGCCTTCGTGCGGCGGATCTCGGACGTGTTCTGG---------------------CGC
AGCCGCACCTGGGTGACGGACCGCGAGGCGCTGCGGGAGCTGGCGGCCAGCGGCGTGTCCGTGCACGCGCATGTGACCCCCTACGAGGTGCGCGACCCCATGAGGGCCTGGGTGGGCCGCGAGTACGGCGTGTTCATCCAGACCCTGGAGGAGCTGGGCGCCTGCCCCAGCAGGAAGCTG
CACTTCCAGGACGAGCCGCCTTCCATCCAGAACCACTTCCGGGTCATCCTGGAGTTC
