# Supplementary material for: Global expression pattern of genes containing positively selected sites in European anchovy (Engraulis encrasicolus L.) may shed light on teleost reproduction
Source: PLoS One. 2023 Aug 11;18(8):e0289940. doi: 10.1371/journal.pone.0289940 (PMC10420382; doi:10.1371/journal.pone.0289940)
Supplement: S1 File — (ZIP) [file pone.0289940.s008.zip › alignments/anchovy.18284_ANCH.fas]

>ENSONIP00000025361_ONIL
---------------------------------------------------------------------------AAACCAGAAAGGACAGACCCTCAGCTCTTGGCCCAGTTCTATTACGCCGATGAAGAGCTGAACCAGGTGGCCACAGAGCTGGACAGCCTTGACGGCAGGAAGGAC
CCTCAGAGATGTACCTTGCTGGTCAACCAGTTCAGATCCTGTCAGGACAACGTGTTGAACATCATCAGTCAGATCATGGATGAATGTATCCCCTTCGACCGGGCCAACAGAGATTTTTGTGTCAAGTTCCCCGAGGAGATTCGTCATGACAACTTGGCAGGGCAGCTGTGGTTTGGAGCC
GAGTGTTTGGCTGCAGGCTCCATTATCATGAACAGGGAGATAGAGAGCATAGCTATGAGACCCCTAGCTAAGGATCTTACTCGCAGCTTGGAGGAGGTACGCAACATCACCAGAGACCAGGCCCTGCGAGACCTCAACTTGTACACAGACCGCATGAAGGACGCATTGCGACATTTTGAC
AGCCTTTTTGCTGAGTTTGAGCTCAGCTATGTGTCAGCCATGGTGCCTGTGAAGTCTCCCAAAGAATACTATGTACAGCAGGAGGTGATTGTGCTCTTCTGTGAGACTGTGGAGAGGGCCCTAAAGTTGGGCTATCTCACACAGGACATGATTGATGACTATGAACCCGCACTGATGTTT
ACAATTCCCAGACTGGCCATTGTGTGTGGGCTGGTTGTGTATCCAGAGGGACCTCTTAACCTAGACCGAAAATCAGAGGATATGTCTGAGCTCTTCAGGCCTTTTCGCACTTTACTGAAGAAAATAAGAGACCTGCTCCAGACCCTGACTGAGGAGGAGTTGATGACGCTAGAGAGAAAC
TTGTGCATTTCTCAAGAAGGGGAGTTGTCCACAAGCCAGGGACTGGCCACAAACGGCGTACCAGCTCCAGTCCAAGAGAATCACTCGTCCTGCAGTCCTGCTAATGAAATCTCCAAAAGGGGGAGTGAGGGAGAAGAGGCGCCACTGGCTGTGCTTGTCTGTCCCAGTCAGGAGGAAGAG
TTGGCAGGAGTGGAAAAAGGCTGGGAGGAGGTG------------------------------GAAACTGTGAGGGGAGAGGAGGAA---------------CAGGAGCAGGGTTTACTCTGTGAGGAGGCAGAG------GAGGCTGAGCTGGCATGCTCCATGCAGTACGATGAGGAG
GAACTGGAGCAGCTCAACATGATGGTGTACCGCGTGGGAGACGAGATGTCGACTCTGCTGTCGCCTCCCAGCCAGGGTCAATCTCCAGCCCACGATCCC---------AACAGAGGACAGCCTGCAGGCTCCAGTGGGGCTTCCAGCACAGAGGTCTCTCCACGCAGAATCTTGGGGAGC
CGA---------------------GAGGAGGAAGACAGGGTCTTCTTCATGGAGGACCTGGATGCAGCAGGAGAACACATCACC---------AGAGAGCCTCGCTGT------------------------TATGTCACCTCTCCT---------CCCAAA------GAGTCTGCG---
------------------------------------------------AACGGCTGG---TTCTCTGAGACAACATCTGAGCAGCCTTGT------------CCACAGCCACGCAACCTGAACACACACTGCCCAACTGCAAAGTGTCCCCCTTGTACTAACGTCCCTGGTTCAGAAGCT
CTGCCTTACACCAATGGGTGGGACATGGGTTTAGAGGGGACAGCGTCT---GAAACAGCTGAAGTCATCGCCCATCGTATGGGAGGCATGAAGCTGTCTGCTACAGTCATCTTCAACCCTCACTCACCCAGCTTGACAGAGCTGGCTGTGGACAAGCTGCTGCTACCTCGGCCTACT---
CCCTCTGAGATTGAGCCCTGTGGCCCCCTGGTGGCCACTCACTGCCTACTCAACTCTTGCGTCTGCTGT---GGCAGCTGCGAGGATGGCCACGAGGAT---GCCATCACCACAGAGACTACTGGACTCGGTTTAGGGCTCGCTCTGGGATTGGACAAACATTGTACGACGCCTGCCTCC
AGCGCTGTCATCCAGTCCTCTGCTTGTCGGCTCCCTCCTCGTCCTCACGAACAC------------------------------------------------------------------------------------------------------------------------AACAAG
CCACTG---------------GAA------------------------------------------------GAGGCTCCTGGGCTGGGACACCAGACTCAGGATTGTAGCTCTAGTGTCAAAAATGGAGCCTCC------------------CCATGTAATCACCAGCTGAGGACTGAA
AAAAGACATGCTAGCGGT---GGCCGACAGAGGGACAAGGAG---ATTGATAATGAAAATACTGAAAATAAAGATATGAAGAGGTACACCAAAGAGGACACCAGGAGAAGCTCCAGTTTTCAGAACTCCCCACTCAGCTCTGTGTCAGGTAGTGACTGTGAGAGTGTGTCGGTCACCACA
TGTAGTCTGTCAAGCAGTGCATATACACCCAGTCCTGTCAGCAGTCTGACTCCCAGCTCAGGGACATCAGAAGACCCGGACCAGCAGGAGATCCAGCTGGCCGTGCAAGATGCCAAAGCAGCGGCCAGAAGCAAGATCAGATCTCGTTTCCACAGCAGCAGCGACCTCATCCACCGTCTC
TTTGTCTGTATATCAGGTGTTGCTGATCAGCTGCAGACCAACTATGCGAGTGACCTTCGCAGCATCCTCAAGACTCTTTTTGAAGTCATGGCAACCAAGTGCGAGGAAGGAGACAATGATAAGCAGAAGAAAGCGGGGCCTGTTATGCGCAGCGCAGTACTGGAGGACTGTGCTCTGTGT
CAGGAGACCATTTCCTCATCGGAATTGGCAGCCAAGGCCCGTGAGGGCCAGTTCGAAGACCCTCCTGACTGGGTCCCTGATGAAGCCTGCAACTCCTGCATTGCCTGCAAGGCTCCGTTCACTGTTATCCGCAGGAAACATCACTGTAGAAGCTGCGGAAAGATCTTCTGCTCTCGCTGC
TCTTCCCATTCTGCTCCGCTGCCTCGATACGGTCAGGTGAAGCCTGTCAGGGTCTGCACACACTGCTACATGTTCCATGTCACGCCCTTCTACAGTGACAAGGCGGGCATC
>ENSTNIP00000020495_TNIG
---------------------------------------------ACGATGAATCGCTTCCGAAAGTGGCTGTACAAGCCCAAGAGGACGGACCCCCAGCTCCTGGCTCAGTTCTACTACGCCGATGAAGAGCTGAATCAGGTGGCCACCGAGCTGGACAGCCTGGACGGCCGGAAGGAC
CCCCAGAGATGCACGCTGCTGGTCAACCAGTTCCGGTCTTGTCAGGACAACGTCCTAAACATTATCACCCAAATCATGGATGAATGTATCCCCAACGACCGGGCCAACAGGGATTTCTCTGTCAAATTCCCTGAAGAGATTCGTCATGACAACCTGGCCGGGCAGCTGTGGTTCGGGGCT
GAGTGTCTGGCTGCCGGCTCCATCATCATGAACAGAGAGATTGAAAGTATAGCCATGAGGCCCCTGGCCAAGGACCTAACCCGGAGCCTGGAGGAGGTGCGGAACATCACCAGAGACCAGGCCCTGAGGGACCTCAACTTGTACACAGATCGTATGAGGGATGCCCTGCGACATTTTGAC
AGCCTTTTTGCCGAGTTTGAACTCAGTTATGTGTCAGCCATGGTGCCTGTAAAGTCTCCCAGAGAATACTACGTCCAGCAGGAGGTGATTGTTCTCTTCTGTGAGACTGTGGAGAGGGCCCTGAAGCTGGGCTACCTCACGCAGGACATGATCGATGACTACGAACCCGGACTGATGTTT
ACAATTCCCAGATTAGCCATCGTTTGCGGGCTGGTCGTGTACCCGGAAGGACCTCTCAACCTCGAGCAAAGGTCCGAGGACATGTCCGAACTCTTCCGGCCATTTCGCACTTTACTGAAAAAAATCAGAGACTTGCTGCAGACCCTGACTGAGGAAGAGCTGATCACTCTGGAGAGGAAC
CTGTGTATCTCCCAGGACGGGGACTTTTCCACAGACCAGGGACTTGCCGCAAACCCTTCCGTTGCTCCCGCCCAGGAGAACCACTCCTCCTGCAGCCCCACTCGCGTCAGCGCCAGCACAGAACACGAGGCAGAGCAGGAACATCTGGCTCTGTTTGTCTGTCCCAGCCAGGAGAAGCAG
CCTGCAGAGGTGGAGATGGGCTGGGAAGACGTG------------------------------CAGACCGAGAGGGGGGAGGAGGAG---------------CCGGAGCAGGGCCTGGTGTGCGAGGAGGCCGAG------GAGGCCGAGTTGGCCTGTTCCATGCAGTACGATGAAGAG
GAACTGGAGCAGCTCAACATGATGGTTTACCGGGTGGGGGACGAGATGTCCAACCTGCTGTCGCCGCCCAGCCAGGGTCAGTCCCCGGCCCGCCGCCCT---------CCCAGCAGGGAAAAGGCAGGATCCAGCGGCGCCTCCAGCACAGACACCTCCCCCCGCAGGCTTGTGGCGGGC
CGGGGACGGACGGGCCTCTACGTAGAGGAAGAGGACAGAGTCTTCCTCATGGAGGACGTAGATGTTGCGGGAGGCACGGTCACCAGCACCTCAAGAGAGGCCTGCGGC------------------------CTGGTCTCCTGCCCG---------GCCAAA------GCGTCCAAGCCT
GCTCAGCCCACGCAGGCCAAAGCAGGGCCCCGGCCCCACTCCAGCAGGAACGGTTGGTGCTGCTCCGAGCCGCAGTCGGAGCAGCCGTGCCCGCAGCCGTGCCCGCAGCCTCGCAGCCAGAACACGCAGGTTTCTACTGCGAAACACCACCCCAGCGCTTCTGCCCCGGGAACAGAAGCT
CTGCCCTACACCAACGGGTGGGAGCCAGCTTTGGAGGGCCCGGTGCCT---GAAAGCGCCGAGGTGATCGCCCACCGCATGGGCGGGATGAAGCTGTCAGCCACGGTGATTTTCAACCCTCATTCCCCCAGCCTGACGGAGCGAGCCGTGGACAAGCTG------------CGATCC---
CACTCGGAGGTGGAGCCCTGCGGCCCCCTGGTGGCCACGCAGTGCCTGCTCAACTCTTGCGTCTGCTGC---GGCAGCTGCGACGACGGTCACGAGGAC---GCCGTGGGCGCAGACACCACGGGACCCGCTTTGGGCGTGGCCCTGGGATTAGAGCGCTCGGGTAAAACCGCCGTCCCG
GGCGGCGTCATCCAGCCGTCGGCCTGCTGGCAACCCCCGCGCGCCCACGAGCCTCACGGCAAGGGCGAACTCTCCCAGTTGACTCCGCCCTCGTCC---------------------------------------------CGCTGCTCCACGGAGAACCTGGAAGAGGAGTCCAACTTC
CAG------------------------------------TTCTGTGAGAAGTGC------------CTGGTGGTGGCTCCCGGCTGGGGCCATCCCGCTCTGGACGCCGGTTCCAGCATGGAGGGGCGGCTGTCT------------------CCCTGCAGCCACCGGCAG---------
---AGGCAGCAGGCCAGTGAGAGTTGCCAGCAGAGTAAGGAG------------GACAAACCAGGAGCGAGAGACCTGAAA---------AAGGACAACAGGAGGAGGTGGTCTAGTTTTCAGAGCTCCCCCCTCAGCTCAGTGTCAGGTAGTGACTGTGAGAGTGTGTCCGTCACCACG
TGCAGTCTGTCCAGCAGTGCGTACACCCCAAGTCCTGTCAGCAGTTTGACGCCCAGCTCGGAAACCTCAGAAGACCTGGACCATCAGGAGATCCAGCTAGCCCTGCAAAACGCCAAGATGGCCGCCAGGAACAAGATCCGCTCGCGCTTCCACAGCAGCAGCGACCTCATCCACCGCCTC
TTTGTGTGCATTTCAGGTGTTGCCGACCAGCTACAAACCAACTACGCCAGTGACCTTCGCAGCATCCTCAAGACCCTGTTTGAAGTCATGGCGACCAAGATTGAGCAGGGGGATAATGACAAGCAAAAGAAA---GGCCCTGTTCTGCGCAGTGCAGTGCTGGAGGACTGTGTCCTCTGT
CAGGAGGCCATTTCTTCATCAGAGGTGGCAGCCAAGGCCCGGGAGGGTCAGTTCGAAGATCCTCCAGACTGGGTGCCCGATGAGGCCTGCAACTCCTGCATAGCCTGCAAAGCTCCTTTCACCGTCATCCGCAGGAAGCACCACTGTCGAAGCTGCGGGAAGATCTTCTGCTCTCGCTGC
TCCTCTCATTCTGCTCCTCTGCCCAGATACGGTCAGATGAAACCTGTGCGCGTTTGCACACACTGCTACATGTTCCACGTCACACCCTTCTACAGTGACAAGGCCGGCATG
>anchovy.18284_ANCH
------------------------------------------------ATGAATCGCTTCCGAAAGTGGCTTTACAAGCCAAAGCGTACGGATCCTCAGCTCCTGGCCCAGTTCTACTATGCTGACGAGGAGCTGAACCAGGTTGCCATGGAGCTAGACGGACTCGACGGCCGCAAAGAC
CCTCATCGCTGCACACTACTGGTCAACCAGTTCCGCTCCTGCCAGGATAACGTGCTGAGTATTATAAACAGCATCATGGAGGAGTGTATTCCTGGTGATCGGGCCAATCGAGATTTCTGTGTGAAGTTTCCTGAAGAGATTCGTCATGATAATCTGGCTGGACAGCTGTGGTTCGGCGCG
GAGTGTCTGGCAGCAGGTTCAATCATCATGAATCGTGAGATTGAGAGCATGGCGATGCGCCCGCTGGCTAAGGATCTGACACGCAGTCTGGAGGAAGTGAGGTCACTAACGCGTGACCAGGCGCTACGAGACCTCAACGCTTACACGCAGCGCATGAGGGACGCGCTACGGCACTTTGAT
AACCTCTTCGCAGAGTTTGAACTCTGCTATGTGTCTGCAATGGTTCCTGTAAAGTCTCCTAAGGAGTACTACACACAGCAAGAGGTCATCGTGCTCTTCTGCGAGACCGTGGAGAGGGCGTTAAAGCTGGGCTACTTGACTCAGGACATGATTGACGACTACGAACCAGCTTTGATGTTC
ACCATCCCTAGGCTGGCTATAGTGTGTGGTCTGGTGGTGTATTCGGAGGGTCCTCTGAATTTGGATCGGAAGCCGGAAGACACGTCAGAACTCTTCAGACCCTTTAGAACACTCCTCAAGAAGATCAGGGATCTGCTTGTGACTCTGAGTGAAGAGGAGCTTCACGTGCTGGAGCGAAGT
CTCTGCATCTCCTCTGAGGGAGACCTGCCTTTC---------------ACCAAT---------------------GAGAACCTTCCCTCGGCCCCA------------------------------------------------------------------------------------
------------------------------------------------------------------------------------------------------------------------------------------------------------------------------------
------------------------------------------------------------------------------------------------------------------------------------------------------------------------------------
------------------------------------------------------------------------------------------------------------------------------------------------------------------------------------
------------------------------------------------------------------------------------------------------------------------------------------------------------------------------------
------------------------------------------------------------------------------------------------------------------------------------------------------------------------------------
------------------------------------------------------------------------------------------------------------------------------------------------------------------------------------
------------------------------------------------------------------------------------------------------------------------------------------------------------------------------------
------------------------------------------------------------------------------------------------------------------------------------------------------------------------------------
------------------------------------------------------------------------------------------------------------------------------------------------------------------------------------
------------------------------------------------------------------------------------------------------------------------------------------------------------------------------------
------------------------------------------------------------------------------------------------------------------------------------------------------------------------------------
------------------------------------------------------------------------------------------------------------------------------------------------------------------------------------
---------------------------------------------------------------------------------------------------------------
>ENSTRUP00000021043_TRUB
---------------------------------------------ACGATGAATCGCTTTCGAAAGTGGCTGTACAAACCCAAGAGGACAGACCCTCAGCTCCTGGCTCAGTTCTACTACGCCGACGAAGAGCTGAATCAGGTGGCCACTGAGCTGGACAGCCTCGACGGCAGGAAGGAC
CCTCAGAGATGCACGCTGCTGGTCAACCAGTTCCGCTCCTGTCAGGACAATGTCTTAAACATTATCACTCAAATCATGGATGAATGTATCCCCAACGACCGGGCCAACAGGGATTTCTCTGTCAAATTCCCCGAAGAGATTCGTCATGACAACTTGGCCGGGCAGCTGTGGTTCGGGGCT
GAGTGTTTGGCTGCAGGCTCCATCATCATGAACAGAGAGATTGAGAGTATAGCCATGAGGCCCCTGGCTAAGGACCTAACACGAAGCCTGGAGGAGGTGCGGAACATCACCAGAGACCAGGCCCTTAGAGACCTCAACTTATACACAGATCGTATGAGGGATGCACTGCGACATTTTGAC
AGCCTTTTTGCCGAGTTTGAACTCAGTTATGTGTCAGCCATGGTGCCTGTAAAGTCTCCCAGAGAATACTATGTACAGCAGGAGGTGATTGTACTTTTCTGTGAGACTGTGGAGAGGGCCCTGAAGCTGGGCTACCTCACACAGGACATGATAGATGACTACGAACCCGGCCTTATGTTT
ACAATACCCAGATTAGCCATCGTTTGTGGGCTGGTTGTGTACCCGGAAGGACCTCTCAACCTTGAACAAAAATCAGAGGACATGTCTGAACTCTTCCGACCATTTCGCACTTTACTGAAAAAAATCAGAGATTTGCTGCAGACCCTGACTGAGGAGGAGTTAATAACTCTGGAGAGGAAC
CTGTGTATCTCTCAGGATGGGGAGTTTTCCACAGACCAGGGACTGGCCACCAAT---TCAACTGCTCCAGTCCAAGAGAATCCCTCATCCTGCAGCCCCACTCATGTCATCTCCAACATAGAACAGGAGGCAGAGCAGGAGCATCTGGCCGTGTTTGTCTGTCCC---------------
------AAGGTGGAGATGGGATGGGAAGATGTG------------------------------GAAAACAGGAGGGGGGAGGAGGAG---------------CCGGAGCAGGGCCTGGTGTGTGAGGAGGCAGAG------GAGGCCGAGTTGGCTTGTTCCATGCAGTATGACGAAGAA
GAATTGGAGCAGCTCAACATGATGGTGTACCGTGTGGGAGATGAGATGTCCAACCTGCTGTCGCCGCCTAGTCAGCTTCAGTCCCCAGCACGCCATCCA---------CACAGAAGAGAAATAGCAGGATCCAGTGGGGCTTCCAGCACCGACGCCTCTCCCCGCAGGCCCGTGGTGGGC
CGGGGACGGACAGAGATCTGCCTCGAGGAAGAGGATAGAGTCTTTCTTATGGATGATGTGGATGCAGCAGGA------------------GAGAGAGAGGCC------------------------------------------------------TCAAGA------GAGGAAAAACCC
GTGCTG------------------------TGGCCAGACTCTACCAGGAACGGTTGG---TACCCTGAGCCACAGTCGGAGCAGCCATGC------------CCTCAGCCTCACAGCCAGAACGCGCACGTTTCTAATGCGAAATACCACCCTAGCACGTCTGCCCCAGGCACAGAACCT
CTGTCCTACACCAATGGATGGGAAACGGGCCTGGAGGGGACGGTGTCT---GAGACCGCTGAGGTCATCGCCCACCGCATGGGGGGGATGAAACTGTCAGCCACGGTGATTTTCAACCCCCATTCGCCCAGCTTGACCGAGCGGGCCGTGGACAAGCTG------------AGGTCT---
CACTCTGAGATCGAGCCCTGCGGCCCCCTGGTGGCCACGCAGTGCCTGCTCAACTCCTGCGTCTGCTGC---GGAAGCTGCGACGACGGTCACGAGGAC---GCCGTCAACGCGGAGCCAGCGGGACCCGGTTTAGGCATCGCCCTGGGATTAGACCGATCGTGTAAAACCGCAGTGCCA
AGCAGTGTCATCCAGGCTTCTGCTTGTTGGCAGCCTCCACGAGGTCACGAGCCTCATGGTAAGGGCGACCTGTCCCAGTTGACTCCTCCCTCTTCC---------------------------------------------CGCTGCTCGACAGAGGACCTGGAAGAGGAGTCAAGCTTC
CAT------------------------------------TTCTGTGAGAAGTGC------------CTGGTGGTGGCTCCAGGGTGGGGGCATCATACTCTGGATGGTGGCTCCAGCATAGAGGGGGGGCTGTCC------------------CCGTGCAACCACCAGCACGGGCCTGAA
AAGAGGCAGCAGGCCAGTGAGGGTCATCAGCAGAACAAGGAGAGT---------GACAAATCAGGAGCAAGAGAGCTG------------AAGGACAACAGGAGG---------AGTTTTCAGAGTTCTCCCCTCAGCTCACTGTCAGGTAGTGACTGTGAGAGTGTGTCGGTCACCACA
TGTAGTCTGTCAAGCAGTGCATACACCCCAAGTCCTGTCAGCAGTTTGACCCCCAGCTCAGAATCATCAGAAGACCTGGACCATCAGGAGATCCAGCTAGCCCTGCAGAACGCCAAGATGGCTGCCAGGAACAAGATTCGTTCACGCTTCCACAGCAGCAGTGACCTCATCCACCGCCTC
TTTGTGTGCATATCAGGTGTTGCCGATCAGCTCCAGACCAACTACGCCAGTGACCTTCGTAGCATCCTCAAGACTCTGTTCGAAGTCATGGCGACCAAGATTGAGCAGGCGGATAATGACAAGCAAAAGAAAGCAGGTCCTGTCCTGCGCAGCGCGGTGCTGGAGGACTGCCTCCTCTGT
CAGGAGGCCATTTCTTCATCAGAGGTGGCAGCCAAGGCCCGGGAGGGGCAGTTCGAAGATCCTCCAGATTGGGTGCCCGATGAAGCCTGCAACTCCTGCATCGCCTGCAAAGCTCCTTTCACTGTCATACGCAGGAAGCACCACTGCAGAAGCTGTGGGAAGATCTTTTGCTCTCGCTGC
TCCTCTCATTCAGCTCCTTTGCCCAGATACGGTCAGATGAAACCCGTCAGAGTTTGCACGCACTGCTACATGTTCCACGTCACGCCCTTCTACACCGACAAGGCCGGCATC
>ENSDARP00000116818_DRER
---------------------------------------------ATGATGAATCGCTTCCGAAAGTGGCTTTATAAGCCAAAGAGGTCAGATCCGCAGCTGCTGGCCCAGTTCTACTATGCAGATGAAGAGCTGAACCAGGTGGCCACTGAGCTGGACAGTCTGGACGGGAGGAAGGAC
CCTCAGAGGTGTACCCTGCTAGTCAACCAGTTCCGCTCCTGCCAGGACAATGTTTTAAACATCATAAATCAGATCATGGATGAATGCATACCTGAAGAGCGAGCCAACAGAGACTTCTGTGTGAAGTTCCCAGAAGAGATTCGCCATGACAACCTTGCCGGGCAGCTGTGGTTTGGGGCA
GAGTGCCTGGCAGCAGGATCGATCATCATGAATCGTGAGATTGAGAGCATGGCCATGAGACCGCTGGCTAAAGACCTCACCCGGAGCCTGGAGGAAGTGCGCAACATCACCCGAGACCAAGCGTTACGAGATCTTAACCACTACACTGAGCGCATAAAGGAGGCGCTGCGGCACTTTGAC
GGCCTCTTTGCGGAGTTTGAGCTCAGTTATGTGTCAGCCATGGTGCCTGTGAAGTCTCCTAAGGAGTATTACATCCAGCAGGAAGTGATTGTGCTCTTCTGTGAAACAGTCGAGAGGGCCCTGAAGCTTGAATATCTTACTCAAGACATGATCGACGACTATGAACCAGCTCTCATGTTT
ACAATTCCTAGACTTGCCATTGTCTGTGGCCTTGTTATTTACTCCGAAGGGCCTCTTAACCTCGACCGCAAACCAGAGGACATGTCTGAACTGTTCCGACCTTTCCGTACTTTGCTGAGAAAAATAAGGGACCTGCTTCAGACTCTGACAGAAGAAGAGCTCATGACTCTGGAGCGAAGC
CTCTGCATCTCCCAGGATGGAGAATTTCCTACA---------------AGTTCA---------------------ACCAATGATCCATCCGCTTCCACCGGTCCTGAT---------------------------------------------------------AGTCAGACGGAGGAA
CTG---GAAAAAGAGAAAGGAGTGGAGGAGGTTGTGGATCTCACACTGTTTGTCACTCAGGAAGATTCTGTATGGAAGGAGGAGGAGGAGAAGCAGGTGCTGCCCGAGTCCTCCAGCGAGAGCGAGGAGGAGGAGCCCATCGATGCTGACTTGGCTTGCTCCATGCAGTATGATGAAGAA
GAGATCGAGCAACTTAATATGATGGTGCATCAAGTAGGAGACGAAATGTCTACACTGCTTTCCCCTCCAAGTCAGAATCAGTCCCCAGCTCACCGGCCTCGACCCTACAATGGAAGCAGTCTCGAAGGTTCCAGTGCCACCTCCAGCACACAGGCGTCTCCTAGGAGAGCCCCGGGATCG
TAC---------------------CATGATGATGACCGGGTGTTCTTCATGGACGATCTGGAG------------------TCTGGCCTTAGTAGTGAGCTCTGCCGTGGACAGCTTCCTCTTCCTACCGTATGCCTCAGATCCCCT---------GAGGGA------TCACACTGT---
------------------------------AGACCCGACGCATCCTGTAATGGTTGG---TTGACAGTCTGCCAATCGAGCGACGCCACCAATTTGGGTTGTCAGCGCAAACTGAGCCAATCAACT------------------------------GAGTCTGTTGGAAACTCAGACAGG
ATG------GTGAACGGATGGGAA---GGATTGCAGGATGAGGATAGCGTACAGACTGCTGAAGAAATCGCCAATCGTACTGGTGGAATGAAGCTGTCCGCCACCGTTATTTTTAACCCTCATTCTCCAAGCTTGAGTGATCTGGCTGTG------GTCTTA---CCTCAATCAGCTGAT
GCTCCTGAAGCTGGCGAAGGCGGGGCTTTGGTCGCCACTCAGTGCCTGCTTAACTCCTGTGTGTGCTGTGCTGGTGGCTGCGTCGACAACCATGAGGAT---GCCATGGAACCTGCT------------GGCAGGAGCATGGCACTGGGATTCGAGAAGCAC---AAGTTGACCATCACA
AGCTCCGTCATCCAATCGGCTGTAGCTGCTGGCAGCCCAGGGAAG------------GGAAATGGACATTTGCCGCTCACCCTGCCCCCGTCTCAGGGCCACCTTACCCATTCTGTGCCAAACTGCTCAGTGCAAAACCAAGCGAGAGAAGATGAGGGCAGTCAGGATGGTATCCACTAT
CCC------------------------------------TGCTGTGAGAAATGCAGCCCAGGGGTACTT---CTGGCT---------------------CAGGACAGAGGCTCAGGACAGGAGGGAGGACCTAGTTGCACCCTTCAGGACACAGGATGCCGAACGCAACATAATGCCTCA
GTAAAAGGGAAATCGGAATGTTTTGGAAAACAGTCCAAAGAT------------GAT---------------------------------------AACCGGAAGATCAATAGCAGTTCTCAGGAGTCCCCCCTCAGTTCTGTACCCAGCAGTGACATTGATGGTGTTTCTGTTACTACA
TGCAGTTTGTCAAGTTCA---TATGCACCCAGCCCCGTCAGTAGTCTGACAACCAGTTCGGACATGTCTGAGGACCTGGATCATCAGGAGATTCAAGTGGCTTTACAAGCTGCCAAACTTGCTGCCCACAACAAAATTCGTTCACGTTTCCATAGCAGTAGTGACCTCATTCATCGTCTT
TTCGTCTGCATTTCAGGTGTAGCTGATCAGTTGCAAACAAACTATGCGAGTGACCTCCGAAGCATCTTAAAGACTCTGTTTGAGGTCATGGCTACAAAAACAGACCAAGGAGACAATGAAAAGCCCAAGAAA---GGTCCATGTCTGGGCAGTGCAGTGCTGGAAGACTGTGCTCTCTGT
CAGGAGACCATCTCTTCATCAGAGCTCGCTGCCAAAGCCAGAGAGGGACAGTTTGAAGACCCTCCTGAATGGGTGCCAGATGAGGCCTGCAATTCCTGCATAGCATGTAAAGCACCATTTACAGTCATTAGAAGAAAACATCACTGCAGAAGTTGTGGAAAGATCTTCTGTTCCCGCTGC
TCATCACACTCAGCCCCCTTGCCTAGATATGGTCAGATGAAGCCGGTGAGAGTTTGCACTCACTGCTACATGTTCCACGTTACGCCTTTCTACAGTGACAGGACTGGTATC
>ENSGACP00000010944_GACU
AGGTACAGGACGGGAGGCTCCGTGACAAAGGAAGGTGGCGAGGTGACGATGAACCGCTTTCGGAAGTGGCTGTACAAGCCCAAGAGGACGGACCCTCAGCTCCTGGCCCAGTTCTACTACGCCGACGAAGAGCTGAACCAGGTGACCACGGAGCTGGACGGCATCGACGGCAGGAAAGAC
CCTCAGAGATGCACCCTCCTGGTCAACCAGTTCCGCTCTTGTCAGGACAGTGTGTTGACCATTATCAATCAGATCATGGATGAATGTATTCCCGAGGACCGGGCCAACCGAGACTTCAGCGTCAAGTTCCCGGAGGAGATTCGTCATGACAACTTGGCAGGGCAGCTGTGGTTTGGGGCT
GAGTGTTTGGCTGCCGGCTCAATCATCATGAACAGGGAGATCGAGAGTATAGCAATGAGGCCCCTCGCTAAGGACGTTACACGTAGCCTGGAGGAGGTACGCAACATTACCAGAGACCAGGCCCTGAGAGACCTCAACTTGTACACTGACCGCATGAGGGACGCGATGAGACATTTTGAT
GGCCTTTTTGCTGAGTTTGAGCTCAGCTACGTGTCAGCCATGGTGCCTGTGAAGTCGCCCAAAGAATACTATGTACAACAGGACGTGATCGTGCTCTTCTGTGAAACTGTAGAAAGGGCCTTAAAGCTGGGCTATCTCACACAAGACATGATCGATGACTATGAACCTGCACTGATGTTT
ACAATTCCCAGACTAGCCATTGTATGTGGGCTGGTTGTGTATTCAGAGGGACCTCTCAACCTAGACCGAAAATCAGAGGACATATCTGAGCTCTTCCGGCCTTTTCGCACTTTATTGAAGAAGATCAGAGACCTCCTCCAGACCCTGACTGAGGAGGAGTTAATATCACTGGAAAGAAAT
CTCTGCATCACCCAGGACGGGGATCTGTCGGTAGGCCAGGAGCAGGCTATGGACTGCTCACCAACTCCAGTCCAAGAGAATCCCTCATCCTGCAGCCCTGCTAATGACACTTACAAGGGAGAGAGT------------------------------------------------------
------------------------------------------------------------------------------------------------------------------------------GAGGCAGAG------GAGGCCGAGTTGGCCTGTTCTATGCAGTACGACGAAGAG
GAACTTGAGCAGCTCAACATGATGGTGTACCGCGTAGGGGACGAGATGTCCACCTTTCTGTCGCCTCCCAGCCAGGGTCACTCACCAGCACGCAACCCC---------CACGCAGGCGTGGCGGGAGGCTCCGGTGGCTCTTTTAGCGCTGAAGCCTCTCCACGCAGGCTCCTGGGGGGC
CGGGGAAGGACGGGCATCTACTTGGAGGAGGAGGACAAGGTCTTCCACATGGAGGACCTGGACGCGGAGGGAGACGGCATCACCAGCATTTCAAGAGAGGCCTGTCGT------------------------TGCGTCGCCTCTCCC---------ACCAAAGCACCTGACTCTGCTCCT
------CCCGTGCAGAGCAAGCTGGGGCCGCCACCAGGCGCCGCCAGGAGCGGCTGG---GACTCTGCCGCCCAGTCGGAGCAGCCGTGC------------CCGCAGCCACGAGGCCCGAGCACACACTGTCCTAAGGCAAAGCACCCTCCTTGCACTTCCGCTCCTGGCTCTGAGTCA
TTGCCTTACGCCAACGGGTGGGAGATGGGCTTGGAGGGGACAGCGTCT---GAAACGGCTGAGGTCATCGCCCACCGTATGGGCGGGATGAAGCTGTCTGCCACGGTCATCTTCAACCCCCGTTCCCCCAGCTCGACGGAGCTGTCCGTGGACAAGCTGTTG---CCTCGGCCAGCA---
CCCTCTGAGATCGAGTCCTGTGGCCCTCTGGTGGCCACTCACTGCCTTCTCAACTCCTGTGTCTGCTGT---GGGAGCTGCGAGGACGGCCACGAGGAC---GCCGTCGCCGCCGAGTCCACGGGACTTCGG---GGCCTCGCCCTGGGATTGGATAACCTGTGTAAGACTGCAGCCCCC
AGCGCAGTCTTCCGGCCGGCTGCGTGCCGGCTGCCCGCACAAGGTCACGAGCCTCTCGGCAAGCGTGAGCTCGCTCGGTTGACTCCGCCTTCTTCG---------------------------------------------TGCCGGTCTGCAGAGGACCTGGAAGAGGATTCAAACCCA
CAGCTGAGTAACGAAAAGAGGGAG------------------------------------------------------------------------------------------------------------------------------------------------------------
------CAGGCCTCCGGA---GGCCGACAGGGGGACGAGGAT---ACGGATAAGGACAAGCTAGGGACTAAAGTCTTGAAGCGGGACACCAAAGAGGACGGCAGGACAAGCTCTAGC---------------------------------------------------------------
---------------------------------CCTGTAAGCAGTCTGACCCCCAGCTCGGGGATGTCA---GACCTGGACCATCAGGAGATCCACCTGGCTCTGCGACACGCCAAGCTGGCTGCAAGGAACAAGATCCGATCGCGCTTTCACAGCAGCAGCGACCTCATCCACCGCCTC
TTTGTTTGTATATCAGGTGTTGCCGATCAGCTGCAGACCAACTATGCTAGTGACCTTCGCAGCATCCTCAAGACTCTGTTTGAAGTCATGGCAACTAAGTGTGAGGAGGGAGGCAACGATAACCAAAAGAAA---GGCCCTGTTCTGCGTAGTGCTGTGCTGGAAGACTGTGCCCTCTGT
CAGGAGACCATTTCCTCATCTGAATTGGCAGCCAAGGCCCGGGACGGACAATTTGAAGATCCTCCAGACTGGGTCCCAGATGAAGCCTGCAACTCTTGCATTGCCTGCAAGGCTCCCTTCACAGTCATCCGCAGGAAGCACCACTGTAGAAGCTGTGGAAAGATCTTCTGCTCCCGCTGC
TCCTCCCATTCTGCCCCTTTGCCTCGGTATGGCCAGGTGAAGCCCGTCAGGGTTTGCACACACTGCTACATGTTTCACGTCACACCCTTCTACAGCGACAAGGCCGGCATC
>ENSXMAP00000013567_XMAC
------------------------------------------------ATGAACCGCTTCAGAAAGTGGCTCTATAAACCCAAGAGGACGGACCCGCAGCTTCTGGCCCAGTTCTACTATGCCGACGAAGAGCTCAACCAGGTGGCCACTGAGCTGGACAGCCTGGACGGCAGGAAGGAC
CCTCAGAGATGCACGCTGCTGGTCAACCAGTTCCGGTCCTGCCAGGACAACGTGTTGAACATCATCAGCCAGATCATGGATGAATGTATCCCCAACGACCGCGCCAACAGAGACTTCTGCGTCAAATTCCCTGAGGAGATTCGCCATGACAACTTGGCGGGACAGCTGTGGTTCGGAGCT
GAGTGTTTGGCTGCAGGCTCCATCATCATGAACAGGGAGATAGAGAGCATCGCCATGAGACCCCTGGCGAAAGACCTGACGCGCAGCCTGGAGGAGGTGCGCAGCATCACCAGAGACCAGGCCCTGCGAGACCTCAACTACTACACAGACCGCATGAAGGACGCTTTACGACATTTTGAC
AGTCTTTTCGCTGAGTTTGAGCTCAGCTACGTGTCAGCCATGGTGCCTGTGAAAAGTCCCAAAGAATACGACGTGCAGCAGGAGGTGATTGTCCTCTTCTGTGAAACTGTTGAACGGGCACTCAGGCTGGGCTACCTAACCCAGGACATGATCGATGACTACGAACCTGCTCTGATGTTT
ACCATTCCCAGACTGGCCATTGTTTGTGGGCTGGTCGTTTATCCTGAGGGACCTCTTAACCTCGACCGGAAGTCTGAGGACATGTCGGAGCTCTTCAGGCCTTTTCGCACTTTATTGAAGAAAATCAGAGATCTCCTGAAGACTCTGACTGAGGAGGAGCTGCTGAGTCTGGAGAAGAAC
CTGTGCATCTCCCAGGACGGGGAG------------------TTGGCCTCAAACGGCATCCCGGTTCCGGTCCAGGAGAACCCGTCTTCCCATAGCCTCGCCAACGACGCTTCCAACGGGCAGGGCAGCGGGGAAGAAGACCCTCTCCCCGTGTTCGTCTCCCCTGATCAGGACAAGGAG
TTGGCGGAGGTGGAGAGCGGCTGGGAGGAGGTG------------------------------GAAACCCAAAACGGCGAGGAGGAG---------------CCGGAGCAGGGCCTGCTGTGCGAGGAGGCGGAG------GAGGCGGAGCTAGCCTGCTCCATGCAGTACGACGAGGAG
GAGCTGGAGCAGCTCAACATGATGGTGTACAGGGTGGGGGACGAAATGTCCACGCTGCTGTCCCCGCCCAGCCAGGGCCAGTCCCCGGCCCGTCGGCCC---------AGCAGGGGGGAGCCCGCCGGCTCCAGCGGGGCCTCCAGCACCCAGGCGTCGCCACGCAGGATGGCGGCGAAC
CGAATCAGAACCGGCGTCTACGTGGAGGAGGAGGATCGGGTTTTCTTCATGGAGGACGTCGACGCGGCAGGAGAC---------------------------GGCAGC------------------------TGCATCGTGTCTCCTAAAGCCCTGCCTAAA------GGATCGACGCCT
------CCACTGCAGCAGAAA------CCCGGACCCGGTTCTGGTATCAACGGATGG---AGCTCTGCCACAACGTCGGAGCAGCCCTGT------------------------------------------CCCACGGCAAAACGCCCCCTCTGCTCCCACGCACCCCGCAATGAGCCG
CTGCCTTACAGCAACGGCTGGGACAGGGGGTTAGAGGGCACTGCGTCG---GAAACGGCGGAGGTCATCGCCCACCGCATGGGCGGGATGAAGCTGTCGGCCACCGTCATCTTCAACCCGCGCTCACCCAGCCTGACGGAGCTGGCCGTGGACAAGCTGCTGCTGCCCCGGCCCGCT---
GCATCTGAGATCGAGCCCTGCGGCCCTCTAGTGGCCACTCACTGTCTGCTGAACTCCTGCGTGTGCTGC---GGGAGCTGCGAGGACGCTCATGAAGACGGTGGCGTTGCCTCGGATACCGCCGGCTTGGAGCTGGGCCTGGCTCTGGGTCTGGACAAACACTGCAAGAGGCCGGCGTCC
AGCGCCGTCATCCAGTCCGCTGCCTGCCAGCTGCCGCCGCGTGCCCACCAGCGGTTCGCTAAGGGCGAACTCGCCCAGCAGACTCCCCCGTCCGCC---------------------------------------------TGCCGCCCTGGG---------------------GATCCG
CCAGCG---------------GAGCGCTCAGATTCGCTGCTCTGTGACAAGTGT------------CTG---GTGGCTCCAGGTCGGGGC---------------------TCCAGAGGAGGCCAGGGAGCGTCA------------------ACGTTCAGCCGCCAACTGAGCCACGAC
AGGAGGCAGCAAGCCGGCGAAGCCCGGCAGCGAGAGAACAAC---CTGGACAACGACAGAATAGACAATAAGGAG------------CCCAAGGAGGACATTAGGAGATGCTTCAGTTTTCAGAAGTCGCCCCTCAGCTCTGTGTCAGGTAGTGACTGCGACAGTGTGTCGGTCACCACA
TGTAGTCTGTCGAGCAGTGCTTACACTCCAAGCCCCGTCAGCAGCCTGACTCCGAGCTCAGGGACTTCGGAGGACCTGGACCAGCAGGAGATCAGGCTGGCGCTGCAGGACGCCAGGGTGGCAGCGAGGAGCAAGATCCGCTCCCGGTTTCACAGCAGCAGTGACCTCATCCACCGTCTC
TTCGTTTGCATATCAGGCGTCGCCGATCAGCTGCAGACCAACTACGCCAGCGACCTGCGAAGCATCCTGAAGACTCTCTTTGAAGTAATGGCGACGAAGTGCGAGCAAGGAGACAACAATAAGCAAAAAAAG---GGCCCCGTTCTGCGCAGTGCGGTGCTGGAGGATTGTGCTCTCTGT
CAGGAAACTATTTCTTCATCAGAATTGGCAGCCAAAGCCCGGGAAGGACAGTTTGAAGATCCTCCAGACTGGGTCCCCGACGACGCCTGCAACTCCTGCATCACCTGCAAGGCTCCCTTCACCGTCATTCGCAGGAAGCATCATTGTAGGAGCTGTGGAAAGATCTTCTGCTCCCGCTGC
TCATCCCACTCGGCTCCGCTGCCGCGGTACGGCCAGGTGAAGCCCGTCCGGGTCTGCACCCACTGCTACATGTTTCATGTCACGCCTTTCTACAGCGACAAGCCCGCCATC
