# Supplementary material for: Global expression pattern of genes containing positively selected sites in European anchovy (Engraulis encrasicolus L.) may shed light on teleost reproduction
Source: PLoS One. 2023 Aug 11;18(8):e0289940. doi: 10.1371/journal.pone.0289940 (PMC10420382; doi:10.1371/journal.pone.0289940)
Supplement: S1 File — (ZIP) [file pone.0289940.s008.zip › alignments/anchovy.18310_ANCH.fas]

>ENSONIP00000001311_ONIL
------ATGAGGGAGAGACAGAAGAAGAAGAAGGGGAGGACGTGGGCGGAAGCAGCGAAAACGGTTCTGGAGAAGTACCCTAATACACCTATGAGCCATAAAGAGATCTTGCAAGTGATCCAAAGAGAAAGACTTAAGGAAATAAGA---------AGCGGAACTTCACCGCTGGCATGT
CTGAATGCAATGCTGCACACGAACTCTCGTGGTGAGGAGGGAATCTTCTACAAAGTTCCAGGCAGAATGGGAGTCTACACATTAAAGAAGGACATCTCAGATGTGGTGAAGGAGCTGTCGGAAGAGGGCTCTGAGGAGAGCAGTGACAATCTTTCTGACTCTCGAAGCTCAGAAAACAAC
AGTAGTGCTATC---AGTCAAGAGGGCAGGAGAGGAAGGTGGATGCGAAGAGTTCCCTCCAAGCTGCAGTCACAGCCGTCGTCTCCACAGCCTCGATGCTCGTCGCCGTCTGTCCCCACCAGTAAGCTCATCTCTCCCTCGCAGAAACACAGCAAGAAAGCTTTGAAACAGGCCCTGAAG
CAGCAGCAGCAGAGAAACCAGCGTAGACAGGGGGGAATGCCAATCTCCTCCAGTCCAAGACTGCTTCTGAAAACC---CTTAAA---------GACATGGCAGATAACATT---------------------------------------------------------------------
------------------------ACAACA---------------------------------------------------------------------------------AAGACTGGTAGCTTTAATGTG---------------------GAAACTGAAGCAGTCAGATCTCTGGCT
TTCATTTCTCAGAGCCTTTCCTTTAGCTCCTCTTCTTCTTTCCAAACAGATTTATGCCACCCAGTCGTACCCAGAAAGGTTTCCCAAAGGTCCAGTCGCCTCAGTGCA------------------------------------------------------------------------
---------------------------------GGGCAGATAAAACGTGCCAAGTATAAAATAGACGTGGAGACGCCAGACTCTATTTTGGTTAACACCAACCTGCGAGCAATCATCAACAAGCACAATTTCTCTGCCTTGCCTCCAGACTGCCAGCAAAGGCTGGTCAAACTTCTGCCA
GAAGTAGACCGCCAGGCTTGCATGGACGGCCTT---CTGAAGGTCACTAGCTCTGCCTTAAACAATGAGTTTTTCACATCAGCAGCTCAGTCTTGGAAAGATAGACTGGCTGAGGGGGAATTCACTCCTGAATTGCAGCTCCGAATGCGCCAAGAAATTGAGAAGGAAAAGAAAGTTGAG
CACTGGAAGGAAGCCTTCTTTGAAAACTATTATGGGGAG---AATTCAGGGCTCAGCTATGAGGAATCCAAAGAGCTGACAAAGGCTGATTTGAATCAGGAGTCTGCCAGGCCTCAGTCCCCCTCTCATCAGACAGGACCTGTCGCTCAAGCACTAGAGGAATCTAAGTGCACCAAGGAC
AGCAGCCTGACTGATGCTCCT---GCAAAAGACGTAAAGCCA------------------------------------------------------------------------------------------------------------------------------------GCGCAG
ACATCGTCACAGGAGCCTCTGAAAGCACTGCCTGCTCAAAAAGAGCCTGTCTTTACTGCAGAACCCATGAAGACGCGACGCTCACAGTATGCTGAGGATCGGAAGATGAATACAACCGCAAATACTGGA------CTGGTGGCTGCAGTGAGAGCACCAGAGGTTGAGAAACGTGGTGAA
TGGAGTGCAGCATCGACAATGCCAGAAAAGGAGCGCAAGGAAGACACGAAGGAGGAGAAAACTGAACGCTCCCAGTTGTCTGTGAACAGCAGC------CCTCCACCA---------------------------------AAGGCTAGTTCAGAGTTGAAAGAAGTTCAG---TCGGTG
TCT---------ATGGTTAAGCCTGCTGCAGAGAGCGAAGAGGTCATCTCAGAGCCCAGTGGCTCCTCAGAGCCGCTGAAAAGGAAGTCTCTCAGTGAAATAGAGGGTGAATTAACACCAGAGAAAAGACCCCGCATATCTTCAGTTTCTTCAGTGTCTTCATTCTCATCTGTGTCTCCC
TCAGCATCATCCATATCCAGCCCTGCTACACCAACTTCAACAACAAATCAGAGGGTTCCACCACTAAAGATCCCAGTATCACGAATTCTTCCCTTGCCCGTGTCACCTAGCCAGATCTCACCAAGGACTCCCCTCCCA------AGCCCACTTAGTAGCCCATGCCGTACTGGTGCTCGC
ACTTTGGCAGATATCAAAGCCAAAGCTCAGCTTGCCCGAGCACAACGTGCAGCAGCAGCAGCATCATCATCTGCTTCAAAGGGGGCGGTGCCAGGCCCAGGGCCAGGTGGAGGCAGTAGTGAGCAGACACACCACTTA------TCC---------------AGCCCGACATCCCCACAG
GGATCTGCTAGGTTACCAGCCACACAGTTTAGTATATCT---------------------TCTCCTTGCCAA---GTGGAC---------------TCTTTTGGTCCATGTAGCCCAAACCAGTCTCAGAAGTAC---TTAAGCAAAACTGAAGAAAAACATACAAGTCTTTCTGCTGGT
ACTGTCAGTACA---------GGA------------ATCCAT------------------------------------------------------------------------------------------------------------------------------------------
------------------------------------------------------------------------------------------------------------------AGCGTCCAAAAGAGTTCAAGTGTATCAGCACAACCATCATCGGTG---------------------
------CATGCTTCAAAGGAACAGGAAATCCCATTAACTGCTGGATCAACAACCAGAACCAGCTCCTGCATCCCTGCAAACAACCCGCTGGTCACTCAGCTTCTGCAGGGCAAAGAAGTTCCACTGGAGCAGATCCTCCCAAAACCGCTATCCAAGGTGGAAGTAAAGATGTCAAACTTC
TCCTCTGGTAGTATGGGAAAG---GCATCACATTCTGCTGAGCACAGGGCTGAGAAGTTC---------------AAT------------------------------ACATCAGGCCGAGCTGGTGTTTTCTCAGAAAACACAAAACATCACAGGGAACTTCCTGACAAG---------
---GAGACTCAGGAGCAGATCCTACAGGCTCTAATGCAGAGGAAA---------------GTCCAACAAAGTCAACCTTATGGAGGGGGTGTAGGGCCTCAGTCACCTCAGTACAAAGTTCAGCAACTGATGCACGCAGAAGAGCGACAAGATCGATCGAGGATTTCTGTTGGTTTTTTG
GGTCGAAGGAGGATGCCAAGGCCTGCCATGACAGGACATTACCTGCTCAATGTCTCCACGTATGGCAGAGGATCAGAGAGC---AGGAGACTTCACCTGTCTGCCATTCCAAACACGTCTGTAACCAGCACAAAAAGGGAAACCACAGAAGCAGAGGATGCAGCCAAG------GAGGAC
---CAACCAGCCAGGAAAGTTTTT------------CTGTTTCCTTCTGGGGTCAAAACAGAGCAGCAAAGATGCTCAGTAAGCAAGTCTAATGAACCAGCGGGCTTTCAGCATCACTAT---------------AACATAAAGACGGAGCCTGGATCAGAGTATATTGAAGCTGGTGGT
---GATAACAACAACACCAGCGCAACCACCAAAGACACCAGCCCTTTTTCTCAGTCACACCGAAGGCACCTCGAACTC---AATAGTAATCAAGGAAACTCCGAGCCATATCTTACCCACGTGGATCCCAGTCACCAGCGGCCGACTGCCTTTCAATCCCAGAGAACACTCGATAATCAG
GAACCCCCGGTAGCATCA---TGCTACGGTGGCACTATCAGTATGTCCGTACCTCACACTTTGAACCGCAGCACTGCAGGCACCGGCTCTTCCACATCCTCATCAGAAGCTGATGGTGGTGGCATCCACGGGAGCGTTATGTCCTTCTCAGTGACTGTCACCACCATACCTGCTGGTCAC
TCATTAGACCACGGCAACCAGGGCGAGCCCTCACCTGAACAGTCATTCATTGAGGGCTCCAACATGGAGGACGTCCAGTCTAAATGCTACTGCCGACTGAAGGCAATGATCATGTGCAAGGGGTGTGGCGCTTTTTGCCATGATGACTGCATAGGCCCCTCAAAACTGTGTGTCTCGTGT
TTAGTGGTACGA
>ENSTNIP00000022490_TNIG
CCGGCAATGAGGGAGAGGCAGAAGAAAAAAAAGGGGAGGACGTGGGCGGAAGCCGCTAAAACGGTCTTGGAGAAATACCCCAACACACCTATGAGCCACAAAGAGATCTTGCAGGTGATCCAAAGAGAAAGGCTTAAGGAAATAAGA------ACCAGTGGAACCTCACCGCTGGCATGC
CTGAATGCAATGCTGCACACAAACTCTCGTGGTGAGGAGGGGATTTTTTACAAAGTTCCAGGCAGAATGGGGGTCTACACGCTAAAGAAGGACATCTCGGATGTGGTGAAGGAGCTGTCTGAGGAAGGGTCTGAGGACAGCAGTGACAATCTTTCTGACTCCCAAAGCAGAGAAAACAAC
---------ATC---AGCCAAGAGGGCCAAAGAGGAAGGTGGATGAGAAGAGTTCCCTCTAAGCTGCAGTCACAGCCGTCCTCTCCGCAGCCTCGATGCTCTTCGCCTTCTGTCCCCACCAGTAAACTTATCTCTCCCTCGCAGAAACACAGCAAGAAAGCTTTGAAACAGGCCTTGAAG
CAGCAACAACAGAGGAACCAGCGTAGACAAGGGGGGATGCCAACCACCTCCAGTCCCAGACTGCTTCTGAAAACC---ATCAAA---------GACATGGCTGACATTGCT---------------------------------------------------------------------
------------------------ACAACGACTGGCTGCATCATTACAGGTAGTCAAAAGAAAATAAAAAGTATTGTTTTTTTTAGCATCAATGTGAAACTGGAAAAAAAA---------------------------------------------------------------------
---------------------------------------------------------------ATTGTTCCACGGAAAGTTTCCCCAAGGTCAGGTCGTCTCAGCGCA------------------------------------------------------------------------
---------------------------------GGGCAGCTGAAACGCACCAAGTGCAAGATAGACGTGGAAACCCCGGACTCCATCTTGGTCAACACCAACCTGCGGGCTATCATCAATAAACACACTTTTTCGATCCTGCCGCCAGAGTGCCAACAGAGGCTGCTCACACTGCTGCCT
GAAGTCGACCGTCAGGCTTGCATGGATGGCCTT---CTGAAGGTCACCAGTTCTGCCTTAAACAACGAGTTCTTCACATCAGCAGCCCAGTCATGGAAGGAGCGACTGGCTGAGGGGGAATTCACTCCGGAGTTACAGCTACGAATGAGGCAAGAAATTGAAAAGGAAAAGAAAGTGGAG
CACTGGAAGGAGGCTTTCTTTGAAAACTATTACGGGAAAAGCAGTTCTGGCCTCAGCTTCAAGGAATCCAAAATGCTGACAGAGACTGATCTGAATCAGGAGTCTGGAAGGCTGCAGTCAGCTCTCCACATGGCA---------------GCAGCGGAGGATTCCAAGGGGGCTAAAGAC
AGGACGCAGGCTGATGTGGCTGTTGTGAAGAAGCTAGTGACA------------------------------------------------------------------------------------------------------------------------------------------
------CCAGAGGGAGCCCAAAAGCCAGTATCAGGTCAGAAAGAACAGGTTTTCACCACAGAGCCCATGAAGACAAGGCGCTCTCAGCTGGCTGAGGAATCCAAGGTGAACACAGTGGTGCAG---------------------GCTGTGCACGCACCTGAGGTAGAGAGAGTGACTGAA
CCGGCCCCAGTAGGGACCCCGCATGAAAAGGAGCTGAAAAAGGAAGTTCAACAAGAGAAAAACGAAGCC---------CCTGTGAAAAGCCTC------AGTCCTGCT---------------------------------GAGGCCGAGTCGAGGTCAAAAGAAGAG------CTGGCA
TCT---------GTACATAAGAAC------------ACTGAGGTCAGAATGGAGACCGCCGTCCCCTCAGAGCCTCTGAAAAGGGCATCCTTCAGTGAGCTGGAGGGAGAAGTGACTCCGGAAAAAAGGCTCCGAATATCATCCGTTTCCTCAGTGTCTTCAGTCTCCTCCGTCTCTCCT
CCTGCGTCATCCACATCAAGTCCCCTTACACCGGTTTTAGCAACAGACCAGAGGGTTCCACCACTTAAGATCCCAGTTTCTAGAATTCTTCCTGATCCACTGTCGCCCAGCCAAGTGTCACCCAGAACTCCGCTGGCG------GCCCCGCTCAGCAGCCCGGTTCGCACTGGCGCGCGG
ACCTTGGCGGACATCAAAGCCAAAGCTCAGCTCGCGCGAGCGCAGCGTGCTGCGGCGGCTGCAATATCGTCAGGCTGTAAGGGAGCTGCGACAGACCCGGGGCCGAGTGGAGGCCGCGGGGAGCAGCCGCAGTCGTCCGCAGGCCCC---------------AGCCCAGCATCCCCGCAG
ACGGCAGCCAGG------------GCCGCCAGCGCTCAG---------------------ACCAGCACACCC---CCGTCACACCCGGCA---GACTCTTCATCTCAGACAAGTCCAAGCCCGTCTCAGACCCTGGACACCACGCAGGCTGATGACAGGCCCAAAGGG---AATACTGGT
CCAGTCGGTGCA---------GGAACACCTGGGAGGGTTCAC------------------------------------------------------------------------------------------------------------------------------------------
------------------------------------------------------------------------------------------------------------------TCA------------------------------------------TCAACACAACTTATTTCCTCA
CCCGTGCAC------AAGGGAAAAGAAAGCCCTTTGCTTTCTGCACCGTTGACAAGAACCGGCACGTGCGTCCCTGCCAACAACCCTCTGGTCACTCAGCTTCTTCAGGGCAAAGAGGTTCCTTTGGAGCAGATCCTTCCAAAACCACTCTCAGCTTTGGAAGTGAAGAAGTCCACTTTG
TCCTGCGTTGGTAAGGGAAAG---ACTTCTGTCTCTGCAAAACCCCGGACGGATAAACAGACGTCGCACTCGGGCAGT------------------------------CCAGCAGGA------AGGGTCGTTTCAGATCCCAGCAGACATCACAGAGAACTTCCAGACAAG---------
---GACACTCAGGAGCAGATCCTCCAGGCCCTAATGCAGAGGAAA---------------GTCCAGCAGAGCTCG---CTGTGTAGTAGTCTGGGC---------CCGCAGCCCAAGTTTCCTCCCCTGGTGCACGTGGGAGAGCTCCAGGACCAGCCCAGAATGTCTGAGAGACTTCTG
GGACGCAAGAGGATGCCCAGACCTGCCGTGACCGGACATTATCTGCTCAACGTGTCCACGTACGGTCGAGGAACGGAGAGC---AGGAGGATGCCTCAGGCCGCCTCCACCAACACCTCTGTGTCCGGTTTCAAAAGTGAAAGCGCAGAAGGAGAGGGGGCAGTCAGG------GAACAA
---GAACCAGCCGGTGACGTTTCC------------CCCGTTGTTTCTGGGGTTAAAACAGAGAACCAGAGGTCCTCGCTGATCAGCTGC------------------------TGCTCC---------------GGCGTAAAGACTGAGCCTGGATCAGAGGAGAGCGCAGCCGACACG
------------------------ACAGCCAAAGACACCAGCTCTTGTACTCAGTCCCGCCGAAGGCGCCTCGACCTCTGCAGTAGTAATCCAGGAATCCCGCAGCCATATCATTCCCACGCGGAGCCCAGTCACCAGCAGCCACCTGCCTTCCAC------------------AACCAG
GGC---------------------TATGGCGGCACCATCAGCATGTCTGTACCTCACACCTTGAAACACAGCAGCGCGGGTAGCGGCTCCCGGACGTCCTCCTCGGAGGCCGACGTGGGCGGAATGGACGGCAGCGTCATGTCTTTCTCAGTGACCGTCACCACCATCCCCGCCGGGCAC
CCTTTGGACCGCAGCGGCCAGGACCAGCCCTCGCCCGAGCAGTCCTTCATGGAGGCCTCCGACATGGAGGACGTCCAGTCTAAATGCTACTGCCGGCTCAAGGCGATGATCATGTGTCAAGGATGCGGCGCCTTTTGCCACGACGACTGCATCGGGCCCTCGAAACTTTGCGTGTCTTGC
TTGGTTGTGCGA
>anchovy.18310_ANCH
------ATGAGGGAGAAACAGAGGAAGAAGAAGGGGCGGACATGGGCAGAAGCAGCTAAAACGGTGCTGGAAAAGTACCCCAACACTCCCATGAGCCACAAGGAGATCCTGCAGGTCATCCAGAGAGAACGGCTCAAGGAGATC------------AGTGGGACGTCGCCCCTGGCCTGT
CTGAATGCAATGCTGCACACTAACTCCCGAGGGGAGGAGGGCATCTTCTATAAGGTGCCTGGCAGGATGGGAGTCTACACACTCAAAAAAGACATAGCGGACGTGGTGAAGGAGTTGTCTGAGGAAGGCTCTGAGGACAGCAGCGATAACCTGTCTGACAGCCGCAGCACGGAGAACAGC
GGCAGCACCAAC---ACTAAGGAGGCCAGGAGGGGCCGATGGAGGAGGAGAGTGCCGGCCAAGCTGAAGTCCCAGCCCTCCTCGCCACAGTCTCGCTGCTCCTCCCCCTCCGTCCCCTCCAGTAAGCTCATCTCGCCCTCTCAGAAGCACAGCAAGAAGGCCCTCAAGCAGGCACTGAAG
CAACAGCAGCAGCGGAACCAGCGGAGGCAGTGTGTGATGTCGCCCGGCTCCAGCCCCCGCCTCCTTCTCAAGACCACCGTGAAGGGTCTGTCCGACAGTGCCGCCGACGCCAAGCCAGGTAGCACAGATTACCCACAATCCATCTCTCCAGCCCACTCCGCCATCACCACCACCTACCCA
CGCTTACGCTCATCATCCGTCGCCAGC---------------------------------------------------------------------------------------AAAGCAGCCTGGGAACTG---------------------AAGCAAGTGGAGCGG---CCCCCCGCC
AGCCCCCAGAACTCCAGCTCCTCGTCTTCCTCCTCCTCGGCCAAAGCTGACTGC------CCCCCTGCCGGCCGCAAGCTCTCCCAGCGCTCCAGCCGCCTCAGTGCA------------------------------------------------------------------------
---------------------------------CGTCAGCTGAAGCGCAGCCGATGTGAGATTGACGTGGAGACGCCGGACTCCATCCTGGTCAACACCAACCTGCGCGCCCTCATCAACAAGCACAACTTCTCCGCCCTGCCGCACGACTGCCAGCTCAAGCTACTCCAACTGCTGCCC
GAGGTGGACCAGCAGGCTTGCATGGACGGCCCTATGCTGAAGGTCACCAGCTCTGCCTTAAACAACGAGTTCTTCACCTCCGCAGCACAGTCCTGGAAAGAGCGACTCTCTGAAGGTGAGTTCACCCCGGAGCTGAGGCTGAGGATGAGGCAGGAGTTCGAGAAGGAGAAGAAGGTGGAG
GTGTGGAAGGAGCGCTTCTTCGAGAGCTACTACGGAGAG---AATTCGGGTTTGAGTCTAGAAGAAGCGCACAAGCTTCTC---------------------------------------------------------------------------------------------------
------------------GCA---GCTGCTAGCGAGCCCCAG------------------------------------------------------------------------------------------------------------------------------------------
------CCCAAGGCACCTGTTCAACAGCCTGCA---------------------------------------------------------------------------------------------------------------------------------------------------
------------------------------------------------------------------------GAGCCTCCCTGCAAACCAGCAGTAACAGCGCCGGTC---------------------------------ACCAGAAGCACT------CGAGAGCAGAGG---CAGGAC
CTG------------CAGAGGCAAGCGTCTCGAACAGAAGGCGAATCGGCAGCGACG------------------------------------------------------------ACGGAAAAGCCGCCGCTCAGCCAGACGGTGGTCTCC---------------------------
---------------AGCAGCGTAGTACGGCGGTCCGAGGGC------------------------------CCAGTCCTGAGA---------------------------------------------------------------------------------------GGGGCG---
------------------GCGAAGGCTGCCCTCGCATCGCAACAC---------------------------------------------------------------------------------------------------------------------------------------
------------------------------------------------------------------ACCCCGACGCCC------------------------------------------------------------------------------------------------------
---------------------------------CCCACACCC------------------------------------------------------------------------------------------------------------------------------------------
------------------------------------------------------------------------------------------------------------------TCA---------------------------------------------------------------
------CTC------CCTCCTCAAAAGGCA------------------------------------------------------------------------------------------------------------------------------------------------------
---------------------------------------------------------------------GAGGTTAGC------------------------------------------------------------------------------------------------------
------------------------------------------------------------------------------------------------------------------------------------CATCCAGAGTCGTCCAGGGATGCTTCC---------------------
---------------------------------------------------------------------------------------------------GCTTCCACACCAGAGGCCACCGCTGCT---------------------------------CTCGTGTCAGGCCCAGAGGAG
GTAGCTCCGGCTCCAACTCCAGGCCAGCCGGGAGGACCCCCTCCT------------------------------------------CCAGCTCCAGCTCCACCCCCTACGCCTGCCACC------------------GTCTCACCTGCCTCCCCAGTC---------------------
------------------------------------------------------------------------------------------------------------------------------------------------------------------------------------
------------------------------GCCACCATCACCACTCCTCCTCCCCCTCCCCCTGTCACTGCTACTGCTGACGCCCCT---------------------------------------------------------------GTCACTACTGCTGCTGTTGCTGCTGCT---
------------------------------------------------------------------------------------------------------------------------------------------------------------------------------------
------------
>ENSTRUP00000026920_TRUB
CCAGCCATGCGGGAGAGGCAGAAGAAGAAAAAGGGGAGGACGTGGGCGGAAGCCGCTAAAACGGTTTTGGAGAAATACCCCAACACACCCATGAGCCACAAGGAGATCTTGCAGGTGATCCAAAGAGAAAGGCTGAAGGAAATAAGA------TTTAGTGGCACCTCGCCGCTGGCGTGC
CTGAATGCAATGCTGCACACAAACTCTCGTGGTGAGGAGGGAATTTTTTACAAAGTTCCAGGCAGAATGGGGGTCTACACTTTAAAGAAGGACATCTCAGATGTGGCAAAGGAGCTGTCTGAGGAGGAGTCTGAGGAGAGCAGTGACACTCTTTCTGACACCCAAAGCAGAGAGAACAAC
---------ATC---AGTCAAGAGGGCCGAAGAGGAAGGTGGATGCGAAGAGTTCCCTCTAAGCTGCAGTCACAGCCGTCCTCGCCGCAGCCTCGATGCTCCTCGCCTTCTGTCCCCACCAGTAAACTCATCTCTCCCTCGCAGAAACACAGCAAGAAAGCTTTGAAACAGGCCTTGAAG
CAGCAGCAACAAAGAAACCAGCGTAGACAAGGGGGGATGCCAACCACCTCCAGTCCCAGGCTGCTTCTGAAAACC---ATCAAA---------GATATGGCGGACATTACT---------------------------------------------------------------------
------------------------ACAACT------------------------------------------------------------------------------------------------------------------------------------------------------
---------------------------------------------------------------GTTGTTCCACGGAAAGTTTCCCCAAGGTCAGGTCGTCTCAATGCAGGTGAACAAGTCATCTTAAAAAGGTGCCATGCCGCCAATATCACAACATACTTATTGTTGGAAACTCAGTTA
TTAAAAGAATTACAAATAACTGAACGTACCTCAGGGCAGCTGAAACGTACAAAGTGCAAGATTGACGTGGAAACCCCAGACTCCATTTTGGTCAACACCAACCTGCGAGCGATCATCAATAAACACACTTTTTCGATCCTGCCCCCAGAGTGCCAACAGAGGCTGCTCACACTCCTGCCT
GAAGTCGATCGTCAGGCTTGCATGGACGGCCTT---CTGAAGGTCACCAGTTCTGCCTTAAACAATGAGTTCTTCACATCAGCAGCCCAGTCATGGAAGGAGAGACTGGCTGAGGGGGAATTTACTCCAGAGTTGCAGCTACGAATGAGGCAAGAAACTGAAAAGGAAAAGAAAGTGGAG
CACTGGAAGGAGGCGTTCTTTGAAAACTATTACGGTGAA---AATTCTGGCCTCAGCTTTGAGGATTCCAAAATGCTGACAGGGACTGATCTGAATCAGGAGTCTGGAAGT---CAGCCATCGCCTCACATGGTG---------------GCACTGGAGGATCCCAAGAGGACTAGAGAC
AGGACCCAGGCTGACATGGTTGTTGGGAAGAACACAGTGACA------------------------------------------------------------------------------------------------------------------------------------------
------GTGGAGGGAGCTCAGAAACCAGCATCAGGTCAGAAAGAACAGGCTTTCACCACAGAGCCCATGAAGACACGGCGTTCACAGCTGGCTGAGGAATCCAAGATGAACACAGCGGCGCAG---------------------GCTGTGCCAACACCTGAGGTAGCGAGAGGGACTGAC
CTGGCCTTAGTAGGGACACTGCATGAAAAGGAGCTTAAAAAGGAAGTTAGACAAGAGAAACGAGAACGC---------CCTGTGGACAACATC------ATCCCTGCA---------------------------------GAGACCAGGGCAGGGTTAAAAGAAGAG------CTGGCC
TCT---------GTGCACAAGTCTGCTGAGCAGACCACTGAAGTCAGTATGGAGACCGCCACCCACTCAGAGCCTCTGAAAAGGGCAGCCTTCAGTGAGCTGGAGGGAGAAGTGACGCCAGAAAAAAGGCCCAGATTGTCATCAGTTTCCTCAGTGTCTTCAATCTCCTCCGTGTCTCCT
CCTGCATCATCCACATCGAGCCCCTCTACACCAGTTTTAGCAACAAATCCAAGGGTTCCACCACTTAAGATCCCAGTTTCTAGAATTCTTTCTGTTCCACTGTCACCCAGTCAAGTGTCACCCAGAACTCCACTCGCG------GCCCCACTCAGCAGCCCAGTTCGCACCGGCGCGCGG
ACGTTGGCAGACATCAAAGCCAAAGCTCAGCTGGCCCGAGCCCAGCGAGCAGCAGCGGCTGCGTTATCATCTGTGTGTAAGGGAGCTGTGACAGACCCGGGGCCAGGTGGAGGCGGCGGGGAGCAGGCCCTGTCGTCACTAGGCCCC---------------AGCCCAACGTCCCTGCCT
GCGTCGGCCAGG------------ACAACAGCCCATCAG---------------------ACCAGCACACCC---CCATCACGCCCAGTA---GACTCTGTAGCTCAGATAAGCCTAAACCCGTCTCAGACACCATACGCAGCGCAGTCTGATGATAGACACAAAGGA---AATGAGGGT
CCGGCCCGTGCA---------GGAGCACCATGGAAGGAAAGT------------------------------------------------------------------------------------------------------------------------------------------
------------------------------------------------------------------------------------------------------------------TCC---------------------------------------------------------------
------CTG------AAGGGACAAGAAAGCCCTTCACTCTCTGCAGCACTCACCAGAACAGGCACCTATATCCCTGCAAACAACCCTCTGGTCACTCAGCTACTTCAGGGTAAAGAGGTTCCTCTGGAGCAGATCCTTCCTAAACCACTCTCAGGTTTGGAAGTA---AAGTCCACTTCA
TCCTGTGTCAGTAAAGGGAAG---GCTTTTGTCTCTGCAGAACACTGGACAGATAAACACACGTCACACTCA---------------------------------------TCAGGA------AGAGTTGTCTCAGATCACACCAGACATCACAGAGGACTTCCAGACAAG---------
---GACACTCAGGAGCAGATCCTCCAGGCTCTAATGCAGAGGAAG---------------GTCCAGCAGAGCCAG---CTGTATGGTAGCCTGGGC---------CCTCAGCACAAGTTTCCTCCACTGGTGCATGTGGAAGAGCACCAGAACCAGCCCAGGATGTCCGAACGACTTCTC
GGACGTAAGAGGATGCCGAAGCCCGCCATGACCGGGCACTATCTGCTCAACGTGTCCACATATGGCCGAGGGACCGAGAGC---AGGAGAACGCGTCAGCCCGCCTCAACCAACGCCTCTGTGTTCAGTTTAAAACGTGAAAGCGCAGAAGGAGAGGAGGCAGGTCTG------GAACCA
---GAACCGGCCGGTTACATTTCC------------CCTGTGGTTTCTGCGGTTAAAATCGAGAACCCGGGATACTCAGTAATCAGCTCC------------------------GTCAACACGGGGAGCGTTCAGCGTGTAAAGAGGGAGCCTGGATCAGAGGACGGCGCGGCGGGCGCT
---AACAGCAACGGCGCCGGCGCGGCAGCCAAAGACACCAGCTCCTTCTCTCAGTCACACCGAAGGGACCTCCAACTCTGCAACAGTCATCAAGGAATCCCCCAGCCATATCGTTCCCAAGCGGACCCCAGTCACCAGCAGCCACCTGCCTTTCAG------AGAACATTGGACAACCAG
GACGCGGCGGCGGCGGCGGCGTGCTACGGCGGCACCATCAGCATGTCTGTGCCTCTTGCTTTGAACCCCGGCGGTGCAGGGAGCGGCGCCTGCACGTCGTCCTCAGAGACCGACGTGGGCGGAATCAACGGCAGTGTGATGTCTTTCTCGGTGACCGTCACCACCATCCCCGCCGGTCAC
CCTTTGGACCACGGCGGTCAGGACGAGCCCTCTGCCGAGCAGTCCTTCATGGAGAGCTCCGGCATGGAGGACGTCCAGTCTCAATGCTACTGCCGGCTCAAGGCCATGATCATGTGTAAAGGATGCGGCGCCTTTTGCCACGACGACTGCATCGGCCCCTCAAAACTTTGCGTGTCTTGC
TTAGTTGTACGA
>ENSDARP00000100263_DRER
------ATGAGGGAACGACAGAAGAAGAAAAAGGGCAGAACATGGGCAGAGGCCGCCAAAACGGTGCTTGAGAAGTACCCCAACACACCCATGAGTCATAAAGAGATCCTGCAAGTGATTCAGAGAGAAAGGCTGAAGGAGATA------------AGTGGCACTTCTCCTCTTGCTTGT
CTCAATGCCATGCTCCATACAAACTCACGTGGAGATGAAGGGATCTTCTATAAGGTTCCAGGCCGAATGGGAGTCTACACACTGAAGAAGGACATTGGAGATGGGGTGAAGGAACTGTCAGAAGATGCTTCAGACGACAGCAGCGAC---ATGTCGGATTCTCGATGCACAGAAAATACC
AGCAGCACTGGCTACAGCAAGGACGGACGCAGAAGAAGGTGGACAAGGAGAGTGCCAACAAAACTGCAGTCTCAGCCGTCCTCCCCGCAGTCTCGCTGTTCATCTCCATCAGTCTCCAGCAGCAAACTCATGTCTCCATCACAGAAACACAGCAAGAAGGCCCTCAAACAGGCACTGAAA
CAGCAGCAGCAGAGAAATCAGCGGCGACAATGTGGAATCTCTAATGCCTCCAGCCCACGACTGCTCCTCAAGACT---GTCAAA---------GACATGGCTCATGACTCC---------------------------------------------------------------------
------------------------TCC---------------------------------------------------------------------------------------AAATCTTCCTGGGAGCTG---------------------AAAAAGAGTGAACGC---TGCCCTGCC
AGTCCACATAACTCTACCTCCAGCTCATCC---TCCTCTGTCAAAGCAGATGTGTGCCACACATCCAGTGCCCGCAAGGTGTCGCAGCGCTCCAGCCGGCTAAATGCC------------------------------------------------------------------------
---------------------------------AGACAATTGAGACGCAGCAGGTGTGAGATAGACGTGGAGACACCAGATTCCATCCTTGTCAACACCAACCTGAGAGCACTAATCAACAAGCACACCTTCTCACTGCTGCCTACAGATTGTCAACAGAAGCTGCTTAAGATGCTGCCT
GAGGTTGACCAGCAGGCCAGTATGGATGGAGCC---TTGAAGGTGACCAGCTCTGCCTTGAACAATGAATTCTTCACATCAGCAGCACAGTCTTGGAAGGAGAGGTTGTCAGAGGGTGAATTCACGCCAGAGCTGCGACTGAGAATGCGGCAGGAAATTGAGAAGGAAAAGAAGGTGGAT
CTTTGGAAAGAGCAGTTTTTCGAAAGCTACTATGGTGAA---CATTCTGGCTTGTGTATAGAGGAATCCAAGGAGTTGACA---------------------------------------------------------------------------------------------------
------------------GAG---GCTAAAGAACTTCCTGAACCAGCTAAGAAAGCAGTTGTACCAGTAAAGCCAGAGATTGTCATTGAGCCTCGGAAGGTAAATCCGGTTATAGAGGTCATTCACATGGAGCTGAGATCCAGAGATGTGAAATCAACTGTAATGCATACCTCT------
------CCTGAAGAGCCTGTCAAACTTCCTGCCTCTGAGAAA---------------------------------------TCACGTTTATCCTTAGACACGAAAAAGGATGTACTGGTGGAA---------------------TTGATTCCAGTGTCTTCTACACAGAAAATGGTGGAT
CCCAAACCAGACAGT---------------------------------------GAGAAAACACTGGAGAGTGAGATCAGATGTAAGACCCCA---ACATCTCCTTTGGAAGCAATGGTAACTTGCTTGAAAAGAAAAGAGACACATAGCACA------AAAGAGGAAAGT---CCTGTT
AGTGGGGCTGGA---CAGGCATTAACGGAAAGGAATAAGGGTGGATCTACAGCAACTGCTGTCACGTCTGAACCTCTGAAAAGAAAAATCTCTAGTGAACAAGATGCAGAAGTCATAACAGAGAAGAAACCCCGCAGCTCTTCACCAGAAGAG---------------------------
---------------TCACCAACAGTGACAGCTAAGGAAAAATTAGAACAGAGAGTACCTCCTCTCAAAATCCCAGTCTCAAGAATACTCTCTGCCCCTGCTTCTATTGAGCAGATATCTCCAAGGACTCCTGTTCCCTTGACCCCTCCTAGCGTCCGACCGGGACGTACAGGGGCACGC
ACTCTTGCTGACATCAAGGCAAAAGCCCAGTTAGCACGCGCACAGCGTGCTGCCGCAGCAGCA---------------------------------------------------------------------------------------------------------------------
------GCCAGA------------TCATCTTCCTCAAAGGGAACTGGCTCAGTTGGAGGTACCTCAACACCCTCTCCAGCTCGGTCCCTTTCAGAAGATTTTTCACCAGCAAGCAGC---------------------------------------------AAAAGTCAATCTGTGTCA
CCTATAAAGTTA---------AGCTCGGGATCTCCTGCCCCTGAAGGCACAGTGACTCTCTCACAAACCTTTCCTTCCTCAGGTTCTGCAGGATACACCGACCCTGTTTTTGCGCAGGCCTTCAGTGCGAGCCAGGGTTTTTTAAAAGAAAATCGCTCTTCGTTTGGGTTGCAAACCACT
CAGTGCTCATTGAACCCAATAGGCAAGGATCAGCATTACCTTCTTTGTCCTGAAGGCACATTAGCACCTTCAGGTCAAGCAGGAAACGTGACTGTCTCAAACACAATTGCACAAAGC---------------------------------------------------------------
------CAG------AGACCACAGCAGACTCTTTTTGCAGGAGCATCAGCTGCCAAGCTTATCTCTTCAATCCCAGAAAATAATCCTCTGGTCACCCAGCTTCTTCAAGGTAAAGAGGTTCCCTTAGAAAAAATTCTCCCAAAGCCACTAACCAATGCTGAGGTTCAATCTGTGGCAATT
TCTGCCAGGGATAAAGGGAACCTTGACACCACTACTGCTGGGTGGAAAAAAGATAGCCCAACTATTCAAGAAGTCAGCAAATTTGTGAACCAAGTTCCTTTCGACCAACCTGCGAAG------CAAGTCAGTAGT---------------------------AGGGACAAATTTGTCAAA
GTCGGCACTCAGGACAGGATCCTCCAACCACTAAGGGAGCAGAAGCACACCAGCTCAAACCGTCAATCTTCCCAG---TTTCATTCCTGC---------------------------------CATTTAGGTCACCCTGAGAGTAGCCAGGACCAGAGT---GTCCATCTCGGAATCTTT
GGACGGAAAAGAATATCGAAGCCAGCTATGACAGGACATTACCTCCTCAATGTCTCCACATATGGTAGAGGATCTGAGAGCAGCAAACGGCCACATCAGGCTAGTAATACAAGCACTACCCTAGCCAACCTGAAAAAAGAGAAAATTGAAGCAGAGGATAGTGTGAAAGGGACGACGGAA
---TCACTTGCCGGTACCACTTCTCAAGGACACGCACCTTTCCCAAGT---GTCAAAGTGGAACAGCAGGGATGTTTCATCAGCAAACCAGATGATGGTTTGGCACCTCAACCATGTACT---------------GATGTAAAGTCTGAATCTCCATCGCTGAGCTGTTTGTCCAGCAAA
---GAAGAAGGCAGCTCTTCAACTAGAACCAAAGAAACATGCTCAAAAGGGCAG---------------CTTGATATGTGCAGCACTATACAGGGTAAAACAGAGCCATAT------------------------CAATTAAGTGACTGTCACCAA------CGCATGTTCTTGCCTCAG
AAAGCCCATAATGGAACT---CAGTATGGTGGCAGTATAAGCATGTCTGTCCCTCATGCACTGAACCACAGCATGCCTGACACTCCGTCCTGCAGTGGCGATGGTGAAACGGCTGGTGGAGGTATG------------ATGTCTTTTTCTGTCACGGTCACCACCATACCTGCCGGCCAC
CTACTGGATCAGAGCAGTCAGAGGGAGACCTCACCTGAGGAAGCCTTCATAGAAACCTCTGGAATGGAGGATGTCCAGTCAAAGTGCTACTGTCGACTGAAGGCCATGATTATGTGCAAGGGATGTGGTGCATTCTGTCATGATGATTGCATTGGTCCATCCAAACTATGTGTCTCGTGT
TTGGTGGTACGA
>ENSGACP00000015043_GACU
---------------------------------------------------------------GTTTTGGAGAAATACCCAAACACGCCCATGAGCCACAAGGAGATCTTGCAGGTGATCCAAAGAGAAAGACTTAAAGAAATA------------AGTGGAACCTCGCCGCTGGCATGT
CTGAACGCAATGCTGCACACAAACTCTCGTGGAGAGGAGGGGATCTTCTACAAAGTCCCAGGCAGGATGGGGGTCTACACATTAAAGAAGGACATCTCCGATGTGGCAAACGAACTGTCTGAGGAGGGCTCCGAGGAGAGCAGTGACAATCTGTCGGACTCCCAGAGCACAGAAAACGAC
AGCAGCGCCCTC---GCACGAGAGGGCAGGAGAGGAAGGTGGATGCGAAGA------------------GGTACTCCGTCCTCTCCGCAGCCTCGGTGCACGTCGCCTTCTGTCCCCGCCGGTAAACTCATCTCTCCCTCGCAGAAACACGGCAAGAAAGCTTTGAAACAGGCCTTGAAG
CAGCAGCAACAGAGAAACCAGCGCAGACAGGGGGGGATGCCAACCAGCCAGAGTCCTAGACTACTTCTGAAAACC---ATCAAA---------GATATGTCCGACACCAGT---------------------------------------------------------------------
------------------------GCTACT---------------------------------------------------------------------------------AAGACCGGTAGGTGGCAGCTATTATATTGTCAAATGCAATATAAAAAGGAATCAATA---GTATTAGAT
CTTTCTACTTTTCCTCTC------------------------CAAACAGACTTGTGCCGCCCAGTCGTCCCTCGGAAGGTTTCTCAGAGGTCAGGCCGCCTTGGGGCA------------------------------------------------------------------------
---------------------------------GGCCAGCTAAGACGTACAAAGTGCAAAATAGATGTGGAAACTCCAGACTCCATTTTGGTCAACACCAACCTAAGGGCGATCATCAACAAGCACACCTTCTCCGTCCTGCCTCCTGACTGCCAACAGCGGCTGCTCAAACTTCTTCCT
GAAGTTGACCGTCAGGCTTGCATGGACGGCCTT---CAGAAGGTCACCAGTTCTGCCTTGAACAATGAGTTCTTCACGTCAGCGGCTCAATCTTGGAAGGAGAGACTGGCTGAGGGAGAATTCACCCCTGAGTTGCAGCTACGAATACGCCAAGAAATAGAGAAGGAAAAAAGAGTTGAG
CTCTGGAAGGACGGCTTCTTTGAAAACTATTATGGGGAA---AATTCTGGGCTCAGCTTTGAGGAATCCAAAGAGCTGACGAAGGCTGACGTGAATCCGGAGTCCGCCGGGCCCCGTTCCCCGCCTCATCGGACGGGACCTGCCGCTCAGGCACCGGTGGATCCCAAGGTCAACGAGGAC
AGCGACGCTGCAGCTACCGCC---GCGAAGGACGCCAAGCCC------------------------------------------------------------------------------------------------------------------------------------------
------CCGAAGGAGCCCGGGAAGACGCAGTCTGCCCAGAGGGAGCCCGTCCCCACCACCGAGCCCATGAGGACGCGGCGGGCGCAGTACGCCGAGGGCCGTAAATTGAGCGGCACGGCGCAGCCCGGG------CCGACACCTGCGGCGAAGAGACCGCAGGCCGAGGAGCCGACTGAG
AAGGCCTCAGCAGGTGCACTGCCTGAGAAGGAGTTTAAAGAGGAAGTGAAGCAGGAGGAAACCAAACTCCCCCAGCTGCCCGTAAAGACGAGC------CGCTCATTA---------------------------------TCGGCTAGTTTGGAGGTAATAGAGGACCAGCCACAGGTG
TCT---------GTGGTTAAGCCAGCCGAAGAC---------------------------------TCTGAGCCGCTGAAAAGGAAATCTCTCGGTGGGATCGGCGACGAATTGACACCAGAGAAAAGGCCCCGTTTGACCTCGGTGTCCTCATTGTCCTCAGTCTCCTCTGTATCTCCT
CCAGCGACATCCTTGTCTAGCCCTGCTACACCAACCTCGGCAACAAATCACAGGATTCCTCCACTCAAGATACCGGTGGCACGAATTCTTCCCGTTCCTTTGTCACCAAGTCAAGTCTCCCCCAGGACTCCTCTCCCA------GCCCCGCTGAGCAGCCCGGGCCGTACCGGTGCTCGC
ACTTTGGCTGACATCAAAGCGAAAGCTCAGCTGGCCCGGGCGCAGCGGGTCGCA---------------------TCGAAGGGAGCGGTGCCGGGCCCGGGGCCGGGCGGAGGCAGCGGTGAGCAGAAACTGCCGTCG------CCC---------------AGCTCGACGCCCCCCCAG
GCATCGACCAGGCTACCGGCCTCCAGCAGCAGCAGTCGG---------------------ACCGGTACGCCT---CCTTCTCGCCCACTG---GAATCTTTTGGTCAGCCAAGCCCCAAGTCGTCTGATACATCTCGCCCCAGCAAAACGGACGAAGACGTCCAAAGTCAATCTGCTGGT
TCGGTCGGTGCAGCACCCGATGGC------------GTTCAT------------------------------------------------------------------------------------------------------------------------------------------
------------------------------------------------------------------------------------------------------------------GCG---------------------------------------------------------------
------CACGCCCTGAAGGCACAGGAA------ACCATTGCTGGATCA---ACAAAGGCCGGCTGTTGTGCACGTGCAAATAACACGCTGGTCACTCAGCTTCTGCAGGGGAAGGAGGTTCCGTTGGAGAAGATCCTCCCTAAATCGATTTCCACCTTGGAAGTGAAGATGTCAAACGTA
CCCTGCGGTAGTAAGGGGAGG---ACGGCGCACTCTGCTGAGCACAGGGCAGATAAGCCACTGTCCCACCACTTCAAT------------------------------GCAGCAGGA------GGAGTGGTCTCAGAATACACAAGGCACCAAAGGGAACTCCCCGACAAG---------
---CAGACTCAGGAGCAGATCCTGCAGACTCTAATGCAGAGGAAA---------------GGCCAGCAGAGCCAG---TTTCACGCTGGCGTGGGG---------CCTCAGCACGATGTCCACCAGCTGGTGCATGCAAAAGAACGCCAGGACAAATCCAGGATTACGGGGGGACTTCTG
GGTCGAAAGAGGATACCCAGGCCTGCCATGACGGGGCATTACCTGCTCAACGTGTCCACGTACGGGCGAGGACAGGAGGGC---AAGAAACTGCAGCAGTCCGTCATCTCCAACGTGTCTTTGTCCAGTTTAAAAAGGGAAAGCACAGAAGAAGAGGAGGCGGCAAAG------GGAGAA
---GAACCCGCCAGTAAATGTTTC------------TTCCCTGCCGCTGTGGTTAAAAGCGAGCAGCTTGGATTCTCGATAGCCAAGCTTGACGAGGCGTCAGGCGTTCAGCATTGCCCC---------------GGCGTAAAGACCGAGCCTGGATCGGAGGACGGCGCGGCCTGCGGC
---GAACACAGCTGCCCCGGCGCCGCC------------AGCTCCTTTTCTCAGTCACTCCGAAGGCACCTGCAACTCCGCACTAGTACCCAAGGAAACTCCCAGCCGTGTCTTACGCCAGCGGACCCCCACCACCAGCGGCAGGCTGCTTTTCACGCGCAGAGGACGCTCGATGACCAG
GAAGCCGCGGCGGCGCCA---TGCTACGGCGGCACCATCAGCATGTCCGTACCTCACACCCTGAGCCACAGCGCCGCGGGCGTGTGCTCCCCCGCCGCCTCGTCCGAGGCGGACGGCGGCGGG---------AGCGTCATGTCCTTCTCCGTGACCGTCACCACCATACCCGCCGGCCAC
TCGGCGGAGCGCGGCGACCCGGGCGAGGCCTCGCCCCAGCGGGCGTTCATCGAGGGCGCCGACATGGAGGAGGTGCAGTCCAAGTGCTACTGCAGACTGAAGGCGATGATCGTGTGCAAGGGATGCGGAGCCTTTTGCCACGACGACTGCATCGGCCCCTCCAAACTGTGCGTGTCGTGT
TTAGTCGTGCGA
>ENSXMAP00000015710_XMAC
------ATGAGGGAGAGGCAGAAGAAAAAGAAGGGCAGGACGTGGGCGGAAGCCGCTAAAACGGTTTTGGAGAAGTACCCTAATACTCCTATGAGCCATAAAGAGATCCTGCAGGTCATCCAAAGAGAGAGGCTTAAAGAAATAAGATCCCTC---AGCGGAACCTCGCCGCTGGCATGC
CTGAATGCCATGCTGCACACAAACTCTCGGGGTGACGAGGGCATCTTCTACAAAGTCCCGGGCCGGATGGGAGTCTACACGTTAAAGAAGGACATCTCAGAGGGGGTGAAGAAGCTGTCGGAGGAGGGCTCCGATGAGAGCAGCGACAATCTATCGGACTCCCGAAGCTCGGAGAAC---
AGCAGCACCGTT---CCTCCAGAGGGCAGGAGAGGACGGTGGATGCGAAGAGTCCCCTCCAAGCTGCAGTCACAGCCGTCGTCTCCGCAGCCACAGTGCTCATCGCCTCCCATCTCCTCCAGTAAACTCATCTCTCCCTCACAGAAACACAGCAAGAAAGCACTCAAACAGGCGCTGAAG
CAGCAACAGCAGAGAAATCAGCGCAGACAGGGTGGTATGCCAGCCATCTCCAGCTCCAGGCTGCTGCTAAAGACC---ATCAAA---------GACATGGCAGAAAACATT---------------------------------------------------------------------
------------------------ACAACA---------------------------------------------------------------------------------AAGACTGGTTGCTATTCGTGG---------------------AAAAAGGCTGGAGTC---AGCTTTACA
GTTAGCAGTTCTTCAAATTCACAAAGGTTTTCTTCTTTTGTCCAAACAGAGTTATGCCACCCCGTCGTACCCAGAAAAGTTCCTCAGAGGTCCGATCGTCTCAGTGCA------------------------------------------------------------------------
---------------------------------GGGCAAATAAAACGCACAAAGTGTAAAATAGACGTGGAAACGCCAGACTCCATTTTGGTTAACACCAACCTGAGAGCCCTCATCAACAAGCACACCTTCTCCGTCCTGCCTCCCGACTGCCAGCAGAAGCTGGTCAAACTCCTGCCT
GAGGTCGACCGACAGGCTTGCTTGGACGGCCTT---CTGAAGGTTACGAGCTCGGCTTTAAACAACGAATTCTTTGCATCGGCAGCGCAGTCTTGGAAAGAGAGGCTGGCTGAAGGGGAATTCACACCCGAGCTGCAGGTCCGAATGCGTCAGGAAATCGAGAAGGAGAAGAAAGTTGAG
CACTGGAAGGAGGCTTTCTTCGAAAATTACTACGGGGAA---AATTCAGGCCTCAGCTACGAGGAGTCCAAAGAGCTGATAAAGCCCGATGGGAATAAGGAGACTGTCAGGCGCCGCTCTCCTGTTTGCCAGAAAAATCCAGCTGCTCAGCCTCTGGAGGACAAGAAGAGCGCCAAGGAC
TGCGTCCAGACCGATGCTGCC---CCGAGAGACAAGAAACCA------------------------------------------------------------------------------------------------------------------------------------GCGGAG
AAATCCCCG---GACCCTCCGAAGGAGCTGCCCCGACACAAAGAGTCCGTCCCCACCACGGAGCCCATGAAGACGCGTCGGTCACAGCACGCAGAGGATCGAAAGCTCAGCGCAGCCGCTCAGACCGGGCCGCCGCCGCCGCCGGCTGTGAAAACACTGGAATCGGAGAAACCGGCCGAG
CGGAGCCCGACTAGCACACTTCATGAAAAGCAACAGAAGGAGGAAAAAGAGGAGAAGAAACTCCCTGAGTCG------CCCGTGAAGACGAGC------CCCCCACTA---------------------------------AAGCCCAGTGTGGATGTAAAGGATGACCAG---CTGGTG
ACC---------GCGGTGAGACCTGCTGCGGGTGACGAAGAGGTCGCCTCGGAGCCCAGCGCCGGCTCGGACGCCCACAAAAGGAAAACCCTCTGCGAGACGGAGGGGGAGGTGACTCCAGAGAAAAGACCCCGTTTGTCTTCCGTTTCCTCCGTGTCATCGGTCTCCTCC---------
---GCGTCATCCATATCCAGTCCCGCCACGCCA---TCTCCGACAAGTCAGAGGGTCCCGCCTCTCAAGATCCCAGTGTCACGAATTCTTCCTGTCCCTCTGTCACCAAGCCAAGTCTCGCCAAAGACTCCCCTCCAG------GGCCCGCTCAGCAGCCCGGGCCACACCGGAGCTCGC
ACGCTGGCTTACATCAAAGCCAAAGCTCAGCTCGCCCGAGCGCAGCGCGTAGCAGCCGCCGCCGTGTCATCCGCATCGAAGGGAGCGGTGCCGGGGCCGGGGCCGGGTGGAGGTAGCGGTGGTGATCACGGGCAGCCA------TCACCCAGCCCCAGCCTCAGCCCAACTTCCCCACAG
GCCTACACCAGATTACCAGCCACCAGCAGCAGCAGCAAC---------------------CAATCCAGTGAG---CTTTCTCCTCCGCTC------AGCTCAAGACCAGCTGATGACAGGCAAAGCAATCATTTT---ACCAGT------------------------------------
------------------------------------------------------------------------------------------------------------------------------------------------------------------------------------
------------------------------------------------------------------------------------------------------------------ACAGTCCAAAAGAGCTACAATGCTTCAGTAGAACATTCATCAATG---------------------
------CAGACTGTAAAGGATAAGGACGCCCCAACAAGTGCTGCATCACTAACCAGAACCAGTTCTTTCATTCCAGCAAACAACCCCCTTGTGACACAGTTGCTGCAGGGAAAAGAGGTTCCACTGGACCAGATCCTCCCAAAACCCCTCTCCCACACGGAGATTCGGGTGTCGAGCCAG
GCTTCTGGAAATAAGGGGAAA---ATGACACATTTTGTTGATCATAAAGGAGATAGGCACGTGTCTGCGCAAGCCAAT------------------------------ACCGCCGGACGTGCC---------GCAGAATGCACAAAACATCACCAGGAGCTTCCCGATAAG---------
---GAAACCCAAGAGCAGATCCTACAGACGCTGATGCAGAGGAAA---------------GCTCAGCAACAGAGGCAGCCGCCTGGAGGAGCAGGGCTGCTGCCCGCACACCACAGGGTGCCGCAAATGCTGCACACACAGGAATGTCGGGAGCAGTCCAGAGTGTTGGTTGGCTTTCTG
GGTCGGAAGAAGATCCCTAAGCCGGCCATGACGGGGCATTACCTGCTCAACGTGTCCACGTACGGCAGAGGATCAGAGAGC---AGGAGACTGCAGCTGTCAGTCTGCCCGAACAAGTCT------GCTTTGAAGAGGGAAAGCACAGACGGAAAGGAGACAGCTAAG------ACGGAA
---GAACCAGTGAAGAAAGATTTC------------GCGTTCGTTACTAGGGTGAAAACCGAGCAGCAGGGATGTGCGGTCACCAGGGCCGACGACCCGCCAAGTTTTCAGCATTGCTCT---------------GGCGTAAAGACTGAGCCTGGATCTGAGAGCAATGGAGCCGGTGGT
GCCGACAATGGCGTCACCAGTGCTAAAGCCAAAGACATCAGTCCGTTTTCTCCAGCGCACCGAAGTCACCTCGAACTCCGCAATAACAATCAAGGAAACTCTGAGCCATATCTTTCCCTCATGGACCCCGGTCACCAGCAGCTCACTGCCTTT------CAGAGGGCGCTTGACAATCAG
GAGTCGGCGGTAGCCTCC---AGCTACGGCGGCACCATCAGCATGTCTGTACCTCACACTTTGGACCACAACGCCGCGGGCACCGCCTCTTCCGCACCCTCATCAGAGGTCGACGGCGGGGGCATCTGTGGGAGCGTCATGTCGTTCTCGGTGACCGTCACCACGATACCAGCCGGTCAC
GCGCTAGACCATGGCAATCAGGGCGAACCCTCGCGGGAGCAGTCCTTCATCGAGGGCGCCAACATGGAGGACGTTCAGTCGAAATGCTATTGCCGACTGAAGGCGATGATCATGTGCAAAGGCTGTGGAGCCTTCTGCCACGATGACTGTATTGGCCCTTCGAAGCTGTGCGTGTCATGT
TTAGTGGTACAG
