# Supplementary material for: Global expression pattern of genes containing positively selected sites in European anchovy (Engraulis encrasicolus L.) may shed light on teleost reproduction
Source: PLoS One. 2023 Aug 11;18(8):e0289940. doi: 10.1371/journal.pone.0289940 (PMC10420382; doi:10.1371/journal.pone.0289940)
Supplement: S1 File — (ZIP) [file pone.0289940.s008.zip › alignments/anchovy.18321_ANCH.fas]

>ENSONIP00000006684_ONIL
ATGCCGATAGTGGATAAACTCAAGGAGGCTTTAAAACCTGGCCGAAAGGACACAGGCGATGAGGGTGACCTCAACAAGCTATTGGCCTCTTCTGCCAAGAAGGTCCTTTTGCAGAAAATAGAGTTTGAGCCTGCCACCAAGGGGTTCTCCTATCAGCTTGACAGCCTAAAGAACAAGTAT
GTGATCCTCAATCCTAGGACTGAGGGTGCCACAGCGCAGAAAGCCGCAGAGCCTGCTCAAATTAAGAGGCAAGTCTTAGAGAATGTGGTCGGGAGCCAGAGTGATGGGATCCCTGCACCGCAGAAGATGCTCTTTCCAGGGAACAAGATCACCCTTAAGTGGGAGCGTGTATACAGGGTG
GGAGCCGGCCTCCACAACCTTGGAAACACCTGCTTCCTCAATTCCACAGTGCAGTGTCTCACCTACACGCCGCCACTTGCCAACTACTTACTCTCAAAGGAGCACAGCCGTGTCTGTCACCAGTCAGGCTTCTGTATGATCTGTGTAATGCAGAACCATATCATCCAAGCCTTCGCCAAC
ACAGGCAACGCCATTAAGCCCGTCTCCTTCATCAGAGACCTAAAAAAAATTGCAAGACATTTTCGCTTTGGTAGTCAAGAGGACGCCCATGAATTTTTGCGGTACACCATCGATGCCATGCAGAAAGCCTGTCTCAATGGCTATCCGAAGCTTGACAGGCAGACCCAGGCCACGACACTG
GTTCACCAGATCTTTGGAGGTTACCTCAGGTCAAGAGTAAAATGCTCTATTTGTAAAAGCGTCTCAGATACGTACGATCCTTACCTGGATATCGCCGTTGAGATTCGGCAAGCAGCAAACATAGTGCGAGCCTTGGAACTGTTTGTTAAACCAGATGTTTTAAGTGGAGAGAATGCCTAC
ATGTGTGCCAAGTGCAAAAAGAAAGTGCCGGCCACCAAGCGCTTCACAGTGCATCGAACATCCAATGTACTCACCCTTTCACTGAAGAGGTTTGCAAACTTCAGCGGTGGAAAAATAACAAAGGATGTTGGTTACCCAGAATTTCTAAACATCCGCCCTTACATGTCTCAGAGCTCAGGC
GATCCTGTCATGTACGGCCTCTATGCTGTTCTGGTGCATTCAGGCTACAGTTGTCATGCTGGACACTACTACTGCTATGTGAAGGCAAGCAATGGACAATGGTACCAAATGAATGATTCAATGGTGCACTCAAGTAACATCAAAGTGGTCTTGAACCAGCAGGCTTATGTGCTGTTCTAC
TTGAGGATACCTGAAACCAAGAAAAATGCAGATGGGCAGACCACCAAGCAGGGGATGTTGCATTCCGGGAAAAATACGGCACCGTCGGAACAGATAAAGAGGTCCAACTTGAACGGGCCTCTCTCTTCCCCACAGGTGAAAAAGAAACTTGAGCCAGCCCAGCTGCGCAAGATCCAGTCG
ATGGACGGTGGTTTGGGTTTGCCCATTTCCAGGAACGGTGTGAGCACTCAGCCACAGCCCAGACTGTCCAACTGGGCATCCTCCTCCAACGGTCCGCCAAAGCTGCCGGGTGGACCCGCAGTTATAGAGGAACCTTTCAAGAAGGTGAAGAAGCCCTCTCCGCAGAGCCAGCTGCCA---
------TCCCGCAGCAGCACTCCGACC---CCTTCCAACAACGGGGTCAGCAGGACGGAGGGAGATAAAAAACAAGGTGGAGAAGGCAGAGGC---------------------ATGGCAGCGTCTACCTCATTTAAGTCTTTGTCTGACTCCTCCTCTGCTGACACCACTGAGTCAAAG
------GAC---------------------------------------------------------------CAGGACTCCGTTGGTCCCAAAAGTGCACCAGTAGGAGAGACTCCCTCCACTCCTCGGAAAGGCTCCAGCAGCCTGGCGTCTCCAGCAAGGAGCGTGGAGCGCTCTCAG
AGCACAGAGGAGCAGAAGACGGCAAAAATTAAACCCCCGGCTCTCGGCAACATCACATCTGAAGCCACCAGCACCATGTCACCTCCACCTGCCAAGAAGCTTGCCCTGTCGGCCAAGAAG------GCTCGCAGCCGGAGTCCGAGCAGCATTGATGTTCTG---------CCCCGTTTG
CCGTCCAGTGACCCCATGCATCAAAATCAACTTAACTCCCTCACCCTTGCCTCACCCACTCCCACTCACAGAGCTGATCCATTCCATTCATTTAAAGTCCAATCATCACCTTTAGCCCATTCAACTGGATCCTTCAAACTGCAGAGTCCTCAGAAACAGTCCCTTTTCTCCACACTGCAA
AAGCCAAGCGTGAGCCTTCCTCCTAAAACAAACGGTCTTCACTGTCCA------------------GGCCCAAAGAGTCCCAAGTCTTCCAACAAGCTCAACTCGGTGGTTCAAGAACCAGACCTTGAC---GACCCTCCCGCTCAAAATGTC------AAACACAAAAAGAAGAAGAAG
AAGCGGCGGCATTCTGAGGTAGAGAGCGTCCCAGAGCCAGTCACATCCCCAGCTCCA---------------CAGACACGGTGCACCGCGGCA---GAGTCC---------------GATGGCGAGAAG---AGGTGCAAGAGGAAAAAGAAGAAGCGAAAGCGGCTGGAC---GAAGAC
GGAGAGAAAGCGAAGGAGCGGGCGTGTGTCTCGTCTCATTTGGAC------------------------------ACATCAAACCAGGAGGACGACTGGTGTCAGGGTGGCATGTGGAGCCTGACCCCT------------------------------------------------CAG
TCCAGTGCAGAAGAGTCTAAGAAA---AAGCCTCAGTTATCCGCTACAACT------------CCA------------------------------------------------------------------------------------------------------------------
------------------------------------------------------------------------------------------------------------------------------------------------------------------------------TCGCAG
TGT---------------------GAGTCAAACCAGAAAGAGCAGGAAACGGATTCTGTG------------------------------------------TTG------AAGAAGAAGAAAAAGAAGAAAAAGAAAGAGAATGTGGGT------------------------------
------------------------------------------------------------------------------------------------------------------------------------------------------------------------------------
------------------------------------------------------------------------------------------------------------------------------------------------------------------------------------
------------------------------------------------------------------------------------------------------------------------------------------------------------------------------------
------------------------------------------------------------------------------------------------------------------------------------------------------------------------------------
------------------------------------------------------------------------------------------------------------------------------------------------------------------------------------
------------------------------------------------------------------------------------------------------------CAGTCAGGAGACGCTCTGCAGGATACAACGTCTGCACGCTCT------------------------------
------------------------------------ACAACA------------------GAA---------------------------------------------------------------------------------------------------------------------
---------------------------------------------------------AGCAGCAGTTCTGAGATGAAGCCCACAGGGAGTCGGAACGATACA---------------GGAGAT---------TTG---------TTAAAGGTA---------------------------
------------------AAAAAGAAATTAAAAAAGAAG---------------------------------------------------------------------------------------------------------------------------------------------
------------------------------------------------------------------------------------------------------------------------------------------------------------------------------------
------------------------------------------------------------------------------------------------------------------------------------------------------------------------------------
------------------------------------------------------------------------------------------------------------------------------------------------------------------------------------
>ENSTNIP00000012663_TNIG
ATGCCGATAGTCGATAAACTCAAGGAGGCCTTAAAACCCGGGCGAAAGGAAGCCGGCGATGAGGGAGATCTCAACAAACTGCTGGCTTCCTCTGCCAAGAAGGTCCTTTTGCAGAAGATTGAGTTTGAGCCAGCCAGCAAGGGTTTCTCCTACCAGCTGGACAGCCTGAAGAACAAGTAT
GTAATTCTGAACCCCAGGAATGAAGGTGCGACCTGCCAGAGGCCTGCAGAGGCGGCCCAGATAAAGAGGCAAGTCTCAGAAAACGTGGTTGGGGGTCAGAGTGATGGCATCCCCGCCCCTCAGAAGATGCTGTTCCCAGGGAACAAGCTCACCCTGAAGTGGGAGCGCGTGTACAGGGTG
GGAGCCGGCCTCCACAACCTCGGGAACACGTGCTTCCTCAACTCCACCGTGCAGTGTCTCACCTACACCCCACCGCTGGCCAACTACCTTCTGTCGAAGGAGCACAGTCGGACCTGTCACCAGTCGGGCTTCTGTATGATTTGTGTGATGCAGAACCACATCATTCAAGCCTTCGCCAAC
ACAGGAAATGCCATCAAGCCTGTATCTTTCATCCGGGACCTGAAAAAAATTGCGAGACATTTTCGCTTTGGAAGTCAAGAGGACGCCCACGAGTTTTTGCGGTACACCATCGACGCCATGCAGAAGGCGTGTCTCAGCGGCTACCCTAAGCTCGACAGGCAGACTCAGGCCACCACGCTG
GTTCACCAGATCTTCGGAGGGTACCTCAGGTCCAGAGTGAAGTGCTCCATCTGTAAAAGCGTGTCGGACACCTACGACCCCTACCTGGACATCGCCGTGGAGATTCGGCAAGCGGCAAACATTGTGCGAGCCTTGGAATTGTTTGTGAAACCAGACGTGCTCAGCGGCGAGAACGCCTAC
ATGTGCGCCAAGTGCAAAAAGAAAGTGCCGGCGACCAAACGCTTCACGGTCCATCGGACCTCTAACGTTCTGACCGTCTCACTGAAGAGATTCGCCAACTTCAGCGGAGGCAAAATAACAAAGGACGTGGGCTACCCAGAATTCCTGAACATCCGACCCTACATGTCTCAGAGTTCCGGC
GAGCCTGTAATGTACGGCCTCTACGCTGTTCTGGTGCACTCAGGCTACAGCTGTCACGCTGGCCACTACTACTGCTACGTCAAGGCAAGTAATGGACAGTGGTACCAAATGAATGACTCTCTGGTGCACTCCAGTAACATCAAGGTGGTGCTGAACCAGCAGGCTTATGTGCTCTTCTAC
CTGAGGATCCCCGAAACCAAAAAGAATGCTGACGGTCAGGCCACCAAGCAGGGGGTGTTGCATCCTGGGAAAAACAGCCCGTCGTCCGAACAGATAAAGAGAACCAACCTGAGCGGGCCTCTCTCCTCACCGCAAGTTACAAAGAAACTAGAGCCCGCACAGCTGCGTAAGATCCAGTCC
ATGGATGGAGGTCTGGGTCTGCCCGTTTCCAGGAACGGTCTGAGCTCTCAGCCGCTGCCCAGAGTTCCCAACTGGACGTCGTCCTCCAGCGGCCCGCCGAAGCCGCCAGGCGGACCCGCACTCATCGAGGAGCCTTTCAAGAAGCTGAAGAAGCCCTCTCCCCAGAGCCAGGCGCCC---
------TCGCGCAGCAGCACTCCAGCC---CCCTCCAACAACGGCCTCGGCAAGACGGAAGGAGAGAAAAAGCAAGGCGGTGAGGGCAGAGGC---------------------ATGGCGGCATCTACCTCAAACAAGTCCTTGTCCGACTCGTCCTGCACGGACACCGCAGAATCCAAG
GTTTGGGTCCAGCTGACG---------------------TTGGCGAGCTCCTCCCAG------------GCCCGAGGCCTCACAGGCACCAAAAGCGCCCCCGCGGGACAGACTCCCTCGACGCCCCGCAAAGGCGCCAACGGCCTGCCGTCCCCAGCCAAGAGCCTGGAGCGTTCCCAG
AGCGCAGAGGAACAGAAG---CCGAAGATCAAGCCCCCAGCCCTCGGCAACATCACGTCCGAAGCCACGAGCGCCATGTCCCCTCCCCCCGCCAAGAAGCTGGCCCTGTCGGCTAAGAAGGTGACGGCTCGCAGTCGGAGTCCGAGCAGCATTGATGCTCCGCCCCCTTTGCCGCGCCAG
CCGTCCAGTGACCCAGTACATCAAAATCACCTTAACCTTCTCACCTTTGTCCCCCCCACTCACCCTCACAGAGCTGGCTCATTACTTTCACCTAAAGTTCAGACA---------------TCAAACGGATCCTTCAGACCGCCGGCTCCTCCCAAACGGCCCCTTCTGTCCGCTCTGCCA
AAACCAAACGCATGCATTTCCCCTTTAACCAACGGG---CACGCCGCC------------------GACCCAAAGAGCCCCAACTCGTCCAGCAACCTCAGCTCCTGGAAGGAGGAAGAGGACCTCAGC---ACCGCAGCCTCGCAGTTTCAC---------------------------
---CGACGGGACCCTGAGGAGCAGGACGGCGCAGAGGCTGTCCTGCCCGCTGCA---------------------------GTGGAGCCCCAGGTGGATTCG---------------GCCAACGATCAA---ATGAGGAAGAAAAGGAAGAAGAAACGAAAAAGAGAAAACGCTGAG---
---GAGGACGCGAAAGCGAGAGGGTGCGTCCCGTCTCACTTGGAC------------------------------ACGTCCAACCAGGAGGAAGATTGGTGTCACGGCGGCATCTGGAGTCTGACCCCA------------------------------------------------CGT
CCAGACACAGGAGAGCCTGAAGCC---ACGCGTCAGCTG---------------------------------------------------------------------------------------------------------------------------------------------
------------------------------------------------------------------------------------------------------------------------------------------------------------------------------------
ACC---------------------GAGTCT---------------------GAAACGGTG------------------------------------------AAG------AGGAGAAGAAAGAAGAAAAAGCGG---------ACGGAGGCGCCGCCGGACACCTCAGCGTCTTCTGCT
GTGGAAACGGTTTCT------------------GAGTCGAAG---------------GAGCTTGACGAT---CAGAGTGACGCCGCAATTTTGAAAAAGAAATTG---------AAAAAGAAGAAG------------------------------------------AGGAGACTA---
---AAAGAA------------------------------------------------GCGGAG---------------------------------------------------------------------------------------------------------------------
------------------------------------------------------GTGGCGCCAGAGTTAATCCCTCTTTCATTC---------------------ACAGCCACGGTGGTCATGTGGGACAGCCAAGTGAAAGATGGCTAC------AAACGCAGG---------------
------------------------------------------------------------------------------------------CAGACGGGAGAGAGCCAAACG---GAGAGCCTCCCT---------------GGCGCCGCT------CCCCTGACCTGGGACGGGAAGAAG
ACCAGCGCCATCGTGGAGGAGCTGCTCAGGAACTCCTCGGATAAGGCCTACGGAGCC---------------------------------------------------------------------------------------------------------------------------
---------------------------------AGCGTCCTCAGTTGGGATGGGGAGGTTTCTGCT------------------------------------------GTTAGCAAAGACGCTATCGAGGACGCCCTCAATGCCAGGAGT------------------------------
------------------------------------GATACTGTGATCGACGAATGGGACGAG---------------------------------------------------------------------------------------------------------------------
---------------------------------------------------------GAGTTT---------------------------------GACAGA---------------GGAAAG---------GTG---------AAGAAGATA---------------------------
------------------AAAATCTACAAAAAAGAGAAGTGGAGAGGC---------------------------------------------------------------AGC---AGCATCTTCCAGAAGGTCCAGGACAGG------------------------------------
---------AGGAACAAGTGGTCCCTACAACGGGGA------------------------------------------------------------------------------------------------------------------------------------------------
------------------------GGGAAGCGGGTGTTTGGGATGCGC------------------------------------------------------------------------------------------------------------------------------------
------------------------------------------------------------------------------------------------------CGC---------------------------------------------------------------------------
>anchovy.18321_ANCH
ATGCCCATAGTGGATAAACTGAAAGAGGCCCTGAAGCCGGGCCGCAAGGACTCTGCTGACGAGGGCGACCTGAACAAACTGCTGGCCTCCTCAGCCAAGAAGGTCCTCCTGCAGAAGATCGAGTTCGAACCCGCCAGCAAAGGCTTCAGCTACCAGCTGGAGGCGCTCAAGAGCAAATAC
GTCATCCTCAATCCTCGCAGCGACACCGCCACGCCACAGAGGGCGACAGAGAGCGCACAGATCAAGAGGCAGGGTGGAGACGGAGGCCTGGGTGTCCAAGGAGACGGCATTCCGGCCCCTCAGAAGCACCTGTTCCCCGGCAACCGGCTGTCGCTGCGCTGGGAGCGCGTGTACCGCGTG
GGGGCGGGGCTCCACAACCTGGGCAACACCTGCTTCCTGAACTCCACGGTGCAGTGCCTCACCTACACGCCCCCCCTCGCCAACTACCTGCTCTCCAAGGAGCACACGCGAGCATGTCATCAGTCGGGCTTCTGTATGATCTGTGTAATGCAGAATCATCTCATCCAAGCCTTCGCCAAC
ACGGGCAACGCCATCAAACCAGTCTCCTTTATTAGAGACCTGAAGAAAATCGCCCGTCACTTTCGCTTTGGAAGTCAAGAAGACGCCCATGAATTCCTGCGGTACACCATTGATGCCATGCAGAAGGCCTGTCTCAATGGATACCCAAAGTTGGATAGGCAGACTCAAGCCACAACACTG
GTCCATCAGATATTTGGAGGATACCTCAGGTCGCGAGTGAAGTGTTCTATCTGCAAAAGCGTGTCGGATACGTATGACCCGTACCTGGACATCGCCGTGGAAATTCGCCAAGCGGCCAACATAGTGCGAGCTCTAGAACTGTTCGTGAAGCCTGATGTTCTGAGTGGGGAGAACGCCTAC
ATGTGTGCCAAGTGTAAGAAGAAGGTTCCAGCGACCAAGCGCTTCACTGTCCACCGGACATCCAATGTGCTGACCCTGTCGCTGAAGAGGTTTGCCAACTTCAGTGGTGGAAAGATCACCAAGGATGTTGGCTACCCTGAGTTCCTGAACATCAGGCCGTATATGTCCCAGAGCACAGGA
GACCCTGTGATGTACGGCCTGTATGCTGTCCTGGTGCACTCTGGGTACAGCTGCCATGCAGGACACTACTACTGCTATGTGAAGGCCAGTAATGGGCAGTGGTATCAAATGAACGATTCCATGGTTCACTCCAGCAACATCAAGGTTGTCCTGAACCAGCAAGCCTACGTCCTCTTCTAT
CTGAGGATTCCGGAGAGCAAGAAGAACGCTGACGGCCCC------AAGCAAGGCATCAGCCAATCAGGGAAGACCAGCATGACCCCTGACCTCAAGAAG------AACCTCAACGGCCCGCTGTCATCGCCACAGGTTTCCAAGAAACTGGATGCGGCCCATTTGAGGAAGATCCAGTCT
GTGGACAGCGGTCTGGGTGTGAGTGTTGCCCGCAGC---ACCATGAACCTCCACTCCCCCAAACTCACCAACGGATCCTCCGCCAACTCCAACTCCTCACAGGGCCCCAGAGGCCCCACTGTCATCGAGGAGCCCTTGAAGAAGTTTAAGAAGCCCCTGCAACAGCCACGCCCACCCGGC
CAGGCCTCC------------------------ACCAAT---GGCGTGGCCAAGTCA------GAGAGCGGGCAG------------------GAAAGGCGGGCGGACCGAAGCCTTGCCCAGTCGACCTCGCTCAAGTCCCTCTCCGACTCG---------GACACCTCTGACTCCAAG
------GAC---------------------------------------------------------------------TCTGTGGGTACGCGCAGTGCTCCGGTGGGGGAGGTGGGGCCAGTG---------------AACGGCACTGCATCCCGCACAGCGTCG---------------
---CCCTCTAAGGGGGTCATGGAGCGGCTGAAGCCCCCCGCCCTGAACACCCTGGCATCC---CTACACAGCACCATGAGCCCCCCACCTGCCAAACGCCTCGCTCTCTCCGCCAAGAAGGGAGCCAATCACAGCTGGAGTCAGAGCACTGAGTCCCCGCCCCCGCCTTCATCATCCAAT
------------------CAT---------------CCCTTG---TTTGCCACCACCCATCCCACT---------------------------AAGCTCACCCCAGCTCATCATGCTCACGCGCCCGGGCACGTCAACCAGCACACACACAGGTTTTCTCCTTCTTTGTCTCCACTGAAG
------TCCTCAGCGCTCTCCCCAAAGCCCTCCATGCTCAGCCCACCTCCTAAGCCCCCCCAATCTGGCTCTCACACCCCCAGCCCCTCTGCCACCCTGCCCCCG---------------------ACCTCCGACCCACTCTCCAGCCCCCTCCTCAAGAAGAAAAAAAAGAAGAAGAAG
AAACGCCGTCACTCAGAGACCAAC---------GAGCCAATAGCAGAGCCAGCTCAAAACCACAAGCCAATCAGTGCCCAGGAGGAGGAGGAG---AAGCAGGAAGGGCGGGACCAGTCGAATGAGCCAGTGATGCGCAAGAAGAAGAAGGCCAAGAGGAGGAGGCAGGAG---GAGGGA
GGGCAGCCGGGG------------------CCGAGCGGTGTGGAGGCAACGCCACCGCCGCCACAGCAGCCTGCAGCCACCACGCAGGACGAGGATTGGAAGATGGGGGAAAGTTGGAGCCTAACGCCAGCCAACCACGCGGCCACGTTACGCCCACCACCATCCTCATCCTCCTCCCTC
TCCGCCTCTTCATCATCCCCGCAGCCAAAAGCACAG---------CACACACACCCACACACCCCTGACACACATGCTCAGAGCGCAGGCCACAGTCAGGAGCAGACTGATGTGGAGAAGCAGAGGAAAAAGAAGAAGAAGAAAAAGAAGGAAAGA---------ATTCGAAGAAAAACA
AAAGATTCAGACGAGGAA---------------GTATCGTTTCCACAGAAAAAGAGCTTACCGCCGGATCCAGGCTATATACCAAAAGTTCGTATAACGACGTACAGATCGCTTACTGGCAACACAATGCATCAAAGCCATCAATTTAAGCCTGGAGATGAGAAACCGCAAAAATCGAGA
GGC---------------------AGACGTGCGAAGAAAAATTTAGAATCTGGAAGCGTCGATTTGAGCGAAATGTATAGCTGGGAAAGAAACTACGAAGAAAAA------AGGCGGAAAAGAAGAAGAGCAATGATAGGCCTGCCGGAAGAGGATGAATTGCCGCAAAAAGAATCG---
------------AGGCTGGAAGAACCGGTCAAAGAAGACAAG---------CCAATTGAACCGTCCTCGATTCAAATTGAAGATGAT------AAGCCAACTTCG---------GACAAGGAAAATCAAGAATTCTCATCTTTAATCTACTCAACAGCGCCAATTCCACGTCGAGTTCTG
CCAAAACCGCCAGCGCGACTACATCTTGACGATTTAATGAAGAAAACGTACAAATGTGAAGAGTGTAATGACGAGTTTCTTTTTGAAAAGTCGTTGAAGCATCACTACGATCGAGAAAGCATTTTAATTCATATTCACTGCATGGTCTGTAACTTGCAACAAGTATTCAAAAACAAATGT
CAACTTCTGCGACACGCTCGTGAGCACAGCCTGAGCGGGAAGCCGATGAAGTTCGTCCGTCCAAAAATCATGCCGTTAACGCTTTCAATGTGCCAGAATATAAAGACCGCACCGCTT---------GACAAAAATACAAAG------TAC------GCGAAATCATGCTCC---------
------------GAGTGCGGCAAGCGATTCGCAACGCGAATTGGTTTGCAGGAACACATGTGCGAGAAACTCGAC---------------------------------------------------------------------------------------------------AAAACT
GAGTGTGATGTTTGTCACACTGTTCTTCCTAATATGTGT------GCTTATCAAGCTCATTGTCGAATTCACAACGACATGGGCGGCAATTCATTCGTCTGTCCAGAATGCGGCGAGAATTTTGGCTCCGACGAGCTCGAATTCCGAAAACACATCAAACTTCACTGCGCCCACACATCC
AAAATTCAGGGATTCCGTTGTCCAATTACTCGAAAAGTATTCTCACGCGCCGAGCATCTCCGCGCTCACTGGCAAAATCACTGCCTGATAAAATTTCACAAATGTTCTGTATGTCCTATCGCCTTTCGGGGGCAGAAAAGTATCCGAAATCACCAGCAAGAAAAACACCCAAAGACCAAT
ATGCTTTACAAATCGATATTCCAGTGTCCTCATTGCGACACGCTGTTCGATGATCGCGACTCGCCAAATGTCGCAAAACATCTTATGGAACACACTAAAAATCACAGCTACACAGTTTATCACTGCCTCGTCTGCCCAGAAGTTTTTGAACACCCGTCAGAACTCATGGAACATATGCTT
GCTGATCACAATTTATCAGAATATAAAACACCTGCCGCTGAGCTCGAGAGTGCACTTGAATTT---------------------------------GCAAGAACAAGTTTTTTAAATTCCAAAAATGGAAATGTAGACAATCACAACAAGATTTTCACAGATGAGGAGCTTTCTGACGAA
GAAGAAAGTTTGCCAAAACGTGGTCGCCGCAAAGACCGTTGGCGCGCTCGAAGTCCTGATCCAATTCCGGGAACTCCTCGGCGGACCTACATTTGCTCAATTTGCGGCTTCTCGAGTTCCGTTTTGGCCAAATTGCAGCGGCACATCAAAAACAGCCACAATGTGAGTCATGTGACTGCA
GATATGATCCGGACGAAAGTCTCACAGACGCCGGCGCTGACTGCAAGTCAGTCCCGCGGGAAAGAGACGCCGAAACTGCCGCCGATGGGCGGAAATGTTCTCATGACGCCGCAAGGACCGATTCCGATGAGAAATATGCGAAAAGAACCGACGCAAGAAGAACTGGCGCAAGAAGAGCCA
CCTTTGCCAGATGTTTACAAATGTGCAAAATGTGACTTCCAGCACCGTTCTAGAGAGGATTTTCAGCGCCACATCAAAATCCACTTGAGCGCGAATTCGGAGGAAAAGCAATGTACAGAATGCGGACAGTCTTTTGCTTCGCTTTCTGCGCTCGAGAAGCATTTGTTTATGTCTCACAAG
ATCGTTTCGATTCACCAGCTCGACAGAATTGACAGAAGTTTCAGACCACCAATGGCTCCAAAGAGTTTAAAGAGTTCAGCAACGTTTAGTTGTAAGGCGTGTCACAAATCGTTCAACAGTGAAGTCGTCTTGAAGCAGCACGAGAAGCAGCACGGACTGCATTTTATAAAAAGCCTCAAG
>ENSTRUP00000028555_TRUB
ATGCCGATAGTCGATAAACTCAAGGAGGCCTTAAAACCCGGTCGAAAGGAAACCAGCGATGAGGGTGACCTCAACAAACTGCTGGCTTCCTCTGCCAAGAAGGTCCTTTTGCAGAAGATAGAGTTTGAGCCAGCCAGCAAGGGTTTCTCCTACCAGCTGGACAGCCTGAAGAACAAGTAT
GTGATTCTCAATCCCAGGAATGAAGGTGCGACCTGCCAGAAGCCTGCTGAGCCTGTCCAGATAAAGAGGCAAGTCTCAGAAAATGTGGTTGGGGGTCAGAGTGATGGCATCCCTGCCCCTCAGAAGATGCTGTTTCCAGGGAACAAACTTACCCTGAAATGGGAGCGTGTGTACAGGGTG
GGAGCCGGCCTCCATAACCTCGGGAACACGTGCTTCCTCAACTCTACAGTACAGTGTCTCACCTACACCCCTCCGCTGGCCAACTACCTTCTGTCAAAGGAGCACAGTCGGACCTGTCACCAGTCTGGCTTCTGTATGATTTGCGTGATGCAGAACCACATCATTCAAGCCTTCGCCAAC
ACAGGAAACGCCATCAAGCCCGTGTCTTTCATCCGAGATCTGAAAAAAATTGCGAGACATTTTCGCTTTGGGAGCCAAGAGGACGCCCACGAGTTTTTGCGGTACACCATCGACGCCATGCAGAAGGCGTGCCTCAGTGGCTACCCCAAGCTCGACAGGCAGACTCAAGCCACGACCCTG
GTTCACCAGATCTTCGGAGGGTACCTCAGGTCCAGAGTGAAGTGCTCCATTTGCAAAAGCGTGTCAGACACCTACGACCCGTACCTGGACATCGCTGTGGAGATTCGGCAAGCAGCAAACATTGTGCGAGCCTTGGAACTGTTTGTGAAACCGGACGTGCTGAGTGGAGAGAACGCCTAC
ATGTGTGCCAAGTGCAAAAAGAAAGTGCCGGCAACCAAACGTTTCACAGTCCACCGGACCTCTAATGTCCTGACGGTCTCGCTGAAGAGGTTCGCTAACTTCAGCGGAGGCAAAATAACAAAGGATGTGGGCTACCCAGAATTCCTGAATATCCGACCCTACATGTCTCAAAGCTCAGGC
GACCCTGTAATGTATGGCCTCTATGCTGTTCTGGTGCACTCAGGCTACAGCTGCCACGCCGGCCACTATTACTGCTATGTCAAGGCAAGTAACGGACAATGGTACCAAATGAACGATTCTCTGGTACACTCCAGTAACATCAAAGTGGTGCTGAACCAGCAGGCTTATGTACTTTTCTAC
CTGAGGATCCCTGAAACCAAAAAGAATGCTGACGGTCTGACCACCAAGCAGGGGGTGTTGCATCCTGGGAAGAACAGCCTGTCGTCCGACCAGATAAAGAGAACCAACCTGAGCGGGCCTCTCTCTTCACCGCAAGTTACAAAGAAACTTGAGCCCGCACAGCTGCGTAAGATCCAGTCC
ATGGATGGAGGTCTGGGTCTGCCTGTTTCCAGAAATGGTCTGAGCTCTCAGCAGCAGCCCAGACTTTCCAACTGGACGTCGTCCTCCAGCAGCTCCCCGAAGCCCCCAAGTGGACCCACGGTTATCGAGGAACCCTTCAAAAAACTGAAGAAGCCCTCTCCCCAGAGCCAGGCGCAG---
------TCCCGCAGCACCACTCCGACC---CCCTCCAACAACGGCATCGGCAAGACGGAAGGAGATAAAAAGCAAGGTGGCGAGGGCAGGGGC---------------------ATGGTGGCATCTACCTCAAACAAGTCCTTGTCCGACCCC------------ACATCAGACAGCCAC
AGTTACAAAGCTCTTACCCGATCTGTAGCCACCTCACACCTGTGGCCTTCTCCGTTC------------CAACAGGACTCCATCGGCACCAAAAGCGCCCCGGTGGGACAGACTCCCTCCACGCCGCGCAAAGGCGCCAACGGCCTGCCATCCCCAGCCAAGAGCTTGGAGCGTTCTCAG
AGCGCCGAGGAACAGAAG---CCGAAGATCAAGCCCCCGGCCCTCAACAACATCACGGCTGAAGCCACGAGCACTATGTCCCCTCCCCCCGCCAAGAAACTGGCCCTGTCTGCTAAGAAGGTGACGGCTCGCAGTCGGAGTCCGAGCAGCATTGATGCTCCGCCCCCTTTTCCGCGCCAG
CCGTCCCGTGACCCAACACATCAAACTCACCTTGACCTTCTCACCTTTGTCTCCCCCACTCGCCCTCACAGAGCTGATCCATTACCTTCACCTAAAGTTCAGGCA---------------TCAAACGGATCCTTCAGACAGCCGAGTCTTCACAAACAGCCCCTTCTGTCCACTCAGCAA
AAACCAAACGCATGCATTTCCCCTTTAACCAATGGG---CACACCGCC------------------AAACTAAAGAGCCCCAAGTCTTCCGGCAACCTCGGCTCCTGGAAGGAAGAGCCCGACCTCAGCAGCACAGCAGCTCTGCAGTTTAACCAAAGCAAGAAGAGGAGGAGGAAGAAG
AAGAGACAGCACTCCGAGGAGCAGGATGGCGCGGAGCCTCTCGTTCCAGCTGCA---------------------------ACGGAGCCGCAGGTGGATTCT---------------GGTAACGATCAA---AGGAAGAAGAAGAGGAAGAAGAAACGAAAGAGGGAAAAC---GAG---
---GAGAACGCGATGGAGAGGGGATGCGTCCCGTCTCACCTGGAT------------------------------GCGTTGAGCCAAGAGGAAGATTGGTGTCACGGTGGCATCTGGAGTCTGACCGTG------------------------------------------------CGT
TCAGACACGGAACAGCCCGGACCA---AAGTCTCAGTTGGCTGCCAGGACG------------GAG------------------------------------------------------------------------------------------------------------------
------------------------------------------------------------------------------------------------------------------------------------------------------------------------------CCGCAG
AGC---------------------GATTCT---------------------GAAAAGGTA------------------------------------------AAG------AAGAGAAAGAAGAAGAAAAAGAAG---------ATGGAGGCACTGCTGGACACTTCAGCGCTTTCTGCT
TCAGAAACGGTTCCT------------------GAGACGAAG---------------GCTCCTGTCGAT---CAGAGTGACGCGGCAGTTTTGAAAAAGAAGTTG---------AAAAAGAAGAAG------------------------------------------AGGCGGCTA---
---AAAGAG------------------------------------------------GAGGAG---------------------------------------------------------------------------------------------------------------------
------------------------------------------------------------------------------------------------------------------------------------------------------------AGCCGGCGAGGCTCCGATGGGCAC
AACGGTGATGCTGATACA---------------------------------GAAGAACCCTCTACCAAAAAAAATGCCACCGCCAACGGAAAAACTGGAGAGAGCAAAGCAGGAGAGACCCTCCCT---------------CGTGCTGCT------CCCGTGACCTGGGATGGGCAAAAG
ACCAGCGTCGTCGTGGAAGAGCTGCTCAGGAACTCCTCGGATAAGGCCTACGGAGCC---------------------------------------------------------------------------------------------------------------------------
---------------------------------AACATCCTCAGTTGGGATGGGGAGGTCTCTGCT------------------------------------------GTTAGCAAAGATGCCATCGAAGATGCCATTAACGCCAAGAGT------------------------------
------------------------------------GACACTGTGATCGATGAGTGGGATGAA---------------------------------------------------------------------------------------------------------------------
---------------------------------------------------------GAGTTC---------------------------------GACAGA---------------GGAAAGAATGGACAGGTG---------AAGAAGATA---------------------------
------------------AAAAGCTACAAAAAAGAAAGGTGGAGAGGC---------------------------------------------------------------AGC---AACATCTTCCAGAAGGTCCAGGACAGG------------------------------------
---------AGGAACAAGTGGTCCGTAATGCCGGGA------------------------------------------------------------------------------------------------------------------------------------------------
------------------------GGGAAACGGGTGTTTGGAATACGG------------------------------------------------------------------------------------------------------------------------------------
------------------------------------------------------------------------------------------------------CGC---------------------------------------------------------------------------
>ENSDARP00000111119_DRER
ATGCCGATAGTGGACAAGCTCAAAGAGGCCCTGAAGCCGGGACGCAAGGACCCTGGTGATGAGGGCGACCTGAACAAGCTGCTAGCTTCATCCGCCAAGAAGGTGTTGCTGCAGAAGATCGAGTTTGAGCCGGCCAGCAAAGGCTTCAGCTACCAGCTGGAGACCCTCAAAACCAAATAT
GTGATCCTGAACCCTAAGAATGATGCGGCCACATCGCAGAGACCTACTGAACCTGCTCAGATTAAGAGGCAAATCTCAGAGTCTCTGAGTGTCGGGCAGAGCGATGGCATCCCCGCTCCGCAGAAGATGCTCTTTCCAGGGAACAAGCTGTCCATGAAGTGGGAACGGGTGTATCGGGTT
GGAGCCGGCCTCCACAACCTGGGCAACACCTGCTTCCTCAACTCCACTGTGCAGTGTCTGACCTACACCCCGCCGCTGGCCAACTACCTGCTGTCCAAGGAGCACAGCCGATCCTGTCACCAGTCCGGATTCTGCATGATTTGCGTGATGCAGAACCATATCATTCAAGCCTTTGCCAAC
ACAGCCAATGCCATCAAACCTGTATCTTTCATCCGGGATCTGAAAAAGATCGCTCGGCATTTTCGATTTGGCAGTCAAGAGGACGCCCATGAGTTTCTGCGTTACACTATTGATGCCATGCAGAAAGCTTGTTTGAATGGTTATCCTAAGCTGGACAGGCAGACGCAGGCCACCACACTA
GTCCACCAGATATTTGGAGGATATTTGAGGTCAAGAGTGAAATGCTCTATTTGTAAAAGCGTTTCCGATACCTATGACCCCTACCTGGACATCGCTCTGGAGATTCGGCAAGCAGCCAACATCGTTCGTGCTCTGGAGCTGTTCGTCAAGCCTGATGTTTTGAGCGGAGAGAACGCCTAC
ATGTGTGCCAAATGTAAGAAGAAAGTTCCAGCTACCAAGCGCTTCACAGTTCACAGAACCTCAAATGTGCTCACGCTGTCGCTGAAAAGGTTTGCCAACTTCAGTGGAGGGAAAATTACCAAGGATGTCGGCTACCCGGAGTTCCTGAACATTCGTCCGTACATGTCACAGAGCAGTGGA
GATCCGGTGATGTACGGCCTGTACGCGGTCCTCGTGCATTCAGGGTACAGCTGCCATGCTGGGCATTACTACTGCTACGTCAAGGCCAGTAATGGACAGTGGTATCAGATGAACGACTCCATGGTTCATTCCAGTAACATCAAGGTTGTTCTTAATCAGCAGGCCTATGTGCTCTTCTAT
TTGAGGATTCCTGAA---AAGAAAAACACAGAT---------GCAAAGCAGAACATGGTGCACTCTGGGAGAACTAACATGACACCGGAGCAGCTGAAGAAAAGCACACTTAATGGACCTTTGTCTTCACCCCAGGTCACAAAGAAGCTAGATCCGGCTCAGCTGAGAAAGATCCAGTCA
GTGGATGGAGGTCTTGGTGTTCCTGTTGCCAGGAAC---TGTTCGGGACTCCAGTCGCCGAAGCTGTCTAATGGGACGAGCAACTCTCATGCCCTGCTCAAACCGGCCAGTGGACCCTCGCTTATAGAAGAACCCTTGAAGAAGGTGAAGAAACCCACA------GCTCAGCCTCAC---
------TCCCGCAGCAGCACTCCTGCT---CCATCCAGC---GGCCTCCACAAAACC------AACAGCAAACAA---------------------------------------CTGCCGTCATCTACCTCACTCAAATCTCTGTCCGACTCCTCCTCAGCAGACACCTCC---------
---------------------------------------------TCCTCCTCCGAG------------TCCAGAGAGTCTGTTGGTACAAGGAGTGCTCCCGCTGGAGATCCGTCAAGTGTG---------------AACAGTCCAGCATCTCCAGCCAAGAGC---------------
---ACAGAGGAGCAGAAG------AAACTTAAACCGCAGGCCCTCACCAATGTCACATCAGAGCCTATCAGCACCATGTCGCCGCCGCCTGCCAAACGGCTTGCCCTGTCAGCCAAGAAGGCCAGTGTCCGGCAGAGCCTGAGCAGCAGCACTGAGGCTCGGCCCCCTTCATCTTTTCAT
CTGTCCAGTGACCCCACACAC---------------TTTCTCAGCCCAGCCTCGCTCCACCCGCACCACAGATTTTCACCT---CATTCGCTCAGCCTTCAGTCTCCACCTTCAGCTCACCTTTCT---------AAAGATTTGAGTCCCCTTAAACGGCCC---TCCTCCACTCTGGAG
CCACTCGCTCCTGCTCTCTCTCCGCAGACCAATGGCCATCAGCCACAC------------------AGTTCACCCAGACCAATTCAAAGCCAGAACTTGTCAGCC---------------------TCAACCACACCACTTCTCGCCAGTCCTGTAGTAAAAAACAAGAAAAAGAAGCTA
AAAAGATCACATTCAGAAGTGGAG------CAGGAATACCTTACAGCTTCAGCCCCT---------------GAA---------GAACCAAAG---TCAAGA---------------GCTGAAAACCAG---AAGAAGAAGAAGAAAAAGAAGAAACGGAAAAGGGAGGCA---GAGGCA
GATGATCTTGAGGGACAGAGAGAGAGCGTGGAGTCCCATCTTGAG---------------------------------CCCCATCAAGATGAGGACTGGTGTCTGGGAGAAACATGGAGCATCGGCTCTGCTGCCAAAGGAGATGAGTTTAAG------------------------CTT
TCTGAAGCGGAGGAGATTCACCAGAACAAACCTCAG---------TCTGTG------------CCTGAGAAACAC------------------------------CACGACCTGAAGAAGAAGAAGAAGAAAAAGAAGCACAAACTCGCTGAGCAA---------CTG------------
------------GAGGAGCACAGAAATGGAGCCACATCA---------------------------------------------------------------------------------------------------------------------------------------TCGAAG
TGCGCTGTTGTAAAAGAAATTGGTGATGCTAATGAGAAGACAGAGGAGCTACGAAAGACC------------------------------------------AAG------AAGAAAAAGAAAAAGAGAAAACCGAAAGATTTCCTAGAAGAGAATGAAAGGCAGAGCAATGGAGGA---
------------AGCCTTCACATAGATCTTCGAGAGACAAAC---------AGAATTGAGTCCAGTGAG---ATGAGCAATGCGGAC------AAGAGGAAACCT---------GATAAATCGAAA------------------------------------------------------
------------------------------------------------------------------------------------------------------------------------------------------------------------------------------------
---------------------------------------------------------------------------------------------------------CCAGCTCCAGTGATTGTTTGGGACAGTCAGGTTCAAGATGGATTCAAGAGCAGCCAGAATCATGAA---------
------------GAAGCA---------------------------------GAGGACATGTCTGGCAAAAAGTCCTGC------------------------------------------------------------------GCTGTT------CCTGTTTGCTGGGACGGCAAGAAA
AGCTGTGATGTGGTTCAGGAGCTCCTCAAGAACTCCTCTGATAAAGCCTATGGAACT---------------------------------------------------------------------------------------------------------------------------
---------------------------------GAGGTTCTCAGTTGGGAAGGCGATCCGTCACTC------------------------------------------ATCAGCAGAGATGCCGTTCAGGATTCACGCTACGCTAAAAAC------------------------------
------------------------------------CTGACTGTCATTGATGAGTGGGATAGT---------------------------------------------------------------------------------------------------------------------
---------------------------------------------------------GAGTTC---------------------------------GACAGC---------------GGAAAG---------GTG---------AAGAAAATT---------------------------
------------------AAAAAATACAAAAAGGACAGG---AGGTGG---------------------------------------------------------------AACGGAAACGTCTTCCAGAAGATCCAGGAACAT------------------------------------
---------CGTAACATGTGGTCTGTGACGGGTGGC------------------------------------------------------------------------------------------------------------------------------------------------
------------------------AGACGGTGCAGTCTGGGCTATCGA------------------------------------------------------------------------------------------------------------------------------------
------------------------------------------------------------------------------------------------------CACTCAACGTTT------------------------------------------------------------------
>ENSGACP00000014594_GACU
ATGCCGATTGTGGATAAACTCAAAGAGGCGTTAAAACCTGGACGAAAGGAGACGGGCGATGAGGGGGACCTCAACAAACTCTTGGCTTCCTCTGCCAAGAAGGTCCTGCTGCAGAAGATCGAGTTTGAGCCAGCCAGCAAGGGTTTCTCCTATCAACTGGACAGCCTGAAGAACAAGTAC
GTGATCCTCAACCCCAGGAATGAGGGCGCTGCGGGGCAGAGGGCCACCGAGCCTGCCCAAATAAAGCGGCACGTTTCAGAGAACACGGTCAGCGGCCAGAGCGACGGCATCCCGGCACCACAGAAGATGCTCTTCCCGGGCAGCAAGCTCGCCCTCAAGTGGGAGGGTGTGTACAGGGTG
GGAGCCGGTCTCCACAACCTGGGGAACACCTGCTTCCTCAACTCCACGGTGCAGTGTCTCACCTACACCCCGCCACTCGCCAACTACTTGCTGTCCAAGGAGCACAGCCGCGCCTGTCACCAGTCGGGCTTCTGCATGATCTGCATCATGCAGAACCACATCATCCAAGCCTTCGCCAAC
ACGGCCAACGCCATCAAGCCCGTCTCCTTCATCAGAGACCTGAAAAAAATAGCCCGGCATTTTCGCTTTGGGAGCCAAGAGGACGCCCATGAGTTTTTGCGCTACACCATCGACGCCATGCAGAAAGCCTGTCTCAACGGCTACCCCAAGCTTGACCGGCAGACCCAGGCGACCACGTTG
GTGCACCAGATCTTTGGAGGCTACCTCAGGTCAAGAGTGAAGTGCTCTATTTGTAAAAGTGTGTCAGACACATATGACCCTTACCTGGACATCGCTTTGGAGATTCGACAATCGGCGAATATTGTGCGAGCCCTGGAGCTGTTTGTTAAGCCTGACATGCTAAGTGGGGAGAATGCCTAC
ATGTGTGCAAAGTGCAAAAAGAAGGTGCCGGCGACCAAGCGCTTCACGGTCCATCGGACGTCTAACGTGCTGACGCTTTCCCTCAAGAGGTTCGCCAACTTCAGCGGGGGGAAAATAACAAAGGACGTCGGCTACCCAGAATTTCTGAACATCCGCCCCTACATGTCCCAGAGCTCAGGC
GATCCTGTCATGTACGGCCTCTACGCGGTTCTGGTGCACTCCGGCTACAGTTGTCACGCTGGCCACTACTACTGCTACGTGAAGGCAAGCAACGGACAGTGGTACCAAATGAATGATTCAATGGTGCACTGTAGTAACATCAAAGTGGTCTTGAACCAGCAGGCTTACGTGCTTTTCTAT
CTGAGGATCCCCGAAAGCAAGAAAAACGCAGATGGACAGACCGCCAAGCACGGCATGTTGCATTCTGGGAAGAACAGCGTGTCCTCTGAACAGATAAGGAGGGCCAACCTGAACGGGCCCCTCTCCTCGCCGCAAGTCACCAAGAAACTCGAGCCCGCGCACCTGCGTAAGATCCAGTCC
GTGGATGGCGGCCTGGGCCTGCCCTTTGCCAGGAACGGGGTGAGCGCTCCGCCACAGCCCAGACTCTCCAGCTGGGCGTCCTCCTCCAACGGCCCACCGAAGATGCCCGGTGGGCCCGCGGTCATCGAGGAGCCCTTCAAGAAGCTGAAGAAGCCATCTCCCCAGGGGCAGGGGCAGGGG
CCGGCGTCCCGGGGCATCGCCGCCGCGCCGCCCGCCAACAACGGGGTGGGCAGGGCGGAGGGAGACAAAAAGCAAGGTGGCGAGGGAAGGGGC---------------------ATGTCGGCGTCTACCTCGTACAAGTCTTTC------------------------------------
------------GTGACC---------------------GCGGCCTGTTTGCCCTTTTTTTTGTTTTCGTGCCAGGAATCTGCGGGTGCCAGGAGTGCGCCAGCGGGAGAGACTCCCTCCACCCCGCGGAAAAGCTCCAACGGCGTGGCGTCTCCGGCCAAA------------------
TGCGCGGAGGAGCAGAAGACGGCGAAGATAAAAACCCCGGCTCTCAACAACATCACGTCCGAAGCCACCAGCGCCATGTCGCCGCCGCCGGCCAAGAAGCTGGCCCTGTCCGCCAAGAAG------GCTCGCAGCCGGAGACCGAGCAGCATTGATGCTCCGCCCTCTTCGCCGCGCCAG
CTGTCCAGTGACCCCACGCATCACAATCAACTTAACCCCTTCAACTCCGCCTCACCTAGTCACACTCAC------------------------------------------------------AGTGGATCCTTCAAACAGCAGAGCCCTCAGAAACAGTCCCTTCCCTCCTCACTGCAA
AAACAACACGCCAGCCTTTCTATTAAGACCAACGGGCTTCACAGCGCC------------------GGCCCCAAGAGCCCCAAGTCTTCCAACAACCTCAGCCACGTGGTCCAAGAACCAGACCTCAAC---AGCGCTCAAACGCTCGACGAAAGGAAGAAGAAGAAGAAGAAGAAAAAG
AAGCGGCGCCATTCCGAGGTGGAGGCTGACCCAGAGCCAGAGGCTCCCCCGGCTCCG---------------GTGGTGCAGACCCAGCCCCCG---GAATCG---------------GCCAACGAGAAC---AAGCGCAGGAAGAAAAAGAAAAGGCGAAAGACGGAGCTC---GAA---
------------------------------------------GAC------------------------------GGAGGGACAGTTGAGGAA---------------------AGGGATCTAACGTCG------------------------------------------------CAT
CCAGGTACAGAACAGTCCGAGCCA---AAACCCCAGTCGGCTTCCGCACCC------------CCA------------------------------------------------------------------------------------------------------------------
------------------------------------------------------------------------------------------------------------------------------------------------------------------------------ACGCAG
CAG---------------------GAGTCGAGTCAGGAAGAACAGGGAAGGGAATCTTTC------------------------------------------AAA------TCGAAGAAGAAGAAGAAAAAGAAAAAACAGCTGGTGGAGGTTCTGCAGGGGACGACTTCAGCCACT---
------------TCT------------------GAGACGAAGATCGCCGCC------ACTCCGAATGAT---ACGGGAGATTTGGAAACATTGAAAAAGGAATCTAAGGGGAAGAAGAAGAAAAAG------------------------------------------AAGCGGCTA---
---AAAGAAGAGGTTCGACTG---------------------------------TGGGAGGAG---------------------------------------------------------------------------------------------------------------------
------------------------------------------------------------------------------------------------------------------------------------------------------------AGCAGGCGATGCTCCGACGGGCAG
AGCGAGGAGCCCGAAGCA---------------------------------GCGGAGCCCCCCTCCAAAAAGAACCCCGCAGAAAACGGCCGCAGCCGGGTGCCCGCGGCTGATGGAAGTGGATCG---------------GGAGACGCCCCGACTCCTGTGGGCTGGGACGGGAAGAAG
ACTAGTGGGGTGGTGGAGGAGCTGCTCAGAAACTCCTCAGACAAAGCCTACGGAGCC---------------------------------------------------------------------------------------------------------------------------
---------------------------------AGCGTCCTCAGTTGGGACGGAGAGGTCTCTGCT------------------------------------------ATCAGTAGAGACGCGGCTGAAGATGTCCGCCACGCCAGGTGT------------------------------
------------------------------------GACACTGTGATCGATGAGTGGGATGAA---------------------------------------------------------------------------------------------------------------------
---------------------------------------------------------GACTTT---------------------------------GATAGG---------------GGAAAG---------GTA---------AAGAAAATG---------------------------
------------------AAAAACTATAAGAAAGAGAAGTGGAGAAAT---------------------------------------------------------------AACGGCAGCATCTTCCAGAAGATCCAGGACCGG------------------------------------
---------CGAAGCAAGTGGTCTGTGACACCTGGA------------------------------------------------------------------------------------------------------------------------------------------------
------------------------GGAAAGCGGGGTTTTGGAGTCCGT------------------------------------------------------------------------------------------------------------------------------------
------------------------------------------------------------------------------------------------------CGA---------------------------------------------------------------------------
>ENSXMAP00000012451_XMAC
ATGCCGATAGTAGACAAACTCAAGGAGGCGTTGAAACCCGGTCGGAAGGAGACGGGCGACGATGGTGACCTCAACAAGCTGCTGGCTTCTTCTGCCAAGAAGGTGCTTTTGCAGAAAATCGAGTTTGAGCCCGCCAGCAAGGGCTTCTCCTACCAGCTGGACAGCCTGAAGAACAAGTAT
GTGATCCTCAACCCCAGAACCGAGGGCGCCGCGGGCCAGAAAGCTGCAGAGCCCTCTCAAATAAAGAGGCAAGCATCTGAAAATGTGATCAGCAGCCAGGGTGACGGGATCCCAGCCCCACAGAAAATGCTCTTTCCTGGGAACAAGCTCAATCTGAAGTGGGAGCGTGTGTACAGGGTG
GGAGCTGGTCTTCACAACCTTGGAAACACCTGCTTCCTCAACTCCACCGTTCAGTGTCTCACCTACACCCCACCACTCGCCAACTACCTGCTCTCAAAGGAGCACAGTCGGGCCTGCCACCAGTCAGGCTTCTGTATGATCTGTGTAATGCAGAACCATATCATCCAAGCCTTCGCCAAC
ACTGGCAACGCCATTAAGCCCGTCTCCTTCATCAGAGACCTGAAAAAAATCGCTAGACATTTTCGCTTTGGAAGCCAAGAAGATGCCCATGAGTTCCTGCGCTACACCATTGATGCCATGCAGAAAGCCTGTCTCAATGGATACCCAAAACTCGATAGACAGACTCAAGCCACAACACTG
GTTCACCAGATCTTTGGAGGTTACCTCAGGTCAAGAGTGAAATGCTCCATCTGCAAAAGTGTCTCAGACACGTATGACCCTTACCTGGACATTGCCGTGGAGATCCGGCAAGCAGCAAACATAGTGCGAGCCCTAGAGCTGTTTGTCAAACCGGACGTTCTGAGTGGAGAGAATGCCTAC
ATGTGTGCCAAGTGCAAAAAGAAGGTGCCGGCCACCAAGCGCTTCACTGTCCACCGGACATCCAACGTCCTCACCCTTTCTCTGAAGAGGTTTGCCAACTTCAGCGGAGGAAAAATAACCAAGGACGTTGGTTATCCAGAATTTCTAAACATCCGCCCCTACATGTCTCAGAGCTCAGGC
GACCCCGTTATGTACGGTTTATATGCTGTCTTGGTGCATTCTGGGTACAGCTGCCATGCTGGTCACTACTACTGCTACGTTAAGGCGAGTAACGGGCAGTGGTACCAGATGAATGATTCAATGGTTCACTCCAGTAACATCAAAGTGGTTTTGAACCAGCAGGCTTATGTGCTTTTCTAC
CTGAGGATCCCTGAGTCGAAGAAGAATGCAGACGGCCAGACCACCAAGCAGGGAATGTTACATTCTGCGAAGAACAGTGCATCGTCCGAGCAGATAAAGAGAGCAAACTTGAACGGGCCGCTCTCTTCCCCACAAGTCACCAAGAAACTTGAGCCTGCACAGCTGCGTAAGATCCAGTCT
ATGGATGGCGGCCTGGGTCTGCCCGTTTCCAGGAACGGCGTGAACTCCCAGCTGCAGCCCAGGCTCTCCAACTGGACGTCGTCATCCAACGGCGTGCCGAAGGTGCCAGGCGGACCTGCGGTCATAGAGGAGCCTTTCAAGAAGGTGAAGAAGCCCTCTCCTCAGAGTCAGGCACAG---
------TCCCACAGCACCACGCCCACG---CCTTCCAACAACGGGGTCGCGAGGACGGAGGGGGACAAAAAACAAAGCGGCGAGGGCAGAGGG---------------------ATGGCAGCATCTACCTCATTCAAGTCTTTGTCGGACTCTTCCTCTGCTGACACAACTGACTCAAAG
------GAAAAAGCAAGA---------------------CTACCTACATCTTCGTTT------------TGCCAGGAGTCCGTTGGTCCAAAAAGTGAGCCGGTAAGAGAGACGCCCTCCACGCCTCGGAAAGGCTCCAGCAGCTTGGCCTCTCCAGCCCGGAGCGTGGAGCGCTCTCAG
AGCACAGAGGAACAGAAGACGGCTAAGTTAAAACCCCCGGCGCTCAACAACATCACATCTGAGGCCACCAGCATCATGTCTCCACCACCTGCCAAGAAACTGGCTCTCTCGGCCAAGAAG------GCTTACAGTCAGAGTCTGAGCAACATTGATGCTCTGCGCCATTCGCCAAAGCAG
CTGCCCACCGACCCTAAACATCAAAATCAACTTAAATCCCCAGCCGCCGCCTCAGCCCATCACACTGACAGGTAT---------------------GCCCAGTTATCACCTTTTTCTCACTCATGTGGATCT------------------CACAAGCAGCCACTTTTCTCCACACTGCAA
AAACCAAAAGCCAGCCTTTCTCACAAAACCAATGGCCTTCACAGTCCG------------------AACCCAACCAGCCCCAAGTCTTCCAGCAACCTCGGCCCCGCAGCTCAAGAGCCAGACCTTGAC------CCTCTGGCTCAAAACATCAGCCCAAAGAAGAAGAAAAAGAAGAGG
AAAAGGCGACACTCTGAGGTGGAGGATGATAAAGAGACTTTTCCATCCTCAGCTCCT---------------TCCACACAGTCCAGCCCCACA---GAGTCGGCGGCGCACGAGAAGAATGGCAAAAAG---AAGAAGAAGAAGAGGAAGAAAAAGCGGAAACTCGAAGGT---GATGAT
GGGGAAAAAACTAAAGAGAGGGAGTTCGTCCAGTCACATTTGGAT------------------------------GCATCGAATCAAGAGGAGGATTGGTGTCAGAGCGGCTTATGGAGCCTAACACCT------------------------------------------------CAT
TCAGATGCAGAGCCATCAGATCAG---AAACCACAGGAAGCTGAATCTGTG------------AGG------------------------------------------------------AAAAAAAAGAAGAAAAAGAAGAAAATGATTGAACAGGAGTTGTCTCTG------------
------------GAGGAA---------------ATAAAC---------------------------------------------------------------------------------------------------------------------------------------TCTAGA
TGT---------------------CCCACATCAGAAAGGGATCCAGAGGTGAACAATAAA------------------------------------------TTGACTATAAGAAAGAAAAAGAAGAAGCTAAAAGAAGAGCAGCGAGGAGTG---------------------------
------------------------------------------------------------------------------------------------------------------------------------------------------------------------------------
------------------------------------------------------------------------------------------------------------------------------------------------------------------------------------
---------------------------------------------------------------------------------------------------------------------------------------------------------------AGAAAATGCTCT---------
------------GAAGAT---------------------------------GAAAAACCTCAGGACAGCCAGGTGAGGGACGGCTACAAACGCAGCAAGGCTCCAGCGGCTGATGGAAGCGCTCCGGTGAACACCTCAAACCACGCCGTT------CCTGCAGGCTGGGATGGGAAAAAG
AGCAGTGACGTTGTGGAAGAGCTTCTCAAGAACTCCACCAACAAAGCCTATGGAGCC---------------------------------------------------------------------------------------------------------------------------
---------------------------------AACGTCCTCAGCTGGGATGGTGAAGTCTCTGCC------------------------------------------GTCAGTAGGGATGCAATTGAAGATGTCCGCAGTGCCACGTTT------------------------------
------------------------------------GACACGGTGATTGATGAGTGGGATGAA---------------------------------------------------------------------------------------------------------------------
---------------------------------------------------------GACTTT---------------------------------GACAGA---------------GGAAAG---------GTG---------AAGAAAGTT---------------------------
------------------AAGAACTACAAAAGAGAGAAGTGGAGGAGT---------------------------------------------------------------GGCAGCAGCATCTTCCAGAAGATCCAGGACAGG------------------------------------
---------CGGAACAAGTGGTCAGTAACACCCGGA------------------------------------------------------------------------------------------------------------------------------------------------
------------------------GCGAAACGAGTTTTTGGAGTGCGA------------------------------------------------------------------------------------------------------------------------------------
------------------------------------------------------------------------------------------------------CGC---------------------------------------------------------------------------
