# Supplementary material for: Global expression pattern of genes containing positively selected sites in European anchovy (Engraulis encrasicolus L.) may shed light on teleost reproduction
Source: PLoS One. 2023 Aug 11;18(8):e0289940. doi: 10.1371/journal.pone.0289940 (PMC10420382; doi:10.1371/journal.pone.0289940)
Supplement: S1 File — (ZIP) [file pone.0289940.s008.zip › alignments/anchovy.18355_ANCH.fas]

>ENSONIP00000013917_ONIL
ATGGGAAAGAAGAGTCGAGTGAAGACTCAGAAGTCAGGCTCAGGAGCTATGGCTGTG---GTTTCCCCCAAGGAGATGATGAACCTGATTGCTGAACTGTTGCAGAAATGCAGCAGTGCAGCAGCGTCTGCTGGTAAAGAGTGGGAGGAGTACATCCAAATAAGAGGCTTGGTGGAGAGA
ATCCGCAAAAAGCAGAAG---GGCATGTCCATTGTGTTTGAGGGCAGCAGGGAGGACCACTTCCCTGAACTGATGTCTTGGGCTAAGGAAAATGGGGCCTCCTGTGAATGCTTCACTGTGGCCAACTTTGGGAAGGAAGGCTATGGCCTGAGGGCCACCAGAGACATCAAGGCAGAGGAA
CTATTCCTGTGGATTCCCAGGAAGATGCTGATGACAGTGGAATCGGCACAGAACTCAATATTGGGTCCTTTGTATAGCCAGGATCGGATCCTGCAGGCCATGGGGAATGTGACGCTGGCCCTCCACCTGCTATGTGAGCGAGCCAACCCTGCTTCCTTCTGGCTACCATACATCCGCAGT
CTTCCTCAAGAATATGACATACCTCTGTACTACCAGCAAGAGGATGTGCAGCTCCTACTGGGCACACAGGCTGTGCAGGATGTCCTCAGCCAGTATAAAAACACTGCACGCCAGTATGCTTACTTCTACAAACTGGTACAGACGAGTTTGAATCTCAGTGACCTCGAGGTCAAGACAGCA
TTAAAGATGGATGATTTAATG---TGGGCCGTATCGTCTGTGATGACCCGTCAGAATCAAATCCCTACTGAGGATGGCAGCAGAGTCACCCTGGCCCTCATTCCTCTCTGGGACATGTGCAACCACACAAATGGACTGATCACCACCGGATACAACCTAGAGGATGATCGCTGCGAGTGT
GTGGCACTGCAGGACTATAAGGAGAACGAACAGATCTACATCTTTTATGGCACAAGATCCAATGCCGAGTTTGTAATCCACAATGGCTTCTTCTTCCAAGACGACGCCCACGACCGGGTGAAGATCAAGCTTGGTGTTAGTAAAAGTGAACGCCTGTATGCCATGAAGGCTGAAGTTCTG
GCGAGAGCTGGCATCCCAGCCTCCTATGTTTTTGCTCTGCACTGCAATGAACCCCCAATTTCAGCCCAGCTCCTCGCCTTCCTACGAGTCTTCTGCATGACAGAG---------GATGAACTAAAGTACTACCTGCTCGGAGATCGTGCCATCAATAAGATCTTCACCCTGGGCAACAGC
GAGTTCCCTGTGAGCTGGGAGAACGAGATCAAGTTGTGGACATTCCTCGAGACTCGGGCTGCTCTTCTGCTCAAGACCTACAAGACCACGTCAGAGGAGGACCGCTCCATGCTGGAGAAGCCTGATCTGTCTCTTCATTCCCGCATGGCTATCCAACTCCGCCTGGCTGAGAAGCAGATC
CTAGAGAAGGCGCTGGCTTGTGGCCGGGCCAAACGTCTGTATTTCCAGAAAAAGCTGGAGGAGGGGGCGTCGCTGCCTTGTTATGAGGAAAGTGATATCGCTTTGCTGGAGAATACTGAAGCGGATGCAAAACTTCCAGTTATCCTGCGTAAG---------GTGGAGGAAGGC------
CAGGAG------------------------------------------------------------------------------------------------------------------------------------------------------------------------------
---------------ATCCAGGTGGATGAGGACAGTCCTCTCCTGAATGGGATGAAGGTGGTGTACGGGACTAACGCAGAGGCTAATGGAGAACGAGATCAGGACAATAATGTCAGCACAGATGTTAACTCTGCTTTGGCCTCGATGGAATGTTCGAGCCAAAGGGAAGAAGCTAACCTA
AGTGCCAGT------------------------CGAACTGAAGACGAACCCAAAGAGAACACTGTT
>ENSTNIP00000011114_TNIG
ATGGGAAAGAAAAGTCGAGTGAAGATCCAGAAGTCGGGTTCAGCAGCCACTGCCTCC---GTTTCCTCGAAGGAAATGATGATCCTGGTTTCTGAACTACTACAGAAATGCAGCAGTGCAGGACCAACTGCTGGAAAAGAGTGGGAGGAGCACCTTCAGATCAGAGGCTTGGTGGAGAAG
ATCCGTAAGAAACAAAGA---GGCATGTCTGTAGTGTTTGAGGGCCACAGAGACGACTACTTCCCAGACCTGATGTCATGGGCGCAGGAACATGGTGCATCCTGTGAAGGGTTTGCAGTGACCAACTTTGGAGCGGAGGGATATGGTCTGAGAGCCACTAGAGACATCAAGGCGGAGGAA
TTGTTCCTGTGGATTCCCAGAAAGATGCTTATGACGGTCGAATCGGCAAAGAAGTCTGTTCTGGGTCCTCTGTACACCCAGGACAGAATTCTGCAGGCTATGGACAACGTGACTCTGGCTCTACACCTGCTGTGTGAGCGGGCCGACCCTGCCTCCTTCTGGCTGCCCTACATTCGCACC
CTTCCACAGGAGTACGACACGCCTCTGTTCTACCAGCAGCAGGACGTGCAGCTGCTGCATGGCACGCAGGCCATCCAGGATGTTCTGAGCCAGTACAGAAATACCGCTCGACAATATGCTTATTTTTACAAACTGGTACAGACTCATCCAGCATCCAGCAAGCTGCCGCTAAAGGACAGC
TTCACATTTGATGACTACAGG---TGGGCGGTGTCATCTGTGATGACCCGGCAGAACCAGATCCCGACTGAGGATGGCAGACAAGTCACTCTGGCCCTGATCCCCCTCTGGGACATGTGCAACCACAGAAACGGACTGATCACTACTGGCTACAACTTGGAAGACGATCGCTGTGAGTGT
GTCGCATTGCAGGACTACAAGAAGAATGAGCAGATCTACATTTTCTACGGCACTAGATCAAATGCAGAGTTTGTCATCCACAACGGCTTCTTCTACCAAGAGAACGCCCATGACCAAGTGAAGATCAAGCTGGGCATCAGCAAGAGTGAACGTCTGTATGCTATGAAGGCTGAAGTGCTG
GGACGAGCAGGAATCCCAGTGTCATCGGTCTTTGCGCTTTACTGTAACGAGCCACCCATTTCGGCCCAACTGTTAGCCTTTCTGCGAGTGTTCTGCATGATGGAAGGATTTACAGAGGAACTGAAGGACTACCTATTCGGAGCTCAGGCGATAAATAGGTTGGTTACCCTGGGTAGTATG
GAGTTCCCTGTCAGCTGGGAAAACGAGATCAAGCTGTGGACTTTCCTTGAGACCCGAGCTGCTCTACTGCTAAAGGCGTACAAGACCACAGCAGAGGAGGACAGCTCCACACTTGATAAAACGGACCTTTCTCCCCATTCACGCATGGCGGTCCAGCTCCGCCTGGCTGAGAAGGCGATC
CTGGAGAAAGCCCTGGCCAGCGGACGGGCCAAGCGTCTGCACTTCGAGAAGCAGCTCCAGGAGGGAGCCCCTCTGCCCGACTACCACGAAAGCGGCATCGCTTTGCTGGAAAACACA------GATGCAAAGCTCCCCATTATCCTACACAAGCTGGGGGAGATTCAAGAAGGC------
CAAGAG------------------------------------------------------------------------------------------------------------------------------------------------------------------------------
---------------ATCCAGTTTGAGGAAACAGGCAGCTGCGTCAATGTGGAAAATGCCATGTTTGAAATGAATATAGACGGCGACGGACAGGCTCTAAAG------CAGGAAACTCTGGACGCGTCAGAG---------------GAGAAGAAGAGCCTCAACTCGGCTTTTGACTCG
GTTGCCGCC---------------------------------------------------------
>anchovy.18355_ANCH
ATGGGGAAGAAGAGTCGCGTGAAGACTCAGAGGTCT------GGGGCCACCGCTGCCACCGTCTCCCCCAAGGAGATGATGAACCTCATATCAGAACTCCTGCAGAAGTGCAGCAGTGCAGCCCCCTCTGCTGGTAAGGAGTGGGAAGAGTATGTCCAGATCAGAGCCCTGGTGGAGAAG
ATCCGCAAGAAACAGAAA---GGCATGTCGGTGGTGTTTGAGGGCGACAGAGAGGAGTACTTCTCGGAGCTGATGACCTGGGCTGCAGAGTGTGGGGCATCTTGCGATGGATTCGAAATAACCAACTTCGAAGGCGAGGGCTACGGACTCAAAGCCACCAAGGACATCAAGGCAGAGGAG
CTGTTCCTGTGGATCCCCAGGAAAATGCTGATGACGGTGGAATCGGCCAAGAACTCCGTCCTTAGTGGTCTCTACAGTCAGGACCGCATCTTGCAGGCCATGGGCAACGTTACCTTGGCTCTGCACCTGCTGTGTGAGCGCGCCACGCCCTCGTCTCCTTGGCTACCCTACATCCGCACG
CTGCCGGCCAGCTACGACACGCCGCTCTACTTCCAGGAGGAGGAGGCGCGCCACCTGCTGGCCACGCAGGCCATCGCGGACGTGCTCAGCCAGTACAAGAACACCGCGCGCCAGTACGCCTACTTCTACAAAGTCATACAGACCCACCCTAATGCCAGTAAGCTGCCCTTGAAGGATGCC
TTCACCTTCGACGACTACAGG---TGGGCGGTGTCCTCGGTGATGACTCGTCAGAACCAGATCCCCACGGAGGACGGCAGCCGCGTCACCCTGGCACTCATCCCACTCTGGGACATGTGCAACCACACCAACGGCCTGATTACCACTGGCTACAATCTGGAGGACGATCGCTGTGAGTGT
GTGGCCCTACAGGATTATAAAGAGAACGAACAGATCTACATCTTCTACGGCACGCGCTCCAACGCTGAGTTTGTGATCCATAACGGTTTCTTCTTCGAGGAGAACGCCCACGACAGGGTGAAGATCAAGCTGGGCGTCAGCAAGAGCGAACGCCTCTACGCCATGAAAGCAGAGGTGCTG
GCCAGGGCAGGGATACCCTCGTCCAGCATCTTTGCCCTGCACTGCAGTGACCCTCCCATCTCCGCACAGCTCCTGGCCTTCCTGCGTGTCTTCTGCATGACTGAA---------GAGGAGCTGAAGGACTACCTGGTGGGTGAGCGTGCCATCAATAAGATCTTCACGCTGGGCAACACA
GAGTTCCCCGTCAGCTGGGACAACGAGATCAAGCTCTGGACCTTCCTGGAGACGCGCGCCTCCCTCCTGCTCAAGACATACAAAACCACCTCCCAGGAGGACCGCGGCCTCCTTGAGAAGGCCGACCTGTCCCTGCACGCCCGCATGGCCATCCAGCTCCGCTTGGCCGAGAAGGAGATC
CTGGAGAGGGCGGCGGCCGCCGGCACCGCCAAGAGACTCCACTTCCGGCAGCAGCTGGACGCCAACGCGCCCTTACCCCTCTACGAGGAGAGCGACCTCGCCCTGCTCAGTAACACA------GACGCCAAGCTGCCCGTCATACTGCGCAAACTCCAAGAGGAGGAGGAGGAG------
GAGGAG------------------------------------------------------------------------------------------------------------------------------------------------------------------------------
------------------------------------------------------------------------------------------------------------------------------------------------------------------------------------
------------------------------------------------------------------
>ENSTRUP00000008912_TRUB
ATGGGAAAGAAAAGTCGAGTGAAGATTCAGAAGTCGGGTTCCGCAGCCACCACTTCA---GTGTCCTCAAAGGAAATGATGATCCTGGTCTCTGAACTCCTGCAGAAGTGCAGCAGTGGCGGGCCGACTGCTGGAAAAGAGTGGGAGGAGTACCTTCAGATCAGAGGCTTGGTGGAGAAG
ATCCGGAAGAAACAGAGA---GGCATGTCGGTGGAGTTTGAGGGCCGCAGAGACGACCACTTCCCACACCTGATGTCCTGGGCTCGGGATCACGGTGCATCCTGCGAAGGGTTCGCAGTGACCAACTTTGGAGCAGAGGGATACGGTCTGAGAGCCACGCGAGACATCAAGGCAGAGGAA
TTGTTCCTGTGGATTCCCAGGAAGATGCTCATGACAGTGGAATCGGCTAAAAAGTCTGTGCTGGGTCCTTTGTACAACCAGGACAGAATCCTCCAGGCTATGGACAATGTGACTCTGGCCCTGCACCTGCTGTGTGAGCGGGCCAACCCTGCATCGTTCTGGCTGCCATATATTCGCACC
CTTCCTCAGGAGTATGATACGCCCCTCTTCTACGAGCAGGACGAGGTGCAGCTGCTGCAGGGCACGCAGGCAGTCCAGGATGTTCTGAGCCAGTACAGAAACACTGCTCGGCAATACGCCTACTTTTACAAACTGATACAGACTCATCCTGCGTCCAGCAAGCTGCCACTCAAGGACAGC
TTTACATTTGATGACTACAGG---TGGGCGGTGTCTTCTGTGATGACCCGGCAAAACCAGATCCCTACTGAGGATGGCAGACAGGTGACTCTGGCCTTAATCCCCCTGTGGGACATGTGTAATCACAGAAATGGACTGATCACCACTGGCTACAACCTGGAAGATGATCGCTGCGAGTGT
GTAGCGCTGCAAGACTACAAGAAGAATGAACAGATCTACATTTTCTACGGCACAAGATCAAATGCAGAATTTGTGATCCACAACGGCTTCTTCTACCAGGAGAATGCCCACGACCAAGTGAAAATCAAGCTGGGAATCAGCAAGAGTGAGCGTCTGTACGCCATGAAAGCCGAAGTGCTG
GCACGAGCAGGGATCCCAGTATCTTCCATTTTTGCCCTTTACTGCAATGAGCAGCCCATTTCGGCCCAGCTCCTGGCCTTCCTCCGGGTCTTCTGCATGAAGGAG---------GAGGAACTGAGGGACTACCTGCTGGGAGGTCATGCCATCAATAAGATCGTTACACTGGGCAGTATG
GAGTTCCCCGTCAGCTGGGACAATGAGATCAAGTTGTGGACTTTCCTGGAGACCCGAGTGGCTCTGCTGCTCAAGGCCTACAAGACCACATCGGAGGAGGACTCCTCCACGCTTGAGAAAAGCGAGCTCTCGCCCCATTCACGCATGGCAATCCAGCTGCGCCTGGCTGAGAAGTGGATC
CTAGAGAAGGCCCTGGCCAGTGGCCGGGCCAAGCGTGTGCACTTTCAGAAGCAGCTGGAGGAGGGGGCCCCCCTGCCCGACTATCACGAGAGCAGCATCGCTTTGCTGGAGAACACC------GATGCAAAGCTTCCCATTATCCTACACAAGCTGGGGGAGATTCAGGAAGGC------
CAAGAA------------------------------------------------------------------------------------------------------------------------------------------------------------------------------
---------------ATCCAGTTTGAGGAGACCGGTGCC------CGTGTCGAAAATGCGGCGTTTGAAATGGATCCAGGGGCCAACAGACTGGCACTGAAG------CCGGAGCCTCGAGACCCGTCGGAG---------------GAGACAAATGTCAACTCGGCGGCTTTGGACCCG
CTGGGCACAAACTCCAAGAATGGCCAGAGGGAA---------------------------------
>ENSDARP00000110046_DRER
ATGGGCAAAAAGAGCAGAGTGAAGACCCAGAAATCGGGCACCGGAGCCACCGCTGCG---GTTTCTCCAAAAGAAATGATGAATTTAATCTCTGAACTGCTGCAGAAGTGTAGCAGTGCTGCTCCTTCTCCCGGGAAAGAGTGGGAGGAATATGTTCAGATTCGAGCTCTGGTGGAGAAG
ATACGCAAGAAGCAGAAA---GGGATGTCTGTATCGTTTGAGGGAATCAGGGAAGACTTTTTCTCCGAGCTGATGGCCTGGGCTGCGGAATGCAGAGCGTCTTGTGATGGTTTTGAAATATCTAACTTTGCTGACGAAGGATATGGTCTGAAGGCCACCAAAGATATCAAGGCTGAGGAG
CTGTTTCTGTGGATCCCTAGAAAAATGCTTATGACTGTGGAATCTGCCAAGAACTCTGTCCTCGGGCCACTGTACAGCCAGGACCGGATCCTCCAGGCTATGGGAAATGTGACTCTGGCTCTACATTTGTTATGTGAACGGGCCAATCCCAGCTCACCCTGGCTGCCCTACATCAAGACC
CTGCCTTCTGAGTACGACACACCCCTGTATTTTGAAGAGGAGGAAGTACGCCACCTGCTGGCCACACAAGCTATACAGGATGTGCTCAGTCAATACAAAAACACAGCGCGGCAATACGCCTACTTCTATAAAGTCATTCATACTCATCCGAACGCCAGCAAACTGCCCTTGAAGGATGCT
TTTACCTTTGACGACTACAGG---TGGGCAGTGTCCTCTGTGATGACCCGTCAGAACCAGATACCCACAGCAGACGGTAGTCGTGTCACACTGGCCCTCATCCCTCTCTGGGACATGTGCAACCACACCAATGGCCTGATCACAACTGGCTACAATCTAGAAGATGACCGATGTGAATGC
GTTGCTCTTAAAGATTACAAAGAGGGCGAACAGATTTACATATTCTACGGTACAAGATCCAATGCAGAGTTTGTGATCCACAATGGTTTCTTTTTTGAGGACAACGCACATGACCGTGTGAAGATTAAGCTGGGCGTAAGCAAGAGTGAGCGTCTGTATGCCATGAAGGCTGAGGTTCTG
GCACGTGCAGGAATTCCTGCGTCCAGTATCTTTGCCCTGCATTGCAGCGAACCTCCCATATCTGCTCAACTTCTGGCCTTCCTGCGAGTCTTCTGCATGACTGAA---------GAGGAACTCAGGGACTACCTGGTGGGCGATCACGCCATCAACAAGATCTTCACCCTGGGCAACACC
GAGTTCCCTGTCAGCTGGGAGAACGAAATCAAGCTGTGGACGTTCCTGGAAACACGCGCTGCGCTGCTGCTGAAAACCTACAAGACGGCCTCAGAGGAGGATCGCTCTATGCTGGAGAAACCTGACCTGTCACTGCACTCCCGCATCGCTATAAAGCTACGACTAGCAGAAAAAGAGATT
CTGGAGCATGCTGTGTCCTGCGGTCGGGCCAAACGCCTGCACTTCCAGAAGCAGCTGGACGAAGGAGCGCCGCTTCCACTGTATGAAGAAAGCGACATCGCCCTTTTGGAGAACGCA------GACGCCAAACTCCCCATCATCCTGCGTAAACTGGAAGAAGAAGAAGAGGAGCATGTT
GAGGAGATGAACCAACTCACGCCTGACGCCGTCTGCATGAACTCCTCCAAAATCCCTGTCCTGAACGGGCAGTGTAAAGATGTCAACGGTACACAAGAGGATCCTCCAGGAGGCGGCACAGTGGTAAAGGAGATTGAGAAGCATGACCCAAGTGCCAAACGAACTGAAGTAGCTTTGCTC
GTGTTGCCAGACAGC---------------------------------------------------------------------------------------------------------------------------------------------------------------------
------------------------------------------------------------------
>ENSGACP00000017360_GACU
ATGGGGAAGAAGAGTCGAGTGAAGATCCAGAAGTCCGGCTCAGGAGCCAGCGCTGCA---GTTTCCCCCAAGGAGATGATGAACCTGATCTCAGAGCTTCTGCAGAAATGCAGCAGTGCAGCACCCTCTGCTGGTAAAGAGTGGGAGGAGTACGTCCAGATCAGAGGGCTGGTGGACAAG
ATTTGCAAAAAACAAAAGGCAGGCATGTCGACGGTGTTTGACGGCAGCAGAGAGGACTACTTTCCAGACTTGTTGTCCTGGGCTCATGACAACGGGGCGTCCTGTGACAGCTTCACAGTGGGGAACTTTGGGGCTGAGGGCTACGGCTTGAGGGCCACCAGAGACATCAAGTGCGAGGAA
CTGTTCCTGTGGATTCCCAGAAAGATGCTAATGACTGTGGAGTCGGCCCAGAACTCCGTACTGGGTCCTCTCTACAGCCAGGACCGGATCCTGCAGGCCATGGGCAACGTGACGCTGGCCTTCCACCTGCTGTGTGAGCGGGCCGACCCGGCTTCCCCCTGGCTGCCGTACATCCGCAGC
CTTCCTCAGGAGTACGACACGCCGCTGTACTACCAGCAGGAAGAGGTGCAGATGCTCCTCGGGACTCAGGCCGTGCAGGACGTCCTGAGCCAGTATAAGAACACGGCACGCCAGTACGCTTACTTCTACAAGCTGGTACAGACTCACCCTGCTGCCTGCAAACTGCCGCTGAAGGACAGC
TTCACATTCGACGACTACCGTAAGTGGGCAGTGTCCTCTGTGATGACCCGCCAGAACCAGATCCCGACTGAGGACGGCAGCCGGGTCACTCTGGCCCTTATCCCCCTGTGGGACATGTGCAACCACACGAATGGACTGATCACCACCGGCTACAACCTGGAGGATGACCGCTGTGAATGT
GTGGCACTGCAGGACTACGAGCAGAACCAACAGATTTATATCTTCTACGGCACGCGATCCAACGGCGAGTTCGTCATCCACAACGGCTTCTTCTACCAAGACAACGCCCACGACCGAGTGAAGATCAAGCTGGGCGTCAGTAAGAGCGAGCGCCTGTACGCCATGAAGGCTGAAGTGCTG
GCCCGAGCCGGCATCCCAGCGTCCTGCATCTTTGCTCTGCACTGTAATGAACCCCCCATTTCAGCCCAGCTCCTCGCGTTCCTCAGAGTCTTCTGCATGACCGAG---------GAGGAACTGAAGGACTACCTGCTCGGAGACGGAGCGTTCAATAAGATCTTCACTCTGGGTAACAGC
GAGTTCCCGGTCAGCTGGGAGAATGAGATCAAGCTGTGGACCTTCCTGGAGACGCGAGCTGCTCTGCTCCTCAAGACCTACAAGACCAGCTCCCAGGAGGACCGCTCCATGCTGGACAAACCGGACCTGTCTCTCCATTGCCGCGTGGCGACCCAGCTTCGCCTGGCTGAGAAGCAGATC
CTGGAGAAGGCCTCGGCCAGCGGGCGTGCCAAACGTCTGCACTTTGAGAAGAAGCTGGAGGACGGCGCCGCCCTGCCTCGCTACGAGGAAAGCGACATCGCTTTGCTGGAGAACACTGAC---GATGCAAAGATTCCTATTGTCCTGCATGAGCTTGAAGAGGTGGAGGAG---------
------------------------------------------------------------------------------------------------------------------------------------------------------------------------------------
------------------------------------------------------------------------------------------------------------------------------------------------------------------------------------
------------------------------------------------------------------
>ENSXMAP00000015704_XMAC
ATGGGAAAGAAGAGTCGGGTGAAGACTCAGAAGTCAGGCTCTGGAGCCAACACTGTG---GTTTCCCCGAAGGAGATGATGAACCTCATCTCCGAACTGCTGCAGAAATGCAGTAGTGCAGCACCCTCTGCTGGTAAAGAGTGGGAGGAGTACATCCAGATCAGAGGTTTGGTGGAGAAG
ATCAGAAAGAAACAGAAG---GGTTTGTCAATGGTGTTTGATGGCAACAGGGAGGACTACTTCCCTGATCTGATGTGCTGGGCTCAGGAGAACGGGGCATCCTGTGACGGCTTCACAGTGACCAATTTTGGTACTGAAGGGTACGGCCTGCGAGCCACCAGAGACATTAAGGCAGAAGAG
CTGTTCCTCTGGATTCCAAGGAAGATGTTGATGACTGTGGAATCAGCCCAAAACTCTCTGCTTGGTCCTCTGTACGGTCAGGACCGGATCATGCAGGCCATGGGCAACGTGACGCTGGCCCTGCACCTGCTGTGCGAGCGTGCCAGCCCCTCTTCGTTCTGGCTGCCGTACATCCGCAGT
CTGCCTCAGGAGTACGACACGCCGCTGTACTACCAGCAGGATGATGTTCAGCTGCTGCTGGGAACGCAGGCGGTGCAGGATGTCCTGAGCCAGTACAAGAACACTGCACGGCAGTACGCCTACTTCTACAAACTAGTTCAGACTCATCCTGCCGCCAGCAAGCTGCCCCTGAAGGACAGT
TTCACATTTGATGACTACAGG---TGGGCGGTGTCGTCGGTGATGACACGCCAGAACCAGATCCCCACTGAGGACGGAAGCCGGGTCACCCTGGCACTTATCCCCCTGTGGGACATGTGTAACCACACAAATGGACTGATCACTACAGGCTACAACCTGGAGGATGATCGCTGTGAATGC
GTGGCTCTGCAAGACTACAAGGAGAACGAACAGATTTATATCTTCTATGGCACGCGGTCCAATGCGGAGTTCGTCATCCACAACGGCTTCTTCTTCCAAGACAATGCCCATGACAGAGTGAAGATCAAACTGGGTGTCAGCAAGAGTGAACGTCTGTACGCCATGAAAGCCGAAGTCCTA
GCTCGAGCCGGCATACCGGCCTCCTGTGTCTTTGCGCTACACTGTAACGAGCCCCCCATATCAGCTCAGCTCCTGGCCTTCCTGAGAGTCTTCTGTATGACAGAA---------GAGGAACTAAGGGACTACCTGCTTGGAGACGGAGCTATAAACAAGATCTTCACCCTGGGAAACAGT
GAGTTCCCTGTCAGCTGGGAGAATGAGATCAAACTGTGGACTTTCCTGGAGAACAGAGCTGCTCTCCTGTTGAAAACCTACAAGTCCACGTCAGAGGATGACCGGTCTTTTTTGGAGAAACCAGATCTCTCTCTCCACTCCTGTTTGGCAGTCCAGCTCCGCCTGGCCGAGAAGGAGATC
CTGGAGAAAGTGTCAGCTAGTGGTCGGGACAAACGACTCCACTTCCAGAAGAAACTGGAGGAAGGCGCTCCGTTGCCACACTTTGAGGAGAGCGACATCGCTCTGTTGGAAAACAGTGACACGGATGCAAAGCTTCCCATTATCCTGCGCAAGTTGGAGGAGGTGGAGGAAGGA------
GATGGG------------------------------------------------------------------------------------------------------------------------------------------------------------------------------
---------------CTCCAGGTGGAGGAG------CCCCTGCTGAATGGGGAGAAAGTTAGCTTTGGAACG------------------GAGAAGATTCAG------CAGGTCAGCAGAGATGTTGCTTCA---------------GAGCGGATGGGTCAGACACAAGCACCTGAACTG
AGTGCCAAT------------------------CGAACTGAAGACATCCCCAAAGAGAACAGTGAA
