# Supplementary material for: Global expression pattern of genes containing positively selected sites in European anchovy (Engraulis encrasicolus L.) may shed light on teleost reproduction
Source: PLoS One. 2023 Aug 11;18(8):e0289940. doi: 10.1371/journal.pone.0289940 (PMC10420382; doi:10.1371/journal.pone.0289940)
Supplement: S1 File — (ZIP) [file pone.0289940.s008.zip › alignments/anchovy.18750_ANCH.fas]

>ENSONIP00000016235_ONIL
---------------------------------------------------------------------------------------------------------TCAGGGATGTCGTGGGACTTCTTTGTACCTGTGTGCGTGGGGGACCTTGTGAAGACTGGAGGGATCAACCAGTAC
GTCGTTCAGGATGTGGTCTCCGCAAAACAGCTCCCGTCCTATCTCAACAAATTCAAGGCAGCATTAAGGAGTCAGGGGCCTTTGTGTATACTGGAGCACTTCGACACTGGCTACAGTGTGCTGCAGCACTGTAAGTCGGTAGATCTGGCTGTGAAAGAAGATACTCTGGAATTACTAGTA
CAAGTGGTTAGTGGGTTGTCTGTTTCACTGCCGAGCATCCTTGTCTCCACCTCCCTCTCAGCTGCAGAGCGCAAGGAAAAACTTAACGCAGTTAAAATGAGCGTCTTCCTGCTTTGCAAACTCACAGAGAACCTGGAGAGTGATTCCTATAGGCAGAATATTGTCACAGCAACTGGGAAG
GGTGGTAAAAAAGGCAAAGCAGGTGGAGAAGGACTCATGCAGTGGGACTCAGAAAGAGAGCAGGTGCTACAGGCACTTGTGCAGCTCTTCCAACTGGACATCCGTTCACTGTGGAGCCTCTCCTTGGTGGAGGAAGAGTTCATCAGC---------TGTGTGACCTGCTGCTGCTACAAG
CTCCTTGAGAACCCAACCATAAGCCATGTGAAGAGTAAACCCACCAGAGACTGTGTAATCCACCTCCTGGGGTTGCTGATTAAGAAATATAATCACCTCCTGGGTGCTGGTGTAAAAGTGATCCAGATGCTGCAACATTTTGAGCAGTTGTCATCAGTGTTTGCCCAGGCTGTGTCTGTG
TGGAGCACAGAGTATGGAGTCAGAGCTATCATAGGAGAAGTCATACGGGAGATTGGTCAGAAGTCAAGTGAGGAGTTGGCCAGAGAGGGGTCGGGAGTCAAA------------------------------------------------------------------------GCCTTT
GCCTCCTTCCTCTCAGAAGTCAGTGCTTTGGTGCCTGAATTGATGATTCCCAACATCAGTGTTCTCATCACACACCTGGAAGGAGAGAGTCACACAATGCGTGTTGCTGTCTGTGAGGTGCTGGGAGAGATCCTTGTGAGGGTCCTGTGCGGTGATGGGCTAGATGAGTCCGGTAGAGCT
GACCGTGACCGTTTCTTTGACACACTGCAAGAGCATCTGCATGACTCGCACTCTCATGTTAGAACACGTGTATTGCAGGTCTACACACGCATCGTCAACAGCAAAGCGCTGCCCCTGTGTCGGTATAGCGAGGTGATGGAGCTTGCTGTTGGACGGCTGATGGACAAATCTATAAATGTG
GTTAAGAGTGCCATCCAACTGCTGGCAGCCTTCATAGCACACAATCCTTATAGCTGCAAGCTGAGCAGCGCAGATCTGAAGAAACCACTGGAGAAGGAGACTGCTAAACTCAGAGAATTGAAAGAGAAACTGGAGGGGACAGCACCTGTGGCAGTGATTAAAGCATCTGAGCTGTGGGCT
GCTATGGTGCCTGAGCTCCTCGTCACTGTCAGGAAAGAACTGGAGCCCACAAGCGAAGCAGAGAAGGAGCAGCAG------GAGGATGAGGAAGGCGGGGAGGTGGAGGAGGAAAAGGAGGCAGAAGACGACAGAGCAACCGCGGTTGCATTC------------------------TAC
AGGAATGCTGTGCAGCTCAGTATAAGAGCTCACAGCTCCTTCCCAGAATCTGAGATGTTTGCTTCTCTGTCCACTCTCACACCTGAGAATATGATGGACACACTGGCTCTGATTTTCAAAGGTAAAAGTTGTACTCAGTACGGAAAGGCCTTGGAAAGTAGC------------------
------------------------------------------------------------------------------------------------------------------------------------------------------------------------------------
------------------------------------TCTGATGACGAC------------------ACTTCCGAG---CTCAACCAGAGTTTGCCACCGACGCCA---------------------------------CAGAAAGAACCAGAGAAAGAG---------------------
------GGTGAGGATGGTGAGCTGAAGAAGCAAGAGATGTTGGTGCAGTACCTGAAAGATACAGAAACCTTCGCTTTACAAGTAGAGAGAGCAATCTCTGTCATCAACACCATGCTGTACTGGAAAACAACTTCAGTGGTCCAGGAGGCTGTGCAGTTTTGTGTGACGGTGTGCGAGTTC
AGTGTCGCTAACTCTATCAGTGGAGTGAGGAAAATGTTGCCTCTGGTTTGGTCAACTGATGCTGCAATTAAAGATGCAGTCATTCAGGCTTACAGGCGTCTGTATCTGAACCCCCAGGGAGACACCATCAGGATGAAAGCCCAGACTCTTGTCGACAGTCTCTCTGAGCTGATGGTGGAT
GCATCTCTGGGAACAATCCAGTGTCTTGAGGAAATTGTGCAGGAGTTCTTCAGCAGTGGCAGCAATCTCCAGTCCACTGTAGTTCAGGTCTTGTGGGAGAGATTTACCGGTAAACGGGAAACTTCTAGCTTATACAAGCGAGCTGCAGTCTTACTGTTGGGCATGGCTGCA------AGG
GCAGAGAGAGAGGTGGTGCTCGGTAATCTGGACACTCTTTGTTCAGTGGCTCTGGGTGAAAAAGTGACTGAAGACTTCCTTCTGGCCAGAGACACAGTTATTACCATCTGCAACATCACTGATCATGTCAGGCAGTCAAAGGGTGCTCCATTCAGACTGCCTCAGGACCATCAGCTGTTC
AGCTGCCTCACACAGGCCGTCGCTGAAGGTGTGGTGATGGAAGACCCTTACTGGCAGAGCTTCATGGAACAGGCTGTCCGTCTCATCTACTTCCTGGCTGAATCGCCTGACCAGCTGTGCTCCCGGCTGCTCCAGCGAAGCGCCCGCCTCTTACTAGATCAAATTGCAGAAGGTGGCGAA
GTCAACAAGGATGCTGGCCAAATGCAAGATGGC------------------------------------------TCTCAAGAGTCTAAT---------GAGCAA---------GTGAACTGTGTGTGTCTGGCCCAGCTGTTGGCTGTGTGTGGCTGCGTGGCTTTCTGGCAGGTGTCT
CACCTTGAGCGCAGCGTGAGTGCTGAGCTGCGGAGGAGGAGAGGAGAGACAGAGGAAAGAGAGGAGAAGGAAAAAGGGCCAGCCGGAAAAGCTAAG---------------------CAAACCGCCAATGAGAGCACTATGGAGGAGGAGCTTGGGTTGATCGGTGCCTCTGCTGAAGAT
ACAGAGGCTGAACTCATCAGAAACATCTGTGAGACAGAATTACTGGCTGAGGAGAACCTGCTGAGTGCATTCCTTCCCCTGCTGGTGAGAGTCTGCAGCTCCCCAGGACGTTATTCCCACCCGCAGCTCACCACTGCTGCCTGTCTGGCACTCTCTCAGTACATGATGATTAGC------
CCATCAGTGTGTGAAGAAAACATCCGTCTCATGTTTACTGTTCTGGAACGCTCTACTCTCCCTGTGGTTAGGGCTAATGCCATAATAGCCCTCGGGGACCTCACTGTCCGTTTCCCAAATATTTTGGAGCCCTGGACGCAGAATCTCTATGCAAGGCTGAGTGACGAGGTTCCTTCAGTA
AGGCAGACAGCTGTGACTGTTCTCACTCAGCTGGTGCTTAAGGATGTCCTCAAGGTCAAAGGTCAAGTCAGTGAAGTGGCCGTACTGCTAATTGACCCTGACTCGCACATTAACAGCCTGGCCCTGAACTTTTTCAATGAGCTTGCTACAAAGGACAATGCGATATACAACCTGCTCCCA
GACATCATCAGCCGCCTGTCCGACCCAGAGAGAGGCATGAGCTCAGAGGACTTCAACACAATTATGAAACAGCTGTTCTCCTACATCACTAAAGAAAGGCAGACTGAGTCTCTAGTAGAGAAACTGTGTCAGCGCTTTAGAACTGCAAAGACAGAGCGTCAGTGGTGTGACTTGGCCGTG
TCTCTGTCTCTGCTCTCCATGTGCGAGCGTGGTTTCAAGAGGCTGCAGGAATGCTGGGAGTGTTACAGTGACAAGCTGACTGAACCGGGCGTCTACCAGCCTCTGCTCTCCATCACCGCCAAGCTCCGTAGAGGGGCTAAAGCACAGTTTAAGGCTCAGGTAGATGAGTTTGAACAGCGT
CTGACTGCAGTTCACACACGGGGACTGGAGAATGTGGAAAGCCCAGAGATGGATGAGGAAAACCAGAAAGCAGAAGTGTCTGCTGAGAAGACAGTCACGCGAACACCTGCGCCC---------------------ACCAGAGGCCGGCTGAAGTCAAAGCGAGGTCAGCGAAAGCCCTCA
GTTTCAAAATGT---GATGACAGT---TTTGTCACGCCTCACAAATCTCGCAAG---TCTAAGAAGCCTGCAGTCACCTTCAGCAGTGATGAGGAGGAGGATGAAGAGGCTCCATCAGATGCTATGATGGCAGAGAGCGAGACCCCTAAAGTGACAACACCCATCGCACGCACGTCTCGA
CGAGCTCGCCTCAGAAAC
>ENSTNIP00000010866_TNIG
---------------------------------------------------------------------------------------------------------ACAGTGATGTCTTGGGACTTTTTTGTTCCCGTCTCTGTGGGTGATTTGGTGAAGACCGGAGGAATCAACCAGTAT
GTTGTTCAAGATGTTGTACCACCGAAACATCTGCACTCATCCCTAAATAAGTTTAAGCTCGCACTTAGGAGTCAGGGGCCTTTGTGTGTTCTGGAGCACTTCGACACCGGCTACAGTGTGCTACAGCACAGTCATTCAGTGGAGCTTGGTGTGAAAGAAGACACATTGGACTTGCTTGTG
CAAGTGGTCAGTGGCCTGGCTGGCTCCCTGCCGGCGTTACTGATCTCCACCACAACCTCGGCTGCGGAACGCAAAGACCAGCTTAATGCAGTTAAAATGAGTGTTTATCTGCTCTGCAAACTGACAGAGACCTTTGAAAGTGATTCATACAGACAGAATATTATTACAGCGCCTGGAAAG
GGTGGTAAAAAGAGTAAATCTAGTGGTGAAGGACTGCTGCAGTGGGATTCTGAGAGAGAAAGGGTGTTGCAGGCTCTCATTCAGCTTCTCCAGCTAGATATCCGTTCCCTCTGGAACCTCTCTTTAGTGGAGGAAGAATTTATCAGC---------TGTGTGACCTGTTGTTGCTATAAA
CTACTTGAGAATCCAACCATCAGCCATGTGAAGAGCAAGCCGACTAGAGACTGTATAATCCACCTCCTGGGTGTGCTAATTAAGAAGTACAGTCACCTCCTGGGTGCAAGTGTCAAGGTGATCCAGTTGCTGCAACACTTTGAGCAGTTGTCTTCTGTGTTTGCTCAGGCAGTTTCTGTG
TGGAGCACAGAATATGGTGTCAGGACTATCATAGGAGAAATATTAAGAGAAATTGGTCAGAAATCCAGTGAAGAGCTTGCGAGGGAAGGCTCTGGTATCAGTGGAATCTTCATTTGTCCAATGATGAGACCAAGCCTTGACTGGCAGGTAATCTTGGCAGTGCAGGTTATCTTATTCTAT
TATCCATTTCTC------------------------------------------------------------------------CAGAGCCATACAATGCGAGTTGCAGTGTGTGAAGTGCTGGGAGAGATCCTTGTATGTGTCCTCTGCGGTGACAGGCTGGACGATTCTGGTAAAGCC
GACCGCGACCGCTTCTTTGATACACTGCAGGAGCATCTGCACGACACAAATTCCCACGTCAGGGCTCGTGTGTTGCAGGTCTTCACGCGCATTGTGAACAGCAAAGCCTTACCCTTGTGTAGGTACAGTGAAGTCATGGAACTTGCTGTGGGCAGACTGATGGACAAATCCATAAATGCG
GTGAAAAACGCCATTCAGCTCTTAGCTGCCTTCATTGCACACAATCCATACAGCTGCAAATTGAGCAGTGCAGATCTGAAGAAACCTCTGGAAAAAGAGACGGCTAAACTCAGAGAGATGAAAGAAAAACTGCAGGGGAAGGCACCAGTGGCGGTGATTAAAGCATCTGAGCTGTGGGCC
GCCATGGAGCCTGAGCTGCTCATCACTGTCGAGGCAGAACTGGAGCCAGTGGCTGAAACAGAGAAGCAGCAGCAGCAGGAGGAGGAT------------------GAAAACATTATTGAGGAAGAAAATGACAGAGCAACAGCAGTAAAAATTGCCCAGTACCTTCGTGTCAACAAATAC
AGGAGCGCCGTTCGTCTTTGTATAAGAGCCCACACCTGTTTCCCTGAATCCGAGATGTTTGCATCTCTGTCCACTCTGACGACTGGGACTTTGATGAGTGTACTGGGGCTGATTTTTAAAGGT---------------------------------------AAAACCATTAAACATTCC
ATCTGGTGCATTTCTACCTCACTGGTGAATGGACTCTTAATGGACCAAATATTGGATATATTAAAATCCTTTTTCTTATGTTTCTTCTTGATTGATCCAGAATATGCTGTGAGTTTCTTTCGCTTAAAATCATCACAGACACTCCGTTACATTGGTGAAAGAGCCTCTCTAGCTTCCTCC
CTGTTTTTGGCATCTCTGTCCTCTCTATCTTCAGGCTCTGAT------------------------------------------------------------------------------------------------------------------------------------------
---------------------------------------------------------------------------------------------------------------------------------------------------GCTGTGCAGTTTTGTGTGACGGTGTGCGAGTTT
AGTGTTGCCAACTCTGTCAGTGGCGTTCGGAAAATGTTGCCTTTGGTCTGGTCAACTGATGCTGCCATTAAAGAGGCTGTGGTTCAAGCCTACAGGCGGCTGTATCTTAACCCCCAGGGTGACACTGTTAGGATGAAGGCCCAGACTCTTGTGGACAGTCTGTCTGAGCTGATGGTGGAT
GCATCTTTGGGAACAATCCAGTGTCTTGAGGAAATAGTGCAGGAGTTCTTTGGCAGCAGCAGCAATCTCCAGTCCACAGTTGTTCAGGTCTTGTGGGAGAGATTTACAGGCAAGCGAGAAACCTCTGTCCTAAACAGGCGAGCTGCAGTGTTACTGCTGGGAATGGCAGCG------CGG
GCGGAGAGGGAGGTGGTTCTCAGTAATTTGGACACGCTTTGTTCGGTGGCACTGGGAGAAAAAGTGACGGAAGACTTTCTTCTGGCCAGAGACACAGCTATCACCGTCTGCAGCATCACTGACCATGTCAGGCAATCAAAAAGCACCCCATTTAGACTGCCCCAAGACCATCAGCTCTTC
ACCTGCCTGACACAGGCCGTTGCTGAAGGTGTAGTGATGGAAGACCCATACTGGCAGAGCTTCATGGAACAGGCTGTCCGTCTCATCTATTTCTTGGCTGAATCGCCCGACCAGCTGTGCTCTCGGCTGCTCCAACGCAGCGCACGTCTCCTGCTAGATCAGATCGCAGAAGGCGGGGAA
ATCAACACTGACGCAGGACCAATTCAAGATGGC------------------------------------------TCTCAGGAATCC---------------------------ATGAACTGCGTGTGTCTGGCCCAGTTGTTGGCTTTGTGTGGCAGTGTGGCTTTCTGGCAGGTGTCT
CACCTTGAGCGCAGCGTGAGCACTGAACTGCGGAGGCGGCGAGGAGAAACAGAAGAAAGAGAAGAGAAAGAAAAGGGCCCATCTGGCAAAGCTAAGGTAATGAGACGGCACAAATCT---ACGGCCAATGAAAGTGCCATGGAAGAAGATCTGGGGCTGATTGGTGCATCTGCTGAAGAC
ACAGAGGCTGAACTCATCAGGAAGATCTGTGAAACTGAATTATTGGCCGAGGAGAACCTGTTGTGCGCATTCCTTCCTCTGCTGGTGAAAGTCTGCAGCTCCCCAGGACGTTATTCCCACCCGCAGCTCACCACTGCTGCTTGCCTGGCACTCTCTCAGTATATGATGATCAGCATCAGC
CCAGCTGCATGTGAAGACAACATCCGTCTCATGTTCACTGTGTTGGAGCGCTCCACTCTTCCTGTGGTTAGAGCAAATGCCATCATAGCCCTGGGAGACCTCATCGTTCGTTTTCCAAATATTTTGGAGCCCTGGACACAGAATCTTTATGCCAGGCTCAGCGATGAAGTTCCATCTGTG
AGGCAGACTGCTGTGACAGTTCTCACCCAGCTGGTCCTTAAGGATGTGCTCAAGGTCAAAGGTCAAGTCAGCGAGGTGGCTGTGCTGCTCATCGACCCAGAGCCTCACATTACCAGCCTGGCCTTGAACTTCTTCAACGAGCTGGCCACCAAGGACAACGCCATCTACAACCTGCTCCCA
GACATCATCAGCCGCTTGTCTGACCCGGAGAGAGGCATGGCCACCCAGGACTTCAACACAATCATGAAACAGCTCTTCTCATACATCACCAAGGAAAGACAGACGGAGTCGCTGGTGGAGAAGCTGTGCCAGCGCTTTCGAACTGCCAAGACGGAGCGTCAGTGGTGCGACTTGGCAACG
TCTCTGTCTCTCCTCTCCATGTGTGAGCGTGGTTTTAAGAGGCTGCAGGAATGCTGGGAGTGTTACAGCGATAAGCTAACGGAGCCCGGAGTCTATCAGCCTCTGCTTTCCATCATGGTCAAGCTTCGCCGTGGGGCCAAGCCCCAGTTTAAGGCTCAGGTGGATGAATTTGAAAAGCGC
CTGACTGCGGTTCACACGCGCGGGCTGGAGAATGTGGAG---------------------------------------------------------------------------------------------------------------------------------------------
------------------------------------------------------------------------------------------------------------------------------------------------------------------------------------
------------------
>anchovy.18750_ANCH
------------------------------------------------------------------------------------------------------------------------------------------------------------------------------------
------------------------------------------------------------------------------------------------------------------------------------------------------------------------------------
------------------------------------------------------------------------------------------------------------------------------------------------------------------------------------
------------------------------------------------------------------------------------------------------------------------------------------------------------------------------------
------------------------------------------------------------------------------------------------------------------------------------------------------------------------------------
------------------------------------------------------------------------------------------------------------------------------------------------------------------------------------
------------------------------------------------------------------------------------------------------------------------------------------------------------------------------------
------------------------------------------------------------------------------------------------------------------------------------------------------------------------------------
---------------------------------------------------------------------------------------CTGGAGAAGGAGACGGCCAAACTCAAGGAGATTAGGGACAAGATGGCTGACAAGGCACCAGTGGCGGTGATCTCTGCTGCTGAGTTGTGGACG
GCTATGGAGCCGGAGGTGCTGCAGACGGTGATGAGTCTCCTGGAGCCCAGCAGCGAGGAAGAAGAGGCCAGGGAA------GAGGAGGATGAAGAAGGCGAGGCTGAGGAGGAGGATGAGGAGGAGAGCGACCGCAACACTGCCATCCACATCGCCCAGCTCCTCAGAGACAACAAATAC
AGGCAAGCGGTGCGGTCCTGTATTAAGGCTCACCAGCGCTTCCCAGATTCCAAGTACTTCTCCTCACTCTCCACCCCCGACACACAGGCCGTCATGGCCACCCTGGGAGGCCTGTTCAAAGGC---------------------------------------------------------
------------------------------------------------------------------------------------------------------------------------------------------------------------------------------------
------------------------------------TCAGATGAAGACGGTGAGCAACAGAATGGCCACCCTGAGACGGAGAGCGAGCCTGGCCTGGCCACCCCCGAGGGCAATGTGGTGGGGAGCGAGGTCGGTAGCCAGGTGGGGAGC------GAGCTGAGCCAGGGTGGTGGTGCA
GGTGCAGGTGCAGAGGGAGAGCTGAAGAAGCAGGAGATGCTGGTGCAGTACCTGAGGGACACGGAGAGCTTCTCACTGCAGGTGGAGAGGGCCATCGCCATCATCAACAACATGCTCTACTGGAAGACCACCACAGTGGTGCAAGAGGCTGTGCTGTTCTGCGTGACGGTGTACGAGTTC
AGCGTGGCCAACTCGCTGTCTGGCGTGAGGAAGATGCTGCCGCTGGTGTGGTCCACCGATACTGCCATCAAGGACGCTGTGGTGCAGGCCTACAGGCGCCTCTACCTCAACCCTCAAGGAGACTCCACCAGGACTAAAGCCCAGACTCTGGTGGACAGCCTGTCAGAGCTGATGATGGAC
GCCTCCCTGGGGACCATCCAGTGTCTGGAGGAAATCGTGCAGGAGTTCTTTGGCAGTGAGAGTGCCCTGCAGGTGTCTGTGGTGCAGGTGTTGTGGGAGCGCTTCTCTGGCAAGAGGGAGAGCACGGCGCTCAACAAGCGTGCCGCAGTGCTGCTCCTGGGAATGGCCGCG------CGT
GCGGAGAGGGAGGTGGTTTTGAGTAACTTGGACACGCTGTGCTCGGTGGCTCTGGGGGAGTCTGTGACTGAGGACTACCTGCTGGCCAGAGACGCGGTCATCACCATCTGCAACATCACCGACCAGATCAGGATGTCCAAAGGAGCTCCTTTCCGGCTGCCCCATGATCACCAGCTCTTC
ACCTGTCTTACACAGGCCATCGCTGACGGCGTGGTGCTGTGCGACCCCCACTGGCAGACCTTCATGGAGCAGGCCGTGCGGCTCATCTACTTCCTGGCCGAGTCACCTGACCAGCTGTGCGGCCGCCTGCTGCAGCGCTCCGCTCGCCTCCTATTGGAGCAGGCCACCGAGGGCCGGCCC
------GGCAGCCAATCGGAC------GAGGGCTCCATCGTGAGCTCGCAGGAAGACGACCAGTCAATGGTGTCCTCGCAGGGTCCAGAG---------GAGCAGGGAGAGCGAGTGAGCTGCGTGTCCCTGGCTCAGCTACTGGCGCTGTGCGGCTGCGTGGCCTTCTGGCAGGTGTCG
TACCTGGAGCGCAGTGTGAGCGCCGAGCTGCGCAGGAGGAGAGCCGAGAGGGAGGAGAAGGAAGAGAAGGACAAGGGGCCTGCCAACAAGACCAAG------------------------GAAACCAACGAGAGCTGTGTGGAGGAGGAGCTTGGCTTGACGGGCGCCTCTGCAGAGGAC
ACGGAGGCCGAACTCATCCGCAAGATCTGCGAGACGGAGCTGCTGGCAGATGAGAACTTGTTGTGTGTGTTTCTGCCGTTGCTGGTGCGAGTGTGCAGCTCTCCAGGCCGCTACTCCCATCCCCAGCTGACCACGGCTGCCTGCCTGGCCCTCTCCAAGTACATGATGATCAGC------
CCTGCGGCGTGTAAGGACCACATTCGTCTTCTCTTCACCATCCTGGAGAAATCCCCCCTGCCCATCGTCAGGGCCAACACCATCGTTGCCCTGGGAGATCTGACAGTGCGCTTCCCCAACATTCTGGAACCCTGGACCCCCAACCTCTACGCCAGGCTGAGTGACGACAATGCGTCGGTG
CGCTTGACTGCCATCACGGTGCTGACCCAGCTGGTGCTGAAGGACGTGATGAAGGTCAAAGGTCAGGTGAGCGAGGTGGCCGTGCTCCTCCTGGACCCTGAGCCACACATCGCCAGCCTCGCACTCAACTTCTTCAACGAGCTGGCCTCTAAGGACAACGCCATCTACAACCTGCTTCCT
GACATCATCAGCCGTCTGTCTGACCCAGAAAGGGCCATGAACGAGGAGGACTTCCACACCATCATGAAGACACTGTTCTCATACATCACAAAGGAGAGACAGACGGAAAGCCTGGTAGAGAAACTCTGTCAACGCTTCAGAACGGCAAAGACGGAGCGTCAGTGGGCGGACGTGGCGGTG
TCTCTGTCCCTGTTGTCCATGTGTGAGCGTGGCTTTAAGCGTCTGCAGGAGTGCTGGGAGTGCTATAGTGACAAGCTGACGGAGGCTGGAGTCTACCAGCCGCTCCTCTCCATTGTTACCAAGCTGCGGCGCGGGGCCAAGCTGCAGTTTAAGGCCCAGGTGGATGAGTTTGAGAGGAAG
CTGACTGCGGTGCACACTAAAGGCCTGGAGAATGTAGAGAACGAGGAGCTGGAG---------GCCCAGAGTGAAGCCATGAACCAATCACAGCTCTCCAAGACACCTGCACCCCCACGCAGCACCCGCAAG---CCCAGAGGTCGC------------------------------GTT
AAATCCACCATTGCGGAGGAGAGTGATCTGGTGACCCCTAAACAAAGAGGAGGACGCCGAGCCCAGAAGGTCATCGTCTTCAGCAGCGATGAG---GAA---GAGGAG---------GACGCGGTCATGGAGGACAGTGAAACTCCCAAAGTGACGACGCCCATCTCACGTGCCTCACGG
CGCACACGTCTGCGACAC
>ENSTRUP00000007262_TRUB
---------------------------------------------------------------------------------------------------------ACAGTGATGTCTTGGGACTTTTTTGTTCCCATCTCTGTGGGTGATCTGGTGAAGACTGGAGGAATCAACCAGTAC
GTTGTTCAAGATGTAGTGCCCCCGAAACATCTGCCATCATCTCTAAGTAAGTTGAGGATGGCGTGGAGGAGTCAGGGGCCTCTGTGTATTCTGGAGCACTTCGACACAGGCTACAGTGTCCTACAGCACAGTAATTCAGTGGAACCTGGTGTGAAAGAAGACGCTCTAGAATTGCTTGTC
CAAGTGGTCAGTGGCCTGGCTGCTTCCCTGCCACCATTGCTCATCTCCACCTCCACCTCGGCTGCAGAACGCAAAGACCAGCTTAATGCAGTTAAAATGAGTGTTTATCTGCTCTGCAAGCTGACAGAGACCCTGGAGAGTGAATCATACAGACAGAATATTATCACAGCACCTGGAAAG
GGTGGTAAAAAGGGAAAATCAGGTGGTGAAGGACTACTGCAGTGGGATTCAGAGAGAGAAAGGGTGTTGCAGGCTCTCATTCAGCTCCTGCAGCTCGATATCCGTTCCCTCTGGAACCTGTCCTTGGTGGAGGAAGAATTTATCAGC---------TGTGTGACCTGCTGTTGCTATAAA
CTACTTGAGAATCCAACAATCAGCCATGTCAAGAGCAAACCCACCAGAGACTGCATAATCCACCTGCTGGGCGTGCTAATTAAGAAGTACAGCCACCTTCTGGGTGCGAGTGTCAAGGTGATCCAGTTGCTGCAACACTTTGAGCAGTTGTCTTCTGTGTTTGCTCAGGCAGTTTCTGTG
TGGAGCACAGAATATGGTGTCAGGGCTATCATAGGAGAAATAATAAGAGAAATTGGTCAGAAATCAAGTGAGGAGCTTGCGAGAGAAGGGTCGGGTGTCAAA------------------------------------------------------------------------GCTTTT
GCGTCGTTCCTTTCAGAGCTTGGTGCTCTGGTTCCTGAATTAATCATGCCCAACATCAGTGTACTCATCACACATCTGGAAGGAGAGAGCCACACAATGCGAGTTGCAGTGTGTGAAGTGCTGGGTGAGATCCTTGTTCGTGTTCTCTGTGGTGACGGGCTGGACGATTCTGGTAAAGCC
GACCGTGACCGCTTCTTTGACACACTGCAGGAGCATCTGCACGACACACACTCCCACGTCAGGGCTCGTGTGCTGCAGGTCTTCACACGCATCGTGAACAGCAAAGCCTTGCCCTTGTGTAGGTACAGTGAGGTCATGGACCTTGCTGTGGGTAGACTGATGGACAAATCCATAAATGCA
GTGAAAAATGCCATCCTGCTCTTGGCTGCCTTCATTGCACACAATCCATACAGCTGCAAATTAAGCAGCGCAGATGTGAAGAAACCTCTGGAGAAAGAGACCACTAAACTCAAAGAGATGAAAGAGAAACTGGAGGGGAAGGCGCCAGTGGCTGTGATTAAAGCATCTGAGCTGTGGGCT
GCCATGGAGCCCGAGCTGCTCATCACTGTCGCTGCAGAACTGGAGCCGGCAACTGAAACGGAGGAGGAGGAGAGG------GAGGAC------------------GAGAACAATATGGAGGAAGGAAATGACAGAGCGACTGCAGTGAAAATTGCCCAGTACCTCCGTGTCAACAAATAC
AGGAGTGCGGTTCGTCTTTCTATAAGAGCCCACGCCTGCTTCCCTGAATCTGAGATGTTTGCTCCCCTGTCCACTCTGACACCCGAGACTTTAATGAATGTACTGGGGCTGATATTTAAAGGT---------------------------------------GAAGCCATTAAACATTCC
GTC---------------------------------------------------------------------------TGTTTC---------------------------------------------------------------------------------------------CCC
TGTTTTTTGGCATCCCTATCCTCTCTGATTTCAGGCTCTGATGAGGAC------------------ACTTCTGAG---GTCAGCCAGACCTTACCATCAACTCTC---------------------------------CAGAAAGAGGGAGAAAAGGAG---------------------
------GGAGAGGAAGGGGAGCTGAAGAAGCAGGAGATGTTGGTTCAGTACCTGAAAGACACAGAGACATTTGCTTTGCAAGTGGAAAGAGCCATCTCTGTCATTAATTCCATGTTATACTGGAAAACCACTTCAGTTGTCCAGGAGGCTGTGCAGTTTTGTGTGACAGTACGCGAGTTC
AGTGTCGCCAACTCGGTCAGTGGAGTTCGGAAGATGTTGCCTTTGGTCTGGTCGACCGATGCAGCCATTAAAGATGCTGTGGTTCAAGCCTACAGACGGCTGTATCTTAACCCCCAGGGCGACACTGTGAGGACGAAGGCCCAGACTCTTGTGGACAGTCTGTCTGAGCTGATGGTGGAC
GCATCTTTGGGAACAATCCAGTGTCTTGAGGAGATAGTGCAGGAGTTCTTTGGCAGCGGCAGCAGTCTCCAGTCTACTGTAGTGCAGGTCTTGTGGGAGAGATTTACTGGCAAACGAGAAACCTCTGGCCTTAACAGGCGAGCCGCAGTGTTACTGCTGGGAATGGCAGCG------CGG
GCAGAGAGGGAGGTGGTTCTAAGTAATTTGGACACGCTTTGTTCGGTGGCTCTGGGAGAAAAAGTGACGGAAGATTTTCTCCTGGCCAGAGACGCGGCCTTCACCATCTGCAGCATCACGGACCATATCAGGCAATCAAAAACCGCGCCGTTTCGACTGCCCCAAGACCACCAGCTCTTC
ACCTGCCTCACACAGGCTGTTGCTGAAGGTGTAGTGATGGAAGACCCTTACTGGCAGAGCTTCATGGAACAGGCGGTCCGTCTCATCTATTTTCTGGCTGAATCTCCTGACCAGCTGTGCTCTCGACTGCTCCAACGCAGCACTCGTCTCCTGCTCGATCAGATTGCAGAAAGCAGTGAA
CCCAACAAGGACCCCGGACCGAATCAAGAAGTG------------------------------------------TCTCAGGAATCCAGT---------GAACAA---------GTGAACTGCGTGTGTCTGGCCCAGTTGTTGGCTCTGTGTGGCAGTGTGGCTTTCTGGCAGGTGTCT
CACCTCGAGCGCAGTGTGAGCACGGAACTGCGGAGGCGGCGAGGAGAAACGGAAGAAAGAGAGGAGAAGGAAAAGGGCCCGTCTGGCAAAGCTAAG------------------------GCAGCTAATGAAAGTGCCATGGAGGAAGATCTGGGTTTGATTGGTGCATCTGCTGAAGAC
ACAGAGGCCGAACTGATCAGGAAGATCTGTGAAACCGAATTATTGGCCGAGGAGAACCTGTTGTGTGCGTTCCTTCCTCTGCTGGTGAAAGTCTGCAGCTCTCCGGGACGTTATTCCCACCCGCAGCTCACCACGGCGGCTTGTCTGGCCCTCTCTCAGTATATGATGATAAGC------
CCAGCTGCGTGTGAAGAGAACATCCGTCTCATGTTTACCGTGCTGGAGCGCTCCGCTCTTCCTGTGGTCAGAGCGAACGCCATCATAGCCCTGGGAGACCTCATAGTTCGTTTTCCAAATATTTTGGAGCCCTGGACACAGAATCTTTATGCCAGGCTGAGTGATGAGGTGCCATCTGTG
AGGCAGACGGCTGTCACAGTTCTCACCCAGCTGGTCCTTAAGGATGTGCTCAAGGTCAAAGGTCATGTCAGCGAGGTGGCTGTGCTGCTAATTGACCCAGAGCCTCACATCACCAGCCTGGCCCTGAACTTCTTCAACGAGCTGGCAACCAAGGACAACGCCATCTACAACCTACTCCCA
GACATAATCAGCCGCTTGTCTGACCCAGCGAGAGGCATGACCACCGAGGATTTCAATACAGTCATGAAACAGCTGTTCTCGTACATCACCAAGGAAAGACAAACGGAGTCTCTGGTGGAGAAACTGTGTCAGCGCTTCAGAACTGCCAAGACGGAGCGTCAGTGGTGCGACTTGGCCACG
TCGCTGTCTCTCCTCTCCATGTGTGAGCGTGGCTTTAAGAAGCTGCAGGAATGCTGGGAATGTTACAGCGACAAGCTGACCGAGCTCGGAGTCTATCAGCCTCTGCTTTCTATCATGGTCAAGCTTCGCCGTGGAGCCAAACCCCAGTTTAAGGCTCAGGTAGAGGAATTTGAGAAGCGT
CTGACTGCAGTTCACACGCGAGGTCTGGAGAACGTAGAGAGTCCTGAGATGGACGAGGAGAGCCAGAAACGAGGAGGCGCGTCTGAGAAGACGGTCGTGCACACGCCCCTGCCC---------------------AGCAGAGGTCGT------------------------------GCA
CGGACAAATCAT---GACGACAGT---TTTGTGACGCCTCAAAGATCTCGCAAG---CCCAAGAAACCCGTCATCACCTTCAGCAGCGACGAAGAGGAGGATGAGGAG---------GATGCCGTGATGGCGGACAGCGAGACCCCGAAAGTGACCACGCCCATCAGCCGCTCATCCCGC
CGAGCTCGTCTCAGAAAT
>ENSDARP00000139252_DRER
---------------------------------------------------------------------------------------------------------------ATGTCGTGGGATTTTATGGTTCCGGTTTGTTTGGATGATCTGGTGAAGTCTGGAGCTGTTAATCAGTAT
GTGGTTCAGGATGTGCTCTCTGCTAAACAGCTTCCATCTCACATTAATAGTTTCAAAGCAGCAATGAGAAGTCAAGGGCCTCTTAGTATCCTGGAACATTTTGACACTGCATACAGCGTTTTAAAGCACTGTCGCACAGTCGATGTTGCTGTGAAGGAAGACATACTGGAGTTGCTGATT
CAAGTGGTCAGAGGCCTGTCTGTTTCCCTGCCAACTCTCCTAATGGCGGGCACTTTGTCAGCTGTGGACCGCAAACAGCAGCTCAACGCTGTGAAGATGAGCGTGTTCCTGCTCTGCAAACTCACAGAAATGCTTGAGAGCGACTCCAACAGAGAGACTATTGTCACAGCACCCAGCAAG
GGTCGTAAGAAGGATAAAGCGGCTGGAAAAGATCTCTTGCAGTGGGACAGTGAAAGAGACACCGTTCTTCAGTGTTTGACTCAACTGCTGCAGCTGGACATTCGCACACTCTGGAGTCTGTCTCTAGTGGAGGAGGAGTTTGTCAGGCAAGACATCTGCGTGACATGCTGTTGCTATAAA
CTCCTGGAAAACCCCACCATAAGCCACATGAAGAACAAGTCTACCAGAGATGCCATCATTCATGTGCTTGGGATCATGGTGAAGAAATACAATCACATGTTGGGAGCTTGTGTGAAGGTTATCCAGCTCTTGCAGCACTTCGAGCAGCTGGCGTCAGTGTGTGCTCAAGCTGTGGCTGCC
TGGAGCACAGAGTATGGCGTAAAGGCTATCGTTGGAGAGATCATGAGAGAGATCGGTCAGAAGTCAAGTGAGGAGCTCGCCAGAGAAGGCTCAGGTGTGAAG------------------------------------------------------------------------GCTTTC
TCCAGCTTTCTGTCTGAACTCGGTACTCTGGTTCCTGAAACCATGATCCCCAACATCAGTGTTCTCCTGACACATCTGGAAGGAGAGAGTCCGAGCTTGCGTGTGGCTGTGTGTGAAATTCTCGGTGAGGTTCTGGTCCGGGTTTTGTCTGGTGATAAGTTGGATGATTCTGCTCGTGCC
AGTCGAGATCGCTTTCTGGACACGCTGCAGGAGCACATCCATGATGCACATTCGCATGTCCGAGCACGTGTTCTCCAGGTCTATACACGTATTGTAAACAGCAAGGCCTTACCATTGAGCAGATACACTGAGGTTATGGAGCTGACTGTTGGCCGTCTGGGTGATAAGTCTGTGAACGTG
TGTAAAAGCGCTATCCAGCTGCTGGCCGCCTTCATTGCTCATAACCCTTACAGCTGCAAGCTGAGCAGTGTAGACCTGAAGAAACCCCTGGAAAAAGAGATGGCCAAATTAAAAGAGATGCGAGACGCTCAAGCAGAGCAAGTGCCTGTTGCAGTCATAACAGCAACTGACCTGTGGGAT
GCGATGAAGCCTGAGGTGGAGCTGACTGTGAAGGCACTTCTGGAACCTGGCAGTGAGGAAGAGGATGATGAAGAG------GAAGAAGAAGAAGCTGCAGAGGGAGATAGA---------------AGTGACAGAGACACTGCTGTCCAAATCGCTCAGTTTCTCCGAGAAAGCAAATAC
AAGAAGGCAGTGGGTCTATGCATGCGAGCTCATTCACTGTTTCCAGAGTCCTCATTCTTTTCAGATTTGGCTGATTTAAATGCAGAATCCCTCATCAACACACTTGCAACACTTTTTAAAGGC---------------------------------------------------------
------------------------------------------------------------------------------------------------------------------------------------------------------------------------------------
------------------------------------CCAGAAGAGGAG------------------ACGCCTGAAGCAGTGTCCACTGATGCTCCTCCCACACCA---------------------------------CAGAAGGAGAGT------GAA---------------------
------GGCAGAGAGAGTGAACTGAAGAAGCAAGAGATGTTGGTTCAGTACTTGAAAGATACAGAGTGCTTTGCTCTTCAAGTGGAAAGAGCCATCGCTGTTATTAACAACATGCTGTACTGGAAAACTACTACAATTGTGCAGGAAGCAGTGCAGTTCTGCGTTACAGCATTTGAGTTC
AGCGTGGCTGACTCAGTGTGTGGGGTCAGAAAGATGCTGCCTCTGGTCTGGTCCACTGATGTTACCATCAAAGATGCTGTCATCCAGGCCTACAGACGTTTGTATCTCAACCCTAATGGTGAAAACACAAGAGCCAAAGCTCACACTCTAGTGGACAGTCTGTCAGATCTGATGGTCGAT
GCTTCTTTGGGGACAATTCAATGTCTGGAGGAAATAGTGCAGGAGTTTTTCAGCAGCGAGAGCGCCCTGCAGACTTCAGTGATGCAGGTTTTGTGGGAAAGGTTTTCTGGTAAACGTGAAACTAAAGCACTTCACAGGAGAGCTGCAGTTCTTCTGCTGGGCATGGCAGGA------CGT
GCTGAGAGGGAGGTTGTTCTCAGTAATTTGGACACGCTCTGCTCTGTTGCTCTGGGTGAGAAGGTTGCTGAAGATTATCTGCTGGCTCGGGACACGCTCATCACCATCACTAATATAACAGATCATGTGAGGCAATCCAAAGGTGTCCCCTTCAGGCTTCCTATGGACCACCATCTTTTC
AGCTGTCTGTCCCAGGCCATTGCTGATGGAGTGGTCCAGTCAGACCCCCATTGGCAGACCTTCATGGAACAGGCCGTTCGTCTGATCTACTTCCTAGCAGAGTCGCCTGACCAGCTGTGTTCCCGCCTCTTGCAGCGCTCTGCTCGTCTCCTATTGGAGCAAATCACAGAGGGTGGTGAA
------CCGGACCAATCGCAGCTCCAGGAAGGT---------------------------------------GCATCTCAGGTTTCTGAG---------GAACAA---------GTGAACTGTGTGAGCTTGGCGCAAGTGCTATCTCTGTGTGGAGCGGTGGCCTTCTGGCAGGTTTCT
CACCTGGAAAGAAGCGTCAGCTCTGAGCTACGTAGGAGAAGAGGAGAAAAAGAAGAGAAAGAGGAGAAGGAAAAGGCACCTGCCAGTAAA---AAG------------------------GGGGCCAATGACAGCTGTGTTGAGGAGGAGCTCGGTCTGGTGGGTGCATCAGCTGAAGAC
ACCGAAGCAGAGTTCATTCGCAAGATCTGTGAAACGGAGTTATTAGCTGAAGGAAACATGTTGAGTGCGTTTCTGCCTTTGCTGGTGAAAGTTTGCAGCTCTCCAGGCAAATATTCCCATCCTCAGCTCACCACTGCTGCCTGCTTGGCTTTGTCTCAGTACATGATGATCAGC------
CCTGCTGTTTGTAAAGACCACATCCGACTGCTCTTTACTGTGCTGGAGAAATCCCAACTTCCTGTTGTCCGAGCCAACACAATTGTTGCTCTTGGTGATCTAACAGTCCGCTTTCCCAACATCCTGGAGCCCTGGACACCCAATCTTTACGCCAGGTTGAGTGACGAGAACGCGTCTGTG
CGTCTAACTGCTATCACGGTTTTGACCCAGCTGGTGCTGAAGGATGTGATGAAGGTCAAAGGTCAGGTCAGTGAGGTGGCAGTGCTCCTGCTGGACCCTGAGCCTCACATCGCCAGTCTCGCTCTCAACTTCTTCAACGAGCTCTCTGCAAAGGATAATGCCATCTACAACCTGCTGCCA
GACATCATTAGCCGACTATCTGATCCTGAACGTGGAATGAATGAGGAGGATTTCAACACCATCATGAAACAACTGTTCTCCTACATCACGAAAGAGAGACAGACTGAGAGCTTAGTGGAAAAGCTCTGCCAGCGATTCAGAACTGCCAAGACGGAGCGACAGTGGGCCGATCTAGCCGTG
TCTTTGTCACTGCTGTCTGTGTGCGAGAGAGGTTTTAAGAAGCTGCAGGAGTGCTGGGACTGTTACAGTGATAAACTAGCTGAGCCTGGAGTCTATCAGCCCCTGCTGTCCATCGCTGCCAAACTCCGTCGAAGAGCCAAACCACAGTTTAAGGCATCTGTTGAAGATTATGAGAAGCGT
TTGACTGCTGTTCACACTAAAGGCCTGGAGAATGTGGAGAATGAGGAGAGGGAA---------CAGCAAGCAGATACA------CAGAGCCAGAATCTGCACACACCACAGGCACCCAAGAGTGTGCGCAGAACCACGCGAGGCCGC------------------------------GGC
AAACCCAAGGTG---GATGACAGTGACCTCGTAACACCAAGAAAATCTCGCGCT---CGTCCCAAACCTGCCATCACCTTCACAAGTGATGAAGAGGAA---GAGGAG---------GATGCTGTCATGGCAGAGAGCGAGACTCCTAAAGTGACGACACCCATCGCCCGC---ACACGA
CGCACTCGCCTCAGACAC
>ENSGACP00000013616_GACU
ACCACAACATCATCTCTGCGAACGGTTAGGCCAATTGATATTTTTTTGCTTCTTTTGTATAGGATGGTCTGGGCTTCCCTCGCAGCTTTAACGTTTGGTCTCGACTCAGAGATGTCTTGGGACTTTATTGTGCCCGTTTGCGTGGGAGACCTGGAGAAGACCGGGGGGATCAACCAGTAC
GTCGTCCAGGACGTGGTGTCCCCCAAACAGCTGGCGGCATGTCTCAGTAAGTTTAAGGCTGCATTGAGGAGCCAGGGGCCTACGTGTATATTGGAACACTTTGACACGGGCTACAGCGTGCTAAAGCAATGTAACTTAGTGGACCTGGGTGTAAAGGAGGATACCTTTGAGTTACTCGTA
CAAGTGGTCAGTGGCCTGGCAGCTTCACTGCCCGCGCTCCTGCTTTCCACCTCAGTCTCTGCCGCAGAGCGCAAAGAGAAGCTTAATGCTGTCAAGATGAGCGTCTACCTGCTCTGCAAACTCACTGAGGCCTTCGAGAGCGACTCCAATAGACAGAATATTGTCACAGCCCCGGGGAAG
GGAGGTAAAAAAGGCAAAGGGGGCGTAGAAGGACTACTGCAATGGGACAGTGAGAGAGAGCGAGTCCTGCAGGCCCTCATCCAGCTCCTCCAGCTGGATATTCGTTCTCTCTGGAGCCTCTCACTGGTCGAGGAAGAGTTCACCAGT---------TGTGTGACCTGCTGTTGCTATAAA
CTCCTTGAGAACCCAACCATCAGCCATGTGAAGAGCAAACCCACCAGAGATGGTATAATCCACCTACTTGGAGTGCTAATCAAGAAGTACAACCACCTTCTAGGTGCAAGTGTAAAGGTGATCCAGTTGCTGCAACACTTTGAGCAGTTGTCATCCGTGTTTGCCCAGGCGGTTTGTGTG
TGGAGCACTGAGTACGGCGTCAGGGCGATCATAGGGGAAGTAATCCGCGAGATCGGCCAGAGGTCAAGTGAGGAGCTTGCTAGAGAGGCGTCGGGGGTCAAA------------------------------------------------------------------------GCCTTT
TCTTCCTTCATTGCAGAACTTGGTTCCCTGGTGCCTGAATTAATGATCCCCAACATTAGTGTGCTTATCACACACTTGGAAGGAGAGAGCCACACCATGCGTGTCGCTGTGTGTGAGGTGCTGGGCGAGATCCTTGTGCGGGTCCTGTGTGGCGACAAGCTGGACGAGTCTGGCAAAGCC
GACCGCGACCGCTTCTTTGACACACTGCAGGAACACCTGCATGACACACATTCCCACGTGAGGGCGCGTGTGTTACAGGTCTACGCACGCATAGTCAACAGCAAAGCACTGCCCCTGTGTAAGTACAGTGAGGTGATGGAGCTCGCTGTGGGGAGACTGATGGACAAATCCATAAATGCT
GTAAAGAGCGCCATCCAGTTGTTGGCTGCATTCATTGCACTCAACCCCTACAGCTGCAAGCTCAGCAGTACAGATCTCCAGAAACCGCTGGAGAAAGAGACCGCCAAATTGAGAGACATGAAAGCGAGACTGGAGGGGAAAGCACCAGTGGCGACAATTAAAGCCTCAGAGCTGTGGGCC
GCCATGGAGCCCGAGCTGCTTGTCACTGTCAGGGCCGAGCTCGAGCCGACAAGTGAAGCGGAGAAGGAGGATGAA------GACGAC------------------AACCGGGATGTGGAGGCAGAGGACGACAGAGCGACTGCAGTGAAGGTTGCTCAGTACCTCCGTGTCAACAAATAC
AGGAACGCTGTACGTCTTTGCATAAGGGCACACGGCTGCTTCCCTGAATCTGAAATGTTTGCTTCCCTCTCCACTCTCACTCCTGAGACTCTAATGGGAACCCTGGCTCACATATTCAAGGGC---------------------------------------------------------
------------------------------------------------------------------------------------------------------------------------------------------------------------------------------------
------------------------------------TCGGACGAGGAC------------------GCCGCTGAG---CTCAGTCAGAACTTGCCACCGACCCCA---------------------------------CAGAAAGATGCGGAGCAGGAA---------------------
---------GAAGATGGGGAGCTGAAGAAGCAAGAGATGTTGGTGCAGTACCTGAAAGACACTGAAACCTTCGCCTTACAGGTGGAGCGAGCCATCTCCGTCATTAACACCATGCTCTACTGGAAGACCACTTCAGTGGTCCAGGAGGCTGTGCAGTTTTGTGTGACTGTGTGCGAGTTC
AGTGTTGCCAACTCAATCAGTGGGGTGAGGAAGATGTTGCCTCTGGTCTGGTCAACCGACGCTGCCATTAAAGATGCTGTCGTTCAGGCCTACAGGCGCCTGTACCTGAACCCTCAAGGAGAGAACATCCGGGTGAAAGCCCACACTCTTGTCGACAGTCTCTCCGAACTGATGGTGGAT
GCGTCTCTGGGAACAATCCAGTGTCTTGAGGAAATAGTGCAGGAGTTCTTTGGCAGTGGAAGCCATCTCCAGTCTACCGTGGTGCAGGTGTTGTGGGAAAGGTTTACCGGCAAACGAGAAACGGCCGCCTTACACCGGCGAGCCGCGGTGTTGCTGCTGGGTTTGGCTGCACGATACAGG
GCCGAGAGGGAGGTAGTCCTCAGTAATCTGGACACTCTTTGTTCCGTGGCTCTGGGAGAAAAAGTGACAGAAGACTTTCTTTTGGCCAGAGATGCCGTTCTAACCATCTGCAGCATCACGGACCATGTCAGGCAATCAAAAGGCGCTCCATTCCGACTGCCGCAGGACCATCAGCTCTTC
ACCTGCCTCACACAGGCCATCGCGGAAGGTGTGGTGATGGAAGACCCGTACTGGCAGACCTTCATGCAACAGGCCGTCCGTCTCATCTACTTCCTGGCTGAATCCCCTGACCAGCTGTGCTCCCGGCTGCTCCAGCGCAGCGCTCGCCTCTTACTAGATCAAATTGCAGAAGGCGGCGAA
CTCAACAAGGACGCCGGCCAATTACAAGACGGA------------------------------------------TCCCAAGAGTCCAAC---------GAGCAA---------GTGAACTGCGTGTGCCTGGCCCAGTTGTTGGCTCTGTGTGGCTGCGTGGCCTTTTGGCAGGTATCT
CACCTCGAGCGCAGCGTTAGCGCTGAGCTGGCCAATCACAGGTCAGAG------------------------------------------------------------------------------------------------------------------------------------
------------------------------------------------------------------------------------------------------------------------------------------------------------------------------------
------------------------------------------------------------------------------------------------------------------------------------------------------------------------------------
------------------------------------------------------------------------------------------------------------------------------------------------------------------------------------
------------------------------------------------------------------------------------------------------------------------------------------------------------------------------------
------------------------------------------------------------------------------------------------------------------------------------------------------------------------------------
---------------------------------------------------------------CAAAAA---------------------------------------------------------------------------------------------------------------
------------------------------------------------------------------------------------------------------------------------------------------------------------------------------------
------------AAATAC
>ENSXMAP00000011504_XMAC
---------------------------------------------------------------------------------------------------------------ATGTCGTGGGACTTTTTTGTGCCAGTGTGTGTGGGAGACCTGGTTAAAACGGGAGGTATTAATCAATAC
GTAGTTCAAGATGTGATTCCGGCAAAACAACTGCCATCCCATCTCAATAAATTCAAGATGGGACTACGAAGCCAAGGCCCTTCATGTATACTGGAACACTTTGACATAGGTTACAGTGTTCTGCAGCATTTTAATTCTTTGGAGCTTGGGGTAAAAGAGGATACCTTGGAATTACTTGTT
AAAGTGGTCAGTGATCTGGCTGTTTCTCTGCCAACGGCTCTCACCTCCACCACCTTCTCAGCTGCAGAGCGCAAAGAAAAACTAAATGCCGTTAAAATGAGTGTCTTCTTGCTATGCAAACTCACGGAGAGCCTCGAAAGTGTCTCCTACAGACAAAGTATCATCACAGCACCTGGAAAG
GGTAGTAAAAAAGGTAAA---GGCGGTGAAGGACTGCTGCAGTGGGATTCTGAGAGAGAGCGGGTCCTGCATGTTCTTGTCCAGCTCCTTCAACTGGACATCCGTTCTCTCTGGAGCCTCTCCCTGGTGGAAGAGGAGTTCATCAGC---------TGTGTGACTTGTTGCTGCTACAAG
TTATTGGAGAATCCAACCATCAGCCATGTCAAGAACAAACCAACAAGAGATTGTATAATTCACCTTCTCGGCATACTGATCACCAAATACAACCACCTTTTAGGTGCCAGTGTAAAGGTCATCCAGATGCTGCAACACTTTGAGCAGTTGTCCTCAGTATTTGCTCAAGCTGTGTCTGTG
TGGAGCACAGAGTATGGAGTCAGGGCAATTATTGGAGAAGTGATAAGGGAAATTGGTCAGAAGTCAAGTGAAGAGCTTGCCAGAGAAGGTTCTGGTGTCAAA------------------------------------------------------------------------GCTTTT
GCCTCTTTTCTGTCAGAACTCGGTGGCCTGGTACCAGAATTAATGATCCCCAACATTAGTGTCCTCATCACTCACCTGGAAGGAGAGAGCCACACAATGCGTGTTGCTGTTTGTGAGGTGCTTGGAGAAATTCTTGTACGAGTCCTATGTGGCGACGGGCTGGATGAGTCTGGCAGAGCC
GACCGGGACCGCTTCTTTGACATATTGCAGGAACATCTCCATGACACACACTCCCATGTCAGAGCACGTGTGCTCCAAGTTTACACACGAATTGTCAACAGCAAGGCGCTGCCCCTGTGTAGGTACAGTGAGGTGATGGGGCTCGCCGTTGGGCGCCTGATGGACAAATCGATAAATGCA
GTGAAGAGTGCCATCCAGCTGTTGGCAGCTTTCATTGCGCACAATCCCTATAGCTGCAAGCTGAGCAGTGCAGATCTGAAGAAACCCTTGGAAACAGAAACAGCAAAACTCAGAGAAATGAAAGAGAAGCTAGAGGGAAAAGCACCTGTTGCAGTGATCAAGGCGTCTGAGCTGTGGGCT
GCCATGGAGCCTGAGCTCCTTGTTACTGTCAGGACAATCCTGGAGCCCACAAGTGAAGCAGAG---------GAA------GAGAACAACGAAGGTGTGGAGGTGGAGGACGAAAAACCAGAAGATGACGACAGAGCAACTGCAGTGAAGATAGCGCAGTACCTCCGTGTCAACAAATAC
AGGAATGCTGTGAAGCTTTGCGTAAAAGCTCACAGTTGGTTCCCAGAATCAGAGATGTTTGCCTCTCTGACCACAGTCACCCCTGAGAGTTTAATGGACACACTGGGCTTGATTTTCAAAGGC---------------------------------------------------------
------------------------------------------------------------------------------------------------------------------------------------------------------------------------------------
------------------------------------TCTGATGAAGAT------------------GCTTCAGAT---GTCGGTCAGAATTTGCCACCAACCCCA---------------------------------CAAAGAGAGAGAGATAAAGGG---------------------
------GGAGATGAAGGGGACCTGAAGAAGCAGGAGATGTTGGTGCAGTACCTGAGAAACATGGAAACATTTTCCTTACAAGTGGAACAAGCAATATCTGTCATCAACAACATGCTGTATTTGAAAACAACTTCAGTTGTCCAAGAAGCAGTGCAGTTTTGTGTGACGGTGCACGAATTC
AGTGTTGCCAACTCTGTCATTGGAGTGAGGAAGATGTTGCCTCTGGTGTGGTCAACGGATGCTGCCATTAAAGATGCTGTCGTTCAAGCCTACAGACGCTTGTACCTGAACCCGCAAGGAGACACAGTCAGGATGAAAGCACAGACTCTTGTCGACAGTCTCTCTGAGCTCATGGTGGAT
GCATCTCTGGGTACTATCCAGTGTCTTGAGGAAATTGTGCAGGAGTTCTTCGGCAGTGGCAGCAATCTCCAATCCACCGTAATCCAGGTTTTGTGGGAGAGATTTGCGGGTAAACGAGAAGCCTCTGTCTTACACAAACGAGCTGCAGTGTTACTGCTGGGCATGGCAGCA------CGG
GCAGAGAGAGAAGTGGTGCTCAGTAACTTGGACACTCTTTGTTCTGTGGCTCTGGGAGAAAAAGTGACTGAAGACTTTCTTCTTGCAAGAGATACAGTGATCACCATTTGCAGTATCACTGATCATGTCAGGCAATCAAAAGGAGCTCCATTCAGACTCCCCCAGGACCATCAGCTGTTC
ACCTGCCTTACACAGGCTGTTGCTGATGGTGTGGTGATGGAAGACCCTTACTGGCAGAGCTTTATGGAACAGGCCGTCCGTCTCATCTACTTCCTGGCTGAGTCCCCAGACCAGCTGTGCTCCCGGCTGCTCCAGAGAAGCGCTCGACTCTTACTTGATCAGATTGCTGAAGGCGGTGAA
GTCAACAAGGATGTTGGCCAAATCCATGATGCA------------------------------------------TCTCAAGACTCCAGTGACCAAGAAGAACAA---------GTGAACTGTGTGTGTCTGGCCCAGCTGCTGGCGCTCTGCGGATGCGTTGCTTTTTGGCAGGTGTCT
CATCTTGAGCGCAGTGTGAGCGCTGAGCTGCGGAGGAGGCGAGGAGAGACAGAAGAGAGGGAGGAGAAGGAGAAAGGCCCAGGCAGTAAAGCTAAG---------------------CAGCTGGCCAATGAAAGTGCCATGGAAGAGGAGCTCGGGTTGATTGGTGCGTCTGCTGAAGAC
ACTGAAGCAGAGCTCATCAGAAAAATCTGTGAAACAGAATTACTGGCTGAGGACAACCTGCTGAGTGCGTTTCTTCCTCTACTGGTGAAAGTCTGCAGTTCTCCAGGACGCTATTCCCACCCTCAGCTCACCACTGCTGCCTGTTTGGCACTGTCTCAATACATGATGATAAGC------
CCATCAGTGTGTGAAGACAACATCCGCCTCATCTTCACAGTGCTGGAGCGCTCCACTCTGCCCGTCGTCAGGGCCAATGCCATCATAGCGTTGGGAGACCTCACAGTGCGTTTTCCTAATACTTTGGAGCCCTGGACCCAAAATCTATATGCAAGGTTGAGTGATGAGGTCCCATCTGTG
AGGCAGACTGCTGTGACAGTTCTTACTCAGTTGGTCCTTAAGGATGTGCTAAAGGTCAAAGGCCAAGTTAGCGAGGTCGCTGTGCTGCTAATTGACCCAGAGCCGCACATCACCAGCCTGGCTCTAAACTTCTTCAATGAGCTGGCCACTAAGGACAACGCCATCTACAACCTGCTGCCA
GACATCATCAGTCGCCTTTCGGATCCAGAGAGAGGAATGAGCTCCAAGGACTTCAACACCATCATGAAACAGCTATTCTCCTACATCACTAAAGAGAGGCAAACCGAATCTTTGGTGGAGAAACTGTGTCAGCGCTTCCGGACTGCAAAAACCGAGCGCCAGTGGTGTGACTTGGCCATG
TCCCTGTCCCTGCTCTCCATGTGTGAGCGTGGCTTTAAGAGGTTGCAGGAATGCTGGGAATGCTACAGCGACAAACTAACCGAATCCGGAGTCTACCAGCCTCTGCTCACCATCACAGCCAAGCTTCGTCGTGGAGCCAAACCTCAATTTAAGACCCAGATAGATGACTTTGAGAAGCGG
CTGACAGCGGTTCACACCCGGGGCTTGGAGAATGTAGAAAGTCCTGAGATG---GAAGAGAACCAAGGGGAAGAAGGAACTGCAGAGAAGACCAGCAGTCGCACACTGCTACCC---------------------ACCAGAGGCCGTCAGAAA---AGGAGAGGTCAAACAAAGTCGGTC
TCCAGCCACGGC---GATGACACT---TTTGTAACGCCTCAAAAATCACGCAAG---TCTAAGAAACCAGTGATCAGCTTCAGCAGCGACGAAGAGGAGGATGAGGAT---------GATGCTGTCATGGCAGAGAGCGAGACCCCCAAAGTGACGACACCCATCTCACGCACGTCACGC
CGAACTCGCCTCAGAAAC
