# Supplementary material for: Global expression pattern of genes containing positively selected sites in European anchovy (Engraulis encrasicolus L.) may shed light on teleost reproduction
Source: PLoS One. 2023 Aug 11;18(8):e0289940. doi: 10.1371/journal.pone.0289940 (PMC10420382; doi:10.1371/journal.pone.0289940)
Supplement: S1 File — (ZIP) [file pone.0289940.s008.zip › alignments/anchovy.18827_ANCH.fas]

>ENSONIP00000006490_ONIL
------------------------------------------------------------ATGAAGAATAAAGGGACGAAGCAGAAGACCAAGAAGAAAGGA------AGTGAAAATGCGTTCGGCTGTGACCTGATAGAACATCTCCAGAATTCAGGACAAGATGTTCCTCAGGTCCTG
AAGAAATGTGCAGAGTTTATTGAGAAGCATGGGATTGTGGACGGGATCTACAGACTGTCGGGGGTTACCTCAAATATCCAGCGTCTC---AGGCAGGAATTTTGTTCTGAGGCGTGCCCTGACCTTACAAAGGAAGTGTACCTCCAGGACATCCACTGTGTGGGTTCCTTATGTAAGCTG
TACTTCAGGGAGCTACCCAATCCTCTGCTCACATATGAGCTTTACAGCAAATTCACC---------------------GAAGTGGTCTCAGTCCAGGACGATCATGAGAGACTTTTACACATTCAGAAGGTCATCAAAGAACTACCGACTGCTCACTTCAGGACTCTGGAGTACCTTGCA
AAGCACTTGTCCCACCTCGCTACGCTGAGCACCCAAACAAACATGCATACACGTAACCTGGCTTTGGTGTGGGCTCCAAATCTGCTGAGATCTAAAGACATTGAGGCTTCATCTGGTAATGGAGACATGGCTTTCCAGGAGGTGCGGATACAACAGTCGGTGGTTGAGTTTATTTTAAAC
CACGCAGATCAGATCTTCAGC------AGTGAA---CAAATTAAAGTCAAGGAAGGGCCAATATTGAAGTGTGGGGAAAAGTACGCCACGCTCCCCATCAGTGGCCAGTGTGGGCCAATGAAACTGATGAGTCTGGAAGAAGCTCAGGCTCGCTCCTTAAGTCCAGACCACCCTCTCCAT
AAAGAACGCCAACGAGAGAACAGTTTGCCTGATACAAGCACGGCTACTCTCTATCACACCGTCATAGACATATCAGACAACAAGAGAAAGTTTTCTGGGAAATCGAAGAAGTGGAAGTCTATCTTTAACATCGGAAGGTCTTTG---GACCCAAAGGGAAAACTCAGCCGGAATGGCAGT
GTGCTCATAAGAGCGCAGGGAATGACAGGTTTTTTTACAGAAAAAGCTGCTCTCCGTCCATCCAGGAGCATGGAGTCCTTGTAC---------ACA---------GATGATGACAGAACAGGAAGC------------------AATAGT---CCAGCTGGTGGACCAGGCAGTATTTTC
ATTCCGGATGTAAAATCCAGAACGCTGGGATCCGACTCGCTCTGTGACATCAGCGAACATGATCAAAACTGGGAGTTT---AAAGGG------------------------------AAGAACACTGGGGGGGCAACGGGTGGCTGGAATGTCAGCGAGAACCAGAAGGGGTCT------
------GAGCCCCCTCAGAAAAACCTGCCAGAGCAGCTCAAGGTGTTTAAAGGTGACGACCTCAGTGGCTACAAGCCCACCTCCCCAAAAAACAGGAGGATGTTGTACTCAGCCTCCTCGCACAACAGCTCCTCCCGACCCTCCTTTCCAGGAAGTTTCTTCCCACTGGAGTCTTCGCCG
AGGCATCAGCGCAGAGCCGTCAACATATCTGAGCCTTTTGCTGTGTCTGTACCTCTGCGTGTGTCAGCCGTTATCAGCTCTAACAGCACCCCATGCAGAGGGCACGGCAAAGAAAAGGCAGCTACTCTG------------AAACCCTGCAAAGAGACTTCA------------------
------------------------------------------------------------------------------------------------------GAGCAG---AGCGGCAACAGTGGA---------------AAGAGCAACACTTTCCCCCAACTGGAACGGAAGAGGCAG
GAAAGA------------------------------------GCAGAGAAGAATAACGTAGAGGAGGTGACGTCCAGGGTA---------------------TCGTCACAAGAT------------------------ATAAGG------------------------------------
---AAAGAAATGGTCCAAGACGGTCAAGGAGAGAGGAATATTTCTCAACTGGAATTGCAGTCCCTTGCAAATACAAGA---------GAAGACAAAGATGCAGCGCCATCTTCTGGGAAAGAACTGCACAACCTGCCC------------------------------------------
------ACAGAGAAGCAACTGGTAAATAATCTCCGATTACAGATGTTATCTTTTATTATAGTTCAGTCTTTGCTAATCTTTGCTTGCTTATCCCTTATA---ACTTCTCAGGATAAGAGATCTTCTACTGGCAAAGACCTGTGGTCTGACCTAAACCAGGAACTGAAAATAACTGAACCC
GAATTT---GACCTGCTGGATGAGAATGTTAAACAAGTTGACGTCTCAACAAGCACTTGTGTGAACACTAAG---------TTGACAATGGATGTTAAGGCGAAGCGCAGCCGCAGCTCTCCATCTCTGTCTTTG------------CTATGTAGAGAGCAGTCTTCAAATACCTCTCGG
AGTGAT------------------TGTGAAGTCTCCGCAAAGAAGCAGCCTTCAGAATCAGACATCTTACTGTCTCTT---------------------------------------------CACAAAAAT---------------GCACCGCCTACTGACACGATGGATGAGAAAGAG
AAGAAACTGAATCTTAAAATCCCACCC---------------------------TTAAACAAAGATGACTCAGTTTACACCGAGCAGAGCCAGCTTTGTCCGAAGGAA------------GCCAGTTCAGAGCAAGTCGTAAATCATTTAAGAGTTGAGGATGTTCTTGTGGTTGCA---
------------GAT---AATATAGACAGGAAATCTCACAAA---------------CACGAAATTCCTCAGGAGAACCAAAATGTCTTCAGT------GATGGAGCAAAGAAAATTGTGATTCCTGAGTTGGAGATC---------------------CCTCAGAGGCTTTCAGTGTGT
TTGGAGGAGAAACGTAACACACTGGAGCTGCCAAACCTCGACGATGATGAA------GGAGGGACTTCAGAGGAGCTGGACCTGGTGGAGCCCTGGGAGGATATTAGCTCCACTAAGCAGTGGGTTACAAGCCCACTCCACTCACCTGATGTGGAGCACTTATTTAACCACCTGTCACCC
TTCAGCTCA---------------CACGGGGAAACTTTGAGCTTAGAGGTGGAG---------AAGAGCTCATCTCCTCAAGCTGATAACAACAAG------TTCTTCAGGAGCACCGAATGCTGTCCAGGAAGCCTTCTTCAGACTACAAACAGCAAACCAGAAACAACATGGATGTAC
GTGCCTTCAGCGCCTACACGGTCGAGCTTGAACAGCAATAGCACAACACAACCT---------------------------------------CAAACGGGAAAG---------------------------------------------------------------------------
------------------------------------------------------------------------------------------TGCAGCACAACAAAATCGAAGAACACAGCGTCATCTCAGAGGTTTAATAGACAAATGTCGTATGAGGCAGCAGCTTCAGAGAAAAGAGAG
GAGAAATGCTTTTCTAAACACAGGCCCTGTTCGCTTAACTTGGATCTGGGACATAGATATATCAGAGACATCTCTAATCAGCAAAACCGTACTTCATCAGAGTTTTCCTCCTGTCAGAGGGGGCTAATGGCCTCATCTGGAGCTGTGAACAACGGGCTGCCCTCA------GAGTTGGAG
CTGTTTCTGAACGATCGGCAGGCGCCTCTCCGGCGAAACTCAGCCCCGGTCAGCGTGTCTTCTGTGCGGACAGCCTTCATGATAAAAACATGCCAGGCCAAAGCTGTCCCTGTCATCCCCCCAAAGGTGCAGTACAGCCAGATACCTCACTGCAGACCCGAG---AATGAATTTGACAGA
GTGAAGGAACAA---GAAAAGGAGAATCCTAAAGTGAGCGCAGAGAAAAGCAATGCCGCACCTCCTCCGAGCGTGTCAGACCTA------------AAGGAGGAGCTGGAGAATAAAGAGCCGGCCCCCATACTCCAAAAACAGCCAAGTGTTGAGAAA---------TCTGCCGATTTG
AAGATCTCATCCACTCCAGAACTGCCTGTGATAACCAGAAGACACACACCTAGCCTGGAAGTGTTTGTGGATTGTCCCAGACCCAGCAGAGGGAACCTCTTACAAAGACCGTCCTTTAGGAACAGACAGAGACCTCAAAGTCTTATCCTGCTCAGCCCTCCTTTTCCCATCATGGACTAT
CCAACGTCGGGGGATGACGGCAAGCTC---CTTTCCCCCATCAAGAGCCTGAATGACGCGTCAGCAGCGAATGTCTTTTCTAAAGAGATGGCTGAAAATTTCAGGACAACAGAGGGGATCGCTCTTCAGAATAAAATGACTATCCCAAAAAGCGGACAGAGACTGGAAACGTCAACCAGC
TGCTTCTACCAGCCACAGAGAAGGTCGATGATATTTGACAGCAGGAGCCACAGGCAGATTGAG
>ENSTNIP00000012925_TNIG
------------------------------------------------------------ATGAAGAATAAAGGGATCAAGCAGAAGTCCAAAAAGAAAGGA------AGTGACAATGCGTTCGGCTGTGACCTGATAGAACATCTGGAAAGTTCAGGACAAGATGTTCCTCAGGTCCTA
AAGACGTGTGCGGAATTCATAGAGGAACATGGGGTTGTGGACGGGATCTACAGACTGTCAGGGGTCACCTCAAATATTCAGCGTCTC---AGGCAGGAATTCAACTCAGAGGCATGCCCTGACCTTAGAAAGGAAGTGTACCTCCAGGACATCCACTGTGTGGGCTCCTTATGTAAGCTG
TACTTCAGGGAACTGCCCAATCCTCTGCTCACATATGAGCTCTACGGCAAATTCACC---------------ACACAGGACGTGGTCAGAGTCCAGGGGGAGCACGAGAGGCTTTTACACATCCGGAGGGTCGTCAAAGAGCTGCCGGCGCCTCACTTCAGGACTCTGGAGTTCCTCACC
AAGCACCTGGCCCACCTTGCCACATTCAGCACCCAGACCAACATGCACACCCGGAACCTGGCTCTGGTCTGGGCTCCAAACCTGTTACGATGTAAGGACATGGAGGTGTCAGCGGATAACGGGGACATGGCCTTCCAGGCGGTGCGGATACAGCAGTCTGTGGTGGAATTCATACTGAAT
CACACAGAGCAGATCTTCAGCAGTGATTCTGCT---CTGATCAAACCCAAAGAAGGT------AGAACA---AACAAGAAGTACGCCACACTTCCAATAGGTGGTCAGTGTGGACCCATGAAGCTGATGAGCCTGGAGGAGGCGCAGGCCCGCTCCTTGAGCCCCAACCATCCCGTGCAT
AGGGAGCGCCAGCGGGAGAACAGCCTGCCAGACACCAGCACCGCCACACTCTACCACACCGTCATCGACATCAACAGCAACAGGAGGAAGTTGTCTGGAAAATCAAAGAAGTGGAGGTCCATCTTTAACCTGGGCCGCTCAGTG---GATTCAAAGGGAAAACTGAACCGTAACGGCAGC
GTGTTCATTAGAACACCTGGGATAACAGTTCTCTCTACAGAAAAGGCAGCTCTTCGTCCTTCCAGGAGCATGGAGTCGCTGTGTTCTTTACCAACAGTTGGCCCAGATGACGACAGAACAGGAGGC------------------AGCAGTCTGGCAGCT---------GGTGCCATTTTT
GCTCCAGATGTGAAATCCAGAACTCTGGGATCGGACTCACTTTACGACCTCAGCGAACTGGACCAAACCTGGGAGTAT---AAAGGG------------------------------ATTAAGACTGACGCAGCGTCAGGTGGCTGGAGCCCCAGTGTGACTCCAAAGGCGGCGCAGGGT
GCCTCTGTGACCCCTCCAAAG---GTGCCGGAGCAGCTGAAGGTGTACAAAGGTGAAGACCTCAGTAACTATAAGCCCACCTCTCCGAAAAACAGGAGAATGTTATAC---------------AACAGCTCGTCCCGACCCTCCTTCCCCGGGAGTTTCTTCCCGCTGGAGTCCTCGCCG
AGGCACCAGCGTAGAGCAGTCAATATATCCGAGCCTTTCGCTGTGTCGGTGCCCCTGCGCGTGTCGGCCGTCATCAGCTCCAACAGCACGCCGTGCAGGGGACACAGCAAGGACAAAGCAGCTACCCTG------------AAGCCCTGCAAAGAGAGCTCG------------------
------------------------------------------------------------------------------------------------------GAACAG---GGCAGCAACGGCGGA---------------AAGGGCAACTCTCTTCCCCAGCCGGAAACCAAAAAGAAG
GAAGGA------------------------------------ACAGAGAAGAAAACCACTGAA---------------------------------------------------------------------------------------------------------------------
------------------------------------------------------------------------------------------------------------------------------------------------------------------------------------
------------------------------------------------------------------------------------------------------------------------------------------------------------------------------------
------------------------------------------------------------------------------------------------------------------------------------------------------------------------------------
------------------------------------------------------------------------------------------------------------------------------------------------------------------------------------
------------------------------------------------------------------------------------------------------------------------------------------------------------------------------------
------------------------------------------------------------------------------------------------------------------------------------------------------------------------------------
------------------------------------------------------------------------------------------------------------------------------------------------------------------------------------
------------------------------------------------------------------------------------------------------------------------------------------------------------------------------------
------------------------------------------------------------------------------------------------------------------------------------------------------------------------------------
------------------------------------------------------------------------------------------------------------------------------------------------------------------------------------
------------------------------------------------------------------------------------------------------------------------------------------------------------------------------------
---------------------------------------------------------------------------------------------GAAGCTAAAGCTGTGCCCGTCATCCCCCCGAGGGTACAGTACAGTCAGATACCTCACTCCAGACAGGAC---CCCGACGCA------
------------------------------------------------------------------------------------------------------------------------------------------------------------------------------------
------------------------------------------------------------------------------------------------------------------------------------------------------------------------------------
------------------------------------------------------------------------------------------------------------------------------------------------------------------------------------
---------------------------------------------------------------
>anchovy.18827_ANCH
CCCTCCCCCACGTCAGTGTCCAAGAAGCACGGCAAGCTGATGGGCTTCCTCAGGACCTTCATGAAGTCTCGGCCCACCAAGCAGAAGCTGAAGCAGCGCGGCATCCTCAAGGAGCGAGTCTTCGGCTGCGACCTCGGAGAACACCTGCTCAACTCCGGACTAGACGTCCCCCAGGTGCTG
ACGAGCTGTTCAGAGTTCATCGAGAAGCATGGCGTCGTGGACGGCATCTACCGACACTCCGGAGTCTCCTCCAACATCCAGAAGCTC---AGGCATGAGTTTGACAGTGAGAATGTGCCAGACCTGACCAAGGACCTGTACATGCAGGATATCCACTGTGTGGGCTCGCTCTGCAAGCTC
TACTTCAGGGAGCTGCCAAACCCACTCCTCACCTACCAGCTCTACGACAAGTTCGCTGCATTTTGGGAGTGTACAGAGGACTGCATGGGTGAGATGACGGAGGATGAGCGCATGGTGAAGGTGCACGACGTCATTCAGCAGCTGCCGCCTCCTCACTACAGGACGCTGGAGTACCTCATC
CGCCACCTGGCCCGGCTGGCTACCTTCAGTGAGGAGACCAACATGCACATCAAGAACCTGGCCATCGTCTGGGCACCCAACCTGCTCAGGTCGATGGAGATCGAGGCGGTGGGTCTGAGTGGTGCCGACCCATTTAAGGAGGTGCGTATCCAGTCGGTGGTGGTGGAGTTTCTGCTGACC
AACGTGGACGTGCTCTTCAGC---------------------------------------------------------------------------------------------------------------------------------------------------------------
------------------------------GACACC------------------------------------------------------------------------------------------------------------------------------------------------
---------------------------------------------------------------------------------------TTCACCTCCGTTGGA------------------------------------------------------------------------------
------------------------------------------------------------------------------------------------------------------------------------------------------------------------------------
------------------------------------------------------------------------------------------------------------------------------------------------------------------------------------
---------------------------------------------------------CGCTTCAGCACCGTG------------------------------------------------------------------------------------------------------------
------------------------------------------------------------------------------------------------------------------------ACTGGC---------------AGGTCC---------------------------------
------------------------------------------------------------------------------------------------------------------------------------------------------------------------------------
------------------------------------------------------------------------------------------------------------------------------------------------------------------------------------
------------------------------------------------------------------------------------------------------------------AAAGGGCCC---------------------------------------------------------
------------------------------AAGCCGGTG---------------------------------------------------------------------------------------------------------------------------------------------
---------CCCGCGCCCCGGAGGTCC------------------------------CGT------CTGATGAGTCTG------------------------------------------------------------------------------------------------------
------------------------------------------------------------------------------------------------------------------------------------------------------------------------------------
------------------------------------------------------------------------------------------------------------------------------------------------------------------------------------
------------------------------------------------------------------------------------------------------------------------------------------------------------------------------------
---------------------------------------------------------------------------------------------------------------------------------------------------------------CCGGAGGCACGC---------
GGATTCGGAGAGCCTTCAAGGGGGCCT---------------------------------------------------------------------------------------------------------------------------------------------------------
------------------------------------------------------------------------------------------------------------------------------------------------------------------------------------
------------------------------------------------------------------------------------------------------------------------------------------------------------------------------------
------------------------------------------------------------------------------------------------------------------------------------------------------------------------------------
---------------------------------------------------------GGGCCCCCTACTCCCATCTCAGAG------------------------------------GAGCCCATTCCAGCCTTCACCCGCCACAGCTCT------------------------------
---------------------------GTGATCATGAGG---------------------------------------------------------------------------------------------------------------------------------------------
---------------------------------------------------------------------------------------------------------------GAGGGG---------------------------------------------------------------
---------------------------------------------------------------
>ENSTRUP00000043266_TRUB
------------------------------------------------------------ATGAAGAATAAAGGGACTAAGCAGAAGTCCAAAAAAAAAGGA------AGTGACAATGCGTTCGGCTGTGACCTGATAGAACATCTGGAGAGTTCAGGACAAGATGTTCCTCAGGTTCTG
AAGGCGTGTGCAGAATTCATAGAGGAACATGGGGTTGTGGACGGGATCTACAGACTGTCAGGGGTCACCTCCAATATTCAGCGTCTC---AGGCAGGAATTCAACTCCGAGGCGTTCCCTGACCTTAGAAAGGAAGTGTACCTCCAGGACATCCACTGTGTGGGCTCCTTATGTAAGCTG
TACTTCAGGGAGCTTCCCAATCCTCTGCTCACATATGAGCTGTACAGCAAATTCACT---------------------GAAGTGGTCAGAGTCCAGGGAGAGCATGAGAGGCTTCTATACATCCGGAAGGTCGTCAAAGAGCTGCCGACCCCTCACTTCAGGACTCTGGAGTACCTCACC
AGGCACTTGGCCCACCTCGCCACATTAAGCACCCAAACAAACATGCACGCGCGGAACTTGGCGCTGGTCTGGGCTCCGAACCTGCTAAGATGTAAGGACATCGAGGTGTCGGCGGATAACGGAGACATGGCCTTCCAGGCAGTGCGGATTCAGCAGTCCGTGGTAGAATTTATTCTAAAT
CACACAGAGCAGATCTTCAGCAGTGATTCTGCA---CTGATAAAACCCAAAGAAGGT------CTGATGTGTGCAGAGAAGTACGCCACGCTTCCCATAAGTGGTCAGTGTGGACCGATGAAGCTGATGAGCCTGGAGGAGGCCCAGGCCCGCTCCTTGAGCCCCAACCATCCCGTGCAC
AGAGAGCGTCAGCGAGAGAACAGTCTGCCGGACACCAGCACCGCCACGCTCTACCACACGGTCATCGACATCGACAGC---AAGAGGAAGTTGTCTGGAAAATCAAAGAAATGGAGGTCCATCTTCAACCTGGGACGCTCAGTG---GACTCAAAGGGAAAACTGAACCGTAATGGCAGC
GTGTTCATTAGAGCGTCTGGGATAAAA---------GCAGAAAAGGCAGCTCTTCGTCCTTCCAGGAGCATGGAGTCCTTGTGTTCTTTACCAACA---------GATGATGACAGGACAGGAGGC------------------AACAGT---CCGGCT---------GGTGGCCTTTTT
GCTCCAGATGTCAAATCCAGAACTCTGGGATCAGACTCACTTTATGATCTCACCGAATTGGACCAAACCTGGGAGTTT---AAAGGG------------------------------AATAATACCGTTGGAGCATCAGGTGGCTGGAGCCCCAGCATGACTCAGAAGGGGACGCAGGGT
GCCTCCGTGACCCCTCCAAAAACACTGCCAGAGCAGCTGAAGGTGTACAAAGGTGAAGACCTCAGTAGCTATAAACCCACCTCTCCAAAAAACAGGAGGATGTTGTAC---------------AACAGCTCCTCTCGGCCCTCGTTCCCCGGGAGCTTCTTCCCGCTGGAATCCTCGCCG
AGGCACCAGCGTAGAGCTGTCAACATATCTGAGCCTTTTGCCGTGTCCGTTCCGCTGCGCGTGTCGGCTGTTATCAGCTCCAACAGCACGCCGTGCAGGGGTCACATCAAGGACAAAGCAGCCACTCTG------------AAGCCCTGCAAAGAGAGCGCA------------------
------------------------------------------------------------------------------------------------------GATCAGGGCGGCAGCAGCAGTGGA---------------AAGGGCAACTCTTTCCCCCAACTGGAAACTAAGAAGAAG
GAAGGA------------------------------------ACAGAGAAGAAAAACACAGAA---GTGACTTCAGCAGTC---------------------CCGCCAGAGGAC------------------------AATGGC------------------------------------
---AAAGAT---GTTTCTGGAGGTCAAGAAAAGGCCGATATTTCCACTGGTGACCCGCTGACCCTTACAAAC---------------GAAAGTGAGGAGGCAGCACCCTCTTCTGGAAAAGAACTGAAGAAACCCTCAGTGGAGCGCCTGGAAACTCATGTTAGTTGTCATTCGACAGTC
ACATTTACA---------------------------------------------------------------------------------------------TTTCTGTTAGAGGAAAATAAATCTACAGGAAAGGAGTCGTGGTCTGACCTCCACCAGGAACTCAAGATAACAGAACCT
GAGATG---GAGCAGCTGGACGAGACCTTTAAACCTCTTTTTGGCCCCAAGAGCTCCTGTGAAGTTGTGAAG------TCAAGGACAGCGGACGTGAAGTCAAAACTAAGCCGCAGCTCTCCCTCTCTGTCTTTG------------TTGTTTCAGGAGACGTCGTCAAACCCCTCCCTG
AGCGACCGTGTAGCCTTCACACGGTCGGAC---TCTGTGACCCATCAGCCCCCAGATTCAAACGCCTCCATTAGCCTT---------------------------------------------CACAAAGAC------AGAGAAATCTCTCATCCTGCTGATACTTCTGGTGGAGCAGAC
AAATCCACCTCCAGAAAG---------------------------------------AGGGATGAGCCAGCT---------CCCAATGCCCAGCTTCCTTTAGTGGAA------------AATATCTCTGATAAAGCCATGACTCATTTGGTGATAGAAGATAAACCGACCGTTTTGGTC
TCCTCGGCAGCAAAT---GACAAAAGCAAAAACTCAGAGAAA---------------CAAAAAGTTCCCCCGACGGGAAGAAACAGC---TGC------GACGGATCAAAGAACGATGTCGTTCCCAGGATGGAAGCC---------------------CTCCAGAGGCTTTCACTGTGT
CTGGAGGAGAAACATAACACCTTGGAGCCGCCGCACCTCGACAACGAGGAAGGACCAGGAGGAAACCCCGAGGAGCTGGACCTGCTGGAGCCGTGGGAGGACCTTAGCTCCACCAAACAGTGGGTGACCAGTCCTCTACACTCGCCTGATGTGGAGGAGCTCTTCAACCAGCTGTCGCCA
TTCGGATCACAGGTGGGGACTCTGAGAGAGGAAACA---------------------------AAGACGTCATCTCCTGCTGGTGAAAATAACCGACAACCCCTCCTCAAAAGCACTGAAGACCTCTCTGGAAGCATTTCACCGACCAGCAACAGCAATCCGAAGACTAATTGGACATAT
---------GCGCCTTCCCGGGGCAGCGTGAAC---------CTCGCACAAGCT---------------------------------------CATCCAGGCAAA---------------------------------------------------------------------------
------------------------------------------------------------------------------------------TGCAGCGCACCGAAACAGAAGAACACACTTTCATCTCAGAGGCTTTACAGGCAGATGTCTTATGAGGCGGCTGCTCCGGAGAGAAGAGAG
GAGCAGTTTCTTGCCAGGCACAGGCCTTATTCGCTTAATCTAGACTCGGGACATCGGTGCATCAGAGACATTTCTAATCAGCAAAACCGGAATTTGTCTAAACCGTCATCCTGCCAGCGAGGGTCGCCGTCTTCGCCTGGAGGCGCCAACAACGGGCTGCCTTCG------GACCTGGAG
CTGTTTCTGAGCGACCGACAGGCGCCGCTGCGTCGAAACTCAGCCCCCGTCAGCGTGTCATCGGTGCGGACCGCCTTCATGATAAAAACGTGCCAGGCTAAAGCCGTGCCCGTCGTCCCTCCGAGGGTACAATACAGCCAGATACCTCACTCCAGACAAGAC---AATGACGTGGACGTC
GTGAGGCAGCAA---GACAAGGATTGCCTTAAAATGAGCGCGGAGAAAAGCAACGCCGGGCCTCCTGCTGTGATGTCAGATTTG------------CAGGAGGAACTGGAGAATAAAGAACCTCCACCCAAACACCAAAAACAAGCAAATGTGGAAAAATGTGCGGAGTCTGCG------
AGGACCACGTCCACACCAGAGCTGCCGGTCATAACAAGGAGGCACGCTCCCAGCCTGGACGTGTTCGTGGATGGTCCCCGACCCAACAGAGGGAACATTTTACAGAGACCGTCCTTCAGGAACAGGCAGAGGCCTCAAAGTCTCATTCTTCTCAGTCCACCGTTCCCCATCATGGACTAC
CCACCGTCAGGAGACGACGGGAAGCTC---------------AAGAGCCTGAATGATCCACCGGCAGGGGGCGTC------AAAGAGGCAGCAGACAATTACAGGATGGCCGAGGGGATCGCGCTCCAGAACAAAATGACTATTCCGAAAAGTGGGCAGAGGCTGGAGACTTCCACCAGC
TGCTTCTACCAGCCCCAGAGGAGGTCGATGATATTCGACAGCAGAAGCCAGAGACAGATCGAG
>ENSDARP00000115419_DRER
------------------------------------------------------------ATGAAGAATAAGGCTGCCAAGCTCAAGTCCAAAAGGAAAGGA------ACTGACAATGCTTTCGGCTGTGACTTGAGTGAACATCTGCAGAGTTCGGGACAAGACGTTCCTCACGTTCTG
AAGACCTGTGCAGAGTTCATCGAGAAACATGGGATTGTGGACGGAATCTACAGACTCTCAGGAATCACATCTAACATCCAGAAACTC---AGACAGGAGTTTAGCTCTGAACTCTGTCCTGACCTCACTAAAGAAGTGTATCTTCAGGATATCCACTGCGTGGGCTCTTTATGTAAGCTG
TACTTCAGAGAGCTGCCCAACCCGCTTCTCACTTATGAACTCTACAGCAAATTTACA---------------------CATGCAGTGTCAGTTAAAGAGGAGCAGGAGCAGCTGCGAAACATCAGGAGTGCCATAAAAGAGCTTCCCGAGTCACACTTCAGAACGCTGGAATACCTCACT
AAACATTTGGCGTATTTAGCCACCCTCAGCCACCAAACCAACATGCATGCTCGCAATCTTGCCCTGGTGTGGGCTCCTAATCTACTTCGTTCCAAGGAGGTGGAGGTGCCCTCTTGCAATGGAGATATCGCATTTCTAGAAGTTCGGGTCCAGCAGTCGGTTGTGGAGTTCATCCTCAAT
CACACCGAGCAGATCTTCAACCTGGAGTTTCAG---CCTTCAAAGGCCAGAGACGGCCCTAGCATGGCCTGTGGGGAGAAGTACGCCACCTTGCCTGCCAGCACACAGTGTGGGCCCATGAAGCTCATGAGTCTGGAAGAAGCCCAGGCTCGATCTCTCAGTCCAAACCATCCAGTAATG
AAAGAAAGACAAAGAGAAAACAGCCTTCCAGACACCAGCACTGCTGCAATGTATCACACAGTAATAGATCTCTCCGACAGCAGAAGAAAGTTCTCAGGAAAATCAAAGAAGTGGAAGTCCATTTTCAGTCTCGGGCGATCTGTCATCGACTCTAAAGGGAAACTGAGTCGCAATGGGAGT
GTGTTTATGAGAGCCCAAAAT------------TCTTCAGAAAAGACTGCTATCCGGCCATCCAAAAGCATGGACTCTCTCTGTTCTTTTCAAGCA------CCAGATGAAGACAAAGCA---------------------------------GCAGCAGAAGGAGCCAACGGCATGTTC
ATCCCAATTCACAAGTCCCGAACCCTGGGCTCAGATATCAACTAC---CTGAATAAAAAAGATCCAAAATGGGACTTG---GAATCTCAGACGGCTTCAGGAGGATCCCTGAACGAGAAACGA---GAAGGAGCGTCGAACGCATCTTCGTCGTCTTCATCACCATCATCATCTTTA---
------TCTCCACTGCAGAAGAGTCTTCCAGAACAGCTGAAGGTTTTTAAAGGTGATGAGCGCGGCGGCTGCCAGCCCACGTCTCCCAAAAACCGCCGGATGCTGTATTCTGGATCCGCCAACAATGGATCCTCTAGACCGTCTTTTCCAGGCAGCCTGTTTCCACTGGAGTCCTCGCCA
CGGCATCAGCGCAAGGCCCTCAACATTTCAGAGCCGTTTGCTGTGTCTGTGCCTTTGCGTGTGTCTGCTGTGATTAACTCAAACAGCACCCCCTGCAGGGCACCTGGGAAAGAGCGGGACAGGGGTTTAGGGGGACTCTTTAGGCCCAGTAAGGAGGCGGGACCTCTGGAAGGCCATCGC
AGGGAAAGCATGGGCGCTGCTGGATTGTGCGGCGCTGGAAACTTCAGCTTCACAGACTGGGAGACGGGACTGGCAGGTCGTGCCATCGGTTCTGGGCACAGAGAAAACAGCAGCGGAGGCAGCGGATGCAGTATCTATAGCAACAGCAGCTCTTTCCCC---ATGGAAAATGAGGAGCAG
AGTGGGGAAGGGGATTTTACAGATGCGATCGCTATGGCGACAACAAAGAGCAAGGATGCAGAAGTG------------------------------------------------------------------------------------------------------------------
---AGAGAGCTGATA------------------GCCACTGTGGAGAATTTCCAACCTCAAGCGTCATCCGAGACTAAAGCAATAGGGGAAGAACTGGAAACCACA---TCAACAAAACAGGAAATGGCAAAATTGGAC------------------------------------------
------AAA------------------------------------------------------------------------------------------CTGGAATTAATCGACAAGGTGCCTTCATCTGGG------------------ATGCATGACAAGGTTTCCATCACTGAGGTG
AAAACAACAAATATGCCAAATGACGGAGTAAAACCCTGCATCACCAAGATAAATGGA------------AATCAGGGCAACCTCAAGCTTAGTGCTCAAGCACGGCGAAGT---AGTTTGCCCTCAAACACAGTTTCATCAAAGGGACTGTTTATAGACCTCACCAAAAACGTA---ATG
TTCGATCATCCTGGTGCTACTACCTTTAAT---TCTGTCATGAAGCATATGCCTGAAAGA------TTGCTGTCATGTGACGGTGACTGGAATTACTTGGATAGTGATTCTGACAGGACGGAACACAAGGCA------CGGAACATTATAACA---------ACC---------------
---------AGTCTACAGCTTTCCCCGTTTCTCCATCTAAAGGAAACAGATATTCTCCAAGACGCAGAACCGTGCATTGAAGAGGAACCCAAAATTGATCTTTGTGAAAAAGACGGCACTTCTAAAAGTGACTCG---------------------AAAGATAACACAAGTGTCTCTGTA
AAATTG------GATCTTCATACTGATGAGGAGTCATTAAGAACAAGTGACATTTGTGAGAAG---------GAAAATAAGAAAGTT---AGT------GATGAGCCCAGAAAA---------------CTGGACTTAGCAGGCAGAATTAAGGGAAATTTGGAAAGGCTCTCGACTTGT
TTGAATGAAAAGCATTTGACGTTGGAAATCCAA------GATGATGTGGATGCTTGCGGGAGTAAT---------TTGGATCAGGTTGAACCATGGGAGGATTTGTGTTCTGCCCAGCAGTGGGTCACCAGCCCTCTTCACTCTCCAAAGCTTGAGGATCTG------------------
TTTCCCACACAAAGAGAAATTTTGCCATGTCAGAAAGTTCACTGCCAAGTTCTGGATAAACCAAACGCAGATGAGTTACCC---------------------------------------------------AAC---------------AGCAGGAATCCTGAAGCTAAA---------
GAACCAGCTGCG---------------CTTGATGAAATTGCACCAACTCAAACCGAAGCTGCTGTGACGGCAGAACTCGGAAACTCTGACTTCCCAACAGGAAAGAAAAACGCAGACACAGATGTAGCTTGTTTTGCGCAGATAACGGCGCATTTTGACAGGGATAAGTTCAAGTTTGAA
GGAGCCAAAGATGACATCAAACTGGAGATTCCACAGGTTAAACAACTGAAGACGTTCAACGATCCAGAGGAGACTACTGGAATGCAAAACATGAGCAAAGCGAAGCAGAAA---------CGCTCTCAGAGATTTCACAGGCAAACATCCCATGAGTTCTGCATTATGGAGAAGAGTCAA
GGAAGCGGTAAACCCAAACTCAGGCCATGCTCTCTAAATCTCGATTTAGGACATCAAGGTTTCAGAGACATCTCAAATAGCCAGTATCTGAAAAGT------------------------GGAAAACAATGGATGACACCTGAAGCCAAGGATGGT---AGTTCGTCTCTAGAATTGGAG
CTATTCCTGAGTGGGCCCAAAGCACCAATGCGACGTAACTCCGCGCCAGTCAGCGTATCATCAGTCCGTACTGCGTTCATGATCAAAACCTGCCAAGCGAAAGCCGTTCCTGTTATTCCCCCAAAAATTCAATACAGCCACATACCTCATACTCTACCTGAAAGGAAAAACGCTGAGAAG
AGCACTGATCAGGTCAACAAAAGCACACCTGAGAAGAAACCCACCAAAAGCAAGTTGGGAAAAGCAAGTTCTTTATTTCCCCTTCAGAAAGTCTGCAGGGAAGACCGGCAAAGCACTGAACCTCCATCAGGCATTCAAAGACACAAGTCCATGAATAGTGCGACGTGCAATGAGAATTAC
AAGCCAACATCCATTCCAGATCTCCCGGTGTTGAGAAGAAAACGTTCTGCAAATGGTGACACGTTTATGGACCGTCCCAGACCAGAGCGCTCATCGCTTCTTCAGAGATCATCTTTCAGAAATCGTCCAAGACCTCAAAGTCTCATCTTGTTCAGCCCACCATTTCCTATCATGGACTAC
CCTTCAGTAGGAGATGATAATAAGCAAGCTTTATCCCCCATTAAAGCT------GAAACATCACCGTTTGATGCCTATGCAAACGAACTAGCTGAAAACCTCAAAACTACTGAAGGGGTAACCTTGCGGAATAAAATGACCTTGCCAAAGAGTGGACAAAGGCTTGAGACCTCGACTAGC
TGCTTCTATCAGCCACAAAGGAGGTCTATGATATTCGACAACAGAAGTAACAGGCAGATAGAG
>ENSGACP00000027353_GACU
------------------------------------------------------------ATGAAGAATAAAGGGACTAAACAGAAGTCCAAGAAGAAAGGA------AGTGAAAATGTGTTCGGCTGTGACCTGATAGAACATCTGCAGAGCTCAGGACAAGATGTTCCTCAGGTTCTG
AAGAAATGTGCAGAGTTTATTGAGGAGCATGGGATCGTGGACGGCATCTACAGACTCTCGGGGGTCACCTCAAACATCCAGCGTCTCAGCAGGCAGGAATTCTGCTCCGAGGCGTGCCCTGACCTTACAAAGGAAGTGTACCTCCAGGACATCCACTGTGTGGGTTCCTTATGTAAGCTG
TTCTTCAGGGAGCTGCCCGTTCCTCTGCTCACCTACGAGCTGTACAGCAAATTCACC---------------------GAGGTGGTCTCGGTCCAGGGGGATCATGAGAGACTTTTACACATACAGGGAGTTATCAAAGAACTGCCGACCCCTCACTTCAGGACTCTGGAGTACCTTACT
AAACACCTGGCCCACCTTGCCACCTTAAGCAGCCAAACCAACATGCATACACGTAACCTGGCCCTGGTCTGGGCTCCAAATCTATTACGATCTAAAGATATAGAGGCATCGTGTAATAATGGAGACATGGCTTTCCAGGAGGTGCGGATACAACAGTCAGTGGTTGAGTTCATTCTAAAC
CACACAGAAGAGATCTTTAGC------AATGCGGTGCAAATAAAACCCAAAGAAGGT------GTGACGTGTGGGGAGAAGTACGCCACGCTCCCGATCAGTGGCCAGTGTGGGCCGATGAAACTGATGAGCCTGGAAGAAGCCCAGGCCCGTTCCTTAAGTCCGGACCACCCTGTGCAT
AAAGAGCGTCAGCGAGAGAACAGCCTGCCTAACACCAGCACCGCCACGCTCTACCACACCGTCATAGACGTGTCGGACAGCAAGAGGAAGTTTTCTGGGAAATCTAAGAAGTGGAAGTCCATCTTCAACCTGGGACGCTCTGTG---GAGTCAAAGGGAAAACTCAGCCGGAACGGCAGC
GTCTTCATAAGAGCACAGGGG---------------ACAGAAAAGGCAGCTCTTCGTCCCTCCAGGAGCATGGAGTCCATGTGC---------TCC---------------TTGCCAACAGGTGGGGCAAAAAAACAACAACTAGGAAAC---AGAGCCAGCGGATCCGGCAGCACATCT
GTTCCAGATGTCAAGTCAAGGACGCTGGGATCCGACTCGCTCTTTGATCTGAGCGAACACGATGCAAACTGGGAGTTTACGAAAGGG------------------------------ACGAAAGCTGGAGGGGCGACAGGTGGCTGGAGCTCCAGCGTGGAGCCAAAGGGGTCCGCAGGG
GCCTCCGCACCCCCTCAAAAAACACTGCCGGAGCAACTGAAGGTGTTCAAAGGCGACGACCTCAGCGGCTACAAGCCCACCTCTCCGAAAAGCCGGAGGATGTTGTACTCTGGCTCCTCCCACAACAGCTCCTCTCGGCCCTCCTTCCCGGGAAGCTTCTTCCCGCTGGAGTCCTCGCCG
AGGCATCAGCGAAGGGCCGTCAACATATCGGAGCCTTTCGCCGTGTCCGTACCCCTGCGCGTGTCCGCCGTCATTAGCTCCAACAGCACGCCGTGCAGGGCGCACGTCAAGGACAAGGCCGCTTCTCTG------------AAGCCGTGCAAAGAGAACTCC------------------
------------------------------------------------------------------------------------------------------GAGCAC---AGCGGCAACAGTGGA---------------AGGAGCAACACTTTCCCACAAGTGGAACCCAAGAAGCAG
GACGCA------------------------------------ACGGAGAAGAAGAGGACGGAGGGGCCGACCTCGAGGGTCCTGGCACGGGGTGAGGACGCGTCATCACACGATGAAGTTTCTAAGTCATGCATGTCTGTAAGATGTCATCTCAACACTTTTTTCTTTAATTTAGATGCA
AGCAAAGAAGTGTTGCAACAGGGTCATGGAGAGGTGAATACTTCTGAACTGGAACCAGCGTCCAGTGTAAATGGCAGA---------GAG---------ACGGCGCCCTCTGCTGGGGGAGAGGTGCACAACCAGCAG------------------------------------------
------ACT---------------------------------------------------------------------------------------------ACTCCTCAAGGGGACGAGGGCTCCACTGGGGAGGAGCTGTGGTCGGACCCCGACCCGGAACTGAAGATAACTGAGCCC
GAAGCC---GACCTGCTGGCTGAGACGCTCAAACCCGTTTTCACCTCAAAGAGCACGTGTGAGGGAAGGAAG---------TTGACAATGGATGTCAAGTCAAAACAGAGCCGCAGCTCTCCGTCTCTGTCGCTG------------TTGTTTCGGGACCAGCCTTCGTGCCCCCCTCTG
AGCGATCACCTTACCCCCACTGGGTCGGACCCGGCACGCAAAAAAACGCCCCCAGAGTCCGACATCTTACTCTCTCGT---------------------------------------------CCCAATAAC---------------ACTGCA---------------------------
---AAGCTGCGTTTAAACATCAAACCC---------------------------TTTCATGAAGATGACGCG---------AAACCGGGCCGCCTTCCCTCAACAGAA------------CCACGGTTGGATAAAGTAGTGAATCCCTTGACGATAGAGGACACTCCAACCGTTGCCGTC
TTCTCAGGAGCGGAT---GAAACCCACAAAGAATTAAAGGAA---------------CTTGAAGTCCCCCAAGGAGACAAGAAAAGCGACTCTGGTGGTGATGCAGCGAAGGAGAGCGCGCTTCCCGCGGTGGACGTC---------------------ATCCAGAGGCTGTCGGTGTGC
GTGGAGGAGAGACGCCTCACCTTGGAGCTGCCAAACCTCCACCACGACGAAGGATGTGGAGGAAACCCCGAGGAGCTGGACCTGGTGGAGCCCTGGGAGGATTTCAGCTCCACCAAGCAGTGGGTCACCAGTCCGCTCCACTCGCCTGACGTGGAGGAGTTGTTTAAGCAGCTCTCCCCC
TTCGGCACT---------------CGCGGGGAAACT---------------------------CCGATTTCTTCTCCTTCAGTCGACAATAACAAGCGGTGTCTTATTAAGAGCACTGAGCAATCCTCAGGGAACATT---------------CCCCCGCCGGAGACTAAA---------
------GGGGCGTCGGGGGTCGGTGGGAGCAGCAGCAGCGTCGCCACACAAGCT---------------------------------------CACACGGGAAAG---------------------------------------------------------------------------
------------------------------------------------------------------------------------------GGCAGCGCAACAAGACAGAAGAATACAGCGTCATCTCAGAGGTTCTACAGGCAGATGTCTTACGAGGCC---------GAGAAGAGAGTG
GAAAACTGCTTTTCTAAACACCGGCCGTATTCACTCAATTTAGACCTCGGCCATCGATGCATCAGAGACATTTCCAACCAGCAAATCCGAAATTCATCAGAGTTTTCGTCTGGTCAGAGGGGATTACTGACCTCCTCTGAGTCGGTGAACAACAGGCTTCCCTCA------GAGCTGGAC
TTGTTCCTGAGTGACCGGCAGGCGCCTCTGCGCCGGAACTCCGCCCCGGTCAGCGTGTCGTCGGTGCGGACGGCCTTCATGATAAAAACGTGCCAGGCCAAAGCCGTGCCGGTCGTCCCCCCGAAGGTGCAGTACAGCCAGATCCCTCCCTGCAGACGCGAG---AAGGACGTTGATGCG
GCGAAGGAACTA---GAAAAGGATCACCCCAAAACGCCCGCGGAGAAAAGCAACGCG---------CCGGCGATGTCGGATCTG------------AAGGAGGAGCTGGAGAATAAAGAGCCTGAGCCCAAACACCGCAAACACCCACAGGCCGCCGAG---------GCCGCG------
AAGGCCAGGCCTGCAGGTGAGCTGCCGGTCATCGCCAGGAGACACGCGCCCAGCCTGGAAGTGTTCGTCGATTGTCCCAGACCCAGCAGGGGGAACGTCTTACAAAGGCCGTCCTTCAGGAACAGACAGAGACCCCAGAGCCTCATCCTGCTCAGCCCTCCCTTTCCCATCATGGACCAC
CCTCCGACGGGGGACGACGGCAAGCCG---CTGTCGTCCATCAGGAGCCCGAGCGACGCCTCGGCGGCCAACGTCTTTTCCAAGGAGGCGGCGGACAGCGTCAGGACGTCGGAAGGGCTCGCCCTTCAAAACAAAATGACCATTCCGAAGAGTGGACAGAGGCTGGAAACGTCAACCAGC
TGCTTCTACCAGCCGCAGAGGAGGTCGATGGTATTTGACAGCAGGAGCCACAGACAGATGGAG
>ENSXMAP00000013003_XMAC
------------------------------------------------------------ATGAAGAATAAAGGAAACAAGCAGAAGACCAAAAAGAAAGGA------AGTGAGAATGTGTTCGGCTGTGACCTGACAGAACATCTCCAGGGCTCAGGACAAGATGTTCCTCAGGTTCTC
CAGAAGTGTGCAGAGTTTATTGAGCAGTATGGGATTGTGGACGGGATCTACAGACTCTCAGGTGTCACCTCAAACATCCAGCGTCTC---AGGCAGGAATTCTGCTCCGAGGCGTGCCCTGACCTTACCAAGGAAGTATACCTCCAGGACATCCACTGTGTGGGTTCCTTATGTAAGCTC
TACTTCAGGGAGCTGCCCAATCCTCTGCTCACATACGAGCTCTACAGCAAATTCACT---------------------GAGGCTGTGTCATTTCAAGGAGATCAAGACAGACTTTCACATATTCAGACAGTTATCAAAGAACTTCCGTCCCCTCACTTCAGGACTCTGGAATACCTTTCC
AAGCACTTGGCCCGACTTGCTACCTTAAGCGCCCAGACAAATATGCACACGCGTAATCTGGCTTTGGTTTGGGCTCCAAATCTGTTAAGATCCAAGGACATTGAGACTTCATCTGGTAATGGAGACATGGCCTTCCAGGAAGTGCGAATACAGCAGTCAGTGATCGAGTTTATCTTAAAC
AACACAGAGCAGATCTTCAGTGGTGATTCTGAT---CAAACAAAACCCAAAGAAGGACCGAGTTTGATGTGTGCAGAGAAATATGCCACTCTCCCGATCAGTGGTGGGAGTGGGCCGATGAAACTGATGAGTCTGGAAGAAGCCCAGGCCCGCTCCTTAAGTCCAAACCACCCAGTGCAC
AAAGAACGTCAGCGAGAGAACAGCCTACCTGATACCAGCACTGCATCGCTCTATCACACGGTCATAGAAATATCAGAC---AAGAGAAGGTTCTCTGGAAAATCTAAAAAGTGGAAGTCTATCTTTAACCTGGGAAGATCTGTG---GAGTCAAAGGGAAAACTCAGCCGCAATGGCAGT
GTGTTCATCAGAGCACAGGGA------------GCATCAGAAAAGGCAGCTCTGCGTCCTTCCAGAAGCATGGAGTCCTTGTGC---------TCCTCATCTCCAGATGATGACGGTGCAAGAAGC------------------AATACC---TCAGCTGATGGATCCAATAGTATTTTT
ATTCCTGATGTGAAATCCAGAACACTGGGATCTGACTCACTCTACGATCTCAACGAACATAACCAAAACTGGGAGATG---AAAGCA------------------------------AAGAAA---GGTGGTGCAAAGGCCAGCTGGAGCTCTGGCCTGAACCAAAAAGACTCACAGGGA
GCTTCCGCTTTT---CAGAAAACAATGCCAGAACAACTCAAGGTGTTCAAAGGGGATGACCTCAGCAACTACAAACCGAGTTCTCCGAAAAACAGGAGGATGCTGTAC---------------TCTGGCTCCTCCCGGCCCTCGTTCCCAGGCAGCTTCTTTCCACTGGAGTCTTCGCCG
AGGCACCAACGCAGAGCCGTCAACATATCTGAGCCTTTTGCTGTGTCCGTGCCCTTACGTGTGTCTGCTGTCATCAGCTCCAACAGCACGCCTTGCAGGGGGCTCAACAAAGAGAAAGCAGCCACTTTG------------AAGCCTTGCAGGGAGCCTACA------------------
------------------------------------------------------------------------------------------------------GAGCAG---AGCAGCCACTTTAAA---------------AAGAGCAACACGTTCCCTCTGCTGGAGCCAAAAAGGCAG
GAAGGA------------------------------------ACAGAGAAGAAGCACACCGAGGTTCTGACCTTCAGAGTG---------------------TCGCCATTGGAT------------------------AAAGAC------------------------------------
---AAACAAACATTGCAAAAAAATGAAGGAGAAAAGATTGTTTCTAAACTGGAAGAGCTACCTAATGCACAAAAAAGT---------GAAGACAAAGATACAGCGCCATCTCCTGGGGAAGACATTCACAATCTCCCT------------------------------------------
------AAA------------------------------------------------------------------------------------------GATACACAACTGGCTGTTGGACCTGCTGCTGGGAAAATGCTTTGGTCTGACCTCCATCAAGAGCTGATGATAACTGAGCCT
GAAATC---AACCTGCTGCATACGACTTTTAAGCCAGCTTTTGCTTCAACAAGCACC------------AAG---------TTAACAATGGACGTCAAGTCAAAGCGAAGCCGCAGCTCTCCATCTTTATCTTTG------------CTTTGTAAGGAGACTTCGTCGAACGCCTCTTTG
GGTGAGCGTGTAACTGCAAATAGACCCGAC---TCAAAAAGAAAACAGCCCTCGGAATCAGACCTGTTGTTTTGTGTT---------------------------------------------CACAAAAACTTTGACGTTCAAATTTCAAGC---------ACATTAGACGCAAAAGAG
AAA---------------CTGAAACCT---------------------------TTACATAAAAGTGCACCAGCTTACACCAGCCAGTGCCAGGTTCCTAGGAGGGAA------------ACCAGGGTAGGCTGTGTTAGAAATCCTTTAACAATAGAGGACACCCCACAGGTCGCAAGC
TTCTCA------GAC---AGTGCAGACAGACAATCTGAGAAA---------------CAAGAG---------GACACAAAACTATCA---CAG------GATGAAGTAAAGAAAAGTGTGAATCCTGAGGTGGAACCC---------------------TGTCAGAGACTCTCGGTGTGT
TTAGAGGAGAGACGAAACATGCCAGAGCTGGCGAACTTTGATGATGAAGATGTATTTGGAATGAACCTGGAGGAGCTGGACTTGGTGGAGTCCTGGGAGGATCTTAGCTCCACCAAGCAGTGGGTTACTAGTCCTCTGCACTCACCTGATGTTGAGGAGCTGTTTAACCAACTTTCCCCC
TTCAGTTCT---------------AAGGGAGAAACT------------------CCAAACCCAGAAGCTTCATCTCCTGAA---------------------------------------------------AACGTTCCTCAGAATGTTGGAGCTAATCCAGAAATTAAATGGACCAAT
CTGCCATTGGTGCCTAGACGAACGAGTTTGAATAACAATAATGCAACCCAACCT---------------------------------------CCAACAGCAAAG---------------------------------------------------------------------------
------------------------------------------------------------------------------------------AGCAGCACAACAAAACCAAAGAATACAGCATCATCTCAGAGATTCATCAGGCAAATGTCATGTGAGACAACAGTGCCAGAGAAAAAAGAG
GAGCATGGCTCTTTCAGACAAAGACCCTGCTCCCTTAACTTAGACCTTAGCCATCGATGCATAAGAGACATTTCAAATCAGCAAAATCGCAAGTCGTCTGAGTTTTTTTCTGGTCCAAAAGGCTTGCTGGCCACTTCTGGAACTGTGAATAAAGGA---CATTCT------GAGTTGGAT
CTGTTTCTAAATGACAGACAGGCACCTCTCCGCCGAAACTCTGCCCCAGTCAGTGTGTCATCGGTGCGGACAGCCTTCATGATAAAAACATGTCAGGTCAAAGCTGTGCCCGTTGTCCCTCCACAGGTGCAGTACAGCCAGATACCTCAAACAAAGCAAGAA---AGTGATTCTGGCACT
GTGAAGGAGCAA---GAAAAGGGATTCTCAAAGACAAGCACAGACACAAGCACTGCCATCCCGCCTATGATGATGTCGGACCTA------------AAGGAGGAACTGGAGAACAAAGAACCACCCCATAAACACCAAAAGCATGCAAATGTTCAGAAG---------TCAGCTGAAGCT
GGGAAGAATGCCACCCCAGAGCTGCCAGTCATAACTAGGAGACATGCCCCGAGTCTGGAAGTGTTTGTAGACGGTCCTAGACCCAACAGAGGAGCACTGCTACAAAGGCCATCCTTTAGAAACCGGCAGAGACCTCAGAGCCTCATCCTTCTCAGCCCCCCTTTCCCGTTCATGGACTAT
CCAACATCAGGGGACGATGGCAAGCTG---CTATCATCCATCAAGAGTCTAAATGACACGTCGGCGCTCAATGTCTTTTCCAAAGAGATGACTGAGAACTTCAGGACACAAGAGGGACTCGCTCTGCAGAATAAAATGACGATTCCGAAAAGCGGACAGAGACTAGAAACATCAACCAGC
TGCTTCTACCAGCCTCAGAGGAGGTCCATGATATTTGACAGCAGGAGTCCCAGGCAGATCGAA
