# Supplementary material for: Global expression pattern of genes containing positively selected sites in European anchovy (Engraulis encrasicolus L.) may shed light on teleost reproduction
Source: PLoS One. 2023 Aug 11;18(8):e0289940. doi: 10.1371/journal.pone.0289940 (PMC10420382; doi:10.1371/journal.pone.0289940)
Supplement: S1 File — (ZIP) [file pone.0289940.s008.zip › alignments/anchovy.18951_ANCH.fas]

>ENSONIP00000012309_ONIL
ATGGAGCCGCCGGAT------CGGAACAAGCCCAGCAGGCAGGCCAAGCCAGTGGAAGATGCATCCCTACAGAGCCAAGAAGTGGCTGAATCCTGTGACTCTCCCAGTGAGGAAGAG---GAAGCTCTGTATGGGACATCACCTCCATATAACGCCCGTCAGATGAAACACATGTCTAGC
AAACACCCGAGGAACAGTCAGGGG---------------AGGAGCGCTGGGGGGTCTCCAAACAAA---------TCTGACGCCAGCTCATCTGCCCTGAAGGACAGTCCCAAGGCAGTGGAGACATCTAAGGAGCACAGCTACAAACAGGGCAAGAAGCAGAGGTCTGCACAGCGCTCC
ACAGAGAGAGACCACAAGAAGACATTTGAAGGCTCATTTATGCTGGATCCCCTCTCAAAGCCC---------CTC------------------ATGGAAACCAGAAAACATTACTTGAGTTTGGGCTGCAGTCGCAGT---CTTCCTGTGTCTATGCCCCATATGTCCCGCACCCACCGG
CAGACCTCAAGGACAGACTGTCCTGCTGATCGCCTCAAATTCTTTGAAACTCTGCGGCTGCTGCTCAAGCTCACGTCTATGTCCTCCAAGAGGAAAGAGAAGGAGCAGAGAGGCCTGGAGAACATGCCTTACTTGGGTCACAACAATGAGGTTATTTGGCTGGAGCTGCAGGCATGGCAC
GCACGGCGTTCCACCGGTGACCAAGACCTTTTCCTTTTCACTGCCCGCCAAGCTATCCCTGACATCATTAACGAGGTTCTGCACTTTAAAGTCAACTATGACAGCCTGAGAGGG---------------------------------GCTCAGTGTTCAGAGTCTCAAGCAATTCAGGAG
GACTATCAGAGAGTCCCTGATCTAGTTTGTGAAGAGAAGAGGGAGCCTACTGTAGCAGAGACCAAC------------------CACTGTGGAGTAGATCCCTGGGGCTTTAGGGCCTGCCCCTCATCA------ACAATGAATGCAGCAGAG---------------------------
------------CCTCTCGGCTCTGGCTCTGATTGCAGGGAGCATCTTCAACGTCAGCGGCTGGCATTTGAGCAGGTCAAGCGAGTTATGGAACTGCTGGAGTCTGTGGAAGCTTTGTACCCCTCTTTGCAGGCCTTACAAAGGGACTACGAAAAGTATGCAGCACGAGACTTTCAAGGC
AGGGTGCAGGCGCTCTGTCTGTGGCTCAATATCACCCAGGACCTAAACCAGAAGCTGCGCGTTATGGCCACAGTGTTGGGCATCCATGACTTATCCCGTATCGGGTGGCCCGTCTTTGAGATCCCTTCACCTCGTTGCTCTCGTGGAAACGAAGATGAAGAGAACGAGGACGACGACGAG
AACGACTCGATAACCACTTTTACCACAGAAAGTGACGTCGAGGACAGAGAT------------------------------------GGCGAGGACAACGAAGAAGCGAGTCCTGTCACAGAG---------------------------------------------------------
---------------------------------------GGAGAGTTGTCTCCCACCCTGACTCCTAAATTTGCCCGTTTGTTGTCCGAAGATGAATTTCTTCCA---------------------------------------------------------------------------
---------------------------------------------------------------------------------------------------AATGCTACTTCAGGAAATGCAGAAGCATCCGTGGGAGGAGGAGTGTTCTGCCCCACATCCATCTACAGACCATTTGTGGAT
AAAGCTCTAAAACAGATGGGACTACGTAAACTGATCCTCAGACTGCACAAACTGATGGATCGCTCTCTTCAGAGGTCCAGAGCGGCGCTGCTCTGCCACACTTTTGCACTAGAG------------------TTTGCAGACTTTCCAGACCCAATGCTGTACAGTGATTACCTGCCTGAG
CTGTCACGACAC---GATCAGTGCAGCGGTCCGGCTGACCCTGAGCTCGGAGCGGACCAGGTGTCCTGGGCGGATCTGCTGGACATGGATCTTCCATCCTTCCGGCCAGCGTTCCTCGTACTGTGTAGAGTCCTTCTCAACGTCATTCATGAATGCCTTAAACTGCGACTTGAACAGAGG
CCCGCTGGAGAGCCCTCGCTGCTCAGTATCAAACAG------------------------------TTGGTGCGCGAGTGTAAAGAGGTCCTTAAAGGAGGTCTTCTGATGAAGCAGTATTATCAGTTCATGCTGCATGGCGTGGTGACTGACGCTCAGGGCTTGCAAATAAACGCCAAT
ATTGATGAGTTTGAAGAAGATCTTCACAAGATGTTGGTGGTTTACTTTGACTACATGCACAGCTGGATCCAGATGTTGCAGCAGCTGCCTCAGGCCTCTCATAGCTTAAAGAACCTGTTGGAAGAGGAGTGGCACTTCACCAAGGTCATCACTCCTTACATCCGTGGAGGAGAGGCCCAG
TCTGGGAAGCTTTTCTGTGACATTGCTGGGATGCTGCTCAAATCCACTGGAGAGTTCCTCGATGCTGGTCTGAAAAAGAGCGATAATGAATTCTGGGAAAGTGCAGATGACAGCACCGCCTCAGATGAGATCAGGCGGTCCGTTGTTGAGACTAGTCGGTCTCTTAAAGAGCTGTTCCAC
GAGGCCAGGGAGCGAGCGTCTAAGGCCCTGGGCTTTGCCAAAATGCTTCGTAAGGACTTGGAGGTTGCTGCAGATTTCACTATCACTAACGGTGTTACTTGTCTCCTGGAGGCACTGAAGAAAAGAAACTATGTCAAGGTTCAGATACCGGGCTTGGAAGAGCTTCAGGTTTTTGTCCCC
TGTGGCTTGATGAATCAGCGACCCGTCATCCTGCAGCTTCTTAATGCTGCAGCTGGCAAAGACTGTTCTAAAGAGCCCGATGAAATCGCTGAGGACGAGGCCTACCTGCTCATGAGCAAACACAAAGCCGGGGATTCCACTACTGATTCTGACTGGGCTCAGTGGGGTGGAGAGCTTCTC
AAGCTGGTCCCACAGATGGAAACTGTTGACACTTTAAGGGCCATGAAGGTAGAGAACATGCTGTTGATAGTGATGCAGTCAGCTCACCTGGTGGTTCAGAGAAAGGTTTTTCAGCAGTCCATGGAGGATGTGCTCACTCCTAACCGAGAGCAAACATCGAGTCAGCCTCTCATCGCGGGC
GCTCTGGAAGAGCTCAAGAACGAGGCACTGCAGCTATGCATTAAGATAAGCCATGCCATTGACCGCGTAGATTACATGTTTACCACAGAGTTTAAGGCCGAGATCGACGAGTCCGAGTCAGCCACTCTGAATCATTACTATAGGGAGGCGATGACACAAGGCTACAACTTTGCCTTCGAG
TATCACAAGGAGGTGGTGCGTCTGATGTCAGGAGAGTTCAGACAGAGGATCGGGGAACGTTACATAACTTTTGCCCGCAAATGGATGACCTATGTCCTGACCAAATGTGAGAGTGGCAGGGGCACCAAACCCAGGTGGGCGACTCAGGGTTTTGACTTTCTTCAGGCTATTGAGCCTGCC
TTTATATCAGCATTACCAGAGGATGACTTCCTGAACTTACAAGCCTTGATGAATGAATGTATTGGACATGTGATTGGAAAACCCCATAGCCCTGTTACTGGCCTGTACTTTGGT------------CCCAGAAATAGTCCTCGTCCTGTAAAGTTGGTGGGT------CGTTGCCATAGT
GACCCACCAAACCCCCCTCTGATCATCCCTAAC------GCTGAAGGGTTC------------------------------------------AGCTCTCGAAGTCTCCCCTGTGATCTCCGGAACCAGCTGTTCCCAAACGGCCCTCGCCCTGTCCCTCAGGGACCG---------GGG
GAACAGAGCCACACCAAA------------------------------------------------------------------------------------------------------------------------------------------GCACCCGGCAGCACCCCCAATGAC
GTC------------------------AGAGGATCCAGTTTCCATGAGAATGACCGGCTGTCATCAGTTGCAGCAGAGTTGAATTTCAGGTCTCTGAGCCGCCACTCCAGCCCCACAGAGGACAGAGAAGAACCTTCGTATCCTAAGGGGGACCCTAACAGTGCTTCACGCAGAAGTTGG
GAGCTCCGCACCTTTATCAGCCAGTCCAAGGACACAGCAGCGCGGCAAAGCCCCATGGAGGCCGTCCGTCTCTCCATTCGCAAGTTCGAAGAGAAACGCTACGCCGTGATGAAGCAACGCAACATCATCGGCCAGGTGTGCCACACACCCAAGTCGTACGACAACGTCATGCAAGTTGGG
CTCAGGAAAGTGACCTTCAAGTGGCAGAGGGGCAACAAGATAGGTGAGGGCCAGTATGGGAAGGTGTATACCTGCATTAATGTTGACACCGGTGAGCTAATGGCTATGAAGGAGATCCGATTCCAACCAAACGATCACAAAACAATCAAGGAGACTGCAGACGAGCTGAAAATATTCGAA
GGCATTAAACACCCGAATCTCGTGCGCTACTTCGGAGTCGAGCTTCACCGGGAGGAGATGTACATCTTCATGGAGTACTGTGACGAGGGCACTCTGGAGGAGGTGTCCCGGCTGGGGCTGCAGGAGCACGTCATCAGGCTTTACAGCAAACAGATCACTATAGCCATCAACGTCCTGCAT
GAACACGGCATTGTCCACCGGGATATTAAG------GGAGCCAACATCTTTCTGACATCATCAGGCCTGATTAAGCTGGGTGACTTTGGCTGCTCAGTGAAGTTGAGAAACAACACTCACACAATGCCAGGAGAGGTGAACAGCACTCTGGGAACAGCAGCATACATGGCACCTGAAGTT
ATCACCAGAGCGAAGGGAGAAGGTCACGGGCGGGCTGCAGACATTTGGAGTTTGGGCTGCGTCCTTATTGAGATGGTGACTGGAAAGAGGCCCTGGCATGAGTACGAGCACAACTTTCAGATCATGTACAAAGTGGGCATGGGCCACAAACCTCCCATCCCCGAGAAGCTGAGCACAGAA
GGGAAGGACTTCCTCGGTCACTGTCTGGAGAGTGAACCCAAACGACGCTGGACAGCTAGCATGCTGCTTGACCACCCATTTGTTAAGGTCTGCACGGATGAAGAA
>ENSTNIP00000019693_TNIG
------------------------------------AGGCAGGCCAGGCAAGTGGAAGATGGATCCCAACGGAGCTCTGAGGTGGAGGAATCCTGGGACTCTCCCAGTGAGGAGGAG---GAAGCGCTGTATGGCACATCGCCTCCATATACCCACCGTCAGATAAAACGCATGTCTGGA
AAACACCAGAGAAACAGCCAGACC---------------AAGAGTGCTGGTCGGTCTCCTATTAAGGTTCTTTCAGCAGACCTAAGCCCGTCTGGTTTGAGAGAGAGTCCCAGGCCAGCAGAGACCTCAGAAGAGCACAACTACAAGCAAGGCAAGAAGCAGAGGACAGCACTGCGCTCC
ACTGAGAGAGACCACAAGAAAACGTTCGAGGGCTCCTTCATGCTTGACCCGCTCTCCAAGTCC---------AGCCCTTTTGGCCAGGTCAACATGGATCCGAGGAAGCATTACTTGAGCTTGGGCTGCAGCAGTTGCAAGCTGCCTGTGTCTATGCCCCACATAGCCCGGACCCACCGG
CAGACCTCCAAGACTGACTGCCCTGCCGATCGCCTCAAGTTCTTCGAAACGCTGCGGCTGCTGCTCAAACTCACATCTATGTCCTCCAAGAGGAAGGAGAAGGAGCAGAGAGGCCTCGAGAACATGGCTTTCATGGGTCACAACAATGAGGTGATTTGGTTGGAGCTGCAGGCCTGGCAC
GCACGGCGCTCCACCCCAGATCAAGACCTTTTTCTTTTCACCGCCCGCCAGGCCATTCCTGACATTATAAACGAAGTGCTTCACTTTAAGGTCAATTATGCCATCTTGAAAGGAATGCATGGTTCTCAAAACAGCGCCAGGGACTCTGCC------------------------------
---------------CCGGATTTGATCTGCGGAGAAGAGAGCAAACCTACTGTAGCAGAGATCAAC------------------CACTGT------------------------------------------------------------------------------------------
---------------------------GAAGACTGCAGGGAGCATGTCCAGCGGCAGCGGCTCGCCTTCGACCAAGTCAAACGCGTCATGGAGCTGCTGGAAACAGTGGAAGCTTTGTACCCGTCTTTACAGGCCCTGCAGAAGGACTATGAAAAGTACGCCGCACCAGACTTCCAGGGC
AGGGTGCAGGCGCTCTGCCTGTGGCTCAACATCACGCAGGACCTCAACCAGAAGCTGCGCGTCATGGCCACCGTGCTGGGCCTGCACGACTTGTCTCGCATCGGGTGGCCGGTGTTCGAGATCCCCTCCCCTCGTTGCTCCCGGGGCCACGATGAAGACGAGCACGACGAGGACGAAGAG
AACGACTCCACGGCCACTTTTACAGCGGAAAGCGACGGCGAGGACAGGGAGGCT------------------GACGAGGAGGCGGCGGGG---------------ACGGGGCACATAGCAGGG---------------------------------------------------------
---------------------------------------GGAGAGCTGTCCCCCTCCCTGATTCCTAAATTTGCTCGATTGCTGTCTGAAGAG---TTCCTCCCG---------------------------------------------------------------------------
---------------------------------------------------------------------------------------------------AGCGCCGGCGCTGTAAACGCAGAG------------GGGGGGGTTCTCTGCCCCACAGCCATCTACAGGCCGTTTGTGGAT
AAAGCCCTGAAGCAGATGGGTCTGCGCAAGCTCATCCTCAGACTGCACAAGCTCATGGACCGCTCGCTTCAGAGGGCCAGAGCAGCGCTGCTCCGCCAGACTCCCGCACTGGAG------------------TTCGCAGACTTCCCAGACCCCATGCTGTACAGCGATTACCTGCCGGAG
CTGTCGCGTCATCACGAGTCCTGCGGCGGTCCGGCCAACCCAGAGTTAGGGGCCGAGGACGTCTCCTGGGAGGATTTGATAGGCATGGACCTTCCGTCCTTCCAGCCAGCGTTTCTGGTGCTGTGTAGGGTCCTTCTCAACGTCATACACGAATGCCTCAAACTCAGACTTGAACAGAGA
CCTGCTGGCGAGCCCTCCCTGCTCAGCATCAAACAG------------------------------CTCGTGCGTGAGTGTAAAGAGGTCCTTAAAGGTGGTCTCCTGATGAAGCAGTATTATCAGTTCATGCAGCGAGGCGTGGTGACAGATGCACAGGGCTTACAGACGAACGCCAAC
ATCGATGAATTTGAAGAGGACCTTCATAAGATGCTGGTGGTGTACTTTGACTACATGCACAGTTGGATCCAGATGTTGCAGCAGCTGCCCCAGGCGTCACATAGCTTAAAGAATCTGTTGGAGGAGGAGTGGAACTTCACCAAGGTCATCACGCCTTACATCCGCGGAGGGGAGGCCCAG
TCTGGGAAGCTGTTCTGCGACATTGCTGGGATGCTGCTCAAATCCACTGGAGAGTTCCTGGATGTTGGCCTGCAGAAAAGTGGCAGTGAATTCTGCAAAAGTGCAGATGACAGCACCGCATCCGACGAGATAAGGCGCTCTGTTATCGAGACGAGCCGGTCACTTAAGGAGCTGTTCCAC
GAGGCCAGGGAGCGAGCGTCCAAAGCTCTGGGGTTTGCCAAGATGCTCCGCAAGGACTTAGAAGTTGCTGCAGAGTTCAGTCTGACTAATGGGGTGACTTGTCTCCTGGAGGCACTGAAGAAGAGCAACTATGTCAAGGTTCATATTCCAGGGCTGGAGGAGCTGCAGGTTTTTGTGCCC
TCTGGCCTGAAGGATCAGCGGCCTCTCATCCTGCAGCTCCTCAACGCCGCCGCCGGTGAGGATTGCTCCAAAGAGCCCGATGAGATGCCAGAGGACGACGCCTACCTGCTCATGAGTAAGCACGGTGCCGGCGACTCCACCACCGACTCGGACTGGACCCAGTGGGACGGAGGGCTGCTT
AAACTGGTGCCCCAGATGGAAACTGTTGACACCTTGAGGACCATGAAGGTGGACAACCTGCTCTTCATCGTGATGCAGTCGGCGCACCTGGTGGCCCCGCGCAAGGCCTTTCAGCAGTCCATGGAGGATGTGCTCACGCTCTGCCGGGAGCAAACATCAAGTCAACCTCTCATCGCAAGT
GCTCTGGAGGAGCTTAAGGATGAAGCGCTTCAACTGTGCATTAAAATCAGCACTGCCATCGACCGAGTGGAGTACATGTTCACCACCGAGTTTGAGGCAGAGGTGGAGGAGTCCGAGTCGGCCACGTTGCATCAGTACTACCGGGAAGCCATGATACAGGGCTACAATTTTGCCTTTGAG
TACCACAAGGAGGTGGTGCGCCTGATGTCAGGGGAGTTCAGGCGGAGAATCGGGGAGCGTTACATAGCTTTTGCCCGCAAATGGATGACCTACGTCCTCACCAAATGCGAGAGCGGCAGGGGCACCAAGCCCAGGTGGGCCACTCAGGGTTTCGATTTTCTTCAGGCCATTGAACCCGCT
TTCATCTCCGCTCTGCCAGAGGATGACTTCCTGAATTTACAAGCTTTGATGAATGAATGTATCGGACACGTGATTGGAAAACCTCATAGCCCGGTCACCGTTTTA------GCT------------CCCAGGAATAGCCCTCGTCCTGTTAAGGTGCCT---------CGTTGCCATAGC
GACCCACCCAACCCCAACCTTTTTATCCCAAAC------GTTGAAGGTTTCAGGTCCGCCGGCGGAGCTCCTCAGTTTGTTTTTTCGCCACACAGCTCTCGAAGTCTCCCCTGCGACCTCCGGAACCAGCTGTTCCCCAACGGCCCTCGCCCCATCCCTCAGGGCCCG---------GGG
GAACACAGCCACACCAAA------------------------------------------------------------------------------------------------------------------------------------------GCACCCAGCAGCAGCCCCAATGAT
GTCAGTGTTTTGATCCCATGTCCTCGTAGAGGATCCAGCTACCACGAGAAC---------------------------------TTCAAGTCTCTGAGCCGTCATTCGAGTCCCACAGAGGACAGAGAAGAACCTTTCTACCCTAAGGAT---------------GCCCGTCGGAGCTGG
GAGCTTCGCACGCTCATCAGCCAGTCCAAAGACGTCGCAGCTAGACAAAGTCCTCTGGAAGCTGTCCGGCGTTCGATCCGCAAGCTGGAGGACAAGCGCTACGCCGTGATGAAGCAGCGCAACATCATCGGTCAAGTGTGTCACACGCCTAAGTCGTACGACAACGTCATGCACGTTGGA
CTCAGGAAAGTGACCTTCAAGTGGCAGAGGGGCAACAAAATAGGGGAAGGCCAGTACGGGAAGGTCTACACCTGCATCAACGTGGACACTGGAGAGCTGATGGCCATGAAAGAGATCCGATTCCAGCCAAACGATCACAAAACCATTAAGGAGACGGCAGACGAGCTAAAGATTTTTGAA
GGCATTAAACACCCCAACCTGGTGCGGTACTTTGGAGTGGAGCTCCACCGGGAGGAGATGTACATCTTCATGGAGTACTGTGACGAGGGCACCCTGGAGGAGGTGTCCAGACTGGGGCTGCAGGAGCACGTCATCAGACTCTACAGCAAACAGATCACCACCGCCATCAACGTCCTGCAC
GAGCACGGCATCGTCCACCGGGACATCAAG------GGTGCCAACATCTTCCTGACGTCGTCTGGCTTGATTAAGCTGGGCGATTTTGGCTGTTCGGTCAAATTAAGGAACAACACTCACACCATGCCAGGCGAGGTGAACAGCACCCTGGGAACCGCAGCGTACATGGCCCCGGAAGTC
ATCACCAGAGCCAAGGGGGAAGGTCACGGAAGAGCAGCCGACATCTGGAGTTTGGGCTGCGTCCTCATCGAAATGGTGACCGGAAAGAGGCCCTGGCACGAGTATGAGCACAACTTCCAGATCATGTACAAGGTGGGAATGGGCCATAAGCCCCCCATCCCTGAGAAGCTAAGCACAGAA
GGTAAAGACTTCCTGGGACACTGCCTGGAGAGCGAGCCCAAGCGCCGCTGGACAGCCAGCACGCTACTGGACCACCCGTTTGTCAAGGTTTGTACAGATGAAGAG
>anchovy.18951_ANCH
------------------------------------------------------------------------------------------------------------------------------------------------------------------------------------
------------------------------------------------------------------------------------------------------------------------------------------------------------------------------------
------------------------------------------------------------------------------------------------------------------------------------------------------------------------------------
------------------------------------------------------------------------------------------------------------------------------------------------------------------------------------
------------------------------------------------------------------------------------------------------------------------------------------------------------------------------------
------------------------------------------------------------------------------------------------------------------------------------------------------------------------------------
------------------------------------------------------------------------------------------------------------------------------------------------------------------------------------
------------------------------------------------------------------GCGACGGTGCTGGGCCTGCACGACCTCCCGCGTCTCGGCTGGCCCGTCTTCGAGATCCCCTCGCCACGCTGCTCACGCGGACAGGACGAAGACGAGGACGATGAGGAT---GAA
GATGGG---------------------------GATGGGGAGGAGGAAGAG---------------------------------------GAAGAGGAGCCGGAGAGT------------GACATTACTCCCATCATCGCGGACAGTGACGAGGAGGGGGAGGGAGATGGGGTTGCCACG
GACACTGGAGAGGTTACCATGGACACGGGAGAGGCTAACGGTGACCTTTCACCTCGTATCACTGCGGACTTTGCCCGGCTCATGTGC---------------CCGGGGGACGATAACGTACTGTCATCGGGGGAGGAGAGGAGGGGCGAAGGAGGTACGAGCCCTTTGCCCCCCTCGGAA
CGGCCAGGTTCAGGAGGGACGGGGTCAGGAGCTGGCACGGGGCCCTCTGATAGGCTGCTGGCCGAGGGCACGGGGCCGTCTAATAGGCCGTTGGCCGAGAGTCGG---------------------------------------TACTGCAACACGTCCATCTACCGGCCGTTTGTGGAC
AAGGCCCTCAAGCAGATGGGACTCAGGAAACTCATCCTGAGACTACACAAGCTGATGGACCGCTCACTGCAGAGATCACGAGCAGCGCTAGTCAGCCAACCGCACACACACGAG------------------TATTCGGAGTTCCCCGACCCCCTGCTCTACAGTGACTACCTGCCGGAG
CTCTCGCGTCAC---CTGGCCTGCCCCGGCCAATCCGGCGAGGAGGCGGAGCAAGAGAGCGTCTCGTGGGAGGAGCTTCAGAAGATGGACCTTCCGTCGTTCCGGCCGGCGTTCCTGGTGTTGTGTCGGGTGCTCCTCAACGTCATCCACGAGTGCCTGAAACTCCGACTGGAGCAGAGG
CCCGCCGGGGAACCGTCGTTACTCAGTATCAAACAG------------------------------TTGGTGCGTGAGTGTAAGGAGGTTCTCAAGGGGGGTCTCCTGATGAAGCAATACTACCAGTTCATGCTGCGGGGGGTCGTGACGGACCCCGAGGGGCTGCAGACCAACGCCAAC
ATAGACGAGTTCGAAGAAGACCTGCAGAAGATGCTCATGGTGTACTTCGACTACATGCACAGCTGGATCCAGATGCTTCAGCAGCTTCCGCAGGCGTCTCACAGCCTGAAGAACCTTCTGGAAGAGGAGTGGAACTTCACCAAGGTCATCACGCCCTACATTAGAGGAGGAGAGGCGCAG
TCCGGGAAACTCTTCTGTGACATTGCGGGCATGCTGCTGAAGTCCACGGGTGACTTCCTGGACGCCGGGCTGCAGAAGAGCGGTGATGAATTCTGGGAAAGCGCGGACGACAGCACCGCCTCCGACGAGATCAGGCGGTCGGTGATTGAGACGAGTCGTTCCCTGAAGGAGCTGTTCCAC
GAGGCCAGAGAGAGGGCCTCCAAAGCCCTGGGCTTCGCCAAGATGCTGCGCAAGGACCTGGAGATTGCTGCTGACTTCAGTGTGGCCAGTGGAGTTCCTGGACTGCTGACAGCCCTGAAGGAGCGGGACTACGTCAAGGTCCAGATTCCAGGCCTAGAGGAGCTTCAGGTGTTCGTCCCG
TGTGGTGTAGCCGACCAGCGAGGCGTCATCCTACAACTCCTGAACGCAGCGGCCGGTAAGGACTGCTCCAAGGAGCCTGATGAGCTGGGGGAGGACGAGGCGTACCTCCTGATGAGTAAACACGGCGCCGGGCAGCAAGCTACGGAAGCCCAGTGGGGCCAGTGGGACGGAGAACAGCTC
AAACTCATACCCCAGATGGAGACCGTGGACACCCTCAAGGCCATGGATGTTGAGAACTTGTTGTTGATCGTGATGCAGTCTGCGCAGCTTGTGAATCAGCGTAAGGCGTTTCAGCAGTCTATGGACGAGCTGCTGTCCCTCACGCGCGAACAGACATCAAGCCAACCGCTCATAGCCAGC
GCACTGGAACAGCTCAAGAACGAGGCATTGCAGCTGTGTATTAAGATCAACACTGCTATCGACCGCGTGGATCACATGTTCACCTCGGAGTTCGAGGCGGAGATGGAGGAGTCGGAACAGGCGACGCTGCAGCAATACTACAGGGAAGCCATGATACAGGGGTACAACTTCGCATTCGAG
TACCATAAGGAGGTGGTGCGTTTGATGTCTGGAGAGTTCCGCCAGCGGATTGGCGAGCGCTACATCGCCTTCGCACGCAAGTGGATGAACTACGTACTCACCAAGTGCGAAAGTGGACGCGGGACGAGACCCAGGTGGGCTACGCAGGGTTTTGACTTCCTTCAGGCCATCGAGGGGGGA
TTCATCTCCGCACTGCCTGAGGACGACTTCCTGAGTCTGCAAGCGCTGATGAACGAGTGTATTGGTCATGTGATTGGCAAACCCCACAGTCCTGTCAGCGGATTCTACTTTGCTCCAAGACCCAACCCCCGAGCCAGCCCCCGCCCCCCGACC---------------CGCTGCCATAGC
GACCCGCCCAACCCCTGCCTCTTCATCCCCAAC---------GAGGGCTTC------------------------------------------AGCTCTAGGAGTTTGCCGTGTGACCTGCGGACCCAGCTGTTCCCTACGGGGCCCCGCCCCATCCCCCCTGCTCCGCCCCCCTCGGGG
GACGTGCCACACCCCAAA------------------------------------------------------------------------------------------------------------------------------------------ACCCCCGGCAGCGCCCCCAATGAC
GCC------------------------AGAGTGTCTGCTATCCTTGAGAATGATCGCCTATCATCTGTCGCCAGTGAG------TTCAAATCTCTCAGTCGCCATTCAAGCCCCACGGAAGACCGCGAAGAGCCCTCGTACCCGAAGCCAGACGCCGCTGGAGGCATGAGGAGGAGCTGG
GAACTCCAGAACTTCATCAGCATGTCCAAAGACGCGGCGGCGCGCCAGAGCCCCATGGAGTCTGTGCGGCGCTCGATACGAGACCTCGACAAGAAACGCTACGGCGACATGAAGCAGCGAAACATCATCGGACAGGTGTGCCACACCCCCAAGTCCTACGACAACGTGATGCACGTCGGC
CTGCGCAAGGTCACCTTCAAGTGGCAGAGAGGCAACAAGATTGGTGAGGGGCAGTATGGGAAGGTCTACACCTGCATCAACGTGGACACTGGAGAACTCATGGCCATGAAAGAGATCCGCTTCCAGCCCAACGACCACAAGACGATAAAGGAGACGGCGGACGAGCTGAAGATCTTTGAG
GGCATCAAACATCCCAACCTAGTGCGCTACTTTGGCGTAGAGTTGCATCGGGAGGAGATGTATATCTTCATGGAGTATTGTGATGAGGGGACCCTAGAGGAAGTGTCTCGTCTGGGTCTTCAGGAGCACGTGATCCGCCTCTACAGCAAGCAGATCACCACCGCCATCAACGTGCTGCAC
GAACACGGAATAGTGCACAGAGACATCAAG------GGTGCAAACATCTTCCTGACGTCGTCGGGGCTCATTAAGCTGGGAGACTTCGGCTGCTCGGTGAAGCTGAAGAACAACGCCCAGACCATGCCAGGGGAGGTCAACAGCACGCTGGGCACCGCAGCTTACATGGCTCCAGAGGTC
ATCACGAGGGCAAAGGGCGAAGGTCACGGAAGGGCAGCAGACATCTGGAGTCTGGGCTGCGTGCTGATCGAGATGGTCACCGGGAAGAGGCCCTGGCATGAGTACGAGCATAATTTCCAGATCATGTACAAGGTTGGCATGGGCCACAAGCCGCCCATCCCCGAGAAGTTGAGCACGGAG
GGCAAGGACTTCCTGTCGCGCTGCCTGGAGAGCGAACCCAAACGCAGGGGCACCGCCTCCGCCCTGCTAGACCACCCCTTCGTCAAGGTTTGCACAGATGAAGAG
>ENSTRUP00000041775_TRUB
---------------------------------------------------------------TCCCAACGGAACTCTGAGGTGGAGGAATCCTGGGACTCTCCCAGTGAGGAGGAGGGAGAAGAGCTGTATGGCACGTCGCCTCCATATACCCACCGTCAGATGAAACGCATGTCTGGG
AAACACCTGAGAAACAGCCAGACG---------------AAGAGTACTGGTCGGTCTCCTGTTAAG---------GCAGACGTAAGCCCATCTGGTTTGAAAGAGAGTCCCAGGCCAACAGAGACCTCAGAGGAGCACAACTATAAGCAAGGCAAGAAGCACAGGGCAACACTGCGCTCG
ACCGAGAGAGACCACAAAAAGACGTTCGAGGGCTCCTTTATGCTTGATCCACTCTCAAAGTCC---------AGCCCTTTTGGCGCTCTCAACATGGATCCAAGAAAACATTACTTGAGTTTGGGCTGCAGCAGCTGCAAACTGCCCGTGTCTATGCCCCACCTGGCCCGGACGCACCGC
CAGACCTCCAGGACCGACTGCCCCGCCGATCGGCTCAAGTTCTTCGAAACCCTGCGGCTGCTGCTCAAACTCACATCTATGTCCTCCAAGAGGAAGGAGAAGGAGCAGAGAGGCCTCGAGAACATGGCCTTCATGGGTCACAACAATGAGGTCATTTGGTTAGAGCTGCAAGCCTGGCAC
GCACGGCGCTCCACCACTGATCAAGACCTTTTCCTTTTTACCGCCCGCCAGGCCATCCCTGACATTATCAACGAAGTGCTTCACTTTAAGGTGAATTACGCCGTCTTGAAA---------------------------------------------------------------------
------------------------------------------------------GCAGAGATCAAC------------------CACTGTGGAGTAGATCCCACTGCCTTTAGCGCCTCACCCCTAACG------CCGATGAACGCGGCAGAG---------------------------
------------CCTCTGGGCTCTGGTGCTGACTGCAGGGGGCATGTTCAGCGACAGCGGCTGGCATTTGACCAAGTCAAACGTGTAATGGAGCTGTTGGAAACAGTGGAGGCTTTATACCCGTCTTTACAGGCCCTGCAGAAGGACTATGAAAAGTATGCAGCACGAGACTTCCAGGGC
AGGGTGCAGGCGCTCTGTCTGTGGCTCAACATCACCCAGGACCTCAACCAGAAGCTGCGTGTCATGGCCACCGTGCTGGGCCTGCACGACTTATCCCGCATCGGGTGGCCGGTGTTCGAGATCCCCTCCCCTCGCTGCTCCCGGGGCAATGAAGAAGACGAGAACGACGAGGACGAAGAA
AACGACTCGACGGCCACCTTCACACCTGAAAGCGATGGAGAGGACAAAGACGCC------------------GACAAGGAGGACGGGGGA---------------ACGGGACACATAGCAGCG---------------------------------------------------------
---------------------------------------GGAGAGCTCTCTCCCTCCCTGATACCTAAATTTTCCCGATTGTTGTCCGAGGAG---TTCCTACCG---------------------------------------------------------------------------
---------------------------------------------------------------------------------------------------ACCGCTGGTGCTGTAAGTACAGAGGTGCTGGCAGGAGGAGGAGTATTCTGCCCCACAGCTATCTACAGGCCGTTTGTGGAT
AAAGCTCTGAAACAGATGGGGCTGCGTAAGCTCATCCTCAGACTGCACAAACTAATGGACCGTTCGCTCCAGAGGGCCAGAGCAGCACTGCTGCGCCAGACTCCCGCACTGGAG------------------TTCGCAGACTTCCCGGATCCCATGCTGTACAGCGATTATCTGCCAGAA
CTGTCGCGTCATCACGAGTCCTGCGGCGGTCCGGCCAACCCAGACTTGGGAGCAGAGAATGTGTCCTGGGAGGACTTGATCGGCATGGACCTTCCGTCCTTCCAGCCGGCCTTTCTCGTGCTGTGTCGAGTCCTTCTTAACGTCATCCACGAATGCCTTAAACTCCGACTCGAGCAGAGA
CCTGCTGGCGAACCCTCGCTGCTCAGCATCAAACAG------------------------------TTAGTACGCGAGTGTAAAGAGGTCCTTAAAGGAGGTCTCCTGATGAAGCAGTATTATCAGTTCATGCTGCGAGGCGTGGTGACGGATGCACAGGGCTTGCAGACAAATGCCAAT
ATCGATGAATTTGAAGAGGACCTTCACAAGATGCTGGTGGTGTACTTTGACTACATGCACAGTTGGATCCAGATGTTGCAACAGCTGCCGCAGGCTTCGCATAGCTTAAAGAATCTGTTGGAGGAGGAGTGGAACTTCACCAAGGTCATCACGCCTTACATCCGCGGCGGGGAGGCCCAG
TCTGGGAAGCTTTTCTGTGACATTGCTGGAATGCTGCTCAAATCCACCGGGGAGTTCCTCGACGTTGGCCTGCAGAAAAGTGGCAACGAATTCTGGGAAAGCGCCGATGACAGCACGGCATCCGACGAGATAAGGCGGTCTGTTATTGAGACGAGCCGGTCGCTTAAGGAGCTGTTCCAC
GAGGCCAGGGAGCGAGCATCAAAAGCTCTGGGATTCGCCAAAATGCTCCGCAAGGACTTAGAAGTTGCTGCAGAGTTCAGTCTGACTAATGGAGTCACTTGTCTCCTGGAGGCACTGAAGAAGAGTAACTACGCCAAGGTTCAAATTCCAGGCCTGGAGGAGCTGCAGGTTTTTGTGCCC
TTTGCCCTGATGGATCAGCGGCCTCTCATCCTGCAGCTTCTCAATGCCGCTGCAGGTGAGGATTGCTCTAAAGAGCCTGATGAGATGCCAGAGGACGATGCCTATCTGCTCATGAGTAAACACGGAGCCGGCGACCCCACCACCGACTCAAACTGGACCCAGTGGGATGGAGGGCTGCTC
AAACTGGTCCCCCAGATGGAAACGGTTGACACTCTGAGGACTATGAAGGTGGACAACCTGCTCTTCATCGTGATGCAGTCCGCTCACCTGGTTGCTCAGCGGAAGGCCTTTCAGCAGTCCATGGAGGATGTGCTCACTCTGTGCCGGGAACAAACATCCAGTCAACCTCTCATCGCCAGC
GCTCTGGAGGAGCTGAAGGACGAAGCGCTTCAACTATGCATTAAAATCAGCACAGCCATTGACCGCGTGGAGTACATGTTCACCACAGAGTTTGAGGCAGAGGTGGAGGAGTCCGAGTCGGCCACTCTGCATCAGTACTACAGGGAGGCGATGATACAGGGTTACAATTTTGCCTTTGAG
TATCACAAGGAGGTGGTGCGCCTGATGTCAGGGGAGTTCAGGCAGAGGATCGGGGAACGTTACATAGCTTTCGCCCGCAAATGGATGACCTATGTCCTCACCAAATGTGAGAGCGGCAGGGGCACCAAACCCAGGTGGGCCACTCAGGGTTTTGATTTTCTTCAGGCTATTGAACCTGCC
TTCATCTCAGCTCTGCCAGAGGACGACTTCCTGAATTTACAGGCTCTGATGAATGAATGCATCGGACACGTGATTGGAAAACCTCATAGCCCAGTTACCGGTCTGTACATTGCC------------CCCAGGAATAGCCCCCGTCCTGTTAAGGTGCCC---------CGTTGCCACAGC
GACCCACCAAACCCCAACCTTTTCATCCCCAAC------GTAGAAGGTTTCAGGAGTACGCCGATGGTCCCT------------------------------------------------------------TTTCCTCAT---------------------------------------
---------CGTACCAAACACACAGCTCTCGAAGTCTCCCCTGCGACCTCCGGAACCAGCTGTTCCCCAACGGCCCTCGCCCCATCCCTCAGGGCCCAGGGGAACACAGCCACACCAAAGCGCCCAGCAGCAGCCCCAATGATGTCAGGTAGCCATGCCCCCAAGTCC------------
---------------------CCTGCTAGAGGATCCAGCTACCACGAGAAT---------------------------------TTTAAATCCCTGAGCCGCCATTCGAGCCCCACAGAGGACAGAGAAGAGCCCTCCTATCCGAAGGAT---------------GCCCGTCGGAGCTGG
GAGCTTCGCACACTCATCAGCCAGTCCAAAGACACGGCAGCCAGGCAGTGTCCCCTGGAGGCCGTCCGCCGTTCCATCCGCAAGCTGGAGGAAAAGCGCTACGCCGTGATGAAGCAGCGCAACATCATCGGCCAAGTGTGCCACACCCCCAAGTCGTACGACAACGTCATGCATGTCGGG
CTGAGGAAAGTGACCTTCAAGTGGCAGAGGGGCAACAAAATAGGCGAAGGCCAGTATGGGAAGGTATACACCTGCATTAATGTGGACACTGGAGAGCTGATGGCCATGAAAGAGATCCGCTTCCAGCCGAACGATCACAAAACCATCAAGGAGACCGCAGACGAGCTGAAGATTTTCGAA
GGCATTAAACACCCCAACCTGGTGCGATACTTCGGCGTGGAGCTCCACCGGGAGGAGATGTACATCTTCATGGAGTACTGTGACGAGGGGACCCTGGAGGAGGTGTCCAGGCTGGGGCTGCAGGAGCACGTCATCAGACTCTACAGTAAACAGACCACTACAGCCATCAACGTCCTGCAC
GAGCACGGCATCGTCCACCGGGATATCAAGAAATCAGGCGCCAACATCTTCCTGACGTCATCCGGGTTGATTAAGCTGGGAGATTTTGGCTGTTCGGTCAAGTTGAGGAACAACGCTCACACCATGCCAGGCGAGGTGAACAGCACATTGGGAACAGCAGCGTACATGGCCCCTGAAGTC
ATCACCAGAGCGAAGGGGGAAGGTCACGGAAGGGCAGCGGACATCTGGAGCTTGGGCTGCGTCCTCATCGAAATGGTGACGGGAAAGAGGCCTTGGCACGAGTATGAGCACAACTTTCAGATCATGTACAAAGTGGGAATGGGCCATAAACCCCCCATCCCCGAGAAGCTAAGCACAGAA
GGTAAAGACTTCCTCGGACACTGTCTGGAGAGCGAACCCAAGCGCCGCTGGACAGCCAGCATGCTACTGGACCACCCCTTTGTCAAGGTTTGTACGGATGAAGAG
>ENSDARP00000133970_DRER
ATGGAGCCTCCGGATGAAATCAGGCTCAAGGACTCGTCCAAA---------------GATGATCACCAGCAGATCACTGAGGTGGATGAGTCTTGGGACGAGCCCGGCCAGGAAGAG---GAGACTCTCTACTGCACCTCCCCTCCCCAAACTCCTCGCCAGATAAAACGTTTGTCCATC
AAACACCAGAGAAGCAACCCGGGGTCAAAGGGCAAAGAGAAGTCGTGTTCATCCAGCCCC---------------------TTGTCTCAGCGTGAG---CGTGAGGGAGCCAGATCAGCCGAACCTCCTGAAGAGCACAGCTACAAGCAGGAAAAGAAGCAGCGCTTCAACCAGCGATCC
AGCGAGCGGGACGTCAAGAAGAAGTTTGAAGGCGCCTTTATGCTGGATCCTGTTTCCAAGTCC---------AGTACCATCGGCTCCAGAAACATGGATCCCCGCAAGCCCTACCTGAGTCTGGGC------------ATGATCCCCGTT------------------CGCACCCATCGG
CAAACTTCGCGCACAGACTGTCCTGCAGACCGCCTTAAGTTCTTCGAGACCCTGCGGTTGCTGCTTAAACTCACCTCCATGTCATCCAAGAAGAAGGAGAAGGAGCAGCGAGGTCTGGAGAACACCGCTTATATGGAGCAGAACAACGAGGTCATCTGGCTGGAGCTGCAGGCCTGGCAC
GCTCGCCGTAGTGTTAATGACCAGGACCTGTACCTGTTCACCGCTCGACAACACATACCTGACATCATCAGCGAGGTTTTGCACTTCAAAGTGGACTACAGTAGCCTG------------------------------------------------------------------------
---------------------------TGTGGACTCGAGAGTGGCGCCTCTGTTGAGGAGAGCAACTCCTGTCCTGGTGAAACTAATTGCATGGACGATCCATTTAGCTTTAGCACATGTTCCGCGTCCTGGCAGGAAATTGATGCCGCTGCT---------------------------
------------CCTTTTTCTTCAGGGCTGGAGTGCCGCAACCACCTGCAAAGGCAGCGAGTAGCTTTCGATCAGGTAAAACGGGTCATGTCGCTGTTAGAGTCGGTGGAGGCTTTGTACCCTTCTCTGCAAACCTTGCAGAAGGACTATGAGAAGTATGCAGCTCGGGACTTCCAGGGC
AGGGTGCAGGCGCTCTGCTTATGGCTCAACATCACTCAGGACCTGAACCAGAAACTGCGCGTGATGGGCACCGTGCTGGGCCTCAGGGACCTTTCCCGCATCGGCTGGCCCATCTTTGAGATTCCATCACCTCGCTGCTCTCGAGGCAATGAGGATGATGAGGTGGATGAGGAT---GAA
TCAGAGTCCACCACTACCTTTACTGCCGAAAACGATGGGGAAGAAAGGACT---------------------------------------TTAAGTGAGGCAACCAGT------------GAC---------------------------------------------------------
---------------------------------------GGTGAGCAGTCGGCCTGCTCCCCGCCAAATTTTTCACGCCTTATGTCAGAGGAGGAGTTCCTCCCTCGGGACAAC------------------------------------------------------------------
------------------------------------------------------------------------------------------------GAGACCTGC---------------------------------------TACTGTCCTACTGCCATATACAGGCCGTTTGTGGAT
AAGGCACTTAAACAGATGGGACTGCGTAAATTGATCCTCAGACTGCACAAGCTGATGGACCGCTCTCTGCAGAGGGCCAGAACTGCTCTGTTGAGTCACATGCCAGCTCAAGAGTTGCCAGCGGTCCCGGGTTATTCT---------------TTGCAGCACTCTGACTACCTTCCAGAG
CTTTCTCGTCAC---TTTTCCGGTCCAGTAGAA------GAGGAGGCAGAGTCGGGACGGGTATCATGGCAGGAGCTGATGGACATGGACCTGCCCTCATTCCGACCAGCTTTCCTGGTGCTTTGCCGTGTGCTGCTAAACGTTATTCACGAGTGCCTCAAACTGCGCCTTGAGCAAAGG
CCTGCAGGAGAACCATCCCTGCTCAGCATCAAACAG------------------------------TTGGTGCGCGAGTGTAAAGAGGTTCTTAAAGGAGGGCTCCTAATGAAACAGTACTACCAGTTCATGCTGCGTGGCGTCGTCACTGACCATCAGGGGCTGCAGACCAATGCCAAC
ATTGACGAGTTTGAGGAGGATCTCCATAAAATGCTGGAGGTGTACTTTGACTACATGCGCAGCTGGATCCAGATGTTACAGCAGCTTCCTCAAGCATCCCACAGCCTGAAGAACCTGCTGGAGGAGGAATGGAACTTTACCAAAGTCATCACTCCATACATCCGAGGCGGAGAAGCCCAG
TCTGGGAAGCTCTTCTGTGACATTGCTGGCATGCTGCTAAAGTCCACTGGAGAGTTTCTGGATGCTGGCCTTCAGAAGAGTGGCAATGAGTTCTGGGAGTGTGCAGAAGAGAGCACCGCTTCAGATGAGATCAGGCGTTCAGTGATTGAGACGAGTCGTTCGCTCAAAGAGCTCTTTCAT
GAAGCTAGAGAAAGAGCATCTAAAGCGCTGGGCTTTGCCAAGATGCTGCGTAAGGATCTGGAGATTGCTGCTGAATTCAGCTTGACCAGTGGAGTTTCTTCTCTCCTCCAAGCACTGAAGAACAAGAATTACGTCAAAGTCCAGATCCCAGGACTGGAGGAGCTGCAGGTGTTTGTCCCG
TGTGATCTGACGGAGCAGCGGCTGGTCATCTTGCAGCTGTTGAATGCAGCAGCTGGAAAGGACTGCTCTAAAGACCCAGATGAGATCCCAGAAAACGAGGGCTATCTGCTGATGAGCAAACACGGGGTTGGGGACTCGAACGCTGATGGAGCTTGGGCTGAATGGGACGGCACAGTGCTC
AAACTGGTGCCGCAGATGGAGACGGTGGACACATTAAGGGCCATGAAGGTGGACAATCTGTTGCTGGTGGTGATGCAGTCGGCTCATTTGGTAACCCAACGCAAAGCTTTCCAGCAATCTATGGAGGAACTTCTCTCCCTCAGCCGAGAGCAGACATCTAGCCAGCCGCTCATTGTCTGC
GCTCTGGAGCAACTCAAGAATGAAGCTCTCCAACTGTGCATCAAGATCAACGATGCGATTGATCGTGTGGAGTACATGTTCATGTCCGAGTTTGAGGCTGAGGTGGAGGAGGCGGAGAAGGCCACGCTGCAGCAGTATTACAGAGAGGCCATGATCCAGGGATACAACTTTGCTTTCGAG
TACCATAAAGAGGTTGTGCGGTTGATGTCCGGGGAGTTCAGACGAAGGATAGGAGAGCGTTACATCGCTTTTGCCCGCAAGTGGATGAACTTTGTCCTCACAAAGTGTGAAAGCGGAAGAGGCACTCGTCCAAGGTGGGCGACGCAGGGCTTTGATTTTCTTCAAGCGATCGAGGCTGCG
TTTATATCAGCCCTGCCAGAAGATGATTTTGTGAGTCTTCAAGCTCTCATGAATGAGTGTATTGGGCATGTTATTGGCAAACCACACAGTCCAGTCAGCAGTATGTACTTTGCA---------GGCCCACGAAACAGCCCTCGACCTGTGAAAGTCCCC---------CGCTGTCACAGC
GATCCTCCAAACCCGTACCTCTTCATCCCTTCCACCCAAGCAGAGGGTTTC------------------------------------------AGCTCTCGGAGTCTGCCCTGTGATCTGCGTACCCAGTTGTGTGTCCCAGGTCCCCGT---------------------CCCACAGGG
GAACACGGCCACGCCAAC------------------------------------------------------------------------------------------------------------------------------------------AAACCC---------TCGAATGAC
ATC------------------------AGAGTCTCCACTGGACATGAGAATGACCGTCTGTCGTCTGTGGCTGCGGAGCTGCAGTTTAAATCCCTCAGTCGACACTCCAGCCCAACGGAGGACAGGGAAGAGCCGTCGTATCCCAAAGCAGACCCCAGCAGTTCAGCCCGTCGCAGCTGG
GAGCTTCGCAACTTCATCAGCCAGTCTAAAGACACAGCG---CGTCAGAGCCCCCTGGAGGCAGTGCGGCGCTCCATACAAACCTTCGATGAGAAACACTATGCGCTTATGAGACAGAGAAACATCATTGGACAGGTTTGCAACACGCCGAAGTCCTACGATAACGTGATGCATGTGGGC
CTGCGCAAAGTCACCTTTAAATGGCAGAGAGGAAACAAGATCGGTGAAGGGCAGTATGGGAAGGTTTACACATGCATCAATGTGGACACTGGTGAACTAATGGCCATGAAGGAGATTCGCTTTCAGCCTAATGACCACAAAACCATCAAGGAAACGGCCGATGAGCTGAAGATCTTCGAA
GGAATCAAACATCCCAACCTCGTCCGCTACTTCGGTGTTGAGTTGCACAGGGAGGAGATGTACATCTTCATGGAGTACTGTGATGAAGGCACGCTGGAGGAAGTGTCCCGTCTGGGCCTCCAGGAACACGTCATTCGCCTCTACAGCAAACAGATCACCACGGCCATCAATGTCCTGCAT
GAACACGGCATCGTCCACCGAGACATTAAA------GGAGCGAATATCTTCCTCACGTCTTCGGGTCTGATAAAGCTGGGGGATTTTGGCTGCTCAGTGAAGCTGAAAAACAACGCTCAGACGATGCCTGGAGAGGTGAACAGCACTCTGGGAACAGCAGCATACATGGCTCCTGAGGTG
ATCACCAGAGCGAAGGGTGAAGGTCACGGTCGAGCTGCTGATATCTGGAGTCTCGGTTGTGTTCTCATAGAAATGGTCACTGGAAAGAGACCTTGGCACGAGTACGAGCATAACTTCCAGATCATGTATAGAGTGGGAATGGGCCACAAACCGCCCATTCCTGAAAAGCTGAGCACAGAG
GGGAAGGATTTTCTGGCTCACTGTCTGGAGAGCGAACCCAAGCGGCGCTGGACCGCCAGTGCCCTGCTGGACCACCCTTTTGTCAAGGTCTGCACAGATGAAGAG
>ENSGACP00000007699_GACU
------------------------------------------------CAAGTGGGAGATGCATCCAAACAGAACTCTGAATTGGAGGACCCGTGGGACTCTCCCAGCGGGGATGAC---GAGCCTCCGTATGGCACAACACCTCCTAATAACCCCCGCCAGATGAAACGCATGTCTGGG
AAACACCACCGAAACAGCCAGGGG---------------AGGAGTGCGGGTCGGTCCCCCAACAAG---------GTGGACCTCGCCCCACCTGTCGCGAAAGAGAGTCCTAAGCCAGCCGAGGCCCCCGAGGAGCACAGCTACAAGCAGGGCAAGAAGCAGAGGGCCACACTACGCTCC
ATGGAGAGAGACCACAAGAAGACTTATGAAGGCTCCTTCATGCTGGATCCACTCTCAAAGTCG---------AGCCCCTTTGGCGCCCTAAACATGGATCCCAGGAAGCATTACTTGAGCTTGGGCTGCAGTAGTTGCAAACTCCCGGTGTCCATGCCCCACATTGCCCGGACCCACCGG
CAAACCTCACGCACAGACTGTCCCGCCGACCGCCTCAAGTTTTTTGAAACTCTGCGTCTGCTGCTCAAGCTCACATCTATGTCCTCTAAGAGGAAGGAGAAGGAGCAGAGGGGCCTGGAGAACATGGCCTTCATGGGTCACAACAACGAGGTCATCTGGCTGGAGCTGCAGGCTTGGCAC
GCCCGGCGCTCCACGGGCGACCAAGACCTTTTTCTATTCACTGCCCGCCAGGCCATCCCCGACATCATTAACGAGGTCCTGCAATTTAAAGTCAACTATGCCAGCCTGAGA---------------------------------------------------------------------
------------------------------------------------------------------------------------------------------------------------------------------------GGAGCCCAGTGTTCAGGCTCTCAACCGCTCCAGGTG
GACTGTCGGAATCCGTTGGGCTCCGGCGACGACTGCAGGGAGCACCTTCAGCGCCAGCGGCTCGCATTTGAGCAGGTCAAGCGCGTCATCGAGTTGCTGGAGTCCGTGGAGGCTTTGTACCCCTCTTTGCAGGCCCTGCAGAGGGAATATCAAAAGTATGCAGCGCGAGACTTCCAGGGC
AGGGTGCAGGCGCTCTGCCTGTGGCTCAACATCACCCAGGACCTCAACCAGAAGCTGCGCGTCATGGCCACCGTTCTGGGCCTCCATGACCTCTCCCGCATCGGGTGGCCCGTCTTTGAGATCCCTTCACCTCGCTGCTCCCGCGGCAATGAAGAAGAGGAGGATGACGAGGACGAGGAG
GATGACTCGACGGCCACTTTCATCGCGGAAAGCGATGGGGAGAACAGGGATGCTGAGGAGTACGACGACGAGGATGAGGAGGATGACGAGGAGGATGAGGTGATGTCGGGACGTGTAGCAGGG---------------------------------------------------------
---------------------------------------GGAGAGCTGTCTCCCTCTTTTGCTCCTAAATTTGCCCGATTGTTGTCGGAAGAGGATTTTCTCCCA---------------------------------------------------------------------------
---------------------------------------------------------------------------------------------------ACCGCAACGGCAGGAAGTGCAGAGGCGATCGCGGGAGGAGGAGTGTTCTGCCCCACAGCCATCTACAGGCCGTTTGTGGAT
AAAGCTCTGAAACAGATGGGACTGCGCAAACTGATCCTCAGACTGCACAAGCTGATGGACCGCTCTCTGCAGAGGTCCAGAGCGGCGCTGCTCCGCCACACCCCTGAACTGGAG------------------TTTGCAGACTTCCCAGACCCCATGCTGTACAGTGATTACCTGCCAGAG
CTTTCCCGCCAT---GTGTCCTGCAGTGGTCCGGCTCAACCGGAGCAAGGAGCAGACCAGGTCTCGTGGGAGGATTTGCTGGACATGGACCTCCCATCCTTTCGGCCAGCGTTCCTCGTGCTGTGCAGAGTCCTCCTCAACGTCATTCACGAATGCCTTAAACTGCGACTTGAACAGAGG
CCCGCTGGAGAGCCCTCACTGCTCAGCATCAAACAGGCGAGCAGCTGCCGAAACACTCCACCTTATTTGGTGCGCGAGTGTAAGGAGGTTCTGAAGGGCGGTCTTCTGATGAAGCAGTATTATCAGTTCATGCTGCGCGGCGTGGTCACTGATGCTCAGGGCTTGCAGACAAATGCCAAT
ATCGATGAGTTTGAAGAGGACCTTCACAAGATGCTCTTGGTCTACTTTGACTACATGCATAGCTGGATCCAGATGTTGCAGCAGCTGCCTCAGGCTTCTCACAGCTTAAAGAACCTGTTGGAGGAGGAGTGGAACTTCACCAAGGTCATCACGCCTTACATCCGGGGAGGGGAGGCCCAG
TCGGGGAAGCTTTTCTGCGATATCGCCGGGATGCTGCTTAAGTCCACTGGGGAGTTTCTTGATGCTGGCTTGCAAAAAAGTGGAAGTGAATTCTGGGAGTTTGCAGATGACAGCACCGCCTCAGATGAAATCAGGCGGTCAGTCATCGAGACTAGTCGGTCTCTTAAAGAGCTGTTTCAC
GAGGCCAGGGAGCGAGCGTCTAAAGCTCTGGGCTTTGCCAAAATGCTTCGCAAGGACTTAGAAGTTGCTGCAGTTTTCAGTTTCACCAACGGGGTGACTTGTCTCCTGGATGCTCTGAAGAAGGGAAACTACGTCAAGGTCCACATTCCGGGCTTGGAGGAGCTGCAGGTTTTCGTGCCG
TGTGGCCTGATGGACCAGCGGCCTGTCATCCTGCAGCTTCTCAACGCCGCTGTGGGTAAAGACTGCTCCAAGGAGCCCGACGAAATCGCAGAGGACGACGCCTACCTGCTCATGAGTAAACACGGAGCAGGCGTCTCCGCCGCGGATTCCGACTGGGCTCGGTGGGACGGAGAGCTGATC
AAGCTGGTCCCGCAGATGGAAACCGTGGACACCTTAAGAGCCATGACGGTGGAGAACATGCTCCTGATAGTGATGCAGTCTGCGCATCTGGTGGCCCAGCGGAAGGCCTTTCAGCAATCCATGGGGGATGTCCTCACTCTTAGCCGGGAGCAAACGTCGAGTCAGCCTCTCATCGCCAGT
GCTCTGGAGGAGCTCAAGGATGAGGCACTACAACTGTGCATTAAGATCAGCACCTCCATCGACCGAGTGGAGTACATGTTCACCACAGAGTTTGAGGCAGAGGTGGAGGAGTCTGAGTCGGCGACTCTGCATCAGTACTACAGGGAGGCGATGATACAGGGCTACAATTTTGCCTTTGAG
TACCACAAGGAGGTTGTGCGCCTGATGTCAGGGGAGTTCAGACAGCGGATTGGGGATCGCTACATAACTTTTGCCCGCAAATGGATGACCTATGTCTTGACCAAATGTGAGAGTGGCAGGGGTACCAAGCCCAGGTGGGCGACCCAGGGCTTTGATTTTCTCCAGGCCATCGAACCTGCC
TTCATATCAGCATTGCCAGAGGATGACTTCCTGAATTTACAAGCCTTGATGAATGAATGTATTGGACATGTGATCGGAAAACCACATAGCCCAGTCACTGGCCTGTACATTGCT------------CCCAGGAATAGTCCTCGTCCTGTAAAGGTCCCT---------CGCTGCCACAGT
GACCCACCAAACCCCAATCTGTTTGCCCCCAAT------AATGAAGGTTTCAGG------------------------------------------------------------------------------------------------------------------------------
------------------------------------------------------------------------------------------------------------------------------------------------------------------------------------
------------------------------GGATCCAGTTACCATGAAAATGACCGCCTGTCGTCTGTTGCAGCAGAGTTGCATTTCAAATCTCTGAGTCGCCACTCCAGCCCCACAGAGGACAAAGAAGAGCCATCCTATCCCAAGGGAGACCCGAACAGCGCCGCTCGTCGAAGCTGG
GAGCTGCGCACCCTCATCAGCCAGTCCAAGGACACTGCGGCGCGGCAATGCCCCATGGAGGCCGTCCGCCGCTCCATCCGCAAGTTTGAGGACAAGCGGTACGCTGTGATGAAGCAGCGCAACATCATAGGCCAGGTGTGTCACACGCCCAAGTCCTACGACAACGTCATGCACGTTGGG
CTCAGAAAGGTGACCTTCAAGTGGCAGAGGGGCAACAAGATAGGTGAGGGCCAATATGGAAAGGTGTACACCTGCATCAACGTTGACACCGGTGAACTAATGGCTATGAAGGAGATCCGATTTCAGCCAAACGATCACAAAACAATCAAAGAAACGGCGGATGAGCTGAAAATCTTCGAA
GGCATTAAACATCCAAACTTGGTGCGGTACTTTGGAGTTGAGCTCCATCGGGAGGAGATGTACATCTTCATGGAGTACTGCGACGAGGGCACTCTGGAGGAGGTGTCCCGGCTGGGGCTGCAGGAACATGTCATCAGGCTCTATAGCAAGCAAATCACTACAGCCATCAACGTCCTCCAC
GAACACGGCATTGTCCACCGTGACATCAAA------GGAGCCAACATCTTTTTGACATCATCTGGCCTGATTAAGCTCGGCGACTTTGGCTGTTCAGTCAAGTTGAGGAACAACACTCACACCATGCCAGGGGAGGTGAACAGCACACTCGGAACTGCGGCGTACATGGCACCTGAAGTC
ATCACCAGAGCAAAGGGCGAAGGTCATGGACGAGCAGCGGACATCTGGAGTTTGGGTTGCGTTCTCATTGAGATGGTGACTGGAAAGAGGCCGTGGCACGAGTATGAGCACAACTTCCAGATCATGTACAAAGTGGGCATGGGCCATAAACCCCCCATCCCGGAGAAGCTGAGCACCGAA
GGGAAGGACTTCCTCAGCCACTGTCTGGAGAGTGAACCCAAGCGCCGCTGGACAGCCAGCATGCTACTAGACCACCCGTTCGTCAAGGTTTGTACGGACGAAGAG
>ENSXMAP00000009646_XMAC
ATGGAGCCTCCGGAT------CGCAACAAACCGAGCAGGCAGGCCAAGCCGACGGAAGATGTGTCCCAACAGAACTCTGAGCTTGATGACTCCTCTGACTTTCATAGCGAGGAAGAC---GAAAGTCTTTATGGCACATCTCCTCCTTATACCCAACGTCAGATGAAACGCATGTTTGGC
AAACAA---AGGAGTGGCCAGTCC---------------AGAGGTGCTGGACGATCTCCAAACAAA------------GATCTTAGCCCATCTGTCCAGACTGAGAGTTCCAAGCCAGTCGAGACTACTGAGGAGGTCAGCTTTAAGCAGGGCAGAAAGCAGAGGGCCACACTTCGCTCT
ACAGAAAGAGACCACAAGAGGACATTTGAAGATTCTTTCATGCTAGATCCACTCGGAAAGACGGGCCATTTCAGC------------------ATGGATCCACGGAAACATTACTTGAGCCTAGGCTGCAGCAGTTGTAAGCTGCCTGTTACTATGCCTCATATA---CGGACCCACCGG
CAAACATCCAGGACGGACTGTCCTGCTGACCGCCTCAAGTTCTTTGAAACTCTGCGCCTGCTGCTCAAGCTCACATCTATGTCCTCTAAGAGGAAGGAGAAGGAGCAAAGGGGTTTGGAGAACATGGCTTTCATGGGGCACAACAATGAGGTCATTTGGTTGGAGCTGCAGGCATGGCAT
GAAAGGCGTTCCACCAGCGATCAGGATCTTTTTCTCTTCACTGAACGCAAAGCTATCCCAGAAATCATCAACAAAGTGCTGCACTTTAAGGTCAACTATGACAGCCTGAAAGGA---------------------------------GCTCAATGTTTGGAGTCGCAAACAATCCAGAAA
---------------------CTCTGTTTGACTGAGGAGAAATCATTTGCTGTAGCGGAGACCAAC------------------CACTGTGGAGTAGACACCTGGGGCTTCAGTGCTTGCCCCTCGTCC------ACAATGAACGCCGCTGAG---------------------------
------------CCTCTCGGCTCCGGTGTCGACTGCAGGGAGCACCTTCAACGCCAGCGGCTGGCCTTTGAGCAGGTCAAGAAGGTTATGGAACTCTTGGAGTCTGTTGAAGCTTTGTACCCCTCGTTGCAGGCTCTTCAGAAGGACTATGAAAAATACGCAGCTCGAGATTTCCAAGGC
AGAGTGCAGGCGCTCTGTCTCTGGCTCAACATCACCCAAGACCTCAACCAGAAGCTGCGAGTTATGGCCACAGTGTTGGGCCTCCATGATCTGTCGCGTATCGGGTGGCCCGTCTTCGAGATACCCTCACCTCGCTGCTCCCGTGGAAATGAA---GAAGAGAACGAGGAAGATGAGGAG
AACGACTCAACGGCCACTTTTACTCCCGAAAGTGACGTTGAGGAT------------------------------------------GGAGATCCTGACGTGGAAGTTGGAAATCTTGCAGAT---------------------------------------------------------
---------------------------------------GAAGAACTGTCTCCCATATTGACGCCTAAATTTTCCCGCCTCTTGTCAGAAGAGGAGTTCCTCCCG---------------------------------------------------------------------------
---------------------------------------------------------------------------------------------------GCCGCCATTTCTGGAAGTGCAGAAGCGGCTGCAGGAGGTGATGTGTTTTGCCCCACAGCTATTTACAGGCCATTTGTGGAT
AAAGCTCTGAAACAGATGGGACTGCGTAAACTGATACTTCGGCTGCACAAACTGATGGATCGCTCTCTCCAGAGGGCAAGAGCGGCGCTGCTTCGACACACTCCTGCACTGGAG------------------TTTGCAGACCTCCCAGACCCCATGCAGTACAGCGATTACCTGCCAGAG
CTTTCCCGCCAC---ATGTCGTGCTCCAGTCAAACTGATCCGGAGCTCGGAGCTGACCAGGTGTCCTGGGAGGACCTGCGGGACATGGATCTCCCATCCTTCCGACCGGCGTTCCTCGTGCTGTGCAGAGTCCTCCTCAATGTTATTCACGAATGCCTTAAACTGCGACTGGAACAGAGA
CCCGCTGGAGACCCCTCACTACTCAGCATCAAGCAG------------------------------CTGGTGCGAGAGTGCAAAGAGGTTCTAAAAGGAGGCCTGCTGATGAAGCAGTATTATCAGTTTATGCTGCACGGCGTTGTAAATGATGGTCAAGGCCTGCAAACGAATGCCAAT
ATAGACGACTTTGAAGAAGATCTGCACAAGATGTTGGTGGTTTATTTTGAATATATGCGCAGTTGGATCAGGATGCTGCAGCAGCTGCCTCAGGCCTCTCACAGCTTAAAGAACCTGTTAGAGGAGGAATGGCAATTCACAAAGGCCATCACTCCTTACATCCGAGGAGGCGAGGCGCAG
TCCGGAGAACTTTTCTGCAACATTGCTGGGATGCTGCTGGAATCTACTGGAGAGTTTCTTGATGCTGGTTTGCAGAAAAGTGGCAATGAATTCTGGGAAAGTGCAGATGACAGCACGGCCTCTGATGAGATCAGGCGCTCGGTTATTGAAACCAGCCGTTCTTTAAAAGAGTTGTTCCAT
GAGGCCCGAGAACGGGCGTCCAAGGCCCTGGGTTTTGCCAAAATGCTCCGCAAGGATTTGGAAGTTGCTGCAGATTTTAGCATCACCAGTGGGGTGCCTTGTCTTCTCGAGGCACTAAAAAAGAAAAACTATGTCAAGATTCAGATTCCAGGCTTGGAAGAGCTCCAGGTTTTCGTGCCT
TGTGGCTTGAAGGATCAGCGGCCTCTCATCCTGCAGCTTCTGAATGCCGCCGCTGGCAAGGACTGTTCCAAAGAGCCCGACGAGATGGCTGAGGATGATGCTTACCTGCTCATGAGCAAACACGGAGCGGGGGACTCCACTACAGATCCTGAGTGGGCGCGGTGGGATGGCAAACTCCTC
AAACTGGTCCCACAAATGGAAGCCATTGACACTCTAAGAGCTATGAAGGTTGAGAACTTGCTCTTGATTGTGATGCAGTCAGCTCACCTGGTGGCCCAGCGGAAGGCTTTCCAGCAGTCCATGGAGGATGTGCTGACCCTTAGCCGGGAGCAAACCTCCAGCCAGCCTCTTATTGCCAGC
GCTTTGGAAGATCTCAAGAACAAAGCCCTGCAGCTATGCATCAAAATAAGCACAGCCATCGACCGAGTGGAGTACATGTTCACCACAGAGATTGAGGCCGAGGTGGAGGAATCTGAGTCAGCCACTCTGCATCAGTACTACAGGGAAGCAATGATACAGGGCTACAATTTTGCCTTTGAG
TACCACAAGGAGGTCGTCCGTCTGATGTCAGGAGAGTTCCGACAGAGGATTGGAGAGCGGTACATAGCTTTTGCACGCAAATGGATGAACTATGTCCTGACCAAATGTGAGAGTGGGAGAGGCACCAAGCCCAGGTGGGCGACTCAGGGTTTTGACTTTCTTCAGGCGATTGAACCTGGT
TTCATATCAGCATTACCAGAGGATGACTTCCTGAGCTTGCAAGCTTTGATGAATGAATGTATTGGACACGTGATTGGAAAACCTCACAGCCCCGTTACTGGCCTGTACTTTGCA------------CCCAGGAATAGTCCTCGGCCTGTAAAGGTTCCTGCTCCAGTCCGCTGCCACAGC
GACCCACCAAACCCCAACTTGTTTATCCCCAGT------GCTGAAAATTTA------------------------------------------AACTCTCGAAGCCTTCCCTGTGATCTGCGGAACCAGCTGGTTCCCAACGGCCCTCGGCCCATCCCTCAGGGCTCA---------GGG
GAGCACAGCCCCATGAGA---------------------------------------------------------------------------------------------------------------------------------------------CCCAGCAGCAGCCCCAGCGAT
GTC------------------------AGGGTATCCAGTTTCCATGAGAATGATCGTCTTTCAACAGTTGCAGCAGAATTAAATTTCAAATCACTGAGCCGCCACTCGAGCCCCACTGAGGACAAGGAAGAACCTTCATATCCAAAGGCTGATCCAAACAGCTCCGCACGCAGAAGCTGG
GAGCTCCGTACCCTCATCAGCCAATCCAAAGACACGACAGCCCGGCAGAGCCCAATGGAGGCCGTCCGTCGCTCCATTCGATTATTCGAAGACGAGCGCTATGCCGTGATGAAGCGGCGGAACATAATTGGTCAAGTGTGTCACACACCAAAGTCT------GACGGCATGCATGTTGGG
CTCAGGAAGGTGACTTTCAAGTGGCAGAGAGGCAACAAGATAGGTGAAGGTCAGTATGGAAAAGTGTACACCTGCATCAATGTGGACACTGGAGAGCTAATGGCTATGAAGGAGATACGGTTCCAGCCAAATGATCACAAAACCATCAAAGAGACTGCTGATGAGCTGAAAATATTTGAA
GGCATCAAACACCCAAACCTTGTGCGATACTTTGGAGTGGAGCTCCATCGAGAGGAGATGTACATCTTCATGGAGTACTGTGATGAAGGAACTCTGGAGGAAGTTTCCAGACTGGGGCTTCAGGAACACGTGATCAGGCTTTACAGTAAACAGATCACTACAGCCATAAATGTTCTCCAT
GAGCATGGCATTGTTCACCGTGACATCAAA------GGAGCAAATATCTTTCTTACATCGTCGGGCTTGATTAAGCTGGGTGACTTCGGCTGCTCAGTCAAGTTGAGGAACAACACTCACACCATGCCAGGGGAGGTGAACAGCACACTGGGAACAGCTGCCTATATGGCACCTGAAGTT
ATCACAAGAGCAAAGGGGGAAGGTCACGGGCGAGCAGCAGATATCTGGAGCCTGGGCTGCGTCCTGATTGAGATGGTGACTGGAAAGAGGCCCTGGCATGAGTACGAGCACAACTTTCAGATTATGTACAAAGTGGGCATGGGCCACAAACCACCAATCCCTGAGAAGCTCAGCACGGAG
GGAAAGGACTTCCTGGGTCACTGCTTAGAGAGCGAACCTAAATGCCGCTGGACAGCCAGCATGCTTCTTGACCACCCGTTTGTCAAGGTTTGCACAGATGAGGAG
