# Supplementary material for: Global expression pattern of genes containing positively selected sites in European anchovy (Engraulis encrasicolus L.) may shed light on teleost reproduction
Source: PLoS One. 2023 Aug 11;18(8):e0289940. doi: 10.1371/journal.pone.0289940 (PMC10420382; doi:10.1371/journal.pone.0289940)
Supplement: S1 File — (ZIP) [file pone.0289940.s008.zip › alignments/anchovy.18987_ANCH.fas]

>ENSONIP00000006906_ONIL
ATGAGCCTGGCTCTTCATGATCTCCTGGCCTGCTGCAGAGCACTCGAGAATGACAAAGCTACAGAGAGGAAGAAAGAAGCTGAGCACTTCAGACGGCTCCTTCGATCTCCAGAGATTGTGCAAGAACTCGATCGTAACTCATCAGCTAAAGCAAAAGCTTCCAAGCAACTCACATGGGAT
GCTGTTTTCAGGTTTCTGCAGCGCTATGTCCAAAAGGAGACGGAAAGCATGCAATCAAGCAAATCCAACGTCACGGCAACCACGCTGGCCACGCGGCAGAAGAAGATGGCTGAAATATGCAGCCTGATCAAATACTTCATTCGCTGTGCTAACAAACGCGGGCCTCGTCTGAAGTGCAGT
GAGCTGCTGAAACATGTGCTGGAGGTTCTGCAGAGTTCGTACTGCTGTTCAGCCTATGGAGAAGATTATAGCAGCCTCCTTGTAAAGGACATCCTCTCTGTCCGCAAGTACTGGTGTGACATCGCTCCACAACAGTGGCATAATCTTTTGGACTTGTACTGTGGTTTGTTCAACTCCTCG
TCCAGACCCATCAACCGCGTTTTGGTGAGCAGAGTGATCCACACGGTGGTGCAGGGCTGCTGCATGCAGACCGATGGATTCAATGACACGCTGTTCAGCTTTTTCTCCAAAGCACTGCTTAATGTCAGG------------------------------------------------CAG
GAGAAACACTTGGCTGTTTTGGAGCACCTTGTCTCAGCTCTGAACATCTTCTTGAGATCTGCAGCCATGAATTGTAGGATGAGGCTGTGTCGACTGGGAGAGGAGCTTCTGCCTTCCATACTGTACGTCTGGGCAGACATGAGGCCCAGTCCAGCTCTCAAAGAGGAGATTGTGGAGTTC
TTCAACCTACAGATTTGTGTCCACCACCCCAAAGGAGCCAAGACACAGGACACAGGTGCGCATGCTGAGGACTGGTCCAAGTGGCGGAGTCTGCTGTACAACCTCTACAACGCGTTGGTCAGGGAGATCGGTCACATAGGCAGCAGAGGGAAGTACGTCACAGGGACCAGACACATAGCC
GTCAAAGACAATCTCATTGAGCTCACGGCTGACATCTGTCACCAGCTGTTTAATGATGACAGTGATACCCACATCGTGGAGGTCACCCAGGCCTCCATCAGAGCCACACAGATGGGCAGTCTCACCCACGGAGCTGCCAGCAAGCGCCGGCGTATCGAAATGGGC---TGGGAGGTCCTC
CGTGAGCATCTGCAGCCTCAGCACAGTGACTTTGATGTCATACCGTGGCTGCAAATCACCACAGCGCTCACCTCTAAGTACCCATACATGGTGCCTGGACGGGAGCTGGTCTCACTGCTGTCAGTGTTGCACCAGCTCCTGGCAGAG---CAGCGGAGGGGAGAGAGGGGTCTGTATGTG
CTGCGCTGTCTGAGAGAGGTGGCCCGGTGCCAGGCTCGCTACCCAGAGAGAGCCCAGGTGTACAGGACGGAGCTGGGAAGGCTCTGGGTTAAGGTATGGGGCCTGGCAGTGCGTGGGGTCAGCTCGTCCCCGACAGAGTCCCTCAGCCTGGACCTGCTGGCCTCCATCATCCAGGGAGGA
CTGATTAATGTGGACAGAGACTTTTGGAAGCTTTTATCTGGATCAGTATGCAAACCGTCCAAGAGTGCTGCACTCTGTCTTGCCCAGGCCCTGCTAAAGTGTCCGGTCCCAAAAAGTCTCATCTCAGCATCAGGCTGGGACTTTGCGGGGGCCACAGAAGGAGCCACATCACCTAATCTG
AAGGAGAGCCTCATAGCTTGGATGCTGATGAGCGACCAGAGTGATGAGATAGAGGACAGCTCCAGACCTCACCCCATCATTTGCAGAGATTTTCCTCACAATCTTATAGCAAACATCTTGGTCTCTCTCACTCTGAAGGACGCCAGAGTCGGCCTAAAG---------TTCCTG------
---CTGGGTACTCATGGCATAGAGCAAATGCCCTCC------------------GATGCCAAAGACAACCTGGAACAGATCGAGAGACTGTACCAGCAGTTCAGCTTCAACACATCACCGTCTGAAGTCTGCAGATTTGACGAGTCGGCGAGGACGGCGTCGGCTGACAGCCGGTTTGCT
GCTGTCCCCGGCCTCAGAAACAAGTTGGAGCAGTCCCTGCTCTGCGTGGCTGACAATTTACTCAACTGCTTCTCTCCTGAATCC------ACTCCTCCAGAGTGTCTGGTGCGTTGTTTCAGTCAGCTGACCGCTGTTTTGGCAGCTTACGTCTCCACTGGGTTTCTGACTGAGGAGGAG
GCCTGCCGATCGCAGCTCTTCAGTAAAGCAAAGGCTCTCGCCCAGGACTTCAGCGGGTTTGTTTCAGGGGTGAAAGTAAAAATGACAGAGGAGGGGACCATGGGCACCCTGAGGTCTGTTATGAAGCTTTGCACACAGTCTGCCAGCAGAAAAAACAAG---GAAAATATCTGTCCCGCC
TCCTCTGGTTTCTTTATAATGATTCTGCCAGCCAGCCTCCTCAGCGAGCTGGCGGAAATCTGCAAAATGTTG---------------ATAAGCAGTGCTCCCAGGAGAGTCACTGCCGTGGATGAGGATGACCCCATGGATGATGAGTGGGAAATGACCAGAACTCAGCAAGGCCATGAT
GTTGACTTGTTTGATGATGGTGAAGAGCCCCAGAGCAGCACCAACGGGAACCACAGGCCCAAAGGAGACAACACCGACACTTCCTGCGGCCCA---GGTGCGAAAAGCCTTCTATCAGAAGATCATCTGGCACAGCAGGACCTGGCTCTCCTCGCAGTGTTGGAGTTCCTGTGTGAGTGC
AGCTCGGTCCAGCCCGTCCACGGCCTGCTTTTCAAACCCCAGGAAGTGCGGCGCAAGCTGCTGCTGCTGGTGGAGCAGATGGATTTCAGTAAAGCCCTGCACCTTAACATGTATCTCATCCTGCTGAAGAAGCTTCCTGCTGAG---GACTCGCTCTCCCCAGAGGAATTTGACTCGCTG
CTCCGTCCTCTGGCGGACCTGTGCTCTCTGTATCGTCAGGACCAGGAGATCTGTGCTGCTGTACTAATGAGTTTGTTACCCTCCATAAAGAGCCTGGGGAAAACCCATCAC---------ATGCCAGAGGAGATGAGACATGTGCAGGGATCCCTGCTGAAAGTGGTGTCCGGATTCTGT
TTCCTGAGCCATACGGGTAAATGCGTGGCATCTGTGCGAGCTGCTTTAGTGCAATGTCTGGTTGCTCTCCTGGAGGCCGACCCATGCTGTAAGTGGGCCATCCTGAGCATCAGAACCTCTGAC---AGAGAGGACGACCATCCCGTGTCTGCTGTCCTTCCATCTCACCTCGCAGATGCA
CACCACAAAGTCCGCATGCTGGTAGCCGTGTCAGTGGAGAGGCTGTTTCTGGACATGAGCTCAGAGCAACCAGATAAG------------AGGAAG---ATGCTGCCGCTAAAACACCAACAGAAAGCCTTTGAGAACGTTTACCTGAAGGCTCAGGAGGGGATGAAGCTTCCGAGAGGC
TGCTCTTCTGAGGACCGGGAGGACGAGATGTTCAACCGCAAGGCCACCCTGCTCAAGAGCTTGTCAGTCGTACTGTGCTGTAGCCCCGTGTGTGAAAAACAGTCCCTGTTTGCACTCTTCCAGTCCTATAAAGAAAATAATATTGAAGAGCAGCTCATTAAAAAGATGTTGTGCAGTGTC
TCCAGAGCGCTGGGCTACAGGAGCGTAAAAACATTCGTCAGCTCTCACCTGAACTACCTGGTGGCCGAGTGGCTCGCACAGAGACAGTCTGATGACCGCTACACTCTTGGATCTTTCCCCTACAGTCTCCTGGATCATGACACAGTCAAAGATTTCTATAAC---TCTTCCTACCCGGTG
CTGATCCCCCGCCTCGTCTTCCTGGATGACTTTGAGCAGGTGAAGTCTGTCGGCAGGTCTCTCGACAAAGACTGGAGGGACTTACTGGCAGACTGTTTCCCAAAGATCATGGTCAACATTTTGCCATACTTTGCACTGCCGGGCCAGGACTCGCAGGTTGCACAGCAGAGAGAGAAGGCC
AACATGGTGTATGACCTGCTCAAAGATGCCAGCTGTCTGGGCAAACAGCAAATCGACAGCCTGATCCACAGTAACCTGGCTGACATTGTAGTGGAACTGCTCATGACTCTGTATGAAGAAAGTGGAGCTGAAGAA---------------GACAGAGGAGACCTGAAACGCTTTATTGGA
GAGCTAGACCCGGTACCAAATCCACCATACTTCAGCTCATATGTCATCAAAGCTACACTGGACTACCTCAGCAAGTGTCATGGTGCCAACCACAAGTCACTGGTAGCCATTCTGTCAAAAACCCCGATTTCTATCCAGAGGATTCTGCTGGCGGTGTGTGAAAGAGCAGCGGAGACGACC
AACCGCTACGAACGGCACCGCATCCTCCTCATGTACCATTTGTTCGTCAGCCTGCTGCTCAGGGAGGTGAAGGACGGTCTGGGAGGAGCCTGGGCCTTTGTTCTCAGAGATATAATCTACACGCTCATTCACCATATTAACAGCAGACCAGTTCCGTGTGATGAGGTTTCTACCCGCAGC
CTCGCTCTGTGCTGTGACCTGCTGGCCTCCGTGTGTCACGTGTCCCTGCAGGTCTGTGATGATGCTCTGGGCTGCCACCTACAGGTCATCATTGGAACTCTAACTGCTCAGGTGACCAGCCGACCC---TCCATCTCAGAGCAGGTGCTGAGTCTGCTGCAGTTTCTTGTCATAGAAAAT
CAGCAGACG------TTAAAGGAAGCCATCAGAGGGTTGGAGCCTTTCCCTGATATCCCTGAATTCAGAGAGCTGCGGGCTGTACAGCACAAACTCAAATATAACGCTGGCACCTTCAGTCTGAGACAGGAGATCGCCCACTTCCTGTCAGTGACGTCCTGTGACTCCTTACCTCTGACT
AGACTCGAGGGGTTAAAGGAGCTCACCAGACAGCTGCATGACAACAAAGGACAGATCAGAGAGCTTCTTAAAGAGTGCCACGCCGACGCGAGCGACAGTGTGCTGGTGAAGCTGGTCCTCGATCTGCTGCAGCTCTGTAAACTAGCAGCCGGCCACCCTGGAGGAGCTGACATTCAGGAG
GCGGCAGGCAGCTGTTTAGGAGAGCTGGGCCCAGTAGACTTGTCCAACATCGCCCTTCTCCATGGCAGAGACCCCCTGTATGAAAAAGCCGTCTCCCTGTTCGAATCCACCGAGTCTCAGTGTCTGTACATCGTCTTCAACTGCATGAATGACGCGCTCACTCAACAGCAAATCGAGGTG
AGACGGGCAGCAGCTCAGTGCCTGAAGAACATCCTCGCAACTCAGTCAGGAGTCGACTTCTGGGAGCAACACAAAGGCAACAGAGACCCCATGCTGACTTACCTTAATCCATTTAGAACAGCCAAGAATAAGGTGGCTGCTGTGGCTGCCAAGGAGAGCACAGAGGCCAGAGGAAACCTG
AAGAGCCAGGAGTTTTGGATTCCCCAGGCGGGCAGCCACAAGAGCTGGCTGAAGGCTCTGTGCACAGCGCTGCTGGACAGCGGAGGGGTCAAGTGTGAGGCTCTGCTTTTGTCCCGACCACTCTGCCTGGTGTGGGTGGACTGCTGCCAGAGGTTACTGCCTCTCATCATTCACTCCATT
CTTCTGGATGACTCCGAT---GGGTCGTTTAGGGACTTGCTCTCCTCCCACATTCAGGACTTTTTCAGCTTTTGTTGCAGA---AGCGCTCAGGCCTCGAGTCGCTCCGCCACT------CCTCTCACGTCTGACTCT---GAGTCCGACACTGCGAGC---CAGGGCGTGCATGATAAG
ACCTCTCTGCGTACCATGCTTGCAGTTATTGACTATCTCAGACACCAGCAGAGG------CCACTT------------AAATCCTTTGGCACAGTGTGCGACTCAAACTTCTGGCTGGATCTGAACTACCTGGAGGTGGCCAAAGCCGCTCAGTCCTGCTCAGCTCACTTCACCGCCCTG
CTGTACACCGAGATCTACGTGGACAAGATCAAAGCTAACATGGAAGAA---------------------------AGT---CGCAAATTAAATTTTGAAGAGAACAGCCAGAACTTCACGATCTCCAGCCTGACCGAGAAGAGCATGGAAGACACCAGTATCAGTCTGCAGGAGCTGCTG
ATCGAGGTGTATCGCAGCATCGGCGAGCCCGATAGTCTGTATGGCTGTGGTGGCGAGACCATGACCAGCCCCCTGATGAGGATTCGCACCTACGAACACGAAGCTATGTGGGGAAGGGCCCTGACCTCCTACGACCTTCACTGTACCCTTCCCGAGGTCACTCGGCAAGTGGGCATCGTG
GAG------GGTCTGCAGAACTTCGGTCTAAGCAGCATCCTGGCCACCTACATGAGGGGTCTCGAGAGCGAAGGGGTCGAGTGGGGAGCTGAGCTGCGAGATCTTCGCTTTCAAGCAGCCTGGAGGAACACGCAGTGGGATTTTGAGCTGTCAGAAAGGAGGGAGAAATCCAATCCTGGC
TTTCACGAATCTGTGTTTTGTGCCCTGCAAGCACTCAGGAATAAAGAGTTCTCCATATTTGATGAAACTCTGAGACAGGCCAGG------------------GGTGCCGAGGTGGAAGAGCTATGCAAAGGCAGTCTGGAGGCCGTGTCATCTCTGTATCCAGCCCTCAGGAACCTGCAG
AGCATCAGAGAGCTGGAGAGTGTTAAAGAGCTGTTCTCCAGCAGACCCTTCTCAGACCTCATCCTGAAAGACGTTTACAGCCAGTGGCGGCACCACTCTCAGCTCCTTGTTGACAGTGACTTTGCTTTGGTGGAACCCATCCTAGCTGTCCGCTCTGTGGCCCAGCACACCCTGTTGTCC
AGGGTGGGAGAGCCCGACAGCAGCCAGTACCTCAGCTCTGTCCTCACTGACCATCTCATGGACTTGTGCCGGTTAGCTCGCAAGGCCGGAAACACGCAGCTGGCAGAGCGTGCAGTCTACCAGATGAAGCAGCAT---------------GCCGGCGGTGGAAGGACATGGGCGTCGCTA
CCTGTGTCGTCGTGGCAACTGGAGGAGGCCCAGGTTTTCTGGGCAAAGGGAGAGCAGGGTCTGGCTCTGGGCCTGCTGAGACAGATGATACACAGCCTAGAGAAAAAG------------GTG------------------GATTTAAATCCTGCGTTAGCACCAGTCTACACCGAGTGC
CTCAGGCTGTGTGGTAACTGGCTGGCAGAAACCTGCCTGGAAAGTCCTGGAGTCATACTGGAGAAGTACCTGGAGAGGGCA---GTAGAGGTGATAGAGGGGGAATCG---GGACTT---CAGGACTCCAGGCTCCAGAACCAGCGCACTGAGGCGTTTTTATCTCTGGCCCGCTTCTCT
GACGCTCAGTACCAGAGCATCGACAAATACATGAACTCGTCTGAGTTTGAGAACAAACAGGCCCTGCTGGAAAAGGCCAAGGAGGAAGTGGGCTTGATAAAGGAGCATAAAGTGACCTCCAACAGGTACACAATAAAAGTGCAAAGAGAGCTGGAGCTGGATGAAAAAGCCCTGTCCAAC
CTGCGGACGGACAGAAAGCGCTTTCTGTGTAAGGCTGTGGAGAATTACATCCAGTGTCTGGAGCAGGGTGAGGAGCACGACACCTGGGTCTTCCGGCTGGCTTCCCTCTGGCTGGAAAATGCTGACATTAAAGATGTAAATGAGATGATGAAGAAAGGGGTGAAACAGATCCCGTCCTAC
AAGTTTCTGCCTCTCATGTATCAGCTGGCCGCCCGCATGGGAACCAAGATGGCAACTGGCGTCGCG---GAGGATACGGGATTCCACGATGTCCTCAGTGAGCTGATATGCCGAGCATCCCTGCAGCACCCTCACCACACGCTCTTTATCATCTTCGCCCTGGTCAATGCCAACAAAGAC
GAAAACTTTTGCAGGTCCCGGCAGTCTAAGAGCGCTACGCGACAGCTCTCGCAGTTTGATCTGGAGCGTTCGGATGTCGCCCGGAAGATCATCGCCTCCGTCAGGAAGAAGCGAGGCGAGATGATCCGAGGGATCGAGCGCCTGTGCGATGCCTACATCACTCTGGCTTACATGGATGCC
AGCAGACACAAAACAGAGAAGAAGGCCATCCCCATCCCTGCTGATCAGCCCATCATGCAAATTAGAGACCTTGAGGAGGTCACCATACCCACAATGGAAATTAAGGTGGATCCGTCCGGTGCCTATGAAAACCTGGTGACTGTCAGGTCCTTCATGCCACACTATCACCTGGCCGGAGGA
GTCAACCTGCCCAAGATCATCGACTGCGTCGGCTCTGACGGCAAAAGCAGGAGACAGCTGGTCAAAGGTCAGGACGACCTGCGACAGGACGCAGTGATGCAGCAGGTCTTCGGCATGTGCTCCATGCTACTGCAGCGCAATACAGGCACTCGCAAGAGGAAGCTCAACATCAGACGATAC
AAGGTGGTGCCTTTCTCACAGCGCAGTGGCGTGTTAGAGTGGTGCTCTGGGACGGTGCCCATCGGGGAGTTTCTGGTGGATCCCATTAAAGGAGCTCACAAACGCTTCCGACCCCAAGATTGGACCAGCCTAGCCTGCCGGAGGAAGATGACGGAGGCTCAGAGACTT------GCATTT
GACGAGAAGCTGCAGGCCTACAACGAGGTGTGCACGAAGTTCAGGCCGGTCTTTAGGTATTTCTGCATGGAACGGTTCCTGGATCCCGCAGTGTGGATGGAGAAGCGGCTGGCTTACACTCGCAGTGTGGCCACCTCCTCTATA------GTCGGCTACATCGTGGGTCTGGGTGACAGA
CACATCCAAAACATACTGATCGACGAACAGACTGCAGAACTGGTGCACATCGATTTAGGTGTGGCCTTTGAGCAAGGCAAGATCCTCCCCACCCCTGAGACTGTCCCCTTCAGACTCTCCAGAGACATTGTGGACGGTATGGGCATCACCGGAGTGGAAGGAGTTTTCAGGAGATGCTGT
GAGAAGACGATGGAGGTGATGAGAAGTTCTCAAGAAGCTCTGTTGACTATTGTGGAGGTGCTGCTGTATGACCCTTTGTTTGACTGGACCATGAACCCCCTGAAAGCTTTTTACCTG---CAGCATGACGAGCAGCAGGAGCTCAACGCAACGCTAAGCTCCACTATGGGGGGAGATGAC
ATAGACAACAGCCGTAAATCCAGCAGTGACAGTCAGAGCTTCAACAAGGTGGCGGAGCGGGTGCTGCTGCGGCTGCAGGAGAAGCTCAAGGGAGTGGAAGAGGGAACGGTGCTCAGCGTGGGAGGACAGGTCAACCTGCTCATCCAGCAAGCCATGGACCCCAAAAACCTCAGCAGACTT
TTCCCAGGATGGCAGGCCTGGGTT
>ENSTNIP00000006118_TNIG
------------------------------------------------------------------------------------------------------------------------------------------------------------------------------------
------------------------------------------------------------------------------------------------------------------------------------------------------------------------------------
------------------------------------------------------------------------------------------------------------------------------------------------------------------------------------
------------------------------------------------------------------------------------------------------------------------------------------------------------------------------------
------------------------------------------------------------------------------------------------------------------------------------------------------------------------------------
------------------------------------------------------------------------------------------------------------------------------------------------------------------------------------
------------------------------------------------------------------------------------------------------------------------------------------------------------------------------------
------------------------------------------------------------------------------------------------------------------------------------------------------------------------------------
------------------------------------------------------------------------------------------------------------------------------------------------------------------------------------
------------------------------------------------------------------------------------------------------------------------------------------------------------------------------------
------------------------------------------------------------------------------------------------------------------------------------------------------------------------------------
------------------------------------------------------------------------------------------------------------------------------------------------------------------------------------
------------------------------------------------------------------------------------------------------------------------------------------------------------------------------------
------------------------------CAGGTGCTGCTGCAGGAGCTGAGCGGTTTCGTTTATTCTGCCAAAGTGAAGATGGCAGAGAACCAACGCATGAGCACGCTGAGGACCGTCATCAGGCTGTGCACGCAGTCGTCCGGCAGAAACAGGAAG---GACGGAGTTTCCCTGGTC
TCCTGCCGGTTGTGGGCGACGCTGCTGCCGTCCAGCCTCCTCAGCGAGCTGGCCGAAGTCAGCAAAGTCCTC---------------TCAAGCGGCCCTTCGGAGCGAGCTCCTGCGGTGGACGACGGGGATCGCGCGGACGAGGACTGGGACGCCAGCAGAACCCCCCGGAGCGAGGAG
GTGGACCTCTTTGACGAGGGGACCAGCCCC---AGTGGATCCAGCGGGTCCAGTGGGCAGAAGACGGAGGCCGGCGACGGCGCGGGTGGTCCA---GGGGCCCGAAGTCCACTTTCAGAGGAGCACCTGACCCAAGGGGACCTGGCTCTGCTGGCCGTGGTGGACTTCCTGTGTGAGTGC
GGTTCCGTCCAGCCCGTCCACCGTCTGCACTTCAAGCCGCAGGAGGTGCGGCGCAAGCTGCTGCTGCTGCTGGAGCAGGTGGACTTCAGCAGGGCTCTGCATCTCCAC---TACCTGGTCCTGCTGAGGAAGCTGCCTGCTGGA---GACTCTCTGGCCCCAGAAGAGTTCACCTCCCTG
CTCCGCCCTCTTGCCGACCTGTGTTCGGACTACCGCCAGGACCAAGACGTCTGCGCCGCTGTCCTGCTGGCCCTGCTGCCCTCCGTCAGGAGTCTGGGCGGGTGCCCCCAC---------CCGCCCGAGGACCTGACCCACGTTCGGGGAATGCTGCTCCATATGGTGTCTGGATTCTGC
TACCTGAGCCAGACGGGGAAATGCGTGGCCCCCGTCCGCGTGGCCCTGGTGCGATGTCTGGTGGCTCTGCTGGAGGCCGACCCGCGCTGTCGCTGGGCCGTTTTGAGCCTGAAGGGCCAGGACGGCAGAGAAAAGGAC------GTGTCGGCCGTGCTCTCGTCCCACCTGGCGGATGCC
CACCATCAGGTTCGCATGCTGGTGGCCACGTCGGTGGAGAGGTTCTTCCTGGAGGTTGGGCCCGAC------------------------CGGAAG---ATGCTGCCCCTGAAGCAGCAGCAGGAGGCCTTCGAGCACGTTTACCTGAGGGCTCAGGAGGGGATGCTCCTCCCGAAGAAC
TGCTCCCCGGACGACCAGCGGGACGAGTCCTCCAACCGCAAGGCGGCCCTGTTGAGGAGTCTGTGCGTGGTGCTCTGCTGCAGCCCCGTCTGTGAGAAGCAGGCGCTCTTCGCCCTCTTCCAGTCCTACAAGGAGAACAGCATAGAGGAGCAGCTCATCAAGAAGATACTGGGCAGTGTG
TGTGGAGTGCTGGGCTACAGCAGTGTGAGGACCTTCGTGGGCTCCCATCTCTACTACCTGGTGGCGGAGTGGTTGGCGCAGAGGCAGTCGGACGACCGCTACACCCTGGGCTCCTTTCCCTACAGCGTCCTGGACCAGGAGACGGTTGCAGGCTTCTACAGAAGGTCCTCCTACCAGGTC
CTGGTCCCTCACCTGGTCCTCCTGGATGACTTTGAGCAGGTGAAGTCCATCGGCAGGTGTCTGGGGAAGGACTGGAAGGAGCTACTGGCCGACTGTTTCCCTAAAATCATGGTGAACATCCTGCCCTACTTCGCCCTGGGCGGCCAGGAGGCGCTGGTGGCGCAGCAGCGGGAGAAGGCC
CACAGGGTGTACGACCTGCTGACGGACAGCAGCTACCTGGGCAAACAGGAGATCGACTCCCTGATCCACAGCAACCTGGCAGACATCGTGGTGGAGCTGCTGATGACGCTGTACGAAGGGAGTGGACCCGAA------------------------GGGGACCTGCGGCGCTTTGTGGGG
GAATTGGACCCCGCGCCCAACCCGCCCTATTTCAGCTCCTCCGTGATCAAAGCCACCCTGGACTACCTGAGCCGATGCCACAGCACCAGCCGCAGGTCCCTGGTGGCCGTCCTGTCCAAAACTCCGATCTCCATCCAGAGGATCCTGCTGGCCGTGTGCGAGAGGGGGGCGGGAACCACC
AACGGCTACGAGCGCCACCGCATCCTCCTCGTGTACCACCTGTTTGTGAGCCTGCTGCTGGCGGAGGTGGAGGACGGTCTGGGAGGAGCCTGGGCCTTCGTCCTCAGGGACGTCGTGTACACGCTCGTTCACCACATCAACAGCAGCCCGCTTCGCCCCGTCGAGGTTTCCGACAGAAGC
GTCGCTCTCTGCTGCGACCTCTTGACATCCGTGTGCCGCGCGGCTCTGCGGTTCTGCGACGGCGCTCTAGACTGCCATCTACAGGTCATCGTGGGGACTCTGATGGCCCAGGTGACCAGCCGGCCCCCTCCCATCTCGCAGCAGATGCTCGGACTGCTGCAGTTCCTCATCATAGAGAAT
CAGCAGAAA------CTGAAAGAGGTCATCAGCAAGTTGGAGCCGTTTCCGAACCTCCCTGAGTTCGCGGAGCTGCGATCTGTGCAGAAGAAGCTCCAG------CCGGGGACCTCCACACTGAGCCAGGAGGTGATGCGCTTCCTGTCGGTCACCTCCTGCGACTCCGTGCTCCTGACC
AGACTGGAGGGCCTGAAGCAGCTGAGCCGACAGCTCCGTGACAACAGGGCGCAGATCAGGGAGCTCCTCCGCCAATGCCACGCGGAGCATGGCGACAGCCTGCCGGTAAAGCTGGTGCTCAGCCTGCTGCAGCTGTGTAAACTGGCGGTCCACCAGCCCGGAGGAGCCGACATCCTCGAG
GCCGTGGGCAGCTGTCTGGGAGAACTGGGACCTGTGGACCTGTCCACCATCGCCCTGCTGCACGGCAGAGACCCCCTCTATAAGAGGTCGGCCGATCTCTTCGACTCCCCCGAGCTGCAGCAGCTCTACGTCGCCCTCAGCTGCATGAACGACGCGCTCACTCAGCCCAGCATCGAAGTG
AGATCGGCTGCTGCTCTGTGCGTGAAGAACCTCCTGGCTGCTCAGTCTGGTGTGGATTTCTGGGAGAAGTACAAAGACAGCCAGGACCCCCTGCTGATCTACCTGAATCCCCTCAGGAAGGCCAAGAAAAAGGTGGAAGCGCTCAGTGCTGAGCAGAGCCCGGAGGCCCGGGACAAGCTG
GAGGACCGGTCGTTGTGGGTGGTCCAGGCAGGCAGCCACAGGCCCTGGCTGAAGACGCTGTGCACCGCCCTGCTGGACAGCGGAGGGGTCAGGAGCGAAGCGCTGCTGCTGTCCCGGCCCTTGTGTCTGGTGTGGGCAGACTGCTGTCAGCGGCTGCTGCCCCTCATG---CACTCCGTC
CTCCAGCACGACCCTGAC---GGTTCCTGGAGGTGCTCGCTCTCCTCCTGCTTCCAGGAGTTCTTCCGCTTCTGCTGCAGG---AGGCCTCAGGCCTCCAGCCGCTCCACCACG------CCGCTCAGCTGCGACTCG---GAGTCGGATGCTTCCAGT---CAGGGTGTGCACGACAAG
AACTCCCTGCGCACCATGTTGGCTGTTCTGGACTACCTGAGACACCAGAAACGA------GCGTCCTCTGACGGC------TCTGACGGGACCGTGTGTGACTCAAACTTCTGGCTGGAGCTGAACTACCTGGAGGTGGCCAAAGCTGCTCAGTCCTGCTCGGCGCATTTCACCGCCCTG
CTGTACGCGGAGATCTACGTGGACAAGCTCAAGGCTGACCTGGAGGACGCCCAC---AGGTCCACGTCCAGGGCAACG---CGCAGACTCACCTTTGAAGACACCAGCCAGACCTTCAGCATCTCCAGCCTCAACAAGAAGAGCGTGGAAGACGCCCAAATCAGCCTGCAGGAGCTGCTG
TTCGAGGTCTACCGGAGCATCGGAGAACCCGACAGCCTGTACGGCTGCGGCGGCGAGACCGTGACCAGCCCCCTGACCAGGATCCGGACCTATGAACACGAGGCCCTGTGGGGGAAGGCCCTGACCTCCTACGACCTCCACACCTCTCTGCCCGAAGTCACCCGACACGTTGGGATCGTA
GAG------GGCCTGCAGAACTTCGGCCTGAGCGGCATCCTGGCCACCTACATGAGGGGCCTGGAGAGCGAAGGGGTGGAGCTGGGATGGGAGCTGAGGGAGCTCCGCTTCCAGGCTGCCTGGAGGAACTCCCAGTGGGACTGCGAGCTGCCAGAGAGG---GACGAGCTCCAGCCCGGC
TTCCACCAATCGGTCTTCTGTTCCCTGCAAGCGCTGAGGGACCGGGAGTTCAGCGTGTTTGAGCAGATGGTGAAGCAGGCTCGG------------------ACTGCGCTGGTGGAGGAGCTGTGCAGGGGAAGTCTGGAGGCTGTGTCCTCCTTGTACCCGGCTCTCAGGGACCTCCAG
AGCATCCGGCAGCTGGAGGACATCCATCCGCTCTTCTCC---AGGCCCTTCTCGGGCGTGGGTCTGGAAGACGTCTGCCGCCAGTGGCGCCAGCAGTCGCAGCTGCTCGGTGACAGCGACTTTGCCCTGGTGGAGCCCATCCTGGCGGCGCGCTCGGTGGGCCTGCACTCCCTGATGACC
AGGATGGGAGACCCCGACAGCAGGCAGCACGTCGGCTCCATGCTGACCGAGCATCTCCTGGACATGTGTCAGCTGGCTCGCAAGGCTGGGAACACACAGCTGGCGGAGCGTGCAGTCTTCCAGATGAAACAGCAC---------------GCTTCGGCAGGG---TCGTGGGTGTTGACC
CCGGTGTCGTCATGGCAACTAGAGGAAGCCCAAGTGTTCTGGGCAAAGGGCGACCAGGAGCTGGCTCTGGGTCTGCTGAGGCGGATCGTAAGCAATTTGGAGGAAACG------------GTG------------------GACCTAAACCCCGCCCTGGTGCCAGTCTACACCGAGAGC
CTCCGGCTGTGTGGTAACTGGCTGGCAGAGACGTGCCTGGAAAGTCCTGGAGTGATCCTGGAAAACTACCTGGAGAGGGTATACCCAGATGTTCTTGCTCTGCTGCCTCGTGCAGCGTTTAAGGATGCCCGGCTGCTGCGCCAACGGACAGAGGCCTTCCTGTCCCTGGCGCGCTTCTCC
GACATGCAGTACCAGATTATCGGCAAGTACATGAGCTCCTCGGAGTTTGAGAACAAGCAGGCGCTGCTGCAGAAGGCCAAGGAGGAAGTGGGCTTGTTGCGGGAGCACAACGTGGTC---GGCAGGTACACCACGAAGGTGCAGAAGGAGCTGGAGCTGGACGAGAAGGCCTTGTCCAAC
CTGCAGGCGGACAGGCGGCGCTTCCTCTGCAAGGCGGTGGAGAACTACGTCCAGTGCCTGGAGGAGGGAGAGGAGCACGACACCTGGGTGTTCCGCCTGGCCTCGCTCTGGCTGGAGAACGGCCACGTGGCCGCCGTAAACGCCACCATGGAGAACGGGGTGAAGAAGATCCCCTCCCAC
AAGTTTCTGCCTCTGATGTACCAGCTGGCCGCTCGTATGGGCACGAAGACGGTGTCC------------GAGGACAGGGGCTTCCACGGCGTCCTCTTCGAGCTGATCAGTAGAGCGTGTTTGGAGCACCCTCACCACACGCTCTTCATCATCCTAGCCCTGGTCAACGCCAACAAGGAC
AAGGCCTTCTGCGAGGTGCCCGTGTCCAAGGGCGTCCCCTGGGAGCCCTCGCCCCTCGACCTGGAGCGCTCCGACAAAGCCCAGATGATCGTCAACGTGGTCAGGAAGAAGAGAAGCCAGCTGGTGCGAGGGATGGAGCGCCTGAGCGATGCCTACATCACCCTGGCCTACATGGACGCC
AGCAGGCACAAAACCGAGAAGAGGGAGATTCCCATCCCTGCCGATCAGCCCATCGTGAAGATCCGGGATCTGGACGAGGTGGTCATCCCCACCCTGGAGCTGAAGGTGGATCCATCCGGTCGCTACGACAACCTGGTGACGATCAGGTCCTTCATGCCTCGATATAAACTGGTGGGCGGA
GTCAACCTGCCGAAGATCATCCACTGCGTGGGCTCGGATGGGGAAAGTAGGAGGCAGCTGGTGAAGGGCAAGGACGACCTGCGGCAGGATGCGGTGATGCAGCAGGTCTTCGGCATGTGCTCCATGCTGCTGCAGCGCAACAGCGACACCCGCAAGAGGAAGCTCAACATCAGGCGCTAC
AAGGTGGTGCCCTTCTCCCAGAAGAGCGGTGTTCTGGAGTGGTGCTCCGAGACGGTGCCGATCAGCCTCTTCCTGGTGGACCCGAAGCAGGGAGCCCACCGGCGTTTCCGACCGCAGGACTGGACCAGCATGGAGTGCCGCGTGAAGATGATGGTGCGGCTGCGGAATGCCGTTGGCTTT
GACGAGAAGCTCCAGGCCTACGCCGAGGTGTGCCGCAACTTCCGGCCCGTCTTCCGGTTTTTCTGCATGGAGCGCTTTCAGGACCCGGCGGTGTGGATGGAGAAGCGGCTGGCCTACACCCGCAGCGTGGCCACCTCCTCCATA------GTGGGCTACATCGTGGGCCTGGGGGACCGC
CACATCAACAACATCCTGATCGACGAGCAGAGCGCCGAGCTGATCCACATCGACCTGGGCGTGGCCTTTGAGCAGGGGAAGATTCTCCCCACCCCCGAGACCGTCCCCTTCAGGCTGTCCAGGGACATCGTGGACGGCATGGGCATCACCGGCGTGGAGGGCGTCTTCCGGAGGTGCTGT
GAGAAGACCCTGGAGGTGATGCGGAGCTCCCTGGAAGCTCTGCTGACCATTGTGGAGGTGCTGCTCTACGACCCCCTGTTTGACTGGACCATGAACCCCCTGAAGGCCTTGTACCTG---CAGCGGGACGAGCAGCAGGAGCTCAACGCCACCCTGGGCTCCACCATGGGCAGAGACCAC
CTGGACAGCCAGCGCAAACTCAGG---GACAGTCAGAGCTTCAACAAGGTGGCGGAGCGC---CTGCTGCGGCTGCAGGAGAAGCTGAAGGGGGTGGAGGAGGGCGCGGTGCTCAGCGTCGGGGGGCAGGTCAACCTCCTGATCCAGCAGGCCCTGGACCCCAGGAACCTGAGCAGGCTG
TTCCCAGGCTGGCAGGCCTGGGTG
>anchovy.18987_ANCH
------------------------------------------------------------------------------------------------------------------------------------------------------------------------------------
------------------------------------------------------------------------------------------------------------------------------------------------------------------------------------
------------------------------------------------------------------------------------------------------------------------------------------------------------------------------------
------------------------------------------------------------------------------------------------------------------------------------------------------------------------------------
------------------------------------------------------------------------------------------------------------------------------------------------------------------------------------
------------------------------------------------------------------------------------------------------------------------------------------------------------------------------------
------------------------------------------------------------------------------------------------------------------------------------------------------------------------------------
------------------------------------------------------------------------------------------------------------------------------------------------------------------------------------
------------------------------------------------------------------------------------------------------------------------------------------------------------------------------------
------------------------------------------------------------------------------------------------------------------------------------------------------------------------------------
------------------------------------------------------------------------------------------------------------------------------------------------------------------------------------
------------------------------------------------------------------------------------------------------------------------------------------------------------------------------------
------------------------------------------------------------------------------------------------------------------------------------------------------------------------------------
------------------------------------------------------------------------------------------------------------------------------------------------------------------------------------
------------------------------------------------------------------------------------------------------------------------------------------------------------------------------------
------------------------------------------------------------------------------------------------------------------------------------------------------------------------------------
------------------------------------------------------------------------------------------------------------------------------------------------------------------------------------
---------------------------------------------------------------------------------------------------------------------------------------------------GGGGCCCTCCTCCAGGTCATCTCTGGCTTTTGT
ATCCTGGGTCGCACGGGGAAGAGCATCGCACCCGTCAGAGCTGCCCTTATCCAGTGCCTGGTGGCACTACTGGAGGTGGACCCCTGCTGTGAGTGGGCGGTGCTTACTCTG---------------AGAGATGAGGAGCTAGCAGTGAGCGACGCCCTCCCAGAGAGCCTGTCTGACGCC
CATCACTACGTACGCATGCTGACGGCAGTCAACCTGGACAGGTTGTTTGTGGAGAGGAGAGGCGGTGAGCAGGACAGCAGGGAAAGTAGTAGGAGG---CCATTGCCCCTGAAGAGGCAGCAGAAGGCCTTCGAGAACATCTACCTCAAAGCTCAGGAGGGCATGAAGATACAGAAGTCA
GCAGCAGGAGAGGACGAGGCGGATGAGACGTCCACTCAGCGCGCCACCCTGCTGAAGAGCGTTGCCATGGTGATGGGATGCAGCCCGGTGTGTGAGAAGCAGGCCCTGTTCGCACTGGTGCAGTCCTACAAGGAGAACAGCATAGAGGAACAGCTCATCAAGAAGGTGTTGAAGGTGGTG
TCTCGTACCCTGGGCTACCGCAGCCCTGAGGCCCTGGTGAATGCCCACCTCTACTACCTGCTGTCAGAGTGGCTCTGCCAGAGGGAGACGGATGACTCCTACACGCTACAGGCCTTCCCCTATACACTGCTGAATCACAGCAGCCTGGAGGACTTCTACAGG---AGTTGCTACCAGGTG
CTGGTGCCTCACCTCGTCTTCCTGAACGACTTGGAGTCGGTGCACTCCATTGGTGCCCAGCTGGGCCGCGACTGGCGTCGCCTCCTGGCCGACTGCTTCCCGCGCATCATGGTGAGCATCCTGCCCTACTTCGCCCAGTCCGGCTCTGATCCGCGGGCCGCGCAGCACCGCGAGAAGGCA
CACCGCGTCTACGACCTGCTCAAGGACAACCAGTGCCTTGGCAAACAGCAAATTGACAACCTGATCTGTGGCAACATGGCGGACATCGTGGTGGAGCTACTGATGACGCTGTATGAG---------GAGGCAGGAGGGGCAGAAGGGGAGGAGAGGGGCAGTCTGCACAGGTTCACAGGT
GAGCTGGATCCGGCCCCCAACCCGCCCCACTTCAGCTCCTATGTGATCAAGGCTACTCTGGGCTACCTCAGCAAGTGCCATGGAGCCAACAACAAGAGCCTGGTGGCCATCTTGTCCAAGACACCGGTGTCTATTCAGCGGATCCTGCTGGCGCTGTGTGAGAGGGCTTCAGAGAGTGCC
AGTCCGTACGAGCGGCACCGGGCCCTGATGATGTACCACCTGTTCGTGGGCCTCCTCCTGCAGGAGGTGAAGGACGGGCTAGGAGGCGCCTGGGCTTACGTGCTGCGAGACGTCATCTATACACTCATACACCACATCAACAGCAGGCGCGTGTGTGCGGGGGAAGTGTGGGTGCGCAGC
GTGTCCCTGTGCTGTGACCTGCTGTCGCTGGTGTGTCGCACGGCGGTGGCCTTCTGTGACGAGGCTCTGGAGAGTCACCTGCAGGTCATCGTGGGAACTCTCACCGCCCAGGTCACCGACCAGCCG---GCTGTGGCACAACAGGTTCTAGGCCTGTTGCGGTTCCTGATAGTGGAGAAC
CCCGAGAGTGGTGCCCTGAGGGCGGCTATCCCCCTGCTGGAGCCCTTCCCAGACCAGCCGGCCTTCAGAGAGCTCAGGGCCACACAGCAGCAGCTCAAGTACCACCAGGGGGCATTCAGCCTCACGCAGGAGATCGAGCACTTCCTGTCCGTGACTTCCTGTGAGTCGTTGCCACGGACG
CGGCTGGAAGGCCTGAAGGACTTGGAGAGGCTGCTGCGCTCACACAGACCACAGATGAAAAGACTACTCAAGGAATGCCATGACGACCCGTCCAGTAGTGTGTTGGTGAGGCTTGTGCTGAGTCTCCTTCAGCTGGGGAAGGTGGCTGTCAATCATCCAGGAGGAAATGACGTACTGGAG
GCCATTGGCAGCTGCCTGGGAGAGATGGGGCCAGTGAACCTGTCCACCATCGCACTGCATCATGGGAAGGATGAGGAGTACAGGCGCGCGGCGGAGCTGTTCTCCGAACCCGAGCCCCAGTGGATCTTCATCGTGCTCAGCCTCATCAACAAGGCACTCATACACCACAGGATCGAGGTG
CGTCAGGCGGCAGCGGAGTGTGTGAAGGCCATCCTGGCCTCCCAGTCGGGGGTGCAGTTCTGGGACATGTACAAGGAGCACCGCGACCCCATGCTCATCTACCTCAGCCCCTTCCGGACCGCAAAGAAGAAGGAGGATGCGGTAAGGCCGGAGGGGGGTTCCGATGGCAGGGAGCGTCTG
GACCGCGAGGAGCTATGGTTACCGTTGCCAGGGCAACATGAGGAGTGGCTGAGAGGACTGTGTGTGGCTCTGTTGGACAGTGGAGGGGTGCGGAGTGAAGCGCTACTGCTCACCAAACCACTCTGCCAGGTCCATACTGATTTCTGCCAGCACGTGCTGCCCCTGTTGATCCATGATGTG
TTGCTGGGCGACGGGGGGGCTGGCAGCTGGAGACAGCTGCTGTCCAATCACATCCAGAGCTTCTTCTCTCACTGCACTAGAGTACCCAACACACCAACCAGCCGACCCACTACC------CCCATGCCCACAGAGACAGGAGAATCTGAGGGGAGTGCT---GCGTCTCAGCTGGATAAG
GCGTCTCTGCGTACCATGCTGTCCGTCATAGACTACCTCAGGCAGCAGAGCAAA------CCTACAGACTCAGACAGCCAGCCGCGAGGCACGGTGTGTGAGTCTAACTTCTGGCTGCAGCTGAACTACCTGGAGGTGGCACGTGCCGCCCAGCTCTGCTCCGCCCACTTCACCGCCCTG
CTCTACTGCGAGATCTACGTGGACAAACTACGATCTGACCAGGAGGGACGACGC---AGGGGGCAGGCTGGTGTGGCC---AGGAGGATCGTGTTTGACGAGAGCAGCCAGAGTCTCTCCATCAGCAGTGTCAGCGAGAGGAGCGTGGAGGACACAGGCATCAGCTTACAGGATCTCCTG
ATTGAGGTGTACAGGAGTATTGGAGAGCCAGACAGCCTCTACGGCTGTGGAGGAGGAAAAATAATCAGCCCACTCACCAGGATCAGGACGTATGAGCACGAGGCCCTGTGGGGCCGAGCCCTGGCCTCCTACGACCTTCACACCAACCTGCCAGAGGTCACGCGACTCGTGGGCATAGTG
GAG------GGCCTGCAGCACTTTGGCCTGAGCGGCATCCTGAGCACGTACCTGCGCGGCCTGGACGCAGAGGGGGCGGAGGGAGGGGCGGAGCTCCGGGAGCTGAGGTTCCAGGCAGCCTGGAGGAGCACCAGGTGGGACGATGCACTACCGGACAGGGATGAGAAGCTGAGTGCAGGC
TTTAATGAGTCAGTCTATACAGCACTGCAGGCTCTCAGGGATAAGGAAATGGGCCTGTTTGAACAGACACTCAGGATCGCCAGG------------------GTGAGTGAGGTGGAGGAGTTGTGTAAGGGTAGTCTGGAGGCGGTGTCTTCTCTTTACCCCACCCTCTGCAACCTGCAG
CGCATCAGTGAACTGGACAACACCACAACACTCTTCTAC---AGGCCGTTGCAGGAGCCTGCGCTGTCTGAGGTGAACAGCAGGTGGCGCCAGCACTCGGAGCTGCTGCTGGACAGCGAGTTCAGCCTGGTGGAGCCCATCCTGGCCCTGCGCTCCTCCCTGCAGGAGGTGCTG------
------------------------------------------------------------------------------------------------------------------------------------------------------------------------------------
------------------------------------------------------------------------------------------------------------------------------------------------------------------------------------
---------------------------------------------------------------------CTGGAGAGGGAG---GCG------------------------------------------------CAGGGGCAG------------------------------------
---GGGCAGGGGCAGGGAGTCGCCCATGGGGTAGGAGCCCATGGCCTGAAGCGCCCTCACCAGCTCCTC---------------------------------------------------------------------------------------------------------------
---------------------------------------------------------------------------------------------CGCCTC---------------------------------------------------------------------------------
------------------------------------------------------------------------------------------------------------------------------------------------------------------------------------
------------------------------------------------------------------------------------------------------------------------------------------------------------------------------------
------------------------------------------------------------------------------------------------------------------------------------------------------------------------CTCCGTGGTGGG
CAGCAGCTCCCCGTTCTTACC---------------------------------------------------------TTCAAACAGGTCAAAGTCCTGCAGGTCGTC------------------------------------------GGGAAGGCGGGGCAAGACGTCCGAGAA---
------------------------------GTCCTC------------------------------------CTGGTTGAGCTCCAG---------------------------------------------------------------------------------------------
---------------------------GTCGTTTGGAATGTCCGCTATGTC---------------------------------------------------------------------------------------------------ATTGGTGATGTCGTCGGG------------
------------------------------------CAGCTCGTC---------------------------------------------------------------------------------------------------------------------------------------
------------------------------------------------------------------------------------------------------------------------------------------------------------------------------------
---------------------------------------------------------CGTGCTCAGCTCCGGCGT---------------------------------------------------------------------------------------------------------
------------------------
>ENSTRUP00000007953_TRUB
ATGAGCCTCCCTCTTTCAAATCTCCTGCTGTGCTGCAGAGGGCTGGAGAATGACAGAGCAACAGAGAGGAAGAAAGCAGCTGATCAGTTTCGAAGGCTGATTCGATCTCCAGAGGTCATGCAGGAGTTGGATCGTACCTCTGGATGCAAAACAAAAGGTTCCAATCAGCTCACATGGGAT
GCTGTTTTCAGATTTCTGCAGCGTTACATCCAGAGAGAGACAGAAAGCATGCAGTCCAGTAAATCCAACGTGACGGCATCTACGCTGACCACGCGGCAGAAAAAGATGGCCGAAATGTGCAGCTTAATTAAATACTTCATTCGATGTGCTAACAAACGTGGGCCATGTTTAAAGTGCAGT
GAGCTGCTGAAACACATGACGGAGGTCATGCAGAGTTCATACAGCTGTGCAGCTTATGGAGAAGACTACAGCAGTTTGCTTGTGAAGGACATCCTGTCTGTACGCAAATACTGGTGTGACATAGCTCCACGACAGTGGCACAATCTCTTGGAATTATATTGTCACTTATTCGTCTCTCCA
TCCAAGCCTGTTAACCTTGTTTTGGTGAGCAGAGTCATTCACATGCTGGTGCAAGGCTGCTGCATGCAAACTGAAGGATTCCACAACACACTGTTCAGCTTCTTCTCTAAAGTCCTGCTG---GCCAAG------------------------------------------------CAG
GAGAAACATTTAACTGTTTTGGAACATCTGGTCTCTGCTCTGAATATCTTTGTAAGATCGGTGGCCATGAACCATCGGATGAGGGTGTGTTACTTGGGAGAGTTGCTGGTGCCAGCTTTGTTATGTATCTGGGCAGATATGAGACCCAGTCTGGCTCTGAAAGAGGGCATTTTGGAGTTT
TTTAACCTGCAGATTTGTGCTCACCATCCCAAAGGGGCCAGGACACAGGAGACAGGTGCTTATGCTGAGGACTGGAGCAGGTGGAGGAGTCTGCTGTACAGCCTGTACGATGCTTTAATAGGAGAAATCAGCCAGATAGGCAGCCGAGGGAAATACGTCACAGGAAGCAGACACATAGCT
GTGAAGGAGAATCTTATCCAGCTCACAGCTCACATCTGTCATCAGCTGTTCAGTGACAGTAGTGACCCCCGGGGGTTAGAGGTGACCCAGGGATCCTGCAGA---------------------------GGATCAGCCAGCAAACGCCGGCGCATTGAACTGGGC---TGGGAGGTCCTC
CGGGAACACCTGCAGCCTCAGCATAGTGACTTTGATCTAATTCCATGGCTGCAGATCACAGCAGTCTTGACCTCCACACATCCTTCTATGTTACCTGGTCGGGAGCTGCTCCTCCTGTTGGCGTCACTTTACCAGCTGCTGGCAGAA---CAAAAGAGGGGTGAGAGGGGGCCGTATGTG
CTGCGCTGTTTGAAGGGGTTGGCCCGATGTCAGACCAACTATCCCAACAAAGCCCAAATCCACAGGAGCGAGCTGAGCAGGCTGTGGGCTCGGGTATGTGCATTGGCCCTGAGAGGGGTCAGCTCACCTCAGAGCGAAGCCCTCAGCCTGGATCTTCTGAGAGTTGTTGTCCACGGTGGT
CTAATCAGTGTGGACAGGGAACTGTGGATGCTGTTTTCTGGATCAGTGTGTAAACCATCACTAGCTGCTGCTCTCTGTCTTGCCCAAGCCCTTGTAAAGTGTCCACTCCCTAAAAGCATTGCTTCACCGTCAGACTGCAGATATGTGGGCCTCACTGATAGAATTGCATCTCCTAACCTG
AAGGAGACTCTCATAGCCTGGCTGCTGATGACGGATCAGAGTGATGAGATGGAGGAGAACTCCAAACCGCATCCCATCATCTGCAGGGACTTTCCTTATGATCTGATTGCAAACATCCTGGTGTCCCTGACTATGAAGGACACAGGAACCGTCCTCAGG---------TTTCTG------
---ATGGGTTCCGACGAACAAGAGCAACATTCCCCT------------------GATGGCAAAACCAACTTGGAAGAGATGGAGTTGTTGTTCCTGCAGTTCAGCTTCAACACACTGCCCACCACTGTGGGAGGGACTCATGAGAAGGAGCCACTGGTTTCATCTGGAGGCCAGTTCACA
GCTGCTCCTCACCTCAGAAACAAGCTGGAGGAATTGATGCTTTTAGTTGCTGATAACCTGCTGCTCTTCTACGTTCCTGATGCTCCTTCCACCCCTCCTGAGTGTCTGGTACGCTGTGTTGGTCTTCTAACAGGTGTTCTTGCAGCTTACATTTCCACTGGGGTTATGAGTGAGAAGGAA
GCCTGCTGCTCTCAGATCTTCAGTAAAGCCAAGGTGCTTCTGCAGGAACTGAGCAGTTTTGTTTTTGCTGCTAAAATGAAGATGACAGAAAAAGGAAGCATGAATCCGCTGAGATCTGTCATGAAGCTGTGCACTCAGTCATCCAGCAGGAATGAGAAG---GACAAAGTTTTTCTCGTC
TCCTCCCGTTTGTTTGTTCTGCTCCTGCCAGCTAGTCTCCTCAGTGATCTGGCTGATATCACCAAACTCCTTGTGAGTGAGCAACAGTCAAGCAGTGTTTCTGGGAAAGTTACTGTCACGGATGACAACGATTGTATGAGGGAAGACTGGGACTTGTCCAGAACA---CAAAATGAAAAG
ATTGATCTGTTTGATGAGGGGATTGAC---------------------------------AAAATGGACAACAGCGACAGCATGTGTGGCCCAGCAGGTGCCAAAAGTCTGTTGTCAGAGGACCATTTGGCCCAACAGGACCTGCTTTTCCTGGCAGTTTTGGACTTCCTGTGTGAATGT
GGTTCTGTCCAGCCCATCCATGGTTTGCTTTTCAAACCGCAGGAGGTGCGGCAGAGGCTGTTGCTTCTGTTGAAGCAGGTGGACTTCAGCAAAGCTCTCCATCTCAGCATGTATCTCGTCCTGCTGAAGAAGCTTCCCACTGAA---CACTCTCTGGCACCAGAAGAATTTGACGCATTA
CTTCATCCTCTTGCTGACCTGTGTTCTGACTACCATCAGGATCAGGACATCTGTGCTGCTGTGCTGCTGGGTTTGTTACCATCCATCAGGAGTCTTGGGGAATCCCATCAC---------CCTCCCGAAGAAATGAGACATGTGCAAGGGTCGCTGCTTCAAGTAGTGTCTGGATTCTGC
TACCTGAGCCAAACTGGGAAGTGTGTGGCAGCCGTACGTGTGGCGTTAGTGCAATGTCTGGTGGCTCTGCTGGAGGCAGACCCGAGGTGTAATTGGGCCATTCTGAGCCTGAAGGACCATGATGGCACAGAAAATGACATTCCAGTGTCAGCCATCCTATCATCTCACCTTGCAGATGCC
CACCATCAGGTCCGCATGCTGGTAGCCACATCAGTGGAGCGGTTATTCCTGGAGGTTCAGCCCAATGATCCAGATCAG------------AGGAGG---ATGCTGCCACTTAAAAGGCAGCAGGAAGCCTTTGAAAGTATTTACCTGAAGGCTCAGGAAGGGATGAAGTTCCTGACAAAC
TGCTCCTCTGAGGACCAGCAGGATGAGTCCTTTAACCGCAAAGCTGCCTTGTTGAAGAGCCTGTCTGTTGTGCTGTGCTGTAGTCCAGTCTGTGAAAAACAGGCTCTCTTTGCCCTGTTCCAGTCCTACAAGGAGAACAACATCGAAGAGCAGCTTATTAAAAAGATACTGGGCAGTGTG
TGTAGAGTGTTGGGCTACAGCAGCGTGAAATCATTGGTCACCTCTCATCTCTACTACTTGGTAGCTGAATGGCTTGCGCAGAGACTGTCAGATGACCGCTACACTCTGGGATCTTTTCCTTACACTGTCCTTGACCAGGAAACAGTCAGAGACTTCTACAGG---TCTTCGTACCAGGTC
CTCATACCTCACCTGGTCTTTCTGGATGACTTTGAGCAGGTTAAGTCTATCGGCAGGTGTCTAGAGAGGGACTGGAAAGATTTACTGGCTGACTGTTTCCCCAAAATCATGGTGAACATACTGCCGTACTTCGCCCTGTGTGGCCAGGATGCATTGGTTGCACAGCAGCGAGAGAAGGCC
CACAGAGTGTACGATCTGCTGAAAGATAGCAGCTATTTGGGAAAACAGGAAATGGACAACCTGATCCACAGTAACTTGGCAGATATTGTGGTGGAACTGTTAATGACTCTGTATGAAGGAGGTGGACCTGAAGGT---------------TCCACAGGAGATCTGAAACAATTCGTAGGG
GAATTAGACCCAGCACCAAATCCACCATTTTTTAGCTCCTATGTGATCAAGGCAACCCTGGACTACCTCAGCAAATGTCACAGCGCCAATCACAAGTCCCTGGTAGCCATTCTCTCCAAAACTCCGATCTCTATCCAGAGGATCCTGCTGGCTGTGTGTGATAGAGCGGCAGAAACCACC
AACCGCTACGAACGCCATCGCATCCTCCTGGTGTATCACCTGTTTGTTAACTTGCTGCTCATAGAGGTGAAGGACGGCCTGGGAGGAGCCTGGGCCTTCGTCCTGAGAGACGTCATTTACACACTCATTCACCACATCAACAGCAACCCGCTTCACTCTGATGAGGTTTCCAACAGAAGT
ATCTGTCTGTGCTGTGACCTGTTGACCTCTGTGTGCCGTGCAGCACTGCAGTTCTGTGATGATGCTGTAGACTGTCACCTACAGGTCATTGTGGGGACTCTGGTGGTTCAGGTGACCAGCCGGCCCCCTCCCATCTCACAGCAGATGCTCCGTCTGCTGCAGTTCCTCATCGTAGAAAAT
CAACAGAAG------CTGAAGGAGGTCATCAGCAGGTTGGAGCCTTTTCCAAACCTCCCTGTGTTCACAGAGCTGCGATCTGTACAGAACCAGCTCAAATACAGCACAGGGACCTTTACGCTGACGCAGGAGGTGGACCACTTCCTGTCAGTCACCTCCTGTAGTTCATTACTTCTGACC
AGACTGGAGGGCCTGAAGCAGCTGACCAGGCAGCTCCATGGCAACAAGGGGCAGATCAAAGAGCTTCTCAGAGAATGCCACAGTACGATTCCAACCATCGTGCTGGTGAAGCTTGTGCTCAGCCTACTGCAGCTCTGTAAATTGGCCATCCGCCAGCCTGGAGGAGCTGACATTCTCGAG
GCGGTGGGCAGCTGTCTGGGAGAACTGGGACCTGTGGATTTCTCAACCATTGCCCTGCTTCATAGCAGAGACCCCCTCTATGAGAAGTCTGTCAGTCTCTTCACCTCCACCGAGCTGCAGCAGTTTTATATCATCTTCAATTGCATGAATGATGCACTCACACAGCCTGGCATTGAAGTG
AGGAAGGCTGCTGCTCTGTGTGTGAAGAACATCCTCGCTGCTCAATCTGGAGTCAATTTCTGGGAGCAGCACAAACAGAACCGAGACCCCATGCTGACCTACCTTAATCCCTTTAGAAAGGCCAAGAAGAAGGTGGAAATAGTCAGTGTCGAGGAGAGCTCGGAGGCCAGGAAGAAGCTG
GAGAATCCCACGTTATGGTTCGCTGAGGCAGGCAGCCACGGATCCTGGCTGAAAGCTCTGAGCACTGTCCTGCTGGACAGTGGGGGGGTCAAGAGTGAAGCTCTGCTGCTGTCACGGCCATTGTGTATGGTGTGGGTGGACTGCTGTCAGAGGCTGTTGCCCCTTATCATTCACTCCATC
CTTCAGCAGGATTCTGAT---GGTTCCTGGAGAGAGTTGCTCTCTTCTCACATTCAGGAGTTCTTCCGT---TGTTGTTGC---CGTGCTCAGGCCTCCAATCGCTCCACTGCTGGAGTGCCTCCCAACTGTGACGCTGCAGAGTCGGATGCTGCCAGT---CAGAGCCTGCCGGACCAG
AACTCTCTACGCACAATGTTGGCTGTTATTGACTATCTGAGACACCAGCAGTAC------CCAGTGTCCAATGGTAGCAGGTCCCCTGGAACTGTGTGTGATTCCAACTTCTGGTTGGAGCTGAACTATCTGGAGGTGGCCAAAGCTGCTCAGTCGTGCTCGGCACATTTCACCGCCCTG
CTGTACACGGAAATCTATGTGGACAAGCTCAAAGCTAACATGGAGGACCATTAC---AGCTCCAAGTCGAGAGCAACA---CGCAGACTCACTTTTGATGACACCAGTCAGGCCTTCACCATCTCCAACCTGACTAAGAAGAGTGTGGAAGACACCAACATTAGCATGCAGGAACTGCTG
TTCGAGGTCTATCGGAGCATTGGAGAACCTGATAGCTTGTACGGGTGCGGTGGCGAGATGATGACCAGTCCACTGACCAGGATTAGGACCTATGAACATGAGGCTTTGTGGGGGAAGGCTCTGACGTCCTACGACCTTCACACCTCACTGCCCGAGGTCACCCGGCAAGTCGGGCTTGTA
GAGCAACAGGGCCTGCAGAAATTTGGCCTGAACAGCATCCTAACCACCTACATGAAAGGTCTGGAAAGTGAAGGGGTGGAATATGGATCAGAGCTGAGAGAGCTCCGCTTCCAGGCTGCCTGGAGGAACACTCAGTGGGACTGTGAGCTGCCAGAGAGG---AACAAAACCCAGGCCGGC
TTCCACGAATCAGTCTTCTGTTCCCTGCAAGCTCTGAGGGACAAAGAGTTTAGTGTGTTTGATAAAACCATGCAGAAGGCTAGG------------------ACTACGCTGGTGGAGGAACTGTGTACAGGAAGTCTTGAGGCAGTGTCCTCCTTCTACCCTGCTCTCAGGAACCTTCAG
ACCATCCAGCAGCTGGAGAACATCAAACAGCTCTTTTCC---AAGCCCTTCTCAGATGTGCATCTGCTAGACGTTTGCACCCAGTGGCGGCAGCAGTCCCAGCTGCTGAGTGACAGCGACTTTACACTAGTGGAGCCCATCATGGCTGCACTCTCTGTGGCCCTACACACCCTGATGACC
AAGGTGGAAGACCCTGACAGCAAGCAGTACCTCAGCTCCGTGCTCACTGACCATCTCATGGACCTCTGTCAGCTGGCTCGCAAAGCTGGGAACACAAAGCTGGCAGAGCGTGCAGTCTTCCAGATGAAAGAGCAG---------------TGTTCAGGGAGA---TCTTGTGTGTTAACT
CCTGTGTCCTCATGGCAACTAGAGGAAGCCCAAGTATTCTGGGCCAAGGGTGAGCAGGAAGTGGCTCTGGGTCTGCTGAGACGGATGATAAATAACATGGAGGAAGTG------------GTG------------------GACATAAATCCTGTGGTGGTGCCAGTCTACACCGAGAGC
CTCCGGCTGTGTGGTAATTGGCTGGCAGAGACATGCCTGGAAAGTCCTGGAGTAATCCTGGAAAACTACCTGGAGAGGGCT---GTGGAAGTGATCACGAAGGAATCAAGATCTCCT---CAGGACACCAGACTGCTGAACCAACGAACCGAGGCCTTCCTGGCTCTGGCACGCTTCTCT
GACATGCAGTACCAGATCATTGACAAGTACATGAACTCCTCAGAGTTTGAAAACAAGCAGGCACTGCTGAAGAAGGCCAAAGAGGAAGTGGACTTGATACGGGAGCATAAATTTGTCAGAAACAGGTACACCACAAAGGTGCAGAAAGAGCTGGAGCTCGATGAGAAGGCATTGTCCAAC
CTGCAGGCAGACAAACAGCGCTTCCTCTGTAAGGCAGTGGAGAACTACATCCAGTGTCTGGAAGAGGGAGAAGAACATGACACCTGGGTTTTCCGCCTTGCTTCGCTCTGGCTGGAGAACGGCGACGTCAACGCTGTAAATGCCATAATGAAGAATGGTGTGAAGAAGATCCCCTCCCAC
AAGTTTCTGCCTCTGATGTATCAGCTAGCCGCTAGGATGGGGACGAAGATGGTGTCTGGGATGGCC---AAGGACATGGGCTTTCACAGTGTTCTCTACAATCTGATGTGTAGAGTGTGTACGGAGCACCCTCACCACACACTCTTCATCATCTTTGCCTTGGTGAATGCCAACAAAGAC
AAGGTCTTCTGCACGACAACTGTGTCGAAGGGTGTCCCCTGGCAGTCATCTCCACTCGACCTGGAGCGCTCGGAAAAAGCACAGATGATCATCAATGCGGTCAAGAAGAAGAGAAGCCAGCTGGTCCAAGGAATTGAGCGTCTGTGTGATGCCTACATCACTCTGGCCTACATGGATGCC
AGCAGGCACAAAACTGAGAAGAGGGCGATTCCCATCCCTGCTGATCAGCCAATCATGCAGATTAAAGACCTGGACCAGGTCGTCATCCCCACAATGGAGCTGAAGGTGGATCCATCTGGTCACTATGACAACTTGGTAACGGTCAGGTCATTCATGCCTCACTATCACCTGGCTGGGGGA
GTCAACCTGCCGAAGATCATCGACTGTGTGGGCTCTGACGGTAAAAGCAGGAGACAGCTGGTGAAGGGGAAGGATGACTTGCGGCAGGATGCGGTGATGCAGCAGGTCTTCAGCATGTGCTCCATGCTGCTCCAGCGCAACACAGACACTCGCAAGAGGAAGCTGAACATCAGGCGATAC
AAGGTGGTGCCGTTCTCACAGAGGAGCGGTGTTTTGGAGTGGTGTTCTGGAACGGTGCCCATTGGGCAGTTCCTGGTGGACCCAGATAATGGAGCCCATAAGCGTTTCAGACCTCAGGACTGGACCAACCTCAACTGCCGGCGGAAGATGGCGGTAGCTGCAAATCAG------GGATTT
GATGAGAAGCTCCAGGCCTACAGTGAGGTGTGTAAGAACTTCAGGCCCGTCTTCAGGTACTTCTGCATGGAACGCTTCCTGGACCCCGCAGTATGGATGGAAAAACGGCTGGCCTACACTCGCAGCGTAGCCACCTCCTCTATA------GTTGGCTATATTGTGGGTCTGGGTGACAGA
CACATCCAGAACATTCTGATCGACGAGCAGACCGCTGAACTGGTACACATTGATTTAGGTGTGGCCTTTGAGCAGGGGAAGACCCTCCCCACCCCTGAGACCGTCCCCTTCAGACTGTCCAGAGACATCGTTGACGGCATGGGCATCACCGGCGTTGAGGGCGTTTTCAGGAGATGTTGT
GAGAAGACATTGGAGGTGATGCGGAATTCTCAGGAAGCTCTGCTGACAATTGTGGAGGTGCTGCTCTATGACCCTCTATTCGACTGGACCATGAACCCCCTGAAGGCCTTCTACCTG---CAGCGCGATGAACAGCAGGAGCTCAACGCAACCCTCGGCTCCACAATGGGGGGTGAAAAC
ATGGACAACCAGCGTAAATTCAGC---GACAGTCAGAGCTTCAACAAAGTGGCGGAGAGGGTTCTGCTGAGGCTGCAGGAGAAGCTGAAGGGAGTGGAGGAAGGCACGGTGCTGAGCATCGGGGGGCAGGTCAACCTGCTGATCCAACAGGCCATGGACCCCAGGAACCTCAGCAGATTG
TTCCCAGGCTGGCAGGCCTGGGTG
>ENSDARP00000015167_DRER
ATGAGTCTGGCGCTGCACGAGCTGTTAGTGTGCTGCAGAGGACTTGAAAATGAGAAAGCCACAGAGAGGAAGAAAGAGGTGGATCGCTTCAGGCGGCTCATCTGTTCACCAGACACTGTGGAAGAACTTGATCGTACATCAGGAAGC------AAAGGCTCCAAACAGCTCACCTGGGAT
GCTGTTTTCCGTTTTTTACAGAAATTTCTTAAAAAAGAGACTGAACTTCTGCAGTCAGGAAAAGCCAACGTTTCAGCCTCCACTCAAGCAAACCGGCAGAAAAAGATGCAGGAAATTAGCAGCCTCATGAAGTTCTTCATCAGATGTGCCAATCAACGCGGACCGAGGTTAAAGTGTGCA
GAGCTGATATCTCATGTGGTGGAGGTTCTTCAGAGTCCATTCAGCTGTGTGGCCTATGGCGAGGACTACAGCAGTATTCTGCTAAAGAACATCCTGTCTGTCCGAAAATATTGGTGTGAGATGAGCCAGCAGCAGTGGCACAGTTTGCTGGATTTGTTCTGTGGGCTGTTTAATAGGGGA
ACCAGGTCAATCAACAGAGTTCAAGTGAGTCGTATCATCTACACGGTGGTTTGGGGCTGTTGTGTCCAAACAGAGGGATTGTCCCACACTCTTTTCAACTTCTTTCTTAAAGCTCTGAGCAACAGCAGG------------------------------------------------GCA
GAAAAACAGCTGATGGTTCTGGAGAATCTGGTATCTGCTGTAAATGTGTTCCTGCGCTCAGTGCTTCTCTCCTGCAGGAAGAGGGTGTGTGGTCTGGGTGAGGAGGTCCTGTCAGATATGCTGTGCGTTTATACTGGGATGAGACCCAGCTCAGTACTTAAAGAAGAGCTCGTGAAATTT
TTCCAAATTCAGCTTTTTGTTCATCACCCCAAAGGTGCAAAGACTATTGAGACAGGTGCACAGGCTCAAGACTGGGTGAAATGGCGTAGTCAGCTCTGCACGCTCTATGACGCCCTTGTTAGTGAGATCAGTCAGATCGGCAGCAGAGGCAAATACGCCACAGGCTCACGCCATATAGCT
GTGAAAGAAAATCTTATTGAACTGACAGCTGATGTATGCCACCAGCTGTTCAATCAGAGC------ACTCGTGTTCAGGAAGTGACATCATCTGTCTGCCGGGATACTCAGCGGGATAGTCCG---------CAGAGCTGCAAACGGAGACGTGTTGAGCTGTCAAACTGGGAGTTGATA
CGATCCAAGCTGCAGCCCCACCACAGTGACTTTGACATGATCCCCTGGTTACAAGTCACAGCTGCTCTGATATCCAAATACCCATCAATCCTGCTTACTGATGACGTTGTGCCTCTGCTGGGCTTACTCTGCCAGCTTCAGGGTGAACAGCAGCGTCGGGGTGAGAGGGCACCGTATGTC
CTGCGCTGCCTGAAAGAGTTGGCCCTCTGTCATGCCAAGAGCTCGGCAAACTCCTCAGCTTGCACAGCTGAACTGGGCCGTCTGTGGGCCAGAGTTTGGGTTCTGGCTCTGCGTGGAGTGAGCTCAGCCCAAACTGGCAGTTTGTGCCTGGAACTGTTGCGAATCATGGTGCAGGAATCC
CTGGTGCCCGTTGATAGAGAGTTCTGGAAGGTCTTCTCTGGTGCTGTTTGCAAGCCATCTCTTGTTAGTGCCCTCAGTTTGACCCAGGCCTTGTTGAAGTGCTCTGTCCCTAAAAGTGTCCACAGTCGAGATGCCACCAGTGTAGTGCTGACGGATGCAGGTGGAGAGCCGCCCTCTCTG
AGAGACTCCATTATCAGCTGGCTGATCATGAACGAACAGAATGAGGAGACAGAGGAGAACTGCAGACCTCACCTCATTATCTCCAGGGATTTTCCACTTTACCTCATTCCTAGAATTGTAGTGTCATTGACACTAAAAGACAGCAGAGCAGGACTGACA---------TTTCTG------
---ATGGGCAGCCTGAAGCCAGACTGTTTCTCTCCTGAGAATTCTTCCTTGACTGAGACGAAGGCCACTATGGATGAGGTTGAGAGTCTCTTTCTGCAGTTCAGTTTTGACGAAGCACACTCTAGTGCTGGATTTACTGTTGACAAAGACAGCGTTTACTCAGAGAAACCACAGTTTACT
GTTATTCAAGCTCTCAGAAGCAAACTAGAGCACAGTCTGCTGTCTATCGCCGAGCAGCTCTTTACCTGCTACTCTCCTGATAGTACAAACACTCCTCATGAGTGTGTGTTGCGCTGTGTTTCTTTGCTCATTGGAGTTCTGGCTGCTTATGTGTGCATTGGGATGCTCTCAGAAGAACAG
GCCTGTCTCTCTCCTCTCTTCCTAAAAGCCAAGGCATTAGTACATGAATTTAGTCATTACACATCAACAGCAAAGAGCAAACTAGCTGAAAATGAGACCCTCGCATCTGTTCAATCAGTGATGCTGTTGTGCTCTGATTGTATTTGCAGAAGAGAAAAGGGGGACAAAATGTCGACCATC
TCACGCACGTTATTCATGAAGACTTTGCCTGTGAGGTTGCTGAATGACCTGTGTGACATGTCCAAACAATTG---------------TTGAGCAACTCTGGTAAAAAAGACACCATAGTCATAGAAAGCGAACCAGTGGATATGCAAACGAGCAGAATCCAAGTGGACAATCAGGAAGAG
ATTGATCTGTTTGAAGATGGTGATGGGACCCAACACATCACTTCCAGACCTTCCCAGTCTAACGAAGAAGCTGCTGATTCAAAGTTCATCACA---GGGACCAAGAGTGCATTATCTGAAGAGCACTTGTCTAAGCAAGACTTGACCTTCTTGTCTGTACTTGGATTTCTGTCGTTATGT
GCGTCTTCGGAGCTCAACGGTGGATTCTCCTTCAAACCTCTGGACACACAACGCAAATTGCTCAAACTACTTGATCTCGCAGATTTCTCTCAAATGCTGCACCTACAAATGTATCTGTCCTTGCTGAAGAAACTCCCAGCTGAAGTCGCATCTCTGGATCCTGAAGAATTTAATGCTCTT
CTCAGACCTCTAGCAGACGTTTGTTCTCTATATCGGCAAGACCAGGAGGTTTGTTCTGCCATCCTTTTCTCTCTTCTGCCATCCATCCGCTGTCTGGGTCTGAGTTCTTCTGGGAGTGAGCAGGAAGAAGACATGGCAGATATTAAAGGCAGTCTGCTGAAAGTCATATCAGGATTCTGC
TTCCTGGGGAAATCTGGCAAATGTACTTCCTCTGTGAGGGTAGCATTAAGGCAGTGTTTACTGGCTTTGCTTGAGGCGGACCCTTGCTGCAAATGGGCGGTGCTAACACTG---------------AGGGAGGAGGAGCTTCCAGTCTCTGCCGTTCTTTCATCTCTTTTGGCAGATTCC
CATCAACATGTGTGTATGCTCACAGCACTGTCTGTGGAGAGCTTGTTCCTTAAAAAA------------------GCACTCCATAGCAGTAGGAAGATGATGCTTCCTCTGAAGAATCAGCAGACGGCCTTTGAGAATATTTACCTCAAGGCTCAGGAAGGAATCAGGCGGCAGAAGAAT
TGTCCATCAGAAGACTTACCTGACGAGACCTTTAATCGGCGGGCAACTTTGCTCAAAAGTGTCTCCATGGTGATGTCCTGTAGCCCTGTGTGTGAGAAGCAAGCCCTGTTTGCACTGTTTCAGTCCTATAAGGAGAATGGCATTGATGAACAGCTTATCAAAAAGGTTCTGAGAGGTATA
TCCAAGTCTCTTGGAAACAGGGACCATAAGAGTTTAATTAATTCACACCTGTATTACCTGGTGGCTGAGTGGCTGAACCAAAAACAGTCCGATTCCAGTTACACACTACAGTCCTTTCCTTACGCACTGCTGGACTGCTGCAGTCTGGAAGAGTTCTTCAGG---TCATCCTATCATGTG
CTGATCCCACACCTGGTCTTCCTGAATGACTTTGAGGGGGTGAAATCCATTGGAGATCACCTGGGTCAGGACTGGAAACAGCTGCTGGCTAAATGTTTTCCCAAAATCATGGTGAACATCCTGCCTCACTTTGCTCTTGCTGGACAAGACACACATGTGGCGCAGCAGAGGGAGAAAGCA
CACAGAGTATATGACATACTGAAGAACAGCAACTGCCTGGGAAAACAGCAAATTGACAGTTTAATTTGCAACAATCTGCCTGACATTGTGGTGGAGCTTTTAATGACACTCCATGAG---------ACAGCAGGA---------------GATAAAGGAGACCTCCAGAAATTTACTGGA
GAGCTGGATCCTGCTCCAAACCCACCATTCTTCAGCTCATATGTGATCAAAGCCACACTGGATTACCTGAGCAAATGTCACAGTGCCAACCACAAATCTCTGGTTGCCATCCTGTCCAAGACTCCAATGTCCATTCAGAGAATTCTGGTCGCAGTCTGTCAGAAGGCCGACGAGACCACC
AATGCCTACGAGAGGCACCGCATACTGATGATGTACCATTTATTTGTCAGCCTGCTGCTCAAGGAGGTGAAGGATGGGCTTGGTGGAGCCTGGGCGTTTGTGCTGCGGGACATCATCTATACGCTCATTCACCACATCAACAGCAGATCATCTCAGCAGGATGAAGTGTCCACTCGCAGT
CTCTCCCTCTGCTGTGACCTGCTGTCGCTGGTCTGTCAGACGGCTGTGGAATACTGCGACGATGCTCTAGAGAGCCACCTGCAGGTCATTGTGGGTACTCTCACAGCACAGGTCACTGAACAATCT---GCAATATCTGAGCAGGTTCTCAGTCTCCTGAGGTTCTTGGTTATGGAAAAC
CCAGAGAACAGGATGTTGAGAAAGTCCATCCCCTTGCTGGAGCCTTTCCCTGAGCAGCCAAACTTCGCAGAGCTCAGAGCTGCCCAACATGCTCTCAAATACAGCTCAGGAGCTTTCACTCTCAGACAGGAAATTGAGCATTTTCTGTCTGTTGCATCTTGTGATTCTTTGCCCTTGGCC
CGTTTGGAGGGATTGAAAGATTTGAAAAGGCAGCTTCACAGCCATAAACAGCAGATTGGACAACTTTTGAAAGAATGCCATGCTGATCTTGACAGCTGTATTCTGGTTAATCTGGTCCTCAACCTTCTTCAGCTCTGTAAAATCGCGGCTAACCACCCTGGTGGAGGAGACATCATGAAG
GCTGCTGGTCGGTGCCTGGGGGAACTTGGACCAGTTGACTTATCATCCATTGCTTTGCACCATGGGAAAGACCAGCTGTATGCTAGAGCAGCCAAACTGTTCCATAATGTCCCTCATCAGTGGATCTTCATTATCCTGAACTCCATGGACAATGCACTCACCAATCACAGTATTGCAGTG
CGTCAGACTGCTGGCTTGTGTATAAAGGATATCTTGGCCACTCAGTCTGGGATTGAATTCGGGGAAATACATAAAAGTAAAAGGGATCCTTTGCTGGCATACCTAAACCCCTTTCGCTCTTCCAAGAAACGGGAACCCATAATGGCTATGGATGTGACTCCAGAGTCCAGAGATAGGCTG
ACGAGTGCTGACCTCTGGTTGATGCAACCTGACGGACACAAGGACTGGTTAAAGAACCTGTGCATGGCCCTGTTAGACAGTGGAGGAGTGAGAAATGAGGCCCTGCTTCTCACCAGACCTCTCTGTGAGGTAAAAACCGACTTTTGTCAGAGGATGTTGCCACTCTTTGTTCATGATATT
CTTCTGGGAGACGTGGAT---GGTTCCTGGAGGCAGCTGTTATCCACACACATTCAGAGTTTCTTCAGTCAGTGCCGGAGA---CCCTCTACACCCACCAGTCGCCCAACCACA------CCGATGCTCTCTGATTCAGGAAACACTACTGATGCTGCTAACCAATGTCAAATAGACAAA
GCCTCACTCCGCAGCATGCTGGCGGTCATAGACCATCTCAGACAACAGAGTCGC------CCCTTGGCACCTGGAAGTAATGAGTACGGGACGGTGTGCGATTCCAATTTTTGGCTGGATCTGAATTATCTGGAGGTGGCTGGAGCCGCTCAGATGTGTTCTGCCCATTTCACTGCTCTC
CTTTACTCTGAGATCTACGTCGACAAGATCAGATCCAACATGGAGCAGAATCGA---AGATCTCAGTCTCGAGCGTCA---CGGCGGATCACGTTTGAGGACAACAGCCAGACACTCTCTGTCAGCAATTTGAATGAAAGGAGTTTGGAAGACTCTGGTTTCAGTCTCCAGGATCTTTTG
ATTGAGGTATATAGGTGCATTGGAGAACCTGACAGTCTGTATGGGTGTGGAGGGGGCAAATTAACCAGTCCTCTGACTAGAATTCGAACATACGAACATGAGGCCATGTGGGAAAAGGCTTTGGTTTCATATGACCTTCACTCCAACCTCCCCGAGGTCACACGACAGATTGGCATAGTA
GAG------GGTCTGCAGAACTTTGGTCTGTGTAGCATTCTGAGCACGTATCTTCACGGGCTGGAGAAAGATGGGATGGAGTGGGGTCCTGAACTCCGAGAGCTGCGTTTTCAGGCAGCCTGGAGAAGCACACAGTGGGACTGTGACCTGCCTGAGAGAAATGAGAAGCTGAAGCCAGGC
ATCAATGAGTCCTTGTTCAATGCCCTCCAAGCTTTGAGAGACAAAGAATTCTCTTTGTTTGAGCAAACCCTGAACTATGCCAGA------------------GGTCGTGAGGTTGAGGAGTTGTGCCGTGGGAGTCTGGAGGCTGTGTCTTCACTTTATCCCGCTCTCTGTAACCTGCAG
AGGATCAGTGAACTCCAGAGTGTCGAGGAACTTTTCTCC---AGGCCAGTAACTGACTCCAGCCTCAATGAGGTGTACAGAAAGTGGCAACAGCACTCCGACTTGTTAACCGACAGTGATTTCAGTTTGGTGGAGCCAGTCTTAGCCCTTCGCTCCTCCATACAGGAAGCCCTGATTTCC
TCAGAGACTGATCCGGACAGGAAGAACTACCTTATTTCGACATATTCCTCTCACCTGATGGAGCTGTGCAGACTGGCTCGTTCTGCAGGAAACACACAGCTGGCAGAGCGAGCGGTTTTCCACATGAAGCAGCACAATCTGGTAATGAGTGGCAGCGGCAGCAGCTCGTGGGCC------
------------TGGCAGCTGGAGGAGGCGCAAGTGTTCTGGGTGAAGAAGGAACATGGACTGGCTCTGGAGCTGCTCAAACAGATGATCCATAAGCTAGATGATCTG------------GTG------------------TGTGTGAATCCAGCTGTGGTGCCGGTGTATTCTGAGTGT
TTGAGATTATGTGGAAGCTGGCTGGCCGAATCCTGTCTGGAGAGCCCTGCTGTCATACTGGAGAATTATCTAGAAAGGGCT---GTGGAGGTCATTGAGGAACACTGT---GGCGGT---TTAAAATCAAAACTACAGAGCCAGAAAACCCAGGCCTACTTTTCGCTGGCCCGTTTTTCT
GACGCACAGTACCAGGGCATCGAAAACTACATGAAGTCATCCGAGTTTGAGAATAAGCATGCTCTTCTGGAGAAGGCTAAGGAGGAAGTTGATCTTATGCGAGAGAGGAAGGTCAACAACAACAGATACACAGTGAAAGTTCAAAGGGAACTAGAGCTGGACGTCAAGGCACTGGCTAAC
CTGCAGGCCGACCGCAACCGCTTCCTCCTCAAGGCTGTGGAGAACTATATCGAGTGCCTGGAGCTGGGAGAGGAACATGACACTTGGGTCTTCAGGCTGGCCTCTCTCTGGCTAGAGAATGCTGATGTCAAAGCCGTAAATGACAAGATGAAGAGTGGTGTAAAGAAAATCCCCTCATAC
AAGTTCCTGCCCCTGATGTACCAATTAGCTGCTCGAATGGGCACTAAAGTGTCCAGCTCCATGGCGTCACAGGATGTGGGCTTCCATCATGTGCTTAACGAGCTAATCTGTCAGTCATCCGTCGATCATCCCCACCACACTCTCTTCATCATCTTAGCACTGGTCAACGCCAACAAGGAT
GACAGCTTTTCCCGCAGCCGTTCATCTAAAAGCAGTGCAAGGCAACCTTCACCTCTGGACTTGGAGCGGGCAGAAGTCGCTCGTAAGATCATTGATGTGGTTCGTAAAAAGAGAGCCAAGATGGTCAAAGACATCGAGATGCTTTGCAATGCCTACATCACTTTGGCATATATGGATGCC
AGTCGCCATAAAACTGAAAAGAAAGCCATACCTATTCCAGCTGAACAGCCCCTCATGCAAATTAAAGACCTTGAAGATGTGATCATTCCCACCATGGACATCAAGGTGGACCCATCAGGCAGATATGAAGACGTTGTGACAGTCAGATCATTCAAACGTCACTTTCACCTGGCCGGAGGC
GTCAACCTACCCAAAATAATTGACTGTGAGGGATCAGATGGCATAAGCAGAAGACAGCTAGTCAAGGGTCAGGATGATCTGAGGCAGGACGCAGTGATGCAGCAGGTTTTCCACATGTGCTCCACTCTTCTGCAGCGCAATGCAGAAACTCGCAAGAGGAAACTCAACATCCGCCGTTAC
AAAGTGGTGCCGTTTTCCCAGCGCAGTGGTGTTTTGGAGTGGTGTTCTGGTACTGTTCCCATCGGAGAGTTCCTGGTGGACCCACAGAAGGGGGCGCACAAACGCTTTCGCCCACAAGACTGGGCCAACATGCTGTGTCGCAAGAAAATGATGGAGGCTCAAAGGATG------GAATTC
AATGACAAACTGCAGGCTTTCACAGAGGTGTGCCAAAACTTCCGACCAGTATTCCGATACTTCTGCATGGAACGCTTTTTGGACCCTGCTATCTGGCTGGAGAGACGGCTAGCTTACACTCGTAGCGTGGCCACCTCTTCTATT------GTGGGTTACATTGTTGGCCTGGGCGATCGA
CACATTCAGAATATTCTCATTGATGAACAGACCTCAGAACTGGTCCACATTGACCTCGGTGTTGCGTTTGAGCAGGGCAAAATCTTACCCACTCCTGAAACGGTTCCATTCAGATTGTCTCGAGACATTGTGGATGGCATGGGCATCACTGGGGTGGAGGGTGTCTTCAGAAGATGTTGT
GAGAAAACAATGGAAGTTATGAGGAGTTCTCAGGAAGCCCTTTTGACCATTGTGGAGGTGTTGCTGTATGACCCTCTGTTTGACTGGACCATGAACCCTCTGAAGGCCTTCTACCTGCAGCAGCATGACGAGCAGGCTGAACTCAATGCCACCCTTAACCCCACGCCGGGTGGAGATGAG
ATTGAAACCCACCGCAAGGCCAGT---GACAGTCAGAGCTTCAATAAAGTGGCGGAGCGTGTGCTGCTCAGACTGCAGGAGAAGCTGAAGGGGGTTGAGGACGGGACGGTGCTCAGCGTCGGCGGACAGGTAAACCTCCTCATTCAGCAGGCAATGGACCCCAAAAACCTCAGCCGCCTC
TTCCCTGGCTGGCAGGCCTGGGTG
>ENSGACP00000009262_GACU
ATGAGTCTGGTTCTCAGTGATCTGCTGGTCTGCTGCAGGGGGCTGGAGAATGACAAGGCCACAGAGAGAAAGAAAGAAGCTGAACGCTTCAGGAGACTCCTTCGCAGTCCAGAAGTGGTTCAGGAGTTGGATCGCACCTCCGGACCTAAAGCGAAAGGCTCTAAAACCCTGACATGGGAT
ACCGTTTTCAGATTTTTGCAGCGTTACGTCCAGAAGGAGACGGAAAGCATGCAATCGAGCAAATCCAACGTCACTGCGACCACGCTCGCCACACGGAAGAAGAAGATGGCTGAAATGTGCAGCTTGATGAAATACTTCATTCGATACGCAAACAAACGCGGACCCCGCCTCAAGTGCAGC
GAGATGCTGAAACACGTGATGGACGTCTTGCAGAATTCATACAGCTGTTCCGCCTATGGAGAAGATTATAGCAGCCTCTTGGTAAAGGACATCCTCTCCGTCCGCAAGTACTGGTGTGACATCCTTCCGCAGCAGTGGCACAATCTTTTGAACTTGTACTGCGAATTTTTTAACGCTTCG
TCCAAGTCCATCAACCGCGTTCTGGTGAGCCGAGTGATCCGCACGCTGGTGCAGGGCTGCTGCATGCAGACGGACGGATTCAACGACGCCCTGTTCGCCTTCTTCTCTAAAGCCCTTCTGAACGCCAGGCGAGGGCTTTTATTGAATCCGCGTTTCAAATTGGCCATTTTGCCTACGCAG
GAGAAGCACCTGGCTGTTTTGGAGCACCTGGTCTCGGCGCTCAACAGCTTCTTGAGATCCGCGGCCATGAACTGTCGCATGAGGGTGTGTCGCCTCGGCGAGGAGCTCCTGCCTCCACTGCTGTATGTCTGGGCAGATATGAGGCCCAGCTCGGCTCTCAAAGAGGAGATTGTGGACTTC
TTTAACCTGCAGATTTGTGTCCACCACCCGAAAGGAGCCAAGACACAAGACACCGGT---AGAGCAAAAGACTGGACCAGGTGGCGGAGTCTGCTGTGCAACCTGTATGACGCCTTGATCAGGGAAATCAGCCATATAGGCAGCAGGGGGAAGTACGTCACTGGGACACGACACATAGCT
GTCAAAGACAATCTCACTGAGCTCACGGCTGACATCTGTCATCAGCTGTTCAGCGACGACCATGACACCCATATCGTGGAGGTGACCCAGGCCTCCTTCAGAGCCACTCAGCTGGGGAGTCCCACCCACGGCTCGGCCAGCAAGCGCCGGCGCATCGAACTGGGC---TGGGAGGTCCTG
CGGGAGCATCTGCAGCCTCAGCTGAATGACTTTGATGTCATACCATGGCTACAGATCACCGCAGTGCTCGCCTCCAAGTACCCGTCCATGGTACCCGGCCAGGAGCTGGTCCCGCTGCTGTCGGCGCTGTACCAGCTCCTGGCCGAG---CAGCGGAGGGGGGAGAGGGGGCCGTACGTG
CTGCGAAGTCTGAGGGAGCTGGCCCGGTGCCAGTCCTGCCACCCGGACAGGGCCCGTGTCCACGGCGCCGAGCTGGCCCGGCTGTGGGGTCGGGTGTGGGCGCTGGCGGTGCGGGGGGTCAGCTCGCCTCAGACCGAGGCGCTCAGCCTGGACCTGCTGAGGTCTGTTGTCCACGGAGGA
CTCATCAATATGGACCGAGAGTTCTGGAAGCTCTTCTGCGGATCAGCATGTAAACCGTCCCAGGGCGCTGCTCTCTGCCTGGCCGAGGCCCTGCTGAACTGTCCTCCCCCTAAAAGTATCATCTCACGCTCGGCGAGGGACTACGGGGGGGTCACGGAGGGTTCTGCAGCACACGACCTG
AAGGAGACCCTAATAGCCTGGCTGCTGATGAGCGATCAGAGCGAAGAGCTGGAGGAAAGCTCCAGACCTCACCCCATCATCTGCAGAGACTTCCCTTACAACCTAATAGCGACCCTCTTGGTGTCCCTGACCTTGAAAGACACGAGAACGGGCCTGAAGCCTTTCGACTTTTTATTTTTA
TTTTTAAGTGCCTTCTCTCAAGAAAAAACAACACCC------------------AAAGCCAAAGACAACCTGGAGGAGATTGAGAGGCTCTACTTGCAGTTCAGCTTCAACACGCTGGCCTCTCCCACGGCCGTCGCCGGCGAGTCAGCGGCAGCGGCTCGGACTGACGGGCGATTCGCT
GCCGTCCTCTTCCTCAGGAACAAGTTGGAGCAGTCGCTGCTTTGCGTGGCCGACAACCTGCTCAACTGCTACTCTCCCGATTCTCACTCCACGCCGCCAGAGTGTCTGGTGCGCTGTTTCACGCTGCTAACCGGGGTGTTGGCGGGTCACGTATCCGCTGGGTTTCTGACGGAGGAGGAG
GCCTGCCGCTCGCCACTCTACACTAAAGCCAAGGCGCTGGCCCAAGACTTCAGCGGCTTTGTCTCTAGCGTGAGAGTGAAGATGACTGAGGAAGGAACCATGAGCACACTGAGATCTGTCATCACGCTCTGCACACAGTCGGCCAGCAGGAAAAACAAG---GACAGCGTTGGTCCCGTC
TCCTCCCGTCTGTTCATGATGATTCTGCCGGCCAGTCTCCTCTGCGAGCTGGCTGACATCTGCAAACTGTTG---------------TTAAGCGACGTTTCCAAGAGGGTCAGCTTCGTGGACGAAGACGACCATATGGACGATGACCTGGACGTGACCAGAACTCAACAAGGAGACGAC
ATTGACCTGTTCGACGAGGGCGAG------ACCAGCAACGGCGATGGGAGTCACAGAGCGAAGGGCGACAACAGTGAGGCTTCCTGT------------GCAAAAAGTCTGCTTGCAGACGAACATCTGGCCCAGCAGGACGTGGCTCTCCTCGCCGTCCTGGAGCTCCTGTGCGCGTGC
GGCTCCGTGCGGCTCGTCCCCGGCCTGCTCTTCAAACCACAGGAGGTGCGGCGCAGGCTGCTGCTGCTGCTGGAGCAGATGGACTTCAGCAAAGCCCTGCACCTGAACATGTATCTCGTCCTGTTGAAGAAGCTTCCCGCCGAG---GACTCGCTCTCGCCGGAGGAATTTGATTCCCTG
CTCCGTCCTTTGGCGGACCTGTGTTCTTTGCACCGTCAGGACCAAGAGGTCTGTACAGCTGTTCTGCTCGGTTTGTTGCCCTCCATCGCCAGCCTTAGGAACACCCACCAC---------ACTTCGGAGGAGATGAAACATGTTCAGGGATCTCTGCTACAAGTGGTGTCTGCATTCTGT
TTCCTGGGTCAAACGGGGAAAGGCATGACTGCTGTGCGAGCCGCCTTGGTGAGATGTCTGGTGGCTTTGCTGGAGGCTGACCCTTGTTGTAGTTGGGCAGTCTTAAGCATCAGAGGGGCCGAG---AGTGCGGAAGATCGGCCCGTGTCCGTCATCCTTCCTTCTCACCTCGCAGACGCC
CACCACCAAGTCCGCATGCTGGTAGCCATGTCGGTGGAGAGGTTGTTTCTGGAGACGAGAGCGGAGCTTCCAGACAGG------------AGGAAC---ATGCTGCCGCTTAAACAACAGCAGGCGGCTTTCGAGAGCATTTACCTGAAGGCTCAGGAAGGAATGAAGCCTCCCAGAAGC
AGCTCAGCCGAAGACCAGCAGGACGAGTCGTTCAACCGCAAAGCCACGCTGTTGAAGACCTTGTCTGTTGTGCTGCGTTGTAGCCCGGTCTGCGAAAAACAGGCTCTGTTTGCCCTCTTCCAGTCCTACAAAGAGAACAACATAGAGGAACATCTCATCAAAAAGATGCTGGGCAGCGTT
TCCAGAGCGCTGGGCTACCGGAGTGTGAAGACATTCGTCAGTTCCCACCTGTACTACCTGGTAGCCGAGTGGCTGGCGCAGAGACAGTCCGACGACCGCTACACTCTCGGATCTTTCCCGTACACCCTCCTGGACCACGACACGGTCAAAGACTTCTATCAC---TCTTCCTACCAGGTG
TTAATCCCCCACCTGGTCTTCCTGGATGACTTTGAGCAGGTGAAGTCTATCGGCAGGTATCTCGACAAGGACTGGAAAGTGTTGCTGGCCGACTGTTTCCCAAAGATCATGGTCAACATCCTGCCGTACTTTGCCTTGTCGGGCCAGGATGTGCATGTCGCGCAGCGGAAAGACAAGGCC
CACAAAGTGTACGACCTGCTCAAAGACGACAACTGTCTGGGCAAACCGCAAATTGACACGCTGATCCGCAGCAACCTGGCGGACATAGTGGTCGAACTGCTGATGACTCTGTACGAAGGAAGTGGAGCCGACGGG---------------AACGGAGGAGACCTGAAGCGCTTCACAGGG
GAACTGGACCCCATACCGAACCCGCCATACTTCAGCTCTAATGTCATTAAAGCCACGCTGGAATACCTCAGCAAGTGCAACAGTGCAAACCACAAGACTTTGGTAGCCATTCTGTCAAAAACTCCAATTTCCATCCAGAGGATTCTGCTGGCGGTGTGTGAAAGGGCAGCGGAGACGACC
AACAGCTATGAACGTCATCGCATCCTGCTCATGTATCACCTGTTCGTCAACCTGCTGCTCGTGGAGGTGAAGGACGGCCTCGGAGGAGCCTGGGCCTTCGTCCTCAGGGACATCATCTACACACTCGTTCACCATCTGAACAGCAGACGAGCTCAATGCGATGAGGTTTCTACCCGGAGC
CTCTCTCTGTGCTGCGACCTGTTGACCTCCGTGTGCCGGGCAGCGCTGGAGTTCTGTGACGGCGCTCTGGACGGCCACCTGCAGGTCATCGTCGGGACTCTAACCGCTCAGGCCAAGAGCCGGCCC---GCCGTCTCAGGGCAGGTGAACAGTCTGTTAAGGTTTCTCGTGATAGAAAAT
CAAGAGAAG------TTAAAAGAAGCCATCAGCCGCCTGGAGCCTTTTCCTGACCTCCCTGAATTCCGAGAGCTGCGCTCTGTACAGCGCAGGCTCAAATGTAACACTGTGATCTTCACTCTGAGACAGGAGATTGACCACTTCCTGTCAGTGACGTCCTGTGACTCCTTACCTCTGACC
AGACTGGAGGGGCTGAAGGAGCTGACCAGGCAGCTGCATGACAACAAGCACCAGATCCGGGAGCTGCTGAAAGAGTGCCATGCCGAACCCTCCGACAGCGTGCTGGTGAGGCTGGTTCTCGGTCTGCTGCAGCTCTGTAAGCTGGCAGCCAACCACCCGGAAGGAGCCGACATTCTTGAG
GCAGCGGGCAGCTGTCTGGGGGAACTGGGTCCCGTGGACCTCTCCACCATCGCCCTTCTTCACGGCCGAGACCCCCTGTATAAAAAGGACGCGTCCCGCTTCAACTCCACAGAGTCCCATTGCCTCTACGTCGTCCTGAACTGCATGAACGACGCACTCACTCAACAGCGTATCGAGGTG
AGGCAGGCGGCCGCTCTGTGCGTGAAGCGCATCCTCGCCACTCGGTCCGGAGTCGATTTCTGGGAGCAACACAAAGACAGCAGAGACCCCCTGCTGGCCTACCTCAACCCCTTTAGAAAGGCCAAGGAGAAGGCGGCAGTTCTGACCGCTGAGGCGAGTCTGCAGGCCAAGGAGAAGCTG
GTGAGTCAGCAGCTTTGGATTCCCCGGGCAGGCGGCCACAAGGCCTGGCTGAAGGCCCTGTGCACCGCCCTGCTCGACAGCGAAGGGGTCCGGAGTGAAGCGCTGCTGCTGTCCCGACCGCTGTGCCTGGTGCGCGCGGACTGCTGCCAGAGGCTGCTGCCGCTCATCATCCACTCCATC
CTCCTGGAAGACAGTAAC---GGCTTGTGGAGGGAGACGCTCTCCTCCCGCATCCGGGACTTCTTCAGCTTTTGTTGCAGA---AGCGCTCAGGCCGCCAGTCGCTCCGCCACG------CCGCTCAGCTCTGACTCC---GAGTCAGAAGCTGCCAGT---CCTGGCCTGTACGACAAG
AACTCTCTGCGCACGATGCTCGCCGTTATCGACTATCTGAGGCACCAACAGAGA------CCTCTGGAAGCTGGAAGCTCCTCCTTTGGCACGGTGAGTGACTCAAACTTCTGGCTGGAGCTGAACTACCTGGAGGTGGCCAAAGCGGCGCAGTCCTGCTCGGCACATTTCACCGCTCTG
CTGTACACCGAGATCTATGTGGATAAGATCAAAGCCGACCTGGAGGAG---------------------------ACAACACGTAAGATCAATTTTGAAGAGAACAGCCAGAACTTCACCATCTCCAGCCTCACTGAGAAGAGCATGGAAGACACCAATATCAGTCTGCAGGAGCTGCTG
ATTGAGGTGTATCGCAGCATCGGAGAGCCTGATAGTCTGTACGGCTGCGGCGGAGAGACCACTACAAGTCCGCTGACAAGGATTCGAACCTACGAGCACGAGGCCATGTGGGGGAAGGCGCTGACCTCATACAACCTCCACACTACTCTGCCCGAGGTCACTCGTCAAGTGGGAATTGTG
GAG------GGCCTGCAGAACATTGGTCTGAGCAACATCCTCACCACCTACATGAGGGGTCTGGAGAGTGAAGGGGTGGAGTGGGGGGCCGAGCTGAGAGAGCTCCGCTTCCAGGCCGCATGGAGGAACACGCAGTGGGACTGTGAGCTGTCAGAGAGGAGTGAGAAATCCAAACCCGGC
TTCCACGAGTCAGTGTTTAGTTCCCTGCATGCGCTGAGGGACAAAGAGTTCTCCGTATTCGACGAAACTCTGAAACAGGCCAGGTATGATTTTAATAAGAAGGGTGCAGATGTGGCGGAGCTGTGCAGAGGAAGCCTGGAGGCCGTGTCTTCTCTGTACCCGTCTCTCAGGAACCTGCAG
AGCATCAGGGAGCTGGAGAGTGCCAAACAGCTCTTTGCT---AAGCCCTTCTCCGATGTGACTCTGAGGGAGGTTTGCAGAGAGTGGCGACAGCACTCCGAGCTGCTCGCCGACAGCGACTTCGCTCTGGTGGAGCCCATCCTGGCCCTCCGCACCGTGGCCCACCAGACCCTGCTAGCC
AGGGGGGGAGACCCCGACCACATCCAGTACGTCAGCTCTGTGCTCAGTGACCACCTCATGGAGCTCTGCCGGCTGGCTCGAAATGCTGGGAATACACAGCTCGCAGAGCAGGCCGTCTTCCAGATGAAGCAGAAT---------------GGTGGTGGAGGG---TCCTGGGCGTCATCC
CCTGTGTTGTCATGGCAGCTGGAAGAGGCCCAGGTGTTCTGGGCAAAAGGGGAGCAGGGGCTGGCCCTGGGGCTGCTGAGACAGATGGTACACCGGCTCGAGGAGAAG------------GTCAGCCCTAAACGCCCCGTGGACATGAATTCCGCCCTGGTCCCGGTTTACACAGAGAGC
CTGCGGCTGTGTGGCAGCTGGCTGGCTGAGACCTGCCTGGAAAATCCCGGAGTAATACTGAAGAACTACCTGGAGAGGGCG---GTGGAGGTGATCGAGGAGGCATCA---GGAGTT---CGGGACTCCAGGCTGCAGAGTCAGCGGACGGAGGCCTTCTTGTCTCTGGCGCGCTTCTCC
GACGCTCAGTACCAGAGCATCGGCAAATACATGAACTCCTCCGAGTTTGAGAACAAGCAGGCGCTGCTGGAGAGGGCCAAAGAAGAAGTGGACCTGATGAGGAAGCGTGAAGTGACTTCCAACAGGTACACAACGAAGGTGATGAGAGAGCTGGCGCTGGACCAGAAGTCCCTCTCCGAC
CGGCAGACCGACAGACAGCGCTTCCTCCTCAAAGCTGTGGAGAATTACATCCGGTGTCTGGAG---GGAGGGGAGCACGACACCTGGGTGTTTCGCCTGGCTTCGCTGTGGCTGGAGAACGCCGGCGTCAAGGTCGTCAACGACATGATGAAGGTCCGGGTGGAGCGGATCCCTTCCTAC
AAGTTTCTGCCTCTCATGTATCAGCTGGCCGCTCGCATGGGAACCAAGATGGCAACTGGCGTTACC---GAGGATACCGGGTTCCATGATGTCCTCCGCAAACTGATCTGCAGAGCGTCTCGGGAGCACCCTCATCACACGCTCTTCATCATCCTCGCCCTGGTGAACGCCAACAAGGAC
GAGAACTTTGGCAAGAGCCGACTGTCTAAGAGCGCTCCGCGGCAGGGTTCGCCGCTTGACCTCGAGCGCTCCAATGTGGCCCTGAGGATCATCGGCGAGCTCCGGAAAGAGAGAGGCGAGATGATCCGAGGGGTCGAGAAGCTGTGCGACGCCTACATCGCTCTGGCTTATATGGACGCC
AGCAAGCACAAGGCGGAGAAGAAGCCTATTCCCATCCCTGCTGATCAGCCCATCACCCAAATCAAAAACCTGCATGAGGTTGCCATCCCAACAATGGAGATCAAGGTGGATCAGTCTTGTTGCTATGACGACCTGGTGACCATCAGGTCCTTCGTGCCACAGTACCACCTGGTTGGAGGA
GTCAACCTGCCCAAAATCATCGACTGCGTCGGCTCTGACGGGACGACCAGGAGACAACTGGTCAAGGGTCAGGACGACCTGCGGCAGGACGCTGTGATGCAGCAGGTCTTCAGCATGTGCTCCATGCTGCTGCAGCGCAACGCCGACACCCGCAAGAGGAAGCTCAACATCCGACGCTAC
AAGGTGGTGCCGTTCTCGCAGCGTAGCGGCGTGTTGGAGTGGTGTTCGGGCACGGTGCCTATTGGAGAGTTTCTAGTGGACACCAACAAAGGAGCCCACAAACGCTTCAGACCCAAGGACCTGACCAACTTGGCCTGCCGCAAAAGGATGATGGAGTGCCAG------------TCGTTC
GATGAGAAGCTCCGGGGCTTCGGCGAGGTGTGCAAGAACTTCCGGCCGGTCTTCAGGTATTTCTGCATGGAGCGATTCCTGGACCCCGCGGTGTGGATGGAGAAGCGTCTGGCTTACACCCGCAGCGTGGCCACCTCTTCTATA------GTTGGCTACATCGTCGGCCTGGGGGACAGA
CACATCAATAACATTCTGGTTGATGAGCAGACTGCTGAGCTGGTGCACATCGACTTGGGTGTGGCCTTTGAGCAGGGGAAGATCCTCCCCACCCCCGAGACTGTCCCCTTCAGACTGTCTAGAGACATTGTGGACGGGATGGGCATCACTGGAGTGGAGGGGGTTTTCAGGAGATGTTGT
GAGAAGACATTGGAGGTGATGAGGAGCTCTCAAGAAGCTCTGCTGACTATTGTCGAGGTGCTGCTGTATGACCCTTTGTTCGACTGGACCATGAACCCGCTGAAGGCCTTCTACCTG---CAGCACGACGAGCAGCAGGAGCTCAACGCTACGCTGGGCTCCACCATGGGGGGCGTTGAC
ATGGACAGCCACCGTAAACCCAGC---GACAGTCAAAGCTTCAACAAAGTGGCGGAGCGGGTGCTGCTGAGGCTGCAGGAGAAGCTGAAGGGGGTGGAGGAGGGAACGGTGCTCACCGTGGGGGGGCAGGTCAACCTGCTCATCCAACAAGCCATGGACCCCAAAAACCTCAGCAGACTC
TTCCCGGGCTGGCAGGCCTGGGTG
>ENSXMAP00000016978_XMAC
------------------------------------------------------------------------------------------------------------------------------------------------------------------------------------
------------------------------------------------------------------------------------------------------------------------------------------------------------------------------------
------------------------------------------------------------------------------------------------------------------------------------------------------------------------------------
------------------------------------------------------------------------------------------------------------------------------------------------------------------------------------
------------------------------------------------------------------------------------------------------------------------------------------------------------------------------------
------------------------------------------------------------------------------------------------------------------------------------------------------------------------------------
------------------------------------------------------------------------------------------------------------------------------------------------------------------------------------
------------------------------------------------------------------------------------------------------------------------------------------------------------------------------------
------------------------------------------------------------------------------------------------------------------------------------------------------------------------------------
------------------------------------------------------------------------------------------------------------------------------------------------------------------------------------
------------------------------------------------------------------------------------------------------------------------------------------------------------------------------------
------------------------------------------------------------------------------------------------------------------------------------------------------------------------------------
------------------------------------------------------------------------------------------------------------------------------------------------------------------------------------
------------------------------------------------------------------------------------------------------------------------------------------------------------------------------------
------------------------------------------------------------------------------------------------------------------------------------------------------------------------------------
------------------------------------------------------------------------------------------------------------------------------------------------------------------------------------
------------------------------------------------------------------------------------------------------------------------------------------------------------------------------------
------------------------------------------------------------------------------------------------------------------------------------------------------------------------------------
------------------------------------------------------------------------------------------------------------------------------------------------------------------------------------
------------------------------------------------------------------------------------------------------------------------------------------------------------------------------------
------------------------------------------------------------------------------------------------------------------------------------------------------------------------------------
------------------------------------------------------------------------------------------------------------------------------------------------------------------------------------
------------------------------------------------------------------------------------------------------------------------------------------------------------------------------------
------------------------------------------------------------------------------------------------------------------------------------------------------------------------------------
------------------------------------------------------------------------------------------------------------------------------------------------------------------------------------
------------------------------------------------------------------------------------------------------------------------------------------------------------------GAGGTGTCCAACAGGAGC
CTGTCTCTGTGCTGCGACCTGCTCAGCTCTGTGTGTCAGGCAGCACTTCAGTTCTGTGATGACGCTCTTGACTGCCACCTGCAGGTCATTGTGGGGACTCTCACTGCTCAGGTCACCAGTCAGCCG---TTCATTTCTCAGCAGGTGCTTAGTCTACTGCAGTTTCTGGTAATAGAGAGT
CAGCAGAAA------CTAAAAGGAGCCATCAGCAGATTGGAGCCTTTTCCTGACATCCCTGAGTTCAGAGAGCTGCGCTCAGTGCAGCACAAACTCAAATATAACAGCGGCAGTTTCACACTGAGACAGGAAATAACTCATTTCCTATTGGCATCATCATGTGACTCTTTACCTCTGACC
AGACTGGAGGGGCTAAAGGAGCTGACTCGGCAGCTGCATCGCAACAAAGACCAGATTCGAGAGCTGCTCAAAGAGTGCCATGCTAACCCCACTGACAGTGTACTGGTGAAGCTGGTGCTCAGTCTGCTGCAGCTCTGCAAACTGGCTGCCAGTCACCCTGGAGGAATCGACATTCTGGAG
GCTGCTGGCTCCTGTCTTGGTGAACTGGGTCCAGTTGACTTCTCCACCATCGCCCTCCTTCACGGTAGAGACCCCCTCTACGACAGAGCCGCATCTCTCTTTGTCTCCAACGATTTACAGCATCTTTACATCATCCTGAACTGCATGAACGATGCTCTCATACAGCAGCGCATTGAGGTG
AGACGAGCTGCAGCTCAGTGTGTGAAGAACATCCTCGCCACTCAGTCTGGCGTTGACTTCTGGGACCGACATAAAGACAACCGGGACCCCATGCTGGCTTACCTCAATCCATTTAGAACAGCCAAAAACAAGGTGGCTGCTGTGACTGCTGAGGAGAGTTCAGAGGCCAAGAGGAAGCTA
GAGAGCCAGGAGTTTTGGACCCCGCAGGCGGGGGCCCACCAGGCCTGGCTGAAGGCTCTGTGCACAGCACTGCTGGACAGCGGAGGGGTGAGAAGAGAGGCACTGCTGCTATCACGACCTCTGTGTCTGGTGATGGTGGACTGCTGCCAGAGGCTGCTGCCCCTGATCATCCACTCCATC
CTTCTGGACGACCCTGAC---GGCTCCTGGAGGAAGCTGCTCTCTTCACACATTCAGGACTTCTTCAGCTTCTGTTCCAGG---AGCGCTCAGGCCGCCAGTCGATCCGCAACA------CCTCTCAACTCCGACTCC---GAGTCTGACTCCGCAAGC---CAGGGTTTATATGATAAA
ACCTCCCTGCGAACCATGCTGGCTGTTATTGACTATTTGAGACACCAACAGAGACACAGTGCAACT------------AACTCCTGTGGCACTGTGTGCGACTCCAACTTCTGGTTGGAGCTGAACTACCTGGAGGTGGCCCGAGCCGCTCAGTCCTGCTCGGCTCACTTCACCGCTCTG
CTGTACGCTGAGATCTATGTGGACAAGATCCGAGCCAACATTCTTGAACAAATGTGCAGGACCAAGTCCAAAGCCACA---CGCAAGATCAACTTCGAGGAGAACAGCCAGAACTTCACCATCTCCGGTCTGACGGAGAAGAGCATGGAAGACACCAACATCAGCCTCCAGGAGCTGTTG
ATTGAGGTCTATAGGAGTATTGGGGAACCTGACAGTCTTTATGGCTGTGGAGGAGAAACAATGACAAGTCCACTCACCAGGATACGAACATACGAACATGAAGCCATGTGGGGGAAGGCCCTGACCTCATATGATCTTCACTCTACTCTCCCTGAAGTTACCCGACTTGTAGGAATTGTG
GAG------GGCATGCAGAACTTTGGGCTGAGCAGCATCCTCGCCACCTACATGAGGGGTTTGGAGAGCGAAGGCGTGGAGTGGGGGGCTGAGCTGCGAGAGCTCCGCTTTCAGGCGGCGTGGAGGAACACGCAGTGGGACTGTGAGCTGTCGGAGAGAAGTGACAAATCCAACCCCGGC
TTCCACGAGTCTGTGTTTTGTTCCCTGCAAGCACTGAGGGACAAAGAGTTCTCCATATTTGATGATACCCTGAAACGTGCCAGG------------------GCGGCGGAGGTGGAGGAGCTCTGCAGAGGCACCTTAGAGGCCGTATCTTCCCTGTATCCGGCCCTGAAGAACCTGCAG
AGCATCAGAGAGCTGGAGAGCGTCAAGCAGCTTTTCGCT---AGATCCCTCTCTGATGTGACTCTGAGGGACGTTTGCAGCCAGTGGCGGCAGCACTCCCAGCTGCTGGTGGACAGTGACTTCACCGTGGTGGAGCCTATCCTGGCTTTGCGCTCCGTAGCTCAGCTAACCCTGTTATCC
AGAATGGAAGAGCCAGAAAACAACTGTCACCTCAGCTCTGTGCTCACCGACCATCTTATGGAGCTCTGCCGCTTGGCCCGCAAAGCCGGGAATACACAGCTTGCGGAGCGTGCGGTCTGTCAGATGAAGCAGCAC---------------GGCGACGGAGGG---AGCTGGGCGTCCTCA
CCTGTTCTGTCATGGCAGCTGGAGGAGGCCCAGGTGTTCTGGGCGAAGGGAGAGCAGGGTCTGGCTCTGGGCCTGCTGAGGCAGATGATACACAGACTTGAGGAAAAGAATGTCGAGCAGGTT------------------GATTTTAATCCAGCTCTGGCTCCGCTCTACACCGAGTGC
CTCAGGCTTTGTGGGAACTGGCTGGCTGAGAGCTGCCTGGAGAGTCCTGGAATTATCCTGGAAAAGTACCTGGAGAGGGCA---GTGGAGGTGATAGAGGGGAACTCG---GGGGGC---CGGGACCCCAGGCTCCAAAGGCAGCGGACCGAAGCTTTCTTGTCTCTGGCGCGCTTCTCT
GACGCTCAGTACCAGAGCATCGACAAGTACATGAACTCATCCGAGTTTGAAAACAAGCAGGCCCTGCTGGAAAAGGCCAAGGAGGAAGTGGACCTGATGAGGGAGCGGAAAGTGATCTCTAACAGGTACACAATAAAGGTGCAAAGAGAGCTGGAGCTGGATGTAACGGCGCTGTCCAAT
CTGCGGACGGACCGACAGCGATTCCTGTGCAAGGCGGTGGAGAACTACATCCAGTGTCTGGAACAAGGTGAGGAGCATGACACCTGGGTGTTCAGGCTGGCTTCGCTCTGGCTGGAGAGCGCTGACATTAAAGAGATCAACGACATAATGAAGAGGGGAGTGAAGCAGATCCCGTCCTAC
AAGTTTTTGCCTCTTATGTATCAACTGGCTGCCCGCATGGGAACCAAAATGGCTGCCGGCGTCTCT---GAGGACCCAGGATTCCATGAAGTCCTGAATGATCTCATCTGTAAGGCGTCTTTGGAACATCCTCACCACACGCTCTTCATCATCTTCGCCCTGGTGAACGCCAACAAAGAC
GAGAGTTTCTGCAGGACCCGGCCATCGAAGAGCGCACCACGGCAACAATCGCAGTTTGATCTGGAGCGTTCAGATGTGGCTCAAAAGATCATTTCTGTAATCAGGAAGAAGCGAAGCAGGTTGATCCGAGGGATGGAGCGCCTCTGCGACGCCTACATCACTCTGGCTTACATGGATGCT
AGCCGGCACAAAACCGAGAAGAAGGCCATTCCCATCCCTGCCGATCAGCCCATCATGCAGCTCAAAGACCTGGACGAAGTGGCCATCCCCACCATGGAGATAAAGGTTGATCCGACGGGTTGCTATGAAAACCTGGTGACTGTTAGATCCTTCATGCCCCAGTATCACCTGGCCGGAGGA
GTCAACCTGCCGAAGATCATCGACTGTGTGGGCTCTGACGGGAAGAGCAGGAGGCAACTAGTCAAAGGTCAGGACGACCTGCGGCAGGACGCGGTGATGCAACAAGTGTTCAGCATGTGCTCCATGCTGCTGCAGCGCAACACAGACACTCGGAAAAGGAAGCTGAACATCAGGCGCTAC
AAGGTGGTGCCGTTCTCGCAGCGCAGCGGCGTGTTGGAGTGGTGCTCGGGCACGGTGCCCATCGGGGAGTTCCTGGTGGATCCCAGTAAAGGCGCTCATAAACGCTTCCGGCCTCAGGACTGGACCAACCTGGCCTGCAGGAGGAAGATGATGGATGCTCAGCAGCAG------GGTTTC
AATGAGAAGCTGGAGGCCTACAGTGAGGTGTGCAAGAAGTTTCGACCGGTCTTCAGGTACTTCTGCATGGAAAGGTTCCTGGATCCCGCGGTATGGATGGAGAAGCGGCTGGCTTACACACGAAGTGTTGCCACATCCTCCATAGCTACAGTTGGCTACATTGTTGGCCTGGGCGACAGA
CACATCCAGAATATCCTGATCGATGAACAGACCGCTGAACTAGTGCACATTGACTTAGGTGTAGCCTTTGAGCAGGGGAAGATCCTTCCCACCCCAGAGACCGTCCCATTCAGACTCTCCAGAGACATAGTGGACGGGATGGGAATCACGGGAGTGGAGGGCGTCTTTAGGCGATGTTGT
GAGAAGACGATGGAGGTGATGAGGAGCTCCCAGGAAGCTCTATTGACGATTGTGGAGGTGCTGCTGTATGACCCTCTGTTTGACTGGACCATGAACCCTCTGAAAGCCTTTTACCTG---CAGCACGACGAGCAGCAGGAGCTCAACGCCACCCTGAGCTCCACAATAGGAGGCGAAGAC
CTCGACAACCACCGCAAATCCAGT---GACAGTCAGAGCTTCAACAAAGTGGCGGAGCGGGTGCTGCTGCGGCTGCAGGAGAAGCTGAAAGGGGTGGAGGAGGGAACGGTGCTCAGCGTGGGAGGGCAGGTCAACCTGCTCATTCAACAAGCCATGGACCCCAAGAACCTCAGCAGACTG
TTTCCAGGATGGCAGGCCTGGGTC
