# Supplementary material for: Global expression pattern of genes containing positively selected sites in European anchovy (Engraulis encrasicolus L.) may shed light on teleost reproduction
Source: PLoS One. 2023 Aug 11;18(8):e0289940. doi: 10.1371/journal.pone.0289940 (PMC10420382; doi:10.1371/journal.pone.0289940)
Supplement: S1 File — (ZIP) [file pone.0289940.s008.zip › alignments/anchovy.19054_ANCH.fas]

>ENSONIP00000014260_ONIL
---------------------------------------------------------------------------------------------------------CCCGGCAAACAGAGACGGTTGCGTCATCTTCGGAGCATCGCAGCCAGAAACATTGTCAACAAGAATGGCTCTCCA
CTGCTGGACACGTACTTCACGCTCCACCTTTGTATAGGAGACCGCATTTCTAGAGATTTTTACAAGAGTGAAGTCATACGAGACTCACTGAATCCAACTTGGCGGAGCCTGGACTTTGGCATGCTCCCAGACCTTCTGGACACCTCAGTGTCTTGCTTTGTGGTGAGAATCTGGGGAGGG
CAG---AAGGAACAGTACCAGCTCCTCATCGAATGGAAGGTTAATTTGGACGGCCTCAGATACACAGGGCAGCAGATTCGATCCAGAAATCCAAATGAGATCATATTTGGATTGAATGATGGCTACTATGCAGCTGACTTTGATCAGAAGGACCAGTCGGAGCGTAAGAAAAACAGCCTG
CTTCAGGTTGACCAGAGTTCAGTCAGGAACTCGTACAGCGTTTTTTCTTTGCTCAGG---CTTCACACAGCCCAGAGAGCCATCAAACAGACCCAAGTCACAGTGCAGAAG------ATCGGGAAGGAGATCGAGGAGAAGCTAAGAACGACGGCGGCCTGCACA---GAGCGG---AAG
AAGGAGCGCGAGTGCATGCAGCTGCGTATAGCGGTCCTTCACAGTGAGCTGGAGCGGCAGAGGAAGGCACTTGGGAGGGAGAGAGACCTGCGACAGAAAGAGAGGGCACTGCTGCAGAAGAAAGAGGATTCGTTTTCTGCTCAGCACGAGCGTCTGAAGGAGGAGAAAGAGTCCTTATCC
AAGCTGCAGAAGGAATGCACAGCCAAGAGAGAGCAGTTCCTCAAGTCCAACGCCCAGCTCACCTTCCGTTGTCGTCAGCTCCTCTCTGAGCTTTCCTACATCTACCCCATTGATGTGACCAATCAGTCGGATTATGTCATCTGTGGAGTGAAGCTGCCAAACTCGGAAGACTTTCAAGCA
AAGGATGATGGGAGCATAGCAGTCGCCTTGGGTTACACAGCACACCTGGTCCTCATGATCTCATGCTTCCTGCAGATCCCTCTTAGGTATCCGGTGATCCACAAGGGTTCACGCTCTTCTATCAAGGACACCATCACTGACAGA---CTCACTGAGAAAGAGAGAGAA------TTCCCT
TTGTACCCCAGAGGAGAGCGGTTTCATTTTGAATATGGCGTCTACTTACTCAACAAGAACATTGCCCAG---------------------------------------------------------------------------------------------------------------
---------------CTGAGATATCAACATGGACTGACCACCCCAGACCTGCAGCAGACACTACCCAACCTGAAGAACTTCCTGGAACATGGGCTGATGGTGCGATGTGACCGACATCACGTCTCTAGCTCCATCCCAGTGCCCACCAAGTCCCACCTCGGTGTGTCTGCAGCTTCCGAG
CTGGCCTATCCCTGCCACACCAGCTCCCCAGACCGAGGCCTGAGGAACAGGGCGAGTTCAGAGGCTGAAGCAGAGCTTAAATACAAGCCAGCAACCCCTCCACCCAGCTACAATACAGCCATCAGTGAGGGAAAGTCCCAGGTTGGCCTGGCACCACCTTCGCCTTCACCGTCACCATCA
CCCACACAC---------------------CTGTCATCCTCCCTTGATCCAAGCAAGGCCCCA------CTTGACCTCTCCACGAATACGGAAACCAATGTGGAGGAAGAGCAG------------------------AAGGAAGAGAAGCAGGAGGCTAGAGGCACAGCGGGGGAGGCA
GAAGACACTGATGAAGAA------------------------------------------ACGATGCCCGCT---------GCCCAG------------------------------------------------------------------CACGCAGGTGCCATGAATGGCTCTTTA
GTATTAGAACAGGCGCCCATCAGCCTGGTCCCA---------------------------------------GAGCTGCACTGCTCAGTGGAACAAGCCGAGGAGATCATGGGCACAGAGGCCACTGGT------------------------------------TTAGCAGATGAAGCC
CGGCTGGATGACTACCGTTGCATCCCCGTAGACCATGCCGTGGCTGTGGAGTGTGATGAACAAGTGCTGGGAGAGCTGGACATGGCTGGCTTCGAGGAGTTTTCCAGGCGAATCTATGCACTGAATGAGAACATGTCCAGTTTTCGTCGACCACGCAAGAACTCTGAGAAG
>ENSTNIP00000006353_TNIG
------------------------------------------------------GTTACC---AACTCTGGAACCTCATCGTCCCGAGCTTTGCATGTAGATCTCGCATCCCAACAGAGACGGTTGCGTCATCTACGGAGCATTGCTGCGAGAAACATTGTGAACAAGAATGGTTCCCCA
CTGCTGGACACTTTCTTCACCCTCCACCTTTGTGTAGGAGACTGCATATCTAGAGATTTTTACAAGAGTGAAGTCATTCGAGATTCACTGAATCCCACCTGGCGTAGCCTAGACTTTGGCATGCTGCCAGACCTTTTGGACACCTCTGCATCTTGTTTTGTTGTGAGAATTTGGGGAGGA
CAG---GAGGAGCAGTACACACTACTTATAGAGTGGAAGGTCAATTTAGATGGCCTCAGGTACACAGGACAGCAGATTCGATCCAGAAATCCAAATGAGATCATATTTGGATTGAACGATGGCTACTATGCAGCTGACTTTGATCAGAAGGACCAGTTGGATCGTAAGAAAAATACTTTA
CTTCAAGTTGACCAGAGTTCAGTCAGAAATTCCTACAGCGTTTTCTCTTTGCTCAGG---CTTCACACGGCACAAAGAGCCATCAAGCAGACCCAAGTTACAGTGCAGAAA------ATCGGAAAGGAGATAGAAGAAAAGCTTAGGACTACAGCCACATGCACA---GGGCGG---AAG
AAAGAGCGAGAGTGCATGCTGCTACGTATTGCCATGATGCAAAATGAATTGCAGCGGCAAAGAAGGGCTCTTAGCAGGGAAGTAGACCTGCGACAGAAAGAGAGGACACAGCTTCAGAGAAAAGAGGAAGCATTCTCTGTTCAGTATGAGAGTCTGAAAGAGGAAAATGAAGCCTTATCC
AAGCTACAGAAGGAATGTACTGCCAAGAGAGAGCAGTTCCTCAAGGCAAATGCCCAGCTCACCTTCCGCTGTCGTCAGCTCCTCTACGAGCTGTCCTACATTTATCCTATTGATGTGGTTAATCAGGCAGATTATGTCATCTGTGGCGTAAAGCTGCCAAACTCTGAAGACTTTCAAGCA
AAGGATGATGGGAGTGTGGCAGTTGCTCTGGGTTACACATCACATCTGGTCCTGATGATCTCATGCTTCCTGCAAATCCCTCTCAGGTATCCAGTGATGCACAAGGGCTCACGTTCCTCTATCAAGGACACCATCACAGACAGA---CTAACTGAGAAGGAGCGAGAA------TTCCCT
TTGTATTCCAGAGGAGAACGGTTTCATTTTGAATATGGGGTCTACTTACTCAACAAAAACATTGCCCAGAAACCAGTAAAGGGG------TCATTGGCAGGGATGAATTGGATAATTGTGTTAAGAATGCATTTAAAAGCAAAAAGATTAGCAGTGAGCAATGGCTGTGATACAGTCATA
AAGCATCATTTAATACTGAGATATCAACATGGCTTGACCACCCCGGACTTACAGCAGACACTACCCAACCTGAAGAACTTTTTGGAACATGGGCTGATGGTAAGATGTGACAGACATTCAGTCTCAGGATCGATAGCGGTCCCAGCTAAGTCACAACATGGCCTGTCTGCTGTATCAGAT
ACAAGCTACTCCTGTCACGCCAGCTTGCCTGACCAAGATGCCAGGAAAAAAGTCAGCTCTGAAGCAGATAAC---GTCAGGTACAAATCG---ACTCCTCCACCCAGTTACAACACTGTTATGGGCGAAGAGTTG---CCAGTTAATTTT------------------CCATTACCTTCA
TCTCAACACTTGTTTCCTCATTCGATGCCAATGCATCATCACTTTACC---CGAATG---------------------------------------------------AAA---------------------------------------------------------------------
------------GAGGAG------------------------------------------CCTAAACCTGAC---------AGGAAATCAGCCAATAGTATGGATAATTCCAACTCTTCTTCAGCGCAAGACACTGGTGTGGTGGATGAGTCTAATGTTGGTGTCATGAATGGTTCTTTG
GTCCAAGGACTGGAATCTGTCGACATGGTTCCA---------------------------------------GAGATCAACTGCCCCGTGGAACAGGCCGAGGAGATCATAGGCACTGAGGCCACCAGGCTATCA------------------------------------GATGAGGCC
CAGCTGGAAGATTACCGCTGTATCCCTGTGGACCATGCCATAGCTGTGGAATGTGATGAGCAGGTACTAGGTGAGCTGGATGTGGCTGGATTTGAAGAGTTCTCGAGGCGCATCTATGCACTAAACGAGAACACGTCCAGTTTCCGACGACCACGGAAGGGCTCTGATAAG
>anchovy.19054_ANCH
------ATGAGCTCCATCGCCGGTGGTCGGGATCTTGGTGTCTCGTCCGCTTCTGTCAGC---AACCCTGGAGGCACATCTTCTCGCGGTTTGCACGTAGAGCTTACATCTCAACAGAGGCGGTTGCGTCACCTGCGTAGTATAGCTGCTCGTAACATCGTCAACAGGAATGGCTCTCCC
CTGCTGGACACATACTTCACCCTGCACCTCTGCACAGAGGAACGCATCTCAAAAGGTTTCTACAAAAGTGAAATCATCAGAGACTCGTTGAACCCGACATGGCGTAGTCTGGACTTCGGGATGCTGCCGGACCTCTTGGACACGTCTGTGTCGTGTTTCGTGGTGCGGATATGGGGCGGC
CGCGGAGATGAACACTACACACTACTCATCGAGTGGAAGGTCAACCTGGACGGCCTCAGATACACAGGACAGCAGATCCGCTCCAGGAATCAAAATGAGATCATTTTTGGATTAAACGATGGCTACTATGCAGCTGACTTCGATCAAAAGGACCACTCTGAGAGGAAGAAGAATAGCTCC
CTGCAGGTGGACCAGAGCTCCGTCAGAAACTCCTACAGCGTCTTCTCTCTGCTCAGG---CTCCACACGGCCCAGCGTGCCATAAAGCAGACCCAGGTTACGGTGCAGAAG------ATCGGCAAGGAGATCGAGGAGAAGCTCAGGACCACGGCTCACAGCACA---GAGAGGCAGAAG
AAGGAGCGTGAGTGTCGCCACCTGCGGATCAGCGTGCTGCGCAGCGAACTGGAGAGGCAGCGGAAGGCACTCGCACGCGAGACAGAGGCACAGCACAAGGAACACACACAGCTCATGAAGAAAGAGGAGGTGTTTTCTATGAAGCATGAGTCGTTAGAGAAGGAGAGGGAGGCGCTAAGT
GAACAGCAGAAGGAGTGTACGGCCAAGAGAGAGTTGTTCCTCAAGTCCAATGCACAGCTCACGTTCCGATGTCGGCAGCTCCTCTCCGAACTCTCCTACATATATCCCATAGACACGAATAACCAGTCGGATTATGTCATATGTGGCGTGAAGCTCCCCAACTCAGAGGACTTTCAAGCA
AAGGATGATGGGAGTGTGGCGGTTGCCCTGGGTTACACGGCTCACCTGGTGCTGATGGTGTCCTGCTTCCTGCAGGTGCCCCTGCGGTACCCTCTCATCCACAAGGGGTCAAGGTCATCCATACGAGACACCATCACCGACAAA---CTCACCGAGAAGGAGAGAGAG------TTCCCA
CTGTATCCAAGGGGAGAGAGGTTCCAGTTCGAGTACGGAGTCTACCTGCTCAACAAAAACATCGCCCAG---------------------------------------------------------------------------------------------------------------
---------------TTGCGGTATCAGCACGGTCTCTCCACTCCAGACTTGAGGCAAACGCTGCCAAACCTGAAGAACTTTCTGGAACATGGGCTGCTGGTGCGATGTGACCGCTACCAGGTGTCCTCATCCATCCCGGTGCCCATGAAGTCCCAACTGAGCGTGTCC------------
------------------------------------------------------------------------------------------------------------------------------------------------------------------------------------
------------------------------------------------------------------------------------------------------------------------------------------------------------------------------------
------------------------------------------------------------------------------------------------------------------------------------------------------------------------------------
------------------------------------GGTGGTGGCGTTGGTGGTGGC---------------------------------------------------------------------------------GGCGTTGGTGGCGGT------------------------CCC
ATG------GACATGCCCTCCCCCCCG------CACCACATCCTCACCGGCTCCCCCGACCGAGCGCTCGGCAGA---------------------------------------------------------------------------------------------GCA
>ENSTRUP00000009096_TRUB
---------------------------------------------------------ACC---AACTCTGCCACCTCTTCTTCCCGAGCTCTGCATGTGGATCTGGCGTCGCAGCAGAGACGATTGCGTCACCTCCGGAGCATTGCTGCCAGGAACATTTTGAACAAGAATGGATCCCCG
CTGCTGGACACGTTCTTCACCCTGCACCTGTGTGTAGGAGACTGCATATCTCGAGATTTTTACAAGAGTGAAGTCATCCGAGACTCGCTGAACCCAACCTGGAGGAGCCTCGACTTTGGCATGCTACCAGACCTTTTGGACACGTCAGCGTCCTGCTTTGTTGTTAGAATCTGGGGAGGA
CAG---GAGGAGCAGTACACGCTACTTTTAGAGTGGAAGGTCAATTTAGATGGGCTCAGATACACAGGACAGCAGATTCGATCCAGGAATCCAAATGAGATCATATTTGGACTGAATGACGGCTACTATGCAGCTGACTTTGATCAGAAGGATCAGTTGGTGCAAAGGAAAAACGGTTCC
CTTCAAGTTGACCAGAGTTCGGTCAGGAACTCCTACAGTGTTTTCTCTCTGCTCAGTTATTTACAC------GAGCTGTCAGTGTCTCTCAGCTCTGTCAGTGTCTCTCAGCTCTGTGTCGGATCCTTCGTGCCAAAGCCAGAACGGAGCGAAAAAACATCCTCGCGCGATAAG---AAG
AAGGAGCGCGAGGCCATGCTGCTGCGTATCGCCATGATGCGGAGCGAGCTGCAGCGGCAGAGGAAGGCGCTCGGCCGGGAAATGGAGCTGCGGCAGAAGGAGAGGACTCAGCTCCAGAGGAAAGGGGAAGCCTTCTCCGCTCAGTACCAGAGCCTGAAGGAGGAGAACGAAGCCCTGTCC
CAGATACAGAAGGAATGCACCGCCAAGAGGGAGCAGTTCCTCAAGGCTAATGCCCAGCTCACCTTCCGCTGTCGTCAGCTCCTCTACGAGCTCTCCTACATCTATCCCATTGATGTGACCAATCAGGCGGATTACGTCATCTGTGGCGTGAAGCTGCCAAACTCTGAAGACTTTCAAGCA
GAGGGGCCAGCATCATTCATGATCCAGCTCCTGATCCTGACTTTTCTGTTGGAGTTAGTTTCTTGGTTAGTTTTGCTGGATTTAGTGATGATAGTGCATCAGTGGTCCAGTCCTGGATACAGTCCTGACAATAGTGAGGACACGTATCTGCAGGAACGTGTTGAGGAGGACGGATTCCCT
TTGTACTCCAGAGGAGAACGGTTCCATTTTGAATATGGAGTCTACCTGCTCAACAAGAACATCGCCCAG---CCAACAAGGGGGGGGATTTCTCTTAGAGGGGAGGTGTGGTTGACCCCGTTGCTAGGAAAAAGGAGAAAGGACAAATGTTCTCCCAGTAACGAATGGACTTCTAAAACT
TATCAAACTTATCAGCTGAGATATCAACATGGCCTGACCACCCCGGACCTGCAGCAGACACTACCCAACCTAAAGAACTTTTTGGAACATGGGCTGATGGTAAGATGTGATAGACAC------TCGGGCTCGATCCCCGTCCCAGCCAAGTCCCGGGCCGGCCTGCCTGCCACCCCAGAT
ACAGGCTACTCCTGTCACACCGGTTTGCCAGACCAAGACATCCGGAGAAAAGTCAGCTCTGGGGAAGAAAGC---ACCAGGTACCAACCA---GCTCCTCCACCCAGCTACGAGACCATCATGGGTGAAGAGCCGCCACCAGCTAGTTTA------------------ACAGTACCTTCA
TCTCAACAC---------------------TCATCTTCCTCACTTGAA---AGGATGGCCTCG------GGCACCCTGGCTGGAAGGACGGATGCCAGGGACGAGGAAGAA---------------------------------------------------------------------
------------GAGGAG------------------------------------------CTTCAGTCTGCC---------GGGCAACCAGCGCCCAGCGCAGACGAATCAAACTCTTCTTCGGTGCCGGACGCTGGCCTGGCCGATGGACCCCATGGGGGAGTCATGAACGGATCTCTG
GTCTCAGGACTAGAATCTGTG------GTTCCA---------------------------------------GAGGTCCACTGTCCTGTGGAACAGGCTGAGGAGATCATGGGCACAGAGGCCACCAGGCTACCG------------------------------------GACGAGGCC
CAGCTGGAAGATTACCGCTGCATCCCTGTGGACCACGCCGTGGCTGTGGAATGTGATGAGCAGGTCCTGGGCGAGCTGGACGTGGCTGGATTGGAGGAGTTCTCCAGGCGCATCTACGCACTAAACGAGAACATGTCCAGTTTCCGACGGCCGCGTAAGGGCTCCGATAAG
>ENSDARP00000111856_DRER
------ATGAACTCCATCGCC---GGTCGGGATCTCTCGGTGTCCGCGGGATCTGTCAGCGGCAACCCCGGAGCGACATCTTCCAGAGTCCTGCATGTGGAGCTCACATCACAACAGAGGCGTTTGCGTCACTTGCGGAGCATAGCAGCCCGTAACATTGTGAACAAGAATGGCTCTCCT
CTGCTTGACACTTACTTCACCCTCCACCTCTGCCAGGATGATCAGATATCACGAGATTTTTACAAGAGTGAAGTCATCCGAGACTCATTGAATCCAACATGGCGGAGCTTAGATTTTGCCATGCTGCCAGACCTCCTGGACACGTCGGTTTCTTGTTTTGTGGTGAGAATATGGGGTGGG
AGA---GAAGAACACTACCAACTGCTTATTGAGTGGAAAGTCAACCTAGATGGTCTCCGATTCACAGGACAGCAGATTCGCTCCAGAAATCCGAATGAGATCATCTTTGGACTGAACGATGGCTACTATGCAGCTGAGTTCGATCAGAAGGAGAGTTCAGACCGGAGGAAGAACAGTTTG
CTTCAGGTGGACCAGAGCTCTGTCAGAAACTCCTACAGTGTTTTCTCTTTGCTGAGG---CTGCGCATGGCCCAGAGAGCCATCAAGCAGACTCAGGTGACTGTTCAGAAG------ATTGGGAAGGAAATTGAAGAGAAACTGAGGACAACAGCGTCCTGCACG---GAAAAG---AAG
AAGGAAAGGGAGTGCATGCAGCTGCGCATTGGGATTCTGAGGTGTGAGTTGGAGAGACAGAAGAAGGCACTGACGAGAGAAATGGACGTGATGCAGAAAGAGAGAGCACAGCTTATTAAGAAAGAAGAGGCGTCATCCACCAAACAGCAGGATCTGGAGTCTGAACGCACCACTTTGACC
GACCTGCAGAAGGAATGCACCGCCAAAAGAGAGCTGTTTCTAAAGTCTAAAGCCCAGCTCACCTTCCGCTGCCGGCAGCTCATATCAGAGCTTTCCTACATTTATCCCATTGATGTGAACAATCAGAACGATTATGTGATTTGTGGCGTCAAATTGCCCAATTCTGAAGACTTTCAAGCA
AAGGATGATGGGAGTATTGCAGTGGCTCTTGGCTACACGGCACACCTGGTGTTGATGATTTCATGCTTCCTGCAGATTCCGCTCAGGTATCCAGTCATCCACAAGGGTTCCCGCTCCACTATTAAAGACACCATCACTGACAAA---CTCACAGAGAAGGAGAGAGAG------TTCCCT
CTTTACCCCAGAGGAGAGCGCTTCCAGTTTGAATATGGTGTCTATTTGCTCAACAAGAACATCGCCCAG---------------------------------------------------------------------------------------------------------------
---------------TTGAGGTATCAGCATGGACTCTCCACACCGGACCTGCGGCAGACTTTACCCAACTTGAAGAACTTCCTAGAGCATGGGCTGCTCGTACGATGCGACAGGCACCATGCCTCCATGTCCATCCCCGTCCCTCTGAAGTCTCATCTCAGCGTTTCCACCGCATCCGAA
GTGGGATTTCCGGCTCTCTCCAGTTCTCCTGAACAGGATGTCCGGAGGCGGGCTGCTTCAGATGCGGATAAACAG---------AAATGCCGAACACCTCCGCCTAGTTACAACACCGCCATG---------------------------GCT------CAACCTGATCCCATGACCACT
CCGGAGCTT---------------------CAGTCA---------GAGCCATCTGTTGAGGTA------TTGGAAGTAGGTAAGGCTGTGGAAACACTTGAGGATGGAGAA------------------------------------------------------ACTGTGTCA------
------------GAGGAACATCCAGAGAAACCTTTGGATGTTCCTACTGATATAGTTAGTACATTACCATCCGACTCCATCCCTCAG------------------------------------------------------------------CACCCAGGGGCGATGAATGGTTCTGCT
GTG---------------------------CCCACCAGTGGGGGTGTGGGATTGGGCGTTGCGAGTGGAGGAGAGGTATGCTGCTCAGTGGAGCAAGCGGAGGAGATTATGGGCACTGAAGCTACAGGATTGGGATTGGGGTTGGGAGGTGGC------------------------GCC
AGACTGGACGATTACCCCTGCATCCCAGTGGAGCACGCAGTAGCGGTTGAGTGTGATGAACAGGTTTTGGGAGAGTTTGACGCCGCTGGGATTGAAGAGGTCTCACGGCGCATCTATGCACTA---GAAAACATGTCGAGCTTTCGACGACCACGGAAGAACTCGGAAAAG
>ENSGACP00000026679_GACU
AGGAGGATGAACTCCATCACC---GGTCGGGTTCTCGCCATCCCCGCCGCCTCTGTCACC---AACTCTGGAGCTTCATCCTCTCGAGCCTTGCATGTAGAGCTCACTTCCCAGCAGAGACGACTGCGTCATCTCCGGAGCATCGCGGCCAGAAACATCGTCAACAAGAATGGTCCTCCA
CTGCTGGACACTTACTTCACCCTCCACCTCTGTATAGCAGATGGCATATCCAGAGATTTTTACAAGAGTGAAGTCATACGGGACTCGCTGAATCCAACTTGGCGGAGCCTGGACTTTGGCATGCTGCCGGACCTCCTGGACACCTCAGTGTCGTGCTTCGTGGTGAGAATCTGGGGAGGA
CAA---GAGGAACAGTACCAGCTCCTCATAGAATGGAAGATCAACCTCGATGGCCTCCGATACACGGGACAGCAGATCCGATCCCGGAATCCCAACGAGATAATATTCGGGTTGAATGACGGCTACTATGTAGCTGACTTTGATCATAAGGATCGGTCGGAGCGGAAGAAAAACAGTCTG
CTTCAGGTCGACCAGAGTTCAGTCAGGAACTCCTACAGTGTTTTCTCTCTGCTCAGG---CTCCACACAGCCCAGAGAGCCATCAAACAGACCCAGGTGACTGTGCAGAAG------ATCGGGAAGGAAATCGAGGAAAAGCTGAGGACGACAACAACGTGCACA---GAGCGG---AAG
AAGGAGCGAGAGTGCATGCAGCTGCGCATTGGCGTGCTGCGGAGTGAACTGCAGCGACAGAGGAAGGCCCTCGGCAGGGAGATGGACCTGCGGCAGAAGGACCGAGCACAGCTTCAGAAGAAAGAGGAAGCGTTTTCTGCTCAGCATGAGGGCCTGAAGGAGGAGAAGGACTCCTTAACC
AAGCAGCAGAAGGAATGCACTGCCAAGAGAGAGCAGTTCCTCAAGTCCAACGCCCAGCTCACCTTCCGCTGTCGTCAGCTCCTCTCCGAGCTCTCCTACATCTATCCCATCGACGTGGCCAATCAGTCGGATTATGTCATCTGCGAAGTGAAGCTGCCAAACTCTGAGGACTTTCAAGCT
AAGGATGATGGGAGCCTGGCGGTCTCCCTGGGTTACACGTCGCACCTGGTCCTGATGGTCTCGTGCTTCCTGCAGATCCCTCTTCGGTACCCAGTGATCCACAAGGGTTCGCGCTCCTCCATCAAGGACACCATCACTGACCGA---CTCACTGAGAAGGAGAGAGAA------TTCCCT
TTGTACCCAAGAGGAGAGCGCTTTCATTTTGAATACGGTGTCTACTTGCTCAACAAGAACATTGCGCAG---------------------------------------------------------------------------------------------------------------
---------------CTGAGATATCAACACGGCCTGACCACCCCGGACCTGCAGCAGACGCTGCCCAACCTCAAGAACTTTCTGGAGCACGGCCTGCTGGTCCGATGTGACAGACACCACGTGTCGAGCTCCATCCCAGTGCCGGCCAAGTCTCAGCTCGGTGTCTCTGCTGCCTCAGAG
ATGGGCTTCCCCTGCCACACCAGCGCCCCAGGCCGAGGCCTGAGAAAAAGGGCGAGCTCGGAGGCCGAC---------AAGTACAAACCC---ACTCCTCCACCGAGCTACAACACTGCCATGGGGGAGGAGCAGCCCCCGATTGGCCTTGCC------TCACCCCCTCCCTCTCCTTCA
CCCAAACAC---------------------CTATCCTCCTCCCTCGATGCCGGCATGGCGTCT------CTCAACCTGGCCAAGGCTACGACGTCCAACGAGGCGGGAGAGCAG------------------------AAGGAAGAG------------------GAAAGCGGG------
------------GAGGAA------------------------------------------ACGGTGCCAACT---------AGCGAG------------------------------------------------------------------CACACGGCTGCCATGAACGGTTCTTTG
GTCGCACCGCAGGCGCCCCCCAGCCTGGCCCCA---------------------------------------GAGCTGCTCTGCTCCGTGGAGCAAGCCGAGGAGATCATGGGGACTGAGGCCACGGGTTTAGCCCTGGGGTTGGGGGGCGGCCTGGGTATAGGGCTAGCTGGCGAGGCG
CGGATGGAAGACTACCGCTGCATCCCCGTGGACCACGCGGTAGCCGTGGAGTGTGACGAGCAGGTGCTGGGAGAGCTGGACGTCGCCGGCTTCGAGGAGTTCTCCAGGCGAATCTATGCACTAAACGAGAACATGTCCAGCTTCCGCAGGCCGCGCAAGAACTCTGACAAA
>ENSXMAP00000013916_XMAC
------ATGAACTCCATCACC---GGTCGGGCTCTTGCTATCCCCGCCGCCTCTGTCACC---AACTCTGGAGCTTCATCCTCTCGAGCCCTGCATGTGGAGCTCACATCCCAGCAGAGACGGTTGCGTCATCTCCGGAGCATTGCTGCCAGGAACATAGTCAACAGGAATGGTTCTCCG
CTGCTGGACACTTACTTCACCCTCCACCTCTGCGTAGGAGACGGCATTTCTAGAGATTTTTACAAGAGTGAAGTCATTCGAGACTCACTGAACCCGACCTGGCGGAGCTTGGACTTTGGAATGCTCCCGGACCTCCTGGATACTTCAGTGTCTTGCTTTGTGGTTCGGATTTGGGGTGGG
CAG---AAGGAACAGTACCAGCTCCTCATTGAATGGAAGGTCAACTTGGATGGCCTGAGATACACAGGACAACAGATTCGATCCAGATACCCAAATGAGATCATATTTGGGCTGAATGATGGCTACTATGCAGCTGACTTTGATCACAAGGATCCGTCGGAGCGGAAGAATTACAGTCTG
CTTCAGGTCGACCAGAGTTCAGTCAGGAACTCCTACAGCGTTTTCTCTTTGCTCAGG---CTTCACACAGCACAGAGAGCCATCAAGCAGACCCAAGTGACAGTTCAGAGG------TCCGGCAAGGAGATTGAAGAAAAACTAAGAACAACGGCGGCTTGTACT---GAGCGG---AAG
AAGGAGCGGGAGTGCATGCAGCTGCGCATAGCTGTGCTCTGCAGCGAGCTGCAGCGGCAGAAGAAGGCGCTTGGCAGGGAAATAGACGTTCGGCAGAAGGAGAGGGCACATCTACAGAAGAAAGAGGAAGCGTTTTCCTCTCAGCACGAAAGTCTGAAGGAGGAGAAAGAATCCCTAACA
AAGTTGCAGAAGGAATGTACGGCCAAGAGAGAGCAGTTCCTCAAAACCAACGCCCAGCTCACCTTCCGCTGTCGTCAACTCCTCTCTGAGCTCTCCTACATCTACCCCATCGATGTGGTCAATCAGTCGGATTATGTCATCTGTGGAGTGAAGCTGCCAAACTCGGACGACTTTCAAGCA
AAGGATGATGGGAGCGTGGCGGTCGCCCTGGGTTACACGGCACACCTGGTCCTGATGATCTCCTGCTTCCTCCAGCTCCCTCTCCGGTACCCAGTGATCCACAAGGGTTCCCGCTCCTCCATCAAGGACACCATCACTGACAGA---CTCACTGAGAAGGAGAGAGAA------TTCCCA
TTGTATCCTAGAGGAGAGCGCTTTCATTTTGAATACGGCGTCTACTTGCTAAACAAGAACATCGCCCAG---------------------------------------------------------------------------------------------------------------
---------------CTGAGATATCAGCACGGTTTGACCACCCCGGACCTGCAGCAGACGCTACCCAACCTGAAGAACTTTCTGGAGCACGGCCTGATGGTGCGATGCGACCGACATCACGTCTCCAGCTCGATTCCAGTGCCCTCCAAGTCGCAGCTGGGTGTGTCCGCCGCCTCAGAA
ACGGGCTACCCTCACCACAACAGTTCTCCGGACCGAGGCCCGAGGAAGAGGGCGAGCTCGGAGGCCGAGGCACAGCTCAAGTACAAGCCA---ACGCCTTCCCCAAACAACAAGGCAGCCGCAGGGGAAGAGAGGCCTCCGGCTAACCTGACA------------CCACCTTCACCGGCA
CCAAAACAT---------------------GTGTCCTCGTCGCTTGATGCCAGCATGGCCTCACCTCACCTCAACACACATGCAGCGGCCAAGGAGGAGGAGGAGGGGGAGCAGGGTGGGCACACGGAGGTAGAGGAGAAAAATAAA------------------ACCGCTGGC------
------------GTAGAG---------------------------------------------------------------AGTAAC------------------------------------------------------------------CATACAGGCGCAATGAACGGCTCCCTG
GCAACAGGTCAGGCGCCGTTAGGCCTCGTCCCG---------------------------------------GAGCTGCACTGCTCCGTGGAGCAAGCTGAGGAGATCATGGGCACAGAGGCCACGGGGCTA------------------GGGATGGGGTTGGGGCTAACAGAGGAGGCC
CGGCTGGAAGACTACCACTGTGTTCCCGTGGATCACGCGGTAGCCGTTGAGTGCGACGAACAGGTGCTGGGTGAGCTGGACGTGGCAGGCTTTGAGGAGTTCAACAGGCGCATCTATGCACTAAACGAGAACATGTCCAGCTTCCGCCGGCCACGCAAGAACTCTGACAAA
