# Supplementary material for: Global expression pattern of genes containing positively selected sites in European anchovy (Engraulis encrasicolus L.) may shed light on teleost reproduction
Source: PLoS One. 2023 Aug 11;18(8):e0289940. doi: 10.1371/journal.pone.0289940 (PMC10420382; doi:10.1371/journal.pone.0289940)
Supplement: S1 File — (ZIP) [file pone.0289940.s008.zip › alignments/anchovy.19845_ANCH.fas]

>ENSONIP00000016539_ONIL
------------------------------------------------------------ATGACTGCACAATCCCTGCAAAGTGGTCCCGGGATTTTCTCAGGAAAGCAGAGCGAAGAGAGAGACTGGGTTGCTTTAGGATCAACCAGAAATGTTCACAGCCGCAGCGGTTTAGCGGCT
GGGATGTCCCATACC------------------------------------------------------AAGCTGCTGTTCAATGACACCATCCCTGCAAGTACTAGAAACCGTGCCACACATGTCGGCCTGCCTGCCCCCATTGTGATAGAG---------CGACTGCTGCCTGTATCA
GAAGTTAAGGAAAATGTGGACAGCACCAGAAGCTCTTTCAGCTTCACCACACTCTCTGAGGAGAGGCTTCAGGCAGCTGTTAAGCAGGCCAAGCGAGATCTAAGACGAAGGCGCCTTGAATCGCTGACAAAATTATCAGCCAAACCTTCTCAGGAGGCCTCA---CTCTTTGAAACAAGT
GATGTAGAACTCCGTCAGGAGTTTGCAGCCAGTCCAAGTAAAATGATGTCAAAAGCATCC------------------------------------------------------------------------------------------------AGTCCAAAAGAGAAGGTGACTGTA
GCTGGAGCCAAACGACACACATCCCAG---------AAACATCCTATTTCATCCATGCCTCGAATTGGCCGCTCACCCCCAACCAGAGACCCTGGCCTTAGGCAGGTAGAAGGAGACAAAGAGGCACCTTTAAGCCATGAGATCCACAGGCTGCAAAATGAGCTGGAAGTGTATATTCAG
AAAGTGGAAGAGCTGGCTAACAGAGGGGAGAAAATA------------CAGGAGTCATTAGAACCTGAAGAGGAAAACAAGTTGGAGATACGCAGACAGAAACAGGCAGCTCGCTCAGCTCGGATTATTTATGTTCTGCAGCAACAGGTAAAAGAGATACAAGAAGATATAGAAAAACTA
CGAAGCCAGAAAATGTGGGACGCTAAAAAGTCCATGGCGATAAACAGGCTTGCGGCTGCACATCGTGGGGCACTGAGGGCTTTACAGGTTTTTATCCATCAG---CTCTCTGATCTG---------TCTCACAGCAAAGTGCCTCCTTATTCCAAAGAACTGGGGCAGCTGATTCGCCAG
CTCTCTTTGTGCTCAGCTAAAGTTGAAGTGGACCAGGGCTCAGCTGTGCCTGAGACGGCCCTTGACATCCTGCAGAAACTAGAGACTTTGGATTCTGCTCTCAGTAAACAA---------GAGATGCTCATAAAGATGCAGGCTCAAGCATGCCTTCCGCAAAGGAAATCTCCTCATCGC
------------------------------------------------AGCAAGTCTCCTACGGCTGCACCCAGGCATCCCAAACTGCAAGGAATTGCTCGAGGTCCTTGCAAAGCAAAA---------------AATCCCAGAAGA---------------------------------
---------GGC---------------------------------------------------------------------------------------------------------------------------------------------------------CTCCATGAT------
------------------------------------------------------------------------------------------------------------------------------------------------------------------------------------
------------------AAG---------------AGAGTGGCC---TCCCAGAAACCCAAAACT---ACTCAACAGCCCCTCAATAGAAGAGAGGTGCTGCGGTCTGGCCTGGAGAGCCTCGTCCAGCAGAGGGAGCTGCAGAGACGATCCCAGACCAATACTAACAGC---------
------------------------------------------------AGAAAAGAGCTGCCCTCTCAGAGAAAAACGGCTGAAACAATAAAGCATAATCAGATGGAAGATGCAGGCTTCCAGCAGCCTACAGTCTCCTCTCGGCTCAGAGTGAACCAGCTCCCTCAAAAAGAGCACTCT
GTGCCCTGGATACCTACATCCCCTCACTCTCCTCCTCCACAACGA---------------------------------------------TCCCCACACAGGGGAAGACCAGAGCCTCGTTGCCTCTTTTCTCCAGTGAAATCCTCACCAAACCCTCCA---AAGCAGAGGCCTGGAGGT
AGTTTGGCAACTGAGCCA---GGCCTAAGCTCACAAAGAAAGAAAGAAGCTCAGAATGAAGCA------------------------------------------------------------------TTAAGGAAAGCTTGGCTGGATAAGATAACTGCACAGAGACTGCAAGAGCTG
AACCAGCTGAGTAAAGAAGAGGCTGAACGCATTCAGAGATTA------------------------------------------------------------------------------------------------------------------------------------------
------------------------------AGGTCTGAAGTTGTCTCGCCAACTCAGTGGGCTGAGAGAGCTGAGCAGAAGGCCAGAGAGAGAATTCAGCCCCTTCTGGATGAAGCC---------------------------CAGCAAATTGGTGAGTCCAGGAACAACAGAATTAAC
TCT---CCACTGAGG------------AGTCGAGTGCCTGAACAGGCTGCAGAGAGGGCA---------------GAAGAAAGTGCTGAGCAGCTGAGTGAAGAACTGCTTGAGGATTTGTTAGAGGACACCGCCTGGGTAGCGTGGACAGTTAAGACAGACAGACAGCTGCAGGACATG
GCCCAGGACAGGCTGCAGGCCCCAACCCTGGAGAGTATGCTGCTTCGTATGGAGGAGATACAGCGGGATCAGGAGGAAGTGAGGAGACGGTTTGCTTCTATCACCTATTCAGATCCTCTTTACTTGAAACAACCAGGACCAGCAGGATCC------------------CAG---TCCCAT
GCCCCCAGCTCCAGGCCAGCCTCTCCTCAGCCAATTAGGCTCACAAATCCAGTGCTGAAGCAGACCTCTGCAGCGGATATTGTCCTTGAGAAACCTGTCGAGACTGGC------------------TTCCTGTGTGAGAACAGCCTGACAGAGGAAGCATCCCAAGATGAGCATCATCCT
GCAAACAACACCATGTTCCCTGGCCCTCTGGAGGGA------AGCAAGGCGACTGTTATCTCAGTGCCAGGCAGCATGCTGAGAAGCATTCGGCAGTACCGGGAAGACTATGAGGATTACCTGCGTGCTGTGGCTCATGAGGCTGTGGGCAGCTTCGACCCCTGGGCCGTTGCAGACGGC
TTGGCTGACGAGTTGCTGTCGGAGGCTCTGGCTGACGTGGCAGCAGAGTTTCAGGATGTCGTGGAGGAGTATGCTGAGGCCGTCTTCACCTCTGAGTTCCTGCAGCCGACCCGGTCACCACCCGCTTCAGCCGCAGCTTTGGCCGGA------CAA
>ENSTNIP00000000855_TNIG
------------------------------------------------------------------------------------------------------------------------------------------------------------------------------------
------------------------------------------------------------------------------------------------------------------------------------------------------------------------------------
------------------------------AGCTCCATCCCGTTCTCCGTTCTTTCTGAGGAGAGATTGAACGCTGCAGTTAAACTAGCTAAACGAGACCTGAGACGATGGCACCGTCAGTCGCTGACCAAATCTCCCACCAGCGCCTCACAGGAGGTCACT---TTCTGGCAAACAAGT
GATGAAGAGGAGCTTCAGGAACAGTCAAGCACTCCAGTTAAGACAAACTTATTGGCCTCT------------------------------------------------------------------------------------------------ACTCCAAAAAGCAAGTCAAGACCA
CTGGGAACCAAACTGCCTGTG---CAAAGGTCACAG---AACTCATGTATTTCAGTGCCTCAGTTTGGCCGCTCTCCCCCAAACAGAGACCCTGGCCCAGCACAGGTAGAGGAAATGAAAAAAGGCTCTTTAAGCCAGGCGTTTCAAAAGCTGCTAAATCAGCTGGACGTATATATCCAA
AAAGTGGAAGAACTAGTCAACAGAGGTGGTAAAACAGTCACGGTCCCAGAGGAACCGCTGGACCTAGACGAGCAGCAAAAACTGGAAACACGTCGACAGAAGCAGGCAGCCCACTCAGCACGCGTCGTCTATGTGCTCCAGCTCCAGGTGAATGAGGTCCAGGCAGATGTGGGGAAATTC
CAAAACCAAAACGCATGGGACATTAAGAAGCCTAGTGTAACAAACAGACTTGCAGCCCTCCACCGTAGGACCCTCAGAGCTTTGCGGGTTATTATCCATCAG---CTTTCAGAT---------------CATGGAAAGGTGCCTTCATATCACCGAGAGCTGGTCCAGCTGATTCAGCAG
CTCTCCATCTGCTCAGCTCAGGTCAAAGAAGAAGGCAGCTCGGCTCTGTCTGACTCGGCCCTCCAGGTTTTTCACAAACTCGAGGTTTTGAATTCTGCCCTTGGGAAACAA---------------ATGAAAACGATGCACGTTCAAGCATGTCGGCCACAGAGGAAGTCTCCTAAGCGT
------------------------------------------------AGCTCCCAACCCATTACAGCACCCTGGGGTCTCAGCGAGTCACCTGTT---GGAGAAGCTCGTAAAAACGTG---------------CCTTCCAAAAGAGCTTTGCTTGAGGTTTATTGGCCTCCTGTGGTG
TTCAACTGGAGTCATGATGGAGTGAAAGAAAAAAAACAGCAGGCAAATAAAGAACGGGGTTCCCTGGTGCTTAAGCTTCTGAGCAGATACTACCTGCTGGCTCCTGTTATGCTTAAGGGGCATCTTGAGACAAAGACGTCTTCTACGATTTCGATCTTTTCCATCTCAACAGAT------
------------------------------------------------------------------------------------------------------------------------------------------------------------------------------------
------------------AAA---------------CCGATAACT---TTGCGGAAGCCTAGAAGCAGTTTGCAGAAGCCCCCAAACAGAAGCAAAGTCCTCCAGGCTGGTGTTGAGTGGCTTGTCCACCAGAGGGAGCTGCAGAGACAAGCTCAGTCGAAAGCT---------------
------------------------------------------------------------------------------------------------------------------------CAGCACGCTACAGTCTCGTCTCAGCTTAGAGTGACCCAGGCCCCTCACAGAGAGCATTCT
GTCCCCTGGAAACCCACATCCCCTCACTCCCCACCTCTGCAGAGGTGTGCAGATTGGCTCAAAGGGGGATACCAGAGCATCGGTGTCTCTTCTCCTCCACAAAGCTTT------------------------------------------------------CAACAAGCCAGCCAAAGC
GGAAGGAAGCTGCAG------------------GATCAGAGACAGAGCAGCTGTCGCTTAGCA---------------------------------------------------------------------CGTGAAGCCTGGCTGGGAAAGATGACGATGCCAAAGCTGGATCGGCTC
AAACAGCCGAATAAAGAAATGCCTGAATGCGTTCAGAAAATAAGTTTATTTTATGGTCCTAACAGTTCCAGTAAGATATTAAATGAAAGCTCCCTCATTTGTGTGTCTTGTTTTTTT---------------------------------------------------------------
------------------------------AGGTCTGAGGTTCTCTCACCAACCCAGTGGGCTGATAGAGCAGAGCACCAAGGGGGAGAAAGAGTTCAGTCTCTCCCTGATGATGCACAGTTCTTGACCCAGCAGGAGGCTGAGCGTCAG---------CGGAGGGGGAATCAGCCCTCC
GCTCAGGATGCTAAGATGTCAAACAGCTCGGCTGTT---------------------GCCAATAATACTCAG---------------------------------GTAAAAGGGGATCCCTTGAAGGACGCAGCCATGGTGGCATGGGGTTATGATCCAGACAGACAATTGGAT------
------------------GACCCCACCCTGCAGAACATGCTGCTGCGTATCGAGGAGATGCAGAGAGAACAGGATGAAGTGAGGAGACGCTGTGCTTCTATAATGTATTCCGACCCTCTCTTTTGGGACCCAGCAAGAGCAGCTGCCCAGGAGTACAGAGCCATGTTCCAGCTTCCA---
------------CTACGGTACTCACCACAGCCAATTAGACTCACTGTGCCGGCGCTCAAACAGACCCCTGCTGCCAATATTATCCTGAAGGAACCTGTAGATACTGGATACAGT------------TTGGTGTCAGACAACAGCTTATCAGAGGAAGCGTCCCAAGATGAGCAGCAACGC
GGAAGCAGCCTCGCCTTCCCAGGCCCTGCGGGGGAA------AGCAGGACGACTGTAATCTCCGTGCCAGGCAGCGCGTTAAAAAATATCCGAGAGTACAGAGAAATGTACGAGCGCTACCTGCGCACCGCGCCTCACGAGGCTGTCGCCAGCATCAGCCCCTGGGCCGTCGCTGATAGC
TTGGCGGAGGGGCTGCTGTCGGAGGCTCTGGCTGAAGTGGCAGCAGAGTTTGAGAGCATCATGGGAGAATACGCAGAGGCCGTCTTCACCTCAGAGTTTCTGTCACCGGTCAGG------------------------------------------
>anchovy.19845_ANCH
------------------------------------------------------------------------------------------------------------------------------------------------------------------------------------
---------------CAGCAGAAGGCGAAAAAGACGCCCTCT------------------------------------------------------------------------------------------------------------------------------------------
------------------------------------------------------------------------------------------------------------AAGCACCAAGGGGGCGTG------------------------------------------------------
---------------------------------------------------GATGTCAGC------------------------------------------------------------------------------------------------AGATCCAGGACAAAGTCA------
---GGAGCAGAGGTGCTGGTG---TACACCCCACAGAAACTGACCGCTCCCCCGGGCCCTGCCTGTGGCCAGTCCCCTCCCGTCAGGGACCCCGGGCCTAAAGCCAGC---------------AGCAAACTCAGCCAGGAGATCCGTAAACTGCAGGCCGAATTGGATACATGCGTCCGA
AGGATAGAACAGCTGGCTAACAGAGGCCGTCTGATG------------GGGGAGGACCTGGACCCCGTGGAGCAGCGCAGGATGGAGATCAGGAGGCAGGAGCAGGCGGCACGCTCAGCACGCATCATCTACAACCTGCAGCAACAGGTGAGAGACATCCAAGAGGACGTCGAGAAGCTT
CGATCGCAGAATATAAAACAGGATAAGAATTCCAGGGCTACGGATCGGTTGGCGGCAGCCCACCGGGGGGCGGTGAGGGCCATGCAGGTCTTCACCAACCAGCTGCTGTCAGACCCGGGTGCCACCGCAGAAAGCAGGGTGCCGGCCCACTACCGGGAGCTGGGCCAGCTCATACGCCAG
CTCTCCCTCTGCTCCGCCAAGGTGGAGGCCGGGCAGGACTCGCTGGTGCCAGAGACGGCCATCGACATCCTGCAGAAACTAGAGACACTGGACTTGGCCCTCAGGAAGCAG------------------------------------------------------CGGAGTCCCAGGAGG
------------------------------------------------GAACTG------------------AGGACGTGCAGTCTGTCCCCCATC---CGCCACGCATCCCCCTCAGGCCGACGCCACAGCGCCTCTCCCCAACGC---------------------------------
---------TCA---------------------------------------------------------------------------------------------------------------------------------------------------------CCCAAAGCT------
------------------------------------------------------------------------------------------------------------------------------------------------------------------------------------
------------------CCAGGGCCC------------------------------------------------------------------------------------------------------------------CGCAAGCGCCCCGCCAAAAAGACCCAGAAA---------
------------------------------------------------AGG------------------------------------------------------------------CCCAAAGGTCCCTCAGTGTCCAGCCGTCCAAGGCCTGGC------------------------
------------------------------------------------------------------------------------------------------------------------------------------------------------------------------------
------------------------------------------------------------------------------------------------------------------------------------------------------------------------------------
------------------------------------------------------------------------------------------------------------------------------------------------------------------------------------
------------------------------------------------------------------------------------------------------------------------------------------------------------------------------------
------------------------------------------------------------------------------------------------------------------------------------------------------------------------------------
------------------------------------------------------------------------------------------------------------------------------GAGAGA------GGGAGGGAGAGG------------------GAG---AGGAGC
AGAACAAAGAAGCGC---------------------------------------------------------------------------------------------------------------------------------------------------------------------
------------------------------------------------------------------------------------------------------------------------------------------------------------------------------------
------------------------------------------------------------TGCAAG------------------------------------------------------------------------------------------
>ENSTRUP00000002723_TRUB
------------------------------------------------------------------------------------------------------------------------------------------------------------------------------------
---------------------------------------------------------------------CAGCTATTGTTTAATGAAGCCATCCCTGCACACCCCAGAAACCGTGCCATCCGAGTACCTTTACCAGGCCCCATCGTGATAGAGAATATCGAGCGGCTGCTTCCAACACCA
AATGAAGAGGAGACCGTGGAGAATCTCCGAAGCGCCGTCCACTTCTCCTTTCTGTCTGAGGAGAGATTAAATGCTGCTGTTAAACTGGCTAAACGAGACCTGAGACGATGGCACCGGGAGTCGCTGACCAAATCTCCCGCCAAAGCCTCACAGGAAGTCGAC---CTACTAGAAACAACT
GGGGTAGAGGAGCATCAGGAACAGGCAAACTCTCCAACTACAACAGAATTAATGGTTTCT------------------------------------------------------------------------------------------------AGAGCAAAAAGCAAGCCAAGACAA
CTAGGAGCCAAATTGTCTGTG---CAAACACCACAGAAGAACTCAGTTTCTTCGATGTTTCAGTTTGACCATTCACCCCCAACCAGAGACCCTGGGTCAACACAGTTAGAGGTAGATAAAACAGGCTCCTTAAGCCAGGAGGTTCAAAAGCTGCTCAATGAGCTGGATGGTTTTATCCAG
AAAGTGGAAGACCTTACCAACAGA------------GTCTTAATCCCAGAGGAACCACTGGAGCCTGAAGAGCAACAAAAACTGGAAACTCGCAGACAGAAGCAGGTGGCTCACTCAGCACGCATCGTCTACGTGCTCCAGCAAAAGGTGAATGAGGTACAGGCAGATGTCAGAAAATTC
CAATATCAGAAAGTATGGGAGAATAAAAAGCCTATTATAATAAACAGGCTTGCAGCCCTCCACCGTGGGACACTCAGAGCCTTGCGGGTTATTATCCATCAG---CTTTCAGAT---------------CATGGAAAAGTGCCTTCATATCACAGAGAGCTGGTCCATCTGATTCAGCAG
CTCTCTATCTGCTCAGCTCAGGTCAAAGAAGAAGGCAGTTCAGCTCTGTCTGAATCAGCCCTCCAGGTCATACAAAAGCTTGAGGTTTTGAATTCTGCCCTTGGTAAACAAGTGTTTAAA------ATCAAAAGGCTGCAGGTTCGAACATGTCCGCCACACAGGAAGTCTCCACGACGC
------------------------------------------------AGCTCCCCGCCCATGAGTGCACCCAGGAGTCTCAGCAAGTCACCTGTT---CGAGAGGCTCGTAAACACGCG---------------TCTTCCAGAAGA---------------------------------
---------GATCATGATAAAATGAAG---AAAGAACAGCAGGTAAATAAAGAACTCTGTCCCCTGCTGCTTAATCTTCTGAGCATGTATTACCTGCTGGCTCCTATTATACTTAAGGGGCATCTTGAGACAGAGGCCCCTTGGAATTTCTATATTTAT---ATCTCAACAGAT------
------------------------------------------------------------------------------------------------------------------------------------------------------------------------------------
------------------AAA---------------CAGGTGACC---TTACAGAAGCCTAAAACTAGTTCTCAGAAGCACCCCAACAGAGGCAAGGTCCTCCAGGCTGGTGTAGAGTGGCTTGTCCACCAGAGGGAGCTGCAGAGAGAAGCTCGCTCAGACAATCGGCAA---------
------------------------------------------------AGAAAAAAACAGCCG------------------------------------------------GCAGGTTTTCAGCAGGCTACAGTCTCGTCTCAGCTCAGGGTGAACCACCCCCCGCAAAAAGAGCGTTCT
GTCCCATGGAAGCCCATATCCCCTCATTCTCCTCCTCTGCAAAGA---------------------------------------------TCGCCTCCAAGGAGGCTACCAGAGCCGCGGTGTCTTTTCTCCCCCACAAAGCTTTCAACCAGCCAGCCA---AAGCAGGCGGAAGCTGCA
GGATCAGAGACCGAGCAGCTGTCGTTAAGCACAGAAACGAGGCAACAGGCTCACAGAGAAGCAGTCTCACAGCTGGATTTTACAGATGAGGCTCCTGCAGTATGCATGCTTTGGGGTTTGATGACTCAC---AGGGAAGCCTGGTTGGGAAAGATGACGATGCAGAGACTGGATCAGCTC
AACCAGCTGAATAACGAAGTCACTGAATGTGTTCAGAAATTA------------------------------------------------------------------------------------------------------------------------------------------
------------------------------AGGTCTGAAGTTCTTTCACCAACGCAGTGGGCAGAGAGAGCTGAGCAGCAGGTGAGAGAGAGGATTCAGCCTCTTCTGGACGACGCA---------------------------CGGGAA---------TCGCTGAGGAATCAACCTGAC
ACG---AATGCAAAG------------ACGACTGTT---------------------GTCAATAACACAGAGAGGGCAGAGCCTGTTGAGCAGCTGAGCCATGCCCTGCCAGGGGACCTCGTGAAGAAC------------ACGTGGAGTTTTGATCCAGACACACAGTTGGAC------
---------TGTCTGCAGGACCCCACCCTGGAGAACATGCTGCTCCGTATTGAGGAGATGCAGAGAGAACAGGATGAAGTGAGGAGACGCTGTGCTTCTATAATGTATTCGGACCCTCTTTTCTGGGACGCACCAGGAGGAACAGAGAAA------------------TCACTTCCCAAT
GTGTCCTCTTCCAACACAGTCTCGCCTAAGCCAATAAGACTCACCATGCCAGTGCTGCAGCAGACCCCCGCTGCCAATATTATCCTGGAGAAGCCTGTAGATACTGGATACAGT------------TTGTTGTCGGACAACAGCTTGTCAGAGGAAGCGTCCCAAGATGAACAGCAGCTC
AGAAGCAGCCTTGCGTTCCCAGGCCCTGCGGAGGGG------AGCAGGACGGCCGTTATCTCCCTGCCAGGCAGCGCGCTGAAAAACATCCGACGGTACAGAGAAAATTACGAGGCCTACTTGCGCACCGCGGCTCACGAGGCTGTCGGCAGCATCAACCCCTGGGCTGTAGCGGACAGC
CTGGCGGAGGAGTTGCTGTCAGAGGCTCTGGCGGAAGTCGCAGAGGAGTTTGAGAGCATTATGGGAGAATACGCAGAGGCCGTCTTCACCTCTGAGTTCCTGTCGCCGGCCAGA------------------------------------------
>ENSDARP00000127773_DRER
ATGATTTCTGATTTCCATAGGGCTTCTACTATGACAACTGCCGATCTGGGCTCTTTGAAC------------------------------------------------------------------------------------------------------------------------
---------------CGTCAATGGATTAAAAAAGGCTCTTCTGTGTCTCAGATTGCTGGTCTGCAAACACAGCTTCAGTTCAATAGTGCAGTGTTACCCAGTGTCCTGAACCGAGCCACCCGAGTGGGACCCCCTTCTCCCATCGTGATAGAG---------AAACTTCTCCCCCATACA
GAGAGGCAGGATGATATGGAAAGCTGCAGCAGCTCCTTACGGCTCTCAGTCCTGTCAGAAGAGCGCCTGCAGGCTGCTGTCAGACTCGCCAAGAGAGATCTGCAAAGAAAACGGCAGGAATCCATC------------------------------------------------------
---------------------------------------------------AACCGTTCATCCCTCGAACAAGAAGAAACACAGGAGATTATTATCCCTGAAAGAACCAACACAGATAACGTTCCTCGTGTGGTTTCCCCAAAGATGGCTGGTACAAGGAAGCAAATAAAAACT------
---GGCGCTCATGTGCTTGTT---TATACTCCTCAGAAG---------CCCAACAGCCCAATTAAACAGACTCAAACACCCATTAAAAACACTATAGTCAACAGCAGTGAA------------CCTCAACTCACACAAGAGATTCGGAAATTACAGAAGGAACTGAGCACGTATGTTCAA
AGGGTAGAGCAGTTGGCTAATAAAGAATGTGTGGTG---------------GAGGCTTTGGAGCCTAATGAGAAGCAGAGGATAGAGATCCGGCGGCAGGAGCAGGCGGCCCGTTCCGCTCGTATGATCTATGTGTTACAACAGCAGGTTAAAGAAATAAAGCAGGATCTAGACAAGCTA
CGTTGCCAGAATATCAAACCGACAAAAAAGTCCAGGCCAATGGAGCGGCTGGCTGCTGCTCACCGGGGAGCTGTGAGAGCCATGCAGGTTTTTATCAACCAG---CTGTCGGACCCT---------GCTGAGAATAGAGTGCCCACCCACTGCAAAGAGCTGGGTCAGCTGATTCGCCAG
CTCTCTCTCTGCTCTGCCAAAGTAGAGGTGGGACAAGGATCTGTCGTCCCAGAGACAGCACTCGACATCCTGCAGAAATTAGAGATGCTTGACTCAGCTCTGAGCAAGCAG------------------------------------------------------GAGACCACCAAAAAA
CGAGATGTGTATTTGCAGAATGTTAACCCAGTGGAAAAGACCTCCATTCAGGTC------------------AGGGCCCGCAGCATGTCCCCTCCC---CGTCCTGCTAGAGCCCCAGCTGAGAGGAACTCACGGAGACCTCGAAAA---------------------------------
---------CCA---------------------------------------------------------------------------------------------------------------------------------------------------------GCTGATGCC------
------------------------------------------------------------------------------------------------------------------------------------------------------------------------------------
------------------AAAAAGCCAGCTAGCAGCAGACTGGCA---GGAAAATCCCACAGGACTTCACAGGCATTGCTGAAGGAGCGCAATGATGTTTTGAAAGCAGGGCTAGAAAGCCTCATCCATCATCAAAAACTGAGAGAGGCAGAAGCACAGAAAACCAACAAAACTACTAGT
GCTATTAGCCAGGACCATGTTAAGCAGGCCAGTCATGTTCGTGATGCCAAA------------------------------------------------------------------TTCCAGCAGCCCACCGTCTCATCACGACTGAGGGAAAACCAAGTTCCCCAGAAAGAGTCCACT
GTGCCTTGGATCCCAACATCCCCTCATTCTCCTTCTCGCCTGCGT---------------------------------------------GCTGTGCCC---AACCGGCCAGAGCCCAGATGTCTGTTCTCACCTCATAAA---------AACCCTGAA---AAGCAGAAGCCGCAGACT
ACATCCAGTACCCAGCTC---AGTGCTTCATCACCTGACAGGAAACAGGCTCAAAATGAAGCC------------------------------------------------------------------CTCAGACAAGCCTGGCTGGACCGTGTGACTGCAGACAGACTGAGAGAACTG
AATCGTCTGAGTAAAGAAGAGGCTGACCGCATTAAAAAACTC------------------------------------------------------------------------------------------------------------------------------------------
------------------------------CGGACCACAGTGGGTTCTCCAACACAATGGGCAGAGAGAGCCGAGCGAGCTGCTAAAGAGAGGATTCAACCTTTGTTGGATCAAGCT---------------------------CAGAGG---------GTGGCTGGAGCAGGAAGTGAC
AGACTGAGAGCACGG------------CTGAAGGTT---------------------ACAGATAAGGCTGAG------GGCAAGACAGACCTGCTGACTGAAACTCTTCTGGAGGATCTTCAAGAGGACACAGCTCAAGCTCTGTGGGTCACGCAAAGGGAGCAGGTGGCTGAAACGGAT
GCCGAGAGGAAGCTGCAGGGCCCCACATTAGAGAGCATGCTGTTGAGGATGGAGGAGATGGAGAGAGACCAAGATGAAGTGCGTCGGCGCCTTGCCATGATCTCATACTCGGACCCTCTCATCTGGGAAAGA------GGCACAGATGCA------------------ACA---AGGAAT
AATTCCAGCTCCAGGCCAATCTCGCCCCAACCAATCCGACTGACCAAACCAGCCCTGAATGCACCCCCTACAGCCGACATCCTCCTGCAAAAGCCAGTGGAGATTGGGGCTGCATCAGACATGCCAATACTTGATGATGAGTCTTTAACT------------------------------
CCAAATGACTCCAGTAATCCAGTCCCAGCCGGAGGGGGAAGCACACGAGGGGTTTACCTGACTGTGCCGGCCAGCATGCAGAGACGTATTCAGAAATACAGGGAGAACCATGATGCCTTCCTGCGCCTGATCTCCCATGAGGCTCTGGGGAGCTTCAATCCTTGGGCAATAGCAGACAGT
CTGGCTGATGAGCTTATGTCCGAGGCTCTGGCTGAAGTGGCGGCAGAGTTTCAGGATGTTTGTGAAGAATACGCAGAGGCGGTTTTCACTTCAGAGTTCCTCCAACCTGTCCAGTCTCCATCCACATCAATGTCA---------------------
>ENSGACP00000014492_GACU
------------------------------------------------------------------------------------------------------------------------------------------------------------------------------------
------------------------------------------------------------------------------------------------------------------------------------------------------------------------------------
------------------------------AGCTCGATCAGCTTCACCACCGTGTCCGAGGAGAGGCTGCGGGCGGCGGTGCGGCTGGCCAAGCGAGATCTGCGAAGAAGGCGCCTTGAGTCAGTGACTGCATCCCCGGCCAAACCCTCTCAGGACGCCTCCCCCCTCCATGAAACAAGT
GATGCAGAGCTGCTCGAGGAGCTCGCTGCCACTCCGAATAAAGCCAAGTTTAAGACCTCC------------------------------------------------------------------------------------------------AGTCCAAAAAATATCTCAACCAGA
TTGGGGTTCAAATTGTCAGCAAACAAACAACCGCGGAAGCATCCCATTGTGCCCATGCCTCGGATTGGCCGGTCGCCTCCCACCAGAGACCCCGGCCCAAGACAATTTGGAGGAGATAGAAAGGCGCCTTTAAGCCAGGAGGTCGGCAAGCTGCAGTATGAGCTGGAGGTGTATATTCAG
AAAGTAGAGGCACTGTCCAACAGAGGGGGGGAAACA------------GAGGAGCCGCTGGAGCCTGAAGAGCAAAACAAGTTGGATATGCGCAGGCAGAAGCAGGCAAGCCGCTCGGCACGAGTCATCTATGTTCTCCAGCAACAGGTCAAAGAGATACAAGAAGATATTGAGAGATTT
CATAGCCAGAAAACGTGGGACTCCAAAAAATCCACAACAGTGAACAGGCTTGCAGCTGCACACCGTGGGACACTCCGGGTTTTGCAGTTTGCTGTCAACCAG---CTTTCAGATCCT---------TCTCATGCCAAGGTTCCCCCTTACTACAAAGAGCTGGGCAAGCTGATTTGCATG
CTCTCGCTGTGTTCGGCTAAGGTTGAAGCAGAACGGAAT---------CTAGAGACGGCC---GACATCCTGCAGAAACTAGAGACTTTGGATTCTGCCCTGCATAAGCAA---------GATCTTCTTGAAAGGATGCGCGCCCAAGCACATCCTCCAAACAGGAAGTCTCCT---CGC
------------------------------------------------GGCACGTCACCCTCAAGTGCACCCAAGGGTCCCAGCACCTCAGCTGTT---CGAGGAACTCACAAACCAGCA---------------AATCCCAAAAGA---------------------------------
---------GCA---------------------------------------------------------------------------------------------------------------------------------------------------------ATCCGTGACAGACGG
TTAGCTTGGGAGCAGACCAAGGATTGCCTTATAAATGAAGGTGCACCAATGACCGAGCCAAAGCAGGCCATCCTACCCGAGAGTATAACTCCCAGTGGTTTCAAGCTGATTTTACTTGATTACTTTAATAAGGATGAAGAGACAAAGCTCCTCCTTTATTTCTCGTCACATTTTTCATTT
CCATTTGTGTCACCAGGTAAG---------------AGAATGGCC---TCACAGAAGCCCAAAACTGCTTCTCACCAGCTCATGAACCGAAGAGAGATGCTCAGGGCTGGCCTGCAGAGTCTTGCC---CTGAGCGAGCTGCAGGGACGACCTCAGACAAACACCACCTGC---------
------------------------------------------------AGAAAA------------------------------------------------------------------------CCCACCGTTTCCTCTCAGCTTAGAATGAACCAGCTCCCCCAGAAAGAGCCCTCT
GTGCCCTGGATACCCACCTCCCCCCACTCTCCTCCTCCACAGCGG---------------------------------------------AGA------------AGACCAGAGCCACGATGCCTCTTTTCCCCCTCGAAGCCCTCGTGCAGCCCTCCC---AAGCAGGTGGTGAACGCT
GGTTTGAGACCAGAGCCG---GCTCTGACCTCACAAAAGAGGACACAAGCTCAGAATGAGGCT------------------------------------------------------------------TTAAGGAAAGCATGGCTGGATAAGATGACGACGCAGAGACTGAACGAGCTC
AACCGGCTGAGTAAAGAAGAGGCTCAACGCATTCAGTCGTTA---------------------------------------------------------------------------CGGTACAGAAGAAGTCTAATTATAGATTTAGTTGAAGGTCATAATCTTTCATCAATTGTTGAA
TATGAACAAAGCCTCAAAGCCGATGTTTACAGGTCAGAAGTTGTCTCGCCGACCCGGTGGGCGGAGCGAGCTGAGCAGGAGGCCAGAGACAGAATTCAGCCGCTTCTGGATGAAGCA---------------------------AAGCAGATCTGTGAATCC---GGGACGAGGATCAAC
CCC---TCGCGGAGG------------ACCGGGCAGTCTGAGGAGGCGGCGGAGAGGGTGAGCGGCGCCAACGTTGCTAATACTTCCATGCAGTTGAGCGAGGCGCTGCTGGAGGATCTGCTGGAGGACACTGCGCGGGCGGCGTGGGTGGCTGAGACGGACCGGCAGTTTGAGGGCATG
GCCCAGCGCCGGCTGCAGGCCCCCACCCTGGAGAGTATGCTGCTTCGGATGGAGGAGATACAGAGGGACCAGGAAGAAGTGAGGAGACGGTTTGCGTCCATCACCTACTCAGACCCTCTTTACTGGGACAGGCCAGAC---AAAGGACAC------------------CAG---TGCCAT
GCTCCGCCCTCGAGGCCGGCCTCTCCTCAGCCGATTAGGCTAACAAAGCCTGTGCCAGGGCAGAGCTTCACAGCTGATATCTTCCTAGAGAAGCCTGTGGACGCCGGACATGGC------------ATCGCCTCCGAAAACAGCCTGACCCATGAGGCGTCCCGGGATGAGCAGCAGCCC
ACATACAACACGGCGTTCCCAGTCCCTGCAGAGACA------GCCAGGAGGACCGTTGTCTCCGTGCCGGGCGGCACGCTGGGAAGCATCCGGCAGTACCGGGAAGCGTTCAAGGCCTACCTGCGTGTTGTGACTCACGAGGATGTCGGCAGCTTCAACCCCTGGGCCATCACAGACCGT
CTGGCGGAGGAGCTGCTGGCGGAGGCCGTGGCCGACGTGGCGGCGGAGTTCCAGGATGTTGTGGAGGAGTACGCCGAGGCCGTCTTCACCTCGGAGTTTCTGAAGCCGACCCCGTCACCTCCTGCC------GCGGCTTCAGTCGGT------CAA
>ENSXMAP00000004004_XMAC
------------------------------------------------------------ATG------------------------CCAGCACTGTTACCAGGACGTCAAAACCAGGAAAGAAACTGGGTTTATGTAGGCTCAGCCCGAAACGTAAACAGCAACAATTCA---ACAACT
AGGACGTCCCAAACT------------------------------------------------------AAGCTGTTGTTTAATGAAGCCATTCCCGTGAGTGTGGTCAACCGTGCCACTCGTGCAGGCCCTCCGGCTCCCATTGTGATAGAG---------AGACTGCTTCCGCGTCCG
GAGATGCGCGAGAGTCCGGACAGCCTCCGCAGCTCCCGCAGCTTCACCGTGCTCTCCGAGGAGAGGCTGCAGGCCGCTGTCAGACTGGCCAGGCGAGACCTAAGGCGAAGGCACCTCGGGTCACTTGCAAAGACCTCACCGAAACATTTGCAGGAGGCCTCT---GTCTTTGAAACAAGC
GATGCGGAGCTGCTTCAGGAGCTAGTAGCGGCTCCAGGTAAGCAAGAGTCTAACATGGCC------------------------------------------------------------------------------------------------AAGTCAAAGGAAAGGAAGGCTCCG
ATCGGTGCTAAACAGCGAGTATCCCAA---------AAAAATCCTTCTTCTTTAATGCCCGGTGTGGGCCGGTCTCCTCCAACAAGAGACCCCGGTTTAAGGCAGGTGGAAGGAGGCAAACCGGGACATTTAAGCAACGAGATCCGCAAACTGCAGAATGAGCTGGAAACGTACATTAGG
AAAGTGGAGGAGCTAGCGAATCGAGGTGAAATACTG------------GAGGAGTCTTTGGAACCGGAGGAGCAAATCAAGCTGGAGGTACGCAGACAGAAACAGGCCTTGCGCTCAGCACGCATCATTTATGTTCTGCAGCGACAGGTTAAAGAGATACAATATGATATTGAAAAACTC
AAAGGAGAGAAAATGTGGGAGACAAAAAAGTCCGTGGCGGTCGGCAGGCTGGCGGCCGCCCACCGGGGCGCGCTCAGGGCCCTGCAGGTCGTCATCCACCAG---CTCTCGGATCAA---------CCTCACGGCAAGGTGCCCCCTCATTACAAAGCGCTGGGCCAGCTGATCCGGCAG
CTGTCTCTGTGCTCGGCTAAGCTGGAAGTGGACCAGGGGTCGGCTGTACCTGAGGCGGCCCTGGATATCCTGCAGAAACTGGAGATTTTAGACTCAGCCCTCAGCAAACAT---------GAGACGCTGGAGAAGCTGCAGGCCCAGACCCGTCCTCCACGCAGGAGGTCTCCTCATCTC
------------------------------------------------AGCGCGTCCCCCGCCACCGGGCCACACAGTCTCAGCATGCTAGCTGCT---CCGGGCCTTTACAGACCTGCA---------------AATCCCAGAGGA---------------------------------
---------TTT---------------------------------------------------------------------------------------------------------------------------------------------------------GTTCGTGGT------
------------------------------------------------------------------------------------------------------------------------------------------------------------------------------------
------------------GGG---------------CGAAAAGCTGTGTTACAAAAGCTGAAACCGGCCTCCCACCAGCCC------------------CTGGTGGCCGGTGTGCACAACGTCGGCCAGCAGAGGGAGCTGCAGAGACTTCCTCAGCCAAACACGAACCAC---------
------------------------------------------------CAGAGCAGGCGGCACCCGGGGAGAAAA---GCTGACGTAATGAAG---------ATTAGAGACGCAGGTTTCCGGCAGCCGACAGTTTCCTCGCAGCTCCGAGTCAGTCAGCTTCCTCAGCGGGAGAAGTCT
GTTCCCTGGATGCCGACGTCGCCCCGCTCTCCTCCTCAACAGCAA---------------------------------------------GCGCCTCAGAGGTGGAGGCCTGAGCCCCGCTGCCTCTTCTCCCCGGTGAAGCCTCCGCCGAGCCCTCCGGGTGAGCAGCAGGCGGGACGT
CAGTCAGAAGCCGAGCGA---AGAGTGAGTGGCGCCACGCAGCGAGCCGCTCCGAAAGAAGCA------------------------------------------------------------------ACGAGGACGTCTTATCAAGAGAAGATGACTACGCAG---------------
------CTCAGTGAGGAAGAGGCGCCACTCATTCAGAGATTA------------------------------------------------------------------------------------------------------------------------------------------
------------------------------AGGTCTGAAGTCGTTTTCCAGAATCAGTGGACTGAGGAAGCTGAGCAAGGCGCCAGAGAGGGCAGCCATCGGCTCTCTGGTGAAACA---------------------------CAGGAA---GGTGTGGTA---AAGAACAAGCCTGAC
AGA---TCTAGGAGG------------ATACGGCTCCCTGAGCATGCTGATGAGCTGGCA---------------GCAGGCGATCACGTGCGACTCGTTGAGCATCAGGAAGAAGATCTGCTAAAGGACACCGCTCCCAATGCGTGGGCCGTAAACACGGGC------ATGGGGGACATG
ACCTGGCGTGGGCTGCAGGCCTCTACCCTGGAGAGCATGCTGCTTCGGATGGAGGAAATACAGAGAGAAGAAGAAGTAGTGAGGAGACGGTTCGCGTCCATCGCCTATTCAGACCCTCTTTACTGGGACCGCTCCAAAACAACAGGATCC------------------CAG---CCTCAC
GCTCCAGGCTCCAGGCCGGCCTCTCCTCAACCCATTAGGCTCACCAGGCCGGCGCTGAAACAGACTGCCGCAGCCGATATTATTCTGGAGAAACCCATAGAGGCAGGT------------------TTCCTGTTTGAGAGCAGCCCAACGGAGGACCAAACCCAGGACCAACACCCACCC
ACAAACAAAGTTTTACCCAATGACAGGGCAGAGAGA------AGCAGG---ACCGTTCTCTCGGTGCCAGGCAGCACGCTGAAGAACATCCGCCATTATAAGGAAGACTACAACGCCTACCTTGGTGCTGTGTCTCGAGGGGCCATCGACAGCTTCAACCCCTGGGCTGCTGCGGACAGC
GTGGCGGCGGAGCTGCTGTCGGAGGCGCTGGCGGACGTGGCGAAGGAGTTCCAGGACGTGGTGGAGGAGTACGCCGAGGCCGTGTTCACCTCCGAGTTCCTGCGGCCCGTCCACTCAGTTCCTGCATCAGCTGAGGCTGTAGCCGGGAGAAACCAG
