# Supplementary material for: Global expression pattern of genes containing positively selected sites in European anchovy (Engraulis encrasicolus L.) may shed light on teleost reproduction
Source: PLoS One. 2023 Aug 11;18(8):e0289940. doi: 10.1371/journal.pone.0289940 (PMC10420382; doi:10.1371/journal.pone.0289940)
Supplement: S1 File — (ZIP) [file pone.0289940.s008.zip › alignments/anchovy.19939_ANCH.fas]

>ENSONIP00000014701_ONIL
ATGGACAGCGGGGAAGCTCACGCCCAGCGGCCGGTCACCTTGGACATCGCCGTGGAGGATGTAAACCAGGAAGTCTCAGCTCCGGCCCCTTCTGAGGCGACC---------------------------------------------ATAGGTCAGACTCCACCCACAGACGGCGGTTTG
CCCCAGGAGGACAGCATCGATCTAGGTCGG---GAC---------TTTGCCACACCACAGGACGACAGCAGTGCCACACCCTCAGAGAGCCTCATGGACAAGCTCAACGACCAGATGATGGAAAGCGTCATGATTTCTGATTCGCCCAATAACAGCGAGGAGGATGACGTGGTGCCCATC
GATTCTCTCCTG---------------GATGGAGGTGAGGAGGAGGAG------AACGTAGCGGAGGGAAACCAA---------------------GAGGAGCAGAGCGAGATCAGACAGAATACGACTGAGATTAAAGTTTCGGTGGAGGAGCAGGAG------GAA------------
---------------------------------------GGAGGCTTGCAG---GAAAAACCAGAGGAG---------------------------------------------------CTGGCGACC---AGCGCCGTTTCCCCG---GGTGAGGTGAAGAGTCCGTCTGACAGTCGC
AGCGAGGAAGCGGCACCGGAGATC------GCCAGAGCGACCAAACCGAAGGACGAGCCTGTCCCCGTGTGCACCATATTCAGCCAGGGCACCCAGCCCAAGTCT------CTAGTGCCCGACGGCTTCCAGCCCACCCTCATCAAGTCGCCCAGCTTCAGCATG---------GGCGGC
GGCGAAGACGTCGTGACGCCCAATAAGATGGGAGGGCCGCTTGTGTGCCAGCCCAGCCCGAGCCTCAGCAAGTTCTTCACAGATAATGGACAGACCAACCCGGCGTCCGACTTCTTCGACTCCTTTACCGCCCCCTCTTCCTTCATCTCCGTGTCCAACCCCAAT---GCGGAGATCCCT
CCAGGCTCC---------------GCCCACGCACCCGAGCGCCAGCTCTCCTCCACCTCCTCCTCCATCTCCACCCCCGGAGGGACC------CTGGACTCTGGCGCTCCC------------ACGCCT---------------------------------------------------
------------------------------------------------------------------------------CCAGCTGCCCCACCACAGCCCTTCAACCAGCTG---------TTTTCAGGCAGCGACGACCCGTTCGCGACGGCGCTGAGCCTGAACGAGGCGGACAGGCGC
CACGATGCCTGGCTGCCGTGCGAGGAGACCAGGAAGGTGCTAATCTCCGTGGCAACGCAGCAGTATGGCCCCGCCTACTTGGAGAGCAGCAGACTGACCATGCCAGGACTCAAGTTTGACAACCTGCAGGGCGACGCCGTCAAGGACCTCATGCTCCGTTTCCTGGGAGAGGCGGCGGCC
GCGAAGCGTCAGGTCCTCACAGCCAACTCCGTGGATCAGTCCTTCAACGGCCTCAAACAGCTCATTAGCAGT---AAGAAC---------TGGCGTGCCGCGGTGGATCTGACGGCCCGGATGCTGACGGCTCACGGTCAGGGATACGGCAAAGCCGGCCAG---------------CCG
ACCTCCCACACCACCGACTCGCTGCAGCTCTGGTTTGTGCGGCTTGCTCTGCTCACCAAGCTGGGCCTTTTCCAAAATGCCGAGCTGGAGTTTGAACCC---------------------------TTTGGCAACCTGGATCAGCCGGACCTC---TACTACGAGTACTACCCCACTGTG
TACCCAGGCAGGAAAGGCTCCATGGTGCCATTCTCCATGCGGCTGCTGCACGCCGAGCTCCCACAGTACCTGGCTAAGCCCCAGGAGGCCCTGGACCGCCTGCACCACCTCAAAACCGTCTGCCTCACCCTGCTC------------TATCACGTGAGCACA---CTGCTC---------
---------------------------------------------------------------CGACGTGCTACGGTTATGAGCCGAGTTACGCCGTGTCGCAAGTTTTCG---------------------------TCTTTAAAGCTGTGGAGGTCTCGCCTCAGCCGGGTCATGTAC
TCCATGGCCAACTGCCTGCTGCTGATGAAGGACTACGTTCTGGCTGTGGACACCTATCAGTCCATCATCCAGTACGAACCCCAGCAGAGGGCGCAGCTGCTCAGCGGCATCGGACGCATCTTCCTACAGATCGGAGACGTTAAAACTGCAGAGCGATTCTTCCAGGATGTGGAGAAGTCC
GGCCAGGTGAAAGGCAGCCAGCAGGCTCTCGCCACATGCGTGCTAATGAACAGGGCCTTCGTCCACCTCAGTCAGAACAACTACGCCGAAGCACACGCCTCCTTCATCGAAGTGCTAAAGATCGACCCAAAGAACCCCGTGGCCAACAACAACGCGGCGGTGTGTCTGCTCTACCTGGGC
CGCCTGAAGGAATCGCTGGGCCAGCTGGAGGGCCTGGTGCAGCAGGACCCGACGCAGTACCTGCACGAGAGCGTCCTCTTCAACCTGACCACCATGTACGAGCTGGAGTCGTCCCGCAGCACGCAGAAGAAGCAGGCGCTGCTGGAGGCCGTCGCCTGCCGGGAGGGCGACAGCTTCAAC
ACGCAGTGCCTCAAGCTGGTC
>ENSTNIP00000021949_TNIG
ATGGAGAGTGAGGAGAGTTCTGCTCAGCGGCCAGTCACTTTGGACATATCAGTGGAAAATGTAACCCAAGAG------GATGCGGAGTCACCAGAGCCCACT---------------------------------------------GCCACTCAAACTTTGTCAACAGATGTTGTTCTT
---CAAGAAGAGAGCGTCAGTGTCGGTGGT---GAA---------TTTGCCACTCCACAGGAGGACAGCAGCGCCACTCCTTCAGAGAGCTTGATCGACAAGCTCCACGACCACATGATGGAGAGCGTCATCATTTCCGACTCACCCAATAACAGTGAGGAGGATGATGTAGCTCCTATT
GACAACTTTTTT---------------GATGCAGGTGAAGAAGGAAAATCAACTGAC---CCTGCAGGGGAAGAA---------------------GAGAAACAGTTTGTG---CTGCAAAATGCAATCGATTTTAAAATATCAGCTGAGGAGTCT------------------------
------------------------------------------------GAG---GAGAAAGTAGAAGAAGAC------------GCGCCGCGGCCGGCTGAA---------------GTCCCCGTGGCA---GACCCAGCGTCTCCCGATGCTGAAAGACCGACGTCATCTGACGTTAGG
AGCGCGCCA------------------CAAGCAAAAAACACAAGTCCAAAAGGTGAACCTGTACCTGTGTGCACCATATTCAGCCAGGGTGCGCAGCCAAGGTCA------CTGATGCCTGATGGATTCCAGCCTACCCTCATCAAGTCCCCCAGTCTCAGCATGGGGAGTGGTGGAGGA
AGTATGGAGGCAGCGACTTCGGGCAAAACGACAACCCCTCTTGTTTGCCAACCGAGCCCCAGCCTCAGTAAATTCTTTACTGATAATGGACAGGCCAATCCCGGTTCAGACTTCTTTGATTCCTTTACGGCACCTTCTTCCTTCATATCTGTTTCAAACCCGAAC---GCTGAGCTGCCT
CCTGGTCCTGGTGCAACACCAGGGGTTTTTGCCACCGAGCACCAGCTCTCTTCCACTCCTTCCTCA------------------------------------GTCCGCCCT------------CCTGAAGGATCAATATGTGGTCCT---CCT---------------------------
---CCTGATCCCTCTACC------------------------ACAGCGCCACAGCCG------------------------------------CAACCTTTTAACCATCTCCAGGCTGTGTTTTTGGCCAGTGACGACCCGTTCGCAAAGGCCTTGAACCTGAGCGAAGTGGACCGGCGT
CATGACGCTTGGCTACCGTCTGAGGAAACCAAAAAAGTGTTAATTGAGGTAGCAACCCAGCGGTGCAATCCGGCGTTGGTGGACACCAGCATGCTCACCATGCCGGGACTCAAGTTTGACAACCTACAGGGGGATGCCGTTAAAGACCTGATGCTTCGATTCCTAGGAGAACAGACGGCC
ATGAAGCGTCAGGTTCTCACTGCCAACGCTGTGGAACAGTCCTTCACGGGCCTCAAACAGCTCATTAGCAGT---AAAAAC---------TGGCGGGCTGCAGTGGATCTGACAGGCCGGCTGCTCACAGTCCACGGGCAGGGGTATGGAAAGGCTGGCCAA---------------CCA
ACATCCCACACTACCGAATCACTTCAGGTGTGTGTAATATCAATTGTGTTATTGTGCTGTTTA---CTGTTTTGTTTTTGTAAATTCCAAGGCCCTTCG---------------------------TGGAATAGTTTGGCCACCCCTGCCCTAAATTATTATCACTACTATTATCACGTC
------------------------------------------------CACTCACATCTGCACAGGTAC------------------------GGCAGGCACTATCAACGGAAATCCACCCATTCGCGTATTCAGATAATCCAGGGTGATAATTCTAAAAATGAATCTATGTTGGAGGTT
GCATCTCCTCTGCTAATCTGTTCCCCTGTTAAAAGCACTTTAGTGGCCCTGCCCTCTGCCTCTCCTCTATCT---------------------------------------GCCCACACAGACAGTCGTCAGTCAACATCGCTCAAACTTTGGAGGTCTCGCCTCAGTCGGGTCATGTAC
TCCATGGCCAACTGTCTCCTGCTCATGAAGGACTACGTTCTGGCTGTGGAGACCTACCACTCCATCATCCAGTATGAGCCCCAGCAGAAAGTACAGCTGCTCAGCGGAATAGGACGCATCTTCTTGCAGATTGGTGACATTAAAACGGCGGAACGGTACTTCCTGGATGTGGAGGAAGCC
TGCCAAAATAAAGGGAGCGAGCCTTCGGACAACACCTGCGTGCTGATGAACAGGGCTTTTGTCTACCTCTGTCAAAACAACTATGTAGAAGCACACGCATCCTTCATTGAGGTCTTGAAAATTGACCCAAAAAACCCTGTGGCCAACAACAACGCTGCTGTGTGTCTGCTCTATCTGGGC
CGCCTGAAGGAGTCCCTGGGTCAGCTGGAAGGCCTGGTCCAACAGGACCCGTCGCTCTATCTCCACGAGAGCGTCCTTTTCAACCTGACCACCATGTACGAGTTGGAATCGTCTCGCAGCACCCAGAAGAAACAGGCTCTGCTGGAGGCCGTGGCGTGTAGAGAGGGGGACAGTTTCAAC
ACACAGTGCCTGAAGTTGGTG
>anchovy.19939_ANCH
ATGGATAGCAGTGAGGGTCCCGACCAGAGGCCAGTGACGCTGGACATC---------AGC---------GATGTGGCCGAGCCTGACAAGCCACAGGACACCGTGTCTGTGTTGACGGACACCGTGTCTGTCTTGACGGACACCTGCACGTCGTCCACCGCTCCGACCTCCGAAGTCCTC
TTCCCGGAGGAGAGCATTGACCTGGGCGGG---GACGCGGAGCCCTTCACCTCTCCCCAGGACGACAGCCTGGCG------TCAGGTAGCCTGATGGACAGGCTGAACGATCAGATGATGGAGAGCGTCATGATCTCGGACTCTCCCAACAACAGCGAGGAGGACGACGTGGCTCCCATG
GACTCTTTGCTG---------------GAG------------CAGTTT------GAG---GACAGCCGCACGCCGGAATCACCCAAAGACCTCGACGACGGCATGGGAGAG---CCGAAGACGCCGTCTGAA---------GCTTTAGAAGAGCAGAGCACCACTGAAATCCAGATGGAG
TCTCCTTCTCAGGACACTTTGTTGGCAGCTGCGGCGGAGAACCAAGTAGAAGAAGAAAAGACGGAACTGAAGACAATGGAGGAGGAACCGCAGGACGGTGAA---------------AAGGAGAGCGCT---GCGTCCCTGCAGACA---CCAGAAGAGCCGCCGAGCTCTGTTAGTTCA
GATGGAGGGGCGACAGAAGCAGACCTCCAAGTCACCGGCTCGACGCCCAAGGAGGATCCCATCCCAGTGTGCACCATCTTCAGCCAGGGAGCGCCGCCCAAGTCT------CTGGTCCCCGACGGCTTCCAGCCCACCATGGTGAAATCGCCCAGTTTCAGCAGTGGCAGTGGCAGCGGC
AGCGGGAGCGCCGAGACGCCCAGCAAGCTG---GCTCCTCTCGTATGCCAGCCCAGTCCCAGCCTCAGCAAGTTCTTCTCGGACAACGGCGGCGTCAACCCGTCCTCTGACTTCTTCGATTCCTTCACCACCTCCTCCTCCTTCATCTCTGTCAGCAACCCCAACGCTGCCGAG---TCT
CCCAAAGTG---------------ACTCCCACCCCCGAGCGCCAGATCTCCACGGGGTCTTCCACG---------------GGCCCCTCCTCGCTGCCCATGGTGGCCCCTCAGGAGAGCTCCTCGCCCGGCTCCTTTTTCTCCGCTCCTCCC---------------------------
---CCCTCCTCCTCCTCCATGGTGGATATTCCCTCTAAGCAC------CCACAGCCAGGCCCAGCT------------GAAGCCACCCCG------CCGTTCTCCAAGCTGCAGGCCGTGTTCTCGGGCAGCGATGACCCCTTTGCCACGGCACTGTGCATGAGCGAGGTGGACCGTCGC
CATGACGCCTGGCTGTCCTCGGAGGAGACCAGGAAGCTGCTCATCTCTGTGGCGACGCAGCAGTTTAACCCTGCGTGCGTGGAAAGGGATCGCCTGTCCATGCCAGGACTGAAATTCGACAACTTACAGGGTGACGCGGTGAAGGACCTCATGGTGCGTTTCCTAGGCGACCAGGCGGCA
ACGAAGCGGCAGGTTCTGACGGCCAGTTCCGTAGAGCAGTCCTTCCTGGGCCTGAAACAGCTCATTAACACC---AGGAAC---------TGGAGGGCAGCGGTGGACCTGACGGGTCGTCTGCTGACGGCTCACGGACAAGGCTACGGCAAGAGCGGCCAG---------------CCC
ACCAGCCACACCACCGACTCCCTGCAGCTGTGGTTTGTGCGCCTGGCCCTGCTCACCAAGCTCAGCCTCTTCCAGAACGCAGAGTTGGAGATGGAGCCC---------------------------TTTGGCAACCTGGACCAGCCAGACCTC---TACTACGAGTACTACCCCTCTATA
TACCCGGGCAGACGAGGTTCGATGGTTCCCTTCTCCATGCGTGTCCTCCACGCAGACCTGCCCCAGTACCTGGGCAAGCCCCAGGAGTCCCTGGACCGCCTACACCGCATGAGGACTGTCTGTCAGAGGATCCTG------------GATAATTTAGAGGAA---GGCCTTGCAGAAGAT
GGGAGC---------------------------------ATGATGAGCCTTACCCAGGAGAACAGGCAAGCC------------------------------------------------------------------TCTATTCAGTTGTGGAGGTCACGTCTGTCCCGGGTGATGTAC
TCCATGGCAAACTGTCTGCTAATGATGAAGGACTATGTGTTGGCGGTGGAGACGTACCACTCCATCATCAGCTATGAGCCGGAGCAGCGGGTGCAGCTGCTGAGCGGCATTGGCCGCATCTTCCTGCAGATTGGGGACATCAAGACTGCGGAGAAGTACTTCCAGGAGGTGGAGAGCGCC
TGCCAGGCGAAGGCAGGGGGACAGATGCAGGAGACTGCAGTGCTGATGAATAGGGCGTTTGTGTTCCTCAGTCAGAATAACTACTCCGAGGCCCACACATGCTTTTCTGGTGTCCTGAAGATGGATCCCAAGAACCCTGTGGCGAACAACAACGCGGCCGTGTGTCTGCTGTACCTGGGC
CGGCTGAAGGAGTCGCTGCGTCAGCTGGAGAGCCTGGTGCAGCAGGACCCGGCGCTCTACCTGCACGAGAGCGTGCTCTTCAACCTCACCACCATGTACGAGCTGGAGTCCTCGCGCAGCACCCAGAAGAAGCAGGCCCTGCTGGAGGCGGTGGCCGGCCGCGAGGGGGACAGCTTCAAC
ACCCAGTGTCTTAAGCTGGTG
>ENSTRUP00000011758_TRUB
ATGGAGAGTGAGGAGACTTCTGCTCAGCGGCCAGTCAGCTTGGATATATCGGTGGAAAAAGTAAACCAAAGG------GAG---------CCTGAGCCCATT---------------------------------------------GCCACTCAAACTCTATCCTCGGATGTTGAT---
---CAAGAAGAGAGCATCGATGTTGGTGGT---GAA---------TACACCACTCCACAG---GACAGCAGCGCCACTCCTTCAGAGAGCCTGATAGACAAGCTCAATGACAACATGATGGAGAGCGTCATCATTTCTGACTCGCCAAATAACAGTGAAGAGGATGATGTAGCTCCTATT
GACAATTTCTTT---------------GATGCAGGGGAAGAGGAAAATTCAACTGAC---CGTACAGGTGAAGGA---------------------GAGGAACAGTGTGTG---AGGCAGAACACAAATGATTTTCAAGTACCAGCCGAGGAACATGGG------AAT------------
---------------------------------------GTTGGTCTTGAT---GTGAAAGTAGAAGAT------------------------CCCCTGCAGCAGACTAATATCCCCATGCCAGTCACA---GCTTGTGCTCCTACTGATGTTGAAAGACAGATCTCCTCGGATGTTATT
AGTGAGCCA------------------CAGGAAAAAAACACTAATCCAAAAGGTGAGCCTGTACCTGTATGCACCATATTCAGCCAGGGTGCACAACCAAAATCT------CTGATGCCTGATGGATTCCAGCCTACCCTCATAAAGTCCCCTAGTCTCAGCATGGGAAGTGGTGGGGGA
AGCACTGAGGTAGTGTCTCTCGGCAAAATGACAACCCCTCTCGTTTGCCAGCCGAGCCCCAGTCTCAGTAAATTTTTTACAGATAATGAACAGGCAAATCCAGGTTCAGACTTCTTTGATTCCTTTACAGCACCATCCTCTTTCATCTCAGTTTCAAACCCAAAT---GCTGAGTTGCCT
TCTGGACCC---------------------------------------------AGCCCTTCTACT------------------------------------GTC---------------------ACAAATTCCGTCTCCAATCCA---CCACATATGTTATCTCCTGTATTCCAATCT
CAAGCTGAACCCTTTGCC------------------------ACAGCCCCTCAGCCA------------------------------------CAGCCTTTTAACCAGCTTCAGGCTGTATTTTTAGCCAGTGATGACCCGTTTGCAAAGGCATTGAACCTGAGTGAAGTGGATCGGCGT
CATGATGCCTGGCTACCCTCTGAGGAAACCAAAAAAGTGTTGATAGAGGTGGCAACCCAACGTTACAATCCAGCATTTGTGGACACCAGCAAGCTTACCATGCCAGGACTCAAGTTTGACAACCTACAGGGGGATGCTGTGAAAGACCTAATGCTTCGACTCCTCGGAGAACAGACGGCA
ATGAAGCGTCAGGTTCTCACTGCCAATGCTGTAGAACAGTCCTTCACAGGCCTCAAACAGCTCATTAGCAGC---AAGAAT---------TGGCGGGCCGCGGTGGATCTGACAGGACGGCTGCTCACCGCTCACGGACAGGGATATGGAAAGGTTGGCCAA---------------CCA
ACATCCCACACCACTGAATCACTACAGCTCTGGTTTGTACGTCTGGCACTCCTCACCAAACTGAATCTCTTCCAAAATGCTGAGTTGGAGTTTGAGCCT---------------------------TTTGGCCAGCTAGATCAGCCAGACCTC---TACTATGAGTTCTTCCCTACTGTT
TACCCTGGTAGACGAGGCTCCATGGTGCCATTCTCCATGCGGCTGCTGCATGCCGAGCTTCCCCAATACCTGGCCAAGACCCAAGAGGCTCTGGACCGCCTGCACAGTCTCAGATCTGTCTGCCTTGCTATTCTT------------GACAACTTGGACAAC---GGTATGGCTGAGGAT
GGCAGC---------------------------------ATGATCACACTAACGCAGGAGAATAAGCTTGCA------------------------------------------------------------------TCTCTAAATCTATGGAGGTCTCGTCTCAGTCGGGTCATGTAC
TCAATGGCCAACTGTCTCCTGCTTATGAAGGACTATGTCCTGGCTGTGGAGACCTACCACTCCATCATCCAGTATGAGCCCCAGCAGAGGGTACAGGTGCTGAGTGGAATAGGGCGCATCTTCTTGCAGATTGGGGATATTAAAACAGCAGAGAGGTACTTCCAGGATGTGGAGAAAGCG
TGTCAGATGAAAGGGAATGAGCCCCCAGACCACATGTGTGTGCTAATGAACAGGGCTTTTGTCTACCTCTGTCAGAACAACTATGTCGAAGCACACGCATCCTTCATTGAGGTCCTAAAAATTGACCCCAAAAACCCTGTGGCCAACAACAACGCTGCCGTGTGTCTGCTATATCTCGGC
CATCTGAAGGAGTCCTTGGGCCAGCTGGAAGGCCTGGTCCAACAGGACCCTTCCCTCTATCTCCACGAGAGTGTCCTCTTCAACCTAACCACTATGTATGAGCTGGAATCATCTCGCAGCACCCAGAAAAAACAGGCTCTGTTGGAAGCAGTAGCCTGTAGAGAAGGGGACAGTTTCAAC
ACACAATGCCTAAAACTGGTG
>ENSDARP00000078783_DRER
ATGGACAGCAGCGAAGGTCCAGCTCAGAGGCCCATCACTCTGGATATA---------GAT---------------GCAGGCATTGAGACCCCCGAGACCTCTGTCCCACCCCAGAACGAC------------CTAACA---------------------------------GAAGCTTCA
TTTCGAGAGGAGAGCATCGATTTG---------AATGCAGAAAACTTTGCTTCACCGCAGGACGACAGCATTCAC------TCTGAGAGCCTCATGGACAAGCTGAACGACCAGATGATGGAGAGCGTGATGATTTCAGACTCGCCCAAC---AGCGAGGAAGAGGACGCGGTTCCTATT
GACTCGCTTTTAGTTTTAGGGCAGAATGAT------------GATGAA------GAG---GCGTCCAAAACACCT---------------------GATGGAGATGCAGAA---GAGCCAAACGGAGATGAT---------AGTACTGAACATGAAGAAACATCTGAG------------
---------------------------------------GGTTTTTTGGAAGAAGAGAAGCAAGAGGAGAAGATCATTCAGGCGGAT------GATGACAAA---------------AGGGAAATCGCTCCTCCAAACCTAGAAACT---CCCGAATCTCAGGACGCATCCATCGAAATA
AAT------------------------------ACCATTTCAACCCCCAGAGAAGATCCCGTCCCAGTGTGTACGATCTTCAGCCAGGCAGCGCAGCCCAAAACACAAGCTCTGGTTCCCGACGGCTTCCAACCTACGCTTGTCAAATCTCCCAGTTTTACCACGGGCAGC---------
---------ACAGAAACCCCCAACAAACTC---ATCCCGCAGGTGTGCCAGCCGAGTCCCAGCCTCAGTAAGTTCTTCACGGATAACGGCGCGGTCAACCCTGCCTCAGACTTCTTCGATTCCTTCACGACGTCCACCTCTTTCATATCCGTCAGCAACCCGAAC---GCAGAG---TCG
CTCAAT------------------------------------------------------------------------------------------CCTTCGGAATCTCCTCAGGAAGCTGTACCAACCAGCACGTACTTTACACCAGCT------------------------------
---------------------------------GCGAACAAA------CCACAAGGGAGTCCTGTT------------GAGGTCTCGGCA------CCCATGAATAAGCTGCAGGCCGTGTTTTCGAGTGGAGATGACCCCTTTGCGAGCGCTCTGATCAATAGCGAGCTGGATAAGAGA
TACGATGCTTGGCTTCCCTCTGATGACACTAGGAAAGTGCTGATTTCGGTGGCCACACAGCAGATCAGCCCTGGTCAGATACCCAGAGAGCAGCTGGCCATGCCTGGACTCAAGTTTGACAACCTGCAGGGTGACGCAGTGAAAGATCTCATGCAGCGTTTTCTAGGCGAGCAGGCAGCG
ATGAAGAGGCAGGTGCTCTCGGCTAACTCTGTGGAGCAAAACTTCTTGGGTCTCAAGAGGCTAATAAGCACT---AAGAAC---------TGGAGGGCGGCTGTGGACCTGACGGGCCGACTGCTGACGGCTCACGGACAGGGCTACGGCAAGAGCGGACAG---------------CAC
ACCACACACACCACTGACTCACTACAGCTGTGGTTTGTGCGTCTGTCTCTCCTGATGAAGCTCAGCCTCTTCCAGAACGCTGAACTGGAGCTGGAGCCG---------------------------TTCGGGGATCTGGATCATCCAAACCTT---TACTATGAGTATTACCCCGCCGTT
TACCCGGGAAGACGAGGCTCAATGGTGCCGTTCTCCATGCGTCTTCTGCACGCCGAGCTCCCTCAGTACCTGCAGAAGCCTCAGGAAACTCTGGACCGTCTCCACAGAATAAAGAGCGTCTGTCAGAAGATCCTG------------AGCAACCTGCAGGAG---GGTCTGGCTGAGGAC
GGCAGT---------------------------------ATGGTGAACCTCACGCAGGAGAACAGACTCGCC------------------------------------------------------------------TCTCTGGAGCTGTGGAGGTCACGTCTGAGCAGACTGATGTAC
TCCATGGCCAACTGTCTGCTAATGATGAAGGACTATGTGTTGGCTGTGGAGACGTATCGCTCCATCATCGAGTTTGAGCCGGAGCAGAAAGTGCAGCTGCTGAGTGGAATCGGACGCATTTTCCTGCAGATCGGAGACATCAGAACTGCGGAGAAATATTTTCAGGATGTGGAAAACGCC
TGTCAGTCAAAGGGAAAAACAGCCACTGAAGAAACCTCGGTTCTGATGAACAGGGCTTTTGTTTACCTGAGTCAGAATAACTACGCAGACGCGCACACGTGTTTCTCCAGTGTCCTACGCCTCGATCCCAAGAACCCAGTGGCAAACAACAACGCAGCCGTGTGTCTCCTGTACTTGGGA
AGGCTAAAGGAGTCCCTGGGCCAGCTGGAGAGCCTGGTGCACAAGGACCCGGCACTGTACCTGCACGAAAGCGTACTCTTCAACCTCACCACCATGTACGAGCTGGAGTCGTCACGCAGCACACAGAAAAAACAGGCGCTACTGGAGGCCGCCGCATGCAGAGAAGGAGACAGCTTTAAC
ATCCAGTGCCTCAAGCTAGTA
>ENSGACP00000017539_GACU
---------------------------------------------------------------------------------------------------------------------------------------------------------------------------GAACTTCTT
CCCCAGGTAGACAGCATCGACCTGGACGGG---GGG---------TTTGTTACCCCTCAGGAGGACAGCAGTGCTACACCTTCAGACAGCCTGATGGACAAGCTCAACGACCAGATGATGGAGAGCGTCATGATTTCTGACTCGCCTAATAACAGCGAGGAGGATGAGGTGGCTCCCATG
GACTCCCTTCTG---------------GATGGAGCAGAGAAGGAAGAG------GAC---GCTTCGGGCGACGAA---------------------AACGGGCAAAGTGAAATCGGTCAAAATACAACTGAGATCAAGTTTTCGCTGGAGGAAGAGGAG------CCG------------
---------------------------------------GGTGGTTTCACG---GAGAAAGTCGACGAGGACACACAAGGGCAGGCG------GACACACGA---------------GTGCAGATCACG---GCGTGTGTTTCGCCCGGAGGTGACGGGCAGAGCCCGTCGGATGTGAAC
AGTGTGGAAGCAGCAGCTCAAGAA------GCTAAAGGGACCAACCCGAAAGATGAGGCCGTGCCGGTGTGCACCATATTCAGCCAGGCCAACCAGCCAAAGTCT------CTTGTGCCCGATGGCTTCCAGCCCACCCTCATCAAGTCCCCGAGCTTCAGCATGGGGAGTGCCGGAGGA
GGCAGTGGGGCAGTTACCCCCAGCAGGCTGACGGCCCCCCTCGTGTGTCAGCCCAGCCCCAGCCTCAGCAAGTTCTTCAATGACAATGGACAGGTCAACCCCGCGTCCGACTTCTTCGATTCCTTTACCGTCCCCTCCTCATTCATCTCCATTTCAAACCCAAAT---GCGGAGATCCCT
CCCGGCCCGAGCCCAGCGACCATAGCCCACACGCCTGAGCACCAGCTCTCCTCGACCTCCTCCACCATCTCAACCCCCGGAGGCCCT------CCGGACTCTGGTGCTCCT------------ACGCCCAGTTCGGTGTTT------GCCCCT---------------------------
---ACGGAATCCCCCGCCAAGGTCCAACTTCCTCCCCCCCAAGCAGCCCCAACTCCAAGTCAGGCC---------------GCCACTCACCCGCAGCCCTTCAACCAGCTCCGCGCCGCGTTCTCGGGCAGCGATGACCCCTTTGCGACGGCGCTGAGCCTGAGCGAGGTGGACCGGCGC
CATGATGCCTGGTTGCCCTCTGAGGAGACCAGGAAGGTGTTGATCTCCGTGGCCACCCAGCAGTACAGCCCGGCCTACGTAGAGAGCAACAGACCCACCATGCCTGGACTCAAGTTTGACAACCTGCAGGGCGACGCCGTAAAGGACTTGATGCTGCGTTTCCTGGGTGAACCGGCAGCG
ATGAAGCGACAGGTCCTCACCGCCAACTCCGTGGAGCAGTCCTGCACAGGCCTCCAACGTCTCATCAGCAGT---AAGAAC---------TGGCGTGCTGCGGTGGATCTGACAGGCCGGCTGCTGACAGCTCACGGTCAGGGATACGGGAAGGCCGGCCAG---------------CCG
AGCGCCCACACCACCGACTCACTGCAGCTGTGGTTTGTGCGGCTGGCCCTCCTCACCAAGCTGAACCTCTTCCAAAACGCTGAGCTGGAGTTTGAGCCC---------------------------TTTGGCGACCTGGACCAACCGGACCTC---TACTACGAGTACTACCCCACCGTG
TACCCCGGGAGGAGAGGCTCCGTGGTGCCGTTCTCCATGCGGCTGCTGCATGCCGAGCTCCCCCAGTACATGGCAAAGCCCCAGGAGGCTCTGGACCGCCTGCACAACCTCAAAACCGTCTGCCTAGCTATCCTT------------GAGAACCTGGAGAAC---GGCTTGGCTGAGGAT
GGCAGC---------------------------------ATGATCACCGTAACACAGGAGAACAGGCAAATG------------------------------------------------------------------TCACAGCAGCTGTGGAGGTCTCGCCTCAACCGGGTCATGTAC
TCAATGGCCAACTGTCTGCTGCTGATGAAGGACTACGTTCTGGCTGTGGAGACCTATTACTCCATCATCCAGTATGAACCCCAGCAGAGGGTGCAGCTCCTCAGCGGCATAGGACGCATCTTCTTGCAGATTGGAGACGTTAAAACGGCAGAGAGGTACTTCCTGGATGTGGAGACGGCC
TGCCAGACGACCGGGAGCCAGCCGGCTCACATCACCTGCGTGCTGATGAACAGGGCTTTTGTCTACCTCAGTCAGAACAACTACGGTGACGCGCACGCCTCCTTCTCTGAAGTCTTGAAAAACGACCCAAAAAACCCCGTCGCCAACAACAACGCAGCGGTCTGCCTGCTCTACCTCGGG
CGGCTGAAGGAGTCCCTGAGCCAGCTGGAGGGCCTGGTGCAGCAGGACCCGGCGCTCTACCTCCACGAGAGCGTCCTCTTCAACCTGACCACCATGTACGAGCTGGAGTCGTCGCGCAGCACCCAGAAGAAGCAGGCGCTGTTGGAGGCCGTGGCCTGCAGGGAGGGGGACAGCTTCAAC
GCGCAGTGCCTCAAGCTGGTC
>ENSXMAP00000018770_XMAC
ATGGACAAAGGGGAAGCTCATGCCCAGCGGCCCGTGTCTTTGGGCATCACGGTTGATGAT---------GAAGCTGCAGTTTCAGAGCCTGCTGCAGAAGCC---------------------------------------------TCCAGTCAGATTCCCTCCATAGATGGCATCCTT
CCCCAAGAAGACAGCATCGATCTGGGCGGCACAGAC---------TTTGTCACACCCCCGGGAGACAGCATCATCACACCCACTGAGAGCTTGATGGACAGACTAAATGATCAGATGATGGAGAGCGTCATGATTTCCGACTCACCTAACAACAGTGAGGAGGACGACGTGGCTCCTATC
GACTCCTATCTG---------------GATGGTGGGGAGCCGGAAAAA------GCA---ACCCCTGGAAACATA---------------------GAGGGGGACAGTGAGATTGGACAGAACACGACAGAGATTAAAGTTTCAGTGGACCAACTGGAA------CAG------------
------------------------------------------------------GAATGCTCTGAAGAGGAAATAACAGAGGAGGAG------GCCACACAC---------------CAGCAAGTCCCA---GCTTCTGTCTCACCTCAAGACGATACTTTGAGTCCA------------
------------GCTGCTAATGATGTACCAGTCAGAGGGATTAGTCCTAAAGATGAGCCTGTGCCAGTGTGCACCATATTTAGCCAGAGCACCCTGCCGAAGTCG------TTGGTGCCCGATGGCTTCCAGCCTACCCTGATCAAGTCCCCCAGCTTTACTATGGGAAGTGCAGGTGGA
AGTGATGAAGCTGTGACCCCCAGTAAGCTAACTGCTCCCCTAGTTTGTCAGCCCAGCCCTAGCCTCAGTAAGTTCTTTGCTGACAATGGACAAGCCAATCCAGCCTCTGACTTCTTTGATTCTTTTACTGCTCCATCATCCTTTATTTCTGTTTCTAACCCCAAC---GCTGACCTTTCT
CCTGGGGCTGGCCCGCCACCCATGCCTCTTACCCCTGAGCGCCAGCTCTCTTCAGCCTCCTCT---ATTTCCACCCCAGGAGCACTT------TTAGACTCTGCATCTCCC------------ACGCCGAGCCCAGTGTTTGGCCCTGCTCCC---------------------------
---ACTGAACCAAACACCAACTCCCAACCGCTTCCACCCCAGACTGTCCCAGCTCCAAGTCCGGCCCCAGTCCCCATTCCAGCCACACAGGCACAGCCCTTCAACCAGCTCCAAGCTGTGTTCTCAGGGAGCGATGACACGTTTGCGATTGCTCTGAGCTTGAGTGAGGTGGACAGGCGA
CATGATGCCTGGCTGCCTTGTGAGGAGACGAGGAAAGTCTTGATATCTGTTGCCACCCATCAGTACAGCCCTGCATATGTAGAGAGCAACAAACTCACAATGCCTGGGCTGAAATTTGACAACCTGCAGGGAGATGCCGTAAAAGACCTCATGCTTCGTTTCTTGGGAGAGCAGGCAGCC
ATGAGGCGTCAGGTCCTCACCGCCAACTCTGTGGAGCAGTCCTTCATCGGCCTCAAGCAGCTCATTTCTTCTGTCAAAAATATTCTTATTTATAAGGTATCTGCAAAGTGTTGTGCAAGACAA---------------------AATGGTGCTGTTGGGAAAAAAGCTTGTTGTTTTACC
ACAAGTCACATAAGGGACAAACACAAA---TGGACAGTGACAATATTATTATCCTCCAAAACATTTATGTTCCAGAATGCAGGATATTCTATAGAATCTCGTTTTTATTTGAAGGGCACCTTGAATTTTAATGATCATAAACAGAGG------------------TTGTACCCTACATTA
TATATTGGAAGGCCAGGCTCAATGGTGCCTTTCTCCATGCGGCTGCTGCACGCCGAGCTTCCCCAGTACCTATCCAAACCCCAGGAGGCTCTGGACCGCCTGCACAACCTCAAAACTGTCTGCCTTGCTATACTG------------GAAAACCTGGAGAAA---GGCTTGGCAGAGGAT
GGCAGC---------------------------------ATGATCACCCTAGCACAGGAGAACAGGCAAGCA------------------------------------------------------------------TCCCTAAAGCTGTGGAGGTCTCGTCTCAGTCGGGTCATGTAC
TCCATGGCCAACTGCCTGCTGCTGATGAAGGACTATGTTCTGGCAGTGGAGACCTATCACTCCATCATCCAGTATGAACCCCAGCAGAGAGTGCAGCTGCTCAGTGGAATCGGACGCATCTTCTTGCAGATTGGAGATGTGAAAACTGCAGAAAGATACTTCCTGGACGTGGAGAAAGCC
TACGAGACAAAAGGGAGTAACCTCAGTCACGCTACATGCGTTCTAATGAACAGGGCCTTTGTCTACCTCAGTCAGAATAATTACGCTGAAGCACACGCAACTTTCCTTGAAGTTTTAAAAATTGACCCAAAAAATCCAGTTGCAAATAACAACGCTGCAGTGTGTCTCCTCTACTTGGGC
CGGCTAAAGGAGTCCTTGGGCCAGCTGGAGGGCCTGGTTCAGCAGGACCCCACCCAGTACCTCCATGAGAGCGTCCTCTTCAACCTGACCACCATGTATGAACTGGAGTCGTCGCGCAGCACGCAGAAGAAGCAGGCGCTGCTGGACGCTGTGGCCTGCAGGGAGGGAGACAGCTTCAAT
GCGCAGTGCCTCAAATTGGTC
