# Supplementary material for: Global expression pattern of genes containing positively selected sites in European anchovy (Engraulis encrasicolus L.) may shed light on teleost reproduction
Source: PLoS One. 2023 Aug 11;18(8):e0289940. doi: 10.1371/journal.pone.0289940 (PMC10420382; doi:10.1371/journal.pone.0289940)
Supplement: S1 File — (ZIP) [file pone.0289940.s008.zip › alignments/anchovy.20103_ANCH.fas]

>ENSONIP00000001989_ONIL
ATGGCAGTTCAGCCCGTGTTCTCGCTCGACATGTTCCCCGTGGGCGTTCCTCTGATGGAGGATGGGCAGAATCTCAGCGACATGCCCAGGAACACGCTGCCCGCCCCTCAGTTGGTGATGCTGGCAAACGTGGCAGCGGTGACAGCCGCGGAGAGCGGTGGTGGA---TGTGACGGT---
GAGAAGGAGATGATGGAGCTGAAAACTGTGGGAGGC---AGCTACTCGGACAGCGAGGACGAGAGT------GTGATC---AGGTATGGTTATGAGAACCAGAATCAGAGAGATGCCGGTATTGAGAAGTAT------------CCCGAGACTCTGGGCCCAGGTATCCGCGCC------
---------------------------------------------GTGGTTGTTGGAAACAGGACAGAGGAGAATGAGAACGAGGATGAGGAAGACAAAGCTGAAGATCTTTCCTGCCCGCCTCAGCCCCGCTCCTCCTCC------------------------------------TCC
------------GCCACCACCACCAAAACACCACCTCCCCAGAGTGCCAAACGCAAAGACGGTCCTGTTGTG------------------------------ACGGAGAGC---------ACGAAGAAGAAGAAACCATTCCACTGCAAACCATGTCACTTCCAGGCGGAAAATGAGCAG
GAGTTTGTGGATCATCTTAGCAGCCACAGCATCAGCAAGATGATGGTGGTGAACCGGGTGGAGGGGAGGAGCAAGACCAAGTCAAAGGAGGCAGAAGCACCCGAG------GCCCCAGCAGGTGGGGAGGCCGAGAGC------GGCGGGGAGGTGGCAGCCAATGCA------GATGAT
ATCAAAGGGCTGATCAGGTGTGAGCGTTGCGGCTACAACACCAACCGATACGACCACTACATCGCCCACCTGAAACACCACAACAAGGAGGGTGAAGACCACAGGGTGTTTAAGTGTACTCTGTGTCCATACACCACCGTCAGTCAGTACCACTGGAGGAAACACCTAAGGAATCACTTC
CCCAGCAAACTGCACACCTGCAGCCAGTGCTCCTACTTCTCTGACCGCAAGAGCAACTATATCCAGCACATTCGGACTCACACTGGTGTTCGCCCTTTCCAGTGTCCATACTGCGACTACTCAAGCTCACAAAAGACCCATCTGACCCGACACATGAGGACTCACTCAGGTGAGCGTCCT
TTCAAGTGCGAGAGCTGTACCTACTTGGCAGCCAACCAACACGAGGTGACTCGACACGCTCGACAGGTCCACAATGGCCCCAAACCTCTTTCCTGCCCCTACTGTGAGTACAAAACCGCCGATCGCAGCAACTACAAGAAGCATGTTGAACTCCACCTCAACCCTCGGCAGTTCCTCTGT
CCCCTCTGCAAGTATGCTGCCTCCAAGAAATGCAACCTGCAGTATCACATCAAGTCTAGGCACTCTGGCTGC---AACGTTGCCCTGGATGTTTCCAAAGTCAAGCTGCGAGTCAAGAAACCAGGTCCAGAGAGTGCAGAGGAAAAGTCAGACTCTGGAGCAAATAAGCTCGATGATTCA
TCCAGCATTGAGGAAGACCTGGACATGGAC------AAGGGGGAGGAGGAGTCGAGTCCTATCAATCTGTCAATCAGAAAAAACACTCGGCCCAGTACTGGCCAATCGGTACAGACCGAAACACCTGACAAG------GTTCAGAAGAAATCAACCATC------ACATCTGAGAAACTG
CCAAAGACGAAGGACAAAGTGGAATCAGAGAAAAAGATCACA---AGACAGAAG------------------AAGGTCGAGAAGGTCACTGAGAGTCCGGTGGAGAACGCACCTGTTAAAGAAATCCAG------------ACGGAGACAGGAAGTGTAGAGAACAAGGTGAAGAGACGA
GCCAAGAAGCTTGCAACA---------------GAGAAACAA---------------------------------------------AGACCAGAGGAGGCAAGATCAGCCAGGCAGAAGCTGGACAAAGAGGAACAAAAAGTGATGCCTGAGAAAGAGAAAGAAAAT------------
CAG------------------------------------------------AAGAATGACAGC---------------AAAAATGCCAGCAAAGCCAGAAAGTCTGGAACAAAGAAGTCTGAGAAGACCACAGAGCACGTCAAACAAGCTCCACAGAAACCCAAGTGTCCAGAGAAAGGT
CAGAAGGAAAAGGTAGTCAAGGAAAAGACCTTAAAGAGGAGAGCTGTGGAGGCTTTA------------GATCTTTCCAGCAAGCCCTGCACTCCATCCAAAACCAGGAGGGTGAAAGCC---------TCAGCTGTGGAGGAT------------------------------------
------GTT------CAGTCTAAACCTGCC------------------------TCACAAGAGACC---AGCAAGGTAACTGAGTCCAGTCTGACAGCACACAAGTCCAATGGGGCAATA---------------------------CCTGCA------AAGCAGAAGAAGACAAGGAGC
TCCAACAAGAAAGCCACCATCCCTCAGCCTGCTGTGGAGCCAGCA------------------------------------------GAGGGTGGAGCAACTTCAATCAACAGTCCATGCTCAGAGGCTCCTAAAGTTTCTCCTCATCTG---GACAACTCAAAGAAAACTGCTCACAGC
GACCCAAAAGAACACAGCCCTGCAGCAAGAACCACCTCCGCAAGTACACATGCTCCATCAGAGTCGGAAAAGACTCCGAACAAACCCTCTGAGAAGACGGACATTTCACCCACCTGCAGCTCCGGTGAGGACACGCCTTCTCCTGCTGAAGAACAACCTGCCCCAACATTCCTAAAACCC
AAGTCACCACCTTCTCTGGTGCTCCCTGGGCAGCGAAGCAAACCCACCGAGCCCGAGGATGACGAGGGCATCCACAGCAGCCACGAAGGAGGGAGTGACATCAGTGACAGCGCCTCTGAGGGCAGCGATGACTCCGGCCTCAATGGCAACGGCGCCGGGTCGACTAAGATGCCCAATGAC
CCGGAAACACCCACTGATGAGATC---CCGACTCCTACTGAGCTAAAGAGTCACATGTGCATCTTCTGCGACCGCACGTTCCCCCTGGAGGTGGAGTACCGGCGCCACCTGAACCGCCACCTGGTGAACGTCTACTACATGGACAGCAGTTCCCAG------AAA
>ENSTNIP00000009119_TNIG
------------------------------------ACACTGGGCGTGTCCCTGATGGACAGCAGTCCCGCCCTCGGTGACATGCATGAGAACACGCCGCCCGCCCCTCAGCTGGTGATGCTGGCCAAC------------------------------------------GCGCTGGAC
GGGAAGGAGATGATGGAGCTGAAGACGGTGGGCAGC---AGCTACCTGGACAGCGACGAGGACAGC------GGCAGC---AGGTACAGTTTTGACAACCGGGACTGTGAGGAGCTCTGCATCCTCGAGTGC------------CCCGAGTCTCCGGACCAGAGCGTGCAGGCCAACCCT
---------------------------------------------GCGGCCCTAGGAAAG------------------GGCGAGGGTGACGGGACCAAGGCTGCAAACCCGCCTGAGGGGGCGGGGCCCCGCCCCCTGGCC------------------------------------AGC
------------AGT------------AAACCCCCCCAGCAGGAGGCCAAG------------------GCC------------------------------AGCGAGGGC---------TCCAAGAAGAAGAAGCCCTTCTACTGTAAACCCTGTCACTTCCAGGCTCAGGATGAGCAG
CAGTTTGTGGAGCACCTGCGCAGCCACGGCGCCAGCAAGATGATGGTGGTGACCCACGTGGAGGGCCGCAGCAGGACCCGGACCAAGGACGTGGACGCGCCCGAG------TGT---------GGCGACGCGGAGAAG------AGCGGCGAGGCTGCGGCGGCGGCG------GGTGAC
AGCAAAGGGCTGATCCGGTGCGAACGCTGCGGCTACAACACCAACCGCTTCGACCACTACATCGCCCACCTGAAGCACCACAGCAAGCAGGGGGACGACCACAGGGTGTTCCAAGTGACGCTGTGCCCGTACACCACCGTCAGCCAGTACCACTGGAGGAAACACCTGAGGAACCACTTC
CCCAGCAAGCTGCACACCTGCAGCCAGTGTTCCTACTTCTCCGACCGCAAGAGCAACTACATCCAGCACATCCGCACACACACCGGTGTTCGACCGTTCCAGTGTCTGTACTGCGACTACTCCAGCTCCCAGAAGACCCACCTGACGCGCCACATGAGGACCCACTCTGGAGAGCGTCCG
TTCAAATGTGAGAGCTGTAATTACCTGGCAGCCAACCAGCACGAGGTAACCCGGCACGCTCGCCAAGTCCACAACGGGCCCAAACCTCTGTCCTGTCCCTACTGTGACTACAAGACGGCAGACCGCAGCAACTACAAGAAGCACGTGGAGTTGCACCTGAACCCTCGGCAGTTCCTCTGC
CCCCTCTGCAAGTACGCCGCCTCCAAGAAGTGCAACCTGCAGTACCACATCAAGTCCAGGCACGCCGGCTGT---GACGTGGCCATGGACATCTCCAAGGTCAAACTCCGCGTTAAAAAAGCTGGTCCTAATGATGCCGAGGAAAACGCC---AGGGAAGCCAAGGAG------------
---------GACCCCGACCTGGACAGGGACAGCAGGGACCAGGCGGTGGAGACAAACCCCATCAATCTATCCATCCGCAGGAGCAGCCGGCCCGGTCTGAGCCAGGCGGTGCCGAGCGACGCTCCCCATAAG------GTTCAGGAGCAGACCTGCTGTCCCTCAGACAGGGAGAAGTCT
GGAAAGGGTAGGGAGCAG---GAG------AAAAGGATCACCACCAGGCAGAAGGTTAAGAGGGCTCCTGAGAAG---------GTTCCAGAGGGA------------------------GAAATCCACCCTGGGTCCAAGACAGCCCCCAGGGTCACCGATGGCAAGGCCAAGGCTAAA
GTCAAGAAGAGCAGAGCT---------------GAG------AACCCCTCAGAGGAACCAGACCAGGTC---------------CTGAGCCCGGACCAGCAGCAGTCT------------------GAGGACAGAAGGAAA---CAGCCAGAACAAGCCTCCGAGCCAGCAGATGGCCTC
CAG---------------------------------------------------------CAGAGCCGGGACAAGAAGGTCGCCAGGGAGAAGAACCCCAAGAGGAAAGCAGCCGAGGCC---------------------------------CTGGATCTGAGCACGGCCCCCAAGACC
AGGAGGATGAAGGGAGCGGAGAAGCTCCACCCTGAACCAGAGGAGGCTGGAAAGACGGGTCCTGGCAGGTCACCTGCACCAGTG---------AGCTCCAAGCAGAAGAAGTGCAGAGGC---------GTGACGGGTGAAGAAGACCACAGCCCCTCCCCCCTGACTCCAGGAGGACCT
GCTCAGCTACACGCCTCCACAGAAACCGCC------------------AGCCAACCCAGAAACAGCCCAGGCAAGAAGAAGGGT------------------TCTCCTGGGGAACCACCAGAGGCCCAGGACGGTCCT---------CCA------------------------------
------------------------------------GAACCAGCCAGCCCAGGACAAGCACCAGAGGGTTTGGACACGTCCCAGAAGCCC---CACAGCCCAGAGGAGGTGGCTCCCAGTCCCCCCAGCCCAGCGGCCCCAGCA------------------------------------
---------------GACCCAGAGCAGCAGGGGCAGGACAGCGGCCCCCGC------------------------------------------------CAGGACTCCTCT---------------------------------------------------CCGGTC------------
CCGGCACCACCCGCCTCGGCCCTCCCGGCTGAGCCGAGCAAAGGCAGCGACCCGGAGGACGACGAGGGCATCCACAGCAGCCACGAGGGCGCCAGCGACATCAGCGACAGCGCCAGCGAGGGCAGCGAAGACTCGGGCCTCAACAGCAACGGGCCCGGCTCGGCCAAACCGCCCAACGAC
CCCGAGACGCCCACGGAGGAGATC---CCCACGCCCACGCAGCTCAAGAGCCACATGTGCATCTTCTGTGACCGATCCTTCCCGATGGAGGCGGCCTACCGGCGCCACCTGCACCGCCACCTCCTCAACGTGTACTACATGGACAACACGGGCGCCAGCGCCCAG
>anchovy.20103_ANCH
---------------------------------------------------------------------------------------------------------------------------------------GAACAAGCACACGCACAC---GCACACACC---TACGCGGAGCAG
CCACACACT------------CACACCGCACACACACACACGTACGCAGACACACAC---------------------------------------------------------------------------TCTCACATGGTGGAGGAGAGCAGAGTGGACGAGGTGGAGGTG------
GAGACAGTCGTCGTGGAGACAGTCGTCGTGGGCGGAGTTAATAATGTGGCGACAGCAAGA---------------------------------------------------GCCCCTCCCACTAAGGAGACGTCACAGATA------------------------------------TCC
CTGAGGCGCAGGCCA------------ACTCCCGTCCAGCAGAGAGCAGTA------------------GTGGATCCAGCAGCGGCTGCGGCGGTGTTGTCCCCCGACACC---------AGTAAGAAGCGCAAGCCCCTGCACTGTAAACCATGCCACTACCAGGCGTCTAACGAAGAG
GAGTTTATCGAGCACATCCGCATGCACAGCGCCAAGAAGCTCATCGTCGTCAACGGCGCCAGCGGA------------------GAGGAGGAGCCAGCCAATGAGGTGCCGGCA---------GGCCCCATGCCCCCTGACATGGCCGCCGGGGGTGAGGGGCCAGAGGGGCTGGCCAAT
GGGAAGGGAGTGATCCGGTGCGAGAGGTGTGGCTACAACACCAACCGCTACGATCACTACATGGCTCACCTGAAACATCACAACAAGGAGGGCAGCGAGCAGCGCGTTTACAAGTGTACTATCTGTGCCTATACTACAGTGAGTGGCTACCATTGGAAGAAACATCTCCGTAACCACTTC
CCCAGCAAGCTGTTCACCTGCAACCAGTGCTGCTACTTCTCCGACCGCAAGAACAACTACGTGCAACACATACGCACACACACTGGTGAGCGTCCATTCCGCTGTCCGTACCGCGAGTACTCGAGTTCTCAGAAGACTCATCTCACACGACATATGAGGACACACTCTGGTGAGCGTCCG
TTTAAGTGTGAGAGCTGTAGCTACTTGGCAGCCAATCAGCATGAGGTGACGCGTCACGCCCGCCAGGTGCACAACGGGCCCAAACCCCTCAGCTGCCCCTACTGCCAATACAAGACTGCAGACCGCTCCAACTTCAAGAAGCATGTGGAGCTCCACGTGAACCCTCGTCAGTTCCTGTGC
CCCGTCTGCAAGTATGCGGCCTCTAAGAAGTGCAACCTG---------------------------------------------------------------------------------------------------------------------------------------------
------------------------------------------------------------------------------------------------------------------------------------------------------------------------------------
------------------------------------------------------------------------------------------------------------------------------------------------------------------------------------
------------------------------------------------------------------------------------------------------------------------------------------------------------------------------------
------------------------------------------------------------------------------------------------------------------------------------------------------------------------------------
------------------------------------------------------------------------------------------------------------------------------------------------------------------------------------
------------------------------------------------------------------------------------------------------------------------------------------------------------------------------------
------------------------------------------------------------------------------------------------------------------------------------------------------------------------------------
------------------------------------------------------------------------------------------------------------------------------------------------------------------------------------
------------------------------------------------------------------------------------------------------------------------------------------------------------------------------------
---------------------------------------------------------------------------------------------------------------------------------------------------------------------
>ENSTRUP00000045319_TRUB
------------------------------------------------------------------------CTCTGTGACCTGCACGAGAACGCGCCGCCCCCCCCTCAGCTGGTGATGTTGGCAAATGTGGCAGCGGTGACGGCGGCAGAT---GGCGATGGA---GGTGCTCTGGAC
GAGAAAGAGATGATGGAGCTGAAGACGGTGGGCAGC---AGCTACTTGGACAGCGATGAGGACAAT------GGCAGC---AGT---------------------------------------ATCGAGTAC------------CCCGAGTCTCCAGATCCCACAGTACAGGTCAACCCT
---------------------------------------------GTGGTCACAGGAAGT------------------GGCGAGGATGACAGGAACAAAGCTGAAACCCCGCCTGCTGGAGCGAGGCCACGCCCCCTGGCC------------------------------------AGC
------------ACG------------AAACCCTCCGAACAGGACGGCAAA------------------GTC------------------------------AACGAAGGTCCCAGCGGCACGAAGAAAAAGAAGCCTTTCTACTGTAAGCCGTGTCACTTCCAGGCTCAGAACGAACAG
CAGTTCGTGGAGCACCTGCGCACTCACAGCGCCAGCAAGATGATGGTGGTGAACCACGTGGAGGGGCGCAGCAGGAACAAGACCAGGGACGCAGACGCAGCTGCC------AGC---------GGAGAGGCGGAGAAC------AGTGGG---------GGGGACACA------GGTGAC
AGCAAAGGTCTGATCAGGTGTGAACGCTGCGGCTACAACACCAACCGATTCGACCATTACATCGCCCACCTGAAGCACCACAGCAAGGAGGGAGATGACCACAGAGTGTTTAAGTGCACGCTGTGTCCGTACACCACCGTCAGCCAGTACCACTGGAGGAAACACCTGAGGAACCACTTC
CCCAGTAAACTGCACACCTGCAGCCAGTGTTCCTACTTTTCTGACCGCAAGAGCAACTACATCCAACACATCCGCACTCACACAGGTGTTCGTCCTTTCCAGTGTCTCTACTGTGACTACTCCAGCTCTCAGAAGACCCACCTGACCCGCCACATGAGGACTCACTCTGGAGAGCGTCCA
TTTAAATGCGAGAGCTGCAATTACCTGGCAGCCAACCAGCATGAGGTAACTCGGCATGCTCGCCAAGTCCACAACGGGCCCAAACCTCTGTCCTGTCCATACTGTGACTATAAGACCGCAGACCGCAGCAACTACAAGAAGCACGTTGAATTGCACCTGAATCCTCGGCAGTTCCTCTGT
CCCGTCTGCAAGTACGCTGCCTCCAAGAAGTGCAATCTTCAGTACCACATCAAGTCCAGACATGCAGGCTGC---AACGTAGCCATGGACATCTCCAAGGTCAAACTACGTGTCAAAAAAGCTGGTCCTAATGGTGCAGAGGAAAACTCC---AGCGTGCACAAGCGT------------
------------------------AGCGATACTCGGGAGGACTTTGAGGATGCAAACCCCATCAATCTGTCCATTAGGAGGAGCAGTCGGCCAGGTAACAGCCAGTCAGCTCAGACTGAAGCTCCCGATAAG------GTTCAGGACAAGACC---TCCCGCTCGGAGAGAGAGAAATTT
GGGAAAGTTAAAGAACAG---GAG------AAAAGGATCACCACAAGGCAGAAGGTTAAGAGGGCTCATGAAAAA---------GTTCCCGAGGAA------------------------GAAATCCATCCTGGGTCCACAACAGCGACTAAGATTGGAGATGGAAAGGCCAAGACGAAG
GTTAGGAAGCTGCAGGCA---------------GAGGAGCAGAATCCCACA---GAACCAAACCAGACA---------------CTGAAACCTGACCAACGGCAATCT------------------GAGGATAAAAGAAAAATGAGACCAGACAAGGACAAAGAAAAC------------
CAG---------------------------------------------------------AGCAGCAGAAAGAAGAAGAAAGGTCTCAATAAGTCGAGAAAATCTGGGTCGCAACACTCAGAAAAATGCTCAAGACATGCAGACGACAGTCAGCAAAACCTCAGCGGCTTCCAGCAAACT
CCAGAGAAAAAGGTCGCCAAAGAAAAAGCCCCAAAAAGGAGATCGGCCGAGGCACCAGGTCCCACCAAGTCCTTGTTTGACATG---------CCACCCAAGACCAGAAGGACAAAAGGAGGACTGGACCCAAGGGGGGCTCAGGACGCTCCTCCCAACCCAACAGAGCCA---------
---CAACTG------TCTTCGGACTCATCCCTCACACGAGTGTGCGTGACAGACCCCCAGAACACAGTGGAAAAGGTTCCAGAT------------------CCATCTAGGCTGCCGCCA---------------------------CCA------------------------------
------------------------------------GAACCACCT------------------------------------------CCC---CACAGGCCA------------TCGAGACCTGCTGCTCCAGCAGTACCAGCTCAGCCCGTCCAC------------------------
---------------GGGCCAGCAGAGAAGGTGGCGGACGGCCGTCTGGAC------------------------------------------------GAGGACGCCTCT---------------------------------------------------CTCATGTTCTCCCACCCT
ACTTCCCCTCCCACATTAGTGCTTCCTGTTGATCTGGCCAAACCTGCGGATCCAGAGGATGACGAGGGGATCCACAGCAGCCACGAAGGGGGAAGTGACATCAGCGACAGCGCCTCCGAAGGCAGCGAAGACTCGGGCCTCAACAGCAACGGT---GGCTCAGGAAAACTGGCCAACGAC
CCCGAAACCCCGACGGCAGAGCTC---CCGACGCCGACGGAGCTCAAAGGTCATATGTGCATCTTCTGCGACCGCTGCTTCCCCCTGGAGGCGGCGTACCGCCGCCACCTGAACCGCCACCTGGTCAACGTGTACTACATGGACACGGCAGCGGGCGCACAGAGA
>ENSDARP00000136293_DRER
---ATGTCTCAGCCGGTGTTTCCCACTGCC------------------------------TCTGGGATCTTCCTGCCGGATCTGCACCATGACGAGGTGTCTGCTCCTCAGCTGGTGATGCTGGCGAATGTGGTGGTGTCCGCGGAGGCGTCT---GCATCAGAA---TACAGCACTGAG
GGGAAGCAGATGATGGAGCTCCAGACCGTGGCCTGCAGCAGCTACTCCGACAGCGAAGAAGACGACGACGCCGTCGTG---AGATACAGCATGGACACC------TCTGAAGATCTCTACACACAACAAGCATCACATATACAGCCAGAGCCAGTGCTGGAGGAGATAGAAATC------
---------------------------------------------GTGCGAGTTGGACGT---------------------------------------------------CCACCAAACCAGACGGAAAGCACCGAAAAT------------------------------------GCT
------------GCA------------TCGGCAGAACAAAAGCGAACGACG------------------CTC------------------GCCATCCTGGAATCC---AGC---------AAAAAGAAGAAAAAACCTTTCTTCTGCAAACCCTGCCAGTATCAGGGTGAGAACGAGCAG
GAGTTTATAGTGCACATACGCACGCACGGAGCCAAGAAGATGCTGGTGGTGAACGGTGGAGATTCT------------------GATGAGGATCTGAGCGCTGAT------GCA---------GGACCGCAGACCTCC------GTACCCAACGCTGAGAGCGCAGAG------AGCAAC
TCTAAAGGCGTGATCCGCTGCGAGCGCTGCGGCTACAACACAAACCGCTTCGACCACTACATGGCGCACCTCAAACACCACACTAAAGAGGGCGAGGACCAGCGGGTGTTCAAGTGCACCATCTGCGCGTACACCACCATCAGTCAGTACCACTGGAAGAAACACCTGAGGAACCACTTT
CCCAGCAAGCTCTTCACCTGCAGCCAGTGCTCATACTTTTCTGACCGCAAAAACAACTACATTCAGCACATCCGGACTCACACTGGTGAGCGTCCATTCCAGTGCATTTACTGCGAGTACTCCAGTTCCCAAAAAACCCATCTGACAAGACACATGCGAACGCATTCAGGTGAAAGGCCT
TTCAAATGCGATAACTGCAGCTACCTGGCAGCCAATCAGCATGAGGTGACCCGCCACGCCCGCCAGGTGCACAACGGACCCAAACCACTCAGCTGCCCCTACTGCCAGTACAAGACTGCCGACCGCAGCAACTTCAAGAAGCACGTGGAGCTGCACGTCAACCCGCGCCAGTTCCTCTGC
CCCGTCTGCAAGTACGCCGCATCCAAGAAGTGCAACCTGCAGTATCACATCAAGTCCAGACACCCGGGGTGCAAAGATATCTCCATGGACGTGTCGAAGGTGAGACTGCGGGTCAAACGGAGTGACGGAGACGACGCTTCACCCAATAAG---CTGACCGCAGAACAG------------
---------GCCAAAATAATG---------------GAGGAACTGGAGGACGCTGGCCCGATCAACCTGTCCATTAAAAAACCCAGTAAG------CTCAATGCAGTAGTGGAGACTGAGAAGAGCTCGAAGAAAAACATGGATGGGAAGGCAAACCAGCCGCAACCCAACGAGAAG---
---AAGAGCCTGTCGAAAAACGAGCCAAAGGAGAAAACCGCTAAGAAGCTGAAAGGAAAGACTGCTGTGAAAGACACTGAAGAGACACAAACCGAA------------------------GATACACGGGTTAATAATAAAAAGGAGACCAAGAAGGCGGAGAAATCTGCGGAGAAAGCC
TTGAAAAGCCGTCAGAAG---------------AAGGAGAAGCCTGTGAAGGACTCCAGCGTTCAGCAG---------------CAGAGCGATGACTGTGAGCAAACGCAACACACACCACAGCAGAACGAGACACAGGAAAACAGGCCTGAGAAGGAAAACAGATCA------------
TTG---------------------------------------------------------ACTGAGATCGATAATGCAAAGGATTGTGGGAAAGTGCAAACCAAGAAACCATGCAAGAAGCAAACGAAGACTTTAAAGGTCTGCGGTGAAACCCAGAACGTGGAA---------------
---GAGGAGGAGATAATGAGGCAGAAAGCAGGCAAAAGAAAAGCAGACAATCCAGCA------------GAACCAAAGCAGCGG---------ATCAAACGGACCAAGAAGAAGGATTCGGGAAAACCAACAACAAGTGAA------------GCAAATCAAACCAATCCT---------
---GAAGTCATGGAGAGCGAAAGCTCTGAA------------------GCAAATAATGCAAGCAAACCCGACGACAGTATTGAT------------------GAATCTCAAAATCCTCCTGTAGCTGAATCACGGCCTGATGTGGAACCA------------------------------
------------------------------------CAGAGCGTT------------------------------------------CCT---GACTGTCCGATTGAGAAAGCTCCAGCTGTAGAGGAA---------------------GTCCAG------------------------
---------------CGCCCTCTGGAGGTGGAGATCAGCACTGCAGCGCCA---------------------------------------------------GATGCTCCAGAAGTGGACAGTGGAAATGAAATGCCATCTCCGACCGACAGCGACGGTGCTCCGGGATTCACC------
---------CCGACTCTACCACTG---------CAGCACAAGCCTGCAGATGCTGAAGATGACGAGGGCATCCAC---AGTAATGATGGAGGAAGTGACATCAGCGACAGCGCCTCTGAAGGAAGCTACGACTCTGGGCTGATG---------GCGGGCGCAGAGAAACTG---------
CCAGAGACTCCGACTGAGGAGAGAGACGCTTCTGCAGCCCGACTGCTCAGCCACACCTGCATCTTCTGCGACCGCAGCTTCGCTCTGGAGATGGACTACCGGAAACACCTGAACCGACATTTAGTCAATGTGTACTACCTAGAAGGGGCGGCACAGGGGGGCAAA
>ENSGACP00000021537_GACU
------------------TTCTCGGTGGGGATGTTTCCCGTTGGCGGTCCCCTCATGGAGGACGCTCAT------GGCGACATGCCAAAGAACACCCTGCCGGCCCCTCAGCTGGTGATGCTGGCCAACGTGGCCGCCGTCACAGCGGCAGAGACCGGCGACGGC---AGCGCGGCAGAT
GAGAAGGAGATGATGGAGCTGAAGACGGTGGGCTGC---AGCTACTCGGACAGCGAGGAGGAAAAC------GTTGTCAGCAGGTACAGCTACAATAACCAGAGCTACAGAGAGGTGTGCATCCTGGAGTAC------------CCAGAGTCTCCGAGCCCAAACATCGTCGCC------
---------------------------------------------GTGGTTGTAGGAAACGAGGCGGAGGAGGAAGAAGGGGTC------------AAAGCTGAAGACCTGTCTCGTCACACTAAGCCCCGCCCCTCTGCT------------------------------------AAA
------------------------------------------------------------------------------------------------------------------------ACAGAGAAGAAGAAGCCCTTCCACTGTAAGCCGTGTCACTTCCAGGCTCAGAACGAGCAG
GAGTTCGTGGAACACCTCGGCACTCACGTCATCAGCAAGATGATGGTGGTGAACCGGGTGGAGGGCCGGAGCAACAATAGGACCAAGGAGGCCACTGCCCCTGAG------GCCCAG---------GAGGCAGAGAGC------GGCGAGGAGGCAGCCGGC---------------GAC
CTCAAAGGGCTGATCCGGTGCGAGCGCTGCGGCTACAACACCAACCGATACGACCATTACATCGCTCACCTTAAACACCACAACAAGGAGGGCGAGGACCACAGGGTGTTCAAGTGCACTCTGTGCCCGTACACCACTGTGAGCCAGTACCACTGGAGGAAACACCTGAGGAACCACTTT
CCCAGCAAACTTCACACCTGCAGCCAGTGCTCCTACTTCTCCGACCGCAAGAGCAACTACATCCAGCACATCCGGACACACACAGGTATTCGTCCATTCCAGTGTCCTTACTGCGACTACTCCAGCTCTCAGAAGACCCACCTGACCAGGCACATGAGGACTCACTCTGGTGAGCGTCCC
TTCAAGTGTGAGAGCTGTAACTACCTGGCTGCCAACCAGCATGAGGTGACCCGCCACGCCCGCCAGGTACACAACGGACCAAAGCCTCTGTCCTGCCCCTACTGCGAGTACAAGACCGCCGACCGCAGCAACTTCAAGAAGCATGTGGAGCTCCACCTGAACCCTCGTCAGTTTCTGTGC
CCGCTGTGCAAGTACGCCGCCTCCAAGAAGTGCAACCTGCAGTACCACATCAAGTCCCGGCACTCGGGCTGC---GACGTGACCCTGGACGTTTCCAAGGTCAAGCTGCGCGTGAAGAAGGCCGGACCTGACGGCGTGGAAGAGAACCAGGACTCCGTAGCCAGCAAG------------
---------GAGGAGGAG------------------GAAGAGGAGGAGTCGTCGAGTCCCATCAATCTGTCAATCAAAAAGAGCACCCGGATAGGCATCGCCCAACCGGCTCAAACCGAAGCACCCGAAAGG------CCTCCGAAGAAATCCAGCCTCTTCGCTGAGAAAGAGAAACTT
CAGAAAGTAAAGGAGAAGGGGGAACCAGAGAAAAGAGTCACCACAAGGCAGAAG------------------AAGACTGAGAAGGTCCTCAAGAATCCTCTGGAGAGT---------GAGGCAACATCT------------GCAGACAAGGGC------------------CAGAGACGA
GTCAAGAAGAAGACTGTG---------------CAGGACCAAGCAGCAGTAACCAAACCAGACCAGATGGACCGATCAAACCAACTGAGGCCGGAGGAGGAGAAAGCACGGAGGCAG---------AAAGAGGAAGAAAAGTTGAGGCCGGAGAAGGAG---GGACAT------------
CAG------------------------------------------------AAGAACGCTAGCAGCAGGAAGAAAAACAAAAGCCTCAACAAGCTGAGGAAGTCCAGATCAAAG---TCAGAGAATATAGCAGAAAGTGTGGTGGAAGCTCAGCAGAAAACCGAGAGCCCTGAGAAG---
---------------------AAGAAGGCTGCAAAGAGGAAAGCGGCGGAAGCTCTC------------GATCTTTCC------------------------------------------------------------------------------------------------------
---------------------AAAAGCTCC------------------------TCGTCTGAGACTCCGTCCAAGGCT------CGACGGCTGAAAGAGAAGCTGCAGGTGAAACCAGCT---------------------------CCAGCAGACACTAAGGAGAAGAAGACCAGGAAC
ACCGGCAGAAGGTCCAGGAGCCTTCAGCAAACTGTGGATCCAGTA------------------------------------------AAAGACCAGAAGACC------------------CCAGGCGGTCCACGAGCTTCGGCTGAGCCG---GAC------------------------
---------------CGCCCGATGCAGAAGAAGACCTCCACTGGGAAAACCTCTCCAACACTCCCAGAGAAGACTCCCAACAACCCCCCC------------------------TGCCACTCGGGTGAGGACACGCCTCCTCCGGATGAGGACCGCCCTCCCCCCACCTTTGTTAAACCC
ACGTCGCCTCCTTCACTGGTGCTGCCGGGCCAGCGTCACAAGCCCAGCGACCCGGAGGAGGACGAGGGGATCCACAGCAGCCACGAGGGAGGAAGTGACATCAGCGACAGCGCTTCGGAGGGCAGCGAAGACTCCGGCCTCAAC------GGCGCCGGGTCGGGAAAGATGACCAACGAC
CCTGAAACCCCCACCGAGGAGATC---CCCACCCCGACAGAGCTCAAGAGCCACCTGTGCATCTTCTGTGACCGCACCTTCCCCCTGGAGGCGGAGTACCGGCGCCACCTCAACCGCCACCTGGTCAACGTGTACTACATGGAGGACTCCGCCAGGGCGCCGCAG
>ENSXMAP00000015167_XMAC
---------------ATGTTCTCAGCTGGGATGTATCCTGTGGGCGTCTCTCTGGCGGAGGACGGGCCGGGCCTCAGCGACCTGCCCCGGAACACGCTGCCCGCCCCTCAGCTGGTGATGCTGGCTAACGTGGCAGCGGTGACGGCGGCGGAGGGCGGCGACGGCGGCAGCATGGCTGAC
GAGAAGGAGATGATGGAGCTGAAGACGGTGGGATGC---GGCTACTCTGACAGTGAAGACGAGGGC------GTCATC---AGGTACAGCTACGACAACCAGAACCACCGCGAGGTGTGCATCGTGGAGTAC------------CCAGAGTCCCCGAACCCAGCCGCCCAGACC------
---------------------------------------------GTCACCATCGGCGGCAGCAGAGAGGATGAGGAGAACCCC------------CCCACTGAGAAACAGCCCCCCTCCATTAAGCCCCGCCCTTCCACCATTTCACCACAACCTGGGGTCAAAGGGCTGGCGGACGGC
------------------------------------------------------------------------------------------------------------------------ACCCAGAAGAAGAAACCGTTCTGCTGCAAGCCATGCCACTTCCAGGGCCAGAACGAGCAG
GAGTTTGTAGAGCACCTGAGCACGCACAGCATCAACAAGATGATGGTGGTGCACCAGGTGGAGGGACGGAGCAAGAGG------------------------GAG------GCGGAGCATGGCGGAGAGGCGGAGCCC------AGCGGCGAGGACGCGGCCGCCGGC------GTAGAC
GCCAAAGGGCTGATCAGGTGCGAGCGCTGCGGCTACAACACCAACCGCTACGACCACTACATCGCTCACCTGAAGCACCACAGCAAGGAGGGTGACGACCACAGGGTGTTTAAGTGCACACTGTGCGCCTACACCACGGTCAGTCAGTACCACTGGAGGAAGCACCTGAGGAATCACTTC
CCCAGCAAACTGCACACCTGCAGCCAGTGTTCCTACTTCTCTGACCGCAAGAGCAACTACATCCAACACATTCGGACCCACACAGGTGTGCGTCCATTCCAGTGTCTTTACTGCGACTACTCAAGCTCCCAGAAGACTCACCTGACCCGCCATATGAGGACTCACTCAGGTGAACGTCCC
TTCAAGTGTGAGAGCTGCAGCTACCTGGCAGCCAATCAGCACGAAGTGACCCGTCACGCCCGCCAGGTCCACAACGGTCCCAAGCCTCTGTCCTGCCCCTACTGTGAGTACAAGACGGCCGACCGCAGCAACTTTAAGAAGCATGTGGAGCTGCACCTGAACCCACGGCAGTTCCTCTGC
CCGCTCTGCAAGTACGCCGCTTCCAAGAAGTGCAACCTGCAGTACCATATCAAGTCCCGGCACTCCGGCTGC---AACGTGGACCTGGATGTGTCCAAAGTCAAGCTGCGAGTGAAGAAACCCGGTCAGGACGGTGCAGACGACAAGTCGGAGTTAAAAGCAGCCAAGCTGGATGACTCC
CCCACCATGGAGGACGATGTGGAC---------------GAGGAAGACGACTCGAGCCCCATCAATCTGTCCATCAGGAGTAGCAGCAGACCCAGCATCAAACTGCCACAGCTGAGTGAGATTCCCGACAAG------ACTGCAAAGAAACGCAACTCC------ATGTCTGAGAAGGAG
AGACCTGTAAAGGCAAAG---GAAGCGGAAAAGAAAGTCTCAACAAGGCAGAAG------------------AAG---------GTCAAGGAGAATCCTGTGGAGAACAGGGACGGTAAAGAAGTCCAG------------ACTGCTGCTGGGAATACTGATGTCAAAGTGAAGAGACGG
GTGAGGAAAGTTCTTACTGGGAAACCAGTTTCCCAGGACCAA------------------------------------------------CCAGAAGAACCTGCATCC------------------CAGGAAAAACAACCAGTGGGACCCGCTTCCCAG---GAAGAC------------
CAGTCTGATCCACAGAGTTCTGACCAGCAGAAATGTAAAGACAGAGACTTGAAGGTGAGTTCCCACAAGGAGAGCAAGAAAAGCCTCAGCAAAACCAGAAAGTCTGAAGCCTTAAAGACTCCAGAACAAACTGAGACA---------------CAGAAACCCATCAGTCCTGAGAAGAGT
CAGAAAGGAAAGTGGGTCAAAGAAAAACCCGCTAAAAGGAAAGCAGGACAAATTCTG------------GATCTATCCCAAAAG---------TCCTCCAAGAAAAAGTGCCTGAAAGCT---------CCTGCTGCCAAGAAG------------------------------------
------CTG------CTGTCCAAAACATCT------------------TCGGATAGTACCAACGAG---TCCAGTCCGACTGAA------------------AAGACTATCAGAGAGGCA---------------------------CCATCC------AAGCAGAGAAAGACCAGGACC
TCCACCAGGAAGACCTCA------------GCAGTTGGTCCAAAA------------------------------------------CCAGATGAATCGATCTCTGAAACCAGTCCGTCCTTAGAGGCTATGAAAGGTTCTGTTCAGCCA---GCT------------------------
---------------GGTTATGGTGAAATGGCTTTCTCCATAGATGGGTTGACCCAACCAGAACCTGATGGTCCTCCCAGCAGACCATCAGAGAAGACGGAAGGTTCCCAT---------------------------------------------------CCCATCTTCATCAAACCG
TCGGTGCCGCCTCGCCTGCTCCTTCCTGGCCAGCGTGGCAGACCGGCCGACGGCGAGGACGACGAGGGGATCCACAGCAGCCACGAGGGAGGAAGTGACATCAGCGACAGTGCCTCAGAGGGCAGTGATGACTCTGGCCTCAACGGTACGGGTGCTGCTCCAGGAAAGCTGGCCAACGAC
CCGGAGACGCCCACTGAGGAGATC---CCCACACCCACCGAACTCAAGAACCACACGTGCATCTTCTGCGACCGCACGTTCCCCCTGGAGACGCAGTACCGGCGCCACCTGAACCGCCACCTGGTCAATGTGTACTACATGGACAACGCTGCACCAAGAGGCCAA
