# Supplementary material for: Global expression pattern of genes containing positively selected sites in European anchovy (Engraulis encrasicolus L.) may shed light on teleost reproduction
Source: PLoS One. 2023 Aug 11;18(8):e0289940. doi: 10.1371/journal.pone.0289940 (PMC10420382; doi:10.1371/journal.pone.0289940)
Supplement: S1 File — (ZIP) [file pone.0289940.s008.zip › alignments/anchovy.20273_ANCH.fas]

>ENSONIP00000020639_ONIL
------------------------------------------------------------------------------------------------------------------------------------------------GTGCAGGAGATTCAAACCAGCCTTGAGAACATTGTG
AAAATCAACTCTGCAGGAGAA------ATGATGCAGTGC------TCAGCAGCCATGGATATTCTCTTCCTCATGGATGGTTCCTACAGCGTCGGGAAAGGCAGCTTCGAGAGGTCCAAACACTATGCGATCAAACTCTGTCAAGCACTAGACATTGGACCAGATAAGGTGCGAGTTGGT
TTAATTCAGTTTGGCTCGACTCCTCGGCTTGAGTTTTCCCTGGACTCATACTCCACCAAGCAGGAGCTGAAGAAGCAGATAAAGAGCATTTCTTTCAGAGGAGGCAGCACCCAGACAGGCCTGGCTCTGAAGTACATCCTCAGGAAGGGTTTCCCAGGCGGCCGT---AACTCTTCCAGT
GTGCCTCGCATCGTCATCCTGATGTCAGATGGGAGATCTCAGGGCAACTCGGTGCTGGCGGCTGCTCAGCTCAAAGACACAGGCGTGGTTTTGTTTGCTGTGGGCTTGCGCTACCCCAAATGGGAGGAGCTTCACGCTTTAGCCAGTGAGCCAACAGAGAGCCACGTTTTCCTCGCCGAG
CATTTCCATGATGGTGTCAATGGCCTGTACACAACACTGAGCACGTTCTCTTTCTGCAACGCCACACCTGCAGGCTGTCGGATGGAGACATTTCCCTGTGAGAGGAAGACATTGGAGACACTTAAAGAGCTGCAGGGGAACTACATGTGTTGGAAAGGTTCCAAAGGCTATTCCCCATAC
ACATCTCTCTGTCCCTACTACAGGTACAACAAGGTTTATAAGAGATACCAGACAGTCTGCCATAGAACAATTTGTCCGGATCCCTGTGATTCTCAGCCATGCCTGAATGGTGGAACATGTGTATCAGAAGGTTCAGAGGGCTACCACTGCGTGTGTCCTCCTGGCTACGGAGGAGACCCA
CACTGTGCTCCTGCATTATCGCTGGACTGCTCTGTAGACCTGCTCTTCCTGCTGGAGGGCTCTGCCACACTCACCTTGGAAGGCTTTCTCCGCCTCAAGTCCTTCTTAAAGCGCTTCCTGCAGACTGTGATTGGCTCTAACAGCCCCAGCAAGGTCGGCTTGGCGGTGTTTGGCGGGGAA
CCACGAGTCGAGGCCCAGGTTGGCAAGTTCAAAGGAGACCTGAGGAGTCTTCTTAAGGCTGTGTACTCACTTCAGCTAATTGGTGGTGAAACAAACACAGGGCAGGCCCTCCGCTATGTTACCCGCCACGGCTTTATGAGCGCGCCGGTCTTTGCCGATGTCGCGGATGACCTTCCCCGT
GTGGTGGTGCTGCTCACTGCCACTCCTGCCGCAGACGAGGTGGTTGAGCCGTCTAAATATGCACGAGACAGAGAGATCTTCCTGATAGCAGTGGGACCTGACAGCTTAAAGGAGCAGCTGAATAACATCACAGGAAATCCGCAGAGGACCCTCACCTACTCATCACCTGATAGGCTCGCT
TCCAAGATCCCTGAGCTGAGGGCCAAGATCTGCAGCGTGGATACGCAAGGTTGTCTGGGTCAAGCTGTAGATCTGGTGTTTGCCCTGGATGCTTCAAGTGGTGTGGGCCGTGATAACTTTGCCACCTTGCAGGACTTTGTGCGCAGCGTCACCGTCCAGTTCGACATCAACCGTGACGTG
GCTCAAGTGGCCCTTGTGGCGTACAGTAGGAGAGCCACCACTGTCTTCAAGCTGGACACGTATGAAACTGGTTCTTCCATCATTCAGGCTGTAGGTGACGCCAAGTACGTGGGTGGAGTGGCTTCGACGGGTGGGGCGTTGCTGCACATCCACTCTAATGTTCTCACCATAGCTAATGGC
GCACGACCCGGAGTGAACAAGGCTGTAGTAGTGGTGACGGACGGCACCGGTGGGGATGATGCTGTCGTACCGGCTCAAAAGATAAGAGACAATGGAGTCTCAGTGCTTGTGGTTGGTATCGGAGATGTCCAGAGGGAGAGGCTGATGCAGATTGCCGGT------GCAGAGGAGCACATG
ATCTCAGTGCCGTCTTATGAGGATCTCAAGTACTTTGAGGATGTACTGGTGCAGATGCTTTGTTCAGAGGTGAAGAAACCTGTAAACCTGTGCAAGCCTAACCCATGTATGAATAATGGGGTCTGCATCTTGTCAGAAGGGAGCTTTCGCTGCCAGTGCCAAGGCTATGAGGGGCTGCAC
TGTGAAAGAAGAAGCAGCAGGTCTTCATCCAGAGGGGATCTTCCAAGACCTGCTGGCCTGAGGAGGAAGAGCAGGGAGAGGAAG---------------------------------------------------------------------------------
>ENSTNIP00000022086_TNIG
------------------------------------------------------------------------------------------------------------------------------------------------CTGCAGGAGATCCAAACCAGCCATGAGAACATAAAG
AAGATCACTGCTGCAGGACAA------CTCATGCAGTGC------TCAGCAGCCATGGACATCCTCTTCCTCATGGATGGGTCCTACAGCGTGGGGAAGGGCAGCTTCGAGAGGTCCAAGCACTACGCCCTGAAGCTCTGCCAGGCTCTGGACATCCGACCAGACAAAGTGCGAGTCGGC
CTGATTCAGTTCGGTTCCGCTCCTCGGCTGGAGTTTGCCCTGGACCTGCACGCCACCAAACAAGAGCTGATGAGACACATGAAGAAGATCTCTTACAGGGGAGGCAGCACCCAGACGGGCCTCGCTCTCAAGTATGTGCTGAGGAAGGGTTTACCAGGAGGCCGC---AACTCCAGCGAC
GCAGCCCAGATTGTCATTGTTTTGTCGGACGGAAAGTCCCAGGGCAACGTGATGCAGGCTGCAGCTCAGCTCAAAGAGACAGGCGTGGTCCTGTTTGCCGTGGGCCTTCGTTACCCCAGGTGGGAGGAGCTGCACGCTCTGGCCAGTGAGCCTGTGGAAAACCACGTTTTCTTTGCTGAG
CATTTCTACGACGCAGTCAACGGCCTGTACACCACACTGGCCACCTTCTCTGTCTGCAGCGCCACACCTCAAGGTTGCCACATGCGTTCCTTCCCCTGCGAGAGGAAGACACTGGAGACCGTCAAAGAGCTTCTGGGGAATTTCATGTGCTGGAAAGGAACCAAGGGTTATTCCCCGTAC
ACGTCTCTCTGTCCACACTACAGGTACAACAAGGTTTACAAGAGGCACCAGACAGTCTGCCACAGGACTATCTGTCCAGATCCGTGTGACTCTCAGCCCTGTCTGAACAGTGGAACCTGTGTATCTGAAGGATCCGAGGGCTATCGCTGTGTCTGCCCACCTGGGTATGGAGGGGACCCA
CACTGTGCTCCTGCATTGTCGCTGGACTGCTCTGTAGACTTGCTCTTCCTGGTGGAAGGATCTTCTGCCATGACGCTGGAAGGCTTCCTCCGCCTCAAATCCTTCCTAAAACGATTCCTACAGACTGTGATCGGGTCTGACAGTCCCAGTAAAGTAGGCCTGGCCGTGTTCGGCAGTGAC
ACCAGAGTCGAGGCCCAGGTGGGCCAGTTCAGAGGGGATCCAAAGAGTCTCCTTAAAGCTGTGGAGGCTCTTCAGCAGTATGGCGGGGAGGCCCGGACAGGCCAGGCCCTTCGCTACGTCACGCGTCACGGATTCGTGAGCACGCCGGTTTTTGCTGACGTGTCAGACGATCTCCCTCGC
GTTGTGGTGTTGATGACATCCACGCCAGCGGTAGATGAAGTTGTGGAGGCTTCCAGATACGCACGAGACCGAGAGATCTTCCTAATAGGGATGGGGCCCCACTACTTAAAGAGCCAGTTAAATACTATCACGGGAAATCCCCAAAGGACCGTCACCTACTCCTCATCTGAG---TTTGGT
ATCAAGATTCCAGAGCTCAAGGCCAAAATCTGCAGTGTGGATACACAAGGTTGTCTGGGTCAGGCCTTGGATCTGGTGTTTGCTCTTGACGCCTCCGACGGTGTTGGCCGTGACAACTTCCTGACCCTGTGTGACTTTGTGCGCAGCCTCAGCGTGCAGTTCGACATCAACCGCGACGTG
GCTCAGCTTGCGCTTGTGGCCTACAGCCGAAGGGCCACCACCGTCTTTAACCTGGACACCCATGACAGCGGCTCTGCTGTCCTCACGGCCATAGGCGAAGCCAGCTACATGGGTGGAGTGGCCTCAACAGGCACAGCCTTGCTCCACGTCCACTCTGACGTCCTGACAGTGGACAAAGGT
GCACGTCTGGGAGTCAACAAAGCAGTGGTGGTGGTTACAGACGGCTCCGGAGGCACCGACGCTGTAGTTCCAGCTCAGAAGCTCAGAGACAACGGAGTGTCGGTATTCGTGGTCGGCATCGGAGATATGCAGAGAGAGAAGCTGCTGCAGATCGCTGGT------TCTGAGGAACACCTG
ATTTTGGTGCCGTCGTATGAGGACCTCAAGTATTTTGAGGATGTGCTGGTGCAGATGTTGTGTTCAGAGGCTAAGATGCCAGTAAATCTGTGCAAACCCAACCCGTGCATGCACGACGGCGTCTGCACGCTGTCTGGAGCCAGCTTCCGCTGCCAGTGCCGAGGCTACGAAGGACCACAG
TGTGAAACGAAAAGCAGCAGACCCTCATCGAGAGGAGATCGCCCGAAGCCCACCGGTCTGAGAAAGAAGAGCCGGCAGAAGAAG---------------------------------------------------------------------------------
>anchovy.20273_ANCH
---------------------------------------------------------------------------------------------------------------------------------------------------CTAGGCCTCAATGTACGCGAGCAGGACTCCCTG
CCCATA------GCCCCTGAGCCC---GTCTCCCAGGGAGATCCAAACTGTAAAGTGGACATTGCCTTCCTGATGGATGGCAGCTGGAGCATTGGGAAGAGGCGATTTAAGATCCAGAAGGACTTCCTGGTAGATGTGTCCCAAGCGTTGGATGTTGGTTTGGCTGGTCCCATAATGGGA
ATCATCCAGTATGGAGATGACCCGGTGACAGAGTTTAACCTGAGGGCCTACTCCAGCTCCCGGGAGCTTAAGCCAGCTGTGGACAAGATTACCCAGAAGGGAGGCCAGTCCAACGTGGGTAAGGCCCTGTCCTACATCAACAAGCACTACTTCAGTGATGCCAACGGCAACCGTGGCGGT
GCGCCCAACGTGGCGGTCGTGCTGGTGGACGGCTGGCCAACTGACAAGGTGGAGGAGGCCTCGCGCCTCGCCAGGGAATCAGGAATCAACATCTTCTTTGTCACCATC------------------------------------GAAGGCCCAGATGAGAAC------------------
------------------------------------------------------------------------------------------------------------------GAGAAGGAAAACGTGGTGGAGCCTAACTTTGTG---------------------------------
---------------------------------------------GATAAGGCTGTGTGC---CGGACC------------------------------------------------------------------AATGGCTACTACTCCATGTCGGTCCCCAGCTGG------------
------------------------------------------------------------------------------------------------------------------------------------------------------------------------TTTGGG------
------------------------------------------------CTGCGCAAGGCCGTGCAGCCGCTCGTCAAGCGCGTGTGCGACACG---------------------------------------------------------------------------------------
------------------------------------------------------------------------------------------------------------------------------------------------------------------------GACCGGCTG---
---------------------------ATGTGCAGC---------AAGACCTGCCTG---AACGCCAACGACATCGCCTTCGTCATCGACGGCTCCAGCAGCGTGGGCACGGGCAACTTCCGCACCGTGCTGCAGTTCGTGGCCAACGTGACGCGGGAGTTCGAGATCTCCGACACGGAC
ACGCGCGTGGGCGCCGTGCAGTACACCTACGAGCAGCGGCTGGAGTTTGCCTTCGGCCAGTACAACGCCAAGTCGGAGCTGCTCAACGCCATCAAGCGCATCAACTACTGGAGCGGGGGCACCAGCACGGGCGCCGCCATCACATACGCCGCCGAGCAGCTCTTCAGCAAGTCCAAA---
------CCCAACAAGCGCAAGATCATGATCGTCATCACCGACGGACGCTCCTACGACGACGTCAGGGCACCAGCGCTGGCTGTACATCGAAAAGGTGTAATCGCGTACTCCATTGGCATCGCGTGGGCCGCACAGGATGAGCTGGAGTACATCGCCACAGATCCGGACAAGGAGCACTCC
TTCTTTGTGGACGAGTTTGACAACCTGTACAAGTTTGTGCCCAAGATCATACAAAACATCTGCCAGGAG---------------------------------------------------------------------------------------------------------------
------------------------------------------------------------------------------------------------------------------------TTCAACTCTCAACCCCGA---------AAC---------------
>ENSTRUP00000030416_TRUB
------------------------------------------------------------------------------------------------------------------------------------------------CTGCAGGAGATCCATACCAGCCATGAGAACATTATG
AAGATCAACGCTGCAGGAGAA------ATCATGCAGTGC------TCAGCAGCCATGGACATCCTCTTCCTCATGGATGGGTCCTACAGCGTGGGGAAGGGCAGCTTCGAGAGGTCCAAACACTACGCCATAAAGCTCTGTCAGGCTCTGGACATCGGACCAGACAAGGTGCGAGTCGGG
CTGATTCAGTTTGGCTCGGCTCCTCGGCTGGAGTTCTCGCTGGACCTGCACAACACGAAGCAAGAGCTGACGAGACACATGAAGAAGATCTCTTACAGAGGAGGCAGCACCCAGACGGGCCTCGCCCTGAAGTACGTCCTGAGGAAGGGTTTACCAGGAGGCCGC---AACTCCAGCGAC
GTGGCCCGGGTTGTCATTGTTCTGTCGGATGGAAAGTCCCAGGGCAACGCAATGCAGGCAGCAGCGCAGCTCAAAGAGGCGGGTGTGGTCCTGTTTGCTGTGGGCCTTCGTTACCCCAGGTGGGAGGAGCTGCACGCTTTGGCCAGCGAGCCTGTGGAAAACCACGTTTTCTTTGCCGAG
CATTTCTATGATGCTGTCAACGGCCTGTACACCACCCTGTCCACCTTCGCTGTCTGCAGCGCCATACCTCAAGGCTGCCATGTGAATTCCTTTCCCTGTGAGAGGAAGACACTGGAGACAGTAAAAGAGCTCCTGGGGAATTTCATGTGCTGGAAAGGATCCAAGGGTTATTCCCCTTAC
ACGGCTCTCTGCCCACACTACAGGTACAACAAGGTGTACAAGAGGCACCAGACGGTCTGCCACAGGACCATCTGTCCAGATCCCTGTGATTCTCAACCCTGTCTTAATGGGGGAACGTGTGTATCTGAAGGTTCTGAGGGCTACCGCTGTGTCTGCCCACCTGGCTACGGAGGGGACCCA
CACTGTGCTCCGGCGTTGTCGCTCGACTGCTCTGTGGACTTGCTTTTCCTGGTGGAAGGATCTTCCACGATTACATTGGAAGGCTTCCTCCGCCTCAAGTCCTTCTTAAAACGCTTCCTGCAGACTGTGATTGGGTCCAACAGTCCCAGTAAAGTAGGCCTGGCGGTGTTCGGCCGTGAC
ACCAGAGTCGAGGCCCAGGTGGGCCGATTCAAAGGGGACACACAGAGTCTCCTTAAAGCTGTGGAGGCTCTTCAACAGGTTGGCGGTGAAACCAGGACAGGCCAGGCCCTTCGCTACGTCACACGTCATGGATTTATCAGCACGCCGGTCTACGCTGACGTCTCAGACGATCTCCCCCGT
GTTGTGGTGTTAATGACATCCACGCCTGCCATGGACGAGGTTGTGGAGGCTTCCAGATACGCCCGGGACCGAGAGATCTTCCTAATAGGGATGGGGCCACACTACCTAAAGAGCCAGCTAAATAATATCACAGGAAATCCCCAAAGGACCATCACCTACTCTTCACCTGAG---TTTGGA
ATCAAGATTCCAGAGCTTAAGGCGAAAATCTGCAGTGTGGATACACAAGGCTGTCTGGGCCAGGCCTTGGATCTGGTGTTTGCCCTGGACGCCTCTGATGGTGTCGGCCGTGACAACTTCCTCGCCCTGCAGGAATTTGTGCGCAGCCTCAGCGTACAATTTGACGTGAACCGCGACGTG
GCTCAGCTTGGGCTCGTGGCCTACAGCCGGAGGGCCACCACCGTCTTTAACCTGGACAGCCATGACAGCGGCTCCGCCGTCCTCACGGCCATAGGCGAAGCCAACTTCATGGGTGGAGTGGCCTCAACTGGGGCAGCCTTGCTCCATATCCACTCCAACGTCCTGACAGTGAATAAAGGA
GCACGTCCGGGGGTCAACAAAGCCGTGGTGGTGGTGACGGACGGCTCCGGCGGCGCTGACGCAGTAGTTCCAGCTCAGAAGATAAGAGACAACGGAGTGTCGGTATTTGTGGTCGGAATTGGAGATATGCAGAGAGAAAAGCTGCTGCAGATCGCTGGT------TCAGAGGAACACTTG
ATTTTGGTGCCTTCTTACGAAGACCTCAAGTATTTTGAAGACGTGCTGGTGCAGATGTTGTGTTCAGAGGCGAAGATGGAAGTAAATCTGTGCAAACCCAACCCATGCATGCATGACGGCGTCTGCACGCTGTCTGGAGGGAGCTTCCACTGCCAGTGCCGAGGCTACGAAGGACCACAC
TGTGAAACAAGAAGCAGCAGGCCCTCATCGCGAGGAGATCGCCCGAAGCCCTCCGGTCTCAGAAAGAAGAGCCGGCAGAAGAAA------------AGCCAGCAGGAGCTCCTGCACCTCTTCAAACTGCAGCGTAGGAGA------------------------
>ENSDARP00000127116_DRER
---------------------------------------------------------------------------ATGTCTTCAAGCAGCCGGCAAAATCTCTTTTTCATGCTTCTGTTTGGACAGGTTTGGTCCATTTTCTCTGTGCAAGAAATACAAACGGATCTTGACACCATTATG
AAGATCAACGCTGCTGGAGAA------ATGATGCAGTGC------TCTGCAGCCATGGATATCCTCTTTGTGATGGATAGTTCATACAGTGTTGGAAAAGGAGGGTTTGAGAGATCCCGACACTACATGTTGAAGCTTTGTGAGGCTCTTGATGTCCGCCAAGACAAGGTGAGAGTTGGC
GTGGTTCAGTTTGGTTCCACACCCAAACTGGAAGTCAGTCTAGACTCCTACAAAACCAAGGAGGAGCTGAAGAAAAAGCTGAAGAAAATCCACTATAGAGGTGGAAGCACACAGACAGGTCTGGCTCTGAAGTTTGTTTTGAGGAAGGGGTTTTCCGGTGGACGT---AATTCCTCT---
GTGCCGCGAGTCGTCGTCCTGTTATCTGACGGAAAGTCCCAGGGGGCCGTGCAGCTGCCTGCCTCTGAGCTCAAGCTGTCTGGAGTGCTTCTGTTTGCTGTGGGGATTCGCTACCCCAGATGGGATGAGCTCCGTGAATTGGCGAGCGGTCCATCGGACTCTCACGTGTTTTTCGCAGAG
CACTTCAGTGATGCTGTGAATGGATTATTCACCAGCCTTACTACCTCCTCTGTCTGCATGTCCATTCCTTCAGGCTGTAAGGTGGAGTCATACCCATGTGTGCAGAAAACCCTGGAGACGGTCAAACAGCTTCAGGGAAACTTTGTCTGCTGGAAAGGGTCCAAGAGATACTCGGCATAC
ACGTCCCTGTGCCCTCATTACAGGTATAACAAAGTTTACAGGCAACACCCTGCTGTCTGTCACAGAACTATTTGTCCAGACCCCTGTGACTCTCAGCCCTGTCAGAATGGGGGGACGTGTGTTTCTGAAGGACTGGATAAATACCGGTGCGAGTGTCCTGCTGGTTACGCCAATGACCCC
AATTGTGCTCCCATTCTGAGTTTTGACTGCTCCGTGGATGTGCTCTTCCTGCTGGAGGGCTCCTCTGCTCTTACTCTGGAGGGTTTCTTGCGATTCAAGTCCTTCCTGAAGCGTTTCATGCAGGCCGTATTGAGCTCTGACACTCCTGTAAAAATGGGGTTGGCCCAGTATGGCAGCGAC
GTGAAGATCGAGGCCAGAATTGGGGAGCACAGA---GACCCGGTGAAGCTGATCCAGGCTGTTGAGGGACTTCAGTATCGTGGTGGGCAGACGAAAACCGGAAATGCCCTTCGCTACATCACACGCCACGGCTTCCAGAGCACGCCTGTGTTCGCTGACGTTCAGGACGACCTGCCGCGG
GTGGTAGTTCTGCTCACCGGGACGCCCTCAGCAGATCATGTGGTGGAGCCAGCGAAGTACGCACGGGACAGGGAGATCTTCATCATCGGTGTAGCGCCAGAAGGCATGAGGGCTGAGATAAACAACATCACAGGGAACCCTCAGCGCACCATCATGTACCAGTCACCGGATAGATTGAGC
AGCAAGATCCCAGAACTAAGAGCCAAAATCTGCAGCGTCGACAACCAGGGTTGTCTGGGTCAGGCTCTGGACCTTGTGTTTGTTCTGGATGCCTCCAGTGGTGTCGGCAAGGAGAATTTCATTCACTTTCAGGATTTTGTTCGGAGCACTTCAGTGCAGTTTGACATTAATCGAGATGTG
GCTCAGGTGGGATTGGTGGTTTATGGGAGGCGTCCAGTCACGGTCTTTGACTTGGACAAGTACAATTCGGGCTCCGCTGTGCTGAGGGCTGTGGGGGACGCCGCTTTTCTGGGTGGGAAGGCTTCTGTAGGTTCAGCCCTGCTCCATGTGCTCTCCCAAAGCCTGACGGTGGGGAAGGGA
GCACGTCCTGGAGTCAACAAGGCTGTGGTGGTGCTGACTGATGGGACGGGTGTGGAGGACGCTGCGGTGCCTGCACAGAAGATCCGTGATAGCGGAGTGTCCATATTCTTAATTGGAGTTGGGGACATCCAGCAGGAGCTTCTTCTCCGCATCTCTGGC------TCTGAGGATCACATG
ATCACCGTGCCTTCATACGATGACCTAAAATACTCAGAGGATGTGCTGGTACAGATGGTGTGTTCAGATGTGAAGAAGCCTGTAAACCTTTGCAGTCCAAACCCCTGTATGAATGATGGCATCTGTGTGATGCTGAATGGGAGTTACCGCTGCGAATGCCGTGGCTGGAAGGGTCCACAC
TGCGAAACACGGAGCAGAGAGCAGCCATCCAGAGGAGATCTTCCTAAACCTGCAGGCCTGAGGCGA------CGGCAACCCAAG------------ACTGAGAAAGAGCTGCTGCAGCGCTATAAAGAGCAGCGCAGGAGACACACGTCCAAAACACAGATCAGA
>ENSGACP00000008726_GACU
------------------------------------------------------------------------------------------------------------------------------------------------GTGCAGGAGATCCAAACAAGCCATGAGAACATCCAA
AAGATCAACGCAGCGGGAGAAAAA---GTGATGAAGTGC------TCAGCGGCCATGGATGTCCTCTTCCTCATGGATGGTTCCCACAGCGTGGGGAAGGGCAGCTTCGAGAGGGCAAAACACTACGCCATCCAGCTCTGTCAAGCACTGGACGTCGGACCAGACAAGGTGCGAGTCGGC
TTGATCCAGTTTGGTTCCTCCCCTCGACTGGAGTTCGCCCTGGACTCGTACACCACCAAAGAGGAGCTGAAGAAGCGCATGAAGAAGATTTCTCACAGGGGAGGCGCCACCCAGACGGGCCTCGCCCTCAAGTACGCGCTGAGGAAGGGCTTCCCGGGCGGCCGC---AACGCCTCCGCC
GCGGCCCGGATCGCCATCCTCATGACGGACGGGAGGTCTCAGGGCAACACGGTGCAGGCGGCTGCTCAGCTCAAAGAGGCGGGCGTCGTCTTGTTCGCCGTGGGCATTCGCCACCCAAACTGGGAGGAGCTACACGCTTTGGCCAGCGAGCCGGCGGAGAGCCACGTGTTCTTCGCCGAG
CATCTCCGCGACGCGCTGAACGGCCTGTACACCACGCTGAGCGCCTTCTCCGTCTGCGACGCCACACCCGCAGGCTGTCTGGTGGAGTCGTTTCCCTGCGAGAGGAAAACACTGGAGACTGTGAGAGAGATGCAGGGGAATTACATGTGTTGGAAAGGCTCCAAGGGGTATTCCCCATAC
GCGTCTCTGTGTCCACACTACAGGTACAACAAGGTCTACAGGAGGCACCAGACAGTCTGCCATCGTACTCTCTGTCCAGATCCCTGCGACTCTCGGCCCTGCCAGAACGGTGGAACGTGTGTATCAGAAGGTCCAGAGGGTTACCACTGCGCGTGTCCACCGGGCTACGGAGGAGACCCA
CACTGCGCTCCGGCGTTATCGCTGGACTGCTCCGTGGACCTGCTCTTCCTGACGGAGGCCTCCGCCACGCTCCCCTTGGAAGGCTTCCTCCGCCTCAAGTCCTTCCTGAAGCGCTTCCTGCGCACTGTGGTCGGGTCCGACAGCCCTAGCAGGGTCGGCCTGGCGGCGTTCGGGGGAGAG
ACCCGGGTCGAGGTCCCCGTGGGCAAGTTCAAAGGGGACCTGAAGGGTTTGCTCAAGGCCGTGGAGGCCCTTCAGCCGATCGGCGGCCCGACCCTGACGGGCCAGGCTCTTCAGCACGTCACGCGCCACGGCTTTGTGAGCGCGCCGGTCTTTGCCGACGTCACGGACGACCTGCCCCGC
GTGGTCGTGCTGCTCACCGCCAGCCGCGCCGCCGACGAGGTGGTGGAGCCGTCCAAGTACGCACGAGACAGGGAGATCTTCCTGATAGGGGTGGGACCAGATTACCTGAGGGAACAACTGGACAACATGACAGGAAATCCCCAAAGGACCATCACCTACACGCCGCCCGAG---TTAAGT
GCCAAGATCCCAGAGCTCAAGGCCAAGATCTGCAGCGTGGATACACAAGGTTGTCTTGGCCAAGCAGTGGACCTGGTGTTTGCCCTGGACGCCTCTGGTGGCGTCAGCCCCGCCAACTTCGGCGTCCTGCGCGACTTCGTCCGCAGCCTCACCGTCCAGTTCGACATCAACCGGGACGTG
GCTCAAGTGGCGCTCGTGGCCTACAGCCGGAGAGCCACCACCGTCTTCAACCTCGACGCCCACGAGACCGGTTCTGCCGTCCTCAAGGCCGTGGACGCCGCCGACTACATGGGCGGAGTGGCTTCGACGGGCTCGGCTCTGCTCCACGTCCGGTCCGACGTCCTGACCGCGGCCAGGGGC
GCGCGTCCCGGGGTCAACAAGGCCGTCGTGGTGGTGACCGACGGCTCGGGCGGCGACGACGCCGTCGTCCCAGCTCAAAAGTTGAGAGATAACGGCGTTTCGCTGTTCGTGATTGGCATCGGGGACGTGCAGAAGGAGCGGCTGCTGCGGATCACCGGG------TCAGAGGATCACATG
ATCGCGGTGCCGTTTTATGAGGATCTCAAATATTTCGAGGATGTGCTGGTGCAGATGCTGTGTTCAGAGGTTAAGAAGCCAGTAAACCTGTGCAAGCCCAACCCATGTATGAACGATGGGACCTGCATCCTGTCCGGAGGGAGCTTCCGCTGCCGCTGCGACGGCCATGAAGGACCACAC
TGCGAAACAAAAAGCAGCAGATCACCATCCAGAGGAGATCTCCCGAGGCCCGCTGGTCTCAGGAAGAAGAGCCGGCAGAGGAAGAGTCACCGAGAG---------------------------------------------------------------------
>ENSXMAP00000008115_XMAC
CTTAAAACTGAGCTGCATATTCCAGAAATTTTTATCCTTACCTTCATGTCCCTCCCAGTCACGCAGCCGGCCTCT---------------------------------------------------------------------GTGCAGGAGATCCAGACCAGCCATGAGACCATAGCA
AAAATCAACTCAGCAGCAGAAAGGGAAGTGATGCAGTGC------TCAGCAGTCATAGACATCCTCTTTCTCATGGATGGCTCCTACAGCATCGGGAAGGGCACCTTCGAGAGGGCCAAGCATTACGCAGTCAAGCTTTGTGAAGCCCTAAACATTGCTTCAAATAAGGTACGAGTCGGT
TTGATTCAGTTTGGCTCCATTCCTCGCCTTGAGTTTCCTTTGGACTCGTTCTCCACCAAGCAGGAGCTGAAGAAGCATTTAAAGAAGGTTTCATACAGAGGAGGCAGCACCCAGACAGGCCTGGCTCTGAAATACGTCCTGAAGAAAGGTTTTCCGGGCGGCCGC---AACTCCTCCGGC
GTCCCGCGCGTCGCCGTCCTTCTGTCCGATGGCCGGTCTCAGGGCGGCGTGGTCCAGGCCGCTGCTCAGCTGAAACAGACGGGCGTGGTTTTGTTTGCCGTCGGTTTGCGGTACCCAAAATGGGAAGAATTACACGCCCTTGCCAGTGAGCCAGTGGAAAGTCATGTCTTCTTGGCCGAT
CATTTCCATGATGCCGTTAACGGCCTGTCCACATCGCTGAGCATGCTCTCTTTCTGCAGCGCTACGCCGGCAGGCTGTCGGGCCGAGTCCTTCCCCTGTGAGAGGAAGACACTGGAGACGGTGAAAGAGCTGCAGGGGAATTTCATGTGCTGGAAAGGCTCCAAGGGATATGCCCCGTCC
ACGTCTCTCTGCCCGCTCTACAGGTACAGCAAAGTTTACAGGAGACACAAGACCGTCTGCCATAGGACTGTTTGTTCAGACCCCTGCGACTCTCAGCCCTGTCTCAACGGGGGAACCTGTGTATCACAAGGACTAGAGCTCTACCACTGTGTGTGTCCACCTGGCTATGGATCAGACCCA
CACTGTGCTCCTGCTTTGTCCTTGGATTGCTCCATTGATTTGCTTTTCCTGCTGGAGGGCTCTGCGACGCTCACTTTAGAGGACTTCCTTCGTCTCAAATCCTTCTTAAAGCGCTTCCTGCAGACCGTCATCGGCTCCGACAGCCCCAGTAAAGTCGGCCTGGCCGTGTTCGGTGGGGAG
ACCAGAGTGGAAGCCCAGGTCGGGAGATTTAAAGGAAACACGAGGAATCTCCTGAAGGCTGTGGATGCTCTGCAACCACCTGGTGGTTTGCCCCTGGCGGGCCAGGCGCTCCGACATGTGACCCGTCACGGCTTTGTGAGCGAGCCGGTGTTCGCCGACGTCTCAGATGACCTCCCCCGC
GTGGTGGTGCTGCTCGCCGCCACACCTGCTGCTGATGACGTGGTGGAGGCCTCAAAATACGCTCGAGACAGAGAGATCTTCTTGATCGGGGTCGGACCGGAAAGACTGAAGGCGGAGCTGAATAATATCACAGGAAATCCGCAGAGAACTCTAACGTACTCGTCACCGGACCGGCTCGTC
GGGAAGATACCGGAGCTGAAGGCCAAGATCTGCAGCGTGGACACGCAAGGATGTCTGGGTCATGCAGCAGACCTGGTGTTCGCCCTGGATGCCTCTGTTGGAGTCGGCCGTGAGAACTTTGCCACGCTGCAGGACTTTGTGCGAAGCATCTCTGTCCAGTTTGACGTAAACCGCGACGTG
GCTCAGGTCGCCCTGGTGGCCTACAACCGCAGAGCCACCACCGTTTTTGGCCTGGACGCGCACGAGTCCGGCTCTGCCATCCTCAAGGCCGTGGGGGAAGCCAGCTACATGGGCGGCGGGGTGTCGACCGGCGCGGCGTTGCTCCACATCTACTCCAAAGTCCTGACCGTAGCCAACGGC
GCCAGGCCGGGCGTCAACAAGGCCGTGGTGGTGGTGACCGACGGCTCGGGTGGGGACGATGCCGTCGTCCCGGCTCAGAAGATAAGAGACAGCGGAGTTTCGGTTTTTCTGGTCGGCATTGGAGACATGCAGAGAGACAAACTGCTGATGATCGCAGGT------TCAGAGGAGTACATG
ATTTCTGTACCAAGTTATGAGGATCTCAAGTACTTTGAGGACGTGCTGGTTCAGATGGTGTGCTCAGAGGTGAGGAAACCTGTGAACCTGTGCAAGCCAAACCCATGTATGCATGATGGCATCTGCACCCTCTCAGGAGCCAGCTTCAGGTGTCAGTGCCGCGGCTATGAAGGGCCACAC
TGCGAAAGACGAAGCGGTAAAAACTCATCCAGAGGGGACGTTCCAAAGCCTGCTGGTCTGAGGAAGAAGAGCAGACAGAGGAAG------------AGCCACCAGGAACTCCTGCGTCATTATAGACTTCACTGCCGGAGACACGCTGCC---------------
