# Supplementary material for: Global expression pattern of genes containing positively selected sites in European anchovy (Engraulis encrasicolus L.) may shed light on teleost reproduction
Source: PLoS One. 2023 Aug 11;18(8):e0289940. doi: 10.1371/journal.pone.0289940 (PMC10420382; doi:10.1371/journal.pone.0289940)
Supplement: S1 File — (ZIP) [file pone.0289940.s008.zip › alignments/anchovy.20946_ANCH.fas]

>ENSONIP00000000656_ONIL
---ATGCTCTCACGAAAGAAAAGTAAGAACGAAGCGTCCAAACCAGCCGAGGTACACGGGAAGTATGTGAAGAAGGAAACGTCGCCGCTCCTGAGAAATCTTATGCCCTCCTTCATCCGTCATGGACCCACTATACCCAGACGCACAGAGGTCCCTCTGCCA---------GAAATG---
---------------------GTGCCTTCTTCCTACCCTTTGGCACCCAGCCGGGAACCTGTGGTGTCCCGTAACAAGAGTGTCCTCCGTACCCATGTGCAGAAGACTCCTCATGAGGTGGCCCGCACAGAGAGCCACCGCTTGTCTGCACCTCCGTACCTGCCTCGCAGTCTGGGAGAC
ATTTCGCATGAGTATGGAGGCTCATCACAGTCCTTCCTTACAGACGTGAGTCCCATGTCTGAGAATGGAGAT---GCC---------------------------------------------------------------CGGTATTATTACCCCTCTGAACCTTATTATGAAAACCAG
CAACATCAACAGCAGCAGCAGCGCCAGCCAAGGAGAGTCCCAGACCGCTTTCCTGAAGACTATAGATACTACGAGCACAATGAGCACAACTTCCAAAGACATCCCCGACAA---CATACTCCCCCAGCTCCAAACAGACCCCCTTCAGCCATAGGTCGAATACAGGCCAAGTCTCTGGGG
AACCTGTCCAGTCTGACGGGGGAGGACCTCCCCCTTCCGGCCGGTTGGACCGTTGACTGGACCATCCGTGGCAGGAAGTACTACATCGACCACAACACTAACACTACACACTGGAGCCACCCTCTCGAGAGGGAGGGGCTCCCTCCAGGCTGGGAGAAGGTGGAGTCCGCTGAGTTTGGG
GTCTACTATGTGGATCACATAAACAAGAGGGCACAATACCGTCATCCATGTGCTCCAAGCGTACCTCGCTACGATCAGCCCCCACCACTACCACCTCCCGTGGCCTATCAGCCACGTCCTGCAGAGAGGAACCAGCCAGTCCTCGTGCCAGCTAACCCATACCACACAGCCGAGATCCCA
GACTGGCTGCAGGTGTATGCTCGTGCACCACTCAAGTACGACCACATCTTGAAGTGGGAGCTGTTCCAGCTGGCAGACCTGGACACGTACCAGGGCATGCTGAAGCTGCTCTTCATGAAGGAGCTCGAACACATCGTCAAGTCCTACGAGGCGTACCGGCAGGCGCTGCTGTCGGAGGTG
GAGGCACGCAAACAGCGGCAACAGTGGTACGCCCAGCAGTCT------AACAAGAACTTCATAGGGAACATG
>ENSTNIP00000022535_TNIG
---ATGCTCTCACGAAAGAAAAGCAAGAACGAAGCGTCGAAACCGGCCGAGGTACACGGGAAATATGTGAAGAAGGAAACGTCGCCGCTCCTCAGAAATCTCATGCCCTCATTCATCCGCCATGGACCGACCATTCCTCGACGAGCAGAGGTCCCTCTGCCT---------GACATG---
---------------------GGACCCTCGCCCTACCCTGTGGCCCCCGCCCGGGAGCCCGTGGTGTCCCGCAACAAGAGTTTTCTCCGCGCGCCCGTGCAGAGGCCTCCGCACGAGGTGGCCCGGAGGGAGAGCCACCGCATGTCGGCGCCCCCGTACCTGCCCCGCAGCCTAGGGGAC
CTGCCCCACGAGTAC---------------------------------------------------------GCCGCGCCGTCCTTCCTCACAAGGACGTCGTGGCCCCCGTGGTCAAGGAGAATACGGGGACGTCTGTGCCGGTATTACTACCCCTCTGAGCCTTACTACGACAACCAG
CAG---------------CAGCGGCAGCCCAGGAGGGTCCCGGACCGCTTCCCCGAGGACTACCTGTACTACGAGCACAACGAGCACGGCTTCCAGAGAGTTCCGCGACAG---AACACCCCCCCGGCCCCCAGCAGGCCGCCTTCAGGCATAGGTCGGATCCAGGCCAAGTCCCTGGGG
AACCTCTCCAGCCTGACGGGGGAGGACCTCCCCCTTCCCGCCGGCTGGACGGTGGACTGGACCATCCGCGGCAGGAAGTACTACATCGACCACAACACCAACACCACGCACTGGAGCCACCCCCTGGAGAGGGAGGGGCTTCCGCCGGGCTGGGAGAAGGTGGAGTCGGCCGAGTTCGGC
GTCTACTACGTGGACCACATCAACAAGAGAGCCCAGTACCGCCACCCCTGCGCCCCCAGCGTCCCTCGCTACGACCAGCCTCCCCCGTTGCCGCCGCCCGTGGCCTACCAGCCGCGGGCGGCCGAGAGGAACCAGCCGGTGCTGGTGCCCGCCAACCCCTACCACACGGCCGAGATCCCC
GACTGGCTGCAGGTTTACGCCCGGGCGCCGCTCAAGTACGACCACATCCTGAAGTGGGAGCTGTTCCAGCTGGCCGACCTGGACACCTACCAGGGCATGCTGAAGCTGCTCTTCATGAAGGAGCTGGAGCACATCGTCAAGTCCTACGAGGCCTACCGGCAGGCGCTGCTGTCCGAGGCC
GAGGCCCGCCAACAGCGCCAGCAGTGGTACGCCCAGCAGCCC------GCCAAGAACTTCCTGGGG------
>anchovy.20946_ANCH
------------------------------------------------------------------------------------------------------------------------------------------------------GGACCCCTGGTTTCTTGGTCAGAGCGCAGC
AGCGGCGGTGGTGGTGGT------------------------------------------------------------------------------------------------------------------------------------------------------------------
------------------------------------------------------------------------------------------------------------------------------------------------------------------------------------
------------------------------------------------------------------------------------------------------------------------------------------------------------------------------------
---------------GGTGGAGAGGAGGTGCCCCTGCCAACCGGCTGGTCAGTGGACTGGACCATCCGCGGGCGGCGCTACTACATCGACCACAACACCAACACCACGCACTGGAGCCACCCGCTGGAGCGCGAGGGCCTGCCGCCTGGCTGGGAGAAGGTGGAGTCGGCCGAGTTCGGG
GTCTACTACGTGGACCACGTGAACAAGCGCGCCCAGTACCGGCACCCCTGCGCGCCCAGTGTCCCTCGGTATGACCAGCCCCCTCCCCTGCCCCCTCCGGTGACGTACCAGCCGCGTGTGTCTGAGCGTGTGCAGCCGGTGCTGGTGCCGGCCAACCCCTACCACACGGCCGAGATCCCC
GACTGGCTGCAGGTCTACGCCAGAGCACCGCTCAAGTACGACCACATCCTGAAGTGGGAGCTGTTCCAGCTGGTGGACCTGGACACGTACCAGGGCATGCTGAAGCTGCTCTTCATGAAGGAGCTGGAGCGCATCGTCAAGGCCTACGAGTCCTACCGCCAGGCCCTGCTGGCCGAGGTG
GAGGCCCGCCAGCAGAGGCAGCAGTGGTACGCCCAGCAGCCGCCTCCGCCCAACTCCTATCCTGTTAACATG
>ENSTRUP00000021996_TRUB
---ATGCTCTCCCGAAAGAAAAGCAAGAACGAAGCGTCGAAACCAGCCGAGGTCCACGGGAAGTATGTGAAGAAGGAAACGTCGCCGCTCCTCAGAAATCTCATGCCCTCATTCATCCGTCATGGACCGACCATTCCTCGACGGGCGGAGGTCTCTCTGCCC---------GACATG---
---------------------GGACCGTCTCCCTATCCTGTGGCCCCCACCCGGGAGCCCGCGGTGCCCCGCAACAAGAGTTTCCTCCGCGCGCCTGTGCAGAGGCCCCCGCACGAAGTGGCCCGCAGAGAGAGCCACCGCATGTCGGCGCCGCCGTACCTGCCCCGCAGTCTGGGAGAC
CTGCCCCACGAGTACAGCGGCTCCTCGCAGTCCTTCCTCACAGACGTGAGCCCCATGTCCGAGAACGGGGACGCCGCC---------------------------------------------------------------CGGTATTATTACCCGTCTGAACCGTACTACGACAGCCAG
CAG---------------CAGCGCCAGCCCAGGAGGGTCCCGGACCGCTTTCCTGAGGACTATATGTACTATGAGCACAATGAACACGGCTTCCAAAGAGTTCCGCGGCAG---CACACCCCCCCGGCTCCGAGCAGACCACCTTCAGGAATCGGGCGAATCCAGGCCAAATCCCTGGGG
AACCTCTCCAGCCTGACGGGAGAGGACCTCCCCCTTCCTGCCGGCTGGACCGTGGACTGGACCATCCGCGGCAGGAAGTACTACATCGACCACAACACCAACACCACGCACTGGAGCCACCCCCTGGAGAGGGAGGGGCTCCCCCCGGGCTGGGAGAAGGTGGAGTCGGCAGAGTTTGGC
GTCTATTACGTGGATCACATAAACAAGAGAGCCCAGTACCGTCACCCCTGTGCCCCCAGCGTCCCTCGCTACGACCAGCCTCCCCCGCTGCCGCCTCCCGTCGCCTACCAGCCGCGCCCAGCAGAGAGGAACCAGCCGGTGCTGGTGCCCGCCAACCCCTACCACACGGCCGAGATCCCC
GACTGGCTGCAGGTCTACGCCCGCGCCCCGCTCAAGTACGACCACATCCTGAAGTGGGAGCTGTTCCAGCTGGCCGACCTGGACACCTACCAGGGGATGCTGAAGCTGCTCTTCATGAAGGAGCTGGAGCACATCGTCAAGTCCTACGAGGCGTACCGCCAGGCGCTGCTGTCCGAGGTG
GAGGCCCGCAAGCAGCAGCAGCAGTGGTACGCCCAGCAGCCC------GCCAAGAACTTCATCGGGAACATG
>ENSDARP00000025090_DRER
---ATGCTCTCCAGAAAGAAGAGTAAAAACGAAGCGTCCAAACCACCCGAAGTTCAGGGCAAATATGTGAAGAAAGAAACGTCCCCTCTTCTGAGAAATTTGATGCCCTCATTTATCCGCCAT---CCAACGTTCCTTCGACGC---GAACCTCCATTAGTG---------GAGCCGGTT
TCGGCTGGTGTGCCTGGTCCCGGTCCCGGTCCGTACACCACTGGATCTGTTGGAGAT------GTTAGCGGCCCTAAGAGTTTCCTGCGCAATGCTCCTCCACGGACCCCGCTAGAGGTTTCACGCAGAGAGAGTCACCGTCTGTCTGCCCCGCCACATCTTCATCGT------------
---------GATTACTCCCCTTCCTCACCATCCTACATCAGCGATGCCAGTTCTGTAACAGAGAACGGAGACAACGGC---------------------------------------------------------------CCGTATTACTATCCTCCAGAACCATACTACAATAACCAA
CCC---------------AGACGAGCACGCAGA------CCAGACCACTTTAATGAGAACTACAGATACTATGACCACAATGAACTCAACTTCCCACGAAACCCAGGACAGCCCCAGACGCCTCAGCCACACAGCCGCCCTCCACCTGCAATTGGCCGAGTGCCAGCAAAGTCAGTGGGT
AATCTGACGACCATGAGCGGGGAGGAGGCGGCTCTTCCTCCTGGCTGGACTGTAGATTGGACGATACGAGGAAGGAAGTATTTCATCGATCACAACACAAACACGACTCATTGGAGCCATCCGCTGGAGAGGGAGGGGCTTCCGCCAGGCTGGGAGAGGGTGGAGTCGGCCGAGTTTGGA
GTCTATTATGTTGACCACATCAACAAACGTGCCCAGTACAGACACCCCTGTGCACCCAGTGTGCCTCGTTATGACCAGCCCCCTCCC------CCACCCGTCACCTACCAGCCCCGCCCACCAGAACGCAACCCGCCTGTACTGGTACCAGCAAACCCGTATCACTCAGCTGAGATTCCA
GACTGGCTACAGGTGTACGCCAGAGCTCCACTAAAATATGACCACATCCTGAAGTGGGAGCTCTTCCAGCTGATGGATCTGGACACATATCAGGGGATGCTGAAGCTGCTCTTCATGAAGGAGCTGGAGTGCATCGTCAAATCTTATGAAGCATATCGACAAGCGCTGCTGACCGAACTG
GACACGCGCAAACAGCGGCAGCAGTGGTACGCTCAGCAACCA------GCCAAAAACTACCCTCCAAACATC
>ENSGACP00000015693_GACU
GTTATGCTCTCACGAAAGAAAAGTAAAAAAGAAGCGTCGAAACCAGCCGAGGTACACGGGAAATATGTGAAGAAGGAAACGTCGCCGCTCCTGAGAAGTCTTATGCCATCATTCATCCGCCATGGACCCACTATTCCCAGACGTACAGAGGTCCCTCTGCCA---------GATATG---
---------------------GGGCCTTCTTCCTACCCGGTGCCCCCTGCCCGGGAACCCGCTGTGTCCCGCAACAAGAGTTTCCTCCGTGCCCCCGTGCAGAGGCCTCCACAAGAGGTGGCCCGCAGAGAGAGCCACCGGATGTCTGCCCCGCCGTACCTGCCTCGCAGTCTGGGAGAC
CTGCCTCACGAATACGCAGGCTCCTCACAGTCCTTTCTCACAGACGTGAGCCCCATGTCTGAGAATGGCGACGCTGCC---------------------------------------------------------------CGGTATTACTACGCCTCTGAACCTTACTATGACACCATG
---------------------------------AGGGTCCCGGACCGCTTTCCTGAGGACTATAGATACTATGAGCACAATGAACATAACTTCCAAAGACTTCCACGACAA---CACACTCCCCCAGCGCCAAGCAGACCGCCGTCAGGCATAGGTCGAATACAGGCCAAGTCCCTGGGG
AACCTCTCCAATCTGACGGGGGAGGACATGCCCCTTCCGGGCGGCTGGACCGTTGACTGGACCATCCGTGGCAGGAAGTACTACATTGACCACAACACAAACACTACGCACTGGAGCCACCCTCTGGAGAGGGAAGGGCTCCCCCCGGGATGGGAGAAGGTGGAGTCGGCCGAGTTCGGG
GTCTACTACGTGGATCACATCAACAAGAGGGCTCAGTATCGACACCCCTGTGCTCCGAGTGTGCCTCGCTATGATCAGCCTCCGCCGCTGCCTCCGCCTGTGACCTATCAGCCGCGCCCTGTGGACAGGAACCAGCCGGTCCTGGTGCCAGCAAACCCGTACCACACAGCCGAGATACCC
GACTGGCTGCAGGTGTACGCCCGCGCCCCGCTCAAGTATGACCACATCTTGAAGTGGGAGTTGTTCCAGCTGGCAGACCTGGACACGTATCAGGGCATGCTGAAGCTGCTTTTCATGAAGGAGCTGGAACACATCGTCAAATCCTACGAGGCGTACCGGCAGGCGCTGCTGTCAGAGGTG
GAGGCTCGCAAACAGCGGCAGCAGTGGTACGCCCAGCAGCCC------AGCAAGAACTTC------------
>ENSXMAP00000014818_XMAC
---ATGCTCTCACGAAAGAAAAGTAAAAACGAAGCGTCAAAACCAGCCGAGGTACACGGGAAATATGTGAAGAAGGAAACGTCTCCGCTCCTCAGAAATCTTATGCCCTCATTCATCCGCCATGGACCCACTATTCCCAGACGAACAGAGGGGCCCCCGCCG---------GAGATG---
---------------------GCGCCCTCTTCCTACTCTGTGGCGACCAGCAGGGAGTCGGTTGTGTCCCGTAACAAGAGCGTCCTCCGCGCACCCGTGCAGAGGCCGCCACACGAAGTGGCCCGCAGAGAGAGCCACCGCATGTCAGCGCCGCCATACCTGCCTCGCAGTCTGGGAGAC
CTGTCCCACGAGTACCGCGGCTCAACGCAATCCTTCCTCACCGATGTGAGCCCCATGTCGGAGAATGGAGATGCAGCC---------------------------------------------------------------AGGTATTACTACCCAGCTGAACCCTATTATGAAAACCAG
CAG---------------CAGTGTCAGCCCAGGAGAATGCAGGAGCACTTCCCTGAGGACTATAGATACTATGAACACAATGAACACAACTTCCAAAGACTTCCTCACCAA---CACCCCTCCCCAGCGCCAAGCCGAGCCCCCTCAGGCATAGGTCGAATACAGGCCAAGTCTCTGGGG
AACCTCTCCAGCCTGACCGGTGATGACTCCCTCCTTCCGGCCGGCTGGACCGTTGACTGGACCATCGGCGGCAGGAAGTACTACATCGACCACAACACCAACACTACACACTGGAGCCACCCTCTAGAGAGGGAGGGGCTCCCTGTGGGCTGGGAGAAAGTGCAGTCCGCTGAGTTTGGG
GTCTATTATATGGATCACATTAACGAAAGAGCACAGTATCGACATCCATGTGCCCCAAGTGTGCCTCGCTACGATCAGCCGCCGCCGCTG---CCTCCTGCGACCTATCAGCCA---------GAAAGAAACCAGCCGGTGCTGGTGCCGGCTAACCCGTACCACACGGCTGAGATCCCA
GACTGGCTGCAGGTGTACGCCCGCGCACCCCTCAAGTACGACCACATCTTGAAGTGGGAGCTGTTCCAGCTGGCCGACCTGGACACGTACCAGGGCATGCTGAAGCTGCTGTTCATGAAGGAGCTGGAGCAAATCGTCAAGTTGTACGAGGTGTACCGGCAGGAACTGCTGTCGGAGCTG
GAGGCCCGCAAACAGCGGCAGCAGTGGTACGGCCAGCAGCCC------AACAAGAACTACGCCGGGAACATG
