# Supplementary material for: Global expression pattern of genes containing positively selected sites in European anchovy (Engraulis encrasicolus L.) may shed light on teleost reproduction
Source: PLoS One. 2023 Aug 11;18(8):e0289940. doi: 10.1371/journal.pone.0289940 (PMC10420382; doi:10.1371/journal.pone.0289940)
Supplement: S1 File — (ZIP) [file pone.0289940.s008.zip › alignments/anchovy.2099_ANCH.fas]

>ENSONIP00000021090_ONIL
ATGGCAAAGAAAAACAGCCAAAGAGATACATCCGGAGTGGTGTTTGATACCCGTTCAAAAATGGTCATGTCCCAGGGTGGAACGGCTGAGAGGATGAAGGAGAAGATCAGTGCCGTCAGAGCGGTTGTCCCCAACAAAAGCAACAATGAGATTGTTCTGGTGTTACAGCATTTTGAGAAC
TGTGTCGATAAGGCCGTGCAGGCTTTTTTAGAAGGCAGTGCAGTTGAGATCCTGAAGGAGTGGAATGTCACTGGAAAAAAGAAGCCCAAGAAGAAAAAGAAGCCCAAACCT---------CAGCCAGAGGCCCCAGCAGAACCTGCTCCACCTGAGGCCACATCACCCGAGGAGGGCAAG
GAC---GAGCTCAATGGCTTTCATGCCAACGGCTCA---GTAATGGACGGAGAGTCTCTTGATTCGCTGAGTGAACACTTGGACTCTGCCTCCCTGGATGCAGCCGAGCTGGACTCTGAACCTGCTACATCCGAAACC---------ACCGGT---------------------------
---------GCAGAAGCAGAAAGTCAAGGTAGTGCTCCAAGTCCTATCTCTCAGCCAGGAGGAAGAAATCAC---CAGGCTCCCAGAGGCAATAAGTCACGACAAAGGCCAAACTCAAATTCACATCATCCC---CCTGCCTCATTAGCATCCAACACAGATGAGCAAGGATCATCAGGA
GTAAAGAAGATGGCTTCCAACATTGACCGCTCTGTGAAGGACCTGCAGAGATGTACTGCATCACTGACTCGCTACAGGATGGTGGTCAAGGAGGAGATGGACTCCTCAGTAAAGAGGATGAAGCAGACATTTGCTGAACTACAGAGCTGTTTAATGGACAGAGAGGTGACTCTGCTGGGG
GAAATGGACAAAGTGAAAGCTGAGGCCATGATGATCTTGGACGCCCGGCAGAAGAGAGCAGAGGAGCTCCGTCGGCTGACAGATAAGTCGGCATCCATGTCAGAGGAGCAGCTGACTGAACTGCGTGCAGATATCAAGCACTTTGTGAGTGAGCGTAAATACGATGAGGACCTTGGAAAA
GCTCTAAGATTTACATTTGATCTTGAACCGCTGAAGACGAGCATCGGAGGGTTTGGATCAGTTTACCACCCACGTACAGGCTACTCAAACCGATCCCGCTGTAGCTCCACATCATCTTCTGTCGCCAGCCCCACCCTGCCG---------------GAGACGCCT------------GCT
CCTACC------------CAGATCCAGAGCAACTACCCAAGTGAAACCCGTCCT---CCACCAGCCAAACAG---------------------------------------------------------ATTTTTCAAGGAAACAGGCGT---------ACCTTCCATGGACAA------
---------------GGTTATCACTCAGGTGGTCCGCGGTATAACGGTGGTTCCTACAATGACAGGAACGCTGGTCGTGCAAACCACCGCCATCAGAATGAT---------------------------GGTGCCTCCTCTGGGCCTACATCACAGCACTCTAGCAACTCAAGAGGTCCC
TCGCATTCCTCCACATCCTCTCACAACCAAGACCGACCCTCTCACAATGGGCTTCCCCAAAGGGTTCCACGAACACATGGTCCT
>ENSTNIP00000015507_TNIG
ATGGCAAAGAAAAACAGCCAGAAGGACACGTCTGGAGTGGTGTTTGACACGCGCTCGAAGATGGTCATGTGGCAGGGAGGAACCACCGAGAGGATGAAGGAGAAGATCAGCGCCGTCAGGGCCGTCGTGCCCAACAAAAGCAACAACGAGATCGTGCTGGTGTTGCAGCACTTTGAGAAC
TGCGTCGACAAAGCCGTTCAAGCTTTCCTAGAAGGTAGCGCGGCGGAGATCCTGAAGGAGTGGAACGTCACCGGCAAGAAGAAGCCCAAGAAGAAAAAGAAGCCCAAACCT---------CAGCCGGAGGCTCCCGCCCAGCCGGCGCCCCCCGAGGCCACGCCCCCCGGGGACAGCAAG
GAC---GAGGTGAACGGCTTTCACGCCAACGGGTCG---GCCATGGACGGCGAATCGCTGGACTCGCTGAGCGAACAGCTGGACTCCGCCTCTCTGGATGCCGCCGAGCTGGACTCCGAACCG---------------------------------------------------------
------------------GCCTCGTCCGAAACCGCC---------------------------------------------------GGCAACAAGCCCCGACACAGACCCGGCGCCGCTTCACATCCACCG---GCTTCCTCGTTAGCGCCCGCCCCGGACGAGCACGGC---TCAGGA
GCCAAGAAGATAGCCCCCAACATCGATCGCTCCGTCAAGGACCTGCAGCGGTGCACCGCCTCCCTGACCCGCTACCGCATGGTGATCAAGGACGAGATGGATTCCTCCATCAAGAGCATGAAGCAGACGTTTGCAGAGCTCCAGAGCTGTTTGATGGACAGGGAAGTGACCCTCCTGAGA
GAAATGGACAAAGTCAAATCCGAGACCATGTTGACTTTGGAGACCCGGCAGAAGCGAGCCGAGGAGCTGAGGCGGCTGACGGACCGATCGGCCTCCATGTCCGAGGAGCAGCGGAGCGAGCTGCGCGCAGAGATCAAGCATTTTGTAAGCGAGCGTAAATACGACGAGGACCTGGGCAAA
GCGGTGAGGTTCACCTTTGACCTGGAGCCGCTGAAGTCCAGCATCACGGGCTTTGGCTCAGTTTACCATCCTCGTACGGGATACTCGAATCGGTCCCGCTGTAGCTCCACGTCCTCCTCGGTGACCAGCCCCAGCCTCCAG---------------GAGACGCCGCCGCCG------CCC
CCCACG------------CAGACCCAGAGC---CCCCCCAGCGAAACCCGTCCG---CCTCCGAACAAACAG---------------------------------------------------------ATCTTTCAAGGCAACCGGCGA---------ACCTTCCAGGGTCAG------
---------------GGCTACCACTCGGGCAGTCAGCGGTACAACGGCGGT---CACGGCGACAGGAACCCCGGACGGCCCAACCATCGCTACCAGAGCGAG---------------------------GGCGGCTCC---------------CAC------GCCCACCCCAGAGCTCCG
CCCCGCTCGTCGGCG------CACAACCACGACCGAAGCGCCCACAACGGGCTGCCCCAGAGGCTGCCGCGGACGCACTGCCCT
>anchovy.2099_ANCH
------------------------------------------------------------ATGGTGATGTCCCAGGGAGGAACGTTTGATCGGATGAAGGAGAAGATAAATGCGGTGCGAGCGGTCGTCCCCAACAAGAGCAACAATGAGATTGCCCTGGTGCTGCAGCACTTTGAGAAC
TGTGTGGACCGGGCCGTACAGGCTTTTGTGGAAGGGAGCGCCGTGGAGATCCTGAAGGAATGGAATGTCACCGGGAAAAAAAAGCCCAAAAAGAAAAAGAAGCCCAAACCAGCAGCCAAGGAGCCAGAACCGGAGCCGGAGCCCACGCCCTCCGAATCCACGCTGGACCCTGAGATGGCC
GAG---ACGCATAACGGCTTCCACGCCAACGGTTCCCTGGCGGCCGAGGGAGAGTCCCTGGACTCCCTGAGCGAGCAGCTCGACTCAGTCTCCATAGACGCC---GAGCTTGACTCCGAGCCCGCATCGCCCGACCTGCCCGACCTCACAGCA---------------------------
---------CCTGAAGCAGAACGGCAT------TCCGTGAGTCCTGCACTC------------------CACCAACAGGGTTCCCGTAGCAACAAGTCTCGTCCCAGACCTGGTTCCAGCTCT------------AGCTCCACCTTCCTCCCCAGT---GACCAATCAAGCGCATCGGGC
AACAAGAAAATCGCCTCCAACATCGACCGTTCGGTGAAGGACCTGCAGAGATGCACGGCGTCACTCACACGCTACCGTGTGCTGGTCAAGGAGGAGATGGACTCCTCCATCAAGTCCATGAAGCAGACCTTCGCAGAGCTGCAGAACTGTCTAATGGACAGAGAGGTGGCACTGCTGGCC
GAGATGGATAAAGTGAAAGCTGAAGCCATGGCCATCCTGGACGGGAGGCAGAAGCGAGCAGAAGAGCTCCGGCGCCTGACTGACCAGTCGGCATCCATGTCCGAAGACCAGCTGAGCGAACTCCGCGCAGACATCAAGCACTTTGTGAGCGAGCGCAAGTATGACGAGGATCTGGGAAAA
GCTGTGAAGTTCTCCTCCGACTTGGAGCCCCTCAAGGCCAGCATCACGTCTTTTGGAGAAGTGTACCATCCTCAGACGGGCTACTCCAGTCGCTCCCGCTGTAGCTCCTCCTCTTCTTCCCTCATTGGTCCGTCAGCCACAGCGGCTGCTCCCTCGGCCACTCCGGCTCCAGCTGCTTCC
TCTTCCGGCTCCGCCCCCCAGTCTCAAGCC---CAGCCCTCTGGTGGGCGCCCCAACCAACCGCACAGACAG---------------------------------------------------------GGTTACCAGGGTAATTCGCGTGGTGGCCACCGGTACAACGGCTCGTACCAC
GACAGGGGACGCGGGGGCTACCACCGCGGAGGTTACCGCCATGGAGACCGCTACCATGGTGACCGTGAC------------------CGCTACCACGGCGACCCCGACCGTGATCGCCATCACCACGGCGACGGCTCTAAC------------------TCCACCCACAGCCGAGGCTCC
GGCCACTACTCCTCCAACTACAGTCGACACGACGGGCCCGCTCACAATGGCCTTCCCCAGAGGCCTCCCCGAACCCACGTCCCC
>ENSTRUP00000036282_TRUB
ATGGCAAAGAAGAACAGTCAGAAAGACACGTCTGGGGTGGTGTTTGACACGCGTTCAAAGATGGTCATGTGTCAGGGAGGAACCACCGAGAGGATGAAGGACAAGATCAGCGCCGTCAGGGCCGTCGTCCCCAACAAAAGTAACAACGAGATCGTGCTGGTGTTGCAGCATTTTGAGAAC
TGCGTCGACAAAGCCGTTCAAGCTTTCCTAGAAGGTAGCGCGGTGGAGATCCTGAAGGAGTGGAATGTCACCGGCAAGAAGAAGCCCAAGAAGAAAAAGAAGCCCAAGCCT---------CAGCCAGAGGCCCCTGCTGAGCCCGCTCCCCCTGAGGCCACGCCGCCCGCGGACGGCAAG
GAC---GAGATGAACGGTTTCCACGCCAACGGGTCC---GTGATGGACGGCGAGTCTCTCGACTCTCTTAGCGAACAGTTGGACTCCGCCTCTCTGGATGCGGGTGTA---------GAAGCA---------------------------------------------------------
------------------GAAAGTCAAGGTAGCGCGCCGAGTCCCAGCTTGCAGCAGGGGTGGAGGAATCAC---CAGGGTCCCAGAGGGTACAAGCCCCGACACAGGCATGGCTCCAGTTCACATCCGCCT---GCTTCCTCATTAGCGCCCACCATCAACGAGCATGGA---TCAGCA
GCCAAGAAGATAGCCTCCAACATCGATCGCTCCGTGAAGGACCTGCAGCGCTGCACCGCCTCCCTGACCCGCTACCGGATGGTGATCAAAGATGAGATGGATTCTTCAATCAAGAGGATGAAGCTGACGTTTGCGGAGCTTCAGAGCTGTTTAATGGACAGAGAAGTGACCCTCCTGACA
GAGATGGACAAAGTCAAATTGGAGACCATGTTGACTCTGGACACTCGGCAGAAGAGAGCCGAGGAGCTCAGGCGGCTCACGGACCGATCGGCGTCCATGTCTGAGGAGCAGCTGAGTGAGCTGCGCGCAGAAATCAAGCATTTTGTGAGCGAGCGTAAATATGATGAGGACCTCGGCAAA
GCTGTGAGATTTACGTTTGATCTGGAGCCGCTGAAGTCCAGCATCACGGGGTTTGGCTCAGTTTACCACCCGCGTACAGGATACTCAAATCGGTCCCGTTGTAGCTCCACGTCCTCCTCTGTTACCGGCCCGAGCCTCCAG---------------GAAACGCCAGCGCCGCCTCGTCCT
CCCACC------------CAGACCCAGAAC---CCACCCAGCGAGAGCCGTCCG---CCCCCGAACAAACAG---------------------------------------------------------GTTTTTCAAGGCAACCGACGG---------ACCTTCAGGGGC---------
---------------------CACTCGGGCAGTCAGCGGTACAACGGCGGCCCCCACGCCGACAGGAGCGCCGCACGCCCCAACCACCGCTACCATAGCGAC---------------------------GGCGCCTCTGCCGGTCCAACGTCGCAC------AACAACTCAAGAGGGCCC
CCCCGCTCCTCCACG------TACCACCAAGACCGACCCGCTCAGAACGGGCTGCCCCAGAGGCCTCCGCGGACGCACTGCCCT
>ENSDARP00000131274_DRER
------------------------------------------------------------------------------------------------------------------------------------------------------------TTCATTCTCCTGTTCTTC------
------------------------------------------------------------------------------------------------------------------------------------------------------------------------------------
------------------------------------------------------------------------------------------------------------------------------------------------------------------------------------
------------------------------------------------------------------------------------------------------------------------------------------------------------------------------------
---------------------------------------------------------------------------------------------------------------------------------------------------AGTCTGATGGACCGAGAGGTGGCGCTGCTGGCC
GACATGGACAAAGTCAAAGCAGAAGCACTGGAGATCCTGGACTGGCGCCAGAAGAGAGCAGAAGAGCTGAAGAGGCTGGCCGACCAATCAGCATCCCTGACAGAGGAGCAGCTGACTGAACTGCGCGCAGACATCAAGCACTTCGTCAGCGAGCGCAAGTATGATGAGGATCTGGGGAAG
GCGGTGAAGTTCAGCCACGAGCTGGAGCCGCTGAAGAGCAGCATACTGACCTACGGCTCCGTGTACCACCCTCAGACAGATTACTCCAGCCGCTCTCGCTGCAGCTCCAGCTCCTCCTCCGTGACCGGC---------------------------TCCACCCCTGCAGAACCACAG---
------------------------CAGCAG---CAGCAGAGCTACAGCCGGCCCGGCGGCCCACACAAACAG---------------------------------------------------------ATTTTCCATGGCAACAGGCGC---------ATCATTCAGGGT---------
---------------------TACCAGGGAAACCAGCGATATAATGGAGGCGTGCATCCTGAGCGAAACCCCGGCCGGAGCAACTACCGTCACCATGGAGAC------------------------------CGCAGTCACCAGAGCAACTCTCAGCCCACCAGTAGCACGAGAGGCTCC
TCCCACACCTCAGCCAAT------CGCTCTGAGCGACCCGCCCACAACGGGCTTCCACAGAGGCCACCGCGGACACACTGCCCG
>ENSGACP00000014186_GACU
ATGGCAAAGAAAAAC---CAGAAGGACGCATCGGGGGTGGTGTTTGACACACGGTCCAAAATGGTGATGTCACAGGGAGGAACAGCTGATAGGATGAAGGAGAAGATCAGTGCCGTCAGGGCAGTTGTCCCCAACAAAAGTAACAATGAGATTGTACTGGTTTTGCAGCATTTTGAGAAC
TGCGCTGACAAGGCCGTTCAAGCTTTCTTAGAAGGCAGTGCGGTTGAGATCTTGAAGGAGTGGAATGTTACCGGCAAAAAGAAGCCCAAGAAGAAAAAGAAGCCCAAGCCT---------CAGCCAGAGGCTTCAGCGGCGCCCGAACCGCCCGAGGCCACGCCGCCCGAGGAGGGCAAG
GAT---GAGGTGAACGGCTTTCATGCCAACGGCTCG---GTGGTTGATGAAGAGTCCCTTGACTCTCTGAGTGAACAGTTGGACTCTGCCTCCCTGGATGCAGTGGAGCTGGACTCTGAACCCGCTACATCCGAAACC---------ACCGGTGTTTTGTTGCACAGTTTGCAAAACACT
TCAAAAAGCGCAGAGGCAGAAAGTCATGGTAGTGCTCCAAGCCCCCCCTTACAGCAAGCAGGGAGGAATCAC---CAGGTTCCTAGAGGCAACAAGATCCGCCACAGGCCAGGCTCTAATCTACACCCACCCACCTCATCCTCATTTCCACCCCCCACTGATGAGCAAGGATCCTCAGGA
GTCAAGAGGATGGCTCCCAACATTGACCGCTCTGTGAAGGACCTGCAGCGATGCACCGCCTCGCTGACCCGCTACAGGATAGTGGTGAAGGAGGAGATGGACTCGTCGATAAAGAAGATGAAGCAGACGTTTGCTGAGCTCCTGAGCTGCTTAATGGACAGAGAAGTGACTCTACTGGGA
GAAATGGACAAAGTCAAAGCAGAAGCCATGCTGATTCTGGACGCCCGGCAGAAGCGAGCAGAGGAGCTCAGAAGGCTGACGGACCAGTCGGCGTCCATGTCCGAGGAGCAGTTGACTGAACTGCGTGCAGACATTAAGCACTTTGTGAGTGAGCGTAAATATGATGAAGACCTCGGCAAA
GCGCTGAGATTTACGTTTGATCTTGAACCACTGAAGACGAGCATCTCAGGGTTTGGATCAGTTTACCATCCGCATACAGGTTACTCAAATCGGTCCCGTTGCAGCTCCACGTCCTCTTCGGTCGCCAGCCCGAGTCTGCTG---------------GAAACTCCG------------CCT
CCCACG------------CAGACCCAAAGC---TGCTCCAACGAACACCGCCCT---CCACCAAACAAACAGGTCAGCCGAGAAAGCGCTTCATACATTGACTCACTCCGGCGGTCCCCCTATTCTCAGATTTTCCAAGGCAACCGGCGC---------ACCTTCCAGGGACAA------
---------------GGGTACCACTCGGGGGGTCCGAGGTATAACGGCGGTTCCTACAACGAGAGGAACGCTGGTCGCGCTAACCACCGCTATCACAGTGAC---------------------------GCCGGTTCTTCTGGTCCT---GCCCAGCACTCTCACAACTCCAGAGGCCCC
CCCCCTTCCACCGCGCCCTCCTCCAACCAGGACCGACCCGCTAATAACGGGCTGCCCCAGAGGCCTCCGCGG------------
>ENSXMAP00000011681_XMAC
ATGGCGAAGAAAAACAGTCTGAAGGATACATCTGGTGTGGTGTTTGATACTCGCTCAAAAATGGTCATGTCCCAGGGAGGAATGACGGAGAAGATGAAGGACAAGATCAGTGCTGTGAGGGCAGTTGTCCCCAACAAAAGCAACAATGAGATCGTGCTGGTGCTGCAGCACTTTGAGAAC
TGCGTCGACAAGGCTGTGCAGGCGTTCCTGGAAGGGAGTGCAGCCGAAATCCTGAAAGAGTGGAATGTGACCAGCAAAAAGAAGCCCAAGAAGAAAAAGAAGCCCAAGCCT---------CAGCCTGAGGTTTCCTCAGAGGCGCCTCAGCCGGAGGCGGCGTCGCCCGACGAGAGCAAG
GATGATGAGATGAACGGCTTCCACGCCAACGGGTCG---GTAATGGACGGAGAGTCTCTGGATTCGCTGAGCGAGCAGCTGGACTCTGCCTCCCTGGATGCA------------------------------------------------GGT---------------------------
---------GTCGAGGCAGAAAGTAACGTTAGCGCTCCAAGTCCTGCTCCCCAGCAGGGAAGAAGGAATCACCACCAAGTTTCCAGAGGCAACAAGCCTCGGCACAGGACGGGCTCAAACCTTCATCCCTCC---TCATCCTCGTTAGCAGCCACCTTTGATGAGCAGGGATCATCAGGA
GGGAAAAAGATGGCTCCCAACATCGACCGCTCGGTGAAAGACCTGCAGAGATGCACCGTCTCCCTGACGCGCTACAGGATGGTGGTGAAGGAGGAGATGGACTCCTCCATCAAGAGGATGAAACTGACGTTTGCTGAACTCCAGAGCTGCTTAATGGACAGAGAAGTGACTCTTTTGGCA
GAGATGGACAAAGTGAAAGCTGAGGCCATGATGATTCTGGACACTCGGCAGAAGAGAGCGGAGGAGCTAAAGCGGCTGACGGACCGGTCCGGTTCCATGTCTGAGGAGCAGCTGACTGAGCTACGCGCCGACATCAAGCATTTTGTGAGTGAACGTAAATACGACGAGGACCTTGGGAAA
GCTTTAAGATTTACATTTGACCTTGAGCCACTGAAGACGAGCATCTCTAGGTTTGGATCAGTGTACCATCCACGTACGGGCTACTCGGACCGTTCCCGCTGCAGCTCCACATCCTCCTCTGTCGCCAGCCCAGTCCAAACG---------------GAGACCCCT------------CCT
CCCACC------------CAGACCCAAACC---GCCCCTGCTGAAAACCGCCCG---CCTCCAGTCAAACAG---------------------------------------------------------ATTTTCCAGGGAAACAGGCGA---------ACCTTCCAGGGACCC------
---------------GGCTACCACTCGGACGGCCAGCGGTACAACGGCAGCTCCCACCATGACAGGAATGCCGGGCGCGGGAGCCACCGTTACCAGGGCGAC---------------------------GCCGGCTCCTCCGGCCCGTCCTCGCAGCAGCCCCACAGCTCCAGGGGCCCC
TCCCACCCCCCC------------AACCCGGACCGGCCCGCCCACAACGGGCTGCCCCAGCGGCTCCCTCGAACGCACTGCCCT
