# Supplementary material for: Global expression pattern of genes containing positively selected sites in European anchovy (Engraulis encrasicolus L.) may shed light on teleost reproduction
Source: PLoS One. 2023 Aug 11;18(8):e0289940. doi: 10.1371/journal.pone.0289940 (PMC10420382; doi:10.1371/journal.pone.0289940)
Supplement: S1 File — (ZIP) [file pone.0289940.s008.zip › alignments/anchovy.21065_ANCH.fas]

>ENSONIP00000007205_ONIL
ATGAGCACAGGCAATGGG------------------------ACCAGGAGGAAAGTCGGCAAG---CAGCAGCAGCAGCAACAATTTAACAACATGATGGCACCTGACCCTGAAACTCTGGCTGAGATGCAAGGTCTTTTTAGCAAAGTGAGAACGTATGTGAAACCATCCAGT------
------------GGGTCTGAGTGGTGCATTCCTGACCCGAACGTTGCTCTCAGACACGCACCGGAACAGCACTGCCGTCTGCAGGCCCTGAAGGTTTCGCTGAATGACGTGAAGAACCAGCTCAGTGACAAAAACGTACAGGTGTGGCATCAGCACACCAGCTCCACCAATCGGGCCGGG
AAGGTGATCGGTGCCGTCCGGTCTGCTGCCAACGCAGAGATCTGCACTCAGGCGTGGTGTAAATTCTACGAAATCCTGGGAAACTTTAATCTTCTTCCAAACGAGGCTCTTCAAAACGGAGAGCTGAACACAGTCCATCTGTGTGAGGCACCGGGGGCCTTCATAACCGCTCTCAACCAC
TACCTCAAAACCAGTGAGGCCACACGA---------TACTGTGACTGGAACTGGGTTGCTAACACCCTCAACCCGTACCACGAGGCCAACGGGGGAAATACAACCATCGCAGATGATCGATTAATTGCTAACACGCTGCCCTGGTGGTTCTTCGGCTCAGACAACACCGGGAACATCATG
ATCCAGCAACATTTGCTGGATCTGCAGAACTTCGTG---------------------------------------------TCTAACATGCGGAGGATT------------------------------------------------------GATTTGGTGACGGCAGATGGAAGCTTT
GACTGTCAGGAGAACCCCGACGAGCAGGAGGCGCTGGTGGCGTCACTACATTACTGCGAGGCCACAGCTGCTCTGCTGCTCCTGAGCCCCGGCGGCTCCTTTGTACTAAAAATGTTCACCCTGTACGAACACTCGTCTGTCTGCTTGCTCTACCTGCTGAACTGCTGTTTTCAGTCTGTC
ACTGTCTTCAAACCCGCCACCAGCAAAGCAGGAAACTCTGAGGTGTATGTTGTGTGTCTGAACTATGACAACAAGGAGGCTGTGAGGCCTCTGCTCTCAAAACTGATTCGTAATTATGGATCACAACTAGCC------GACAGAGAGGCACTTTTCCAGAATTCTGTAATCCCAGAGTCG
TTCATGAGCCAGCACGTGGAAGTGTGCTCATACTTCCACACCCTGCAGGTAGAGACGATATCAGAGAACCTGCAACTGTTTAAAGGTATGAGCACAGAGGAGAGGCAAAGGCTCGACCACATCAGGGACTGTGTGGCTCAGGAGTACCTACAGCGCTTCCAGGTGTGCTTTCTCCCGCGA
AGCCGATGGATTTCTCGTAACACCGTGATTCCTGCCTGCTGCAGCGTGTCAGCCGGACGACCTCTGGGACAGAAGAAGCAAACGGGCTCCTTCAATGAGCGGAGGGAATTGCAGACCTTAAGCTGGAGGGAGCGTGTTCAGAGGGGTTGCCATGCCACCTGGATACAGAGACACTGGACT
GAGGAGAGTGGGAAGGACTGCAAGCTGGAGGGACCCTTGTCCAACTGTCAGGTGGATTCGTGGTATGTTATTGTGGGGACTGCTCTGCCTGCAGTCAGAAACTCTCCGTTCTGTGATGGAGGGTTGTTAAACCACTTGAACGAAGCACTGATGGACACA------------GCTGTAGAC
TGGACC------CACGTGACTCCTTGTGACTCTTGCCATGTGGTTTGCGCGTCCTCCATTTTGTCAGAAGTTGCAGGCCAGTGTGCCGTTAAAGCCGACAATTTAGGGGGAAAAAGGAGGACGCAGTGTTTGGTGTTTGGCAGCTGCTCGGTTTGGGGG---ATCTCTGATAGCCAAGTT
GAGGATCTAGTGTTAACATTTTCTGCAGAGCCTTCATTTCCTGAAAGAGGCTCC------------------GTGTTGCTGCACGATGGTGAGCCACTGTATCAGCGGCAGCTCTTATGTTGTGTTATGTTTGCCCTGCAGAGCCTGAGCTCTGGGGACGCCCTGCTG---CTGCCTGTG
ATTTCTGCCCTCACCCGTGTCACGGCAGCTGTCGTGCTCTGCCTGCATGCATGTTTTCGCTCCGTCTCCTTCAAGTGCCCTCCCCCCTCTGGAGGGGTTGGGACGGTGCTGGTGTGTGTTGGTTTCTGCCCTGAAGCCGCT---GCCCAAATGCTGCTGGTTCTCGCCGAAGTCCAGGAG
AGCATGAGCCAGCTGTTAAGAGATGAGGAG------GGT---------AAAAATGAGCCTGGTGGAGGCGAC---------AGACAGGTGCTGCAGTTTGTTCCCATGGAGGAGCTGCTCACTGGAGGACTGACTGACTTCCTGTGGACCGTGAACTCTGAAATCATCCAACGGAAGCTG
CATCTGCTCATGCAG------------GCA---------
>ENSTNIP00000012170_TNIG
------------AGCGGG------------------------AGCAGGAAGAAAGTTGGCATG---TCGCAC------------AATTCCAGTGTCACGGCAATGGACTTTGAAGCCCAAACTGAGATTAACGGTCTCTTTAATAAGATGAAGACCTACATGAAGCCGTCCAGT------
---------------GGCGAGTGGAGGGTTCCAGACCCAAATGTTGCTCTCAGTCGCTCACCGGAGAAGCACTGTCGGCTGCAGGCCCTGAAGGCATCGCTGAACGCCGTAAAGAACCAGCTCAGTGACAAGAACGTGCAGGTCTGGCATCAGCACACCAACTCCACCAACCGTGCCGGG
AAGGTGATGGCTGCAGTGCGCTCGGCGGCCAATGCAGAGGTCTGCACCCAGGCCTGGTGCAAGTTCTACGAGATCCTGGGAACCTTTGATCTGCTGCCAGCGGAGGCTCTTCGCAGCGGGGAACTCAACACGGTCCACCTCTGCGAAGCTCCAGGGGCGTTTGTGACGGCTCTTAACCAC
TACCTGAAGACCGCGGAGTCCACGCGG---------TACTGTGATTGGAGCTGGGCGGCCAACACGCTCAACCCATACCACGAGGCCAACGGCGGGGGCACCACCATCGCCGATGATCGGCTGATTGCAAACACGCTGCCCTGGTGGTTCTTTGGCTCGGACAACACGGGCGACATCACC
ACCCAGAAGTACTTGCTGGAGCTTCGGGCCTTTGTG---------------------------------------------GCCAACATGCGTCGGGTG------------------------------------------------------GATGTGGTGACGGCAGACGGGAGCTTT
GACTGCCAGGAGAACCCGGACGAGCAGGAGGCGCTGGTGGGC---CTGCATTACTGCGAGGCCACCGCTGCCTTACTGCTGCTCCACCCCGGCGGCTCCTTCGTGCTGAAAATGTTCACGCTCTACGAACACTCGTCCGTCTGCCTGCTCTACCTGCTCAGCTGCTGCTTCGCTTCCGTC
AGCGTCTTCAAACCAGCCACCAGCAAGGCCGGAAACTCGGAGGTTTACGTTGTGTGTCTGAGCTACAACGGCAAAGAAGCCGTGAGGCCTCTGCTCTCCAAACTGATCCGTAACTACGGACCCCGCCTGGCC------GACAGGGAGGCCCTCTTCCCGAGCTCGGTCATCCCGGAGACC
TTCCAGAAACAGCACGAGGAGGTGTGCCTCCACTTCCACACGCTGCAGGTGGAAACCATCACAGAAAACCTGCAGCTGTTTGAAGGCATGAGGCCGGAGCAGAGGCAGCGCCTGGACCTCATCCGGGACCGCACGGCTCAGGAGTATCTGCAGCGCTTCCAGGTGAGCTTTCTGCCGAGG
AGTCGATGGGTCTCCCGCAACACGGTGACCCCGGCCTGCTGTGTGGCCCCCGTGGGTCGACCCCTAAACCTGAAGAGCCAAACGGGCTCGTTCAACGAGCGGAAGACATTGAATTCCCTGAGCTGGAGGGACCGCATCCTGAGGGGTCGCCACGCTGCCTGGATACAGAGCCACTGCGCC
GAGGCAGCCGGCGCCGCCTGCGTGCTGGAAGGGCCCCCGTCTGTGTGCCAGGTCGACTCCTGGTACAGGGTGGTGGGTGCGGCGCTGCCTGCTGTCAGGAACTCTCCCTTCTGTGAGGTGGGACTGCTGAACCGTTTGAACGAAGCCCTGATGGGCGCC------------GACGTGGAC
TGGACC------CGCGTCCCCCCCTGTGGCTCCTGCCACGGGGCTCCCGCGGCCTCCGTCCTGGCCGATGTTGCCGGTCTCTGGAAG------------------------CCGCTGGAGGGCCAGTGCCTGGTGTTTGGGGACCGCTCGGCGTGGGGT---CCCTGTGAAGGGCATCTC
GGGAACGTGTCCTTGAGGTTTTCCGCAGCGCCTTCGTTTCCCGAAGGAGGCAGC------------------GCCGGCCTCCACGACGGCGATCCCCGCTACCAGCGCCGGTTGCTAACGTGCCTCGTGCGCTCCCTGCAGACTCTCGGCTCCGGGGACGCCCTGCTG---CTGCCCGTC
TTCTCCGCCCTCACCCGCGTGACGGCAGCGGCTGTTCTCTGCCTGCACGTGTGTTTCCGCTGGCTCACCTTCAGGTGTCCGCCGCCCTCCGGCGCCGTGGGAGCGCTGCTGCTGTGCGGCGGCTTCTGCCCCCCAGCTGCC---GGGCGAATCCTCCCCGTTCTCACCGACCTCCTGGAC
TGCATGGCTCGCTTA------------------------------------------------GAGGGAGAGGCCGACGCTCCGCAGGTGCTGCAGTTTGTTCCCATGGAGGAGTTGCTCAGCAGGGGGCTGAGTGAGTTCCTGCACAGCCTGAACACCGAGATCGTCCAGCAGAAGCTG
CACCGGCTCATGCAG------------------------
>anchovy.21065_ANCH
ATGATCCGTGGTGGGGGTCGCGGTGGTGGCGGTCGCCATAGCGTCGGTCGTAAGCGCGCGGCG---GCGCTG------------GCGGAACCCGAGGAGCCCCTGGCCGATGACATCACACAGGAAGTGGCGGCTCTCTTCAGCAAGGTCAAAGGTTACGCCCCACCCAACGGAGGGTTG
CAGCAGGGGCAG---AGTGTTTGGAAGCTTCCGGACCCGGCGCTGATTCTGACGGAGCCCCCGCACACACACCCCGCCCTGCAGGAGCTGAAGCGCTCCCTGAACGCCGTGAAGAACCAGCTGAGCGACAAGGACCTGAACACCTGGCACACACACACCTGCGGCACCAACCGCGCCGGG
ACCGTCACCACACACCTGAGGAACACCGTCAACGCAGAGCTGTGCACACAGGCGTGGGCTAAGTTCTACGAGGTCTTGTCTTCGTTCGAGGTCGTCCCTCTGGAGGCCGTCCAGCAGGGGGAGTTGTGTTCTCTTCACCTCTGCGAAGCTCCCGGCGGCTTCCTGTCCGCACTCAACCAC
TTCCTGCGCAGCGGGGGCGGGACTTCAGGTGGCGTGGGCTGTGATTGGAGCTGGCTGGCGTCGACGTTGAACCCGTACCACGAGGCCCTGGAGAGATCTCACGGGGTGGCCGATGATCGACTACTACTGCCAACACTACCCAGATGGTTCTTCGGTTCCCTGGATACGGGTGATGTCATG
CGGAGAGAACACCTGATGGAACTCATGGGGCTCGTACGACGCGGCCAAACAGGACAGGTGCAGCATGCTAACGGTCCTGATTCGGGGGTGTCTGGCGTGGGCGTGGAGGTGTACCCCTCAGGTGTGGGGGGGCTGGCCTGGTCGGGGGGAGCCCACCTCGTCACCTGTGACGGTAGTTTT
GACTGCCAGGGTGACCCGGGAGAGCAGGAGTCCTCGGTGGCTCCGCTCCTGCTGTGTGAGGCGGTGACGGCCCTCATGGTCCTAGCGCCCCGCGGATCGCTGGTCATCAAGGCCTTCACACTGCTCGAACACTCCAGCGTGTGTGTGTGCTACCTGCTCGCATGCTGCTTCAAACAGGTG
TGTGTGTTTAAGCCTGCCACCAGTAAGGCTGGTAACTCGGAGGTCTACCTGGTGTGTTTGGGCTTCACTCCGCCTCCTCGACTGCGCCCCCTATTGGCCAAACTGCTCAGGGTGTACGGAGCAGACATGACCAGAGGGGGCAGTGTGGCGCTCTTCCCCGTGCGCTGCATTCCGGACTCG
TTCCTACGGCAACACGAGGAGCTGTGCAGCTTCTTCCACAGCCAGCAGGTGGCGACCATCAGCCAGAACCTCCGTCTCTATGGCAACATGGGGTCAGAGGTCACCAGCCGGCTGGAGAGGATCCGAGAGAGCGTAGCGCTACACTACATACAACGCTACCAGGTGCGTCCTCTGCCCCGT
AAGCTGTGGCTCTCCCGCGGA---------------------GGT------TCGGGTTCGAGTGTGTGTTCGGTGTCTTCGCTGGGAGCCGTGTGGTCGCGGCTGTGGGGCGGGGGGCGAGGGCACCAGCATCATCGGCACCATCAGCACAGCGGCAGCTTCCAGGAGAGGCAG------
------------------------------------------------------------------------------------------------------------------------------------------------------------------CATCGACGCACACACACC
TGG---------------------------------------------------------------------------------------------------------------------------------------------------------------------------------
---------------------------------------------------------------------------------------------------------------------------------------------AGGCAGCGGCTCGCACACACACTCGCACACACACCGCTC
AGCAGCTGGCTA------------------------------------------------------------------------------------------------------------------------------------------------------------------------
---------CACACACACCTGGGC------------------------------------------------------------------------------------------------------------------------------------------------------------
---------------------------------------
>ENSTRUP00000046145_TRUB
ATGATCTCAGGCAATGGG------------------------AGCAGGAAGAAAGTCGGCAAG---TTGCAC------------AACTGTAACGTCCTGGCAACGGACCTTAAAGGCCAGCCAGAGATTCACGGTCTCTTTAATAAGCTTAAAACCTACGTGAAGCCGTCCAGT------
---------------GGCGAGTGGTGTGTTCCAGACCCGAATGTTGCTCTCAGACACCCACCGGAGAAGCATTGTAGGCTGCAGGCCCTGAAGGCATCGCTGAATGCCGTAAAAAACCAGCTCAGTGACAAGAATGTGCAGGTCTGGCACCAGCATACCAACTCCACCAACCGTGCTGGG
AAGGTGATGGCCGCCGTGCGCTCTGTTGCCAACGCGGAGATCTGTACCCAGGCCTGGTGCAAGTTCTATGAAATCCTTGGAACTTTTGATCTTCCGCCTTTAGAGGCTCTTCATAACGGGGAGCTCAATACTGTCCATCTCTGTGAAGCTCCGGGGGCGTTCATAACAGCTCTTAACCAC
TACCTGAAGACCAGCGAGTCCAAGCGC---------TACTGCGACTGGAGCTGGGCGGCCAACACGCTCAACCCGTACCACGAGGCCAATGGCGGGGGCACAACCATCGCAGATGATCGGTTAATCGCCAACACGTTGCCCTGGTGGTATTTTGGCTCAGAGAACACGGGCGACATCATG
ACCCAGAAGTATCTGCTGGAGCTTCAGACGTTTGTG---------------------------------------------GCCAACATGCGTCGGGTG------------------------------------------------------GACGTGGTGACGGCGGACGGCAGCTTC
GACTGCCAGGAGAACCCAGACGAGCAGGAGGCGCTGGTGGCATCGCTGCACTACTGTGAGGTCACCGCTGCGTTACTGCTGCTGAACCCCGGCGGCTCCTTTGTGCTGAAAATGTTCACCCTCTACGAACACTCCTCCGTCTGCTTGCTCTACCTGCTCACCTGCTGCTTCGGTTCCGTC
AGCGTCTTCAAACCGGCCACCAGCAAGTCTGGCAACTCCGAGGTTTATGTCGTGTGTCTGCGCTACGAAGGCAAGGAAGCCGTGCGGCCTCTGCTCTCGAAACTGATCCGTAATTACGGACCCCATCTGGCC------GACAGAGAGGCCCTCTTCCCAGCTTCAGCTATCCCAGAGACG
TTTCAGAGGCAGCACGAAGAGGTGTGCCTCTACTTCCACACGCTGCAGGTAGAAACGATCACAGAGAACCTGCAGCTGTTTGAGGGCATGAGCGTGGAGCAGAGGCAGCGCCTGGACCACATCAGAGACCGCACGGCCGAGGAATATCTCCAGCGTTTCCAGGTGAGCTTCCTTCCCAGA
AGTCAGTGGGTGTCTCGTAACACGGTGACCCCCGCCTGCTGCGTGGTCGCTGTGGGCCGACCCCTAAACCAGAAGAACCAAAGCGGCTCCTTCAACGAGCGGAGGGAATTGAATTCCCTGAGCTGGAAGGGTCGCATCCAAAAGGGTTGCCATGCTACCTGCATACAGACGCACTGCGCT
GAGGCGGCCGGGACCGCCTGCATGCTGGAAGGACCCCTGTCTGGGTGTGAAGTCAGTTCCTGGTACGTTATTGTTGGTCCTGCTCTGCCGAGCATCAGGAACTCTCCGTTCTGTGAAGGGGGGCTGTTGAACCATTTAAACGAAGCCCTGATGGATGCG------------GACCTGGAC
TGGACC------CGCGTGTCCCCCTGTGGATCCTGCCGTGCGGCTTCTGCGGCCTCCATCTTGTCCGGCGTGTCGGCTCTTTGCAACCTCACGGGCGACTGCGTTGGAGAGCAGAAGGAGCGCCAGTGTCTGGTGTTTGGCGACCGCTCCGCCTGGAGC---CCCTGTGGAGCGGATCTT
GGGAATTTAGCCTTGAGATTTTCTGCAGCACCTTCATTTCCTCAACGAGGCAGC------------------ACGGCCCTCCACGATGGGGATCCGTGCTACCAGCGCCAGGTCTTAGGCTGCCTTGTGTTTTCCCTGCAGGCTCTTGGCTCTGGGGACGCCCTGCTG---TTGCCTGTG
TTTTCTGCCCTCACTCGGGTCACGGCAGCCGTTGTCCTCTGCCTGCATGTGTGTTTTCACTCGGTCACGTTCAGGTGTCCACCGCCCTCCGGCGTAGTGGGAGCGCTGCTCGTGTGCGTTGGCTTCTGCCCTGAAGCTGCA---GCAGGAATTCTCCCCTTTCTCACTGAGCTTCTGGAC
TGTATGGCTGGGTTA------------------------------------------------GAAGGTGAC---------AGACAGGTGTTGCAGTTTGTGCCGATGGAGGAAATACTCAACAGGGGGCTGACTGAGTTCCTGAGGACCCTGAACACTGAAATCATCCAACAGAAGCTG
CATTTGCTGATGCAA------------ACC---------
>ENSDARP00000052804_DRER
ATGAACAGGGGCCGGGGA------------------------GTGAGGAAAAGAAATGCACCA---GAAAAA------------GCAAGCATCCTCGAAACCTGTGATGAGGAGATTCGTGCAGAAGTTGCCCAGCTCTTCAACAAGGTCAGAAGTTATGTTCCACCTGAAGGG------
---------------GAGAAATGGACGTTGCCTGACCCAAACGTGGTGCTCTGCGATCCTCACGTGAGTCACCCACGTTTGCAGGCTCTGAAACATTCTCTAAATGAAGTCAAGAATCAGCTCAGCGATAAAGATCTGTCAGTATGGCACCAGCACACTTGTTTCACCAACCGAGCAGGC
ACTGTTACCTCCCACCTTCGCTCTACGACCAATGCAGAGCTCTGCACTCAGGCTTGGGCCAAGTTCTATGAGATCTTAGGCACTTTTCAACTTCTGCCTGACAGCGCATTGAAGACTGGTGAGTTGAACTCTATACACCTGTGCGAAGCTCCTGGTGCCTTCATATCAGCTCTGAATCAC
TTCCTCAAGACCAGC---------------GGCCTGCACTGCGACTGGAACTGGATTGCCAACACTCTAAATCCATACTACGAAGCCAACGGACGTGGTTGCACTATTACCGATGACAGACTCATCGTACACACTCTGCCTTGGTGGTTCTTCGGATCCGACAACACAGGTGACATAATG
CTTCAGAAGCATCTGCTGGAACTGCCGAGATTTGTG---------------------------------------------AGCAACATGCGCAGTGTT------------------------------------------------------GATTTGGTTACAGCAGATGGAAGCTTT
GACTGTCAGGGAGACCCAGGGGAGCAGGAAAGATTAGTTGCTCCGCTACAACATTGCGAAGCCATTTGTGCGCTGCTGCTGTTAGGAACTGGAGGCTCATTTGTCCTAAAGATGTTCACACTTTTCGAACACTCATCTGTCTGCCTGCTGTATCTCCTCGCCTGCTGCTTTCGCTCCGTG
AACATCTTCAAGCCAGGCACCAGCAAGTCTGGAAACTCAGAATTGTATATAGTGTGCTTGGACTATCAGGCCAAAGAACAAATTCGGCCATTGCTCTCAAAGTTAATCCGTAATTATGGACCAGACTTGGCA------TCCACAGCGTCGCTCTTTCCCCGTCGCTGCATTCCAGACTCC
TTTTTAAGTCAGCATGAAGAGATATGCACTTTTTTCCAAGCATTGCAAGTCAACACTATTCAGGAGAACCTCAGGCTTTTCGTATGCATGAGCACAGAGCAGCGCAGGCGATTGGAGCAGCTCAGGGAATACGCTGCAGAGTTTTATACTAAACGGTTCAGTGTTCAATACCTCCCTCGG
AAAAGCTGGGTTTGTAGAGGC---------------------GGCGTGGTTAGATGGGTAAAAGTTTGTGAGCGGAAGCAAATGGGCTCTTTAAATCAGCGCAAGGAGATGGAGCTTCAGGGATGGAAGCAGCGTCTTGCCCAAGGAAATTATGGGCCGTTCATAGAGAAGCATCTTGTT
GCAGCAGAAGGATGTGAGGTTGTACTCAATGGCCCATTGGACGAGTGCGATTTGGGAGCCTGGTTTGCCCTTGAGGGAGCTGCCCTACCGAAAGTCTGCAGTTCCACCTTCTGTGATCAAGAAATGCTAGACTTTCTGAATGAAGCTCTGGAAGGGAACCTGCGGGTCAAAACAGTGAAC
TGGTCCCTCAAAGCCTTGCCAACATGCAGCTCCTGCAGCTCTGACTCCCCTGTAAGCATCTTATCTGAGATATGCAGTCATCCGGATGTGACATCT------------------------------TGTTTGGTGCTGGGTAGCCAGTCT------------TGGTGTGACGACAAACTA
ACAGGCGTTCGAATC------------CAGCCTGAGTTTTTGCAAGGACCCTCTTATTGTGGGGTGCAGAACGTCACAATGCATGATGGACAACCAGACTATCAACTCGAGCTTCTGAATGCTGTCCTGTTCGCTCTACAGAAGCAGGATCAGGGCTCAACCCTGGTG---ATTCCCTTA
AGTTCTGCGTTGACACGCTTCACCTCTGGACTGGTTTTCACACTCCACCTGTGCTTCCGTTACATCACATTCCGATGCTTG------TCTGGTTGGCCTCCCGCTGCTCTGGTTTGCATGGGTTTCTCTCCACCTTCAGCCTTACCCAGCCTTCTGGACTTTCTCCAGAATGTAATGGAG
AAGATGAAGAAAGTTAAACTGGGA---------------------------------------------------------AGGCAGGTTCTGCAGTTTGTGCCTTTAGAGGAACTTCTCAGAGGGGAATTACCTCACTTCTTGTCTTCCTTCAATACAGCTGTGATCCGCCAGCAGCTG
CATATGCTAATACAGCTTGATCAGAGCACA---------
>ENSGACP00000020960_GACU
------------AACGGG------------------------ACCAGGAGGAAGGTCTCCCAGCCGCAGCAC------------TTCGACGACACAGTC------GACCCCGAAACGCTGATTGAGATTCAAGGTATTTTTTGTAAAATCAGAACGTATGTGAAACCTTCGGGT------
---------------GGCGAGTGGTGCGTCCCCGACCCAAACGCCGCTCTAAAGCACGGCGCGGAGGAGCACCCCGCTCTGCAGGCCCTGAAGGCGTCGCTGAACGGGGTCAAGAACCAGCTCAGTGACAAGAACGTCGAGGTCTGGCATCAGCACACCAACTCCACCAATCGGGCCGGG
AAGGTGATCGCTGCCGTGCGCTCCGCTGCCAACGCGGAGATCTGCACTCAGGCCTGGTGCAAGTTCTTTGAGATCCTGGGAACCTTCGACCTTCTTCCCGTGGAGGCTCTTCAGGACGGGGAGCTGAACACGGTCCACCTGTGCGAAGCTCCGGGGGCTTTTATAACCGCTCTGAACCAC
TACACCAAAACCAGCGAGTCCGCGCGC---------CACTGTGACTGGAGCTGGGCCGCCAACACTCTCAACCCGTACCACGAGGCCAACGGCAGCGGCGCCACAATCGCCGACGACCGGCTGATTGCCAACACGCTGCCCCGGTGGTTCTTTGGATCGGACAACACTGGCGACGTCATG
ACCCAGAAACATCTGCTGGAGCTGCAGGCGTTTGTG---------------------------------------------GCCAACATGCGCAGGGTT------------------------------------------------------GACGTGGTGACGGCGGACGGCAGTTTC
GACTGTCAGGAGAAGCCGGATGAGCAGGAGGCGCTGGTGGCGTCGCTGCTTTACTGCGAAGCCACCGCCGCGCTGCTGCTGCTGAGCCCCGGCGGCTCCTTCGTGCTGAAGATGTTCACCCTGTACGAGCACTCCTCCGTCTGCCTGCTCTACCTGCTGAGCTGCTGTTTCCGATCCGTC
AATGTCTTCAAGCCCGCCACCAGCAAGTCGGGCAACTCCGAGGTGTACGTCGTGTGTCTGCACTACGACGGCAAGGAGGCTGTGCGGCCCCTGCTGGCGAAACTGATTCGCAACTACGGGCCACATCTGGCC------GACCGAGAGGCGCTTTTCCCGAACTCGCTTGTCCCGCGGTCG
TTTCTGAGGCAGCACGAAGCAGTGTGCTCGTACTTCCACGCGCTGCAGGTGGAGACCATCACGGAAAACCTGCGACTGTCTGAGGGAATGAGCGGCGAGCAGAGGCGGCGTCTCGACTACATCAGGGACCGCACGGCTCAGGAATACCTGCAGCGCTTCCAGGTGACCTTCCTCCCACGA
AGTCGATGGGTCTCTCGTAACGCGGTGACTCCCGCCTGCTGCGGCGCCTCAGCGGGCCGACCCCTGGGACAGAAGAAGCAAACGGGCTCCTTCAACGAGCGCAGGGAATTGCAGACCCTGAGCTGGAGGCAGCGCCTCCAGAGAGGTTGCCACGCAGCCTGGGTACAGACGCACTGCGCC
GAGGCCTCGGGGGCCGGCTGCGCGCTAGAAGGACCCCTGTCCGGCTGTCAGGAGGATTTGTGGCACGTTGTCGTCGGAGCTGCGCTGCCCGCGGTCAGGAACTCTGCCTTCTGTGACGGAGGATTGTTGACCCACGTGAATGAAGCCCTGCTGCATACA------------GCGGCAGAC
TGGACT------CGCACGCCCCCGTGCGACTTCTGCCGCGCGCTCCACCCGGCCTCCGTCCTGTCCGAGGTCGCGGGTCTTTGC---------GTCGACCCGGTGGAAATCGGAAAGCCGAGACGCTGTTTGGTGTTTGACAGCCGCTCAGCGTGGGAC---GCCTGTGAGGGCCAATCG
GGGGATTTAGTCTTAACATTTCCTGCAGAGCCGCCGGCTCCTCCAGGAGGCTGC------------------AGCACTCTGCATGACGGGGATCCGCTGTACCAGCAGCGGCTTCTGGGTTGCGTTGCGTTCTCCCTGCAGACACTGAGCTCCGGGGACGCGCTGCTG---CTGCCTTTG
TCTTCGGCCTTCACCCGTGTCACCGCAGCCGTTGTGCTCTGCCTGCACGCGTGTTTTCGCTCCGTCACGTTCAGGTGTCCGCCCCCCTCCGGCGGAGTCGGGGCAGTGCTCGTGTGTGCAGGTTTATGCCCTGAAGCTGCC---GCACAACTGCTCCCTGTTCTCACCGATGTCCATAGC
TGCATGAGTCAGATGTTAAGCGGAGAGGAGGAAACGGGT---------AAGAATCCTGCGTCCGGGGGTCAG---------AGTCAGGTGCTGCAGTTTGTTCCCATGGAGCAGCTTCTCACAGGAGAAGTAGCTGAGTTCCTGCGGACCATGAACAGGGAAATCATCCGGCAGCAGCTG
CATTTTCTCATGCAA------------------------
>ENSXMAP00000014091_XMAC
ATGAGCTCAAGCTGTGGC------------------------ACAAGAAGAAAGGTC------------CGACAGCAGCAGCTCTCCTGCAGCTTGGTGCCGTCTGATCCTGAAACACAGGCAGAGACCCAGGATCTCTTTAACAAAGTTAAAACCTTTATGAAGCCAGTGGAT------
---------------GAGGAATGGCGCATCCCCGACCCTAATGTTGCTCTCAAACACCCGGCAGAGAACCACCGACACCTCCAGGAGCTGAAGGCGTCTCTGAATGCCGTGAAGAACCAGCTCAGTGACAAGAACATACAAGTGTGGCACCAACACACCAACTCCACCAACCGAGCTGGG
AAGGTGATCGCTGCTGTTCGCTCGGCTGCCAACGCGGAGATCTGCACTCAGGCCTGGTGCAAGTTCTACGAGATCCTGGGGACCTTTGACCTTCTGCCAGAGGAGGCGCTTCAAAACGGGGAGCTGAACTCCGTCCATCTCTGTGAAGCTCCAGGAGCGTTCATCACCGCTCTCAATCAC
TACATGAAAACAAACGAGTCCACCCGC---------TACTGCGACTGGGGCTGGGTCGCCAACACCCTCAACCCGTACCACGAGGCCAACGGAGGGAGCACGACCATCGTGGACGACCGGCTGATCGCCAACACGCTGCCGTGGTGGTTCTTTGGCTCCGACAACACGGGGAACATCATG
CTCCAGAAGCACCTGCTGGATCTGCAAGTGTTTGTG---------------------------------------------TCCAACATGCAGCGGGTC------------------------------------------------------GACGTGGTGACGGCCGACGGAAGCTTT
GACTGTCAGGAGAACCCGGACGAGCAAGAGGCGCTGGTGGCGTCGCTGCATTACTGCGAGGCCGCTGCAGCGCTGCTCCTCCTGAGCCCCGGTGGCTCCTTCGTCCTGAAGATGTTCACGCTGTATGAACACTCCTCCATCTGCTTGCTCTACCTGCTGAACTGCTGCTTCCGCTCCGTC
AGCGTCTTCAAACCCGCCACCAGCAAAGCGGGGAACTCCGAGGTTTACGTCGTGTGTTTGAACTACGAGACCAAGGAGGAGGTGAGGCCTCTGCTCTCCAAACTGATCCGAAATTATGGCCCAAATCTGGCT------GACAGAGAGGCGTTGTTCCCCAGCTCGGTTATCCCAGAGACG
TTTCTGAAGCAGCATGAGGAGTTGTGCTCCTACTTCCACACCCTGCAGGTGGGGACCATCGGTGAAAACCTGTGGCTGTTTGAAGGGATGAGCACAGAGAGGAGGCAGCGGCTTGACCACATCAGAGACTGTGTTGTGCATGAATACCTGCAGCGCTTCCAGGTGAGCTTTCTTCCCAGG
AGCCGGTGGATTTCCAGGAACACGGTGAGTCCCGCCTGCTGCAGCGTGCCGGCAGGTCGACCTCTGGGCCAGAAGAAGCAAACCGGCTCCTTCAACGAGCGCAGGGAGCTGCAGAACCTGAGCTGGAGGGAGCGAATTGGGCGGAGCTGCCAGGCTGCGCTGATACAGAGTCACTGCACT
GAGGACAGAGGGCTGGGCTGCGTGTTAGAAGGACCCCGCTCCAGCTGCTATGTAGATTCATGGTATGTTGTAACTGGAGCTGCGCTGCCTGCAGTCAGGAACTCTCCATTCTGTGACTCAGCGCTGTTGAACCACCTGAACGAAGCCCTGCAGGATGCA------------GCGGTGGAC
TGGACT------CTAGTGACCCCCTGCCGCTCCTGCCGTGCGGCTTGCACTGCCTCCATTTTGTCTGAAGCTGGAGGTCTT---------------------GAGGGGAGCAAAGAGAAACGGCAGTGTCTGGTGTTCGACAGCCGCGCAGCGTGGGCTGCTGCTGCTGAGAGCCAAGCA
GACGATTTAGTTCTGACGTTCAGTGAAGAGCCTTCGTTTCCTCAGAGAGGCTGC------------------ATCCTGCTGCACGACGGCGAGCCTCTGTACCAGCAGCAGCTGCTGGGATGTGTCCTGCTCGCCCTGCAGACCCTGAGCGCCGGGGACGCCCTGCTG---CTGCGGGTG
TTTTCGGCCCTGACTCGAGTCACCGCTGCCACTGTGTTCTGCCTGCACGCCTGTTTCCGCTCCATCTCCTTCAGGTGTCCACCCCCGTCCGGCGGAGTTGGGGCCTTGCTGATGTGCGTCGGCTTCTGCCCCGAAGCGGCC---GCTCCGATGCTCCCAGTTCTGAGTGACGTGCAGAGC
AGCATCCAGCAGCTGATTGGAGGAGGAGAA------GGAGACATGGGGGAGAACCGAACACACGCAGGTGAC---------AGACAGGTACTGCAGTTTGTTCCCATGGAGGAGCTGCTGAAAGGAGGACTAACAGAGTTCCTCTGGACCATGAACTCTGAAATCACCCAGCAGAAGCTG
CACCTCCTGCTGCAG------------GAGGCAGCTTAC
