# Supplementary material for: Global expression pattern of genes containing positively selected sites in European anchovy (Engraulis encrasicolus L.) may shed light on teleost reproduction
Source: PLoS One. 2023 Aug 11;18(8):e0289940. doi: 10.1371/journal.pone.0289940 (PMC10420382; doi:10.1371/journal.pone.0289940)
Supplement: S1 File — (ZIP) [file pone.0289940.s008.zip › alignments/anchovy.21601_ANCH.fas]

>ENSONIP00000010226_ONIL
AACACTATGGAGGCGGTCAAAGCCTTTAACAATGAGCTGTACTCATTGAATGAGTACAAGCCCCCCATCTCCAAGGCCAAGATGACTCAGATCACCAAGTCTGGA---------ATAAAGGCTATA---------------------------------------------AAATTTTAC
AAGCATGTTGTCCAGAGTGTAGAGAAGTTCATACAGAAG------TGCAAGCCAGAATACAAAGTCCCAGGGCTGTATGTCATCGACTCGATTGTCAGACAGTCTCGACACCAGTTTGGCACAGAGAAGGACGTATTTGCTCCGCGCTTCAGCAAGAATATCATCTCGACGTTCCAGCAC
CTCTATCGCTGCCCTTCAGATGATAAGAGTAAGATTGTGAGAGTCCTGAATCTGTGGCAAAAGAATGCGGTTTTCAAGAGTGACATCATTCAGCCTCTGTTGGATATGGCAGCGGGGATTCCTCCTCCCAGTGTCACACCTGTCATGCCCAGCAGTGCTGCCCCGGTCAATAACACTACA
CCCGGTACCCCAGCTACACCGGCCACTCCAGCCAACATAGTGCAGGGTCTGCCTGACTGGGCTTCGCAGATTACCAACACAGACACTGTGGCTGCTGTGGCCCAGATCTTGCAGAGTCCCCAGGGGCAACAGCTCCAGCAGCTGGTGCAGAGTCTGCAGATGCAGCAGCAGAAGCCCCAA
CCGTCCCTGCTGCAGGCCTTGGATGCTGGCCTCGTGGTGCAGTTGCAAGCTCTGACAGCTCAGCTCACTGCCGCAGCTACTGCC---------AACAGCCTCAACCCCCTGGAGCAGAGGGTCTCCTCTTTTAATAAGAAACTTTTGGGTCCTTTTGACTTTGGAAACGATTCAGAGCGT
AATGAAGAATCTAAAAAGGACAGCTCAACATCTCAACTGCCCATGGTGTCGGAGCCCATTAACAGCTCCCTCTTCCATCAG------------------------------------TTGGCTGAGCAACTTCAACAGCAAAACCTGGAGCAGTTTCAGAAGCAGCTGCTGGAGCATCAG
CAG---------AAGGCAATGAACATAGAAGGGCAGGACTCGATCTTTGGGCAAGAGAACTCAGTTTCGAATGCTCAGAGC---AGCAGCCAGCCTCAGCTTCCAGAGCCAGAGAATAAGATCGACGACTCCATAGACAACCAGCAGCAGGACATGGATCTAGATGAAGGCCCGGATGGG
ATGGAAGAGGAGATCTTTGAGGCTGAAGAGAAGAAGACCTTGAACACACGGTCTAGAACAAGGTCAAGGTCACGCTCCAGGTCTCCAAAGAGGAGAAGGTCTAGGTCGCGCTCCGGCTCACGGAAACGCAAGCATCGAAAACGTTCGCGGTCACGCTCTAGAGATCGCAAGAGGAAGTCC
TCGCGGTCTTATTCTAGTGAGAGACGCGCCCGAGAACGAGAGAAGGAGCGGCAGAAGAAAGGACTTCCTCCCATACGGTCAAAGACTCTCAGTGTGTGCAGCACAACTCTGTGGGTGGGCCAGGTGGATAAAAAGGCCACTCAGCAAGACCTCACCAATCTGTTTGAAGAGTTTGGCCAG
ATTGAGTCCATCAACATGATCCCTCCCAGAGGGTGTGCCTACATCTGTATGGTCCACAGGCAGGATGCATACCGTGCCCGTCAGAAGCTCAGCACCGGAACGTTTAAGATTGGCTCCAAGATCATCAAGATTGCGTGGGCTCTGAACAAAGGTGTAAAGCAGGAGTACAAGCAGTTTTGG
GATGTGGACCTGGGTGTCACGTACATACCTTGGGAGAAGGTAAAGCTGGATGACCTGGATGGCTTTGCCGAAGGAGGAATCATCGACCAGGAGACGGTCAATGACGAGTGGGAAGCTGCCAAG---AATACTGAACAAGCCAAGGAAGCTGCAAGTCAGCCAGTAAGCACTGAGACTACA
GCAGCATCTAATACGCAAACCGAGACCTTCAACCAGCAGGTTACCATGATGCCAGTGCAGCTTCCAGTTGCACAGGCAGTTCCCAGTGCGGTCGGTTTGGTGCCTCCTGCCTTCCCTGTCACCATGGGCATACCTCCGCCAGGTTATGGGCCGCCGCCACCCTTCATAAGGGCCAGCTTC
AATGCCTCACAACCTCCGCCA---------------------------------------GGTTTCATGCAG---------------------------GCTGCTCAGACAGCAGGAATGGCC---TCAGCATCTGCCTTTTTGTTTTGGTTTTTACCTGTAGCTCTGGTTCAGCCTTCA
GTGGCCTCCAGCCAAGATGCTGTCAAGGATTCACCATTCGGTGCTATGATTCCTCCAACAAGCACCATCCCAGGAAGCTTCATGCCCTCAGCCATCCCAGGAGCTGCCGTGTTCAACCCAGTGGGAGTGCAAACTCAGCAGGCCGCTAATGAGAAAACACAG---TCTGCAGAGGGAATG
GATGCTACTGCAGAGCTCACACTGCAA---------------------------------------------------------------------------------------------------------GGTGACAGATCGTTAATGTGTTTGAATAGTTTT---------------
------------ATTTCTAGTATTCATTTTTATCACTTGTGTTCATCT------------------------------------------------------------------------------------CCA---------------------------------------------
---------------------------GGC------------ATGCAGAATGCTGTCCGCAGTGGAATGGGTCTGCTGGGCATGCACCCTACAGCTTCCCTCACCCACCCCCTGCATCAGTCTGGACTGAGTGGGCAGAGGATGCCCGGCCTGCTGCCCTTGGATGTGCGCCCCAACCTG
CTCCAACCCGGAGCCGCTGCTCGCTTCCCGCTTCTCATGCAGCAGGCCCATGCCCAGCAAACTCCTGGCCTCCTAGACAGTCCAATCCAAGCTCAAACCCGCCCCAGGGCTCCCTTCCCTCAGCTGGACCCCTTCCACCGA---------------------CCCCCCAACATAACC---
------AGTGAAAATGCACCCAAAACAGAAGAGGAGTCCTCCTCTGGAGCTGAC---------------GAGGGCAAAGACCAGGACTACCGCTTTCCTCCGATGGAAAAGCAGAGCACGGGCCTGCTGCGGACCCCTCCCCCAGAGCATAGGGAGCCCCTTGCA---------------
------------------------GGATCAGGA---------GCAGGCGTGAGACCACCTTTGCTCCAGACCCCA------GGTACTCAGCCAGCCAGATCTAGCCTCGTAGGCCGTCTGCAGGCTCTTGCAGGGTTTACACCCGATAACCGCTGGAACCAAGCCAGAGGGGACTTTGAT
GAACGTGAT------GGCATGCGAGGAGGCCCTCAGGCCCCAGGTGGTCCAAAGGGCTTCCCGGAGGCTGGTCCCACACCTGGGCAGAACTTCCCCAACCGCTTTGATAACCGTCCCGGGACAGCGGCTGGT------------------------------------------------
------------------------GTTTCTAGCGAGCTCCATCAAGACTTAGATGAAAGAAGACGCCCTTGGGACAGGCAAAGAGATAGAGATGAAAGAGATTTTGACTTCAGGAGGGAGATGAATGGT---AACCGCCGCAGCCGCGAGAGGGAGCGCGAGAGAGACAGGGGCCGCGAC
CGCACCAGAGAACACGAACGC------GAGTCTCCTCCTCCATCACAGAGCCAAGCATGCTCCATGCCCGAGCCTGAA------------------------------------------------------------------TCAGAAATCCCA------------------------
------------ACTCCATCCGAGGCC------------------CCCCAGGCACAGCCGACACCC------------------------------------------------------------------------------------------------------------------
---------------------------------------------------------------------------------------------------------------------------------------------------------TCGACGCTTTCGCATGACCCATCATCT
GACGGCGAAGGGGTCAGTGGACCT---------------------------------------------------------------------------------------------GAGATGGACAATGATCAGAGTGAGCCCGTGGAGGATGCTGCAAGTCTGCCAGTGGTAGACACT
GTCACAGACACTGAGGGGACA
>ENSTNIP00000020002_TNIG
AACACCATGGAGGCCGTCAAAGCCTTTAACATTGAGTTGTACTCACTGAATGAGTACAAGCCACCCATCTCCAAGGCCAAGATGACCCAGATCACCAAGTCTGGA---------ATTAAGGCTATT---------------------------------------------AAATTCTAC
AAACATGTTGTCCAGAGTGTGGAGAAGTTTATCCAGAAG------TGCAAACCAGAATACAAAGTTCCTGGACTGTATGTCATCGACTCCATTGTCAGACAGTCCAGGCACCAGTTTGGCACCGAGAAGGATGTTTTTGCACCAAGATTCAGCAAGAACATCATTGCAACTTTCCAGCAT
CTTTACCGCTGCCCCTCCGATGATAAGAGCAAGATAGTGCGAGTCCTGAACCTGTGGCAAAAGAATTCTGTTTTCAAAAGCGACATCATCCAGCCTCTGTTGGACATGGCTGCTGGGATTCCTCCTCCCAGTGTCACGCCGGTTATGCCGGGCAGCGCTGCCCCAGTCAATAACACTACA
CCCGGTACCCCGACGACCCCGGCCACTCCGGCTAATATAGTCCAGGGTCTCCCGGACTGGGCTTCTCAGATTAACAACACAGACACGGTTGCAGCCGTGGCACAGATCCTGCAGAGTCCCCAAGGACAACAGTTGCAGCAGCTGGTGCAGAGTCTACAGCTGCAGCAGCAGAAACCGCAG
CCGTCCCTGCTGCAGGCCTTGGATGCTGGCCTGGTGGTGCAGTTGCAAGCGCTGACGGCGCAGCTCACGGCTGCCGCCACCGCC---------AACAGCCTCAATCCTCTGGAGCAAAGGGTCTCCTCTTTTAACAAGAAGCTGCTGGGTCCTTTCGACTTTGGGAATGACTCTGAACGC
AATGACGAGTCCAAAAAGGACTCCTCCTCGTCTCAGCTGCCCATGGTTTCAGAGCCCATCAACAACTCGCTCTTCCATCAGGTACCTACCGCTTCCCAGATCTGGTCCTCCCTGATTTCAGTGGAGCTGTTACAG---------------------------------------------
---------------GCCATTTCTATTGAAGGCCAGGACTCCATCTTTGGCCCAGATAATTCTCTTGCTTCCACGCAGAAC---AGCAGCCAGGCGCAGCTTCCTGAGAGCGATACCAAACTGGATGACTCCATAGACAACCAGCAGCAGGACATGGACCTGGATGAGGGTCCTGACGGC
CTGGAGGAGGAGAGCTTTGAGACCGAGGAAAAGAAAACTTTGAGCACACGCTCGAGAACACATTCAAGGTCACGTTCCAGGTCTCCAAAATGGAGAAGGTCCAGGTCGCGCTCAGGCTCACGGAAGCGGAAGCACCGCAAGAGGTCGCGCTCACGCTCCAGAGACCGGAAGAGGAAATCC
TCCAGGTCTTACTCCAGTGAACGGCGTGCACGGGAGCGGGAAAAGGAACGGCAAAAGAAAGGACTGCCTCCAATAAGATCTAAGACTCTGAGTGTGTGCAGTACAACTCTGTGGGTGGGCCAGGTAGACAAAAAGGCCACTCAGCAAGATCTCACCAACCTATTTGAAGAGTTTGGCCAG
ATCGAGTCCATTAATATGATCCCTCCCAGGGGCTGTGCGTACATCTGTATGGTGCACAGACAGGATGCTTACCGCGCCCGTCAGAAACTGAGCACCGGCTCCTTTAAGATTGGCTCCAAAGTCATTAAGATTGCCTGGGCTCTCAACAAAGGAGTAAAGCAGGAGTACAAGCAGTTTTGG
GACGTGGACCTGGGGGTCACCTACATTCCCTGGGAGAAGGTGAAGGTGGATGACCTGGACGGCTTTGCTGAGGGAGGAATCATAGATCAGGAGACTGTTAATGACGAATGGGAAGCAGTAAAA---AATGCTGAACAAGCTAAGGATGTTATAAGTCAGCAAGTAAGCGCTGAAACCACA
GCAGCATCCAACAGCCAGGCGGACACCTTCAATCAGCAGGTGGCCATGATGCCTGTGCAGCTCCCAGTGGCCCAGGCTGTTCCCAGCGGGGTAGGCTTGGTCCCTCCTGCCTTCCCGGTCTCCATGGGTATACCTCCACCAGGGTATGGG---CCACCACCCTTCATCAGGCCAGGCTTT
AACGCGTCCCAGCCCCCACCC---------------------------------------GGT---ATGCAGATTCTGTGGAATGATGGACCAGTAAAGGCAGCACCAGGGGGAGGCATGCCT---TCAGCAACTACCTCTCTGGGGCAG---CCTCCAGTAGCA---------------
------GCCAGTCCAGATGTGGTGAAGGAGTCACCTTTCGGTGCGATGATTCCTCCAACCACCACTCTTCCTGGTAGCTTCATGGCCTCGGCCATTCCCGGAGCAGGGATGTTTAATCCTGTGGGAGTGCAAAATCAGCAGGCAACCAGTGATAAAACGGCCCCGTCTGCTGAGGGTGTG
GAT---GCTGCTGAGCTCACCCTGCAA---------------------------------------------------------------------------------------------------------GGTGAG------------------------------------------
------------------------------------------CTCCCT------------------------------------------------------------------------------------TCT---------------------------------------------
---------------------------GGCTCCCCCCCATGCATGCAGAATGCAGTCCGCAGTGGAATGGGTCTCCTGGGCATGCATCCCTCCGCCTCTCTTGCCCACCCGTTGCATCAGCCTGGTCTGGCTGGACAGAGAATGCCGGGTCTTATGCCTTTGGATGTACGAGCTAATCTA
CTTCAGTCTGGGGCTGCCGGCCGCTTTCCCCTCCTAATGCAGCCGGGCCCCACCCAGCAGGGTGCCAGCCTCCTGGACGGCGCCCTCCAAGCTCAAGCCCGGGCCAGAGCTCCTTTCCCT---TTGGACCCTTTCAGCAAA---------------------GCCCCCAACCTTCCC---
------AACGATCACGTATCCAAGGCAGAAGACGAGCCACCTTCTGGGGCTGAT---------------GAGGGCAAAGACCAGGACTACCGCTTCCCCCCAATGGAAAAACCCAGCACGGGCCTGCTGAGGACCCCTCCGCGGGAGCATAGGGAGCCTCTG------------------
---------------------------------------------------------CCATTGCTTCAGACCCCA------GGAACCCAACCAGCCAGAACCAGCCTAGTAGGACGTCTGCAGGCTCTTGCCGGCTTCACCCCCGACAGTCGCTGGAACCAGATCAGAGGGGACTTTGAC
GAAAGAGAT------GGGACACGAGGCGGCCTGCAGACTCCG---------------------GAGGAGCGCTCCACGTCCGGGCAGAACTTCTCCAGTCGCTTCGACAGCCATTCTGGGCCCACAGGCGGAGCAGCCGGAGGC---TCGGGCAATCACGGAGGACCGCAGGCCTGGAAC
CGCACCGGCGGCGCGGCGGCAGCTTTTGACAGCGAGAGGCATCAAGATCTGGATGAGCGAAGACGACCGTGGGACCGGCAGAGAGACAGAGATGAGAGAGATTTCGACTTCAGGAGAGAAATGAACGGA---GGCCGCCACAGCCGGGAG------------------------------
------AGG---------------------------------------------------------------------------------------------------------------------------------------------------------------------------
------------------------------------------------------------------------------------------------------------------------------------------------------------------------------------
------------------------------------------------------------------------------------------------------------------------------------------------------------------------------------
------------------------------------------------------------------------------------------------------------------------------------------------------------------------------------
---------------------
>anchovy.21601_ANCH
------ATGGAGGCCGTTAAATCATTTAACGGCGAGCTGTATTCGCTCAACGAATACAAGCCTCCGATCTCCAAGGCCAAAATGACCAATATCACCAAGTCTGCA---------ATTAAAGCTATA---------------------------------------------AAGTTCTAC
AAGCATGTGGTTCAGAGTGTGGAGAAGTTCATTCTTAAG------TGCAAGCCAGAATACAAAGTCCCGGGGCTGTATGTCATTGACTCCATTGTGCGACAGTCGCGGCATCAGTTCGGGCAGGAGAAGGATCTCTTTGGTCCTCGCTTCAGCAAGAACATCATCGCCACCTTCCAGAAT
CTCTACCGATGTCCATCGGATGACAAAAGTAAGATTGTGCGGGTGCTCAACCTGTGGCAGAAGAACAGTGTCTTCAAGAGTGACATCATCCAACCCCTGCTGGACATGGCTGCTGGACTGCCACCCCCCAGCGTCACCCCCGTCACCAGCCAGTCTGCCGCCCCTGTCAACAGCACCACT
CCGGGAACCCCCGCCACCCCAGCCACTCCTGCCAACATAGTGCAGAGTCTGCCAGACTGGGCAGCGCAGATCTCCAACACGGATACGGTGGCTGCAGTGGCTCAAATTCTACAGAGCCCTCAAGGCCAACAGCTGCAGCAGCTGGTGCAGAATCTGCAGATGCAGCAGCAGAAGCCTCAG
CCGTCCCTGCTGCAAGCCCTGGACGCCGGCCTGGTGGTGCAGCTGCAGGCCCTCACCGCACAGCTCACCGCCGCCGCAGCCGCCAACCCCCTCAACACGCTCAACCCCCTCGAGCAGAGGGTCTCCTCCTTCAACAAGAAACTGCTGGGCCAGTTTGACTTTGGGAATGAAGCTGAGCGG
CAAGAGGAGACGAAAAAGGAAACGTCGCAGTCTCAGCTGCCCATGGTTTCTGAGTCCATCAACAGCTCCATCTTCCATCAG------------------------------------TTGGCTGAGCAGCTGCAGCAGCAGAACCTGGAACAGTTCCAGAAACAGCTGATGGAGCACCAG
CAGCATCAACAGAAGACGATGTCTATGGATAGCCAAGACGCCATCTTTGGCCCGGAGAACACATCCACCCCCACGCAGGGC---GGAAGCCAACTCCAGCACCAAGAGTCCGACTCCAAAATGGATGACTCCATTGACAACCAACAGCAGGACATGGACCTTGATGAAGGGCAAGACACC
ATGGACGAGGAGATGTTTGAGGCGGATGAGAAGAAGACCAGCGGGACTCGGTCCAGATCTCGATCCAGGTCTCGCTCCAGGTCACCCCGCAAGAGACGGTCAAGGTCACGCTCAGGCTCCCGGAAGAGAAAACACCGGAAGCGCTCTCGCTCCCGCTCCAGGGACCGCAAGAGGAAGTCT
TCTCGGTCCTACTCGAGTGAACGGCGAGCCCGGGAGAGGGAAAAAGAGCGACTGAAGAAGGGTCTTCCACCCATACGCTCTAAATTCCTTAGTGTGTGCAGTACCACTCTCTGGGTGGGCCAGGTGGACAAGAAGGCCACCCAGCAAGACCTCACCAACCTGTTTGAGGAGTTTGGCCAA
ATTGAATCCATCAACATGATTCCCCCCAGGGGCTGTGCCTATATCTGCATGGTGCACAGGCAGGACGCCTACCGCGCGCGCCAGAAGCTCAGTACCGGCTCCTTCAAGATCGGCTCCAAGGTCATCAAGATTGCCTGGGCCCTGAACAAGGGGGTGAAGCAGGAGTATAAGCAGTTCTGG
GATGTGGACCTGGGCGTGACCTATATCCCCTGGGAGAAGGTCAAGCTGGATGACCTGGACGACTTCGCAGAAGGAGGAATGATTGATCAAGAAACCGTCAACAATGACTGGGAGGCCCAGAAGCTGAATGCGGAGGCAGCCAAGGAGACCCAGAGCCAG---------------GCTGCT
GCTGCTGCCGCCGCTGCTACTGATGCT---------------------------------------------------------------------------------------------------------------------------------------------------------
------------------------------------------------------------------------------------------------------------------------------------------------------------------------------------
------------------------------------------------------------------------------------------------------------------------------------------------------------------------------------
------------------------------------------------------------------------------------------------------------------------------------------------------------------------------------
------------------------------------------------------------------------------------------------------------------------------------------------------------------------------------
------------------------------------------------------------------------------------------------------------------------------------------------------------------------------------
---------------------------------------------------------------------------------------GCTGCCGCTGCTCGCTTCTGCTCA---------------------------------------------------------------------
------------------------------------------------------------------------------------------------------------------------------------------------------------------------------------
------------------------------------------------------------------------------------------------------------------------------------------------------------------------------------
------------------------------------------------------------------------------------------------------------------------------------------------------------------------------------
------------------------------------------------------------------------------------------------------------------------------------------------------------------------------------
------------------------------------------------------------------------------------------------------------------------------------------------------------------------------------
------------------------------------------------------------------------------------------------------------------------------------------------------------------------------------
------------------------------------------------------------------------------------------------------------------------------------------------------------------------------------
------------------------------------------------------------------------------------------------------------------------------------------------------------------------------------
---------------------
>ENSTRUP00000023239_TRUB
------ATGGAGGCCGTCAAAGCCTTTAACATTGAGTTGTACTCATTGAATGAGTACAAGCCGCCCATCTCCAAGGCCAAGATGACCCAGATCACCAAGTCTGGA---------ATTAAGGCTATT---------------------------------------------AAATTCTAC
AAGCATGTTGTCCAGAGTGTGGAGAAGTTCATACAGAAGAAACAGTGCAAACCAGAATACAAAGTTCCTGGGCTGTATGTCATCGACTCCATCGTCAGACAGTCCAGGCACCAGTTTGGTGCAGAGAAGGATGTTTTTGCACCCAGATTCAGCAAGAATATCATTGCAACATTCCAGCAT
CTGTACCGCTGCCCTTCAGATGACAAGAGCAAGATAGTGCGAGTCCTGAACCTGTGGCAAAAGAACGCTGTTTTTAAGAGCGACATCATCCAGCCTCTGTTGGACCTGGCAGCTGGGATTCCTCCTCCAAGTGTCACGCCAGTTATGCCCGGCAGTGCCGCCCAAGTCAACAACACTACA
CCTGGGACCCCGGCGACCCCGGCCACTCCGGCGAATATAGTCCAAGGTCTGCCTGATTGGGCGTCTCAGATCAACAACACTGACACGGTTGCAGCTGTAGCGCAGATCCTGCAGAGCCCCCAGGGACAACAGTTGCAGCAGCTGGTGCAGAGCCTGCAGTTGCAGCAGCAGAAGCCCCAG
CCGTCCCTGCTGCAGGCCTTGGACGCCGGCCTGGTGGTGCAGTTACAAGCTCTCACGGCTCAGCTCACTGCTGCAGCCACGGCC---------AACAGCCTCAATCCTCTGGAGCAGAGGGTCTCCTCCTTTAATAAGAAACTGCTCGGCCCTTTTGATTTTGGGACCGACTCCGAACGC
AACGAGGAAGCAAAGAAGGACTCCTCGTCATCTCAGCTACCCATGGTTTCAGAGCCCATCAATAGCTCTCTCTTCCATCAG------------------------------------CTGGCTGAGCAGTTACAGCAGCAGAACCTGGAGCAGTTTCAGAAGCAGCTTCTGGAGCATCAA
CAGCACCAGCAGAAGACCATTTCTATTGAAGGGCAGGACTCACTGTTTGGCCCAGATAATTGTGTCGCATCCACGCAGAAC---AGCAGCCAAGCGCAGCTTCCTGAGACTGATAACAAACTGGATGACTCCATAGACAACCAACAGCAGGATATGGATCTGGACGAAGGTCCCGATGGC
CTGGAGGAGGAGAACTTTGAAGCTGATGAAAAGAAAACGATGAGCGCACGCTCCAGAACACATTCAAGGTCGCGTTCTCGGTCTCCAAAGAGGAGGCGGTCCAGGTCGCGCTCTGGCTCACGGAAGCGGAAGCACCGCAAGAGGTCGCGCTCACGCTCCAGAGACCGCAAGAGAAAATCT
TCCAGGTCTTACTCCAGCGAACGGCGCGCACGGGAGCGGGAAAAGGAACGGCAAAAGAAAGGGCTGCCTCCAATCAGATCGAGGACTCTGAGCGTGTGCAGCACCACTCTGTGGGTGGGCCAGGTGGACAAAAAGGCCACTCAGCAAGATCTCACCAACTTATTTGAAGAGTTTGGCCAG
ATCGAGTCTATTAACATGATCCCCCCCAGAGGCTGTGCTTACATCTGTATGGTGCACAGACAGGACGCGTACCGTGCACGTCAGAAACTGAGCACCGGCTCCTTTAAGATCGGCTCAAAAGTCATTAAGATTGCCTGGGCTCTCAACAAAGGAGTAAAGCAAGAGTACAAGCAATTTTGG
GACGTGGACCTGGGGGTCACATACATCCCCTGGGAGAAGGTGAAGGTGGACGACCTGGATGGCTTTGCTGAAGGAGGAATCATAGATCAGGAGACCGTCAACGATGAATGGGAAGCAGTAAAA---ATTGCTGAACAAGCCAAGGATGTTATAAGCCAGCAGTTGAGTGCTGAAAGTGCA
GCTGCGGCCAACAGCCAGCCTGAGACCTTTAATCAGCAGGTCACTATGATGCCTGTGCAGCTCCCTGTCGCCCAGGCTGTTCCCAGCTCAGTAGGCTTAGTACCTCCTGCCTTCCCTGTCTCCATGGGTATACCTCCACCAGGCTATGGG---CCACCACCCTTCATCAGACCTGGCTTT
AACGCATCACAACCTCCCCCT---------------------------------------GGGTACATGCAG---------------------------GCAGCACAGGGGGGAGGCATGCCC---TCAGCTACTACTTTCCTTTGCCGA---CCCCCCGCAGCTCTGGTGCAGCCTTCA
GGAGCCACCAGTCAGGATGTGGTGAAGGAGTCGCCGTTCGGGGCCATGATTCCTCCCACCACCGCTCTCCCTGGCAGCTTCATGGCCTCGGCCATTCCGGGAGCGGGGATGTTCAATCCCGTCGGGGTGCAAAGTCAGCAAGCGTCCGGTGACAAACCGGCGCAGGCTGCTGAGAGCGTG
GAC---GCGGCTGAGCTCACTCTGCAA---------------------------------------------------------------------------------------------------------GGTGAG------------------------------------------
------------------------------------------CAACGT------------------------------------------------------------------------------------TCCGTCTTCCTGATGTGTGAAACCGCGCTCAGCAAAGGACACTTGGCA
CTGCTGTTGTCATTGTGGGGTTCTTTAGGC------------ATGCAGAATGCGGTCCGCAGCGGGATGGGTCTCCTTGGCATGCATCCCTCTGCCTCCCTTGCACACCCGTTGCATCAGCCTGGTTTGGCCGGACAGAGAATGCCAGGCCTTATGCCTCTGGACGTGCGAGCTAATCTT
CTTCAGTCCGGGGCTGCTGGCCGCTTTCCTCTCCTGATGCAACCGGGCCCTGCCCAGCAGGGTGCCAGCCTCCTCGACAGCGCCCTCCAAGCTCAGGCTCGGGCCAGAGCTCCTTTCCCT---TTGGACCCTTTCAGCAAG---------------------CCCCCCACCCTTCCC---
------AGCGATAATTTATCGAAGGTAGAGGACGAGCCACCGTCTGGGGCTGAT---------------GAGGGCAAAGACCAGGACTACCGCTTCCCCCCAATGGAAAAACCCAGCACGGGCCTGCTGAGGACCCCCCCACGAGAGCATAGGGAGCCTCTTCTT---------------
------------------------GGTAGCGGA---------GGC------AGACCTCCGTTGCTTCAGACCCCG------GGAACGCAGCCGGCCAGAACCAGCCTTGTAGGACGCCTGCAGGCTCTTGCTGGTTTCACCCCTGATACTCGCTGGAATCAGATCAGAGGGGACTTCGAT
GAGAGAGAT------GGCACCCGAGGGGGCCTGCAGACCCCAGGCGGTCCAAAAGGCTTCCAGGAAGAGCGTTCTACGCCGGGTGTG------------------------------------------------------------------------GGAGGACCACAAGCCTGGAAC
CGCACCGGAGGTGCCAACGCAGCTTTTGACAGCGAACGGCATCAAGACCTGGATGAGCGAAGACGTCCATGGGACAGGCAAAGAGACAGAGATGAAAGAGATTTTGACTTCAGGAGAGACATGAACGGT---AGCCGTCACAGCAGGGAG------------------------------
------AGGGACAGGGATCGA------GCGTCGCCTCCG------------------------------------CCCCACCCGTTCTCTGAGAACAAGAGCCCGACCAGCGAGGCCCGCGCTGAGACGGGGCCTTTGTTCCGTTCGGAATCCTCT------------------------
------------CCACAAACTGAAAGT------------------CCCCAGGCCACAACTCAGTGC------------------------------------------------------------------------------------------------------------------
---------------------------------------------------------------------------------------------------------------------------------------------------------CCCTCC---------------------
------AAACTCGCCAGCTCTCCA---------------------------------------------------------------------------------------------GATGTAGACAGTGATCAGAGTGAACCAATGGAGGACTCTACAAGTCAGCCAGTGCTAGACTCT
GTCACAGACACTGAGGGGACA
>ENSDARP00000138339_DRER
---------------------------------------------------------------------------------ATGATATCAATATCCAAAAAACAGGGAGTATTAGTTAATGCCTTGGTATTAAAGATGAATTTATCTCTGTTTGTTTTGTTTGATCTCTTTCAGTTCTAC
AAACATGTTGTCCAAAGTGTGGAGAAATTCATTCAAAAG------TGCAAACCCGAGTACAAAGTTCCTGGTCTGTATGTCATCGACTCCATTGTACGGCAGTCCCGTCACCAGTTTGGTCAAGAGAAAGATGTTTTCGCTCCACGCTTCAGTAAGAACATCATTGGCACGTTCCAAAAT
CTCTACCGCTGCCCGACAGACGACAAGAGCAAGATTGTCAGAGTGCTCAACTTATGGCAGAAAAACAACGTCTTCAAGAGCGACATCATTCAGCCTCTACTGGATATGGCAGCAGGTCTTCCACCGCCCAGCGTTACGCCCGTCTCTGCCAGTAGTGTCATACCCATGAACAGCACTACT
CCTGGAACTCCTGCAACTCCAGCCACCCCTGCCAATATAGTGCAGAGTCTTCCAGACTGGGCGTCTCAGATCTCCAACACAGACACTGTGGCTGCAGTTGCCCAGATCTTGCAGAGTCCTCAGGGCCAGCAGTTGCAGCAGCTGGTTCAGAGCCTGCAGATGCAGCAGCAGAAGCCTCAG
CCCTCTCTGCTGCAGGCGCTGGATGCTGGTTTGGTGGTGCAGCTTCAGGCTTTGACTGCACAACTCACTGCAGCTGCAACAGCC---------AACAAACTCAACCCACTGGAACAGAGAGTTTCCTCCTTCAACAAGAAGCTGCTGGGTCAGTTTGATTTCGGGAATGAGTCTGAACAC
AGCGAGGATTCGAAGAAAGATTCTGCGTCCTCTCAGATACCTGTGCTGTCAGATTCCATCAACAGCTCAATATTTCATCAG------------------------------------CTGGCGGAGCATCTTCAGCAGCAAAACCTCGAGCAGTTTCAGAAACAGCTAATGGAGCACCAA
CAGCATCAACAGAAGTCTATGAGCATGGAGAGCCAGGACGCTATTTTTGGCACTGAAAATTCTGCCCCATCTGGCCAGAGC---AGCGCCCCGTCACAGCACCAAGTTCAAGAATCAAAAATGGATGATTCCATGGACAACCAACAACAGGACATGGATATTGATGAGGGACAGGATGTG
GTCGATGAGGAGCTCTTTGAGACGGATGAGAAGAAAACCAGCAGCACCCGTTCAAGGACGCGCTCAAGATCCCGCTCTAGGTCACCTAAGAGGAGGAGGTCAAGATCACGCTCTGGGTCTCGGAAGCGGAAACACAGAAAACGCTCAAGGTCTCGGTCAAGGGACCGAAAGAGGAAGTCC
TCCCGTTCTTATTCCAGTGAGCGAAGAGCACGGGAGAGAGAAAAAGACCGGCAGAAAAAAGGGCTTCCTCCAATCCGCTCGAGGGTTCTCAGTGTTTGCAGCACTACTCTATGGGTTGGTCAAGTGGACAAGAAAGCCACCCAACAGGATCTCACAAACCTCTTCGAAGAGTTTGGCCAG
ATTGAATCTATCAATATGATTCCTCCCAGAGGCTGCGCTTACATCTGTATGGTCCATCGTCAGGACGCATATCGGGCTCTTCAAAAGCTGAGCACCGGCTCTTACAAAATTGGTTCAAAGGTCATCAAGATTGCTTGGGCTCTGAATAAAGGAGTCAAACAGGAGTACAAGCAGTTCTGG
GATGTGGACCTCGGGGTCACTTATATCCCGTGGGAGAAGGTGAAACTGGATGACCTGGATGACTTTGCTGAGGGAGGCATGATTGACCAGGAGACGGTCAACAACGATTGGGAATCACAAAGG---AATACGGAGACAGCCAAAGAGACTCCGAGTCAGCCAGTTAAAGCTGAAGCAAGT
ACAGCCAGCAGCACAGCCAGTGAGGCCTTCACACAGCCGGTCACTATGATGCCCATGCAGATTCCAGTGCCACAGACAGTCCCT---GCTGTTGGCCTCGTTCCTCCATCCTTCCCTGTCACCATGGCAATGCCCCCACCAGGCTTCGGTCCCCCTCCACCTTTTCTAAGGGCAGGGTTT
AATGCCTCCCAGCCTCCCCCA---------------------------------------GGTTTCATGGCC---------------------------ACACCAGGAGTAGGGCCGTCAGCAGTGGGGGCAGTCACCAGTCTCGCTTCA---GCTCAGAACTCTTTAGTACAGCCTGCG
ATGCCAAACACTCAAGACAGCAGCAAGGATTCTCCGTTTGGTGCCATGATGCCTCCCACCGGTACTATTCCTGGGAGCTTTATTCCATCAGCAATGCCTGGGGCACAAGTCTTTAACCCTGTCGGAGCACAGCATCAGCAGAGCAGCACAGACAAAACACCTCAGTCTGCAGACGCTATG
GAGGCATCTTCTGAAATAACACTACAG---------------------------------------------------------------------------------------------------------------------------------------------------------
------------------------------------------------------------------------------------------------------------------------------------------------------------------------------------
---------------------------GGA------------ATGCAGAACGCAGTGCGCAGTGGAATGGGTCTGCTGGGTATGCATCCTTCTGCATCTCTGACGCATCCT---------------CTCGCCGGGCAGAGGATGACAGGGCTGCTTCCATTGGAACTTCGTCCAAACCTG
CTCCAG---GGGCCTGGCGGCCGCTTCCCCCTACTTATGCAGCCAGGCCTTGCTCATCAGACCAACAACGTCCTGGATGCTTCACTTCAAGCCCAAGCCCGTCTCCGGGCTCCGTTTTCTCAAATGGAGCAGTTCAATCGTACGGAGGGTACTTTTATGAGGGCACCCAATCCCCCACCT
GCTGTAAATGACAGTCTGATCAAGCCTAATAATGAGGCGCCACCCAGGTCTGATGTAGTCACCCAACAAGAGGGA---GATCAGGATTATCGCTTTCCACCACCAGAGAAGCAAAGTACGGGGTTGCTGAAGACTCCTCCGCTGGAGATGCGAACAGAGCCTGGA---------------
---------------------------------------CCCGCC------AGACCACCTCTGCTAGAAAGACCTCCGAGGGCAGTCATGCAAGCCGAGAGTCGAGAGGGTAGGAGAGAAAATGTGTCTGCTGGTTTCAGAGCAGAAAGTCGTTGGGGTCCACCCAGGGGGGACTTTGAT
GAGCGAGACATGAGGGGGATGTCTGGTGGT---------------TCAGCGAAGGGTTTCCAGGAAGAGCGGCCAAAT------AATAACTTTCAGAATCGATTTGAGGGCCGCAGCGGAGGTTCATCAGGACCCACT------------------------------------TGGAAT
CGT------GGAACTGGACCTTCTTTTAACGCCAACATGAACCAAGATTACGATGATCGCCGCAGACCTTGGGAAAGGCAGAAGGACAGGGATGACAGGGATATGGACTTTAGGGGTGAAATGAATGGC---AATCGTCATAGCCGGGAGCGCGACAGAGACCGTGAAAGGGAGAGGGAC
CGGAATCGGGAGCGCGAACGTGGCAGAGATCGGAATCGT------------------------------------GAG------------------------------------------------------------------CGGGACAGGGAAAGGGAGAACGAGAAGGATAAAGAG
CGGGAACGTTGGACTCCTCTTTCTTCACAGTCTCAACCGCTGCTTCCTCAAGCCAAGCCTCAACCGCTACTTCCTTTACCGACCCCCTTGCTTCCTCGGCCTCCAGCACAAGAACCAGTGCAAACGAACTCGCAGTCTTCACCGGTCCTCCACCCTGATCCTCAACCCCAATCAACAGAA
CCAGCTGCGGAACCACAAGCCGAGGTCAAGCCAGAGCCGCAGTCTCTCAGCCCACCTGAAGAGACGACAAGTAGTCAAGAGGACACTGCTGCTTCATGCGTCAACGGAATGGAGACTGATTCCAAACCTCAGTCGGAACCTGCATCCCAGACTGCTACA---------------------
------GAGCCCTCTAGTAGCCCC---TATCCATCTCTGACCTCCACTCCCGCCTGCTTCGAGAACGAGCCCCCGAACGGAGAGAACCCCCCAGAAATGTCTGTTTCCGCATCTGTGGACGCAGACGCTGAACAGACTGGGCCAAAGGTGAACGCTGAGACTGAACCTGAGCTTGAGAAA
---AGTGACACTGAGGAAACA
>ENSGACP00000009170_GACU
------ATGGAGGCCGTCAAAGCCTTCAACAATGAGCTGTACTCATTAAATGAGTACAAGCCACCCATCTCCAAGGCCAAGATGACCCAGATCACCAAGTCTGGA---------ATCAAAGCTATA---------------------------------------------AAATTCTAC
AAGCACGTGGTCCAGAGTGTGGAGAAGTTCATTCTAAAG------TGCAAACCGGAGTACAAGGTCCCCGGGCTGTACGTCGTCGACTCCATCGTGAGGCAGTCGCGCCACCAGTTTGGCACGGAGAAGGATGTTTTCGCCCCGCGCTTCAGCAAGAATATCATTGCAACGTTCCAGCAG
CTCTACCGCTGCCCTTCAGATGATAAGAGTAAGATCGTGCGAGTCCTGAACCTGTGGCAAAAGAATGCGGTCTTCAAGAGTGACATCATCCAGCCCCTGCTGGACATGGCGGCAGGGATCGCCCCGCCCAGCATCACGCCTGTCATGTCCTGCAGTTCCGCTCCGGTCAATAACGCTACA
CCTGGCACCCCGGCTACACCGGCTACTCCGGCGAACATCGTCCAGGGTCTGCCTGACTGGGCTTCCCAGATCACCAACACAGACACTGTGGCTGCAGTCGCTCAGATCCTACAGAGTCCACAAGGACAGCAGCTGCAGCAGCTGGTGCAGAGTCTCCAGATGCAGCAGCAGAAGCCCCAG
CCGTCCCTGCTGCAGGCCCTGGACGCCGGCCTGGTGGTACAGCTGCAGGCTCTGACGGCCCAACTCACGGCCGCCGCTACGGCC---------AACAGCCTGAACCCCCTGGAGCAGAGGGTGTCCTCGTTCAATAAGAAGCTCCTGGGTCCATTTGATTTTGGGAATGATTCAGAACGC
GGGGAAGATTCCAAGAAAGACTCCTCTTCGTCACAGTTGCCGATGGTGTCGGAGCCCATCAACAGCTCCCTCTTCCACCAG------------------------------------CTGGCCGAGCAGCTCCAGCAGCAGAACCTGGAACAGTTTCAGAAGCAGCTTTTGGAGCACCAG
CAG---------AAGGCGATGAGCGCAGATGGGCAGGACTCCATCTTTGGGCACGAAAACTCAGCTGCTTCTGCTCAGAGCAGCAGCAGCCAGCAGCAGCTTCCTGAGGCAGACAACAAGCTGGATGACACCATCGATAACCAACAGCAGGACATGGATCTGGACGAGGGCCCGGACGGC
ATGGAGGAGGAGATCTTTGAGTCGGAAGAGAAAAAGAACGCAAGCACGCGTTCCCGAACGCGCTCGCGGTCGCGCTCTAGGTCTCCCAAGCGGAGAAGATCCAGGTCCCGCTCTGGCTCGCGCAAACGTAAACACCGCAAGCGCTCGCGCTCGCGCTCCAGAGACCGAAAGAGGAAGTCC
TCGCGGTCTTACTCGAGCGAAAGACGCGCCCGGGAACGAGAGAAGGAGCGGCAGAAGAAAGGGCTGCCTCCCATCCGCTCCAAAACTCTCAGTGTGTGCAGCACGACCCTCTGGGTCGGACAGGTGGACAAAAAGGCCACTCAGCAAGACCTGACCAATCTGTTTGAGGAGTTCGGCCAG
ATCGAGTCCATCAATATGATCCCTCCTCGAGGCTGTGCCTACATCTGCATGGTCCACAGACAGGATGCGTACCGCGCGCGCCAGAAGCTCAGCACGGGCTCCTTCAAGATTGGCTCCAAAATCATCAAGATTGCATGGGCTCTGAACAAAGGGGTGAAGCAGGAGTACAAGCAGTTTTGG
GATGTGGACCTGGGCGTCACCTACATACCGTGGGAGAAGCTGAAGCTGGATGACCTGGAGGACTTTGCCGAGGGAGGAATCATCGACCAGGAGACCGTAAACGATGAGTGGGAAGCGAACAAG---AACGCTGAGCCAGCCAAGGAAGTTTCAAGTCAGCCACTAAGCGCTGAGCCCACG
GCAGCATCCAGCGCGCAGACCGAAACCTACAACCAGCCGGTCGCCATGATGCCC------CTCCCAGTGACCCAGTCCGTTCCCAGTGCCGTCGGCATGGTGCCGCCTTCTTTCCCTGTCACCATGGGCATCCCGCCGCCAGGCTACGGGCCGCCGCCCCCCTTCATACGGGCCGGCTTC
AACGCCTCACAGCCTCCGCCTGGTAAATGTCACATCAGGACGTTCTCTGATCAAATTTGTGGT---------------------------------------------------------------------------TTCCTCCTGCGG---CCGTCTGTAGCGCTAGTGCAGCCTTCA
TTGGCCGCCAGCCAAGACGCTGTCAACGAATCGCCATTCAGTGCTATGATCCCTCCGTCCGGCGCCCTCCCTGGCGGCTTCATG------------------GCCGGGGTGTTCAACCAAGTGGGAGTCCACGGTCAGCAGGCCACCAGTGAGAAGTCACTGCAGTCTGCGGACGGTATG
GATGCTGCGGCAGAGCTGACCCTGCAA---------------------------------------------------------------------------------------------------------GGTGAG------------------------------------------
------------------------------------------GAACGGCTTCCTGCACCGGCTTGTAAACGTGTCATTTGTGTTCAAGCTGAGAGGAATCTGAACCTGTATTTCTGTCCCTGTGTTTGGTCCCCA---------------------------------------------
---------------------------GGC------------ATGCAGAACGCCGTCCGCAGTGGGATGGGTCTCCTCGGGATGCACCCCACAGCTTCGCTCACCCACCAGCTGCATCAGTCGGGTCTGACCGGTCCGAGAATGTCCGGCCTGCTGCCTCTCGATGTGCGACCCAGCCTC
CTCCAATCCGGGGCCGCCGGCCGCTTCCCGCTGCTCATGCAGCCGGGCCCCGTCCACCAGGCCGCTGGCCTGCTGGAGAGTTCCCTCCAGGCTCAGGCCCGCGCCAGGGCCCCCTTCTCCCAGCTGGACCCCTTCAACCGG---------------------GCTCCCAACCATAAC---
------AACGAGAATATATCCAAGCCAGAAGATGAGTCTTCTTCTGGAGCGGAT---------------GAGGGCAAAGACCAGGACTACCGCTTCCCTCCAATGGAAAAGCACGGCACGGGCCTGCTGAGGACCCCTCCACCAGAGCAAAGGGAGCATCTTGGAGGTGGTGGCGGCGGT
GGAGCAGCAGCAGCAGCAGCAGGAGGAGGAGGA---------GGC------AGGCCGCCCTTGCTCCAGACGCCC------GTGACGCAGCCAACCAGAACCAGCCTAGTGGGCCGTCTGCAGGCTCTTGCCGGCTTCACTCCTGAGAGCCGCTGGAACCAGACCAGAGGGGACTTTGAT
GAGCGGGAC------GGCATGCGAGGAGGCTTACAGGCCCCCGGGGGCTCAAAGGGCTTCCAGGAAGAGCGGCCCACGCCTGGGCAGAACTTCCCCAACCGCTTTGAAAGCCGCCCTGGGACCGCGGCTGCGGCTGCAGGAGCG---GCTGCAGCCGCTGGA---------GCCTGGAAC
CGCAGCGGTGGTGCCGTCGCAGCTTTCGACAGCGAACTTCATCAAGACCTCGATGAGCGGAGACGCCCGTGGGACAGGCAAAGGGACAGAGACGAAAGAGATTTTGACTTCAGGCGGGACATGAACGGCAACAACCGCCACAGCAGAGAG------------------------------
------CGG---------------------------------------------------------------------------------------------------------------------------------------------------------------------------
------------------------------------------------------------------------------------------------------------------------------------------------------------------------------------
------------------------------------------------------------------------------------------------------------------------------------------------------------------------------------
------------------------------------------------------------------------------------------------------------------------------------------------------------------------------------
---------------------
>ENSXMAP00000019247_XMAC
------ATGGAGGCCGTCAAAGCCTTTAACAACGAGCTGTACACATTGACTGAGTACAAGCCACCCATCTCTAAGGCCAAGATGACTCAGATCACCAAGTCAGGA---------ATCAAGGCCATA---------------------------------------------AAATTCTAC
AAGCATGTTGTCCAGAGTGTAGAGAAGTTCATTCAGAAG------TGCAAGGCAGAATACAAAGTCCCTGGGCTGTATGTCATCGACTCCATAGTCAGACAATCCCGCCACCAGTTTGGGACAGAGAAGGATGTTTTTGCTCCACGGTTCAGCAAGAACATTATCACAACGTTCCAACAC
CTTTATCGCTGCCCTCCAGATGACAAGAGTAAGATAGTGCGAGTCCTGAATCTGTGGCAGAAGAATGCTGTCTTCAAGAGTGACATCATACAGCCTTTGTTGGACATGGCTGCAGGAATTCCCCCTCCCAGTACGACGCCTGTCCTGCCCAGCAGCACTGTGCCGATCAATAACACTACA
CCTGGCACCCCAGCTACGCCCGCCACTCCAGCAAATATAGTCCAAGGTCTGCCAGACTGGGCCTCCCAGATCACAAACACAGATACTGTTGCTGCCGTTGCTCAAATCCTGCAGAGTCCCCAGGGACAACAGCTTCAGCAACTGGTCCAGAGTCTGCAGATGCAGCAGCAGAAGCCCCAG
CCTTCCCTGCTGCAGGCCTTGGATGCTGGCCTGGTGGTCCAATTACAAGCTTTGACAGCTCAGCTCACTGCTGCCGCTACAGCC---------AACAGCCTCAACCCCCTGGAGCAAAGGGTCTCCTCTTTTAATAAAAAACTGTTGGGTCCTTTTGACTTTGGAAACGATTCAGAACGC
AGTGAGGAATCTAAAAAGGATTCCTCATCTTCTCAGCTGCCCATGGTGTCTGAGCCTATTAACAGCTCACTCTTTCATCAA------------------------------------CTGGCTGAGCAACTCCAACAACAAAACCTGGAGCAGTTTCAGAAGCAGCTGCTAGAGCACCAG
CAA---------AAGGCAATGAACATAGAAGGGCAGGATTCCATCTTTGGGCAGGAAAACTCGGTGGCAACTGCTCAGAGC---AGCGCTCAGCCACAGCTTCCTGAGCCAGAGAATAAAATGGACGACTCCATAGACAACCAACAGCAGGACATGGATCTAGATGAGGGCCCCGAGGGA
ATGGAGGAGGAGATCTTTGAAGCAGAGGAGAAGAAGACCTTAAGCACACGTTCTCGGACACGCTCAAGGTCACGCTCTAGATCTCCCAAACGTAGAAGATCCAGGTCCCGCTCTGGTTCACGGAAACGGAAACATCGCAAGCGATCGCGCTCCCGCTCCAGAGATCGCAAGAGGAAGTCG
TCACGTTCTTACTCCAGTGAAAGACGAGCACGGGAACGAGAGAAGGAACGGCAGAAGAAAGGATTACCCCCCATACGATCCAAGACTCTTAGTGTGTGCAGCACTACACTGTGGGTGGGCCAGGTGGATAAAAAGGCCACTCAGCAAGACCTCACCAATCTGTTCGAAGAGTTTGGCCAG
ATTGAGTCCATCAACATGATCCCACCCAGAGGCTGCGCCTACATATGTATGGTTCATAGACAGGATGCATACCGCGCCCTTCAGAAGCTCAGCACTGGCTCCTTTAAAATCGGCTCCAAGATCATCAAGATTGCTTGGGCTCTGAACAAAGGTGTAAAACAAGAGTACAAGCAGTTTTGG
GATGCAGACCTGGGTGTCACCTACATACCATGGGAGAAGGTCAAATTGGATGACCTGGACGACTTTGCTGAAGGGGGGATTATTGATCAAGAAACTGTCAATGATGAGTGGGAAACAACCAAG---ACTTCTGAACCAGCCAAGGAAATTGCAAGCCAGGCGGTTAGCACTGAGGCCACA
GTGGTATCTAATACCCAATCCGAGACCTACAACCAGCAGGTCACTATGATGCCTGTACAGCTGCCAGTGGCCCAAGCAGTTCCTGGTGCCATGGGTTTGGTGCCTCCTACGTTTCCTGTCACAATGGGCATACCTCCACCAGGCTACGGACCGCCACCACCATTTTTAAGACCAGGCTTC
AATGCCTCTCAGCCTCCACCA---------------------------------------GGGTTTATGCAG---------------------------GCACCACATACAGCAGGAATAGCC---TCTGTTACCACA------------------------TCTCTAGTGCAGCCGTCA
GTGGCCTCCAACCAAGATGCTGTG------------------------ATGCCTCCAACTAGCACCATTCCTGGGAGCTTCTTGCCATCGGCCATCCCAGGAGCCGGTGTTTTTAACCCTGTGGGAGTCCAAACTCAGCAGGCCAACAACGATAAAATTCCACCATCTGCAGAAGGCATG
GATGCTGCTGCAGAGCTCACACTACAAGTCTGTACTAGAGATGTGCCGATCAAAGAGGGCGTATTTTTATTGCCTTTGATTGAAATATTAAATGCTGAAAAGGAAATGCATCATCCAATAACCACATACTTTGGTACAAGCTCTTCTATTAAAAGCAACTCATGTGTTGATTTAATAGCT
GAGGAAAAGAAAATACTTAACATTTCTGCCTACAACTTGTTTTTGTTC------------------------------------------------------------------------------------ACA---------------------------------------------
---------------------------GGC------------ATGCAGAATGCAGTCCGCAGTGGAATGGGTCTCCTTGGAATGCACCCCTCGGCTTCACTACCCCATCCACTACATCAGACGGGTCTGAGTGCTCCACGAATGCCCGGCTTGTTGCCGCTAGACGTACGACCCAACCTC
CTTCAACCTGGAGCAGCTGCCCGTTTCCCCCTGATCATGCAGCAGGGACCCCCTCAACAAGCATCCGGCCTCCTTGACAATTCCCTTCATGCT------CGTCCCAGGGCGCCTTTCCCTCAGATGGACCCATTCAACAGA---------------------GCTCCCAACCTCTCC---
------AATGAAAGTGTCTCTAAAACAGAAGATGAGTCCTCT---GGAGCGGAT---------------GAGGGCAAAGATCAAGACTACCGCTTCCCTCCGATGGAAAAGCCCAGCACAGGCCTTCTGCCGACCCCTCCGCCAGAGCATAGGGAGCCACTTGGA---------------
------------------------GGTGGCGGGGGAGTTCCAGGAGGAGGGAGACCTCCGTTGCTTCAGACCCCT------GGAACTCAGCCACCAAGGTCCAGCTTAGTGGGGCGTCTGCAGGCTCTGGCAGGATTCACTCCTGATAGCCGCTGGAACCAAGGCAAAGGGGACTTTGAT
GAGCGAGAC------AGCATGCGAGGAGGACCGCAGCCCCCAGGTGGTCCAAAAGGTTTTCAGGATGAGCGGCCTCCACCCGGTCCAAACTTCCCCAACCGCTTTGATAACCGACCTGGCGTTACAGGGGGACCAACAGGTGTAAATGCTGGGCCTGTTGGGGGGCCACAGCCCTGGAAC
AGAGGAGGTGGACCCACACCTCCTTTCAACAGTGAACATCATAAAGACCTAGATGATCGAAGACGTCCATGGGAGAGGCAAAGAGACCGAGATGAACGAGATTTTGACTTCAGGAGAGACGTGAATGGT---AATCGGCACCACCGCGAGAGAGAACGGGAAAGGGAGCGTGACAGAGAC
CGGGACAGGGACCGAGGCCGA------GACCGCCCCAGG------------------------------------GAG------------------------------------------------------------------TCTGACCGCGACAGAGACCATGAGAAGGAGAAAGAG
CGTGGAGGCTGGACGCCTATCCTCCCA------------------CTTCAAAGCGAACCGGAGCTG------------------------------------------------------------------------------------------------------------------
---------------------------------------------------------------------------------------------------------------------------------------------------------CGGCAG---------------------
------GAGAAAATGTCGTCTCCTAAG------------------------------------------------------------------------------------------GACCTAAACAATGAACAGAGTGAGCCCCAGGAGGACGCTCCCAGTCAGCCAGTGGTAGACACT
GTCACAGACACTGAGGGGACA
