# Supplementary material for: Global expression pattern of genes containing positively selected sites in European anchovy (Engraulis encrasicolus L.) may shed light on teleost reproduction
Source: PLoS One. 2023 Aug 11;18(8):e0289940. doi: 10.1371/journal.pone.0289940 (PMC10420382; doi:10.1371/journal.pone.0289940)
Supplement: S1 File — (ZIP) [file pone.0289940.s008.zip › alignments/anchovy.21801_ANCH.fas]

>ENSONIP00000019732_ONIL
ATGGGTTTGACCAAGCAGTACCTGTGCTAC------------------------------GTTGCCAGCGCTGTTTTTGGG------------------------------GTCATCGGCAGCCAAAAAGCCAACATCACGTATGTG---------------------------------
ACCCTTCGAGGAGGGGAGAAGGGA---------------------CGCTATGTAGCTGTGGCTGCTTGT------------GAACATGTTTTCATCTGGGATGTTCGAAAAGGCGAGAAGGTCTTGATCCTGCAGGGTCAGAAACATGAGGTGACCTTTCTGTGCCCTTCACCTGATGGA
GTTCATATTGCCGTGGGTTACGAAGATGGTGCAGTAAGAATCTTCAGCCTGCTGAACGGTGAGAGCAACGTCTCCTTCAACGGCCACAAGTCTGCAGTCAGCGTCATACACTATGATGCACTCGGGGCGAGACTTGTTACTGGCTCAAAGGACACAGATGTGATCGTGTGGGACATCATC
AATGAGTGTGGGCTGTACAGGCTGAGAGGCCATAAAGATGTCATCACGCAGGCCCTGTTCCTGAGAGACAAGAACCTCCTCGTCACATGCTCCAAAGACAGTTTTGTCAAGTGGTGGGACTTGGACACACAGCACTGCTTTAAGACTATGGTGGGCCATCGCAGTGAGGTT------TGG
GGTATGGTGTTGCTGAGCCAGGAGAGTAGGCTGTTGACGGGCTCTGCAGACAGTGAGCTTCGAGCCTGGGACATCAACTACCTGGAGGAGGCA------------------------------------------------------------------------AAAGCTGAGGGTGAG
CCTAAGGTGAAGAAGGGAAAAACT---CTGTTGGATGATGATGATGAAGAAGACAATAAAGAAGAAGTGGATGAA------AGCCTTGAAGAG---------------------------------------------------------------------------CGCATCCTAACT
TGTGAAAAGGCCGGCTCCATCCTGAGAGAAGCTAGAGATCGCGTCGTCTCACTGACAACAGACCGCCACGCCAGAGTCATCGCCTGCCACGGCAATGACTCAGTCCTGGAGCTCTTCACTGTGCTGTCAGAGGAAGAAGTGCAGAAAAAAATGACAAAGAAGCTGAAGAAAGCCAAAAAG
AAGGCCACC------------------AAAGCTCAGGAAGCTTCAGGTGAGGAGACAGAGCAGCCCGTGGTGAAGAGGATGCTGAAGGACGAGATCATCAGACTAACAAACATCAAAGCATCTTCCAAGATCAGGTGGGTGGACTGCCTGTCATGTGCAGGTGGTGAGCTGAAGGTGGTT
CTGCTGCTCCAGAATAACACCGTTGAGACCTACAGCCTGAAGACCTCACAAAAGACCCCAGTAGCCGATAAAACGGCTCGCCTCACACTCGGTGGACACCGCACAGATGCGCGCACACTGGCGTTCAGCTCAGACAACCTGGCTGTCCTCTCCGCCTCCGGAGAC---ACCGTCAAAGTT
TGGAACAGATCCACTCTGCAGGTGATTCGCACCATGGCCTGCGAATACGCCCTCTGCTCCCTCTTTGTGCCTGGAGACCGACAGATAATCCTGGGAACGAAGAGTGGAAAGCTGCAGATCTTTGAGCTGGGCTCAGGAAGCCTTCTAGAAACTGTAGATGCCCACGATGGAGCTGTGTGG
TCAATTTGCCTGGCCCCAGATCAGAGAGGGATTATCTCAGGAAGTGCAGATAAGACTGTGAAGTTCTGGGAGTTTGAGCTGGTAAAGGACAAGGAGACCAGC---CAGAAA---------------------------CGGCTGACAGTGAAGCACAAACGCACTCTGCAGTTGGAGGAA
GACGTTCTCTGTGTGAAGTTTTCTCCTGACCACAGACTGCTGGCTGTCTCTTTGTTAGACTGCACAGTCAAGATCTTCTACACAGACACACTTAAGTTCTTCTTGTCTCTGTATGGACATAAGCTGCCTGTACTTTGTCTGGACATCTCACACGATAGCACAATTATTGCCACTGGCTCC
GCCGACAGAAACGTGAAGATCTGGGGTTTGGACTTTGGCGACTGTCACCGCTCCATGTTTGCTCATGACGACAGCATCATGTTCCTCCAGTTTGTTCCCAAGACTCATCTGTTCTTCACAGCA---GGGAAGGACAAGAAGATCAAACAGTGGGACGCAGACAAGTTTGAGCACATCCAG
ACACTTGAGGGCCACCATCGGGAGGTTTGGTGTCTGGCCATCAGCCCAAACGGTGACCACCTCGTATCATCATCTCACGACAAGTCCCTGCGTCTCTGGGAGAGGACGAGGGAGCCCATCATCCTGGAGGAAGAAAGGGAGATGGAGCGAGAAGCAGAGTTTGAGGAGAGCTTG------
------------------------------------GCTAAAGGAGATGCA---------CCTGTGGTACCTGGAGAGACGCAAGGAGAGGCAGCACCTGCTGGC---------------------------AAGAAGACCGTGGAGACAGTCAAAGCTGCAGAGCGAATCATGGAGGCT
CTGGAACTCTATAAAGGGGAAACAAGGAAGATGGAAGAGCACAAATATGCCTGTGAGAGTGCAGGCAAAGAGCTTCCTCCACCACAACCCAACCCTATCCTCGTGGCCTTTGGAAATGTTTCGCCCTCCCGCTACGTGTTAGATGTGATAAAGAAGGTCAGATCGAGTGAGCTGGAGGTT
TCTCTGCTGGTGCTTCCTTTTCCTTATGTCCCCGAGCTCCTGAAACTCTTCAACAGTTACATCCAGCAGGGCCTGGAGGTGGAGCTGGTCTGCCGCTGCCTATTTTTCCTTCTCAAGATCCATTTTGGTCAGATCTCCAGTAACCAGATGCTGCTGTCTGTCATCGATGAACTACGGACC
AATACACTCACAAAAGTGCGGGAAATCAGAGATGTGATGGGTTTTAACAGTGCGGCCCTGCAGTTCCTCCAGCGGGAGATCGAGAGCAAAGAGGACGTCATGTTCTTTGCCGATGCTACAGGTCGCCTGGAGGAGAAGAAGAAAAAGAGGAGGAAGAGGGAGAGGGCCGTCTTGACCATT
GCT
>ENSTNIP00000007980_TNIG
ATGGGGTTGACCAAGCAGTACCTGCGCTAC------------------------------GTTGCCAGCGCAGTGTTCGGC------------------------------GTGATCGGGAGCCAGAAGGCCAATGTCGCCTACGTG---------------------------------
ACCCTCCGAGGTGGAGAGAAGGGC---------------------CGCTACGTGGCCGCCGCCGCCTGC------------GAGCACGTGTTCATCTGGGATGTGCGAAAGGGAGAGAAGGTGATGATCCTGGAGGGGCAGAAACACGAGGTGACCTTTCTCTGCCCCTCGCCCGACGGC
GTCCATGTTGCTGTCGGTTATGAGGACGGCGCAGTGCGAATATTCAGCCTGTTGAACGGCGAGAGCAACGTCTCCTTCAATGGCCACAAGTCTGCCGTTAGCGTCATGCGCTACGATGGGCTGGGAGCTCGGCTGGTCACGGGTTCCAAGGACACAGACGTCATCGTGTGGGACATCATC
AACGAATGTGGGCTGTACAGGCTGAGAGGCCATAAAGACCTGATCACGCAGGCCCTTTTCCTCCGAGACAGGAACCTGCTGGTCACCAGCTCCAAGGACAGCTTTGTGAAGTGGTGGGACCTGGACACGCAGCACTGCTTCAAGACCATCGTGGGACACCGTAGCGAGGTGCAGTGTGGG
GGGATGGTGCTGCTGGACCAGGACAACAGGCTGTTGACCGGCTCAGCGGACAGTGAACTGCGAGCCTGGGACATCACCTACCTGCAGGAGATC---------------------------------------------------------------------------------------
---------------------------------------------------------------------GATGAA------AGTCCCGAAGAGGTGCAGAAGCCTCTCTCCTCAGTCCTTTCACGCCTGCTCGCTCACCCCCTCTCCCTCCCTCCTCCCTCCCTTCAGCGCATCCTGAGT
TGTCACAAAGCGGGCTCCATCCTGAGAGAGGCCAGAGACCGCGTGGTCTCGCTCACCACGGACGCCCGCTCCGCCGTCATCGCCTGTCACGCCAACGAGTCCGTCCTGGAGCTCTTCAGAGTCCTGCCGGAGGTCGAGGTGCAGCAGAAAATGAAAAAGAAGGAGAAGAAGGCCAAAAAG
AAGGCAGCT------------------CAAGCTCCGGAGGACGCGGCTGAGGACGCGGGGACGCCGGCGGTGACGAGGACGCTGAAGGACGAGATCGTCAGACTGACCAACATCAAGGCCTCCGCTAAGATCAGGTGGGCGGAGTGTGTGTGGTGTTCTGGTGGCGAGCTGAAGGTGGCG
CTGCTGCTGCAGAACAACACCGTGGAGACCTACAGCCTGAGGACCGCCGACAAGACGCCCGCCGGCACCAAGACGGCCCGCCTGACGCTCGGCGGCCATCGGACCGACGTGCGGACGCTGGCCTTCAGCTCGGACAACCTGGCCGTCCTGTCCGCCTCCGGGGAC---ACGGTCAAGGTC
TGGAACAGGGCGACGCTGCAGGTGATCCGGACCATGGCGTGCGAGTACGCGCTCTGCTCGCTCTTCGTGCCCGGAGACAGACAGATCGTTCTCGGTTCCGAGAGCGGGAAGCTGCAGATCTTCGAGCTGGCCTCGGCAGCCCTTCTGGAGAGCGTGGACGCCCACGCCGGCGCCGTGTGG
GCGCTGTGCCTCGCCCCGGACCAGAGGGGGCTGGTGACGGGCAGCGCGGACAAGACGGTGAAGTTCTGGGACTTTGAGCTGGTGAAGGACCAGGACGCCGGC---CACAAG---------------------------CGCCTGACGGTGAAACACACACGCACGCTGCAGCTGGAAGAG
GACGTCCTGTGTGTGAAACTGTCTCCCGACCACAGGCTTTTAGCCGTCTCCCTGCTGGACTGCACCGTCAAACTCTTCTACGCCGACACGCTGAAGTTCTTCCTGTCTCTGTACGGACACAAGCTGCCCGTCCTGTGTCTGGACATCTGTCACGACAGCACGCTGATCGCCACCGGCTCT
GCAGACAGGAACGTGAAGATCTGGGGTTTGGACTTCGGCGACTGTCACCGCTCCATGTTTGCCCACGACGACAGCGTCATGTTCCTCCAGTTTGTCCCCAAAACTCACCTTTTCTTCACCGCG---GGGAAGGACAAGAAGATCAAACAGTGGGACGCCGACAAGTTTGAGCACGTCCAG
ACGCTGGAGGGTCACCATCGGGAGGTTTGGTGCCTGGCCATCAGCCCCAACGGAGACCACCTGGTGACGGCGTCCCACGACAAGTCCCTGCGTCTGTGGGAGAGGACCAGGGAGCCTGTCATCCTGGAGGAGGAGCGGGAGATGGAGCGGGAGGCGGAGTTTGAGGAGAGCATG------
------------------------------------GCCAAAGGCGACGTC---------CCAGTGGTTCCCGGAGAGACTCCAGGAGAAGCTGCACCAGCCGGC---------------------------AAGAAGACGGTGGAGACGGTCAAAGCGGCGGAGAGAATCATGGAGGCT
CTGGAACTTTTCAGAGAAGAACGCAGGAAGCTGGAGGACCACGAGTACGCCTGCCGGGCTGCAGGCCGACAGCTTCCGGCTCCGAAGCCCAACCCCATCCTCGTCGCCTATGGCAACGTGACGCCGTCCCGCTACGTTCTGGACGTCATCAAGAAGGTCCGATCCAGCGAGCTGGAGGTC
TCCCTGCTGGTCCTGCCCTTCTCCTACGTTCCTGAGCTGCTGAAGCTCTTCAACGCCTACATCCAGCAGGGCCTGGAGGTGGAGCTGGTCTGCCGCTGCCTCTTCTTCCTCCTCAGGATCCATTTCGGTCAGATCTCCAGTAACCAGATGCTGCTGACGGTCATGGACCAGCTGCGCACC
AACACCCTGGCCCGGGTCGGCCAGATCAGGGACGTGATGGGCTTCAACAGCGCGGCGCTGCAGTTCCTCCAGCGGGAGCTGGAGAGCAAGGAGGAGGTCACCTTCTTCGCCGAGGCGACGGGGAAGCTGAAAAAAGTGAAGTTAAAGGGTCGGAGGGTGGAGCCCAGAGTGTCAGATTTA
AAC
>anchovy.21801_ANCH
------ATGAGCACTCAGTACAGCATACTCTTCAAACAAGAACATGCTCATGATGATGCCATATGGACTGCTGCCTGGGGGAAAAGTCTGAATAATGGCTGTGAGACTATAGTGACCGGGTCTTTGGACGACATGGTCAAAGTCTGGAAGTGGTCGGATGAGAGACTCGAGCTTCAGTGG
ACCATGGAGGGTCATCAACTTGGAGTGGTGTCAGTGGACATCAGTCACAACGGGGCCATCGCAGCGTCCAGCTCACTGGATGCACACATTCGACTTTGGGACCTGGAGACCGGTAAACAGATCAAGTCTATGGATGCCGGACCAGTGGATGCATGGACTGTTGCCTTCTCTCCCGACTCA
AAGTACATCGCTACAGGGAGCCACCTGGGCAAGGTAAACATCTTCGGAGTGGAAAGTGGGAAGAAGGAACACTCTTTGGACACTCGAGGAAAATTCATCCTCAGTATCGCTTACAGCCCGGATGGAAAGTACCTAGCAAGTGGGGCCATTGATGGAATCATCAACATCTTTGACATCGCA
ACGGGGAAGCTACTCCATACACTGGAAGGGCATGCCATGCCAATTCGATCACTCACATTCTCGCCTGACTCCCAGCTTCTGGTCACCGCCTCTGACGACGGATACATCAAGATTTACGACGTG------CAGCACGCC------------------------------------------
------------------------------------------------------------------------------------------------------------------------------------------------------------------------------------
------------------------------------------------------------------------------------------------------------------------------------------------------------------------------------
------------------------------------------------------------------------------------------------------------------------------------------------------------------------------------
------------------------------------------------------------------------------------------------------------------------------------------------------AATCTGGCAGGG------------------
------------------------------------------------------------------------------------ACACTGAGTGGACACGCATCTTGGGTCTTGAATGTTGCCTTCTCTCCCGACGACACGCACTTTGTCTCCAGCTCCTCGGACAAAAGTGTGAAAGTC
TGGGATGCCAGTTCCAGGATGTGCGTCAACACATTC------------------------------------------------------------------------------------TTTGAT------------------------------------CATCAGGACCAAGTTTGG
AGT------------------------------------------------------------------------------GTCAAGTACAACGGCACAGGA---TCCAAA---------------------------ATCATC------------------------------------
------------------------------------------------------------------------------------------------------------------------------------------------------------------------------------
---------------------------------------------------------------------------------------------------------------------TCCACG---GGGGATGATCGTGCCATT------------------------------------
------------------------------------------------------------------------------------------------------------------------------------------------------------------------------------
------------------------------------------------------------------------------------------------------------------------------------------------------------------------------------
---------------------------------------CATATCTATGACTGTCCACTC------------------------------------------------------------------------------------------------------------------------
------------------------------------------------------------------------------------------------------------------------------------------------------------------------------------
------------------------------------------------------------------------------------------------------------------------------------------------------------------------------------
---
>ENSTRUP00000006345_TRUB
ATGGGGTTGACCAAGCAGTACCTGCGCTAT------------------------------GTTGCCAGCGCGGTGTTTGGA------------------------------GTCATCGGTAGCCAAAAGGCCAACATTGCCTACGTG---------------------------------
ACCCTGCGGGGGGGAGAGAAGGGT---------------------CGCTACATTGCTGCGGCGGCGTGT------------GAACATGTGTTTATCTGGGACGTGCGAAAGGGAGAGAAGGTGATGATCCTGGAGGGTCAGAAACACGAGGTGACCTTTCTCCGACCCTCACCCGATGGC
GTCAGTATTGCGGTAGGTTACGAGGACGGCGCGGTGCGGATATTCAGCCTATTAAACGGCGAGAGCAACGTTTCCTTCAATGGCCACAAGTCTGCCGTCAGCATCATATGCTACGATGAGCTTGGAGCTCGGCTGGTCACAGGCTCCAAGGACACCGACGTTATCGTGTGGGACATCATC
AACGAATGTGGACTGTACAGGCTGAGAGGCCACAAAGGCCTCATCACACAGGCCCTGTTCCTCAAAGACAAGAACCTCCTGGTCACGAGCTCCAAGGACAGTTTTGTGAAGTGGTGGGACCTGGACACACAGCACTGCTTCAAGACCATAGTGGGACATCGTAGCGAGGTG------TGG
GGGATGGTGCTGCTGGACCGGGAGAGCCGGCTGTTGACCGGCTCGGCAGACAGCGAACTCCGAGCCTGGGACATCACCTACCTGCAGGAGGTG------------------------------------------------------------------------AAAGCCGAGGGGGAG
CCGGAGGAGAAAAGGGGGAAAATTGAGCTGGTGGAAGATGAAGACGAAGGCGACCAGGAAGATGAAGCTGATGAA------GGTCCCGAAGAG---------------------------------------------------------------------------CGCATCCTGAGT
TGTAAGAAGGTCGGCTCCATCCTGAGAGAGGCCAGAGACCGAGTCGTCTCGCTCGCCGCGGACGCCAGGACCGGCGTCATCGCCTGTCACGGGAACGATTCCATCCTGGAGGTCTTCAGAGTGCTGCCAGAAGCAGAAGTGCAGCAGAAAATGAAAAAGAAGGAGAAGAGAGCCCGAAAG
AAGGCGGCC------------------CGAGCTCAGGAAGAAACGGGCGAGGACGCAGGAGAGTTGACGGTGAAGAGGACGCTGAAGGACGAGATCACCAGATTGACCCACATCAAGGCCTCCGCGAAGATCAGATGGGCGGAGTGCCTGTCGTGTCCTGGCGGCGAGCTGAAGGTGGCG
CTGCTGCTGCAGAACAACACCATCGAGACCTACAGCCTGAAGGCCGCCAGCACGACGCCCACCAGCAACAAGACGGCCCGCTTGACGCTCGGCGGCCATCGGACGGATGTGCGGACGCTGGCCTTCAGCTCGGACAACCTGGCCGTCCTGTCCGCCTCCGGAGAC---ACCATCAAAGTC
TGGAACAGGGCGACGCTGCAGGTGATCCGTACCATGGCGTGCGAATACGCACTCTGCTCGCTCTTCGTGCCTGGAGACAGACAGATCATCCTCGGAACAAAGAGCGGGAAGCTGCAGATCTTCGAGCTGGCCTCAGGAAGCCTCTTGGAGACCGTGGACGCTCACGACGGCGCCCTGTGG
TCGCTGTGCCTCGCCCCTGACCAGAGGGGGCTTGTAACAGGAAGTGCGGACAAGACGGTGAAGTTCTGGGAGTTTGAGCTGATAAAGGACGGAGAGATGAGC---CATAAG---------------------------CGTCTGACGGTGAAACACAAGCGCACTCTTCAGCTGGAAGAA
GACGTCCTGTGTGTGAAATTCTCCCCCGACCACAGACTTTTGGCTGTCTCTCTGTTGGACTGCACCGTCAAACTCTTCTACACAGACACGCTGAAGTTCTTCTTGTCTCTGTATGGACACAAGCTGCCCGTCCTTTGTCTGGACATCTGTCATGACAGCACGCTAATCGCCACCGGCTCT
GCTGACAGAAACGTGAAGATCTGGGGTTTGGACTTCGGCGACTGTCACCGCTCCATGTTCGCTCACGACGACAGTGTCATGTTCCTCCAGTTCCTCCCCAAGACTCATCTGTTCTTCACGGCC---GGGAAGGACAAGAAGATCAAACAGTGGGACGCCGACAAGTTTGAGCACATCCAG
ACGCTGGAGGGTCATCATCGGGAGGTTTGGTGTCTGGCCGTCAGCCCCAGCGGCGACCACCTGGTGTCGGCGTCTCACGACAAGTCGCTGCGCCTGTGGGAGAGAACCAGGGAGCCCGTCATCCTGGAGGAGGAGCGAGAGATGGAGCGAGAGGCGGAGTTTGAGGAGAGCATG------
------------------------------------TCCAAAGGCGACATC---------CCAGTGGTACCCGGAGAGGCTCCAGGAGAAGCTGCCCCAGCCGGC---------------------------AAGAAGACCATCGAGACGGTCAAAGCTGCGGAAAGAATCATGGAGGCT
CTGGAGCTGTTCAAGGACGAAAACAGGAAGATGGAAGAACACAAGTACGTCTGCGAGGCTGCAGGCAAACAGCTTCCGCCGCCCAATCCCAACCCGATCCTCGTAGCCTTTGGAAACATCAGCCCGTCGCGCTACGTTCTGGACGTCATCAGGAAGGTCAGATCCAGCGAGCTGGAGGTC
TCCCTGCTGGTCCTCCCGTTCTCCTACGTCCCCGAGCTGCTGAAGCTCTTCAACGGCTACATCCAGCAGGGCCTGGAGGTGGAGCTGGTCTGCCGCTGCCTGTTCTTCCTCCTCAGGATCCATTTTGGGCAGATCTCCAGTAACCAGATGCTGCTGACGGTCATGGACCAGCTGCGCACC
AACACCGTGGCCCAAGTGCGCCAGATCAGAGACGTGATGGGCTTCAACAGCGCGGCGCTGCAGTTCCTCCAGCGGGAGATCGAGAGCAGAGAGGAGGTCACGTTCTTCGCGGAGGCCACGGGGAAACTGAAGGAGAGGAAGAGGAGGAGGACGAAGAGGGAGCGGGTCGTGCTGACCATC
GCT
>ENSDARP00000023281_DRER
ATGGGTTTAACTAAGCAGTACCTGCGCTAT------------------------------GTGGCGAGTGCTGTATTTGGA------------------------------GTGATCGGCAGTCAGAAAGCCAATATCGCCTTTGTG---------------------------------
ACCCTCAGGGGTGGAGAGAAGGGT---------------------CGATATGTTGCAGTGGGGGCTTGT------------GAACATGTTTTCATATGGGATGTCCGCAAGGCTGAGAAGGTTCTCATACTTGAAGGTAAAAAGCATGAAGTGACGTATCTGTGCCCCTCTCCTGATGGT
GTGCATATAGCTGTTGGTTATGAGGATGGAGGTGTGCGAATCTTCAGTTTGCTGAACGGTGAAAGCAACGTCTCCTTCAGTGGACACAAATCAGCCGTTTCAGTCATCAAATACGATGCTCTGGGAGCTCGTCTTGTCACTGGCTCAAGAGACACAGATGTGATTGTGTGGGATGTCATC
AATGAGTGCGGTCTGTACAGACTTAAAGGACACAAAGATGCCATCACACAAGTTTTGTTCTTGGAAAGTAAAAACCTGCTGATTACAAGTTCCAAGGACAGCTTTGTAAAGTGGTGGGATTTGGACACACAGCATTGTTTCAAGACGATGGTGGGACATCGCAGTGAGGTG------TGG
GGAATGGTGCTGTTAAACCAGGAGAACAGGTTGCTTACAGGGTCTGCTGACAGTGAGCTCAGAGCCTGGGACATTCAGGACATTGAGGAGGTT------------------------------------------------------------------------AAGGAATTGGGGGAA
CCACAGGAGAAGAAAGTCAGAACT---CTTCTTGAGGATGAGGAGGAAGATGAA------GAAGGACCCGATGAG------GAGCCAGAAGAA---------------------------------------------------------------------------AGGATTCTCAGC
TGTAAGAAAGCCGGGTCTATTCTGAGAGAAGCCAGAGACAGAGTTGTATCATTGGTTACAGATGCCAAAGCTAAAGTTCTAGCCTGTCATGGCCTGGATGCTACCCTTGAAGTTTTTACTGTACTATCAGAGGAGGAAATCCAAAGAAAAATGGACAGAAAACTGAAGAAAGCCAAGAAA
AAAGCC---------------------AAATCTCAAGAAGGA---GGAGAGGAAGCTTCTGAACCGGTAGTGGAGAGGAAGTTGAAGGATGAAATCATGAAACTGGCAAACATAAGGGCGTCATCCAAGATCAGATCAATGGACTGCCTTTTGGTTCCTAACGGAGAGATGAAAGTTGTT
CTTCTTCTGCAAAATAACACAGTGGAGACATACACGCTGAAGACTACAGAGAAGAATCCCACTGGGAATAAAACCTCTCGCCTCACACTGGGTGGTCACCGTTCAGATGTCAGGACAGTGGCCTTCAGCTCAGATAACATAGCAATCCTTTCTGCCTCAGGAGAC---ACTGTCAAAGTG
TGGAACAGGTCCACCTTGCAAGTTATTCGTACCATGGGATGCGAATATGCTCTCTGCTCGATATTTGTTCCTGGAGACAGACAGATTATCTTAGGAACAAAGAGTGGGAAAATTCAGATATTTGACCTGGCCTCAGGAAGCCTTCTAGAGACGACTGATGCTCATGAAGGAGCTCTTTGG
TCCATGTGTCTCTCTCCAGACCAGAGAGGGATTGTAACCGGCGGTGCTGACAAGACTGTGAAATTCTGGGACTTTGAGCTCATAAAGGATGAGGACTCTATGATAAACAAG---------------------------AGACTGACGGTGAAACACACGCGCACGCTGCAGTTAGATGAG
GATGTGTTGTGTGTTCGCTTCAGTCCTGACCAGAGGCTACTGGCCGTCTCTTTGCTCGACTGTACAGTCAAGATCTTTTACACAGACACGCTAAAGTTCTTCCTGTCGCTGTATGGACACAAACTGCCTGTTCTGTGCCTGGACATTTCACATGACAGCGCTTTAATAGCCACAGGCTCG
GCTGACAGAAACGTGAAGATCTGGGGATTGGACTTTGGAGACTGTCATCGCTCCATGTTTGCTCATGACGACAGTGTCATGTTTCTTCAGTTTGTCCCTAAAACCCATCTGTTCTTCACCGCC---GGAAAGGACAAAAAGATCAAGCAGTGGGACGCTGACAAGTTTGAGCACATCCAG
ACGTTGGAGGGTCATCATCGGGAGGTCTGGTGCCTGGCCATCAGCCCGAATGGAGATCACATTGTGTCCTCGTCTCATGATAAATCTCTCAGGCTGTGGGAGAGAACGAGGGAGCCTATTATCCTGGAGGAGGAGAAAGAGATGGAGAGGGAAGCAGAATTTGAGGAGTCATTG------
------------------------------------GCTAAAGGTGATGAT---------CCTGTGGTTCCTGGAGAGACTAAAGGTGAAGCTGAGCCTGCTGGG---------------------------AGAAAGACTGTTGAGACTGTGAAAGCTGCCGAGCGAATAATGGAGGCC
ATTGAGCTTTACAGAGAGGAAAGCAAAAACCTGGAGGAGCACAAAGCTGCTTGTGAGGCAGCGGGGAAAAAGTTACCACCTCTTAAGATGAACCCCATCCTTATGGCTTTTGGAAATATCTCACCTTCTCGATATGTTTTGGAGGTGATGAAGAAGGTTCGGTCCAGTGAGCTGGAGGTG
TCTCTGCTGGTGCTGCCCTTTCCATATGTCCCTGATCTGCTGAAGCTCTTCAATGCTTATGTAAAGGAGGGTCTGGAGGTTGAGCTGGTTTGTCGCTGCCTCTTCTTCTTGCTCAGAGTCCACTTTGGTCAGATCACCAGTAATCAGATGCTGCTGTCTGTGATTGATGAGTTACGGGCC
AACACGATCTCTAAAGTGCGAGAGATCAGGGATGTCCTGGGTTTCAACAGCGCTGGTCTTCAGTTCCTGCAGCGGGAGATTGAGAGCAGAGAAGATGTGACGTTCTTTGCTGATGCCACAGACCGCTTTGAAGAAAAGAGGAGAAAGAGGAGGAAACGGGAAAGAGTTATTCTCACAATC
ACA
>ENSGACP00000010916_GACU
ATGGGGTTGACCAAACAGTACCTGCGCTAC------------------------------GCCGCCAGCGCCGTGTTTGGC------------------------------GTGATCGGCAGCCAGAAGGCCAACATCGCCTACGTG---------------------------------
ACCCTCCGGGGGGGGGAGAGGGGC---------------------CGCCACGTCGCCGTGGCCGCCTGC------------GAACACGTGTTCATCTGGGACGTCCGTAAAGGAGAGAAGGTCTTGATCCTTCGGGGCCAGAAGCACGAGGTGACCTTCCTCTGCCCC---CCCGACGGC
GTCCACATCGCCGTGGGTTACGAGGACGGCGCCGTGCGCGTCTTCAGCCTGCAGAACGGCGAGAGCAACGTGTCCTTC---GGCCACAAGTCCGCCGTCAGCGCCATGAGCTACGACGCGCTCGGGGCTCGGCTGGTCACCGGCTCCAGGGACACGGACGTGATCGTGTGGGACATCGTC
AACGAGTCGGGGCTCTACCGCCTGCGAGGCCACAAGGACGTGGTCACCCAGGCGTTGTTCCTCAGAGACAGGAACCTGCTGGTCTCCAGCTCCAAGGACAGCTTCGTGAAGTGGTGGGACCTGGACACGCAGCACTGCTTCAAGACCATGGTGGGCCACCGCAGCGAGGTG------TGG
GGCATGGTGCTGCTGAACCAGGAGAGCCGGCTGCTAACGGGCTCAGCAGACAGCGAGCTCCGAGCCTGGGACCTCCGCTACCTGCAGGAGGTGAGGAGGCACACGGAGGACGCGTGGCTCTCGATCCCGGTTCACCTGATGTCCGATTCATTAACCATACAAGAGAAAGCTGAGGGGGAG
CCAGAGACCCAGGAAGGA------------------------------------------------GGGGATGAA------GGTCTTGAGGAG---------------------------------------------------------------------------CGGATCCTCCGC
TGTCAGAAGGCCGGCTCGCTCCTGCGGGAGAGCCGAGACCGAGTCGTCTCGCTGGCAGCCGACGCCAAAGGCCGAGTCATCGGCTGCCACGGCAACGACTCGGTGCTGGAGCTCTTCACCGTGCTGGAGGAGGAGGAGGTGCAGCAGAGGATGACGAAGAAGCAGAAGAAAGCCAAGAAG
AAGGCGGCCTTATTGCTGTGCGGCTGCAGGACTCAAGGAGACGCACGCGAGGAGGCG---------------AAGCGGACGCTGGCGGACGAGATCCTCCGGCTGACCAACGTCAAAGCCTCCGCCAAGATCAGGTGGGCGGACGTCTTGTTGTGCGCGAGCGGCGAGCTGAAGGTGGCG
CTGCTGCTGCAGAACAACACCATCGAGACCTACGCCCTGAAGATGTCGGACCGGGCCCCCGCCCCCAACAAGACGGCCCGCCTCACGCTGGGGGGCCACCGCACCGACGTCCGCACGCTCGCCTTCAGCTCGGACAACCTGGCCGTGCTCTCCGCCTCGGGGGAC---ACGGTCAAGGTG
TGGAACAGGTCGACGCTGCAGGTGATCCGCACCATGGCCTGTGATTACGCCCTCTGCTCGCTGTTCGTGCCCGGAGACCGGCAGGTCATCCTGGGAACCAAGAGCGGGAAGCTGCAGATCTTTGAGTTGGCCTCGGGGAGCCTCCTGGAGACGGTGGACGCCCACGACGGATCTCTGTGG
TCCCTGTGCCTCGCCCCGGACCAGAGAGGGATCGTGACCGGAAGTGCCGACAAGACGGTGAAGTTCTGGGAGTTTGAGCTGATGAAGGACCAGGCGAGCGCT---CAGAACTTCTTTCAAATGATCAGAAGCCTCATCAGACTT------------------------------------
------------------------------------CTCGTCGTGATATCTATTCTA---------------------------------------------------------------------------------------------------------------------------
---------------AAAATGAAAGGT---------------------------------------------------------------------------------------TTTACAGCTCTTCTTAAATCACACAATATAAAAAAATAC------------------AGGATTTCA
TCTGCGGAAGGAAGGTTT------------------------------------------------------------------------------------------------------------------------------------------------------TCTCTCTTATTC
TTATATATAAGAATGATGCCATATTTTCCCTCAGGAGCTGACGGTGAGGCACACGCGCCCCCTGCAGTTGGAGGGAGGACGTCCTGTNTTCTTTTGAACGTGGGCGGGGGCGGCGCTGACGTGCAACCGTCCACGCGGACCTTGAATACGACTTTGCAGGCGGAGAGGATCATGGAGGCT
CTGGAGCTTTACAAAGAGGAAACAGGAAGATGGAGGAGTATAAATACGCCCTGTATGGCGGCGGTGACCGAGCTCCCTCTGCCGAAGCCGAACCCCATCCTCGCTGCGCTGGGGAACGTTTCGCCGTCGCGCTACGTGCTGGACGTCATAAAGAAGGTCCGGTCCAGTGAGCTGGAGGTG
TCCCTGCTGGTGTTACCGTTCCAGTACGCCCCCCCGCTGCTCAGGCTGTTCAACGACTACATCCAGCAGGGCCTGGAGGTGGAGCTGGTCTGCCGCTGCCTCTTCTTCCTCCTCAAGATCCATTTCGGTCAGATATCCAGTAACCAGATGCTGCTGTCCGTCATCGACGAGCTGCGGACC
AACACCGTCTCCAAAGTGCAGGAGATCCGG------------------------------------------------------------------------------------------------------------------------------------------------------
---
>ENSXMAP00000009888_XMAC
ATGGGTTTGACCAAACAGTACCTGCGCTAC------------------------------GCCGCCAGCGCCGTGTTCGGC------------------------------GTCATCGGCAGCCAGCGGGCCAACATCGCCTACGTC---------------------------------
ACGCTTCGTGGTGGGGAAAAGGGC---------------------CGCTACGTTGCCGTAGCTGCGTGC------------GAACACGTCTTCATCTGGGACGTCCGAAAAGGAGAGAAGGTCCTGATCCTGCAGGGCCAGAAGCACGAGGTGAGCTTCCTCTGCCCGTCTCCGGACGGC
GTTCACGTCGCCGTGGGTTACGAGGACGGCATGGTGCGGATCTTCAACCTGCTGAGCGGGGAGAGCAACGTTTCCTTCAACGGACACAAGTCCGGTGTCACGGCGATGAACTACGACGCTCTGGGCGCGCGACTCGTCACCGGCTCCAAGGACACAGATGTGATCGTGTGGGACATCATC
AACGAGTGTGGACTGTACCGGCTGAGGGGACATAAGGACTTCATCACGCAGGCCTTGTTCCTTAAAGATAAGAACCTCCTGGTGTCAAGCTCCAAGGACAGCTTTGTGAAGTGGTGGGATCTGGACACGCAGCACTGCTTTAAGACCATGGTGGGCCATCGCAGCGAGGTG------TGG
GGAATGGTTCTGTTGGACCGGGACAACAGGCTGCTGACGGGATCGGCCGACAGCGAGCTCCGTGCCTGGGACATCCGCCGCCTGGAGGAGGGA------------------------------------------------------------------------AAGGCTGAGGGTGAG
CCCAGAGTGAAGAAGGGGAAAACT---CTGCTGGAAGATGATGAGGATGATGATGGCAAAGAAGAAGAGGAGGAGGCGGAGAGCGTGGAAGAG---------------------------------------------------------------------------CGCATCCTGAGC
TGTAAGAAGGCCGGCTCCATCCTGAGAGAAGCCAGAGATCGGGTCGTTTCGCTGACAGCAGACTCCAAGGCCAGAGTCATCGCCTGCCATGGAAACGATGCGGTACTGGAAGTGTTCACGGTGCTGTCTGAGGAGGAAGTGCAGAGAAAAATGAACAAGAAGCTGAAGAAAGCCAAGAAG
AAAGCAGCC------------------AAAACGCAGGAAGATGCAGGTGATCAGACAGCAGAGCCAGTGGTGGAGAGAACGCTGAAGGACGAGATTATTAGACTGACGAACATCAAGGCTTCTGCAAAGATCAGGTGGGTGGACGTCCTGTCGTGTGCAGGCGGAGAGCTGAAGGTGGCG
CTGCTGCTTCAGAACAACACTGTCGAGACCTATAGCCTGAAGACCTCCGACAAGAACCCGGCGGCCAATAAGACGGCCCGGCTCACGCTGGGCGGTCACCGCACCGACGTCCGCACGCTGGCCTTCAGCTCCGACAACCTGGCCGTCCTGTCGGCCTCCGGAGAC---ACGGTCAAAGTC
TGGAACAGGTCAACTCTGCAGGTGATTCGCACCATGGCGTGTGAATACGCGCTCTGCTCGCTCTTTGTGCCCGGAGACAGACAGATAATCCTGGGAACGAAGAATGGGAAGCTGCAGATCTTTGAGCTGGCCTCAGGAAGCCTTCTGGAGACTGTGGACGCCCACAGTGGAGCTGTGTGG
TCACTGTGCCTGGCACCGGATCAGAGAGGAATTATCTCTGGAAGTGCTGATAAGACGGTAAAGTTCTGGGAGTTTGAGCTCGTCAAAGACAAAGGAACGGAC---CAGAAG---------------------------CGGCTGACGGTGACACACACTCGCACGCTGCAGCTGGAGGAA
GACGTTCTGTGTGTGAAGTTTTCTCCTGATCACAGACTGCTGGCCGTCTCTTTGTTGGACTGCACCGTCAAGGTCTTCTACACAGACACCCTGAAGTTCTTCTTGTCTCTGTATGGACACAAGCTGCCTGTCCTTTGTTTGGACATCACACATGACAGCGCTCTGATCGCCACCGGCTCT
GCAGACAGGAACGTAAAGATCTGGGGTTTGGATTTCGGCGACTGTCACAGATCTTTGTTCGCTCATGACGACAGTGTCATGTTTCTCCAGTTCGTCCCCAAGACTCATTTGTTCTTCACTGCC---GGGAAGGACAAGAAGATCAAGCAGTGGGACGCTGACAAGTTTGAGCACATCCAG
ACCCTGGAGGGTCACCATCGGGAGGTCTGGAGTCTGGCCATCAGCCCCAACGGAGATCACCTGGTGTCTTCGTCTCACGACAAGTCCCTGCGTCTGTGGGAGCGGACCAGGGAGCCCATCATCCTGGAGGAGGAGCGGGAGACGGAGAGAGAAGCTGAATTTGAAGAGAGCTTG------
------------------------------------GCCAAAGGAAACGCA---------CCTGTGGTACCAGGAGAGACGGAGGGCGAGGCGGCACCAGCTGGG---------------------------AAGAAGAGCATCGAGACGGTGAAAGCTGCGGAGCGAATCATGGAGGCT
CTGGAGCTTTACCGAGAAGAAACCAGGAAGTCGGAGGAGCACAAGTATTTCTGCGAGAAGGCTGGGAAAGAGTTGCCTCCTCCTGAAGCCAACCCTATCCTCGTTGCCTTTGGAAACGTTACTCCGTCCCGCTACGTTTTAGATGTCATAAGAAAAGTCAGATCCAGTGAGCTGGAGATT
TCTCTGCTGGTGCTGCCGTTTCCTTACGTCCCTGAGCTGCTGAAGCTTTTCAACACCTACATCCAGCAGGGCCTGGAGGTGGAGCTCGTCTGCCGCTGCCTGTTCTTCCTTCTCAAGATCCATTTTGGTCAGATCACCAGTAACCAGATGTTGGTGTCCGTCATCGACGAGCTGAAGACC
AATACGCTCTCCAAAGTCTGCCAAATCAGAGATGTGCTGGGCTTTAACAGCGCCGCCCTCCAGTTCCTCCAACGGGAGATCGAGAGCAAAGAGGACGTGATGTTCTTCGCCGATGCCACAGGCCAACTGGAGGAGAAGAAGAAGAAAAGGAGGAAGAGGGAGCGCGCTGTTCTGACCATC
GCT
