# Supplementary material for: Global expression pattern of genes containing positively selected sites in European anchovy (Engraulis encrasicolus L.) may shed light on teleost reproduction
Source: PLoS One. 2023 Aug 11;18(8):e0289940. doi: 10.1371/journal.pone.0289940 (PMC10420382; doi:10.1371/journal.pone.0289940)
Supplement: S1 File — (ZIP) [file pone.0289940.s008.zip › alignments/anchovy.22014_ANCH.fas]

>ENSONIP00000018483_ONIL
ATGCTCAGACGGATACTGCAAATGACTCCCGGGAAGGGAGGGTCCCAGAATGCAGAGTCAGAGCAGCCCAGCACCGACCTTAACCACGATCAGACATCTGAGGGCTTCATCTGTCCTCAGTGCATGAAGTCTCACAACTCTGCAGAGGAGCTGTTCAAGCACTATGAGCTGTTCCATGAT
ACCGGAGAGCTCCCTGCTCACGTGGCCCCCACTAGG---------------GAAGACCTCACAATGCTGCGGCAGGAGGTCCAGGACCTGCACGCTTCTCTCAAGGAGGAAAGATGGTTCTCTGGGGAGCTAAAAAAAGAGTTAGACAAAGTCCAAGGACACCTGAAG------------
---CAGAAAGAC---------------------------------------------------------------------------------------AAATACAGCAGATCATCAGTCGCTAATATGTCATGCTGTTTTTCAGTACTTGAAAGGAAGCTGAATGAAGCTGAGACAGAG
AAGTTCAACATCAAACAGATGAAAGACCTGTTTGAGCAGAAGGCTGCCCAGCTGGCCACAGAGATAGTAGATTTGAAGTCCCGTTACGATGAGGAGAAAAGCCTCCGGGAGGCTGCTGACCAGAGATTAGCAAAGTTGAACGAACAACTGCAGGAAGCGAAGGAGGAGAACGAGCGACTC
CAAACAGAGCTGCTGCAGCGACCGGGCGTTGAGGATGTCGAGGTTCTGCAGAAGGAGCTGGTCCAGGTGCAAACGGTGATGGACAACATGACCCGTGAGAGGGAGGAAGAGTCAGAGCGCCTCAAAAACCATTACGAGCAACTGCAGGCTAATTATACTACCTCA---------------
GAGATGACCATTTCCCAACTGAAGGCAGAGCTGGAGAAGGGTCCTCAGGAAGCAGCCGTCTACACGCAACAGATCCATGAGTTGCAGAGCAATTTGAATAACTTGCAGCAGCAAAGTCAGAGCCTGTCTGAAAAGCTTGCACGCAAGGAGAAGGAGTATCAAGATCTGGACGAGCATCTA
GGAGCTGAGAAAGCTTCCAAGAAGGAAGTCCAAGAAAGCCTGAGGGAAAGGGAATTAGAAGTGCAAGAGCTGCAGGCTCGGGCCACAGGGGCTGAGGCGTCCCTGCACAAAGCCCAGACGGAGGTCACAGAGAGGGCTGAGGAGGTGGCAAAGTTAAAGAGTGAGATTGCAGAGCTAGAG
GTGAAGCATGCGGAGCTAAAGGTTGAGAGGAAACAGCTGGAACAGCAGCGGGAAGAAAAGGAAAACCAAGGTGCTCAGCAGCAGACTGAGATCAGTCAGCTGCATGCCAAACTGTTGGAGGCAGAGAGGCAGCTGGGTGAGGTGCAAGGTCGATTGAAAGAGCAGAGGCAGCTGTCGGGG
GAGAAACTCAAGGACCGCGAGCAGCAAGCAGCCGACCTGCAGCTCAAACTCTCCCGTGCAGAGGAACAGCTGAAGGAGAGTGCCAGTAAGAGCACAGACCTGCAGCACCAGGTGGAGAAAGCCAAGCAGCAGCACCAGGAGCTGCAGGCACTGCAGCAAAACACCAACGGCAAACTCCGT
GAGGCGCAGAATGACCTGGAGCAGGTGTTGCGTCAGATCGGAGATAAAGACCAGAAGATACAGAACCTGGAAGCTTTGCTTCAGAAGAGTAAAGACACAGTGAGCCAGCTGGAAGCTGAGAGAGAGGACCTGTGTGCCAAAATCCAGGCCGGGGAAGGAGAGACAGCTGTCCTTAACCAG
CTTAAAGAGAAAAACCATGCACTACAAGTGTGGGATTCAAAGGTAACACAGTTGACAGACAAGCTCAAGAACCAATCAGAGAGCAACAAGCAAGCACAAGATAATCTACACAAGCAGGTCCAGGAGCAGAAGACTCTGCTCCGCTCGGCCCAGGACCGAGCTCATACCCTGGAGACTTCA
GTCACTGAACTCACCACCCAGCTCACGGAGAGCAAGGAGAAAGTAGCCCAGTTGGATACTCAG---CTGAAGGCAAAGACAGAGCTGTTGCTCTCTGCAGAGGCAGCTAAGGCTGCACAGAAAGCAAACCTAGAGAACAGCCTGGAGTCTGCCCAACATGCACTACAGGACAAGCAGCAG
GAGCTGAATAAGGTTCAGAAGAACCTGGAGGATCATGCCCAAAGGCTCAAAGAGAGACAAGAGCAGTGCACACAGCTGGAAAGCAGTCTGAAGGAATGCAAAGATAAGTTACTGGCCTCAGAGCAGCAGATAGAGCAGCTGGAGGGACTCTGCAAG---AAATTGGAGTCACAGGTAGGG
GAGATGCAGGCTGCACGGGATCAGGTGCAGCAGGAACTGCAGCAGCTGCAGAAGGAAAGTTCGGAAGTTAAAAAGAAAGCCAAGGAGCTGCAACGCTCACTGGAAACTGAGAAATCAGGGGCTACAAGT---------CTGCAGGAGGAATTAAAGAAAAAGACAGGTACCTTGAGTGAT
GTCCAGCAGAAGCTAGCACAGTCCGAGCAGGAGATTGCTACTTTGAAGGCAAACCTGGAAAAGGTGACCCAGGAGGGAAAGTCTCAACATGCAGAGCTGGATAAAAAAGCTCAGAGTCTGACAGCAGAGTTACAAAAGGCCCAAGAGGAAAAAAAGGCTCAACAAAAGGAGCTTGCAGCT
ACTCAGGAGAGTCTCGGAAAGGCTAACAAAGCACTGAAAGAGAGTCAGAGTCAACTGGACACTGAGAGGAAGAACCATAAATCAGCTATAGAGGAGAAGGATAAGTCTAATGAAAAAGCAAGACAGGAGCTTCTGAAAAATAATGAGTCCATCACAAAGGCAATGAAGGAATCCAAAGAA
CAGCTGGAGCAGATGAGAGAGGCAGAGAAACAGCTAAAAGTGCAGCTGACCTCATTAGAACAACAGCACACAAAGACTCAGGAGACACTGAGGGAAAAGGAGAACGAGCTGGAAAAGCTGCGGATGCAACTGAAGACGACCCAGGGATCTTTGGAAGAAGAGATTAAGAAACTGAATGGC
CAAGTGACAGAGCTTAAGGAAGCTGGTGTCAAGAAAGCACAAGAAGAAAATAAGCTGAAGGCACAGGTGTCGGGGCTCGGCCAGGAGCTGACCTCTGAGAAGAGCCGGACAGCAGAGCTGCAGAAGGCCTTGGAGCAAAGCAAGGAACACATCAATAAACTTCAATCTGACGTGTACGGA
AAAGACTCTGAGGTTTCTGCCCTCCGTCAAGATCTCAAGGCATCAGAGCAGAAACTGAGCATGGGTCAGGAGGAGCTGGCTGCTAATCGAACCCATCAGTCAGGCTTAGAGTCCCAGATCCAGGACTTGAAATCAGGCCGGAGCTCGCTGGAGCAGGAGGTCGCCAAACGGGACGAGAAG
CTCCAACAGCAGGAGCAAACCCTGAAGGAGCTACAGAAGCAAAAGGGTCAAGTTAAGGAGGAGCTGGACAAGGAGAAGAGCAATGTGGAGGAGCTGAACAAAGCGAAGAGTGTCCTGGAGAAGAACAACAGCAGACTGACTTCAGAGTTAAAAACACTAATGGAGAAGAGCGAGAAGGAG
CTCGGCGAATTGCAGGAAGCCAAACAGCTGTTGATCCAGCAGAAACTTGAGCTGCAGGCTCAGGTGGAGGCAGCACAGGGTGCTCTCAAGCAGGAGCAGAAGGAGCACCAGACCACCAAGGACAGCAGGAGTGAGAGGGAGGAGCAGCTCCTAGCCCAAATCAGGGACGCTCAGGATCAG
CTGCAAAAGGCAGCAGAGAAGAAGAGATGGGAAGAGCAGGTGAAACGTGGGGAGGAGACAGAAGCTAAGATGGGTTTGCAGGTGACAGCCCTGAATGAAAACGTGGCCACGTTGAAGAGGGAATGGCAGGGCAGCCAGCGGAGAGTCGGCGAACTCGAGAAGCAGACGGATGAGCTGAGA
GGAGAAATCGCTGTGCTGGAGGCCACCGTGCAGAACAACCAGGATGAGCGACGGACTCTTTTGGAAAGGTGCGTGAAGGGTGAAGGTGAGATCGAGAAGCTCCAGGCCAAAGTGGTGGAGCTCCGGAGGAAACTGGATGACACGACGGCTGCCATGCAGGAGCTCGGCAGAGAGAACCAG
TCGCTTCAGATCAAGCAGTCACAGAGTCTGACCAGAAAGTGGGCTGAGGATCACGAAGTGCAGAACTGCATGGCCTGTGGGAAAGGCTTCACCGTCACTGTCAGGAAGAATGTCCAGCACCACTGCAGACATTGTGGAAACATCTTCTGTGCCGAGTGTTCGTCAAGGAACGCCCTCACT
CCGTCCTCTAAAAAGCCAGTGCGCGTGTGTGAGACGTGCTTCGAGGAGCTCCAAGGC
>ENSTNIP00000015112_TNIG
ATGCTCAGAAGGATACTTCAAATGACCCCTGGGAAGGGGGGCTCCCAGAATGCAGAATCGGAGCCGCCCAGCGCAGAACTGAACCACGATCAAACCTCAGAGGGCTTCATCTGTCCTCAGTGCATGAAATCTCACAACTCTGCAGAGGAGCTCTTTAAGCACTATGATCTGTTCCATGAT
ACTGGAGAATTACCTGCTCACGTGGCCCCCACTCGT---------CAAAGGGAAGACCTTACAATGTTGCGACAAGAGGTTCAAGACCTGCATGCATCTCTCAAAGAGGAACGATGGTTCTCTGGAGAGCTGAAGAAAGAACTAGACAAAGTCCAGGGACACCTGAAG------------
---CAAAAT---------ATTGAAGCAAACTCTTGCTGTAACTGGTTTAATCTTTCTCTATATCTACAGACC---------------------------------------------------------------------------CTTGAAAGGAAGCTGAATGAAGCAGAGACTGAG
AAGTTCAACATCAAGCAGATGAAAGACCTGTTTGAGCAGAAGGCTGCCCAGCTGGCCACAGAGATAGTAGACCTAAAGTCCCGCTATGATGAAGAGAAGAGCCTCCGAGACGCTGCTGACCATAAACTGGCCAACCTGAATGAACAGCTGCAGAGGGAGAAGCAGGAGAAGGAGAGACTG
CTAACAGAGCTGCTGCAACGGCCGGGCGTGGAGGACGTGGAGGTGCTGCAGAAGGAGCTGGTGCAAGTGCAGACGCTGATGGACAGTATGACCCGTGAGAGGGAAGAAGAGTCTGAACGTCTCAAAAACCACTACGAGCAGCTGCAGGCGAATTACACTAACTCA---------------
GAGATGACCATTGCCCAGCTGAAAGCGGAGCTGGAGAAAGGTCCGCAAGAAGTAGCTGTCTACACAAAAGAGATCCACGAGCTGAGGAGCAGTCTGAACAGTCTGCAGCAGCAGAGTCAGAGTCTGTCAGAAAAGCTTGAACAGAAGGAGAAAGATTATCTACAGCTGGAGGAAATGTTG
GCTAAGGAGAAAGGCAGCAAGAAGAAAGCCCAAGACGGTCTGAAGGAGAGGGATCAGGAGGTTCAGGAGCTCCAGGCTCGGCTCGCTGGGGCTGAGACGTCTCTGCAGAAGGCCCAGGCAGAGCTCCAGGAGAGGACTGAGGAAGTGTCCAAGCTGAGGAGCGAGATGGGGGAGCTGGAG
GTGAAGCATGCAGAGTTGAAGGTTGAGCGAAAACAGTTGGAGCAACTACGGGAAGAAAAGGAGAGCCATGGAGCCCAGCAGCAGACTGAGATCGGTCAGCTGCATGCCAAACTGCTGGAGACCGAGCGGCAGCTAGGTGAAGTTGAAGGTCGTCTTAAAGAACAGAGGCAGCTGTCAGGG
GAGAAGCTAAAGGACCGTGAGCAGCAAGCTGCTGACCTCCAACTTAAACTGTCCCGTACAGAAGAGCAGTTGAAGGAGAGTGCCACTAAAAACACAGACCTGCAGCATCAGCTGGAAAAAGCCAAGCAGCAGCACCAGGAGCTGCAGGTGTTGCAGCAAAACACCAACGGCAAACTCCGG
GAGGCACAGAATGACCTGGAGCAAGTCCTGCGTCAGATTGGTGATAAGGACCAGAAGATTCAGAACCTGGAGGCTCTGCTGCAGAAGAGCAAAGACATTGTGAGCCAGCTAGAAGCTGAGAGAGACGACCTGTGTGCCAAGATCCAAGCCGGAGAGGGAGAAACGGCCGTGCTCAACCAG
CTTAAAGACAAAAACCAGGCTTTACAG---------GGACAGGTTACACAGCTGACAGACAAACTGAAAAACCAATCAGAGAGCAACAAACAAGCTCAGGATAATCTGCACAAGCAGGTCCAGGAGCAGAAGACCCTGCTGCGCTCAGCGCAGGACCGAGCCCATACTATGGAGACCACG
GTCACCGAGCTCACGGCTCAACTCACCGACAGCAAGGAGAAAGTATCCCAGCTAGATGCTCAG---CTGAAGGCCAAAACAGAAATGCTGCTGTCTGCTGAAGCTGCGAAGGCTGCGCAGAAAGCCAACATGGAGAACAGCCTGGAGACCGCTCAGCATGCTTTGCAGGACAAGCAGCAG
GAGTTAAACAAAGTGCAGAAGAAGATAGAGGAGCAGACCCAAAGCCTCAAGGAGAAGCGAGAGCAGTGCACGCAGCTGGAAACCAACGTGAAGGAATACAAAGACAAACTACTGGCTTCAGAGCAGCGTACCGAGCAGCTACAGAGCCTGAATAAG---AGACTGGAGTCCCAGCTTGGG
GAGCTGCAGACTGCACATGAGCAGGTGCAGCAACAAGTGCAGAAGCTGCAGAAGGAAAGCACAGAGATGAAACAGAAAGCTAAGGAGCTCCAGCACTCCCTGGAGACAGAGAAGGCAGGCTTAGTGTCCGAATTAACATTAATGGAGAAGATAAAGACAAAGACGGCTGCTCTGACTGAG
GTTCAGCAGCAGCTAAAGGGCTGCGAGCAGGACAGAGCTACTCTCACAACGAACCTGGACAAAGCAAACCAAGAG------------CAAATCCATCTGAACAGTAAACTTCAAAACCTCCTGGCAGATTTACAAAAGGCCCAGCAGGAGAAAGAGGCTCACAAGAAGGAGATTGGCTCC
TTGCAGGAGAACCTAGGAAAGACCAAAAAGGCACTGAAAGAGAGTCAGAATGTACTGGATGCTGAGAGGAAGAGCCATCAGTCAGCTGTGGAGGAGAGGGACAAGTCCAACCAGAAGGCCAGACAGGAGCTTCTTAAGAAGAATGAGGCCCTGACCAAGACAATGAATGAGTCTAAAGAT
CAGCTGGAGCAGATGAGAGAGGCGGAGAAAAGCTTGAAGGTTCAGCTGACTTCAGTGGAGCAGCAGCAGGTAAAAGCTCAGGAGGCCCTAAAGCAGAAGCAGAACCAGCTGGAGAAGCTGCAGGCACAGCTGCAGACTGTGGAAGGGAGCCTGGAGGTGGAGACGAAGAAACTAAAGGGC
CAAATAGCAGAGTTACAAGAGAGCGGTGTCAAAAAGGCAGAAGAGGAGAAGCAGCTTCGGGCACAGGTGGCAGGACTGAGCGAAGAACTGGCTTCCGAGAAGCGTCGCACGACAGAAGTGCAGAAGGCTTTGGAGCAAAGCCAGGAAAGCCAGAGCAAGCTGCAGTCTGACCTTTACGGC
AAGGAGACCGAAGTGTCTGCCCTGCATCAGGACCTGAGGGCCTGTGAGGAGAAGCTGAAACTTGCCCAGGAGGAGCTGGCTGGTAATCAGACCCATCAGACAGGTTTAGAGGCTCAAATCCAGGAACTACAGGTGAGTCGAGGCTCCCTGGAGGAAGAGTTGGGGAAACTAGAGCACAAA
CTCCAACAGCGGGAGCAAACTTTGAAAGACTCAGAGAAGCACCAGACTCAAGTGAAGGAAGAACTGAAGAGGGAGAAAAGTAAAGCAGAGGAGCTGAATAAACTCAAGAATGACTTGGAGAACAACTCCTCCAGACTGGCTGCAGATTTGAAAGCGCTAAAGGAGAAAAGTGACAAGGAG
CTGGGCAACCTGCAGGAGGCCAAGCTGCTGCTGATCCAGCAGAAGTTGGAGCTGCAGACTCAGGTGGAAGCAGCACAAGGTGATCTGGAGCAGGAGAGGAAGGAGCACCAGTCCACCAAAGACGGCAGCCTGCGAAGAAAAGAGCAGCTCCTGGCCCAAATCAAGGATGTCCAGGATCAA
CTG------TCGTCTGAGAAGAAAGCCAGAGAGGAGCAGGCCAAGCGTGGCGAGGAGGCGGAGGCCAGGACCAGCGCGCAGGTGACGGCTCTGAACGAGAACGTGGCCACGCTGAAGAGGGAGTGGCAGGGCAGCCAGCGGAGAGTTGGCGAGCTGGAGAAGCAGACGGATGACCTGAGA
GGAGAGATCGCTGTGCTGGAGGCCACCGTCCAGAACAACCAGGACGAGAGACGCGCACTTCTGGAGAGGTGTGTAAAGGGCGAAGGTGAGATAGAGAAGCTGCAGGCCAAAGTGGTGGAGCTGAGGAGGAAACTGGAGGACACCACAGCTGCCATGCAGGAGCTCGGCCGAGAGAACCAG
TCACTCCAGATCAAGCAGTCCCAGTCTCTGACCAGAAAGTGGGCCGAGGATCATGAGGTGCAGAGCTGCATGGGCTGTGGGAAAGGCTTTTCAGTCACCGTCAGGAAG---------CACCACTGCAGACACTGCGGGAACATTTTCTGTGCCGAGTGTTCGTCGAGGAACGCCCTCACA
CCGTCCTCCAAAAAGCCAGTCCGGGTGTGTGAGACCTGCTTCGAGGAGCTCCAGGGC
>anchovy.22014_ANCH
---------------------ATGACTCCTGGGAAGGGAGGCTCCCAGAGCTCTGAGTCAGACCCTCCCTCTGCTGACCTCAACAGCGAGCAGACGTCTGAGGGTTTCATATGCCCCCAGTGCATGAAGTCCCATAACTCTGCAGAGGAGTTGTTCAAGCACTATGAGGTGTACCACGAG
ACCGCCGATCAGCCCTCGCCCTGGGCTGCTGGAAGG---------------GAAGATCTCAACCTGCTCAGACAAGAGGTGAATGACCTGCAAGCTTCACTGAAGGAAGAGCGATGGTTCTCTGGAGAGCTGAAGAAGGAACTTGACAAGGTTCAAGGGCATCTGAAG------------
---CAAAACGATGGCCAACCAGGATCAGAATCA---------------------------------ACAGAT---------------------------------------------------------------------------CTGGAGATCAAGCTTAACGAGGCAGAAACTGAG
AAATTCAACATCAAACAGATGAAGGACCTGTTTGAACAGAAAGCTGCCCAGCTGGCCACAGAGATAGTGGACATCAAGTCGCGTTATGACGAGGAGAAGAGCTTACGGGAGGCGGCAGACCAGCGGCTCTCTGGACTGACACAGGAACTGCACAGAGAACGGCAGGAGAAGGAGAAACTC
AACACTGAACTGCTGCAGAGGCCGGGTCAGGAGGATGTTGATGTTCTGAAGAGGGAGCTGGTGCAGGTCCAGACCCTGATGGACAGCATGACGCGCGAACGAGAGGAGGAGTCGGAACGCCTAAAGACCCAATACGACGAGCTGCTCGCCAACCACACTACCTCA---------------
GAGAAAACCATCTCCCAACTGAAGGCTGAACTGGAGAAGGGGCCTCAGGAGGCTGCAGTCTACACGCAGCAGATTCACGAGCTGCAGGGCAACCTCAACAACCTACAGCAGCAGAACCAGAACCTCTCGGAGCGTCTGAGCAAGCGCGAGCTGGAGCAGCGTGATCTTGAAGAGCGCCAC
AGCGAGAGCCAGGCCTCGGCGCGGAGCCTGCAGTCCAAGTTGCAGCAGCGGGAGCTGGAGCTGCAGGAGGCGCAGGCCCGCGGCGCCCAGGCCGAGGCCTCCCTGGCCAGGAACCAGGCGGAGCTGGGGGAGCGCGACCAGGAGGCCGCCCGCCTCAAGAGGGAGCTCAACCAGCTGGAG
CTGCTGCAGCAGGAGCTGAAGGCAGAGAAGAAGCAGATGCAGCAGCACAGGGAGGAGAAGGAGAACCAGGGAATGCAGCAGCAAGGAGAGATCAGCCAGCTCCATGCTAAGCTGCTGGAGGCTGAGCGTCAGCTGGGTGAGCTTCAGGGCCGTCTGAAGGAGCAGAGGCAGCTGTCTGGG
GAGAAGCTGAAGGACCGCGAACAGCAGGCGGCAGACCTGCAACTCAAACTCGCACGTTCTGAGGAACAGCTGAAGGAAAATGCTACCAAGAGCACGGAGCTGCAGCACCAGCTGGAGAAGGCAAAACAGCAGCACCAGGAGCTGCAGACACTACAGCAGGGCACCACCAGCAAGCTCAGG
GAGGCACAGAATGACCTGGAGCAGGTGCTGCGTCAGATTGGGGACAAGGACCAGAAGATCCAGAACCTTGAGGCCCTGCTGCAGAAGAGCAGAGACAGTGTGAGCCAGCTGGAGACAGAGAGGGAGGACCTGTGTGCCAAGATCCAGGCAGGACAGGGGGAGACAGCCCTGCTCAACCAG
CTGCAGGAGAAGAACCACACGCTACAG---------GAACAGATAGGCCAGCTGACCGATAAGCTGAAGAACCAGTCAGAGAGCCACAAGCAGGCTCAGGAGAATCTCCATGACCAGGTGCAGGAGCAGAAGACAGCCATGCGTGCGGTGCAGGACCGCTGCCAGGCCCTGCAGACCTCC
AATGGGGAGCTCACCTCGCAGCTCAGCGACAGCAGAGAGAGGGTGGCACAGCTGGACACGCAG---CTGAAGGCCAAGACTGAGATGCTTCTGTCTGCCGAGGCCTCCAAGACTGCCCAGAGAGCAGACCTCCAGAACCACCTGGAAACGGCCCAGCATGCATTGCAGGACAAGCAGCAG
GAGCTGTCTAAGAGTAAGGCGGTGCTGGAGGATCAGTCCAAGCGTCTTGAGGAGCGTCAGGAGCAGGTGACCCAGCTGGAGGCCTCTCTCAAGGAGACCAGGGACAAACTGCTGACCTCCGAGCAGCTCGCAGACACACTGCAGACACAGATCAAG---AAGGTGGAGGCGGAGGTGTGT
GAGCTGCGCTCCTGGAGGGAGCAGGCCCAGCAGGAGCAGCAGCAGCTGAGGCAGCAGGTGACCGAGCAGGAGGGCAAGTCCAAGGAGCTCAGCAGACTACTGGCCGAGGAGAAACAAGGTGCGGCAGCC---------CTGCAGAAGGACATCCAGAAGAAGACCTCAGCCCTCAGTGAG
GCGCGCAAGCAGCTGGAGGCCAGCCGGCTGGAGGCCACCGGCCTGCAGGCTCGCCTGGACTCCCTCACTCAGGAAGGGCAGGCCAAGCAGGCAGAGCTGGACAGGAAAGTCCAGGGCCTCACGGCAGACCTCCAGAAGGCCCAGCAGGAGCAGGAGGCCCAGGCCAAGGAGCTGGGGAAG
GCCAAAGAGGGGCTGGCCAAGGCCTCCAAGGCCCTGAAGGAGAGCCAGAGCCAGCGTGAGAAGGAGAAGAAGAGCATGGAGGCCAGCCTCGGGGAGAAGGAGCAGTCGCACCAGAAGGCTTTGCAGCAGCTTCAAAAAAACGCTGACGGCACAGCCAAGGAACTTGCAGAGGTCAAGGGT
CAGCTTCAGAACATGACAGAAGCCGAGAAAGGGCTGAAGGCACAGGTGGTCACGGCGACTGCCCAGCTTACGCAAGCAAAGGACTCACTCAACGCCCGGGACAAAGAGGCGCAGCAGCTGCAGGCGCAGCTGAAGACGGCCCAGGGGTCCTTCGACCAGGAACTGAAGAAACGGGAGACG
CAAGTGGCCAACCTGCAGGCAGCCCAAGCTAAAAAGGCTGAGGAGGAGAAGAAGCTTCAGGATGAGCTGTCGTCGATGTCCAGCGAGCTGAGCGGAGAGAGGAGCCGCACGGCCGAGCTGCAGCAGACTCTGGAGCAGGCGCAGCAGAGCCTCTCCTCCCTACAGTCCGACTGCTACGGC
AAGGAGTCTGAACTCTCCGCCCTAAGACAAGACCTACAGGTGTCTGGTGAGAAGCTGTGTGTGGCCCAGGAGGAGCTGAAGGCCAGTCGTTCCCACCTGAGTAAGCGCGAGGAGGAGATGCAGCAGCTGAAGAGCAGTGGGGCAGCCCTGCAGAAGCAGCTCAAGGAGAGCCAGGACAAG
AGCGGCAAGATGGAGAGCTTACTCAAGGAGATGCAGAAGACACAGGCCCAGACGCAGGAGGATCTGGGTAAGGAGAGGGCCCAGCTGGAGGAGTTCCGGACGGCCCAGACCTCCCTGGAGAATGAGCGCAGCCGCCTGGCTACCGAGCTCAAGGCCCTGGCCGACAAGAATGACAAGGAG
TTGAAGGAGCTGCAGGCGGCTAAGCAGCTGCTGATTGGCCAGAAGCTGGAGTTGCAGGGCAAGGTGGAGGCGGGGCTAAAGGATCTGGAGGAGGAGCGAAAGCAGCACCAGACAACACGCGACGGATTTAGCTCCATAGAGGAGAAACTCAAGGCAGACACGCAGAGGGTCCACACACAG
ATG------GCAGAGGAGGTGCGGGCGCGGGAGCTCCTCCAGAAGGAGAAGGAGGAGGCGGAAGTGCGTCTGGGGCTGCAGCTGTCGGCGTTGAATGAGAACGTGGCCACCCTGAAGCGGGAGTGGCAGGGCAGCCAGCGGAGAGTGGCCGAGCTGGAGAAACAGACGGACGAGCTGAGG
GGCGAGATGGCCGTCCTAGAGGCCACCGTGCAGAACAACCAGGACGAGAGGAGAGCACTGCTCGAGAGGTGTGTGAAGGGCGAGGGCGAGATTGAGAAGCTGCAGGCTAAGGTGATGGAGATGCGGAGGAAGCTGGATGACACCACTGCAGCCATGCAGGAGCTCGGCCGGGAGAACCAA
TCACTACAGATCAAGCAGTCTCAGAGTCTGACCAGGAAATGGGCCGAAGACCACGAGGTTCAGAACTGCATGGCATGTGGCAAAGGCTTCTCACTCGCCATCAGAAAG---------CATCACTGCAGGCATTGTGGGAACATCTTCTGTCACGAGTGTTCGGCGAAGAACGCCCTCACG
CCTTCCTCCAAGAAGCCCGTCAGAGTGTGTGAGGCCTGCTTTGAGGAGCTACAGGGC
>ENSTRUP00000016886_TRUB
ATGCTCAGGCGGATACTTCAAATGACCCCTGGGAAGGGGGGTTCTCAGAATGCAGAATCAGAGCCACCCAGCGCAGACCTGAATCATGATCAAACATCAGAGGGCTTCATCTGTCCTCAGTGCATGAAATCTCACAACTCTGCAGAGGAGCTTTTTAAGCACTATGATCTGTTCCATGAT
ACTGGAGAATTACCCGCTCACGTGGCCCCCACTCGTTCATCAATTAAAAGGGAAGACCTTACAATGTTGCGGCAGGAGGTTCAGGACTTGCACGCATCTCTCAAGGAGGAACGATGGTTCTCTGGAGAGCTAAAGAAGGAATTAGACAAAGTCCAGGGGCACCTGAAG------------
---CAAGAT---------ATCAAAAGTGATGGA---------------------------------CAGACGGACCCAGCTGAATCAGCCTCAGCC---------------------------------------------------CTTGAAAGGAAGTTGAATGAAGCAGAAACTGAG
AAGTTTAACATCAAGCAGATGAAAGACTTGTTTGAGCAGAAGGCTGCCCAGCTGGCCACAGAGATAGTAGACCTAAAGTCCCGCCTTGATGAAGAGAAGAGCCTCCGGGAGGCTGCTGACCACAAACTGGCTAAACTTACGGAACAGCTGCAGAAAGAGAAGCAGGAGAACGACAGACTC
CAAACAGAGCTGCTGCAACGGCCCGGTGTGGAGGATGTGGAGGTGCTGCAGAAGGAGCTGGTGCAGGTGCAGACATTGATGGACAGTATGTCTCGTGAGAGGGAAGAAGAGTCTGAACGTCTCAAAACCCACTACGAAGAGCTGGAGGCAAATCACATTAACGCA---------------
GAGATGACCATTTCCCAGCTGAAAGCAGAGCTGGAGAAGGGTCCACAGGAAGTAGCTGTCTACACAAAAGAGATTCATGAGCTGAAGAGCAGTCTGAACAGTCTGCAGCAGCAAAGCCAGAGCCTGTCAGAAAAGCTTGCACGTAAGGAGAAAGAGCATCTGCAACTGAAGGAAATGTTA
GCTACAGAGACCACCACTAAGAAGAATGTCCAAGACGGTCTGAGGGAGAGGGAGCAGGAGGTTCAAGAGCTACAGTCTCGGGTCATTGGGGCTGAGGCTTCTCTGCAGAAGGCCCGGGCAGATCTCCAAGAGAGGAGTGAGGAAGTGGCAAAGCTGAAGATTGAGATGGGGGAGCTGGAG
GTGAAGCATGCAGAGCTGAAGGTTGAACGAAAACAGTTGGAGCAGCAAAGGGAAGAAAAAGAGAGTCATGGAGCACAGCAGCAGACTGAGATCAGTCAGCTGCACGCCAAACTGCTGGAGACAGAGCGGCAGCTAGGCGAAGTTGAAGGTCGTTTGAAAGAACAGAGGCAGCTGTCGGGG
GAGAAATTAAAGGACCGCGAGCAACAAGCAGCTGACCTCCAACTCAAACTGTCTCGTACAGAGGAGCAGTTGAAGGAAAGTGCCACTAAGAACACAGACCTGCAGCATCAACTGGAAAAAGCCAAACAGCAGCACCAGGAACTGCAGGTGTTGCAGCAAAACACAAACGGCAAACTCCGG
GAGGCCCAGAATGACCTGGAGCAAGTCCTGCGTCAGATTGGGGATAAGGACCAGAAGATTCAGAATCTGGAGGCACTGCTACAGAAGAGCAAAGACATTGTGAGCCAGCTAGAGGCTGAGAGAGACGACCTATGTGCCAAGATCCAAGCCGGCGAGGGGGAAACGGCCGTGCTCAACCAG
CTTAAAGAGAAAAACCAGGCATTACAA---------GGACAGGTTACACAGCTGACAGACAAACTGAAAAACCAATCTGAAAGCAACAAGCAAGCTCAGGATAATCTCCACAAGCAGGTCCAGGAGCAGAAGACCTTGTTGCGCTCCGCCCAGGACCGAGCCCATACCATGGAGACTACA
GTCACTGAGCTCACTGCTCAACTCACTGACAGCAAGGAGAAAGTGTCCCAGCTAGATGCTCAG---TTGAAAGCCAAAACAGAAATGCTGCTCTCCGCTGAAGCTGCGAAGGCTGCACAGAAAGCCAACATGGAGAACAGCCTGGAGACTGCTCAGCATGCTTTGCAGGACAAGCAGCAG
GAGTTAAATAAGGTGCAGAAGAAGATAGAGGAGCAGGCCCAAAGCCTCAAGGAGAAAAGGGAGCAGTGCACACAGCTAGAAACCAACTTGAAGGAATACAAAGACAAGGTATTGTCTTCAGAGCAGCACGTCGAACAGCTACAGAGCCTCAATAAG---AGACTGGAGTCACAGCTTGGG
GAACTGCAGACTACACATGAGCAGGTGCAGCAAGAAGTGCAGAACTTGCAGAAGGAAGGCACAGAGATGAAACAGAAGGCTAAAGAGCTTCATCACTCGTTGGAGACGGAGAAGGAAGGGGTTAGAAGT---------CTAAAAGAGGAAATAAAGACAAAGACAACTGCTTTGACTGAT
GTTCAGCAGCAGCTGAAATGCTCCGAACAGGACAGAGCTACTCTTACAATGAACCTGGACAAAATCAACCAAGAG------------CAAACAAAGCTAAACAGTAAACTTCAAAACCTCATGGCAGATTTACAAAAGGCCCAGCAGGAGAAAGAGGCTCACAAGAAGGAGGTTGGCTCC
TTGCAGGAGAACCTAGCAAACAATAAAAAGGCCCTAAAAGAGAGTCAGAATGCACTGGATGCTGAGAGGAAGACCCATAAGTCAGCGGTGGAGGAGAGAGAAAAGTCCAACGAGAAGGCCAGACAGGAACTTCTTAAAAAGAACGAGGCCCTGACCAAGGCGGTGAACGACTCTAAAGAG
CAGTTGGAGCAGCTGAGGGAGGCAGAGAAAAGATTGAAAGTACAGTTGACTTCAGCGGAGCAGCAGCACTTAAAAGCTCAGGAGGGGCTAAAGGAAAAGCAGAATCAGTTGGAGAAGCTTCAAGCACAACTTAAGACTGTACAAGGGAACTTTGAGATGGAGACAAAGAAACTAAAGGGC
CAAATAGCAGAGTTGCAAGAAAATGGTGCCAAAAAGGCAGAAGAAGAAAGTCAACTTCGGATGCAGGTGTCAGGACTGAGCGAAGAACTAACTTCCGAGAAGTGTCGCACAACAGAACTGCAACAGGCTTTGGAACAAAGCCAGGAAAGTCACAGCAAGCTGCAGTCTGACTTTTACGGC
AAGGAGTCTGAAGTGTCTGCACTGCATCAAGACCTGAAGGCCTCTGAGGAGAAGCTGAAACTTGCCCAGGAGGAGCTGGCTGGTAATCAAACCTATCAGACAGGTTTAGAAGCTCAAATCAAGGAGCTACAAGTGGCTCGAAGCTCGCTGGAGCAAGAGTTGGAAAAACGAAACCAGAAG
CTCCAACAGCAGGAGCAAACTTTAAACGATTCTGAGAAGCAACAGTCTCAAGTGATGGAAGAACTGAGAAAGGAGAAGAGTAAAGTGGAGGAGCTAAATAAGGTCCAGAATGACTTGGAGAAGAACAACACACGACTGATTAAAGATGTAACGGCACTAAAGGAGAAAGGGCAAAAGGAA
CTGGGTGAACTACAGGAAGCCAAACAGCTGCTGATTCAGCAGAAGTTGGAGCTTCAGACTCGGGTGGAAGCGGCACAAGATGATCTGGAGCAGGAGAGGACGGAGCATCAGGCCACTAAAGACAGCATTCTGCAACAAAAAGAGCAGTTCCTCGCCCAAATTAAAGATATGCAGGATAAA
TTG------TTGGCTGAGAAGAAAGCCAAAGAGGAGCAGGTGAAGCGTGGCGAGGAGGCAGAAGCCAAGCTGAACGTGCAGGTGACGGCCCTAAATGAAAACGTGGCCACATTGAAGAGAGAGTGGCAGAGCAGCCAGCGGAGAGTCGGGGAGCTGGAGAAGCATACGGATGAGCTGAGA
GGAGAGATCGCTGTGCTGGAGGCCACCGTCCAGAACAACCAGGATGAGAGACGGGCACTTCTAGAAAGGTGTGTAAAGGGTGAAGGTGAAATCGAGAAACTGCAGGCCAAAGTGGTGGAGCTGAGGAGGAAACTGGAAGACACCACAGCAGCCATGCAGGAGCTCGGCAGAGAGAACCAG
TCACTCCAGATTAAGCAGTCCCAGTCTCTGACCAGAAAGTGGACGGAGGATAACGAAGTGCAGAACTGCATGGCCTGTGGGAAAGGCTTTTCTGTCACTGTCAGGAAG---------CACCACTGCAGACATTGCGGGAACATTTTCTGCGCTGAATGTTCATCGAGGAACGCCCTCACA
CCGTCCTCCAAAAAGCCAGTCAGGGTCTGCGAGACCTGCTTCGAGGAGCTCCAAGGC
>ENSDARP00000085782_DRER
ATGTTAAGACGAATATTACAGATGACTCCTGGGAAAGGAGGCTCTCAGAGCTCGGAGTCTGAGCAGCCGTCTGCTGATATGAATAATGAG---TCCTCAGAGGGCTTTATTTGTCCCCAGTGTATGAAATCCCATAACTCTGCTGAGGAGCTCTTCAAACATTATGAGGTCTTTCATGAA
CCAGGAGACCAGCCGTCCCCCTTTAGCCCCGGCAGG---------------GAGGATTTAACATTACTTCGACAGGAAATCCAAGACTTACAGGCTTCACTGAAGGAGGAACGCTGGTTTTCTGAGGAATTGAAAAAAGAATTAGACAAAGTACAAGGACGAATAGCAACTAATAAAGGC
TTACAGAGCGATGGTACAAGTGGA---GAAGAT---------------------------------GCAGAG---------------------------------------------------------------------------CTTGAGATGAGACTCAATGAATCGGAGACAGAG
AAGTTCAACATCAAACAGATGAAGGACCTGTTTGAACAAAAAGCTGCTCAGCTTGCGACCGAGATAGTTGACATCAAATCTCGCTACGATGAGGAGAAAAGTATGAGAGAAGCTTTGGAGCAGAGACTGGCCAACTTAAACCAAGATATGCAAAAAGAAAAACAGGAGAAGGAGAAACTG
TCGGCAGAGCTGCTCCAGAGGCCGGGTGTGGAAGATGTGGAGGTGTTGAAGAAAGAGCTGGTGCAGGTGCAGACGCTCATGGACAACATGACCCGAGAGCGAGAGGAGGAGTCAGAGCGCCTCAAAGGCCAATATGAGCAGCTGCAGGCCAACTTCACTACCTCA---------------
GAGAAAACGATTGCTCAATTAAAGGCTGAACTGGAGAAGGGTCCTCAAGAAGCAGCGGTTTACACACAACAGATCCACCAATTACAGAGCAGCTTGAACAACCTCCAGCAGCAATCCCAGGCTTTGTCAGAGAAATTATCTCGTAAAGAGAAGGAGAATCAGGAACTGGAGGAGCGTCTG
GGTCACGAACAGGCCTCTAAGAAGAGTCTTCAGGCTAATCTGCATCAGAAAGAGCTGGAGCTCCAGGAGAGTCGAGCACGGGTGTCTTCAGGAGAAGCAGCTCTCAGTCGAGCACAGGCTGAATTAACTGAACGTGGGGAAGAGGCTGCACGACTCAGACGAGAGCTGGGCGAGCTGGAG
AAGAACCAGCAGGAGCTGAAGGCAGAGCGGAAACAACTTCAACAGCAGAGGGAGGATAAAGAAAACCAGGGCCTGCAGCAACAGAGTGAGATCAGCCAGCTGCATGCGAAGCTGCTGGAAGCGGAGCGTCAGGTGGGGGAGCTGCAGGGTCGTCTGAAAGAGCAGAGACAGCTGTCTGGA
GAGAAGCTCAAAGACAGAGAACAGCAGGCAGCAGATCTCCAGCTCAAACTCTCCCGCTTAGAGGAAGAGTTGAAGGAGAGCTCCACCAAGTCCACTGACCTGCAGCATCAGCTGGACAAATCCAAACAGCAGCATCAAGAACTACAAACACTTCAACAGAGCACTAATGGCAAACTTAGA
GAAGCACAGAATGACCTGGAGCAGGTGTTGCGTCAGATCGGCGACAAAGACCAGAAGATCCAGAATCTTGAAGCTCTGCTCCAGAAGAGTAAGGAAAGTGTGAGCCAGCTGGAGACCGAGAGAGAGGATCTGTGTGCCAAGATTCAGGCTGGAGAAGGAGAAGCTGCTTTGCTGAACCAA
TTACAAGAGAAAAATCACTCGCTACAA---------GAACAGATCACGCAGCTTACAGACAAGCTTAAGAACCAGTCGGAGAGCCACAAGCAGGCTCAGGACAACCTTCATGAACAGGTGCAGGAGCAGAAGACACACCTGCGTTCAGCTCAAGACCGCTGTCAGGGTCTGGAGACCACC
GTCACTGAACTCAACACACAGCTCACAGAGAGCAGAGAGAAGATCGCTCAGCTAGACACTCAG---TTGAAAGCCAAGACTGAGATGCTGTTGTCTGCTGAAGCAGCAAAAAATGCCCAGAGAGCTGACTTGGAGAGCCACCTAGAGACTGCTCAGAATGCATTGCAGGATAAGCAGCAA
GAGCTCAGTAAAGTGCAGGCTCAGCTGGAGGAGCAGGCCCGCAGGCTGACGGAGAAGCAGGAGCAGTGCTCTCAGCTGGAGAACGGCCTGAAGGACAGCAGAGACAAACTGATGACTGCAGAACAGAGGATAGAGACGCTCCAGACCCAGACCAAG---AAAGCCGAGGTTGAGTTGACT
GAGCTCCGCTCCGGAAGAGAACAGGCTCAGAAAGAGCAGTCTTCTCTTAAGAAGCAGATCAGTGAGCTGGAGATGAAGACCAAAGAGTTGAACCGACTTTTAGATTCCGAGAAACAAGGAGCTTCCACC---------CAGCAAGAGGAGCTAAAGAAGAAAAGCTCAGCTCTCACCGAA
ACAAGACAAAAGCTGGAGAAAGCAGAGCAGGAGCGTGGAGCCCTGCAGGCCAACCTGGATAAACTGTCTCAGGAGGGTCAGAAGCAGCAGGCAGAGTTGGACAAGAAGGTGCAGGGTCTGAGTTCAGATCTCCAGAAAACTCAGGGGGAGAAAGAAACGCTGGTAAAAGAAGTGGCGACA
GTGAAAGAGGCTCTGAGTAAAGCTTCTAAAGCCCTGAAGGAGAGCCAGACTCAATTAGACAAGGAGAAGAAGGGCAGCAAGGCCACTTTGGAGGAGAAGGAAAAGGTTTTTCAAAAAGTACAACAAGAGCTTCAGAAGAACTCAGAGGCCACTTCTAAAGAGCTCAGCAATGTCAAAGGT
CTGCTGGAGAAATCGATAGAGGCAGAAAAGAGTCTTCAATCTCAGCTGACTGCACTGAACGCTCAGCTGAAGCAGTGTCAGGATACACTGAAGGAGAAAGAAAAGAGTGAACAGCAGCTGCAGGCAGAGCTGAAGACCAGGCAAGGCTCCTTCAGTCAGGAAGTGAAGAAACTGAAGACA
CAGGTGTCTGAGCTGCAGGCTTCCCTTGCTAAAAAGACTGAAGAGGAAGCCAAGCAAAAGGAGCAAATCACAGCACTGTCTAAAGATCTGAGCTCAGAGAAGAATCGCTGTGCAGAGCTGCAGAAAACCAGTGACGGCACCAAAGAGAGTCTCACCGCCCTTCAGTCTGATTACTATGGC
AAAGAGTCTGAGCTCTCTGCTGTACGCCAGGACCTTAAGGTGTGCGAGGAGAAGTTGGTTCTTGCTCAGGAGGAGCTGGTGACCAACAGGAACCAGCTCAGTGCTTACGAAACCCAAATCCAGGAGCTGAAGACGGGCCACACAGCGATGGAGATAGACCTGAGCAAGAGAGACGAGAAG
ATCAAACAGCAAGTGGAGACTCTGCAGAAGCTCCAGAAACAACAGGGACAAACAGAGGAGCAGCTGAAGAAGGAGAAAGCTCAATGCGAGGAGCTGAGAGAGAGTCAAAGCGCCCTGGAAAAGGACAAAAACAAACTGTCTGCTGATCTCAAAACACTGGCTGAGAAGAATGAGAAGGAG
CTGAAGGACTTGCAGGCAGCAAAGCAGTTGTTGATCCAGCAAAAGGTGGAGATGCAGGGGAAGGTAGAGGCGGCTCAAGCATCTGTGGAGAAAGAACAGAGAGAGCATCAGAAGACCAGAGACTCCATCAAACAGAATGAGCAGCAGCTCAAGGCTGAGACCAACAAAATAAAGCAGCAG
CTG------GCATCAGAAGTGAAGGCTAAAGAGGAGATGGTGCGGCAGAGGGAAGAGGCTGAGGTGAAGATGTCCATGCAGGTGACGGCACTGAATGAGAACGTGGCCACGCTGAAGCGAGAGTGGCAGAGCAGCCAGAGGCGGGTGGGTGAGCTGGAGAAACAGACGGATGAGCTGAGA
GGAGAGATTGCCGTGCTGGAAGCAACAGTCCAGAACAACCAAGACGAAAGACGTGCACTACTTGAGAGGTGCGTCCAGGGTGAAGGGGAGATGGAGAAGCTTCAGGCTAAGATGTTGGAGATGCGCAGGAAGTTGGACGACACTACTGCCGCCATGCAGGAGCTTGGTCGAGAGAACCAG
TCCTTACAGATAAAACAGTCACAATCCCTCACACGGAAGTGGACAGAAGACCATGAGGTGCAGAACTGCATGGCTTGTGGGAAAGGCTTCTCCGTCACTGTCAGAAAG---------CACCACTGCAGACACTGCGGGAACATCTTCTGTGCAGAGTGCTCTGCCCGCAACGCCCTCACA
CCCTCCTCCAAGAAGCCCGTTCGAGTGTGTGACAACTGCTTTGATGAGCTCCAGGGC
>ENSGACP00000015502_GACU
ATGCTCAGACGGATACTTCAAATGACTCCTGGTAAAGGAGGCTCCCAGAATGCCGAGTCGGAGCAGCCCAGCACCGACCTCAACCACGATCAGACCTCCGAGGGCTTCATCTGCCCTCAGTGCATGAAGTCTCACAACTCGGCGGAGGAGCTGTTTAAGCACTATGAGCTGTTCCATGAT
ACCGGGGACCTGCCCGCTCATATGGCCCCCACGCGG---------------GAAGACCTTACTATGCTGCGGCAAGAGGTTCAGGACTTGCACACTTCTCTCAAGGAGGAGAAGTGGTTCTCTGAAGAGCTCAAGAAGGAGTTAGACAAAGTCCAAGGACATCTGAAG------------
---CAAAACGATGGACCGATGAGCCCAGATGAC---------------------------------TCCGGT------------------------AGAGAATATTATAGG------------------------------------CTTGAAAAGAAGTTGAATGAAGCAGAGACAGAA
AAATTCAACATCAAGCAGATGAAAGACTTGTTTGAGCAGAAGGCCGCCCAGCTGGCCACAGAGATAGTAGACTTAAAATCCCGCTATGATGAGGAGAAGAGCCTGAGGGAGGCTGCTGACCAGAGGCTGGGCAAACTGACTGAACAGCTACAGAAAGAGAAGGAGGAGAACGAGAGACTG
CAAACGGAACTGCTGCAGCGGCCGGGAGTGGAGGATGTGGAGGTACTGCAGAAGGAGCTGGTGCAGGTCCAGACACTGATGGACAGTATGACCCGTGAGAGGGAAGCAGAGTCTGAACGGCTCCAATCCCGCTACGAGCAGCTGCAGGCCGACTACACTACCTCA---------------
GAGATGACCATATCCCAACTGGAAGCAGAGCTGGAGAAAGGTCCACAGGAAGCCGCTGTCTACACACAACAGATCCACCAGCTGCAGAGCAATCTGAATAATCTGCAGCAGCAAAGCCAGAGCCTGTCTGAGAAGCTTGCACGTAAGGAGAAAGAGTACCAGGAACTGGAGGAGCATCTG
GGAGCAGAGAGGGCCGCCAAGAAGGGAGCCGAAGGCAGCCTTAGAGAGAGGGAGCTGGAGGCTCAAGAGCTCCAGGCTCGGGCCACCGGGGCCGAAGGCTACCTGACGAAGGCCCAGACGGAGCTCGCAGAGAGAGCGGAGGAGGTGGCGAAGTTGAAAAAGGAGATTACGGAGCTGGAG
GTGAAGCATGCAGAGCTGAAGGTGGAGAGGAAACAGTTGCAACAGCAAAGGGAGGAAAAAGACAACCAAGGAGCTCAGCAGCAGGCCGAGATCAGTCAGTTGCATGCCAAACTGCTGGAGGCAGAGCGACAGCTTGGCGAGGTGCAAGGTCGCCTTAAAGAACAGAGGCAGCTTTCGGGG
GAGAAACTAAAAGACCGCGAGCAGCAGGCTGCCGACCTACAGCTCAAACTGTCCCGTGCAGAAGAGCAGCTGAAGGAGAGTGGGAGTAAGAATACAGACGTGCAGCACCAGCTGGAGAAAGCCAAGCAGCAGCACCAGGAGCTGCAGGCGCTGCAGCAAAACACAAATGGCAAACTCCGT
GAGGCTCAGAATGACCTGGAGCAGGTGCTGCGTCAGATTGGAGATAAGGACCAGAAGATCCAGAACCTGGAGGCCCTCCTGCAAAAGAGTAAGGACATTGTGAGCCAACTGGAAACCGAGAGGGACGATTTGTGTGCAAAGATCCAGGCCGGTGAGGGAGAGACTGCTGTACTCAACCAG
CTAAAAGAGAAAAACCATGGACTACAG---------GAACAGGTCACACAGTTGACAGACAAGCTGAAGAACCAATCAGAGAGCAACAAGCAAGCCCAGGATAACTTGCATAAGCAGGTCCAGGAGCAGAAGAGCCTACTGCGCTCCGCCCAGGACCGAGCCCTAACCCTGGAGACCTCC
GTCACCGAGGTCACCACCCAGCTGGCAGAAAGCAAGGAGAAAGCTGCCCAGCTAGATGCTCAGCAGCTGAAGGCAAAGACGGAGATGCTGCTATCTGCAGAGGCAGCTAGGGCTGCACAGAAGGCTAACCTGGAAAACAGCCTGGAGACGGCTCAGCATGCACTACAGGACAAACAGCAG
GAGCTGAATGAGGCTCAGACGAAGATAGAGGAGCAGGCCCAAAGGCTCAAGGAGAGACAGGCGCAGTGCACACAGCTGGATGCCAGTCTGAAGGAATGCAAAGACAAGCTAATGGCCTCCGAACAGCGCATAGAGCAGCTGGAGGGGCTTAACAAGAAGAAATTGGAGTCACAGGTTGGG
GAGTTGCAGGTCACACAGGACCAGGTGCAGCAGGAAGTACAGAAGCTGCAGAAGGAGGGATCAGAAGTCAAACGCAAAGCAAAGGAGCTGCAGCTTTCGCTGGAAACCGAGAAAGCACGGGCTACAACA---------CTACAAGAGGAGTTAAAGAAAAAAACAGCTGCCTTGAGTGAC
ACTCAGCAGCAGCTGGAGCGCAGCGAGCAGGACCAAGCTGCTCTGAAGGTGAACCTGGACACGGTGATGGTGGAAGGGAAAACTAAGCATGCAGATCTGGACAGGAGAGCTCAGAGTCTGGCAGCGGACCTACAGAAGGCCCAGCAGGAGAAAGATGCTCAAAGGAAGGAACTCGCCAAT
ACACAGGACAGCCTTGGAAAGGCCAACAAAGCACTGAAAGAGAGTCTCGGCGTACTGGACACCGAGAGGAAGAAACATAAGTCAGTCATGGAGGAGAAGGATAAGTCGAATGAGAAGGCCAGACAGGAGCTTCTTAAGATTAATGAGGGCATCGCCAAGTCGATGAAAGAATCGCAAAAG
CAGTTGGAGCAGATGGGAGAGGCAGAGAAAAGGTTGAAGGTGCAGCTGGCCACGCTGGAGCAGCAGCGCTCTGACTCTGAGGGAGCGCTGACGGAAAAAGAGAAGGAGTTGGAGAAGCTGCAGGCACAACTGAAGGCAGCCACGGGGTCCTTTGAGGAGGAGATGAAGAAGCTTAAGGGC
CAAGTGGCCGAGTTGCAAGAAGTAAATGTGAAGAAGACGGAGGAGGAGAGTAATCTTAGGGCCCAGGTGTCTGGGCTCGGCAACGAGCTGGCCTCCGAGAACAGCCGGACGACAGAGCTGCAGAAGGCCTTGGGGGAAAGCCAGGAAAGCCTCACTAAGCTGCAGTCCGACTTCTACGGC
AAAGAGTCTGAGGTGTCTGCCCTGCGTCAAGACCTGAAGGCGTCAGAGGAGAAGCTGAACTTGGGTTTGGAAGAGCTGGCCGCCAACCGAAGCCATCAGGCGGGTTTGGAAGCTCAGGTCCAGGATCTGCAGAAGGGCCGAGGCTCGCTGGAGCAGGTGCTGGAAAGACGGGACGTGAAG
CTCCAACAGCAAGAGCAAACACTGAAGGCAGTCCAGAAGCAGCAGGGTGAAGTGAAGGAGCAACTGGAGAAGGAGAGGAGCAACGTTGAGGAGCTGAAGAAAGCCAAGACTGTCCTGGAAAATAATTCCAACAAACTGACTTCTCAATTAAAAACACTATCAGAGAGGAGGGAGAAGGAG
CTGGGTGAGTTACGGGAAGCCAAACAGCTGTTGATCCAGCAAAAACTGGAGCTGCAGGGTCAGACGGAGGCAGCGCAGAGGACCCTGGAGCAGGAGCAGAAGGAGCACCAGGTCACCAGGGACAGCCGGGGCCAGAGGGAGGAGCAGCTCCTTGCACAGACCAAGAAGGTCCAGGATCAG
CTG---AAGTCGGCAGAGAAGCGGGCCAGAGAAGAGACGGTGAAGCGCGGGGAGGAGACGGTAGCCAAGATGGAGGCGCAGGTGACGGCTCTGAATGAAAACGTGGCCACGCTGAAGAGGGAGTGGCAGGGCAGCCAGCGGAGGGTCGGCGAGCTGGAGAAGCAGACCGACGAGCTGAGG
GGAGAGATCGCTGTGCTGGAGGCCACCGTGCAGAACAACCAGGACGAGAGGCGAGCTCTTTTGGAAAGGTGCGTGAAAGGTGAAGGCGAAATGGAGAAACTGCAGGCCAAGATGGTGGAGCTGAGGAGGAAGCTGGACGACACGACGGCCGCCATGCAGGAGCTCGGCCGGGAGAACCAG
TCGCTCCAGATCAAGCAGTGCCAGAGCTTGACGAGGAAGTGGGCCGAGGACCACGAGGTGCAGAACTGCATGGCCTGCGGGAAAGGCTTCAGTGTGACTGTCAGGAAG---------CACCACTGCAGACACTGCGGCAACATCTTCTGCGCCGAGTGCTCGATGAGGAACGCCTTCACG
CCGTCGTCCAAAAAGCCCGTGCGGGTCTGCGAGACGTGCTTCGACGAGCTCCAGGGC
>ENSXMAP00000001390_XMAC
ATGTTCAGACGGATACTTCAAATGACTCCTGGGAAGGGAGGCTCCCAGAATGCAGAATCGGAGAAGCCCACCACTGACCTGAACCACGACCAGACGTCCGAGGGCTTCATCTGTCCTCAGTGCATGAAGTCTCACAACTCTGCAGACGAACTCTTCAAACACTATGAGCTGTTCCACGAC
ACTGGAGACCTCCCCGCTCATGTGGCTCCCACGCGT---------------GAAGACCTCACCATGTTGCGGCAGGAGGTTCAGGATCTCCACGCTTCTCTCAAGGAGGAGAGATGGTTCTCTGGAGAACTAAAGAAAGAACTGGACAAAGTTCAAGGACAACTGAAG------------
---CAAAACGATGGACCGATAAGCGCTGAGGAT---------------------------------TCAGCC---------------------------------------------------------------------------CTCGAAAGAAAGTTAGTGGAAGCAGAGACGGAG
AAGTTCAACATTAAGCAGATGAAAGACCTGTTTGAGCAGAAGGCGGCGCAGCTGGCCACAGAGATAGTAGACCTGAAGTCTCGCTATGACGAGGAGAAAAGCCTGAGGGAAGCTGCCAATCAGAGGGTTTCCAGTTTGAGCGAACAGCTGCAGAGGGAGAAGCAGGAGAATGAGAGACTT
CAAACAGAATTGCTGCAGCGGCCGGGAGTGGAGGATGTGGAGGTTCTACAGAAGGAGCTGGTCCAGGTGCAGACGCTCATGGACAGGATGACCCGTGAGCAGGAGGAAGAGTCCGAGCGCCTCAAAAGCCACTACACAGAGCTGCAGGCTAACTACACTACCTCAGAGATTCAAAAACTG
GAGATGACCATATCCCAACTAAAAGCCGAGCTGGAGAAGGGTCCACAGGAAGCCGCTGTCTACACGCAACAAATCCATGAGCTGCAGGGAAATCTCAATAATTTGCAGCAACAATGTCAGAGTCTCTCTGAGAAACTTGTGCGTAAGGAGAAGGAGCTTCAAGAAGTGGGGGACACTCTG
GGAGCCGAGAAAGCCGCCAAGAAGGGCGTCCAGGACAGCCTGAGGGAGCGGGACTCGGAGGTGCAGGAGCTCCAGGCTCGAGCCGCGGGGGCCGAAGCGTCCCTTCAGAAGGCCCAGGCCGAGCTGGAGGAGAGGGCCGAGGAGGCGGCCAAGCTGAGGAGCGAGATAGTAGAGCTGGAG
GTGAAACACGCAGAGCTGAAGGTGGAGAGGAAGCAGTTGGAGCATCAGAGGGAGGAAAAAGAAAGCCAAGGTGCCCAGCAGCAGACAGAGATCAGTCAGCTGCATGCCAAACTGCTGGAGGCCGAGCGGCAGGTAGGCGAGCTGCAGGGCCGTCTGAAGGAGCAGAGGCAGCTGTCTGGA
GAGAAACTGAAGGACAGAGAGCAGCAAGCGGCCGACCTCCAGTTCAAACTCTCCCGAACTGAAGAACAGGTAAAGGAGAACTGCAGTAAGAACTCGGACCTGCAGCACCAGCTGGAGAAAGCCAAGCAACAGCACCAGGAGCTTCAGGCGCTGCAGCAAAACACCAACGGCAAACTGCGG
GAGGCGCAGAATGACTTGGAGCAGGTGCTGCGTCAGATTGGGGACAAAGACCAGAAGATCCAGAACCTGGAGGCTCTGCTTCAGAAGAGTAAAGACACTGTGAGCCAGCTGGAAGCGGAGAGAGAGGATCTGTGTGCCAAAATCCAGGCTGGGGAGGGAGAAACGGCGCTGCTCAACCAG
CTGAAAGAGAAGAACCATGCACTGCAT---------GAACAGGTTGCGCAGTTGACGGACAAGTTGAAGAACCAATCGGAGAGCAACAAGCAGGCCCAGGACAACCTTCACAAGCAGGTTCAGGAGCAGAAGACCCAGCTGCGTTCAGCCCAGGACCGAGCGCAGACCCTAGAGACGTCC
GTCACTGAGCTCACCGCCCAGCTCACCGACAGCAAGGAGAAAGTATCCCAGCTGGACGCTCAG---CTGAAGGCCAAAACGGAGCTGCTTCTGTCTGCGGAGGCGGCCAAGGCTGCACAGAAGGCCAACCTGGAGAACAGCCTGGAGGCGTCTCAGCATGCTCTGCAGGACAAACAGCAG
GAGCTGAGCGAAGCTCAGAAGAGGCTGGAGGATCAGGCCCAGAGGCTCAGAGACAGACAGGAGCAGAGTGCCCAGCTGGAGAGCAGCCTGAAGGAATGTAAAGACAAACTGCTGGCCTCAGAGCAGCGGGTGGAGCAGCTGGAAGGGCTCAGCAAG---AAACTGGAGTCTCAGGCGGCG
GAGGTTCAGACTGCGAGAGATCAGCTCCAGCTGGAGGTGCAGAAGTTGCAGAAGGAAAGTTCAGAGGTGAAACGGAAAGCAAAGGAGCTGCAGCGCTCCCTGGAAACAGAAAAGGAAGGAACGAAGAGT---------CTGCATGAGGAGCTGCAGAAAAAGGCTGCAGCTGAAGGTGGC
TTGCAGCAGCACCTGGAGCGCTGTGAGCAGGAAATGGCGGCTCTGAAGGTGAACCTGAACAAGGTGACCCAGGAGGGACAAAGTCAGCAAGCGGAGCTGAGCAAGAAGACTCAGAGTCTGGCTGCAGAGCTGCAGAAGGCCCAGCAGGAGAAAGAGGCGCAGAGGAAGGAGCTCGGAGCG
GCTCAGGAGAGCCTGCAGAAGGCCAACAAGGCTCTGAAGGAGAGTCAGAATCAGCTGGAGGTCGACAGGAAGAACCATAAATCAGCCATGGAGGACAAGGACAAGTCTATTGAAAAGACAAGAAAGGAGCTTTTGAAAACTAACGAGGCCATCACTAAGAAAATGAACGAATCGAAGGAG
CAGCTGGAGCAATCGAGAGAGGCAGAGAAAACGTTGAAGGCGCAGCTCACCTCATTTGAGCAGCAGCACTCAAAGACTCAGGGGACGTTGAAGGGAAAGGAGGAAGAGTTTAAGAAGTTGCAGGATCAGCTGAAGACAGTTCGGGGATCCATGGAGGAGGAGGCGAAGAGGCTGAGCAGC
CAAGTGGCTGAGCTGCAGGAAGCAGCTGTCAAGAAGGCAGAGGAGGAGAGGAAACTGGCGACTCGGGTGTCAGAGCTCAGCCAGGACCTGACCGCTGAGAGGAGCCGGGCGGCGGAGTTGCAGCAGTCCCTGCAGCAAAGCCAGGAAAACCTCTCAAAGCTTCAGTCCGACTTTTACGGC
AAAGACTCTGAGGTTTCCTCTCTGCGTCAAGACCTAAAGAGCTCAGAGGAGAAGCTGAGCATGGCTCAGGAGGAGCTGGCCGCCAATCGGACGCATCAGACGGCTTTAGAGGCTCAGATCCAGGAACTGAAGGCGGCCCGGTCCACACTGGAGCAAGAACTCTCCAAACGGCACCAGAAG
CTCCAGCAGCAGGAACAAGCCCTGAAGGAGCTGCAAAAGCAAGAGGGTCAAGTTAAAGAGGAACTGCAGAAGGAGAGAAGCAAGGCGGAGGAGCTGAGCAAAGCCAAGAGCGCGCTGGAAAAGAACAGCAGCAAACTGACCTCTGACCTGAAAACGCTGGCGGAGAAAAGTGAGAAGGAA
CTAGGAGAGTTGCAGGAAGCCAAGCAGCTGCTGATCCAGCAGAAACTGGAGCTGCAGGGTCAAGTGGAGGCCGTGCAGGGGGCGCTCAAGGAGGAGAAGAAGGAGCACCAGGTCACCAAGGACAACAGGAGCAAGCGAGAGGAGCAGCTCCTCGTCCAGACAAAGGAAGTCCAGGATCAA
CTC------GCGGCGGAGAGGCGAGCCAGAGAGGAGCAGGTGAAGCTCGGGGAGGAGGCTGAAGCTAAGCTGAGCGTGCAGGTCACGGCCCTGAATGAAAACGTGGCCACGCTGAAGAGAGAGTGGCAGAGCAGCCAGCGGAGAGTCGGCGAGCTGGAGAAGCAGACGGACGAGCTGAGA
GGGGAGATCGCTGTGCTGGAGGCTACAGTCCAGAACAACCAGGACGAACGGCGGGCTCTTCTGGAGAGGTGCGTCGCAGGTGAAGGCGAGATCGAGAAGCTCCAGGCCAAAGTGGTGGAGCTCCGGAGGAAGCTGGACGACACCACGGCGGCCATGCAGGAGCTCGGCAGAGAGAACCAG
TCGCTCCAGATCAAACAGTCGCAGAGTCTGACTAGAAAGTGGGCAGAGGACCATGAAGTCCAGAACTGCATGGCCTGTGGGAAAGGCTTCACCGTCACGGTCAGGAAG---------CACCACTGTCGACACTGCGGGAACATCTTCTGTGGCGAGTGTTCAGCGAGGAGCGCCCTCACG
CCGTCCTCCAAGAAGCCCGTTCGGGTTTGCGAGACGTGCTTTGAGGAGCTCCAGGGC
