# Supplementary material for: Global expression pattern of genes containing positively selected sites in European anchovy (Engraulis encrasicolus L.) may shed light on teleost reproduction
Source: PLoS One. 2023 Aug 11;18(8):e0289940. doi: 10.1371/journal.pone.0289940 (PMC10420382; doi:10.1371/journal.pone.0289940)
Supplement: S1 File — (ZIP) [file pone.0289940.s008.zip › alignments/anchovy.22023_ANCH.fas]

>ENSONIP00000015030_ONIL
ATGTTTCGGAGAAAACTGGGCGCTCTGGATTATCACAACCCCGACGGCTTTGACTGC------------------------------------------------------------------------------------------------------------ACAGATGAGACACAG
TTTAGGAACTGCATTGTGTGGCTGGAGGACCAGAAGATTCGACATTATAAAATCGAAGACAGAGGTAACCTGAGGAACATCCCCAGCTCAGAGTGGCCCAAAGCCTACCAAAAG------TACCTACAGGATGTGAACTGTCCGTTTGGAGTCGATGAGAGGAAGGAGGCTGTAGATTGG
TTACTGGGCCTGGCTGTGCGGTATGAATATGGAGACAATGGTAAG---GGAGTG---------------------------------------GAGAAGTACAAAAACTGTCAGCCCCTGGCAGCTTCAAGTAACAGCGATAAAGCA---GTGGACCCTCTGGTTAACCTTGACAGTAAT
TCTCCAGATTTCAAAGCAGGAGTTACAGCTTTGTCCAACATCCTCAAGATACAGCGGCATGACGACTACCTGGTTATGCTTAAGGCCATTCGTATTTTGATCCAAGAGAGACTTTCTCCAGAAGCCATCGCTAAAGCCAGCAACAATAGAGAGGGTGTTCCAGTAGCTTTAGACAAGCAC
ATCTTGGGTTTTGACACTGGAGATGCGACTCTAAACGAAGCGGCTCAGATCCTGCGCCTGCTGCACATTGAGGAGCTGAGGGAGCTGCAAACCAAGATCAACGAGGCCATCGTAGCTGTTCAGGCCATCATAGCCGACCCCAAGACAGACCACCGGCTGGGCAAGGTTGGCAGA
>ENSTNIP00000013248_TNIG
ATGTTCCGGAGAAAATTAACAGCTCTAGATTATCACAATCCCGACGGGTTTGACAAC------------------------------------------------------------------------------------------------------------ACAGATGAAACTCAG
TTCAGGAACTGCATTGTGTGGCTGGAGGACCAGAAGATAAGACATTATAAGATAGAGGACAGAGGAAACTTGAGGAACATCCCCAGCTCGGACTGGCCCAAAGCTTACCAGAAG------TACCTGCAGGATGTCGGCTGTCCTTTTGGAGTCCAGGAGAAGCAGGAGGCCTTGGACTGG
CTGCTGGGTCTGGCTGTGCGCTTTGAGTATGGAGACAAT------------GTG---------------------------------------GAGAAATACAGGAAATGTGAACCTCTGCCAGCCTCCGTTGACACC---AAATCA---GCAGACCCTCTCGTCAACCTGGACAGTAAT
TCTCCAGATTTCAAAGCAGGCGTAACGGCTTTGGCCAACATTCTCAAGATACAACGGCATGATGATTACTTGGTTATGCTCAAGGCCATTCGGATTCTAATTCAGGAGAGACTTTCGCCTGAAGCCATCGCCAAAGCCAGCCACAGTAAAGAGGGTATCCCAGTCACTTTGGACAAGCAC
ACGTTGGGTTTTGACACCGGAGATGCAACTCTGAACGAAGCAGCCCAGATCCTCCGTCTACTGCACATCGAGGAGCTGCGGGAACTCCAGACCAAGATCAACGAGGCCATTGTTGCGGTTCAGGCCATCATTGCCGACCCCAAGACAGACCACAGGCTGGGCAAAGTCGGCAGA
>anchovy.22023_ANCH
ATGTTCAAGAGAAAGCTCACTGCACTAGATTACCACAACCCCTCTGGCTTTGACTGT------------------------------------------------------------------------------------------------------------AAAGACGAAACGGAA
TTCAGGAATTTCGTAGTGTGGCTGGAGGATCAGAAGATACGACACTACAAGATTGAAGACCGTGGCAACCTGCGCAACATCCCCAGCTCTGACTGGCCCAAGTCCTTTCAGAAG------TATCTTCAGGATGTGAACTGTCCGTTCGGTGCGGAGGAGAGACAGGAGGCCGTGGACTGG
CTGCTAGGGCTTGCTGTACGCCTGGAGTATGGAGATAAT------------GTT---------------------------------------GAGAAATACCGGAACTGCCCCACACTGTCCGCAGCCAACGACACGCAGAAACCC---GTAGACCCTCTCCTCAACCTGGACATAAAC
AACCCGGACTTCAAGGCTGGCGTGACAGCCCTGGCCAATCTGCTTCAGATCCAGCGGCATGACGACTACCTGGTGATGCTGAAGGCTATAAGGATTCTCATTCAAGAACGACTGACTCCGGAATGCATTGCCAAAGCCAACCAGTCGAAAGAGGGCCTGCCAGTGGCGCTAGATAAGCAT
ATCCTTGGCTTCGACACTGGGGACGCGACACTTAACGAGGCCGCTACGATCCTGCGCCTGCTGCACATCGAGGAGCTGCGGGAGCTGCAGACGCGCATCAACGAGGCCATCGTGGCCGTGCAGGCCATCATCGCCGACCCCAAGACAGACCACCGGCTGGGGAAGGTCGGCAGA
>ENSTRUP00000020845_TRUB
ATGTTCCGGAGAAAACTATCAGCTCTAGATTATCACAATCCCGAGGGATTTGACAACAAAGTAAAGACAAACCAGACCCCGTTTATAAAAAACGAACGAATGAAATCTACTTACCGTTTGTTGAAGTTGCCACGACGTTATAGCTTGAAATATTTGGCGTGGCAAAACAATGAGACCCAG
TTCAGGAATTGCGTTGTGTGGCTGGAGGACCAGAAGATAAGGCATTATAAAATAGAGGACAGAGGAAACTTGAGGAATATCCCGAGCTCAGATTGGCCCGAAGCTTACCAAAAG------TACCTGCAGGATGTCAGTTGTCCTTTTGGAGTTCAGGAGAGGCAGGAGGCCTTAGACTGG
TTACTGGGTCTGGCTGTGCGATATGAATATGGAGATAAC------------GTGCTACAAAACATGACTAATAGTGTGTTTTGTGTGCCAGTGGAGAAGTACAGGAAATGTGAACCACTGTCCGCTTCTGGCGACACT---AAAGCA---GTGGACCCTCTTGTCAACTTAGACAGTAAT
TCTCCAGATTTCAAAGCAGGGGTAACAGCTTTAGCCAACATCCTCAAGATACAACGGCACGATGATTACCTGGTTATGCTCAAGGCCATTCGTATTCTAATTCAGGAGAGACTTTCTCCCGAAGCCATCGCCAAAGCCAGCCACAGCAAAGAGGGTGTCCCAGTAGCTTTGGACAAGCAC
ACGTTGGGTTTTGACACCGGAGATGCCACTCTGAATGAAGCAGCCCAGATCCTCCGTCTACTGCACATCGAGGAGCTGAGGGAACTCCAGACCAAGATCAACGAGGCCATCGTTGCAGTTCAGGCCATCATCGCCGACCCCAAGACAGATCACAGGCTGGGCAAGGTCGGCAGA
>ENSDARP00000003814_DRER
ATGTTTCGCAGAAAGCTCACAGCCTTAGAATATCACAACCCGACTGGATTTGATTGT------------------------------------------------------------------------------------------------------------AAAGATGAAACCGAG
TTTAGAAATTTCATAGTTTGGCTGGAAGATCAAAAAATCAGACACTACAAGATTGAAGACCGAGGAAATCTCAGAAATATTCCCAGCTCAGACTGGCCTAAATATTTTGAAAAG------TACCTTCAAGATGTGAACTGTCCATTCAGCGTTCAGGAAAGACAGGAGACTGTTGACTGG
CTGCTGGGCCTTGCTGTTCGTTTTGAGTATGGAGACAAT------------GTG---------------------------------------GAGAAATATCGAAACTGCAAACCTGTGACGGAGACCAATGATGTGCAGAAGTCT---GCAGACCCGTTAATTAATCTGGACAGTAAC
AATCCAGATTTTAAGGCTGGTGTCTTGGCTCTTGCAAATCTTCTTAAAATTCAGCGACATGATGACTATTTGGTGATGCTTAAAGCCATTAAGATCCTTGTACAGGAACGTCTAACCCCTGATGCTATTGCAAAGGCCAGTCAAGCAAAAGAGGGTTTACCAGTCACCCTTGATAAGCAT
ATATTAGGATTTGACACCGGAGACGCTACTCTGAATGAAGCAGCCCAAATTCTTCGTTTGCTTCATATTGAGGAGCTCAGAGAGTTACAGACCAAGATTAATGAAGCCATCGTCGCAGTTCAGGCCATCATCGCAGACCCCAAGACAGATCATCGCCTCGGAAAGGTTGGCAGA
>ENSGACP00000018601_GACU
ATGTTTCACAGAAAATTGACAGCGCTAGACTACCACAATCCCAGCGCATTCGACTGC------------------------------------------------------------------------------------------------------------ACAGATGACACACAG
TACAGGAACTGCGTGGTGTGGCTCGAGGACCAGAAGATCCGACATTATAAGATCGAAGACCGAGGAAACCTGAGGAACATCCCGAGCTCGGACTGGCCCGAAGCCTACCAGAAGGCTCAGTACCTGCAGGACCTGAACTGTCCATTTGGGGCTCAGGAGAAGCAGGAGTCAGTGGACTGG
TTAATGGGCCTGGCTGTAAGATATGAATATGGAGACAAT------------GTG---------------------------------------GATAAGTATAAGAACTGCGAGCCGCTGGCCGCCTTCAGCAACAGTAACACAGCGGTTGTGGATCCTCTCTTCAACCTGGATGGGGAT
TCTCCAGATTTCAAAGCAGGAGTGACGGCTCTGGCCAACATCCTAAAGATCCAACGGCACGACGACTACCTGGTGATGCTCAAGGCTATTCGTATCCTGATCCAGGACAAACTATCTCCAGAAGCAATCACCAAAGCCAGCCACAAACAAGAGGGTATTCCAGTAGCTTTAGACAAGCAT
GTCTTGGGCTTCGACACTGGAGATGCCACCCTGAACGAAGCGGCTCAGATCCTGCGCCTGCTGCACATCGAGGAGCTGAGGGAGCTCCAGACCAGGATCAACGAGGCCATCGTGGCCGTGCAGGCCATCATAGCCGACCCTAAGACCGACCACAGGCTGGGCAAGGTCGGCAGA
>ENSXMAP00000015334_XMAC
ATGTTTCGCAGGAAACTGACTGCGCTAGACTATCACGACCCGAACGGATTTGAATGC------------------------------------------------------------------------------------------------------------TCAGATGAAACCCAG
TTCAGGAACTGCGTCGTGTGGCTGGAGGACCAGAAGATCCGACACTATAAGATCGAGGACAGAGGCAACCTCAGGAACATTCCCAGTTCAGACTGGCCCAAAGCTTATGAGAAG------TACCTGCAGGATCTGAACTGTCCCTTTGGAGTTCAGGAGAAGAAGGAGGCCCTGGACTGG
CTGCTGGGTCTGGCTGTACGCTACGAATATGGAGACAATGGAAGTTATGCAGTT---------------------------------------GAAAAGTATAAGAACTGTCAGCCGCTGGACACGTCTGCTAACAGCGATAAAGCC---GTGGATCCTCTCGTCAACCTCGACAGTAAC
TCCCCAGATTTTAAAGCAGGAGTCACAGCATTGGCCAACATCCTCAAAATACAGCGGCATGACGATTACCTGGTCATGCTAAAGGCCATCCGTATCCTGATCCAGGAGAGACTTTCACCAGAGGCCATCACTAAGGCCAACCAGAACAGAGAGGGTGTTCCGGTTGCTTTGGATAAACAC
ATTCTGGGTTTCGACACTGGAGACGCGACCCTGAACGAAGCGGCCCAGATTCTGCGCCTGCTGCACATCGAGGAGCTGCGGGAGCTGCAGACGAAGATCAACGAGGCCATCGTCGCCGTCCAGGCCATCATAGCCGACCCCAAGACGGACCACCGGCTGGGCAAGGTCGGCAGA
