# Supplementary material for: Global expression pattern of genes containing positively selected sites in European anchovy (Engraulis encrasicolus L.) may shed light on teleost reproduction
Source: PLoS One. 2023 Aug 11;18(8):e0289940. doi: 10.1371/journal.pone.0289940 (PMC10420382; doi:10.1371/journal.pone.0289940)
Supplement: S1 File — (ZIP) [file pone.0289940.s008.zip › alignments/anchovy.2203_ANCH.fas]

>ENSONIP00000006859_ONIL
------------ATGGAT---GTAAACGAGGAATAT------GCCAACAGTTACGGAATAGAAATAATTCTC---GGTGAGGGCGGGAAAACAGCCCCGTGTTGTTCTCATGGTCCTACCTTGCTGTTTGAGAAGGTTTGCAAAGGAGGAGAAAAAAGT---CGGAGGTTTTATGCATGT
TCAGCCTGTCGAGATAGAAAAGACTGCAACTTCTTTCAGTGGGAAGATGAAAAGGTTTCAGAAGCCAGGCTGCTGGCCAGAGAAGCAGAGAACCAGTCAACGAAGCCCCCTTTCACCCATCAGGAGTACTGCAGCAGATTTCAAAAGTTTGTCTCCCTCCCTCTGGATGAGAAGAAGTTC
TGTCAGGACTGTCAGATTTTGCTCCTGCCAGAAGAGCACAGCCTTCACTCTGCTCACATATCCACTCCC------ATTACTGCTGCGCAGCTGAGGAGGCCCAGTGCACTGTTGCGTCCCCTGGACAACAAGAAGAGCAACGCACAGTACCTTTTCACGGACCGCAGTGCAGACTTTCTC
TTGGATACTTTAGCAGGTCTGGGATACAGGAAGATACTGTGTGTGGGCACACCCAGACTGCAGGAGCTGATCAAGCTGCGAAATCTGGAGCAAAAGCTTGAGCCAATAAAGAGTCTCTTGCTGGACATTGACTTCAGGTATGCTCAATTCTACAGTCAAGATGAGTTCTGTCATTACAAC
ATGTTTAACCATCACTTCTTTGGTGGAGAGTCATCCAGTGCAACCCTGAAGAACTTCCTCAGAGAGTCTGACGGGGAGAAGGTGGCAATGGTGGCCGACCCTCCATTTGGTGGTCTGGTGAACCCCCTGGCCAACAGTTTTTCTCTGCTATCCCACACATGGAAGAAGTTGCAGAGCTCT
GACAGTAGTAATGCTAACATGCCCATGATCTGGATCTTCCCTTACTTCTTTGAGCCTCGGATACTGGAGTGTTTCCCATCATTCAGCATGTTGGATTACCAGGTGGACTATGACAACCATCCTCTATATAAACATGGAAAGATGGGCAGAAAACAGTCTCCTGTCAGACTCTTCACTAAT
CTTTCACCCAGAGACATCATCCTTCCCAAAGAGGAAGGTTACAGATTTTGCCCTATATGTGAGAGATATGTGTCATCCCTGAACAAACACTGTGCGAAATGCAACCTCTGCCCATCCAAGGACGGCCGAGAATGGAAGCACTGCTCAACCTGTGTGAAATGTGTGAAACCGTCCTGGGAG
CACTGCCAGTCCTGTGGCCGTTGTGCCCTGCCAGACCACCCATGTACCACCCGTGAAGGGAAGGAGGGCTGCTTTAACTGCGGAAGCCCAGAGCACAAACGTAAAGACTGCTCTGTCAAA---CACACACACAGGTTCAACAGACATCGGACCAAAGCCAAAGTTGGAGGGAAAAAAGGA
TCCCCTCAGTCCCTCCTCAGGCCTAAAGCAAAGAGGAAGTCTGGTGCAGCTCGCAGAGCAAAGTTGTTGGCTGCA------------------------------------------------------------------------------------------------AAATCTCTG
>ENSTNIP00000009072_TNIG
------------ATGGATAACAAGGCGAAGACGGAA------GGCGACAGTGTTGGTATAGACGTCATAATG---GCA---GATGTTGAAAAAAGCCCACATTGTGCGCACGGGCCGACGCTGCTGTTTGAGAAGGTTTCCAGAGGAGGGCAGGCGGGC---CGGAGGTTTTACGCCTGC
TCCGCCTGCAGAGACAGGAAGGACTGCAACTTCTTCCAGTGGGAAGGAGAAAAGGTGTCGGAGGCCCGGCGTTTGGCCAGGGAAGCAGAAATCCGCTCAAAGCGGCCTCGGTTTAGCCACGCCGAGTTCTCAGCCAGGTTGCGGAGGTTCCTCTCCATCCCTGAGGAGCAGAGGAGCTTC
TGCCAGGACTGCGAGCTCCTGCAGCTGCCTGGGGAGGAGCAGGAGCACGCCTCCCACCGCCGCTGCCCG------CTGAGCGCCGCCCAGCTGGCACGGCCCAGCCAGCTGCTGCGTCCGCTGGACAACAAGAAGAGCAATGCCCAGTTCCTGTTCACCCAGCGCAGCTCCCACTTCCTG
CTGGAAAGCCTGGTCGCCCTGGGATACAGGAAGCTGCTGTGTGTGGGCACCCCCAGGCTGCAGGAGATGATCAAACTGCGGAACCTGGAGCATCCTGGAGATCCAGTCCAGAGCCTCCTGCTGGACATGGACTTCAGGTACGCCCAGTTCTACAGCCAGGAGGAGTTCTGCCACTACAAC
ATGTTCAACCACCACTTCTTTGAGGGACAGGCCTCCAGGACGCTGCTGCAGACCTTCCTGGAGGAGAGCGGGGGCCGCAGGGCCGTGGTGGTGGCCGACCCTCCCTTTGGCGGCCTGGTCAAGCCTCTGGCCAACACCTTCTCGCTCCTTTCACACATGTGGAGGCAGGCGCAGAACGCA
GGGATGACCGGCCCCAACGTGCCCCTGGTTTGGATCTTCCCGTACTTCCTGGAGCCTCGGATCCAGGAGTGCCTGCCCTCTCTCACCATGCTGGACTACCAGGTGGAGTACGACAACCACCCTTTGTACAAGCGCGGTGAGACGGCCAGGACGCGCTCCCCCGTCAGGATCTTCACCAAC
ATTCCAGCCCGGGACTTTGTCCTGCCAGAGGAGGAGGGCTACAGGTTTTGTCCCATGTGTCAGCGGTTCGTCTGGATTCTGAACAAACACTGTGACCGATGCCGCAGCTGCCCCTCCAAGGACGGTCGGAAGTGGAAGCACTGCTCTGCCTGTGGAAAGTGCGTGAAGGCAGCCTGGACA
CACTGCTCCACCTGCGGCCGCTGCGTCCTGCCCCCGCACCTGTGTGGA------------------------------------------------------------------------------------------------------------------------------------
------------------------------------------------------------------------------------------------------------------------------------------------------------------------------------
>anchovy.2203_ANCH
------------------------------------ATGTATGAAGACGGTTGTGGGATCGACGTTGTCTTACAACAAGAAAGTGATAAAACAGCACCCTCGTGCCTGCATGGCCCAACGCTGCTGTTCGAAAAGATCAACAAGGCAGAGGAGAAAAAG---AGACGGTTTTATGCGTGT
TCTGCTTGTCGCGACAGAAAAGACTGCAACTTTTTCCAGTGGGAGGATGAGAAGGTGTCAGAGGCCAGACTGAAGGCCAGAGAAGAGGAGTACAACTCCAGGAAGCCCCCATTTACACACACAGAGTACACTCAAAGATTCCGAGAGTTTGTCTCACTCCCCTTGGATCAGCGACGGTTC
TGTGTGGACTGCCAAATGTTGCTGCTCCCGAGAGATTTGGATGAGCACAGCAAGCACGAGTCGCTCTCTGATGACATCACGGTGGCGCGTCTGAGGAGGCCCAGTCTGTTGCTGTGTCCTCTGGAGAACAAGAAGAGCAATGCACAGTACCTGTTTGCAGACCGCAGCTGTCATTTCCTC
CTGGACACGCTGATGAAGCTGGGCTTCCGGAAGATGCTGTGCATTGGAACACCAAGGCTTCATGAGCTGATCAAACTAAGGAATGCGGAAGGCAAGTCTGAAGTCGTGAGGAGCCTGCTGATGGACATTGACTTCAGGTACTCCCAGTTCTATGGCCAGGATGAGTTCTGCCACTACAAT
ATGTTCAACCATCACTTCTTTGGTGGAAATGAGCCCTCAGAGGTCTTTCGTGATTTCCTGCGTGAGGAAGATGGCAATAAGGTCGTCATGGTGACTGACCCTCCATTTGGCGGGCTGGTGAAGCCTCTGGCTCAAAGCTTCAGACAGATCTCAGACACCTGGAGGACGCTTCAAGGCACA
GGTGATAACCAATCAGAGCTGCCCATGGTGTGGATCTTCCCATACTTCTTCGAGCCGCGCATCCTAGAGTGTTTCCCCTCGTTCACTATGCTGGACTTCCAGGTCGACTATGACAACCATGCCCTGTATAAACACGGAAAGACGGGTCGAAAGCAGTCCCCCGTGCGACTCTTCACGAAC
CTTTGTCCCCGGGACATCGTCCTGCCTGAGGAAGAGGGCTACAGATTCTGTGCCATCTGTGAAAGATATGTCTCGGCAGACAACAAGCACTGTTCAAAATGCAACACTTGCCCTTCAAAGGACGGAAGAAAGTGGAAACATTGTGCTGACTGTCGAAAATGTGTGAAGCCGACCTGGCAG
CACTGCAGCTCCTGTGGCCGCTGTGCTCTGCCGGATCATGCGTGTGGGCAGGGCCCG------ACAGGCTGCTTCAACTGTGGCAGCCTGCAACACAAACACAGAGCCTGCCCAGGCAAGGGC------------------------------AAAGCCAAGTGGAAAGGGCCAGGTCGA
GGCCCT---AGTGGACCAGCACACGCAGCCAACAGA------GGAGCAGCTAAGAAGGGGAGAAGAAGAAGAAGAAAGCACACAAGAAGCAACAACTTGTATGAACTCCACAAGACTCTTGTGACAAGAGGACTATTACACACACACACACGCTCTCTCTCCCTCACACACACA------
>ENSTRUP00000025275_TRUB
ATAAGAAGAAAAATGGATAACAAAACGGAGAACGAC------GACGACAATGCGGGAATAGATGTTATTCTT---ACCGACGATGTTGAAAAAGGCCCGCATTGTGTGCACGGTCCAACGTTGCTGTTTGAAAAGGTTTGCAGA---GGAGAAAAAGGC---AGGAGGTTTTATGCCTGC
TCAGCCTGTAGAGACAGGAAGGATTGCAACTTCTTCCAGTGGGAGGATGAAAAGGTGTCGGAGGCCCGGCGGTTGGCCAGAGAAGCAGAAAACCGCTCCAAGAGACCTTCATTCAGCCACCTTGAGTACTGCACTAGGTTCAGAACGTTTGTCTCCCTCTCTCTGGAGGAGAAGCGGTTC
TGCAGG---TGTGAGCTTCTGCTCCTGCCTGGAGAACACGAGGACCACTCCTCCCACGCGTCCAGGACG------GTCACCACTGCTGAACTGAGGAGGCCCAGTATGTTGCTGCGTCCTCTGGACAACAAGAAGAGCAACGCCCAGTTCCTGTTCACGGACCGCAGCTCCCACTTCCTG
CTGGAGACCCTGGCTGCCCTGGGCTACAGGAAGCTGCTGTGTGTGGGCACCCCCAGACTGCAGGAGCTGATCAAACTGCGGAACCTGGAGCATCCCAGTGATCCAATCAGGAGTCTGCTGCTGGACATGGACTTCAGATACGCTCAGTTCTACAGCCAGGAGGAATTCTCCCACTACAAC
ATG---AACCATCATTTCTTTGACGGACAGGCCCCCAGGGCGCTCCTGCAGACCTTCCTCACCGAGTCCGGGGGGGGGAAGGCGGTGATGGTGGCTGACCCTCCCTTCGGTGGGCTGGTGAAGCCACTGGCCAACAGTTTCTCCCTGATTTCACGGATGTGGAGGAAAGCGCAGAATTCC
GACAACGGGATCCCTGACATGCCCATGATTTGGATCTTCCCGTATTTCTTTGAGCCTCGAATCCTGGAGTGTCTCCCCTGTCTCACCATGCTGGACTACCAGGTGGACTATGACAACCATCCTCTGTATAAACACGGGAAGACGGGCAGGAAACACTCTCCCGTCAGGATTTTCACCAAT
ATTTCACCCACAGACTTCGTCCTGCCCGAGGAGGAGGGCTACAGGTTTTGTTCTGTATGTCAGCGATTTGTGTGGCTCCTCAACAAACACTGTGACAAATGCAACATCTGCCCCTCAAAGGATGGCCGAGAATGGAAGCACTGCTCCGCGTGTCGCAAGTGTGTGAAGCCGTCCTGGAGA
CACTGCCGGGCCTGCGGCCGCTGCGCCCTGCCGGACCACCCGTGTGGGGCTGCCGAAGGGAGGCGAGGCTGCTTCAGCTGCGGCAGCCTGGAACACAAACACAGAGCGTGTCCACAC---------------------------------------------------------------
------------------------------------------------------------------------------------------------------------------------------------------------------------------------------------
>ENSDARP00000138673_DRER
------------ATGAGC---AAAACAGCGGATGATGTCGTGGAAAGCGGC---GGAATTGAAGTCATTGTTCAAAAAGAAAGTGACAAAACTGCACCACGATGTCCTCATGGACCCGCTCTGCTTTTCGAGAAAACTGGCCACGGAGAAGAAGAAAAAGGCAGGAGGTTTTACGCGTGC
TCTGCTTGTCGGGACAGAAAAGACTGCAACTTTTTTCAGTGGGCAGACGAGAAGATATCAGAAGCAAGGATGCTGGCCAGAGAGGAACAGAACCGCTCTAAAAAGCCTCTTTTCACTCATCAACAATACTACTCCAGATTTCTCGAGTTTGCTTCTCTCCCACTGGAGCAGAGAAGGTTT
TGTGTGGACTGCCAGCTGTTGATCCTCCCTGGAGAATGGATGAATCATACTAAGCATAGGGCACTTTCTGAGGACGTCACAGTTCAGCGGCTGAAGAAGCCCAGTTTACTGCTGAGTCCTCTGGACAACAAGAAGAGCAATGCACAGTATCTGTTTGCAGAGCGGAGCTGTCATTTCCTC
TTGGACACACTCAGTACATTAGGTTTCCGGAAATTGCTCTGCGTAGGAACACCACGCTTACATGAGGTGGTTAAGATGCGGAATCTGGAAGACAAGAGTCCTGTCATAAGGAGTTTATTGCTGGACATTGATTACAGGTACTGCCAGTTTTATGGACAGGATGAGTTCTGTCGCTATAAT
ATGTTTAACCATCACTTCTTTGATGATGAGGAAGCGGTCAAGTTTTTTCAAGGCTTTCTGCAAGAGGAAGGAGGAGAGAAGTTAGTCATGATAACAGACCCGCCATTTGGAGGCCTGGTGAAGCCACTAGCCAACAGTTTCTCTCAGATATCAATGACCTGGAAAAATCTGAATAAAGTG
AGTGATGCTTCAGCTGAGATGCCAATGATCTGGATTTTCCCGTACTTCTTCGAGTCCCGTATCCTTGAGTGTTTCCCCTCGTTCTCTATGCTGGATTACCAGGTCGATTATGATAACCACCCTCTGTATAAACATGGAAAGACGGGCCGTAAACAATCACCTGTTCGACTTTTCACCAAC
CTGAGCCCCAAAGATATCATTCTACCAGAGGCTGAAGGTTACAGATTTTGCAGTGTTTGTGAGAGGTATGTGTCAGCAGCAAACAAACACTGCCCTAAGTGTGACATGTGCCCATCAAAGGATGGACGAGAATGGAGACACTGTGATGAATGTGGACGGTGTGTGAAGCCCTCGTGGCGT
CACTGTTCCTCATGTGGTCGCTGTGCTCTTCCTGATCACCCCTGTGGTCAAAGGCAA------ACCGGCTGTTTTAACTGCGGCAGCCAAAAACACAAACTCAGAGCCTGTCCTAAGAAA---------------------------------CGAATGCTTGTGTCGGGTGACCGCGGA
GCTCCA---GGCCTGTCGAAACACAAAGCAGGCAAA------TCCAGAGCTAAGAACAAGCAGAAAAGAAGAGCT------------------------------------------------------------------------------------------------ACT------
>ENSGACP00000001255_GACU
------------ATGGAT---GTTAACGAAGCTGAC------AACGAAATCTGTGGGTTAGAAGTGATTGTT---GCCGAGGGCGGCAAAGCAGCGCCATGTTGTCCCCACGGTCCAACTTTGCTTTTCGAGAAAGTTCGCAAAGGAGGTGAGAAAGGC---AGAAGGTTTTATGCCTGC
TCCGCCTGCAGAGACAGAAAAGACTGCAACTTCTTCCAGTGGGAAGAGGACAAGGTGTCAGAGGCCAGGCGTTTGGCCAGAGAAGCGGAGAACCAGTCAAAGAGAGCTCTGTTCACCACGCAGAAC---TGCGGCCGGTTTAGAAAGTTTGCCGCCCTCACGCCGGATGAGAAGAAATTC
TGTCAGGACTGTCAAACGTTGCTCCTGCCTGGAGAGCGAGAGGTCCACTCGTCTCACAGAACCACGGCC------GTCTCCGCGGCTCAGCTGAGCCGGCCCAGCGTGCTGTTGCGTCCGCTGGACAACAAGAAAAGTAATGCGCAGTACCTGTTCACCGACCGCAGCTCCAACTTTCTG
CTGGACACCCTGGCTGGTCTGGGTTTCAGGAAGGTGCTGTGTGTGGGCACACCAAGACTTCAGGAGCTGATCAAGTTGCGAAACCTTGAGCAGAAACATCAG---ATGAAGAGTCTGCTGCTGGACATTGACCACAGATACAGTCAGTTCTACAGCAAGAATGAATTCTGTCACTACAAC
ATGTTCAACCATCACTTCTTTGATGGAAAGGTGTCCGGTGCAGAGCTACAGGCCTTCCTCACAGAGAGCGAGGGCCAGAAAGTGGTTATGGTGGCCGACCCTCCGTTCGGTGGCCTGGTGACCCCACTGGCCAAAAGCTTCTCACTGATCTCACAGACATGGAGGAAGCTGCAACATTCA
GACTGCAGTAACGCTGACATTCCCATGATGTGGATCTTCCCATATTTCTTTGAGCCTCGCATCCTACAGTGTCTCCCCTCATGCACTATGCTGGACTACCAGGTGGACTATGACAACCATCCTCTGTACAAACACGGGAAGACGGGCAGGAAGCAGTCTCCTGTCAGAGTGTTCACCAAC
ATCTCCCCCAGAGACATCGTCCTGCCAAAAGATGAGGGATACAGATTCTGCTCTGTGTGTCAGAGATTCGTCATATCCCTCAACAAGCACTGTGCTAAATGCAATATTTGTCCATCCAAGGATGGCCGAGAATGGAAGCACTGCTCTACGTGTGAGAAATGTGTGAAACCATCCTGGAGA
CACTGCCAGCACTGCGGCCGCTGTGCCCTCCCTGACCACCCATGTGGAGACGGTCCAGGGGATAAGGGCTGCTTCAACTGTGGCAGCCTGGAGCACAAGCGCAAAGCGTGCCTTCTCAAA---GACACACACAGGATCAACCGTCAG---TCTAATGCCAAGAGTCGAGGCAAACGTGTA
TCCCAACGGGCCCTGTCGAAGCCTAAAGCCAAGAGG---TCTGGAGCAGCTTGCAGGCACAAGAAGCTGGCAGCT------------------------------------------------------------------------------------------------CTGTCCAAG
>ENSXMAP00000019281_XMAC
------------ATGGAG---ATTAGCGAGGCAAAT------ATGGACAGCTTTGGAATAGAAGTTATTCTT---CCAGAGGAGGGAAAAACAGCGCCACGTTGTCCGCATGGTCCTACTTTACTTTTTGAGAAGGTTGACAATGGAGGCAGTAAGGGC---AGGCGGTTTTATGCGTGC
TCAGCCTGTCGAGACAGGAAAGACTGCAGCTTTTTTCAGTGGGAAGATGAAAAGGTGTCAAAAGCCAGGATGCTGGCCAGAGAAGCAGAGATGCTGTCAAAGAGGCCTCGGTTCACTCAGCAGGAATGTTGTAGCAGGTTTGTGCAGTTTGCTTCTCTCCCATTTATTGAGAAGAAGTTC
TGTGAGGATTGTCAGATCCTTCTCCTGCCTGCAGAGCACAGCGCTCACTCTGCCCACAGGACCACAGCG------GTCACCGCGGCCCAGCTGAGGAGGCCCAGCATCCTGCTGCGTCCGCTAGACAATAAGAAGAGCAACGCCCAGTACCTGTTCACCGATCGCAGTGCACACTTCCTG
CTGGATACTTTAGTTGGTCTGGGATATAAAAAGGTTCTGTGTGTGGGGACACCTAGACTACAGGAACTGATCAAGCTGAGAAACCTGGAG------------CCAATGAAGAGTTTGTTGCTGGACATTGATTTCAGATATGCTCAGTTCTACAGTCAGGATGAGTTCTGTCACTATAAC
ATGTTTAACCACCACTTCTTTGGCGGAGAGGCCTCCAGAGCTGTTTTGGATGCATTCCTGACAGAGGCGGATGGGGAGCAGGTGGTGATGGTAGCAGACCCTCCGTTCGGTGGACTGGTCAAACCTCTGGCCAACAGTTTCTCCTTGATTTCTCAAACGTGGAAGAAGCTGCGGAACTCT
GGTGACTCTAACATTGACATTCCCATCATTTGGATCTTTCCGTACTTCTTTGAGCCTCGCATCCTGGAGTGTCTCCCTGCACTGACCATGCTGGACTACCAGGTGGACTATGACAACCATCCTCTCTATAAACACGGGAAGACGGGCAGGAGGCAGTCTCCTGTCAGACTCTTTACTAAT
ATTCTACCCAAACAAGTTGTTCTGCCCAGAGAGGAGGGCTACAGATTTTGCTCCATGTGTCAGAGATATGTGTGCTCCCTGAACAAACACTGCACTAAATGCAATCTTTGTCCATCCAAGGATGGCCGTGAATGGAAGCACTGCTCAGCATGTGGGAAATGTGTGAAACCATCCTGGAGC
CACTGCACGTCCTGTGGCCGCTGCGCTCTGCCGGACCATCCCTGTCGGCAAGGTGATGGGGGTAATGGCTGCTTCAGCTGCGGCAGCCTGGAGCACCAACGGAAAGCCTGTCCTCTCAGA---GATATGCGGAGGAAGAACAGTTTGGGGCCTAAAGCCAAGAGTCTGGGGAAGAAAGCT
TCCCCT---TATCTAGCGAAGCCTGGAGCCAAGAAGAAGTCTGGAGTAGCAAACAGAGCAAAGAAAAGAGCTGCT------------------------------------------------------------------------------------------------AATGCTCTG
