# Supplementary material for: Global expression pattern of genes containing positively selected sites in European anchovy (Engraulis encrasicolus L.) may shed light on teleost reproduction
Source: PLoS One. 2023 Aug 11;18(8):e0289940. doi: 10.1371/journal.pone.0289940 (PMC10420382; doi:10.1371/journal.pone.0289940)
Supplement: S1 File — (ZIP) [file pone.0289940.s008.zip › alignments/anchovy.22050_ANCH.fas]

>ENSONIP00000011905_ONIL
ATGATGCGGGTT------------------TCGGTGCTCCGGCTGGCCGCAGCGCTGGCTCTGTTT---GCCGCAGTGTGCGGCTCTCGGGCGGAGGTGATCGATGACATCCTGAGCAGCCTCTCCCGCGGAGTGTCCTTCCTGGAGCGGCAGCATGAGCACATCAACCTGGACGGAGTG
GTGGGGTTCGTCATACTGCAGGCTGAGCTGAAGGAGGCGGTCCGGACGTGGCCTCACACCGACCCGGTCAGCTGGGCTCAGAGAACCACCGCCGTCGCTCTGGTCAGACGTCTCGACCAAAGTCTGGAGAAGGCTAACGCTGCACTGGAACAGGACGACCCAAAATACTACAGAGAGTTC
GAGCCCCTGTTGTCGTGGAGTTTCTGGCTGATTCCTCAGGAATGGTACACCACAGATCCCAGCCTGGTTTATCCCTCCACCATGACAACTGAGTGTTACGACGAGCAGCTCAGTGACAAATGTCTGACCCTGCTGCTGGGAACCTGGAAGATGAATGGGACGCCATGCATCGTCACCAAG
CCCTGCCGGGACACCATGACTCGTTTTGGGTGTCCACACTACTCTCTGTCCCACCAGCTTCTCTACTTCATGATCGGAAAAATGAAAGGCTGCACTAATCTGCTGAAAGGTGACACACGAGCATCCAGAGCAAACATGACTGAACAGAACTACCAGAGGATCTTCTGCTCCAACATGATG
AAGACCAACCAGGACATC---AAAAACGGTCTGACTGAACAGATGGTCGACATCTTCATCGAAAAC---------------------------------------------------------------ATCCTGATTTGTGGACTGTCTGGATTCTCTGACTTCCACAAAGCCGACTGG
CTGCAGCACATTCTGAGG------------------CTGCAGGACGAGGAGGTGGGCTGCTTTGGGAGAGACAAGAGCATCATCTCACAGATCATTGGAGACGAGCTGCTGGAACAG---CTGCAGCCTCACAGGAGAGTGAAGAGGAGGGAGAAGATACTTCCAGACGGCTGTTCCAGT
CACATGACGGCGGTGGCGGTCGGTGCTCTGGGAGGATACCTGAACTACTACCTGACAGAACAGGACATTACGAAGAGGCCGCTCTCC
>ENSTNIP00000014230_TNIG
---ATGCGGGCA------------------GCGGGGCCCCGCGTGGCCGCGGCGCTGCTCCTCCTG---GCTGCGGTGTCCGGGACGCGGGCGGAGGTGATCGACGACATCCTGGGCAGCCTCACGGCGGCCGTGTCCTTCCTGGAGCGGGAGCGGGAGCAGGTTAACCTGGACGGTTTG
GTCGGCTTCGTCGCGCTGCAGGCTGTCCTGAAGGATGCGGTCCGGAACTGGCCTCACAGCGACCCAGTCAGCTGGGCTCAGAGAGCCTCCACGGTGGCTCTCATCAGACGCCTGGACCGAAGCGTGGTCAAGGCCGCCGCTGCCGTCAAGCAAAGTGACCCGCTGTACTTCAGAGAGTTC
GAGCCTCTGCTGTCGTGGCGCTTCTGGGCGATTCCTCATGAGTGGACCTCCACCGATGCCAGTCTCTTCTATTCCATCACCAGGAAATCCGACTGTTTTGACGAGCAAAGCGGAGATAAGTGCATGTCACTGCTGCTCGGGACCTGGAAGGTCAATGGGACCCCCTGTATTTCCACCAAG
TCCTGTCTGGACATCGTGACCAACTTCGGTTGTCAGGACTACTCCCTGTCCCACCAGCAGCTCTACTTCATGATTGGGAAAATGAAAGGCTGCACCAGCATGCTGAAGGGCTACGCACGCGCCTCTCAAGCCAACATGACCGTACGGGGCTACGAAAGGATCTTCTGCTCCAACATGATG
AAGATCAACCAGGACATCTTCAGCGAAGCTTTCAGGGAGACCAGGATCGACCTTTTCATGGAAAAC---------------------------------------------------------------ATCTTTTTTTGTGGACTGGCTGGTTTCTCCGACTTCTACAAACCTGACTGG
CTGCAGTGGATCATCAGG------------------CGGCAAGACAAGGACTTGGGCTGCTTTGTGCAAGATGAC---ATCACCACGCTGATG---------AAGCTGCTGGAGCAGCCGCATCCTCCTCACACCAGAGTGAAGAGGAGGGAGAAAATGCTTCCAGACGGCTGCTCCAGT
CACGCCACCGCAGTCGCTGTTGGTGCTCTGGGAGGGTACCTGGGCTTCTACCTGACGGAGCAGGACATAACCAAGAGGCCGCTCTCC
>anchovy.22050_ANCH
---ATGAAAAAC------------------------------CCTTACCTGGTGCTTTTTATTGTG---TCCATAATTGTGCCAACACAGCAAGAGGTTATCGAGGACGTTCTTACAAGCATAAGAAAAGGAGTTACTTACTTGGAAAAACAATCCAAAAACATTAACCTCGATGGAGTT
GTTGGATATAAAATTCTTCATGCTCAACTTGTGGAATCCGTTCGGGCATGGCCCAGA---GATCTTGACAGCCTTGCCCAGCGCTCCACAGCATCCACCCTAGTCAAGAAGCTAGGTAACAGCCTGAACCTGGCCATCAAAGCTCTACAGGAGTCAGAACCCAAATATTACAGAGAGTTT
GAACCCTTGATGGTTACATCATTCTGGTCCTTACCTCACGACTGGGGCACCACAGACCCCTCCCTGGTGTACAGCACTCGAAGGCTCACTGAATGTTATGATGAGCAGCTGAGTGACAAATGCATGACCCTGCTGTTGGGCACATGGAAAGATAATGGAACCCCGTGCATTATTACGAAG
CTGTGCCGAGACACCATGACGAGGTTTGGCTGCCCCCACTACTCCCTGTCCCACCAGCTGCTGTACTTCATGATTGGGGAAATGAACGGTTGCACCAAGATGCTGAAGGGAGAGATGAGGCCGTCCAGAGTGAACATGACTGTGCAGCACTACCAGAGGATTTTCTGCTCCAACATGATG
AAGAGCAACCAAGAGATCTTCAAGAACGGCTTCACCGGTCAAACACAGGACATCTTCATGGAAAAC---------------------------------------------------------------ATCCTGCTGTGCGGTCTGGCTGGCTTCTCTGATTTCTACAATCTGGAATGG
CTGGAGCACATACTGCTG------------------TGGCAGGACCCTCAAGATGGCTGTTTTGGAAAAGAGTATGACTTC---TCATTTGGCTTCCCGGAGGAACATTTAGAGCCACCACCACAACCTCACAAAAGAGTCAAGAGGAGGGAGAAGAAGCTTCGAGATGGATGCTCGAGT
CACATGACAGGGGTGGCTGTGAGTGCTCTGGGCGGCTACCTGAACTTCTACCTGTCGGAACAGGACATCACCAAGAGGCCGCTG---
>ENSTRUP00000001036_TRUB
------------------------------------------------------------------------------------ACGCGAGCGGAGGTGATCGATGACATCCTGGGCAGCCTCACCGATGCTGTGTCCTTCCTGGAGCGGGAGCGGGAGCAGGTCAACCTGGACGGTCTG
GTCGGCTTCATCATGCTGCAGGCTGTTCTGAAGGATGCAGTTCAGACCTGGCCTCACAGTGACCCGGTCAGCTGGGCTCAGAGGGCCACCACAGTGGCTTTAATCAGACGCCTGGACCGAAGCACCGTCAAGGCCATGGATGCGATCAAGCAAAGTGACCCGCAGTACTTCAGAGAGTTT
GAGCCTCTGCTGTCGTGGGGCTTCTGGGTGATTCCCCACGAGTGGACCTCAACAGATGTCAGCCTCTTCTATTCCAACACCAGGAAAACAGAATGTTTCGACGAGCAACGCGGAGATAAGTGCATGAAACTGCTGCTGGGAACCTGGAAGGTCAATGGGACCCCCTGCATTGCCACCAAG
TCCTGTCTGGACACCATGACTAACCTTGGATGCCGGGACTACTCCCTGTCCCACCAGCTGCTCTACTTCCTCATCGGAAAAATGAAAGGCTGCACCAGCATGCTGAAGGGATACGCTCGAGCCTCCCAAGCCAACATGACTGAGCGCGGCTACGAGAGGATCTACTGCTCCAACATGATG
AAGATCAACCAGGACATCTTCAGAGACAGTCTGAAAGAGACCAGGATCGACATTTTCATGGAAAACAGTGAGAAAATCCTTTCAAAACTGACACAAGGATGTGAAATTGACTCCGCTGCTGTCTCTCCAGTCTTATTTTGTGGACTGGCTGGTTTCTCCGACTTCTTCAAGCCTGACTGG
CTGCAGTGGATCATCCAA------------------CGGCAGGACAAGGACTTAGGCTGCTTCGGGCGAGACGAGAACATCACGTCTCTGATGGCCGTGGAGAAGCTGCTGGAGCAGCCGCATCCTTCCCCCAGCAGGGTGAAGAGGAGGGAGAAAGTACTTCCA---------------
---------------------------------------------------------------------------------------
>ENSDARP00000102869_DRER
---ATGAAGTCTCTTAAAATGCTGTATCCG------------TTATTTATGCTTCTTGTTCTCTCG---TCTAAAATCGATTTATCAAACCAGGATGTGATTGATAACATTCTTATGAGTTTATCCAAGGGAATCACTTACTTCGACATGCAGGGCAGTAACATAAACCTGGACGGTGTT
GTTGGATACATAATACTACAAGCACAGCTGCGGGAGGCAACACGAACTTGGCCGCATTCAGATTTTCTCAGTCTCTCTCAGCGCGCAGCTGCGATTTCCATGCTGAAGAGACTAAGCAAGAGCCTTTCTACTGCGGCCAGCACCCTTCAGGAGACAGACCCCAAATACTTCAAAGAGTTC
GAGCCCATTTTGGACAGCTCCTTCTGGTCCCTGCCTGGTGAATGGAGCTCCACTGACCCTTCTCTGGTTTATACCTCGGTGAGGGCTATGGAGTGCTATGATGAACACATGAGTGACAAGTGCATGACTTTCCTTCTAGGAACCTGGAAAGACAATGGAACCCCATGTATTGTGACTAAG
ACCTGTAGAGACACAATGACACAGTTTGGATGTCCACACTATTCCCTGTCTCACCAGCTGCTGTACTTCATGATAGGAACAATGAAAGGGTGCTCCAAAATGCTAAAGGGGGACCTAAGATTGTCTCGTGTCAACATAACTGTGGGACATTACAAGAGGATTTTCTGCTCCAATATGATG
AAAAGCAACCAGGATATTTTCAAGAACAGTCTCACTGGCCAAATGCAAGACATCTTCATAGAAAAC---------------------------------------------------------------ATTCTTCTATGCGGTTTAGTAGGATTCTCAGACTTCTATAAATTGGACTGG
CTACAGTCAATTTTAACA------------------TGGCAAGATCAAGAAGCGGGTTGTTTTGGCAAAGAAGAGGACATC---TCTCACATCTTT---GAGGAATTTTTGGACGCTCCA---------CACAAACGGGTGAAAAGAAGGGAGAAAACCCTGACAGATGGCTGCTCAAGT
CACATGACAGGAGTTGCAGTGAGTGCATTAGGAGGTTTTCTCAACTTTTACCTTTCAGAGCAGGACATAACGAAGAGGCCCATAATT
>ENSGACP00000019726_GACU
---ATGCGGGCC------------------GCGGGGCACCGGCTGGCCGCCGCGCTGGCTCTGTTTGCCGCAGCGTTGTGCGCGTGTCGCGCGGAGGTGATCGATGACGTGCTGAGCAGCCTCTCGCGGGGCGCGTCGTTCCTGGAGCGGCAGCACGCGCACATCAACCTGGACGGGGTG
GTCGGGTTCCTCATGCTGCAGGCCGAGCTGAAGGAGGCCGTTCGGACGTGGCCGCACAGCGACCCGGTGAGCTGGGCCCAGAGAACCACGGCGGTCGCTCTGGTCAAACGTCTGGACCAGAGCTTCGACAAGGCCGTGGCCGCCCTGCAGCGGAACGACCCCAAGTACTACCGAGAGTTC
GAGCCCCTGCTGTCATGGAGCTTCTGGTTAGTTCCTCGGGAGTGGAGCTCCACGGACCGCAGCCTGCTGTACCGATCC------------------------------------------------------------------------------------------------------
------------------------------------CACCATGAG------CACCGAGTGCTA---------------------------------------------------CGACGAGCAGCTCAGCGACAAGTGTCTGACCCTGCTGCTGGGGACCTG------------------
---------GAAGATGAA---CGGGACGCCCTGCATCGTCACCAAACC------------------------------------------------------------------------------------------------CTGCCGGGACACCATGACCCGCTTCGA---------
CTGCCCCCACTACTCCCTGTCCCACCAGCTGCTCTACTTCATGATCGGGAG------------------------------------------------GATGAGAGGCTG------------------CACCAACCTGCTGAAGGGCGACACCCGGCCCTCCCG---------------
------------------------------------------------------AGCCAACATGAC---------------------
>ENSXMAP00000013140_XMAC
---ATGCGGACT------------------GCGGCGCTCCGACCGGCCGCGGCGCTGGTTCTGTTCGGCGCAGCGCTGTGCGCCAGTCGGGCCGAGGTGATCGATGACTTGCTGGGCAGCCTCTCCCGCGGGGTGTCCTTCCTGGAGCGGCAGCATGAGCACATCAACCTGGACGGGGCG
GTGGGCTTCGTCATGCTGCAGGCCGAGCTGAAGGAAGCGGTCCGGACCTGGCCGCACACGGACCCGGTCAGCTGGGCTCAGAGGACCGCCGCTGTTGCTCTGCTCAGCCGCCTCGATCAAAGCCTGGACAAGGCTGTCGCCGCCCTGAGGCTCAACGACCCCAAATACTACAGAGAGTTT
GAGCCGCTGCTGACTTGGACGTTTTGGATGATTCCTCAGGAGTGGCGCTCTACGGACCCCAGCCTGGTTTATCCCTCAACTTTGACCTCTGAGTGTTACGACGAGCAGCTGAGCGATAAGTGCCTGACGCTGCTGCTGGGGACCTGGAAGATGAACGGGACGCCCTGCATCGTCACCAAG
CCCTGCCGGGACACCATGACCCGCTTCGGTTGCCCACATTACTCCCTGTCCCACCAGCTCCTCTACTTTATGATTGGCCGAATGAGAGGTTGCAACAACTTGTTGAAAGGTGACACCCGAGCGTCCCGAGCCAACATGACCGAACAAAACTACCAAGACATTTTCTGCTCCAACATGATG
AAGGCTAACCAGGACATCGTCACTAACGGTTTAACCGAACAAACGGTCGACATCTTCATTGAAAAC---------------------------------------------------------------ATCCTGATTTGTGGGTTAGCTGGTTTTTCCGACTTCCATAAAACCGACTGG
CTGCAGCACATCCTCAGG------------------CTGCAAGACGACGAAGTCGGTTGTTTTGGGAGGGACAAAAGCTTCATCTCGCAGATTATTGGAGATGAGCTGCTGGAGCAG---CTGCAGCCTCACCGGAGAGTAAAACGGAGGGAGAAAATACTTCCTGACGGTTGCTCCAGT
CACATGACGGCGGTGGCGGTGGGAGCTCTGGGAGGATACCTGAACTTTCACCTGACAGAGCAGGACATAACAAAGAGGCCGCTGTCC
