# Supplementary material for: Global expression pattern of genes containing positively selected sites in European anchovy (Engraulis encrasicolus L.) may shed light on teleost reproduction
Source: PLoS One. 2023 Aug 11;18(8):e0289940. doi: 10.1371/journal.pone.0289940 (PMC10420382; doi:10.1371/journal.pone.0289940)
Supplement: S1 File — (ZIP) [file pone.0289940.s008.zip › alignments/anchovy.22117_ANCH.fas]

>ENSONIP00000021311_ONIL
GAGATGGAAAACAGCGAGGATGAG------GAGGATGAAAACGAGTGGAGGAACAGTTTC---------------------------------GTGGATTCATCG---------ACACATAGCCCCCCTGCGGCTGCTGCTTCAGGACCAAGCATCAGTAAAACGCCA------GTACCT
GCACAC------------AGAGTCATTTTGCATTTTGACCTGGACTGCTTCTATGCTCAGGTGGAAATGATCAGAAACCCTGCACTGAGAGAAGTCCCGTTAGGTATACAGCAGAAGTACATCATAGTGACCTGTAACTATGTGGCAAGGGAGAGGGGTGTCAACAAGCTTATGTCTGTG
ACTGATGCTAAGGAGAAATGTCCTGAGCTGGTGCTGGTTAAAGGAGAAGACCTCACGCACTACAGAGAGATGTCATATAAAATGACAGAGCTGCTGATGTCTTATTGTCCTCTCGTGGAAAGGCTTGGATTTGATGAAAACTTCATGGACGTCACTGAGATGGTAGAACAAAGGCTTGCA
CAGACA---GTGAAGTCTGAA---GAC---TTTTCATTTAAAGGACACGTCTACAATCATCCAAGTGCAGATGTT---AAAGCCAGTAACTACCCAAGGTTGGCTTTAGGTTCACACATTGCAGGAGAGCTCAGAGAAGCCGTCCATAGCAAACTGGGCCTGACCGGCTGTGCTGGCATC
GCCACAAACAAGCTGCTAGCCAAACTGGTTTCAGGCACCTTCAAACCCAACCAGCAAACCACTCTGCTCCCAGAAAACATCAGTGACATCATGGGCTGCCTAGGCAGTGTCCGCAAAGTGCCAGGGGTGGGTCACCAAACTGCTAAGAGACTTCAAGCCCTGGGATTGGTCAGTGTAAAA
GACCTGCAGCTGTGTCCGCTGAATGACCTGGTGAAGGAGTTTGGGAGTCCCACTGCTCAGCGTTTGAAGAATCTGGCCCTCGGTGTTGATGACTCACCTGTCACTTGTACTGGGGCCCCTCAGTCTCTCAGCGACGAAGACTCTTTCAAAAAAATGTCCTCAACAAAAGAAGTTTCGGAG
AAGACGCAACAACTTTTGAGCAGTCTGGTTGAA------AGGATGCACAAAGACGGCAGGCAGCCTCAAACCTTCAGGCTCACAATCCGTAAATACACAACGACCAACAAGTGGTTCAGTCGGGAGAGCCGGCAGTGTCCGATCCCCAACCACATTGGACAGAAGATCTGCTCTGGCAGC
AGTGAGGATGCTGTCATGCAGCTGCTCCCATTGGCCATGAAACTCTTCTACAGGATGGTGGACTGCGGCGCCCCCTTCCACCTCACCCTCATTAACGTCTGCTTCAGTAATCTGCAGACCAGAGCAGCTGCCGTCACCGGGAAGGGCTCGATAACATCGTTTTTT---------------
TCCCAGGGCACATCTCCCAAAAAATCCCAGACCGTC------------------------------------------------------------------------------------------------------------------------------------------TTA---
------------------------------------------------------------------------------------------------------------------------TCGCAG------------------------------TGCCAGGCA---------------
---------------------------------------------------------------------CCA------------------------------------------------------------------------------------------------------------
------TTACACGGGTTA---------AGATGGAAACAGAACTCTGCTGTTAAT------------------GTAGAAGAGACT------CGAAATGCATCCTGC---AGTACAGCTGGGTGTGACCTTGACAAAACGGCTAAC------------------------------------
GCTGTGACA---CGGTTGCCTCCCAATGTTGACCCGGAGGTGTTCAAGCTTCTTCCAGAGGACATCCAAAAGGAGCTGTTATCTCCTGCTTAT---------------------------------------------------------------------------------------
------------------------------------------------------------------------------------------------------------------------------------------------------------------------------------
---------------------------------------------GTG---AGC---------------------------------------------------------------------------------------TCCCTGTACAGCACTTCTAGCAGCCAT------------
---------TCAGGCACTGAT---------------------------------------------------------------------------------------------------------------------------------------------------------------
---------------------------------------------------------------------------------------------------TTCCCCAACAAACTTCCTGAGACACTTACAGACTCTGAAAGTATTAGTGAC------------------------------
------------------ACA---------------------------------------------------AAAGATACTGCAAACAAGTTGAACTCT---TCCAACAGAGCG------ACCACCGTGAATCACCAGGGGAAGGCAGGCACAAGTGCGTTCCCAGGAGAAGAAGTCATG
GAAGAAGGGGGTCTGTCATTCCCCCGGTCATCTGACTGC---------GAGTTCCCGGGAAATGTGGACCCTAAGGTGTTTTCTGAGCTTCCGCCGGATGTTCAAAGGGAGCTGATGTCTGAGTGGAAGCAGCAGAAGCCAATTCTGAAGACTTCCTTATCTAAGAAACCAGGAAAAAGC
TTGACG------AGCAAAGACAGAAAGGCTCCAGGA------------------------AAAGGCAGCCAGGCCAACAACTTGTTCAAGTATTTCAAACCCAGT
>ENSTNIP00000006730_TNIG
------------TGTGAGAACGACACAGACGAGGATGAGAAAGAGTGGGAAAGCAGTTTC---------------------------------GTGGATTCCGAC---------CCACTGGAA------CTAGCA---------------------------GTTCCGGAGGCAGCCGCA
GCTTCAACATCTGCACACAGAATTATTCTACACTTTGACTTAGACTGCTTCTATGCCCAAGTGGAAATGATCAGAAATCCAGCTTTGAGGGAAGTCCCTCTAGGTATTCAGCAGAAATACATTATAGTCACCTGTAACTATGTGGCGAGGGAGATGGGCGTCACAAAGCTGATGTCTGTT
GCTAATGCTAAGGAGAAATGTCCCCAACTGGTACTGGTTAAAGGAGAAGACCTGACACATTACAGAGAAGTATCCTATAAAGTTACAGAGCTGTTGATGTCCTACTGTCCACTGGTGGAGCGCCTTGGATTTGATGAGAACTTCATGGACGTCACAGAGATGGTAGAAAGAAGGCTGGCA
GAAACT---------TCTGAATTAGAC---ATTTCATTTAAAGGTCATGTCTACGGCCATGTCAGTGCTGAGGTG---AAAGCTACTGATCATGCAAGATTAGCACTGGGTTCACACATTGCTGCAGAATTAAGAGAGGCCATCCACTGCAAACTGGGTCTGACTGGCTGTGCTGGTATT
GCCACAAATAAACTACTTGCCAAACTGGTGTCAGGGACCTTTAAGCCCAATCAGCAAACCTCCCTGCTCCCAGAGAATATTAGTGACATCGTGGGCTGCCTGAGTAGTCTCCGGAAAGTACCAGGGGTGGGCCACCAAACGGCTAAGAAACTTCAAGATCTGGGAATATTCACAGTGAAA
GAGCTACAGCACTTCCCAGTAAATCATTTAGTAGGGGAGTTTGGG---AGGACTGCACAGCGCCTGAAGAGCCTGGTCCTTGGTGTAGATGATTCACCTGTCACACCTACTGGGGCCCCTCAGTCTCTTAGTGATGAAGACTCCTTCAAGAAAATGTCATCGACTAAAGAATGTTTGGAA
AAGATTGAAGAGCTACTGAGGAGTCTTGTGGAGAGAACAAGAATGCGCAAAGATAACAGGCAGCCTCAAACTTTCCGACTCACCATCCGTCGATACTCAGCGACCAACAAGTGGTTTAATCGGGAAAGCAGGCAAGCTCCCATCCCAAACCACGTTGGACAGAAGATCACTTCAGGTTCC
AAAGAAGATGCTGTGGCACAGCTGGTCCCACTGGCTATGAAACTCTTTCATAAAATGGTGGACACCAGCGCTTTCTTCCATCTCACCCTCATTAATGTCTGCTTCAGTAACCTGCGGAACAGAGCAGCTGCTGCCAGTGGAAAGAGCTCCATCACCTCTTTTTTTGTACACAGCAACACA
AAGCAAACCCCAAAACAGTACCACTCATATATTGTCTGT------------------------ACTAAAATGTACTTTAATTTCTTTTTGTTATTCTTTTGTTTCCACCGTCAGGAATCTTCATTTCACAGCAAAGCTCATGATTTGAGCGCAAGCAGCACGACTACCCAACGTACC---
------------------------------------------------------------------------------------------------------------------------TCGAAA------------------------------TCTGAC------------------
------------------------------------------------------------------------------------------------------------------------------------------------------------------------------------
---------------------------TCATCAAAACAGAGCAATGTTGTTGCT------------------GTGGAAGAATCTCCACATCAGAAAATACCCCAC---AGCACAGTGACCCCAGCTCATGATGGAACCGATGCC------------------------------------
CCAGCAACAGATCGATTGCCTCCAAATGTTGACCCAGAAGTCTTTAGGTGTCTCCCTAAAGAAATCCAGATGGAGCTTTTGTCTTCCGCTCTT---------------------------------------------------------------------------------------
------------------------------------------------------------------------------------------------------------------------------------------------------------------------------------
---------------------------------------------ATG---GAC---------------------------------------------------------------------------------------TCTGTCCCTTCAGTGAGCTCAGCTCAACCCATGAATTTC
CCACACACAACAGAAAGCGAA---------------------------------------------------------------------------------------------------------------------------------------------------------------
---------------------------------------------------------------------------------------------------TCT------------------------------ACAGAGTCATGTGAAGAT------------------------------
------------------TCAGCTCGTTTT---ATTGGACACCAGGCGGGAGAAAAAATGGAGTGTTCTGACAAG------------------GGAAGCGTTTCGAATCTGCCC------------------------------GCAGACACGAGCTCATCATCAGAAGCAAACGCATTC
GAAGAACAAACTCTGTCACTCCTCCGGTCTTTTGACTGT---------GAGTTTCCCAGAAATGTAGACCCTAAGGTATTTTCTGAGCTTCCTTTAGATGTCCAGCAGGAGTTGATGTCTGAATGGAAGCAAAAGAAGCCAGTTTTAAAGAGTCCCTCATCCAGGAAAACAGCTGGGAGC
ATGATG------AACAAAGACAGAAGGACTGCAGGA------------------------AAAAACACACAAGCTAACAGTTTGTTAAAGTATTTCAAACCCAGT
>anchovy.22117_ANCH
---------------------------------------------------------------------ATGTGCAGATGTGCACGTTGTTGGGTCCCCTCTGTC---------AGCCACAGC---------------------------------------------------------
---------TCATCCTCCCGAATCATCCTGCACTTCGACTTGGATTGCTTTTACGCACAGGTGGAGATGATTCGGAACCCAGCACTTCGTAACAAACCTTTAGGAATTCAGCAGAAATACATCATTGTGACTTGCAACTATGTGGCCAGAGATTTGGGTGTGACAAAACTCTCGTCAGTC
ACTGATGCCCTGGAGAAATGCCCTCAGCTGGTCCTGGTGAAAGGGGAAGATCTCACTCACTACAGGGAGACGTCTTACAAAGTAACAGAGCTCCTAATGTCCTATTGCCCCTTGGTGGAGAGACTGGGCTTCGATGAGAACTTTGTGGATGTGACCGACATGGTGGACACCAGGATAAGG
CAAACTAAC------TCACTCACAGAC---CTGACCTTCAGCGGTCACGTTTACAATAAGGAATCCTCAGAAGTA---TGTGCAAGTGAACACCCCAGGCTGGCTGTTGCCTCTCAGCTGGCTGCTGAGTTGAGGGAGGCCCTCAAGAGCAGCCTGGCACTCACCTCCTGTGCTGGCATC
GCCACCAACAAGCTCCTGGCAAAGCTGGTGTCGGGCACGTTCAAGCCAAACCAGCAGACCACTCTGCTGCCAGAGAGCACGCCCGACATCATGGCCAGGCTCAGCGGGGTCCGCAGGGTGCCTGGCATAGGACACAGCACTGGCCACAGGCTGAAGGCTCTTGGGCTGGCTACGGTGAGG
GACCTTCAGTGCTTCCCCTCTGCTGAGTTAGCGCGGGAGTTTGGGGCTGCCACTGCTCTGCGGCTTCAGAACCTGGCACAGGGCATTGATAACTCACCAGTGACCCCTGCTGGACCCCCACAGTCACTTAGTGATGAGGACTCCTTCAAGAAGATGTCTTCTACAACAGAGGTTCTGCAG
AAGGTTGAGGAGCTTTTGACGAGCCTCACTGAA------AGAATGCAGAAGGATGGAAGGCAGCCATCCACCTTCCGCCTGACAATCAGACGTTTCTCAGCAACCAATCGCTACTTCAGCCGCGAGAGCAGACAGTGTCCCATACCCAATCACATCGCTCAGAAAATCACTGCAGGTAGC
AGC---GATGTGTTGGCCCAGCTTGTGAACATGGGCATGAAGCTCTTCCACAAGATGGTGGACACAAACAGCCCCTTTCACCTCACCCTGATCAACGTCTGCTTCAGCAACCTGCAT---------GCCAAGAGCGACAGCAGGGCAGCCATAACGTCCTTCTTC---------------
ACACAGAAA---TCACCCAAGAAAGTTCTGCAAGGG------------------------------------------------------------------------------------------------------------------------------------------TCACAG
CAACAGGAAACCCCCAAGACTGTTGATGAGCCTCCTCCACACATGATCCGGCACACCTCCACTGCAAGTCTTCCTAAGGGCTTCACTCCTTTTGGGAAGGACACATCCCATAAAATCCCAACTCAGAAAGCAGAGGAGACCAAACCTACTTTACTGAACCTTTTC---------------
---------------------------------------------------------------------AAG------------------------------------------------------------------------------------------------------------
------CCTACTCAACTC---------CCTGCCAAACAGCCT---------------------------------CTAGCTCCT------CCAAGATGTCCACAGGAGTCAGTAACCCCAAATGGTCCCAATGAACCACCGAGTCCCTCCCAAGAGGACGACACGGTCCTTAGCCAGTTG
------------------CCTCCGGACGTGGACCCAGAGGTGTTCCGACACCTCCCTGAAAGCATTCAACAGGAGCTGCTGTCCAGCTTCCGAACACAACATGGGTACAATCACAGCTCTATCAATGGCAGTCAATCAGCCACCGGGGTCACAGGTGCTACTAGCCTCCAGTCTGGAGAA
CATGGGTGCAATCGCAGCGCTATCAGTACCAGCCCATCATCGGCCACTGGAGTTACAGGTTCTGTCTTCCAAGATGGAGAACATCGCTACAATCACACCACTAGCAGACATTCAGCCACCCTGGGTTCCTCTAGTCATGGGCAGACCGCCCAGACCAATACCAAGTCAGGCCCACTGCTG
CTGCTGCAGCAAGCCAGCATCCCGACAGCCTCTGTTGGTTCAGGTCAAGGCGATGAGCGAGTCACAGAGGCTAGTGGTCGTGGTGGTGGTGGTAGTGGTGGTGCTGGCCGTGGGTTTTTCTCCACACGCAGACAGTTGCAGTCTGTAAACACCAACGGCAGTAGGACG------------
---------GCCGAGTCTGAGCACCACTCTGATATGGAGTCTAAGGTGTATTCTCAATTAACCTCTGGACATCCTTCGAATGTCGACCTGACTGTCAGAGAATCAAGTTTTGGTGGTGGTGGTGGTTTGTTTTTCTCCCCACTCAGAGAGACACCAATGCGCAGGAGTAATCTGCCAACG
GAGAGCAGCAACAGCTCTGGAGACGATGTGAAACACCCAAATATGGAACCTACTGCATGTTCCCATCAGCCCTCTGACCACCCGTCGAATGCCGAGCCTGTT------------------------------AAAGAGACTATTGGTGTAGGAGGTGGTGGTGGTGGTGGTTTGTTCTTC
TCTACCAGCAGAGAAACATGT---------------------------------------------------ACA------------------AACACGTGT------------CATCAGCAGACTGAAAGCCACAGTAGCAACAACAGCGATAGCAGGATGGCAGGGGAACCTTCAGGA
GTCCAGCCTAGT------GTCTTGTTGTCTTCGCCACTGCCCTCTAGTGGCCCTCCTTTGAATGTGGACCCCACAGTGTTTTCCGAGCTTCCCCCAGAGCTGCAGAGAGAACTTCTGGCAGAGTGGAGGCAGCAGAAGCCAGCGCTGAAGATGCCAAGCACCAAAAAGCCA---GCGAAG
GCACAG------GCACTGGACAGAACCACTTCTACTACCACCAAAGACAGAAAACCTCCCAAAGCTGGTCAGGCGAACAGCCTGCTGAAGTACTTTAAACCGAGC
>ENSTRUP00000042916_TRUB
------------AGTGAGGATCAAACAGACGAAGATGAAACCGAGTGGGAAAGCAGTTTC---------------------------------GCGGATCCAGTC---------CCATTCGAA------GCTTCGGGCGCA---GGTCAAAACCTCAGTAAAACACCAACTGTCGCTCCT
ACATCC------------AGAGTTATTCTACACTTTGACCTGGACTGTTTCTATGCCCAAGTGGAAATGATCAGAAATCCAGCCTTAAGAGAAGTCCCTTTAGGTATTCAGCAGAAATATATTGTAGTCACCTGTAACTATGTGGCAAGACAGATGGGTGTCACAAAGCTGATGTCTGTT
GTTAATGCTAAGGAGAAATGTCCACAGCTGGTACTGGTTAAAGGAGAAGACCTGACACATTACAGAGAAATGTCATATAAAGTTACAGACCTGTTGATGTCCTACTGCCCACTGGTGGAGCGCCTTGGATTTGACGAGAACTTCATGGACATCACAGGGATGATAGAAAAAAGGCTGGCA
GAAACT---------TCAGATTGTGAC---TTTTCATTTAAAGGACATGTCTATGGCCATGTCAGTGCTGGTGTG---AAAGCTTCTGATCATCCAAGATTAGCACTCGGTTCACACATTGCAGCAGAGCTGAGAGAAGCGATTCAATGCAAACTGGGTCTGACTGGCTGTGCAGGCATT
GCCACCAATAAACTGCTAGCCAAACTGGTGTCGGGGACCTTCAAGCCCAATCAGCAAACCTCCCTGCTCCCAGAGAATATCGGGGACATCGTGGGCTGCCTGAATAGTCTCCGGAAAGTGCCAGGCGTTGGCCACCAAACCGCTAAGAAACTTCAAGCCCTGGGATTGGCCACAGTTAAA
GACCTACAGCACTTCCCAGTAAATAATTTGGTGAAAGAGTTTGGAGGGCCCACCGCTCAGCGCCTGAAGAGTCTAGTCCTTGGTGTTGACGATTCTCCTGTAACGCCTACTGGGGCCCCTCAGTCCCTCAGTGATGAAGACTCCTTCAAGAAAATGTCATCGATGAAAGAAGTGCTGGAA
AAGATTCAAGAGCTTCTGAGGAGTCTGGTGGACAGATCAAGGATGCAGAAAGATGGCAGGCAGCCTCAAACTCTCCGGCTGACTATCCGTAGATACACAGCGACCAACAAGTGGTTCAATAGGGAAAGCCGGCAAGCTCCCATCCCAAACCACATTGCACAGAAGATAGCTTCAGGTTGC
AAAGATGATGCTGTGGCACAGCTGGGCCCACTGGCTATGAAACTCTTTCATAAGATGGTGGACGGCAGCACTTCCTTCCATCTCACCCTCATTAACGTTTGCTTCAGCAACTTACAGAGCAGGGCGGCCGCCTCCAGTGGAAAGGCCTCCATCACATCTTTCTTTACGCACAGCAACGCA
ACTCAAGCACTTTCAACCCAGAGTAATTCTCTTGTTTGTTTCACCATTAGGAACCCTCATCCCACAGCACAAATCTTC------------------------------------------------------------------------------AGCACGATTACCCAACCTGCC---
------------------------------------------------------------------------------------------------------------------------TCACAAAAGACGTTTACCACGAAAGACCCTTTTTACTCTGACTTG---------------
---------------------------------------------------------------------TCA------------------------------------------------------------------------------------------------------------
------TTATACGGATTT---------TCAAGAAAGCAAAGCCCTCTTGTTGCG------------------GTGGAAGGATCTCCACATCAGAAAATAGCCTGC---AGCACCGTGACC------CACGATGGAACTGATACC------------------------------------
ACAGTAACAGAGCAGTTGCTTTCAAATGTTGATCCAGAAGTCTTTAAGTTGCTCCCTAAAGAAATCCAGATGGAGCTCTTGTCTTCCCCCAGC---------------------------------------------------------------------------------------
------------------------------------------------------------------------------------------------------------------------------------------------------------------------------------
---------------------------------------------ACA---GAC---------------------------------------------------------------------------------------TATGCCACATTAGTGAGCCCACCTGAACTGATAAATGTC
CCACACACAACAGAAAGCAAA---------------------------------------------------------------------------------------------------------------------------------------------------------------
---------------------------------------------------------------------------------------------------TGT------------------------------ACGGAGTCACTTAAAGAT------------------------------
------------------GTAGATCATTTTAATGTGGTACACAAGGAGGGAGAACAATTGGAATGTTCTGAGAAG------------------GAGAGC---TCTCACAGAATG------------------------------GCAGAAACAAGCTCATCATCAGGCAACAATGTGTTC
CAAGAAGAGATTCTT------GTCCAATCTTCTGACTGT---------GCATTTCCTGGAAATGTGGACCCTAAGGTGTTTTCTGAGCTTCCCCTAGATATCCAGCAAGAGTTGATCTCTGAATGGAAGCAGAAGAAGCCAGTCTTTAAGAGCCCCTCATCCAGGAAACCAGCGAAAGGC
ATGATG------AGCAAAGACAGAAAGGCTGTGGCA------------------------AAAAACAGACAAGCAAATAATTTGTTAAAGTATTTCAAACCAGGT
>ENSDARP00000041370_DRER
---ATGGACTCGGACGAA---------GAGGAAGACAATAATGACTGGGAACGCAGTTTAGAGTCAGACATTTTGGAGACTGAAGGAAGTTCCACTGATAGAGTT---------TCATTGACA---------------------------------------------------------
---------TCC---CAGAGAGTGATCCTGCATTTTGACCTGGACTGTTTTTATGCACAAGTTGAGATGATCCGAAATCCAGCTCTCCGGACCAAACCTCTTGGGATACAGCAGAAATATATTATTGTAACCAGTAATTATGTGGCAAGAGAGCTTGGCGTGAACAAGCTGATGTCAGTG
ACAGATGCAGTGGAGAAATGTCCACAGCTGGTGCTTGTAAAAGGAGAAGATCTCACTCATTACAGAGAAATGTCCTACAAAGTCACTGAATTGCTGATGTCGTACTGCCCTCTAGTGGAGCGGCTGGGCTTTGATGAGAACTTCATGGACGTTACAGAAATGGTGGAGAAACGAATAAAG
GAGACC---------CGTATTTCAGAT---CTCTCCTTCAATGGACACGTATACAATCATGAAAGT---GTTGTG---GTTGATGAGGAGAACATTCGTTTGGCTGTCGGCTCTGTGATTGCCGCTGAGATGAGGCAAGCCATCTTCAGCACACTGGGGCTAACTGGCTGTGCTGGTGTC
GCTAGCAACAAACTATTAGCCAAGCTGGTGTCAGGCAGCTTTAAACCCAACCAGCAGACCACCCTCCTGCCTCACAGCACCGCTGAACTCATGAGCAGCCTTACAGGACTCATCAAAGTGCCAGGGATTGGTTACAAGACACGTGAGAAGCTGAAGGCTCTGGGTTTGGTTAATGTGAGA
GATCTACAGTTGTACCCTTTGTCCGATCTGGTGAAAGAGTTTGGAGAGATGAACGCTAAGAGGATCCAAAACCTCGCCTGTGGGATTGATGATTCTCCAGTGACTCCAGCGGGTCCTCCTCAGTCCCTCAGCGATGAGGACTCATTCAAGAAAATGTCCACTCTAGAGGAAGTTCTAAAG
AAAATTGAAGAACTGCTCATCAACCTTACTGAG------AGGATGCACAAAGATGGCAGGCAGCCACACACACTGAGACTAACGATTCGCAAATACACTGTCACCAATCGCTGGTTTAATCGAGAGAGTCGTCAGTGTCCCATTCCCAACCACACCGGGCTCAAGATCACAGGAGGAAGC
AGC---GAGGCTGTGCCCCAGTTACTGTCACTGTCGATGAAGCTCTTTCATAAAATGGTGGACCCACATCAGCCTTTTCATCTGACTCTGCTCAATGTGTGTTTTAGCAACCTGCAG---------GCTAAAAGCTCCAGCAAAAGCTCCATCGCTTCTTTTTTT---------------
ACACACAAA---TCTCCTTCAACAACACAAATCCCA------------------------------------------------------------------------------------------------------------------------------------------TCTCAG
CAGGTGGACTCTGATCTCTGTGAATCTGTTGCAACTTCCCATTTCACTCAAGCAGATGTTTTGCATAAAAATGATAAAGCGTGGAAACCAGTAAAAAACACATCAATATCTCCAACCCAAACACAGTCGACCTCAGTCAACCCCAAATCTTCCCTATCTCCCAGA---------------
---------------------------------------------------------------------CAG------------------------------------------------------------------------------------------------------------
------CCTGTTTCAGAG---------CACTCACAACATGCA---------------------------------AACATAAAC------ATCAGACCGCCTTGTTTGAGCAGCGCTCCCAAAAAAACATTGCATTTCAAGCTG------------------------------------
------------------CCTCCTAATGTTGATGCGGATGTATTCAAACTCCTTCCTGAACACATTCAGATGGAGCTGATGTCCAGTTTTAAA---------------------------------------------------------------------------------------
------------------------------------------------------------------------------------------------------------------------------------------------------------------------------------
---------------------------------------------AAGGGAGAC---------------------------------------------------------------------------------------TCCGTTTAC------------AGACCC------------
---------GCTGACACAGAA---------------------------------------------------------GATGTTGAC---------------------------------------------------------------------------------------------
------------------------------------CCAGAACATCAACCCACGTTTGCCTCTCGCCAACCAAAA------------ACACCAAAACCTTGT------------------------------GAGTCTGCAGTAAATGTC------------------------------
------------------TGC---------------------------------------------------ACA------------------AATTCTGCTTCTAATCCC---CATGAACTCAGCCAGAACTTTTCATCTCCTCAGTCGATCCCGGAGTTCAGTTCTGAACTTGTCATG
GTCACAGAAAGTGACGATATCCCACACTCCACTCAGGCCATTCAGCCAGAAGTTCCTGCAAATGTGGACCCTTATGTGTTTTCACAACTTCCTGCTGATGTGCAAAGGGAATTACTGACCGAGTGGAGACAGCAGAGGCCGGTCCTCAAAATCCCTTCAAAACACTCACAT---AAATCC
TCCAAT------AGCAGAGACAGGAAGACCTCGACT------------------------AAAGGCAGCCAGTGTAACAACATACTGAAATACTTCAAACCCAAC
>ENSGACP00000018312_GACU
------------AGCGAGAATGACACGGGGGAGGATGAGACCGAGTGGAATAACAGTTAC---------------------------------GTGGATTCCTTC---------CCGCTCAGC------GCCAACGCACCTTCCGATGCAAGCCTCGACAAAACATCAGGAGCAACCCCT
GGTGAA------------AGAGTCATTCTGCATTTTGACCTGGACTGCTTCTACGCTCAGGTGGAAATGCTCAGAAACCCTTCACTGAGAGACGTCCCTCTGGGTATTCAGCAGAAATACATCATAGTCACCTGCAACTATGTGGCAAGAGGTCACGGGGTCACCAAGCTGATGTCTGTG
ACTGATGCAAAGGAGAAATGTCCTCAGCTGGTGCTGGTAAAAGGAGAAGACCTGACACACTACAGAGACATTTCGTATAAACTGACAGAGCTGCTGGTTTCCTTCTGTCCGCTGGTAGAGAGGCTGGGGTTTGACGAAAACTTCATGGACATCACAAAGATGGTAGAAAGAAGGCTAGCA
GAGACA---CCGGCGTCCAAC---CAC---TTTTCATTCAAAGGACACGTGTACAACCATCGCAGTGCAGACGTCGCCAAAGCAAGTGATCACCCGAGGTTGGCTTTAGGTTCGCACGTCGCAGCAGAGCTGAGAGACGCCATCCACAGCAAACTGGGTCTGACCGGCTGCGCCGGCGTC
GCCACCAGCAAGCTGCTGGCCAAACTGGTGTCGGGCACCTTTAAACCCAATCAGCAGACCACGCTGCTGCCTGAGAACGTCGGTGACATCATGGGCTCCCTGAGCGGCCTGCGCAAAGTACCGGGGGTCGGTCACCAAACAGCGAAGCGACTTCAAGCGCTGGGACTGGTCGGCGTTAAA
GACCTTCAGCTCTTCCCGTTGAACGACTTGGTGAAGGAGTTTGGGGCTCCCAGTGCCCGGCGCTTGAAGAATCTGGCCCTCGGTGTCGATGACTCGCCTGTCGCCCCCACCGGGGCCCCCCAGTCCCTCAGTGACGAAGACTCCTTCAAGAAAATTTCAACAACCAGAGAAGTTTTGGAA
AAAATTCAGGAGCTCCTGAGTAGTCTGATGGAG------AGGATGCACAAAGATGGCCGGCAGCCTCAAACCCTGCGCCTGACCCTCCGCAGGTACTCTGCAACCAACAAGTGGTTCAGCCGGGAGAGCCGACAGTGTCCGATTCCCAACCACGTAGGACAGAAGATCGCCTCCGACAGC
AGTGAGGACGCTGTGGTCCAGCTGGTCCCGTTGGCCATGAAGCTCTTCCACAAGATGGTGGACTGCGGCGCCGCCTTCCACCTCACTCTCATCAACGTTTGCTTCAGCAACCTGCAGGCCAGGGGACCTGCCGTGGGCGCGAAGGGCTCCATAACGTCTTTCTTT---------------
AGGCAGAACTTGCCTCCCAAAGGAGCGGAAATGTTC------------------------------------------------------------------------------------------------------------------------------------------TCA---
------------------------------------------------------------------------------------------------------------------------CCACAA------------------------------AGCCAGGAG---------------
---------------------------------------------------------------------CCCTCCTCTCGGAGTGGAAATACCGATCATCTGTTCAGCGCTCCCCGCTCGCTCGCTCAACCGACCCCTCCGCACGAAACGGTGACCGCAGAAATCCCTCGTGGCTGCGGG
GCAGATTTACACGGGCTT---------AAAAGAAAACAGAGGCCCGTTGTTGCTTCAAAGAAGCCTCCGCTTGTGAAAGAGTCC------CGC---------------AGCACAGCGGGGTCAGAC---------CCAAAGGTC------------------------------------
GCCGTGACG---CAT------CCCAACGTCGACGCCGAGGTGTTCGGCCTCCTCCCCGAGGAGGTCCGGATGGAGCTGCCGTCCGCCGCCGAC---------------------------------------------------------------------------------------
------------------------------------------------------------------------------------------------------------------------------------------------------------------------------------
---------------------------------------------GTC---AGT------------------------------------------------------------------------------------------------------GTCTCCCGCGTC------------
---------ACAGAAAACGAG---------------------------------------------------------------------------------------------------------------------------------------------------------------
---------------------------------------------------------------------------------------------------TTT------------------------------TCACAGGCATTTGGTGAC------------------------------
------------------TCC---------------------------------------------------CAG------------------AACCAA---TCCGCCAGTCCG------ACCGCCGTGAATCACAAGGCCGAGGCC---TCGGGCGCTTTCCCGGGAGAAAACGTCACG
GAGGCAGGGAGGCCGCCGCCCCCTCTGCCTCCTGACTGC---------GAGTTCCCGGGAGACGTCGACCCCGAGGTGTTTTCAGAGCTTCCGGCGGACGTCCAGAAGGAGTTGATGTCCGAATGGCGGCGACGGAAGCCGGTCCTGAAGGCGCCGTCGTCCAGGAAGCCGGGGAGAAGC
CCGACG------ACCAAAGACCGGAAGGCCGCAGGA------------------------AAAGGCAGCCAGGCCAACAATCTGTTGAAGTATTTTAAACCCAGT
>ENSXMAP00000003224_XMAC
---ATGGATAACAGTGACATTGAGGTGGAGGAAGATGAAAGCGAGTGGAAAACTTGTTTC---------------------------------GTGGATTCAGCTGCTGTTTGTCCCGCCACTTCTCCAGCTGCTGCTTCT---GGGCCAGTCATT---AAGATTCCTGGA---------
---------TCTGCACACAGAGTTATTCTGCATTTTGACCTGGACTGCTTTTATGCTCAGGTGGAAATGATCAGAAACCCAGCTCTAAGAGATGTCCCTTTAGGTATACAGCAGAAATACATCATAGTCACCTGTAACTATGTGGCCAGGGAGCGGGGCGTCACCAAGCTGATGTCTGTT
ACTGATGCTAAGGAGAAATGTCCTGAACTGGTGCTGGTTAAAGGAGAAGACCTGACACACTACAGAGAAATGTCCTACAAAGTCACAGAGCTCCTGCTGTCTTACTGTCCGCTGGTAGAGAGGCTTGGATTTGACGAAAACTTTGTGGATGTCACAGAAATGGTTGAACAAAGATTGGCT
GAGATA---------TCAGAGACTGACAGCTTCTCATTTAAAGGAAATGTCTTCAATCATTCCAGTGCTGATGCT---AACGCTAGCCACCATCCAGGGCTGGCTATTGGTTCGCACATCGCAGCGGAGATGAGAGACGCGATACGCAGCAAGATCGGCTTGACTGGCTGTGCTGGCGTC
GCCACAAACAAGCTGCTGGCCAAACTGGTTTCAGGCACCTTCAAACCCAACCAGCAAACGGTTTTACTGCAGGAGAACGTTGGAGATATTATGGGATGTTTGAGTGGCCTCAGAAAAGTACCAGGTGTGGGCCACCAGACGGCCAAGAGGCTTCAGGCTTTGGGGTTAGTCAGTGTGAAA
GACCTGCAGCTCTACCCTCTGGGTGACCTGGCGAGGGAGTTGGGGGCTACCACCGCTCAGCGCCTGAGGAATCTGGCTCTCGGCATTGATGAATCAGCCGTCACACCCACTGGGGCCCCACAGTCTCTTAGTGATGAAGACTCCTTTAAGAAAATGTGTTCAGTGAAGGAAGTCATGGCA
AAGATCCGCGAGCTGCTCGGCAGTCTGGTGGAA------AGGATGCACAAAGATGGCCGTCAGCCTCAAACCTTCAGGCTCACAATACGAAGATTCTCAGCGACCAACAAGTGGTTCAGTAGGGAGAGCCGCCAGGCCCCGATCCCGGGCGCCGTCGGGCAGAAGATCGTCTCTGGGAAC
ATTGAAGACGCTGTTTCGCAGCTGGTCCCGTTGGCTGTGAAGCTCTTCCATAAGATGGTGGACAGCAACGCGGCATTTCACCTCACACTCATCAACGTCTGCTTCAGTAATCTGCAGAGCAGAGGGCCGGCTGCGAGCGGGAAGGGCGCCATAACGTCATTCTTC---------------
ACGCAGAGCGCATCACCCAGGAAATCCCAGATATCG------------------------------------------------------------------------------------------------------------------------------------------TCC---
------------------------------------------------------------------------------------------------------------------------ACACAA------------------------------AACCAGCTTTTCTTCTTCCTGCAG
AATAATTCAGCCCAGAATGCTGGCAGTCGCCTTTTGGACCATCAGATCAGTGAATGCAGCAGAAATGTTCCA------------------------------------------------------------------------------------------------------------
------CCGAAAGGTCAAATGACTTGTAACTCTGAACAATCA---------------------------------GAGGAAAAC------TATGAAGCGTCCTGC---AGCACAGAGGGAATAAATTCGGACAAAACCAAACCG------------------------------------
------------------CCACCGCACGTCGACCCGGAGGTGTTCCGGCTCCTTCCAGAAGAAATCCAGAAGGAACTTTTATCTCCTTATTAT---------------------------------------------------------------------------------------
------------------------------------------------------------------------------------------------------------------------------------------------------------------------------------
---------------------------------------------CTG---AAT---------------------------------------------------------------------------------------TCTCTGCAAAGCCACATGTCGAAACAT------------
------------------------------------------------------------------------------------------------------------------------------------------------------------------------------------
---------------------------------------------------------------------------------------------------------------------------------------GAGCCGCTGGGAAAC------------------------------
------------------GAT---------------------------------------------------TCA------------------TCAATGAAAGCAGACCGG---------TCCAGAATGAATCACCAGCAGCCGGCGGGAATAAGAGTAATCAATGAAGAAAACGTCATG
GAGCAAGAGAAATTATCGCTCCCCCGGTCATCTGACTGT---------AACTTCCCGGGAAACGTGGACCCTGAGGTGTTTTCTGAACTTCCCCCAGACGTCCAGAAGGAGCTCATGTCTGAATGGAAGCAGCAGAACCCGGTTCTGAAGACTCCGTCATCCAGAAAAACGGGAAAAGGC
TCCATCTCCAAAAGCAAAGACAGAAAGGCTGAAGGA------------------------AGGAGCAGCCAGTCAAATAATCTGCTCAAGTATTTCAAACCCGGT
