# Supplementary material for: Global expression pattern of genes containing positively selected sites in European anchovy (Engraulis encrasicolus L.) may shed light on teleost reproduction
Source: PLoS One. 2023 Aug 11;18(8):e0289940. doi: 10.1371/journal.pone.0289940 (PMC10420382; doi:10.1371/journal.pone.0289940)
Supplement: S1 File — (ZIP) [file pone.0289940.s008.zip › alignments/anchovy.22224_ANCH.fas]

>ENSONIP00000024815_ONIL
---------------------------TTGGTTTTCACAGTAAATCCTGAGACAGGACTGAAGGCAGCACCGATGGCAGAGTGGAACGCCTACTACCAAAACGAGGATGAGGAGGGA---GAGGAAGAGGAAGGGGAGCAC---TCAGGGCGA------------GACTACAAAATTACA
GGGAGAGACAGCTTGGTGTTCTTGGTTGATGCCTCCAAGGAGATGTTCATCAAAGGGGAAGATGGGGAACCCTCCAACTTTGATATGACCATGCAGGTTGTGCGCACTGTGTACACCAGTAAGATCATCAGTAGCGACAAGGACCTGGTGGCTCTGGTTTTCTACGGCACAGAGGAGAGC
AAGAACCCCAGAAACTCATTTAAGCATGTCTACGTGTACCATGATCTCAGTGAGCCTGGTGCAAAGCGAGTCCAGGAGGTGGATGCTCTGCGGGGGGAAAAAGGTGCCAAGCTGGCGGCAGAGACCATAGGCAGTGGAGAGACATCATTAGGAGACGCTCTGTGGTGCTGTGCCAACCTC
TACAGTGACATTAAACTCCGCCTCTCGCACAAGCGGCTTATGATTTTCACGTGCAGGGATGAACCACACGGAGGCGACAGCGTGAAAGACCGACAGGCTCGCACCAAGGCCAGTGATCTCAAGGAGACTGGCGTCGTTATTGATTTAATGCACCTGATGAAACCGGGGGGCTTCGACATC
TCGCTCTTCTTTTGTGACATTGTAAGTCCACCGGAGGATGAGAGTGAGCTGGGGCTGCAGCTGCAGCCTTCTGACAAGCTGGAGGACCTCCTGAAACGGGTGCGGGCCAAAGAGCTGAAGAAAAGAGCCTTGGCAAGGTTAAACCTGTGCCTCGGGGAGGGCATAAATGTAGCCGTGGGA
ATTTATGCAACTGCTGTGGCAGCTCGCAAACCAGGTTCCATCAAACTTTACAGGGAAACCAACGAGCCTGTCCGCAGCAAAACTCGAACCTTCCACACCCAAACTGGCAGTCTGCTGCTGCCCAGTGAGATAAAGAAAGCCCAGCTCTGCTCTAAAAGAACGATTGTGATGGAGAGGGAC
GAGGTGGATGCCATCAAGAAGTTTGATGACCCTGGATTGTTTCTGATTGGATTCAAACCGATGGAAAAGCTCAAACTGCATCACCATATCCGGCCTGCTGTCTTCCTCTATCCTGAGGAGGATGAGGTG------------------AAAGGCAGTTCATGTCTGTTCTCCGCCTTGCTG
AAGAAGTGCAGTGAGAGGAACGTGTTCGCTCTGTGCCGTTTCATCTCCCGCAGAAACTACCCACCTCGGTTTGTTGCCCTATTGCCTCAGAATGAGGAGCTCGACGAGGGGAAAGTACAGATTACACCACCAGGTTTCAACGTCATCTACCTGCCATTCGCCGACGATTTTCGGACTCTG
GACCCTCCGCAGTTTCCCTCGGCCTCACAAACACAGGTGGACAAGATGAAAGAGATTGTCTCCAAACTCAGGTTCAAATACAGGAGTGAAGGTTTTGAGAACCCAGTCATCCAGCAGCATTTTAGGAACCTGGAGGCCTTGGCTCTGGATATGATGGCTCCAGAGGAAATTGAGGATCTC
ATCATGCCAAAGGTTGACCAAATAGACCAGCGTCTGGGTCCTCTGGTCCAGGAGTTCAAAGATCTGGTCTACCCTGCCTACTACAATCCAGAGAGCAAGCCAGCTGCCAAACGCAAAACA------------------GCTGATACTGGAGGTGGA---GCTGAGAAGAAGCCTAAAGTA
GAGCTGACAGAAGATGAATTGAAGGCCCACGTGCAGAACAACACTCTGGTAAAGCTGACCGTGCCCGTTCTAAAGGACGCCTGTAAGCAATTTGGGGTTCGAACCACTGGGACCAAGAAGCAGGAGCTGATAGATGCTTTGATTGCCCGTTTGAGA---
>ENSTNIP00000015927_TNIG
---------------------------------------------------------------------------------------------------------------------------------------------------------TCTTTGTTA---GATTATAAGGTCACG
GGAAGAGACAGCTTGGTGTTTCTCGTTGATGCATCCAAAGACATGTTTGTGAGAGGAGAAGATGGCCAGCCGTCCAACTTTGACCTGACCATGCAGGTCGTGCGCAGCGTGTACACAAGCAAGATCATCAGTAGCCACAGGGACCTTGTGGCGTTGGTGTTTTATGGCACAGAACAGAGC
AAAAATCCCAGCAACTCATTCAAACACGTGTATGTGTATCACAGCCTGGATGAGCCCGGGGCCAAACGGGTGCTTGAAGTGGATTCTCTGCAGGGAGACAAAGGCGCCCGGCTGATGGAGGAGACGGTGGGCAGCGGGGAGACGTCCCTGGGTGACGCCCTGTGGTGCTGCGCAAACCTC
TACAGCGACATCAAGCTGCGCCTGTCCTTCAAGAGACTGATGATCTTCACCTGCAGGGACCAACCGCACGGCGGCGACGCTGCCAAGGACCGGCAGGCTCGCACCAAGGCCAGCGACCTCAAAGAAACCGGTGTCATCATTGACCTTCTGCACCTGATGAAACCGGGGGGATTTGATGTC
TCCTCTTTCTTCTGCGACATTATAAGTCCTCCTTCCTCCGAGGGTGAGCTTGGACTGCAGCTGGAGCCTTCTGACAAACTGGAAGACCTCAGGAGGAGGGTGCGTGCCAAGGAGCAGAAGAAGAGAGCCCTGAGTAGGTTAAACTTGTGTCTTGGGGAAGGCGTGAACGTGGCTGTGGGC
ATCTACACGGTGGCCGTGCCTGCGCGGGTGCCAGCCGCCATCAAGCTTTACCGGGAAACCAACAAGCAGGTTCAGAGCAAAACCCGGACGTTCCACACCCAGACCGGCAGCCTGCTGCTGCCCAGCGAGGTGAAGAAAGCCCAGGTGTACGGCGGGAAGCAGATCGTGATGGAGAGGGAT
GAGGTGGACTCCATCAAGAAGTTTGAGGACCCCGGCCTGCAGCTGATCGGGTTTAAGCCTCTGGAGAGGCTCAAGATTCACCACCATATTCATCCGGCTCTCTTCATCTATCCGGAGGAGGACATGGTGCTTGCTTTATTTTCTCCCTCAGGCAGTTCGTGCCTCTTCTCCGCCTTGTTG
ACCAAATGCATCGAGAAGAAGGTGTTTGCGCTGTGTCGCTGCGTCGCTCGCAGGAACAGTCCGCCGCGATTCGCTGCTCTGGTGCCGCAGAGAGAAGTGCTGGATGAGGGCAAAGTGCAGCTGAGTGCCCCAGGTTTTTACCTCCTCCACCTGCCGTACGCCGACGACATCCGCACGCTG
GAACCTCAGCCGTTCCCGTCGGCTTCACAAGTCCAGGTGGACAAGATGAAGCAGATCGTCTCCAAGCTCCGCTTCAAGTACAGGAGTGATGCTTTTGAGAATCCTGTCATCCAGCAGCACTTCAGGAACCTGGAGGCGTTGGCCCTGGACATGATGGCTCCGGAGGACACCGAAGACCTC
ATCATGCCAAAGGTGGACCAGATCAACCAGCGTCTGGGCCCTCTGGCTCAGGAGTTCACCGAGCTGGTTTACCCCGCCGGGTACAACCCAGAGATCAAACCGGCCCCAAAGCGCAAATCA------------------GCTGATAATGAAGGCGGA---GCCGAGAAGAAGCCCAAAGCG
GAGGTGTCAGAAGAAGAGCTGAGGGCTCACGTGCAAAGAGGCACCCTGGCGAAGCTGACCGTCCCCGTGCTGAAGGAGGCCTGCAAGAAGTTTGGCGTTCGAACAACGGGCACCAAGAAACAGGAACTTATGGACGCTCTGACTGCCAGACTGGGCTCC
>anchovy.22224_ANCH
------------------------------------------------------------------------ATGGCTGAATGGAATGCCTATTTTCGGGGGGATGAGGACGAGGATGTGGAGCAAGAGGAAGGAGAGGAG---GGCGGAGGC------------GAATATAAAAGCACT
GGGCGCGACAGCCTTGTTTTCCTGGTGGACGCATCGAAAGAGATGTTTGTGAAAGGGGAGGATGGAGAGTCTTCCAACTTTGACATGACGATGCAGTGCGTGCGCAGTGTGTACATGAGCAAGATCATCAGCAGTGACAGAGACCTGGTCGCGCTGGTCTTCTTCGGCACAGAGAAGAGC
AAAAACCCAGGGGACTCTTTTAAGCATGTTTACATCTACCATGATCTCGATTCACCTGGGGCGCGGCGTGTGCATGATATCGACTGCCTGATGGGCGGGAAGGGTGCCCAGCTGGCGGCGGAGCAGATGGGCAGCGGCGCCACTTCCCTGGGGGACGCCCTGTGGTGCTGCGCCAACCTG
TACAGCGACATCAAGCTGCGGCTCTCGCACAAGCGCCTCATGATCTTCACCTGCCGCGACACGCTGCACGGTGGAGACAGCAAGCTGGATACGAAGGCGCGCACCAAGGCCTCGGACCTCAAAGAGACAGGTGTGATCATCGACCTGATGCACTTGAAGAAGCCGGGCGGCTTTGATGTG
GGCCAGTTCTTTTGCGACATCGTGAGTCCTCCTGAGGACGAGAGCGAGCTGGGGGTTCAAATGGAGCCTTGTGGGAAGCTGGAGGACCTCCAGAAGAGAGTCAGAGCCAAGGAGATGAAGAAGAGGGCCCAGAGCAGGCTTATGCTGTCCTTGGGAGAGGGAATGAAGGTGGCCGTGGGT
GTGTATGTGACAGCGCGAACTGCCATGAAGCCCCCATCCGTGCTGCTGTACAGGGACACGAACGAGCCGGTCCGCACCAAGACCCGCCACTTCCACACACAGACCGGCAGCCTTCTGTTGCCCAGCGACACTAGAAGAGCACAGACCTATGGACAGAAGCAGATTGTGATGGAGAAAGAC
GAGACGGACGAGATTAAGAAGTTTGACGACCCGGGCCTGGTCCTGATGGGCTTCAAGCCCATGAGCCGCCTGAAGCTTCACCACCATATCAAGCCCTCGGTCTTCATTTATCCAGAGGAAGAGCAGGTC------------------TCAGGTAGCTCCTGTGTGTTTTTGGCCCTGCTG
CGGCGCTGTAGTGAGAGAAACCTGTTTGCGGTGTGCAGGTACATCCCCCGCCGCAACACGCCGCCTCGCTTTGTGGCTCTGCTGCCCCAGAGAGAGGAGACGGACCAGGGCCGTGCCCAGGTCACACCCCCAGGTTTCCATGGCATCTTCTTGCCTTACGCTGACGACATCCGCACTCTG
GATGTTCATCAGGGTCCCTCTGCCACTGACGAACAGATCGACAAAATGAAGGAGATCGTACATAAGCTTCGCTTCAAGTACAGGTCTGATGCCTTTGAAAACCCATCACTGCAGACCCACTTCAGGAATTTGGAAGCTCTGGCCCTGGATCTCATGCAACCAGAAGATATTGAAGACTTC
ACCATGCCCAAGGTGGACATGATGGATGCGCGTCTCGGTCCTCTGACCCAGGAGTTTAAGGATCTCGTTTACCCTCCCGGCTACAACCCAGAAGGGAAACCTGCAGCCAAGCGCAAACCT------------------GCTGACTCGGGTGGTGGTGGGGTGGATAAGAAGCCCAAAGTG
GAGGTTTCTGAGGAGGACCTTCGTGCCCACGTGACGAACGGCACCCTGGGAAAGCTCACCGTGCCCGTCCTAAAGGACGCCTGCAAACTGTTTGGAGTCCGCACCACGGGAACCAAGAAACAGGAGCTCATCGACGCCATCACCGCGGCTGTCACCAAG
>ENSTRUP00000043728_TRUB
ACCAAGGCATGGATTCCAGTGAAACAATTACAGCTGACAGTGACA------------------------AGGATGGCACAGTGGAACGCGTACTACCACAATGATGATGAGGAGGAA---GAGCAAGAGGATGGAGAGCAGTTTAGAGGTAAGTCTTTATTATCAGATTACAAAGTCACA
GGGAGAGACAGCTTGGTGTTTCTGGTTGATGCATCCAAAGAAATGTTTGTAAAAGGAGAAGATGGCCAGCCCTCCAACTTTGACCTCAGCATGCAGGTCGTGCGCAGCGTGTACACAAGCAAGATCATCAGTAGCCACAGGGACCTCATGGCTTTGGTGTTCTACGGCACAGAGCAGAGC
AAAAATCCCAGCAATTCATTTAAACACGTATATGTGTATCACAACCTCGACGAACCCGGTGCAAAGCGGGTACAGGAAGTGGATGCTCTGCAAGGGGAAAAAGGTGCCCGGTTGATGGAAAAGACCATGGGCAGTGGCGAGACGTCACTGGGTGATGCCCTGTGGTGCTGCGCCAACCTT
TACAGTGACATCAAGCTTCGCCTCTCGTTCAAGAGACTCATGATCTTCACCTGCAGGGATGAACCACACGGGGGCGACACAGCAAAGGACCGACAGGCTCGCACCAAGGCCAGTGACCTGAAAGAAACTGGTGTCTTCATTGATTTGATGCATCTGATGAAACCAGGGGGATTTGACGTC
TCCACCTTCTTCTGCGATATTATAAGTCCT---GACAGCGAGGGTGAGCTTGGACTGCAGCTGGAGCCTTGTGGCAAACTGGAAGACCTCAAGAAGAGGGTACGTGCCAAGGAGCAGAAGAAGAGAGCCATGAGTAGGTTAAACTTGTCTCTTGGTGAGGGGCTAAATTTAGCTGTGGGC
ATTTATGCAATGGCCGTGCCTGCGAAGATACCAGGTTCTGTCAAACTTTACAGGGAAACCAACAAACAGGTTCACAGCAAACCTCAGACCTTCGACACCCAGACCGGCAGGCTGCTCCTGCCTAGTGAGATAAAGAAAGCCCAGGTGTATGGTAAGAAGCAGATAGTGATGGAGAGGGAC
GAGGTGGACTCCATCAAGAAGTTTGAAGACCCCGGGCTGTATCTTATTGGATTTAAGCCGATAAAGATGCTCAAAATTCACCACCATATACGTCCGGCTGTCTTTATCTATCCTGAGGAGAACATGGTG------------------AAAGGCAGTTCGTGTCTCTTTTCCGCCTTGTTG
ACAAAGTGCAGCGAGAAGGACGTGTTCGCATTGTGTCGCTGCATCATTCGCAGAAATTGTCCACCTCGATTCGCTGCTCTAGTACCACAGAAAGAAGAACTGGACGAAGGGAAAGTACAGATCACGGCACCAGGTTTTCACCTCATCTACCTGCCTTACGCTGATGACATACGGACATTG
GATCCTCCACAGTTTCCGTCAGCTTCACAAATCCCGGTGGACAAGATGAAGCAGATTGTCTCAAAGTTACGCTTCAAATACAGGAGTGATGCTTTTGAGAATCCAGCCATTCAAAAGCACTTCAGGAACCTGGAGGCATTGGCACTGGATATGATGGCTCCAGAGGACGTAGAAGACCTC
ATTATGCCAAAGGTGGATCAGATAAACCAGCGTCTGGGTCCTTTGGCGGAGGAGTTTAAAGATCTGGTTTACCCTGCCAATTACAACCCAGAGAGCAAACCAACCACAAAACGCAAGTCA------------------GCTGATAACGGAGGTGGA---GATGAGAAGAAGGCCAGAGTA
GAGGTGTCAGAAGAAGAGCTGAGGGCTCACGTGCAAAACGGAACCCTGGGAAAGTTGACCGTCCCCGTGCTGAAAGAGGCCTGTAAAAAGCTGGGATTTCGGACAACCGGGACCAAGAAACAAGAACTAATCGATGCTCTGGTTGCCCAAATGGGCCCT
>ENSDARP00000096636_DRER
------------------------------------------------------------------------ATGGCGAACTGGGGAAATTACTTTCCAAACGAAGACGATGTGGAT---GAGCAGGATGAA---GAAGAG---TCTGGAGGC------------GATTACAAAAGCAGC
GGCCGTGACAGCTTGGTGTTTTTGGTTGATGCATCCAAAGAGATGTTCATCAAAGGGGAGAATGGAGAGCCATCAAATTTTGACATGACTATGCAGTGTGTGCGCAGTGTGTACACTAGTAAGATCATAAGCAGTGACAGAGACCTGGTTGCTTTGGTGTTTTATGGGACTGAGCAGAGC
AAGAACCCCAGAAACTCCTTCAAGCATGTTTACGTCTACCACGACTTGGAGTCCCCTGGAGCAAAACGTGTACAGGATATTGATAAACTGAAAGGTGATAAAGGTGGTCAGTTTGCTGAAAAGACCATGGGCAGTGGGGAAACTTCTCTCGGAGAGGCTCTGTGGTGCTGTTCCAACCTT
TACAGTGACATCAAGTTGCGACTGTCACACAAGCGCCTCATGATATTCACATGCAGGGATGAGCCTCATGGAGGAGACAGTGCAAAAGACAGACAGGCTCGTACAAAGGCTGCTGACCTAAAAGAGACAGGTGTAGCCATTGACTTGATGCACCTCTCAAAGCCTGGAGGGTTTGATGTT
TCACTGTTCTTTTGCGATATTGTAAGTCCTCCAGAAGATGAAAGTGATCTCGGCCTTCAGATTGAGCCCTGCAGGAAACTGGAGGACCTGCAGAAGAGAGTCAGAGCAAAAGAGTTAAAGAAAAGAGCTCAATGCAGGTTAACGTTCTCCCTTGGAGAAGGTGTCGATCTGGCTGTTGGC
GTATACGTGTTGGCCAGGACTGCTATGAAGCCTTCTGCTGTCAAACTTTACAGAGATAATAATGAACCTGTACGGACTAAATCCCGTCTCTTCCACACTCAAACTGGTGGCATTTTATTACCAAATGATACAAAGAGGGCACAGGTTTATGGGCAGAAGCAGATTGTGATGGAAAAGGAT
GAGGTGGATGAGATAAAGAAGTTTGATGATCCAGGATTGGTACTGATTGGATTTAAGCCTATAGATCGCCTCAAACTGCACCATCATTTACGACCTGCTCTTTTCATATACCCTGAGGAGGAGCAGATA------------------TCAGGAAGCTCCTGTATGTTTACAGCTCTGCTT
TTGAAGTGCTGTGAAAAAAATGTATTTGCATTGTGCAAATACATCCCTCGTCGTAACACTCCACCTCGGTTTGTGGCACTAGTGCCCCAGAGAGAAGAACTGGATCAGAGTCAAACCCAGGCAACACCTCCAGGCTTCCATGTGATTTATCTTCCCTTTGCTGATGACATACGCACTGTG
GACCCTCACGTTGGTCCCACAGCCTCGGATGAGCAGGTAGACAAAATGAAAGAGATCGTGCACAAGCTCCGCTTTAAATACAGGAGTGATGCATTTGAAAACCCAGTGCTGCAACAGCACTACAGTAATCTGGAGGCTTTGGCTCTGGATATGCTTTCACCTGAACCCATTGAGGATTTG
ACAATGCCAAAGGTAAAAATGATGGACGATCGGCTTGGTCCGCTGGTTCAAGAGTTCAAAGATTTGGTCTATCCTCCTGATTATAACCCAGAAGGGAAACCTGCAGCTAAACGCAAACCT------------------GCTGAATCTGGTGGTGGTGCTGCTGAAAAGAAGGCCAAAGTT
GAGATTTCCGAAGAAGAGCTGAAAATTCATGTCGCAAAAGGCACTTTGGGAAAACTGACAGTGCCTGTACTAAAAGATGCATGCAAACAGTTTAATATACGTACAACAGGAACCAAGAAACAGGAGCTTATCGATGCCCTGACCATGCAGCTCTCTAAA
>ENSGACP00000006455_GACU
---------------------------------------------------------------GCAGCGCACATGGCGGAGTGGAACACCTTCTACCGCAATGAGGAGGACGAGGAG---GACCAGGAGGAAGGAGAGCAG---TCTGGGGCGTCTCTGTTCGCAGATTACAAGGCCACA
GGGAGAGACAGTTTGGTCTTTTTGGTTGATGCCTCCAAGGAAATGTTCATCAAAGGAGAAGACGGACAGCCCTCCAACTTTGACATGACCATGCAGGTTGTGCGCAGTGTGTACGCCAGTAAGATCATCAGCAGTCACAGGGATCTGATGGCGTTGGTTTTCTACGGCACGGAGCAGAGC
AAAAATCCCAGGAACTCCTTTAAGCATGTGTACGTGTACCACGACCTGGACGAACCCGGTGCAAAGCGAGTGCAGGACGTGGACGCTCTGCGGGGGGACAAAGGGGCCCAACTAGCGGCGGAGACCATGGGCAGCGGGGAGACGTCGTTGGGCGACGCCCTGTGGTGCTGCGCCAACCTC
TACAGCGACATCAAGCTGCGCCTCTCGCACAAGCGGCTCATGATCTTCACCTGCAGGGACGAACCACACGGGAGCGACGGCGCGAAAGACCGTCAGGCTCGCACCAAGGCGGGCGACCTCAAGGAGACCGGCGTCGTCGTCAATTTGATGCATCTGATGAAACCGGGCGGCTTCGACGTG
GCGACATTCTTTCGGGACGTCATAAGTCCACCCGAGGATGAGAGCGAGTTGGGGCTGCAGCTGGAGCCTTGTGACAAACTGGAGGACCTCAAGAAGAGGGTGCGAGCCAAGGAGCAGAAGAAGAGAGCCATGGCCAGGATGAACCTGTGCCTCGGCGAGGGTCTAAATGTAGCCGTCGGA
ATATACGCAACCGCCGTGACGGCGCGGAAACCAGCTCCCATCAGGCTTTACAGGGAAACCAACGAACCGGTCCGCAGCAAAACCCGAACCTTCCACACTCAGACGGGCAGCCTGCTGCTGCCCAGTGAGATAAAGAAGTCCCAGGTGTATGGTAAAAAACAGATAGTTATGGAGAGGGAC
GAGGTGGACGCCATCAAGAAGTTTGAAGATCCTGGAATGTCTCTCATCGGATTCAAACCGATGGCCAAGCTGAAACGTCACCACCACATCCGCCCCGCCGTCTTCCTCTACCCCGAGGAGGACGAAGTG------------------AAAGGCAGCGCGTGTCTCTTCTCCGCCTTGTTG
ACAAAGTGCAGCGAGAGGAACGTGTTCGCGTTGTGCCGCTGCGTCGCTCGCCGGAACTTCCCGCCTCGATTTGTCGCACTGGTGCCTCAGAAAGAGGAGGTCGGCGAGGGGAAAGTACAGATTTCACCTCCAGGTTTCCACGTCATCTATCTGCCGTACGCTGACGACATGCGGACTCTG
GATCCTCCCCAGTTCCCCACAGCCTCACAAAGACAGGTGGACAAGATGAAGGAGATTGTCTCCAAGCTGCGCTTCAAATACAGGAGTGATGCGTTTGAGAATCCAGTCATCCAGCAGCAGTACAGGAACCTGGAGGCCCTGGCTCTGGATATGATGGCTCCAGAGGACATCGACGACCTC
ATCATGCCAAAGGTGGACCAGATCGACAACCGCCTGGGTCCTTTGGTTCAGGAGTTTAGGGACCTGGTCTACCCGGACGGCTACAACCCCGAGAACAAAGCAGCTGCCAAACGCAAAACCGGTCAGAGCAGAAAACTAGCTGAG------------------GAGAAGAAGCCCAAAGTG
GAGGTGGCAGAAGACGAGCTGCGGGCCCACGCGCAGAACGGCACCCTGGGAAAGCTGACTGTGCCCGTGTTGAAGGACGCCTGTAAGCGGTTTGGGGTTCGCACCACCGGGACCAAGAAGCAGGAGCTGATAGATGCTCTGATTGCCCAGCTGGGAAAA
>ENSXMAP00000009732_XMAC
------------------------------------------------------------------------ATGGCGGAGTGGAACGCTTACTACCAGAATGAGGACGAGGAGCAA---GAGCAAGAGGAAGCGGAGCTG---TCTGGAGGA------------GATTACAAAGTCTCG
GGCAGAGACAGCCTGGTCTTCTTGGTCGACGCCTCCAAGGAAATGTTCATCAAAGGCGAAGATGGACAACCCTCTAACTTTGACATGACCATGCAGGTCGTGCGGAGTGTGTACACCAGCAAGATCATCAGAAGCCACCGGGACCTGGTGGCCCTGGTGTTCTACGGCACAGAGCAGAGC
AAGAACCCCAGGAACTCGTTCAAACACGTTTACGTGTACCACGACCTCGACGAACCAGGTGCGAAGCGGGTCCAGGACGCGGATGCTCTGCGGGGCGAGAAAGGCGCGCAGCTCGCAGCGGAGGCCCTGGGGAGCGGGGAGACGTCTCTGGGCGACGCCCTGTGGTGCTGCGCCAACCTC
TACAGCGACATCAAGCTGCGCCTCTCGCACAAACGCCTCATGATCTTCACCTGCAGGGATGATCCACACGGGGGCGACGGCGCCAGGGACCGACAGGCCCGCACTAAAGCCAGCGACCTGAAGGAGACGGGTGTCCTTATCGATTTAATGCACCTGACAAAACCGGGCGGCTTCGACGTG
TCGCTCTTCTTCCGGGACATCGTGAGCCCGCCCGACGACGACGGCGAGCTCGGCCTGCAGCTGGAGCCGTGCGACAAACTGGAGGACCTTCAGAAACGGGTCCGGGCCAGAGAGACCAAAAAGAGAGCCTTGGCCAGGTTAAGCTTGACTCTCGGTGAGGGTCTAAACGTAGCGGTGGGC
GTGTACGCAACCGCGGTGACGGCTCGGAAACCCGCCTCCGTCAGACTGTACCGGGAAACCAACGAACCGGTGCGCAGCAAAACCCGCATCTTCCACACTCAGACCGGCAGCCTGCTGCTGCCCAGCGAGATAAAGAAGGCCCAGGTGTACGGTAGGAAACAAATAGTGATGGAGAAGGAT
GAAGTGGATGCCATCAAGAAGTTTCACGACCCCGGACTGTTCCTGATCGGATTTAAGCCGATGGAAAAACTCAAACTGCATCATCACATCCGACCTTCTGTCTTCATCTACCCCGAGGAGGACGAAGTG------------------AAAGGAAGTGCCTGTCTGTTCTCTGCCCTGTTG
AAGAAGTGCATCGAGAGAAACGTGTTTGCTCTGTGTCGCTCTGTCTTCCGCCGAAACTACCCACCCAGGTTTGTTGCCTTGGTGCCTCAGATGGAAGCGGTGGACGAAGGGAAGGTCCAGATCACACCTCCAGGTTTCAATGTCATCTACCTGCCGTATGCCGACGACCTGCGAACTCTC
GATCCTCCTAGATGTCCGCCGGCCTCACAAACACAGGTTAACAAGATGAAGGAGATCGTCCAGAAGCTCCGCTTCAAATACAGGAGTGATGCTTTCGAGAACCCAGTCCTCCAGCAGCACTTCAGGAACCTGGAGGCCCTGGCTCTGGACATGATGGCCCCAGAGGACATCGAGGATCTC
ATCATGCCAAAAGTGGACCAGATTGACCAGCGACTCGGCCCTCTGGCAGATGAGTTTAAGGATCTGGTCTACCCTGCCGGGTACAACCCAGAGAGCAAACCAGCTCCCAAACGGAAAACG------------------GCCGACGCCGGAGCCGGG---GCCGAGAAGAAGCCCAAAGTG
GGGGCGACGGCGGACGAGCTGAAGGCCCACATGCAGAGCGGCACTCTGGGAAAGCTGACCGTGCCGGTGCTGAAGGAGGCCTGCAAGCAGTTTGGAATCAAAACCACCGGGACCAAGAAGCAGGATCTGATAGACGCTCTGAGCGAGCGACTGGGTTCA
