# Supplementary material for: Global expression pattern of genes containing positively selected sites in European anchovy (Engraulis encrasicolus L.) may shed light on teleost reproduction
Source: PLoS One. 2023 Aug 11;18(8):e0289940. doi: 10.1371/journal.pone.0289940 (PMC10420382; doi:10.1371/journal.pone.0289940)
Supplement: S1 File — (ZIP) [file pone.0289940.s008.zip › alignments/anchovy.22332_ANCH.fas]

>ENSONIP00000016056_ONIL
ATGGCGGCCAACACGACGCAAGCAGCCCCTACAACTAACTGGTCCTATGGT------GCTGCTGCAGACGGCCAGGTCCATGAAAATCCTGAATGGGAGAAGGCAAGACAAGCACTAGCATCCATCAGCAAGAGTCAGACCTCTGCTAAGACTACGCAAGCTAACAGGACCACT---GCA
GAG---GCTGGCCAATTCCAACCAGCAGCAACTGACTCTGCTGCCATGCAGCAGCAGCAG---------TACTATCCG---TGGTACCAGCAAACTCAGCAGCACTATCCTGGATATACATACCCCTATAACTACTACTACCCCATGGCGCCGTATGGTGGTGCTTATCCTTCAAATCAG
TATGGTGTACCCCCAGGGCCTTACCCAGGAACTCCTACTTCTAATGGACAG---------------------------------------------------------CCTCCCCCAGTGCCTGGAATGGAAGATCAGTCCCCCAGCTACACCTCCCCA---ACGCAACCTCAACCACCC
CCCCCTGCTACTCCTCAACCACCC---CAGAGCCCAACCACCTCAGAAAACCCCCCTCCTCCACCACCCCCTCCCATTCCCCCACCACCCAACTCCCAGTACCCCCCTCCCCCATCACAAACTTCTTACAATACCAACAACAGTATGACATACCCACCTGGAGACCCCAAC---CAGATG
CAAGTCTACAATCATTCCCAGGGAAGGCCTAACTATGGACAAAACTTCCAGGCTCAGAATGCTTATCAGGCATCTCAAAAT---------------------------------------------AATTCCCAGCAGCAA---------CAACAGCCTGCTCAGTATGCAGCTGGACTG
GGCAGAGGAGAA---GCCAACAAG------------------------AACAAAAACCAGAAGCAAGGACAGCAA------------CTCTGGCACCGCATGAAACAAGCACCTGGCACATCTGCTGTGAAGTTCAATATTCCCAAGAGGACCTATCAGGTA------TCCCCAGTTTCC
AATCAGGCTTTCCCTCCAGGCGAACAGCCC---------TCGGGGTTG------------------AATCCAGCACCTTCATCTCCTGCT---ACTGCCAGTGCTGCACCTGGTGGTCCTCAGGCACGACCGCAGGACTGGCCGCAAGCCATGAAGGAATACGTGCAGCGTTGTTTCACA
GCTTGTGAGACCGAGGAAGACAAAGATCGTACGGAGAAGGTGCTGAAAGAAGTTCTACAGGACCGCTTAAAAGATGGCTCTGCTTACACCATTGATTGGACCCGTGAGCCTCTGCCAGAG---------TTA---AAGGTTAAGCAGTCTCGTTGGGAAAGCGTTGCACCTCAGAGGACA
ACAGATCCCTCAGTTGGCTGTGGTGGAAGCACAGTGGCTGGCGCTTCAAGAGGCAGA---------------GGTATTGGACACAGATTAGGCAACTACAGGAATATCTTTTCTCAAAGGAGTCCAACTTCTAGTTCATCC---------GATTCCTCCTCCCGCTCACCATCACCTTCG
CACAGCCGGCACAGGGACCGCAGCAACCAAAGGCACAGACGCAGTGATTCTGACTCACAGTCGGATAGCAGCATCTGCAGTGACCTCCGACCTCAGCTTTCAAGGCGAGGTCAGAAAGGAGGACGTGGTCGTGGCAATGATCGGGATAGAGGGCGTGGA------GGTGGTGAGAGAGGA
CGAGGAAGAGGTGGAAAAGGA---AGAGGAAGACGAAACATGGATGATTCA------GCTGTTGGAAAGAAGAGGAAAGGTGGCAGTGCTGGTTTGGATTTCCATGATCCCAACAGAGAAGCTAAGAAGCAGAGCCGAGCAGCCCGTTTCCAAAAACAGCTTCGCTCAGAGCCTCTGGTT
CTCTCCATCAATGCCCTGGACCTGCCTGATGGAACACAAGAGGGCCTTAGTTGGGAGGACTGCCCCATTGTGGGAACATGTCAGGACATCACCAAGCACTACCTGAGGCTCACCTGTGCCCCTGACCCCTCCACTGTGCGCCCAGTGCATGTGCTGAGAAAATCTTTGCAGGCTGTGAAA
GCCCACTGGAAAACAAACCAGGACTATGCATATGCCTGTGAGCAGATGAAGTCCATACGACAGGACCTAACGGTTCAAGGAATTCGTACTGAATTCACAGTGGAAGTGTACGAGTGTCATGCACGGATTGCTCTAGAAAAGGGAGACCATGAAGAGTTCAACCAGTGCCAGACCCAGCTG
AAGGCCCTGTATAAGGACAATCCCTCGGAGAACATTGGAGAATTTACAGCATATAGATTGCTGTATTACATCTTTACTAAAAACTCTGGAGATCTAACCACTGAGTTGGTGTATTTGACCCCAGCACTACGGGCAGATGATTGTGTGGCTCATGCCCTCGCACTTCGTGCAGCTTGGGCG
TTAGGAAACTTTCGGCGGTTCTTTAAGCTCTACCTGGAAGCCCCGCGTATGGCTTCATATCTCATTGACAAGTTTGTAGAGCGTGAAAGAAAGGCAGCACTTAGGGCCATGGTCAAAACGTTCAGACCCGACTTGCCAGTGCAGTATGTGCAGTCCACCTTAGCCTTCTCTTGTTTAGAC
TCCTGTATGGCCTTTTTAACCGGGCTAGGAGTCACATTCATGCCTTCTGATCCCCAAAAGATAGACTGCAAAACCAGCACAGCCTCTTTGGCTGCCTCC
>ENSTNIP00000010914_TNIG
---------------------------------------------------------------GTGGAAGGCCAGGTTCACGAAAACCCGGAATGGGAAAAAGCGAGACAAGCTCTTGCTTCCATTAACAAAAACCAGAGCCCTGCTAAGGCTGCACAAGCT---------------GCA
CAGGTGGCCAGTCAGTTTCAGACGACAATGACAGACTCTGCCACTCTGCAACAG---CAG---------TACTATCCG---TGGTACCAGCAAACTCAGCAACATTATCCGGGCTACACGTATCCCTACAACTATTACTATCCCATGGCTCCTTATGGAACCGCCTATGCAGCCAGTCAG
TATGCCGCACCTGCAAATCCTTTCCCTGCGGCTACCGCCTCAAATGGACAG------------------------------GTAAAAAGATTTTATTTTGTCATCAGTCCTCCACCTGTGCCTGGAATGGAAGACCAGGGCCCCACCTAC------------TCG---------------
---------------------------------------------------------------------------------------------------------------------------------------------------GCCCAACCACGGGGCCCTGCC------------
------------------------------------------------AAGGCCCAGAGCCCCCAAGCCCCCTCCACATCAGAGAAGGCCCCTCTGCCCCCTCCCCCTCTACCTCCCCCACCTAAC---TCTCAGTACTCC---------CTCCCTCCATCACCAAACGCGTACAGGCCT
GGAAGAGGAGAG---GGCAACAAA------------------------AAC------CAGAAACAGGGACAGCAA------------CTATGGCATCGCATGAAACAGGCCCCTGGAACATCTTCTGTGAAGTTCAATATTCCCAAGAGGCCCCTTCAGGTTCAGTGTTCACCAGTTTCT
GAGCAGTCTTTCTCTCCAGGTGAGCAGCCA---------TCAGCAAAT------------------AATCCGACT---TCCTCCCCAGTTACCGCCACTGCTCCTGCATCTGCTGGTGCTCAGACCCGGCCCCAGGACTGGCCGCAAGCCATGAAGGAGTATGTCCAGCGGTGTTTTACA
GCCTGTGAAACAGAGGAGGACAAAGATCGCACTGAGAAAGTGCTGAAGGAGATTCTGCAAGATAGGTTAAAGGATGGTTCCGCCTACACCATCGACTGGACTCGGGAACCCCTGCCTGATATCTGCAGTCTT---AAGGTAAAACAGTCACGTTGGGAAGCTGTACCAGCCCAGAGAGCA
TCAGATGGCTCGGTTAGCCGCGGAGGGAAAACCGCAGCGTCGTCATCGAGAGGCAGG---------------GCC---GGACACAGACTGGGACACTACAGGAACATATTTTCTCAGAGGAGTCCATCTTCTAGTCCATCC---------CGGTCATCATCTCGCTCTCCATCCCCGACT
AGCAGCCGTTACAGAGACCGCAATAACCAAAGACACAAACGCAGTGATTCTGGTTCACAGTCTGATAGCAGCATTTCAAGTGACCTCCGACCTCAGCTGTCACGAAGGAATCGGAGAGGAGGGTCTGGACGTGGCAACGACAGAGAGAGGGCACGAGGA------------GAAAGAGGA
CGTGGA------------------------------AATACGGATGAGTCG------------GGCAAAAAGAGGAAAGGTGGAACTGCTGGGTTGGACTTTCACGATCCAAACAAAGAAGCCAAGAAGCAGAAACGGGCAGCTCGTTTTCAGAAGCAGCTCCGCTCAGAGCCGCTGGTC
CTCTCTGTCAACGACCTGGACCTAACCGACGGAACGCAGGAGGGCATCAGCTGGGAGGACGTCCCCATCGTGGGGACGTGTCAGGACATCACCAAGCACTACCTGAGGCTCACCTGTGCTCCAGACCCTTCCACTGTGCGCCCAGTGCTTGTTCTGAAAAAGTCTTTGCAGGTGGTTAAA
GCCCACTGGAAGAGCAACCAGGACTACCTCTACGCCTGTGAGCAGATGAAGTCCATACGGCAGGACCTCACGGTTCAGGGAATTCGGACCGAGTTCACGGTGGAAGTGTACGAGTGCCACGCACGCGTCGCTCTGGAAAAGGGTGACCACGAGGAGTTCAATCAGTGCCAGACCCAGCTG
AAGGCCCTCTACAAAGATGTCCCCTCGGAGAACATTGGAGAGTTCACAGCATACAGACTGCTGTATTACATTTTTACCAGAAACACTGGAGATCTCACCACCGAGCTGGTCTACCTGACCCCTGAGCTGCGGGCCGATGACTGTGTGGCTCACGCTCTCGCTCTCCGTGCAGCCTGGGCG
TTGGGAAATTATCACAGATTCTTTAAGTTGTACTTGGAAGCTCCACGCATGGCTTCATACCTGATTGATAAGTTTGTAGAGAGGGAAAGAAAGATTGCACTTCGGGCCATGGTTAAAACG------------------------------------------------------------
---------------------------------------------------------------------------------------------------
>anchovy.22332_ANCH
------------------------------------------------------------------------------------------------------------------------------------------------------------------------------------
------------------------------------------------------------------------------------------------------------------ATGCCCTACCAAGGGAACTACAACCATAACCAGCCCCACTATGGC---------------------
------------------------------------------------------------------------------------------------------------------------------------------------------------------------------------
------------------------------------------------------------------------------------------------------------------------------------------------------------------------------------
---------------------------------------CAGAGCTACCAGGCTCAG---GGTTACCAGGCTGCTCAG---------------------------------------------------TCGCAGCAGGCT---------GCCCAGTCAGGCCCCTATGGT---GGCGCC
GGAAGGCCTGAGGGAGCAAAGAAGCCCAACAACAACAACAACATGAACAAT------GCCAACAAGGGCCAACAAGCACAGCCTCCACTGTGGCAACGAATGAAACAGGCTCCTGGGGCTGGAGCAGTGAAGTTCAACATTCCAAAACGCCCGTAT---------------GTGATGACC
AATCAGGGCTTAACGGCAGGCGATCAAGCC---------TCGGCAGTGGCTGCCACCACGGCCGCAACAATGGCGGTCGCCTCTACCACGGTCACAGCCGCAGCGGCA---GGAGCCGGTCAGAAAGGGCCCCAGGACTGGCCCCAGGCCATGAAGGAGTATGTGCAGCGCTGCTTCACG
GCGTGCGAGTCAGAGGAGGACAAGGACCGCACCGAGAAGGTGCTGAAGGAGGTGCTGCAGCGCCGCCTACAGGACGGCTCGGCCTACACCATCGACTGGAACCGGGAGCCACTGCCAGAG---------CTGAACAAGGCCAAGCAGTCGCGATGGGAGGCGGTGACGCCTCAGCGTGGC
CAGGAG------ATGGGCCGAGGTGGG---ACA---------------CGCGGAGGAGCAGGAGGCCGCGGCGGC---GGAGCTCGTCTGGGCCATTACAGGAACGTTTTCACCCAGAGGAGCCCCTCATCCAGCTCCTCC---------CGCTCCTCCTCACGCTCCCCCTCACCCTCT
CACAACCGCCACCGCGACAGAGAC------CGCCGCAGACGCAGTGACTCCGATTCCCAGTCTGACAGCAGCTTCTCCAGTGAC---CGGCTGCAGATCTCGCGCCGTAACCAGAAAGGTGGGCGTGGCCGTGGCAACGACCGCGACCGGGGCCGGGGT------GGC---GAGAGAGGA
AGAGGAAGAGGAGGCAGAGCCAACAGAGGAAGGAGAAATGGTGAAGACGCAGGACCCGGCGTGGGCAAGAAGCGCAAAGGCGGGAACGCTGGCCTGGACTTCCACGACCCAAACAGGGAGGCCAAGAAACAGAACCGCGCGGCCCGCTTCCAGACCAAGCTGCGCACGGAGCCGCTGGTG
CTGAACATCAACGCCATCGACCTGCCCAACGGCACCCAGGAGGGCCTCAGCTGGGAGGACTGTCCCATCGTGGGCACCTGCCAGGACATCACCAAGAACTACCTGCGTCTCACCTGCGCCCCCGACCCCTCCACTGTCCGACCCGTGCCCGTCTTGAGGAAGTCTCTGACGGCAGTGAAA
GCCCACTGGAAGGATAAGCAGGATTACTTGTATGCCTGTGAACAGATGAAGTCCATTCGGCAAGATCTCACAGTTCAGGGGGTGAGAACAGATTTCACTGTGGAAGTCTACGAAACCCATGCACGCATTGCCCTTGAGAAGGGCGACCATGCGGAGTTTAACCAGTGCCAGATGCAGCTG
AAGGCCCTCTACAAGGACTGCCCCTCGGAAAACGTGGGAGAGTTCACCGCCTATCGCCTCATCTACTACATCTTTACCAAAAACTCTGGAGACTTGACGACTGAGCTGACGTACTTGACCCCTGCCCTTCGAGAGGACCCCTGTGTCTCTCACGCCCTTGCACTGCGTGCTGCCTGGGCC
CTTTCAAACTACCACCGCTTCTTCCTGCTCTATCGGAAAGCCCCGCGAATGTCCCCGTATCTCATCGACAAGTTTCTAGAACGAGAGCGGAAGTTAGCTCTAGGGGCCATACTCAAAACGTTCAGACCCACAGTACCGGTGGAGTATGTCCAGTCTAGCTTGGCCTTTGATTCACTAGAC
ACATGCCAGGCCTTTCTGACGGGGCTTGGGGTGACCTACCTTGCCTCTGACCCCACTAAGATAGACTGCAAATCCAGTTCAGCCTGCCTGGCTGCTTCC
>ENSTRUP00000040710_TRUB
ATGGCGGCCAACGCGACGCAAGCAACCCCTGCATCAAATTGGTCCTACAGT------GTTCCTGGGGAGGCCCAGGTTCACGAAAACCCAGAATGGGAAAAAGCCAGACAAGCACTTGCTTCCATTAACAAAAACCAGAGCCCTGCTAAGACGGAGCAAGCTAACCGGAATATA---GCA
CAG---GCCAGTCAGTTTCAGACAGCAATGACGGATTCTGCTGCGCTGCAACAG---CAG---------TACTATCCA---TGGTACCAGCAAGCTCAGCAGCATTATCCGGGTTACACATACCCCTACAACTATTATTATCCCATGGCTACTTATGGAACTGCATATACGGCCAATCAG
TATGCTGCACCTGCGAGTCCTTTCCCTGGAGCTACAACCTCAAATGGACAG------------------------------GTAAAA---------------------CCTCCACCTGTGCCTGGAATGGAAGACCAGTCCCCCACTTAC------------TCACCTTCT---------
---------------------------------------------------------------------------------------------------------------------------------------AGTAATTCCATGGCCTATCCACCTGGGGATCGCAGC---CAGCTG
CAGGTTCACAATCATTCCCAAGGGAGGCCCAACTATGGGCAGGGTTTCCAGGCACAGAGCTCTTATCAGCCTTCACAAAGT------------------------------------------------AGCCAGCAATCAGGCCAGTTTTTACAA------------------GGCCCC
GGAAGAGGGGAG---AGCAGCAAA------------------------AAC------CAAAAACAAGGACAGCAG------------CTGTGGCACCGCATGAAACAGGCCCCTGGAACATCT---ATGAAGTTCAATATTCCCAAGAGGCCCCTTCAGGTTCAGTGTTCACCAGTTTCT
GAGCAGTCTTTCGCTCCTGGGGAGCAGCCA---------CCAGGAAAC------------------AATCCAGCT---TCCTCTCCAGCTCTTGCTGCTGCTACTGCCTCTGCCGGTGCACAGACACGACCCCAGGACTGGCCACAAGCTATGAAGGAATATGTGCAGCGGTGTTTTACC
GCCTGTGAAACGGAGGAAGACAAAGATCGCACTGAGAAAGTACTGAAGGAGATTCTGCAAGACAGGTTAAAGGATGGTTCTGCCTACACCATAGACTGGACCAGGGAGCCTCTGCCTGAT---------CTG---AAGGTTAAACAGTCCCGTTGGGAAGCTGTCCCGTTCCAGAGGGCT
TCGGACGGCTCGGTTAGCCGTGGAGGAAAAACAACATCCTCGGCATCGAGAGCGAGG---------------GGT---GGACACAGATTAGGTCACTACAGAAATATATTTTCTCAAAGGAGTCCGTCTTCTAGTTCTTCT---------CGGTCGTCATCTCGCTCTCCATCCCCGTCC
AACAGCCGTTACAGGGACCACAGTAACCAGCGACACAGGCGCAGCGATTCTGGTTCACAGTCTGATAGCAGCATTTCAAGCGACCTCCGACCTCAGCTGTCACGACGGAATCAGAGGGGAGGACCTGGTCGTGGCAACGACAGAGAGCGAGGACGAGGA------------GACAGAGGA
CGTGGGAGAGGCGGGAAGGCCAACAGAGGAAGACGAAATATGGAGGATTCC------------GGGAAAAAAAGGAAAGGCGGAACCGCTGGGTTTGTATTTCACGATCCAAACAAAGAAGCCAAGAAGCAGAAAAGGGCGGCTCGCTTTCAGAAGCAGCTGCGCACAGAGCCGCTGGTC
CTCTCTGTCAATTACCTGGATTTACCTGACGGAACACAGGAGGGTCTCAGCTGGGAGGACGTCCCCATCGTGGGAACCTGTCAGGACATCACCAAACCCTACCTGAGGCTCACCTGTGCTCCAGACCCTTCCACTGTGCGCCCAGTTCATGTTCTGAGAAAGTCTTTGCAGGTAGTTAAA
GCCCACTGGAAAACCAACCAGGACTACCCGTACGCCTGTGAGCAGATGAAGTCCATACGACAGGACCTCACGGTTCAGGGAATTCGGACCGAGTTCACAGTGGAAGTGTATGAGTGTCACGCACGCATCGCTCTGGAAAAGGGCGACCACGAGGAGTTCAATCAGTGCCAGACGCAGCTG
AAGTCCCTCTACAAAGACGTTCCCTCGGAGAATATTGGAGAGTTCACAGCATACAGACTGCTGTATTACATTTTCACCAGAAACACAGGAGATCTCACCACCGAGCTGGTCTACCTGACCCCTGAACTGCGGGCAGATGCGTGTGTGTCTCATGCTCTCGCTCTTCGTGCAGCCTGGGCT
TTAGGAAATTATCACAGATTCTTTAAGTTGTACTTGGAAGCTCCACGCATGGCTTCATACCTGATTGATAAGTTTGTAGAGAGGGAAAGAAAGATCGCACTTCGAGCCATGGTTAAAACGTTCAGGCCTGATTTGCCAGTCCAGTATGCCCAGTCTTTATTGGGCTTCACTAGTTTAGAC
TCCTGTATGGCCTTTCTAACTGGACTGAGTGTCACCTTTACACCCTCTGACCCATCAAAGATAGACTGTAAAGCCAGCACAGCCGCGCTGGCTGCTTCC
>ENSDARP00000101993_DRER
ATGGCGGCGAATGCGGCTCAACAAGCCCCGACACAAAACTGGCCGTATGGTAATAATTCAAGTGGTGAAGGCCCAGTCCACGAGAACCCAGAATGGGAAAAGGCCCGACAGGCTCTAGCATCCATCAGTAAAAGTCAAAACTCTACCAAACCTTCA---ACTAATCAAACCACA---CAA
CAG---GCTGGACAGTATCAGGCAGCAGTTACAGACTCCTCTGCAATGCAGCAGCAGCAG---------TATTATCAGCAGTGGTATCAACAGAACCAACAGCAGTATGCTGGTTACCCTTATCCTTATAACTACTACTACCCCATGCCTCCGTATGGTGGTCCATATCCTCCAGGACAG
TATGGTGTACCCGGGGGC---TACCAGACACCCACTACCCCTACTGGACAG---------------------------------------------------------GCCCCCTCCATGCCTACAATGGAGGATCAGTCCTCAAATTAT---------------CCCCCCCAACCTCCT
CCTCCTGCAACCCCTCAACCCCCCCCTCAAAGTCCTACGTCCAGTGACCAGCCCCCACCCCCTCCTCCACCCCCCATACCTCCCCAACCCAATGCCCAGTACCCCCGTCCACCATCCCAAACCCCCTACAGCCCTAATGGTGTCCTGCCGTACAGCCCTACAGATTCAAACCCTATGATG
CGGGGATACAATCCAGGGCAGATCCGGCCAGGGTAC---CAGGGTTACCAGACTCCA---GTATATCAGCCCCATCAG------------------------------------------------------CAGCAGGCT---------CCAGCACCAGGCCTGTACGGA---GGTGCA
GGCAGGGTGGAT---GCTAAAAAACCT---AACAATAGCAATATGAATAAA------GGT------GGCCAGCAG------------CTGTGGCAGCGCATGAAACAGGCACCAGGAACGGGCGCTGTTAAATTTAATATACCCAAACGCCCTTAC---------------GTCATGTCC
AACCAAAACTTCCCGCCAGGTGAGCAGGGC---------CCTGGATTGGCTCCCCCCACTGCAACCAACCCATCATCTGGCTCTACTAGTGCAACATCCAGTGCTTCAACGGGAGGTGCCCAAACACGGCCACAAGATTGGCCACAGGCCATGAAAGAGTATGTACAACGCTGCTTTACA
GCCTGTGAATCTGAAGAGGATAAAGATCGTACTGAAAAGATGCTGAAAGATCTTCTGCAGTCCAGATTACAGGACGGCTCTGCTTACACTATTGACTGGAACAGAGAACCACTGCCAGAT---------CTA---AAGCCAAAACAATCTCGCTGGGAG---GTGATGCCTCAACTTTCT
CAGGAAAATAGTATTGGAAGGGGTGGAGCCACA---------------CGTGGCAGG---------------GGC---GGAGCCAGGCTGGGTAACTATAGAAATGTCTTTTCTCAAAGAAGTCCCTCTTCCAGCTCCTCTGGGTCATCCCGCTCCTCTTCACGATCGCCTTCCCCT---
CACAGCCGACACAGGGACAGGAGT------AGACATCACCGCAGTGACTCTGGCTCACAGTCAGACGGCAGCATGTCGAGTGATCTTCGACTCTCATTGACCCGCAGGCAGCAAAAGGGTGGCAGAGGCCGCGGGGCAGAAAGAGAGAGAGGCAGAGGAGCTGCTGGG---GAGAGAGGC
AGAGGAAGAGGC---AAAGCAAACAGAGGGCGGAGGAATATGGAAGACCTAGCCAGTGGCGTTGGTAAAAAACGTAAAGGTGGTAATGCAGGCCTTGACTTTCACGACCCAAATCGTGAAGCAAAGAAACAGAGCCGTGCAGCACGCTTCCACACTAAACTACGCACTGAGCCCCTGGTG
TTAAACATCAATGTTTTTGACCTCCCCAACGGTACCCAAGAGGGATTAAGTTGGGATGACTGCCCCATAGTTGGCACCTGCCAGGACATCACAAAAAACTACCTCCGTCTCACCTGTGCCCCAGATCCTTCAACCGTCAGGCCTGTACCTGTGTTGCGAAAATCCTTGATTGCAGTAAAG
GCTCATTGGAAAAGCAATCAGGACTATGTCTACGCATGTGAACAAATGAAATCCATAAGACAGGATCTAACTGTGCAAGGTGTACGTACAGACTTTACAGTGGAGGTGTATGAGACGCATGCTCGCATTGCTCTGGAAAAGGGCGACCATGAGGAGTTCAACCAGTGTCAAACACAGCTG
AAGGCGCTGTATAAAGACTGTCCATCAGACAACGTTGGAGAATTCACTGCCTACAGACTTATCTACTACATCTTTACTAAGAACTCTGGAGACCTGACTACTGAGCTTGTGTATCTTACCACTGAGCTCCGTGCTGATCCTTGTGTAGCTCATGCTCTTGAGCTCCGTACGGCCTGGGCG
CTGGGCAACTTCCACCGATTTTTCCGACTATATCAGAAAGCTCCACGCATGGCTGCTTACCTTATCGACAAGTTTGTGGAGCGTGAAAGAAATATAGCTCTGAGGGCCATTCTTAAATCGTTCAGGCCCTCTGTGTCGGTGGAGTATGTTCAGTCCAGCTTGGCCTTCCCAGATTTAGAC
ACATGTTTAGCCTTTCTAACAGGGCTAGGAATATCATTCACCCCCTCTGACCCAAGCAAAATAGACTGTAAAGTTAGTTCAGCTAGTCTTACAACCTCA
>ENSGACP00000014228_GACU
---------------------------------------------------------------------------ATTCACGAGAACCCAGAATGGGAGAAGGCAAGACAAGCACTCGCGTCTATTAACAAGAGCCAGAGCTCTGCTAAGGCGGCACAAGCCAACCGGACAGCCGCGGCA
GAG---GCCGGCCAGTTTCAGCCAGTGGTGACTGACTCTGCTGCAATTCAGCAACAGCAGCAGCAACCGTACTATCCG---TGGTATCAACAAACTCAGCAA---TACCCTGGATACACGTACCCCTATAATTACTACTACCCCATGAATCCATATGGAGCAGCATATCCATCAAATCAG
TATGGTGCACCCCAAGGGCCTTACCCGGGAACTCCCCCCTCTAACGGACAGATTCAACAGTGGCAAATTGGTACAATGTGG---------------------------CCTCCTCCAGTGCCGGGAATGGAAGACCAGTCCACTGGCTAC---------CAGTCTCAATCACAACCTCCC
CCCCCTGCCACTCCCCAGGCCCCC---CAGAGCCCGACCACCTCAGAGAACCCCCCTCCGCCCCCA------CAGATCCCTCCCCCACCCAACTCCCAGTACCCCCCATCTCCATCACAAAGG---------------------------------------------------------
---------------------------------------------------------------------------------------------------------------------------------------------------------------------------------CTT
GGCAGAGGAGAG---GCCAACAAA------------------------AACAAAAACCAGAAACAAGGACAGCAA------------CTTTGGCACCGCATGAAACAGGCCCCTGGAGCGGCTTCAGTCAAGTTCAATATTCACAAGAGGCCCTATTCGGTTCAGGGGGCTCCAATGTCA
AATCAGGCTTTCCCGCCAGGCGAGCAGCCGCAGCAGCAGTCAGGAATG------------------AATCCAGCTCCTTCCTCACCTTCCGATTCTGCCAGTCCTGCACCCGGAGGGGCTCAGACGCGGCCCCAGGACTGGCCGCAAGCCATGAAGGAATATGTGCAGCGCTGTTTTACA
GCCTGTGAGACGGAAGAAGACAAAGATCGTACCGAGAAGGTGCTAAAGGAGGTGCTGCAGGACCGGCTGAAGGATGGCTCTGCTTACACTATTGATTGGACTCGTGAACCACTGCCAGAA---------CTC---AAGATGAAGCCATCGCGTTGGGAAGCCGTTCAGTCCCAGAGGACC
TTGGATGGTTCAGTTAGCCACGGTGGAGGTGCGTTAGCTGCATCTTCCAGAGGCAGG---------------GGTACTGCACACAGATTGGGCCACTACCGGAATATATTTTCACAGAGGAGTCCATCTTCGAGTTCCTCC---------CGCTCCTCCTCTCGCTCTCCGTCCCCGTCC
CACGGCCGTCACAGAGACCGCAGCAACCAGAGGCACAAGCGCAGTGATTCTGGCTCACAGTCAGACAGCAGCATCTCCAGCGACCTCCGACCTCAGTTGTCACGTCGAAGTCAGAGAGGCGCGCGTGGCCGTGGTAATGACAGGGATAGAGGTCGAGGG------------GAGCGCGGC
CGGGGAAGAGGA------------------------------------GCCAACGCAGCCGTTGGAAAGAAGAGGAAAGGTGGCAATGCTGGTCTGGATTTCCATGACCCCAACAGAGAAGCCAAGAAGCAGAGCCGAGCAGCTCGTTTCCACAAGCAGCTCCGCTCGGAGCCCCTGGTT
CTCTCCATCAATTCCCTGGACTTGCCTGACGGAACGCAGGAAGGCCTCAGTTGGGAGGACTGTCCCATCGTGGGAACATGCCAGGACATCACCAAGTCCTATCTGAGGCTCACCTGTGCCCCGGACCCCTCCACCGTGCGCCCGGTGCATGTCCTGAGAAAATCTTTGCAGATTGTGAAA
GTCCACTGGAAGACCCACCAGGACTACACCTACGCCTGTGAACAGATGAAGTCCATACGACAGGATCTCACGGTCCAAGGAGTTCGTACCGAGTTCACAGTGGAAGTGTACGAGTGTCACGCACGCATTGCCCTGGAAAAGGGGGACCACGAAGAGTTCAACCAGTGCCAGACCCAGCTG
AAGGCCCTGTACAAGGACAACCCCTCAGAAAACCTCGGAGAGTTTACAGCATATAGATTAATGTATTACATCTTCACTAAGAACTCTGGAGATCTGACCACCGAGTTGGTCTACTTGACCCCAGCGCTGCGGGCAGATAGTTGTGTGGCTCATGCCCTCGCCCTCCGTGCTGCCTGGGCA
TTGGGAAACTATCGCCGCTTCTTCAAGCTGTACCAGGAAGCCCCTCGTATGGCTTCGTACCTAATTGACAAGTTTGTAGAGAGGGAAAGAAAGATTGCACTTCGGGCCATAGTTAAAACGTTCAGGCCTGACTTGCCAGTGCAGTATGTGCAGTCCAATCTGGGCTTCCCTTGTTTAGAC
TCCTGTATGGCCTTCCTTACTGGGCTAGGTGTCTCCTTCTACCCTTGTGACCCCCATAAGATAGACTGCAAAGCCAGCTCAGCCGCTTTGGCTGCTTGC
>ENSXMAP00000012142_XMAC
ATGGCGGCCAACACGGCTCAGGCGACCACTACAACCAACTGGTCCTACGGC------CCTGCTGCAGATGGCCATGTGCATGAAAATCCAGAATGGGAAAAAGCACGACAAGCACTTGCATCAATCAACAAA---------ACTTCTAAGAATTCACAAGATAACAGAAACACG---GCC
GAG---GCAGGCCAGTTTCAGGCAGCAGTTGGTGACTCTGCTGCTCTTCAGCAGCAGCAG---------TACTATCCA---TGGTACCAGCAAACTCAGCAGCATTATCCTGGATACACATACCCCTACAACTACTACTACCAAATGGGACCTTATGGCGCTGCATACCCACCAAATCAG
TATGGTGTGCCTCAAGGAGCATATCCAGGAACTCCAACTTCTAATGGACAG---------------------------------------------------------CCTCCCCCTGTGCCTGGAATGGAAGACCAGACCCCAAACTAC------------TCCCAACCACAGCCCCCT
CCACCCGCCACCCCCCAGCCTCCC---CAGAGCCCAACCACCTCAGAGAATCCCCCGCCCCCGCCACCCTCACCTATCCCCCCTCTCCCCAATTCCCAGTACGCCCCGCCTGCTTCGCAAAATTCTTACAGCAACAACAATAGCATGTCATACCCGCCCAGTGACCCCAAC---CAAATG
CAAGTGTACAATCACTCCCAGGGCAGACCAAACTATGGCCAGAGTTTCCAGGCGCCGAACTCCTACCAGCCTTCTCAGAAT---------------------------------------------AATTCCCAGCAGCAA---------CAGCTGCAGAGTCAGTACTCACCTGGGCCG
GGCCGCGGAGAG---GCCAATAAA------------------------AAC------CAAAAACAAGGACAGCAG------------ATCTGGCACCGCATGAAACAGGCACCAGGAATAGCACCGGTTAAATTTAATATTTCCAAGAGGCCCTATCAGGTTCAGTGTTCCCCAGTTTCC
AGTCAGGCTTTCCAACCAGGTGAGCAGCCC---------ACCGGGTTA------------------AATCAGGCTCCTTCCTCACCAGCT---ACTGCCAGCACTGCTCCCGGAGCGGCCCAGATGAGACCCCAGGACTGGCCGCAAGCGATGAAAGAGTATGTACAACGCTGTTTCACT
GCCTGCGAAACGGAGGAAGACAAGGATCGTACCGAGAAGGTGTTAAAGGAAGTCCTCCAGGAGCGGCTGAAGGATGGTTCTGCCTACACAATTGACTGGACCCGTGAACCGTTACCAGAA---------TTA---AAGATAAAGCAGTCTCGTTGGGAAACTGTTCTACCCCAGAGAACA
TCAGATAACTCCATGATGCGTGGAGGAAGTACAATGGGGGCTGCTTCCAGGGGCAGA---------------GGAATTGGCCACAGA---------------------------------------------------------------------------------------------
---------------GATCGAAGCAACCAAAGACACAGGCGCAGTGATTCTGGCTCCCAGTCAGACAGCAGCATGTCCAGCGACCTGCAGCCTCAGCTGTCAAGACGAGGACAGAAAGGTGGGCGCGGTCGCGGTAACGACAGGGACAGGGGACGTGGA------------GAGAGAGGC
AGAGGAAGAGGAGGAAAGGCCAACAGAGGAAGACGGAACATGGATGATTCAAATGCAACTGTTGGAAAAAAGAGGAAAGGGGGAAGTGCTGGTATGGATTTCCATGACCCAAACAGGGAAGCTAAGAAGCAGAGCAGAGCAGCTCGTTTTCAGAAGCAGCTTCGCTCTGAGCCGCTGGTT
CTCTCCATCAACTCCCTGGATCTGCCTGATGGGACCCAGGAGAGCCTCAGCTGGGAGGACTGCCCCATCGTGGGCTCATGTCACGACATCACCAAGCCCTACCTGAGGCTCACCTGCGCCCCCGACCCTTCCACTGTCCGCCCCGTACAGGTGCTAAGGAAGTCCCTGCTAGCTGTAAAG
GCCCACTGGAAAACTAAGCAGGACTACGCTTATGCATGTGAGCAGATGAAGTCCATACGACAGGACCTCACGGTCCAAGGCATTCGAACTGACTTCACAGTGGAAGTGTATGAGTGTCATGCACGCATCGCCCTTGAAAAAGGAGATCATGAGGAGTTCAACCAGTGCCAGACTCAGCTG
AAGGCCTTGTACAAGGATAATCCCTCAGAGAATATTGGCGAGTTTACAGCTTATAGACTGCTGTATTACATGTTCACTAAAAACTCTGGAGATCAGATCACCGAGCTGGTGTACTTGACCCCGGCTCTGCGAGCGGATGAGTGTGTGGCTCATTCACTTGCACTCCGCGCCGCCTGGGCG
CTGGGGAACTACCATCGTTTCTTTAAGCTCTACCAGGAAGCGCCACGCATGGCTTCTTATCTCATTGACAAGTTTGTAGAAAGAGAGAGAAAGCTCGCTCTTCGGGCCATTGTCAAAACATTCAGACCCGACCTTCCTGTTGAATATGTGCAGAAAACTCTGGGCTTTCCGTGTTTAGAC
TCCTGTATGGCCTTTTTAACTGGGCTAGGTGTTTCATTCGCCCCCTCCGACCCCAAAAAGATAGACTGCAAAGCCAGTACAGCCTGCTTGGCTGCTTCT
