# Supplementary material for: Global expression pattern of genes containing positively selected sites in European anchovy (Engraulis encrasicolus L.) may shed light on teleost reproduction
Source: PLoS One. 2023 Aug 11;18(8):e0289940. doi: 10.1371/journal.pone.0289940 (PMC10420382; doi:10.1371/journal.pone.0289940)
Supplement: S1 File — (ZIP) [file pone.0289940.s008.zip › alignments/anchovy.22413_ANCH.fas]

>ENSONIP00000017488_ONIL
ATGTTGCCGAAAGCTGACAGCAGCAGTTTCGTC---CTC---TTCTCTCTTCTCTTCGTCCTCACCTTAACGGACCCACCACGG---------------------------------GCAGAGCAGCGCTGCAGCCCCGGGCAGTTTGCCTGCCGCAGTGGGAAGATGCAGTGTATCCCG
ATGTCCTGGCAGTGTGACGGCTGGACAGCGTGTGAGGACAAGAGTGACGAGATGGACTGTCCCCGTGAGTACGGCTCACAAAGACCTTATCCCGAGATCTCTGACAACATAACAAAAGAGGAGAGGTTTCGTTATGGCAGCGGGTACGACCAGGTGGAAGACGTCATCGGTGTGGCTCAG
CCGGTGCGCTTCAACATCTTGTCTTCTCTGTCCGCAGAGAAATGCCCCAGCGGGTGGCATCACTACGAGAAAACGGCGAGCTGCTACAAAGTGTACCTGAAGAACGAGAACTACTGGCAGGCCGTGGATACGTGTCAGAAAGTCAACGGCTCGTTGGCCACGTTTGTGACCAATGAGGAG
CTGCAGTTCATACTGAAGATCGAGGTGGACTTTGACGATAAAGTGTGC------AGAGACCAGTGCAAATTTTGGGTGGGTTACCAGTATGTGATCACCAATCAGAGCCACTCCTTGGATGGCCGCTGGGAAGTAGCA------TATAAA------------------------------
---GGCTCTATGCAGGTGTTTTTGCCTCCTGAGGGTCTGAAAGACTTGGGG------GAGGCCTCCGCCACCCAAGACAATGTCTTCTGTGCGCAGCTGCAGCGCTTTCAGTACAAAAGCATGAACGAGCGAGGCCTGCACAGCTGGCACGCTGAGAACTGTTACAAGAAGTTTCCGTTT
CTGTGCAAGAGGAGGCAAACGTGTGTGGATATAAAAGACAATGTCGTAAACGAGGGCTACTACTTCACCCCCAAGGGAGACGACCCGTGTCTCAGCTGCACATGTCATGACGGCGAGCCTGAGATGTGCGTCGCCGCGCTGTGTGAGCGGCCACAAGGCTGCCAGCACTTCCGCAAGGAT
CCCAAAGAGTGCTGCAAGTTCACCTGCCTCGATCCAGATGGGAATAGTCTGTTTGACTCGATGGCCAGTGGGATGAGGCTGATCGTCAGCTGCATCTCGTCCTTCCTTATCCTCTCTCTGCTGCTCTTCATGGTACACAGACTGCGTCAGAGAAGACGTGAACGCATCGAAACGCTGATT
GGAGGAAACTTGCATCACTTTAACCTTGGAAGACGAGTCCCAGGCTTTGACTACGGCCCAGACGCCTTTGGCACCGGTCTCACTCCCCTGCATCTGTCCGATGATGGGGAGGGAGGCGCTTTTCATTTCCAAGAGCCTCCTCCGCCTTACGCAGCCTACAAATACCCCGACATCCAGCAT
CCTGACGACCCCCCTCCTCCATACGAAGCCTCCATAAACCCAGACAGCCTCCTCTACGTGGACCTCGGGCATGGTGGG---------GTTTCCATCGTGCCGAGCCAGATGAAC------------------------------------------------------------------
------GCCATGGGTGACGGGCTCCAGGCCAATATTCCCAACACGACA---GGCCCCGTGCCAGACTCCACGCCATCCTGTCAGGAGAGGGAGGACTCCATAGACAGCAGCACCCTCCTGGTGGGGCCCGACACACCGACAGATGGCCACGCCCCCGCCTGCATGCCTGCAGAC------
------------TGC---------GCCTCCTCC---------------------------------------------------------------------------------------------------------------------------------------------------
---------------------------------------------CTCAGCACCGTGGTA---
>ENSTNIP00000011951_TNIG
ATGTTGCCAAAGGCTCGCAGCAGGAGTTTCGTC---CTC---TTCTCTCTTCTCTTCGTCCTCACAGTGACGGACCCACCACGCACAGGTCCACGGCTTGCTATGGCAAGATTATTGTCAGAGCAGCGCTGCAGCCTGGGCCAGTTCGCCTGCCGCAGTGGGAAGATGCAGTGTATCCCC
ATATCCTGGCAGTGCGACGGCTGGACGGCGTGTGACGACAAGAGCGACGAGCTGGACTGTCCT---------------------------------------------CCCATGAAGGAGGAGCGGTATCGCTACGGTAACGGCTACGACCAGGTGGAGGACGTCATCGGCGTGGCTCAG
CCCGTGCGCTTCAAC---------------------AAGAAATGCCCCAGCGGGTGGCACCACTACGAGAAGACGGCCAGCTGCTACAAGGTGTACCTGCGGAGCGAGAACTACTGGCAGGCTGTGGAAACCTGCCAGAAGGTCAACGGCTCTCTGGCCACCTTCGTCACCAACGAGGAG
CTGCAGTTCATCCTGAAGATCGAGGTGGATTTTGATGACAAAGTCTGCGACCGCAGGGACCAGTGCAAGTTTTGGGTCGGCTACCAGTATGTGATCACCAATCAGAACCATTCCCTGGAGGGCCGCTGGGAGGTGGCG------TACCAA------------------------------
---GGATCGATGCAGGTTTTTCTGCCGCCCGAGGGCCTGACCAACTTTGGG------GAGGCCTCCTCCACCCAGGACAGCGTCTTCTGTGCTCAACTGCAACGCTTTCAGATTAAAAGCATGAACGAACGAGGCCTTCACAGCTGGCACGCCGAGAACTGCTACAAGAAGTTCCCCTTC
CTCTGCAAGAGGAGGCAAACTTGCGTGGACATAAAGGACAACGTGGTGAACGAGGGCTACTACTTCACACCCAAGGGCGACGACCCGTGTCTGAGCTGCACCTGTCACGACGGCGAGCCGGAGATGTGCGTGGCGGCGCTGTGCGAGCGTCCGCAGGGTTGTCAGCACTTCCGCAAAGAT
CCAAAAGAGTGCTGCAAGTTTACCTGCCTGGACCCAGATGGAAACAGTCTTTTTCACTCCATGGCCAGCGGGATGAGACTCATCGTCAGCTGCATCTCGTCCTTCCTCATCCTCTCGCTGCTGCTCTTTATGGTGCACAGGCTCCGCCAGCGGAGGCGCGAGCGCATCGAAACCCTGATC
GGGGGAAACTTGCATCACTTTAACCTGGGGAGGCACGTCCCAGGATTCGACTACGGCCCCGACGTGTTCGGCACCGGCCTCACCCCCCTGCATCTCTCCGATGACGGCGAGGGAGGGGCGTTCCACTTTCAAGAGCCTCCTCCACCGTACGCTGCCTACAAATACCCCGACATCCACCAC
CCGGACGACCCGCCCCCTCCCTACGAGGCTTCCATCAACCCAGACAGCCTCCTTTACGTGGACCTGGGACACAGGAGC---------ATCTCCTTGGCACCAAACCAGATGAAT------------------------------------------------------------------
------------GGGGCTGACTTGCAGGCTGATATTTCC---ACTCCG---TGCCCCCTGTCAGAGTCTGCGCCGCCCCCCCAGGAGAGGGAGGACTCCATAGATAGCAGCACGCTCCTGGTGGGGCCGGACACCCCGGTTGACGGCCAGGCCCCC---------------GAC------
------------TGT---------GCCTCGTCC---------------------------------------------------------------------------------------------------------------------------------------------------
---------------------------------------------CTCAGCACCGTGGTA---
>anchovy.22413_ANCH
ATGTGGCCGAAGGCTGACAGCAGCAGTTTCGTC---CTTGTCCTGTCTCTCCTGTTTGTTTTGACCCTAACGGATCCACCACGGACAGGCCCTCGGCTAGCGTTGGCCAGGCTACTGTCAGAGCTGCGCTGCAGCCCTGGGCAGTTCGCCTGCCGCAGTGGGAAGATGCAGTGCATCCCG
CTCGCCTGGCAATGCGACGGCTGGACCGCCTGCGACGACAAGAGCGACGAGATGGACTGCCCT---------------------------------------------CCTGTGAAGGAGGAGCGCTATCGCTATGGTAACGGCTATGAGCAGGTGGAAGACGTGATGGGGGTGGCCCAG
CCGGTACGCTTCAAC---------------------AAGAAGTGTCCGAGCGGCTGGCACCACTACGAGAAGACGGCCAGCTGCTACAAGGTGTACCTGCGCAACGAGAACTACTGGCAGGCCGTGGACACCTGCCAGAAGGTGAACGGCTCGCTGGCCACCTTCGTCACCAACGAGGAG
CTGCAGTTCATCCTCAAGATCGAGGTGGACTTCGACGACAAGGTCTGCGGACGCAAGGACCAGTGCAAGTTCTGGGTGGGCTACCAGTATGTCATCACCAATCAGAACCACTCCATCGAGGGACGATGGGAAGTGGCTTTGGCTTACAAAGTGAGTGAGCGCGGTGGTCCTCCGGTGCCG
CCGGGCTCCATGCAGGTGTTCCTGCCCCCCGAGGGCCTCGCCAGCCTGGGGGGAGAGGAGGCGCTGCCCCCCCAGGACAACGTCTTCTGTGCCCAGCTGCAGCGCTTCCAGATGAAGAGCATGAACGAGCGCGGCCTGCACAGCTGGCACGCCGAGAACTGCTACAAGAAGTTCCCCTTC
CTCTGCAAGCGGAGGCAGACGTGCGTGGACATCAAGGACCAGGTGGTGAACGAGGGCTACTACTTCACCCCCAAAGGGGACGACCCCTGCCTGAGCTGCACCTGCCACGACGGGGAGCCCGAGATGTGCGTGGCGGCCCTGTGCGAGCGCCCCCAGGGGTGCCAACACTTCCGCAAGGAC
CCCAAGGAGTGCTGCAAGTTCACCTGCCTTGACCCTGATGGCAGTAGTCTGTTTGACTCCATGGCCAGTGGGATGCGTCTGATCGTGAGCTGCATCTCCTCCTTCCTCATCCTCTCCCTGCTGCTCTTCATGGTGCACCGGCTCCGGCAGAGGCGCCGCGAGCGCATCGAGACCCTCATC
GGAGGCAACCTCCACCACTTCAACCTGGGCCGGCGCGTGCCCGGGTTCGACTACGGCCCGGACGCCTTCGGCACGGGCCTGACGCCGCTGCACCTGTCGGACGACGGCGAGGGCGGGGCCTTCCACTTCCAGGAGCCGCCGCCCCCCTACGCGGCCTACAAGTACCCCGACATCCAGCAC
CCCGACGACCCCCCGCCCCCCTACGAGGCCTCCATCAACCCCGACTCACTGCTCTACGTCGACCTGGCG---AGGAACGGTATGCCGGTGAGCATGGTGGCTATGGGCATGACTGATCCAGTCGATGACCATCACCACCACCACCACCATCACCAACATCACCACCACAAACACCAGAAA
CAAGCA------CGTCCACCCCTCCAA---------CCC---CGT---------CCTCTCCCAGCTGATCCGCCTCCC---------------------------------------------CAACCTCTCACCCCT---------CAAGAGGCA---------------GAC------
------------CACCACGCCGAAGCCCAGTCCGACCACGACATGGAGAGCGACGCCAACGAGCTCAAGAAGCTGAACGGCGGCATCCACACGACCAACCGGCCCCGCAACCACCCCCAGCGCCACAAGCTGCGGCAGAACCAGCAGGACAACGGCGCCAACAGCGGGGGCGGGCAGCAC
GCCGGCGCCGGGGTCGGACGCAAGGGCTTGTTGGGCCACCAGCACCTCACCACCATGGCCATG
>ENSTRUP00000023308_TRUB
ATGTTGCCAAAGGCTCGCAGCAGCAGTTTCGTC---CTC---TTCTCTCTTCTCTTCGTCCTCACCTTAACGGACCCGCCACGCACAGGTCCACGGCTTGCTATGGCAAGATTATTGTCAGAGCAGCGCTGCAGCCCGGGGCAGTTCGCCTGCCGCAGTGGGAAGATGCAGTGCATCCCC
ATGTCCTGGCAGTGCGACGGCTGGACGGCGTGTGACGACAAGAGCGACGAGCTGGACTGTCCT---------------------------------------------CCGATAAAGGAAGAGAGGTTCCGCTTCGGCAACGGCTACGACCAGGTGGAGGATGTCATCGGCGTGGCTCAG
CCCGTGCGCTTCAAC---------------------AAGAAATGCCCCAGCGGGTGGCACCACTATGAGAAGACCGCCAGCTGCTACAAGGTGTACCTGAGGAGCGAGAACTACTGGCAGGCCGTGGAAACGTGTCAGAAGGTCAACGGCTCGCTGGCCACCTTCGTCACCAACGAGGAG
CTGCAGTTCATCCTGAAGATCGAGGTGGACTTCGACGACAAAGTCTGCGACCGCAGGGACCAGTGCAAGTTTTGGGTGGGCTACCAGTACGTGATCACCAATCAGAACCATTCCCTGGAGGGTCGTTGGGAGGTCGCG------TACCAG------------------------------
---GGGTCAATGCAGGTTTTTCTGCCGCCTGAGGGCCTGACCAATTTCGGA------GAGGCCTCCCCGACCCAGGACAGCGTCTTCTGCGCCCAGCTGCAGCGCTTTCAGATCAAAAGCATGAACGAGCGGGGTCTCCACAGCTGGCACGCCGAGAACTGCTACAAGAAGTTCCCCTTC
CTCTGCAAGAGGAGACAAACCTGCGTGGACATAAAGGACAACGTCGTAAATGAGGGCTACTACTTCACACCCAAGGGGGACGACCCGTGTCTGAGCTGCACCTGTCATGACGGCGAGCCGGAGATGTGCGTGGCAGCGCTGTGCGAGCGTCCGCAGGGGTGTCAGCACTTTCGTAAGGAC
CCCAAAGAGTGCTGCAAGTTCACCTGCTTGGACCCAGATGGAAACAGTCTTTTCGACTCCATGGCCAGCGGGATGAGACTCATCGTCAGCTGCATCTCGTCCTTCCTCATCCTCTCGCTGCTGCTCTTCATGGTGCACAGACTCCGCCAACGCAGGCGCGAGCGCATCGAAACCCTGATC
GGAGGAAACTTGCACCACTTTAACCTCGGGAGGCGAGTCCCAGGATTTGACTACGGCCCGGACGTGTTTGGCACCGGCCTCACTCCCTTGCACCTCTCAGACGACGGCGAGGGGGGCGCTTTCCACTTCCAGGAGCCTCCTCCGCCATACGCTGCCTACAAATACCCCGACATCCACCAC
CCGGACGACCCGCCCCCTCCGTACGAGGCCTCCATCAACCCAGACAGCCTCCTCTACGTAGACCTCGGACACCGAAGC---------ATCTCCATGGCACCGACCCAGATGGAC------------------------------------------------------------------
------------GGAGAGGACCTGCAGGCTGATATTCCC---ACCTCC---GGTCCCCTGTCAGAATCGGCACCGCCGCCCCAGGAGAGGGAGGACTCCATAGATAGCAGCACGCTGCTGGTGGGGCCGGACACCCCGGTTGACGGCCAGGCCCCC---------------GAC------
------------TGT---------GCCTCCTCC---------------------------------------------------------------------------------------------------------------------------------------------------
---------------------------------------------CTCAGCACCATGGTA---
>ENSDARP00000063070_DRER
ATGTTGCCGAAGGCTGACAGCGGTGGTTTTGTG---CTT---------CTCCTCTTCATTCTGACAGTAACAGACCCGCCAAGGACAGGTCCGCGGCTCGCTCTGGCCAGACTGTTGACAGATCTGCGCTGCAACCCTGGCCAGTTTGCCTGCCGGAGTGGAAAATTGCAGTGTATCCCG
TCAACCTGGCAGTGCGATGGCTGGACGGCCTGCGAGGACAAGAGCGATGAGATAGACTGCCCT---------------------------------------------ACTATAAAAGAGGAACGCTATCGATACAGCAATGGCCTGGAGCCGGTCGAGGACGTCATGGGGGTCGCTCAG
CCCGTGCGCTTCAAC---------------------AAGAAGTGTCCGAGCGGCTGGCACCACTACGAGAAAACGGCCAGCTGTTATAAAGTCTACCTGCGCAGTGAGAACTACTGGCAGGCGGTGGAAACCTGTCAGAAAGTCAACGGCTCGCTCGCAACCTTCGGCACCAATGAGGAG
CTGCAGTTCATCCTCAAGATCGAGGTGGACTTTGACGAGAACGTGTGCGAACGCAAGGACCAGTGCAAGTTCTGGGTTGGATATCAGTACGTGATCACTAACCAAAACCACACGCTCGAGGGACGCTGGGAAGTGGCT------TATAAA------------------------------
---GGGTCCATGCAGGTGTTTCTGCCTCCGGAGGGTCTTGAAGCCCTCGGT------GAAGCCAATCCCACCCAGGACAATGTTTTCTGTGCTCAGCTGCAGCGTTTCCAGATCAAGAGCATGAATGAGCACGGTCTGCACAGCTGGCATGCAGAAAACTGCTACAAGAAATTCCCTTTC
CTCTGCAAGAGACGACAGACGTGTGTGGACATCAAGGATAACGTGGTGAACGAGGGCTATTATTTCACACCTAAAGGCGATGATCCATGTCTGAGCTGCACGTGTCACGACGGAGAGCCGGAGATGTGTGTTGCAGCTCTGTGTGAGCGTCCGCAGGGCTGTCAGCACTTCCGCAAAGAC
CCCAAAGAGTGCTGCAAATTCACCTGTCTGGACCCCGACGGCAGCAGTCTGTTTGACTCGATGGCCAGTGGGATGCGTCTGATCGTCAGCTGTATCTCCTCTTTCCTCATCCTGTCTCTGCTGCTCTTTATGGTGCACAGACTGAGACAGCGGCGGCGCGAGCGCATCGAGACCCTCATC
GGAGGAAACCTGCATCATTTTAATCTGGGTCGGCGGGTGCCCGGCTTCGACTACAGACCGGATGCATTCGGGACGGGCCTGACACCTCTGCATCTCTCGGATGATGGAGAAGGAGGAGCGTTTCACTTCCAGGAGCCTCCACCACCATACGCTGCTTACAAATACCCAGACATCCACCAC
CCCGACGACCCACCGCCTCCATACGAGGCCTCCATCAACCCCGACAGCATCCTCTACATGGATCTCGGT---CGGGCAGGTGTTCCTCTGTCGTCCGGCCACATGGGCAGCACC------------------------------------------------------------------
------------TCAGACTCTCTGCAGAGAGATTTCCCT---GCG---------CCGCCGCTGGCCGTCCCGCCACCACTGGAGGAGCGCGAGGACTCCATCGACAGCAGCACAATGCTCGTCTCTCCGGACACACCG---------AGCGGCTCC---------------GAGGCCAGC
ATCACGCAGAGCTCCAGCGCGGACGCACCCTCG---------------------------------------------------------------------------------------------------------------------------------------------------
---------------------------------------------CTCAGCACCGTGGTC---
>ENSGACP00000022444_GACU
ATGTTGCCAAAGGCTGACAGCAGCAGTTTCGTC---CTC---TTCTCTCTCCTCTTCGTCCTCGCGTCAGGGGACCCACCACGGACAGGTCCGCGGCTATCTCTGGCAAGATTATTGTCAGCGCTT---GCAGCCCCGGGGCAGTTCGCCTGCCGCAGTGGGAAGATGCAGTGTATCCCC
ATGTCCTGGCAGTGCGACGGCTGGACGGCGTGCGAGGACAAGAGCGACGAGATGGACTGCCCC---------------------------------------------CCTAACAAGGAGGAGAGGTTTCGTTTTGGTAACGGGCACGACCAGGTGGAGGACGTCATCGGTGTGGCTGCG
CCTGTGCGCTTCAAC---------------------AAGAAATGCCCCAGCGGGTGGCACCACTACGAGAAGACTGCCAGCTGCTACAAAGTGTACCTGATGAACGAGAACTACTGGCAGGCCGTCGACACCTGCCAGAAGGTCAACGGCTCGCTGGCCACGTTCGTGACCAACGAGGAG
CTGCAGTTCATTCTGAAGATCGAGGTGGATTTCGACGACAAAGTCTGTGAGCGCAGAGACCAGTGCAAGTTTTGGGTGGGCTACCAGTATGTGATCACCAATCAGAACCACTCTCTGGAGGGCCGCTGGGAGGTCGCC------TACAAA------------------------------
---GGCTCCATGCAGGTGTTCCTGCCCCCCGAGGGTCTGGCCAAACTAGGA------GATGCGTCTCCCACCCAGGACAATGTTTTCTGTGCCCAGCTGCAGCGCTTTCAGATCAAAAGCATGAACGAACGAGGCCTGCACAGCTGGCACGCCGAGAACTGCTACAAGAAGTTCCCGTTC
CTCTGCAAGAGGAGGCAAACGTGCGTGGACATCAAAGACAACGTCGTCAACGAGGGCTACTACTTCACCCCCAAGGGGGACGACCCGTGTCTGAGCTGCACGTGCCACGAGGGCGAGCCCGAGATGTGCGTGGCGGCGCTGTGCGAGCGTCCGCAAGGCTGCCAGCACTTCCGCAAAGAT
CCCAAAGAGTGCTGCAAGTTCACCTGCCTGGACCCAGATGGAAACAGTCTGTTTGACTCGATGGCCAGCGGGATGAGACTGATCGTCAGCTGCATCTCCTCCTTCCTCATCCTCTCTCTGCTGCTCTTCATGGTGCACAGACTCCGCCAGCGCAGACGCGAACGCATCGAAACTCTGATT
GGAGGAAACTTGCACCACTTTAACCTCGGCAGACGAGTCCCGGGCTTCGACTACGGCCCGGACGCCTTTGGCACCGGCCTCACTCCGCTGCATCTGTCCGACGATGGCGAGGGAGGAGCTTTCCACTTCCAAGAGCCTCCTCCGCCGTACGCCGCCTACAAGTACCCCGACATCCAGCAC
CCCGACGACCCCCCTCCCCCGTACGAAGCCTCCATCAACCCGGACAGCCTCCTTTACGTGGGCCTCGGTAGACACGGT---------GTCTCCCTGATACCCAGCCAGATGAAC------------------------------------------------------------------
------GCCATGGTGGACGGGCTCCAGGCGGCCGTTCCCAACACCTGCGGCGGCCCCGCCGCCGTCCCGGCTCCGCCTCCCCAGGAGCGGGAGGACTCCATAGACAGCAGCACGCTGCTGGTGGGGCCGGACACTCCGACGGACGGCCACGCCCCCTCTGCCGTGACCCCCGAC------
------------TGC---------GTCTCCTCC---------------------------------------------------------------------------------------------------------------------------------------------------
---------------------------------------------CTCAGCACCGTTGTA---
>ENSXMAP00000014166_XMAC
ATGTTGCCGAAGGCTGACAGCAGCAGTTTCGTCCTCCTC---TTCTCTCTTCTCTTCGTTCTCACACTAACGGACCCACCACGGACAGGTCCACGGCTAGCTCTGGCAAGATTATTGTCAGAGCAGCGCTGCAACACTGGGCAGTTCGCCTGCCGCAGTGGGAAGATGCAGTGTATCCCG
ATGTCCTGGCAGTGTGACGGCTGGACAGCATGCGAGGACAAAAGCGACGAGATGGACTGTCCC---------------------------------------------CTTATAAAGGCGGAGAGGTATCGCTTTGAGAATGGATACGAGAACGTAGAAGACGTCATCGGCGTGGCTCAG
CCGGTTCGCTTCAAC---------------------AAGAAGTGTCCCAACGGCTGGCATCACTATGAGAAGACGGCCAGCTGCTACAAAGTCTACCTGAAGAACGAGAACTACTGGAAGGCCGTGGATACGTGCCAGAAGGTTAATGGCTCCTTGGCTACGTTCGTGACCAGCGAAGAG
CTCCAGTTCATACTGGAGATCGAGCTGGACTTTGACGACAAAGTGTGTGAGCGCAGAGAACAGTGCACGTTTTGGGTGGGCTATCAGTATGTGATCACCAATCGAAGTCACACCTTGGAGGGCCGTTGGGAAGTGGCT------TCGAAA------------------------------
---GGGTCCATGCAGGTGATTTGGCCGCCTGAGGGCCTGGAGAAGTTTGGG------GAGACCTCTCCCTCTCAGGACAACGTCTTCTGCGCCCAGCTGCAGCGCTTCCAGAGCAAGAGCATGAATGAACACGGCCTGCACAGCTGGGACGCTGAGAACTGCTACAAGAAGTTCCCGTTC
CTCTGCAAGAGGAGGCAAACATGTGTAGATATAAAAGACAATGTAGTAAATGAGGGCTACTACTTCACCCCGAAGGGGGACGACCCGTGTCTGAGCTGCACGTGTCATGACGGCGAGCCAGAGATGTGTGTGGCGGCGCTGTGTGAGCGGCCGCAGGGCTGCACTCGCTTTCAGAAGGAT
CCCAAAGAGTGCTGCAAGTTCACCTGCCTGGATCCCGATGGCAGCACTCTGTTTGACTCGATGGCCAGTGGGATGAGGCTGATCGTCAGCTGCATCTCGTCCTTCCTCATCCTGTCGCTGCTGCTCTTCATGGTGCACAGACTTCGTCAGAGAAGACGCGAACGCATCGAGACTCTGATC
GGAGGCAACTTGCACCACTTCAACCTCGGAAGACGAGTGCCGGGCTTCGACTACGGCCCAGATGCCTTCGGCACCGGTCTCACTCCTCTGCACCTGTCTGATGATGGCGAAGGCGGGGCTTTTCATTTCCAGGAGCCGCCTCCGCCGTACGCCGCCTACAAATATGCCGACATCCTTCAC
CCAGACGACCCCCCTCCTCCGTACGAAGCCTCCATCAACCCAGACACCTTCCTCTACGTGGACTTTGGACACAGCGGA---------GTCTCTGTGGTGCCGAGCCAGATGAAC------------------------------------------------------------------
------TCTCTGGGCAACGGGCTCGAGGCCGAACTTCCCAACTCCCCC---GCTCCAGCGCCCGTTTGTGTGCCATCGTCTCAAGAGAGGGAGGACTCCATAGACAGCAGCACCCTCCTGGTGGGCCCTGACACGCCAACAGATGGCCACGCCCCCGCCCCTCTGCCCGCAGAC------
------------TGC---------ACGTCCTCC---------------------------------------------------------------------------------------------------------------------------------------------------
---------------------------------------------CTCAGCACTGTGGTA---
