# Supplementary material for: Global expression pattern of genes containing positively selected sites in European anchovy (Engraulis encrasicolus L.) may shed light on teleost reproduction
Source: PLoS One. 2023 Aug 11;18(8):e0289940. doi: 10.1371/journal.pone.0289940 (PMC10420382; doi:10.1371/journal.pone.0289940)
Supplement: S1 File — (ZIP) [file pone.0289940.s008.zip › alignments/anchovy.22434_ANCH.fas]

>ENSONIP00000018919_ONIL
---ATGCCTGGGAAACTGAAGGCCAAAATTGTGGCAGGGCGCCACTTGCCTGTGATGGACAGAGCCAGTGACCTTACTGATGCTTTCGTAGAGGTCAAGTTTGGAAATACAACCTTCAAAACGGATGTCTGTCCCAAATCCCTCAATCCACAATGGAACTCGGAGTGGTTCAAATTTGAG
GTCGATGATGAGGACCTGCAGGATGAGCCGTTGCAGATCACAGTATTGGACCACGACACTTACAGTGCTAATGATGCCATAGGGAAAGTTTACATTGACATTGATCCGCTGCTTTACAGTGAGGCTGCTTCTGTCATCTCTGGCTGGTTTCCCATCTATGATACCATCCATGGAATTCGA
GGGGAAATAAACGTCATTGTTAAAGTGGAGCTCTTCAACGATTTGAACCGTTTCAGACAGTCTTCATGCGGGGTCAAGTTTTTCTGCACCACATGTATTCCACAGTGCTACAGGGCAACTTTGGTGCACGGCTTTGTTGAGGAACTTGTGGTAAATGAAGATCCAGAGTACCAGTGGATT
GACCGTATCAGAACTCCCAGGGCCTCCAATGAAGCGCGACAGAGGCTCATCTCTCTCATGTCTGGAGAACTACAGAGAAAAATAGGACTTAAAGTGCTGGAGATGGGTGGGAATGCAGTAGTGGGCTACTTGCAGTGTTTCGACCTGGAAGGAGAGTCGGGCCTGGTGGTCCGGGCCATA
GGTACCGCCTGCACGCTGGACAAACTCAGCTCTGGAAGTGCCCCTAACACCAACACACACATGCACCCAAACACAGCTCCTGCTTCCAATGCCTGCAATTCCCCCTCTAAAGATGGAAAGGAGCCGGTATTTGTTGAGGATCTGCCCTCG---------TCCTCCGGCCCGCCAACCCCT
TTCAGAGCCCTTCCCACCTCCTCCTCCTCTCCTCCCCCC---------TTCTCTCCCTCCAAGCCATGCAGCCGCCAGTCCTCATCATCAGACACAGACCTCAGT------------------------------------------------------------------TTGACGCCC
AAG------------------------------ACGGGAATGGGCAGTGGAGGCAGCGCCGGGAAGGAGGCGGGACCTCTGAGGACCCTCCTCAGACAACAGACACAGACAGCTCTTGAGCAGCGGGAGTTCCCCTTCTTCACCTTGACGTCGTTCCCGCCTGGGTTTCTGCTTCATGTT
GGTGGAGTGGTCAGCGCTCGATCTGTCAAATTACTGGATCGGATACACAACCCCGATGAGCCGGAGACTCGCGATGCCTGGTGGGAGGAGATTCGCCAGGAGATCAAATCTCATGCCAGAGCTCTCGGTTGCCATGCGGTTGTAGGGTACAGTGAGAGCACAAGCATCTGCGAGGAGGTG
TGTATTCTGTCCGCATCTGGCACAGCAGCCATCTTGAATCCTCGGTACATGCGTGAAGGCTGCCTGGACATCGGTTGCACCGACCACAGG---------------------TTT---------------------------------------------------------GAGGATCCA
TCGCCACCGAGCTGTGGCTTCTGTCACATCCCGTACGATGAGCTCAACATGCCCTTTCCTGCACAGCTCACCTATTGTTACCACTGTAGACGACAAAAGGTTCCTGATGTGCTCTTCACAACAATTGACCTGCCATCAGAAGCAGCTGTTGCAGGAAAAGGCTGCCTTATCCAGGCCAGG
CTGTGTCGTCTAAAGAAGAAAGCCCAGGGAGAAACGAATGCAACGGCCATCTCTAACCTGCTGCCTTTCATGGAATATGAGCTACACACTCAGCTGATGAACAAGCTGAAACTGCGGAGCATGAACGCGCTGTTTGGCCTGCACATACAGATCAGTGTTGGCGAGAACATGCTCCTGGGT
CTGGCTTCTGCTACAGGTGTGTACCTGACAGCTCTACCTGCTCCAGGGGGTATCCAGATAGCAGGGAAGACTCCAGGAGACTTGAGCAACGAG---CATATATCATCCATTCAGAAAAGGATTAATGACACCATAGCTGTGAACAAAGAGCTCTATCAAATAAATCCTCCG---------
---------GAGCTTGCAGAGGAAGGGGTGGGCTCTCCAATCCCTGAGCCAAGGCATCGATCCAGACTTTTTCGCTCCCACTCGGAAAGCTCAGACGAACTATCAGAACTGGATCTGTCCCACGGCAAAAAGGATGCCTTCGTCCTGGAGATTGATGACACCGATGCCGTGGAGGATATC
CACTCCCTCCTGATCGATGCACCTCCCCCCACAGGTTTCTACAGCTGCAACACTGAAAACATGCCTGGGATTTCTAACTGGACTTCAGGAGTACAGATGTTTACATCAGTGAGAGTTTTGAGGTTGAGCAATGCCAATCTTACTAACCAAGGCTTAAACAAGATCTTCACTGACCTCTGT
GAGAACCTGCTGAAGAGTTTTTACTTCAAGCTGCGCTCTATGATCCCCTGCTGTCTTTGTCATCTCAACTTCACCGTAGCAGTGCCAGAAGAAGAGCTCATACAGGTCACAGTGACAGCCGTTGCCATGACCTATGACAAGGAACAGACTCAGGAGAAGACA---------GCTGAGAAG
CCCGTCAACAAAGGGAGCCTTGAGGCTGAAGAGCAGCTGCAGTTTCCCCTGGAATTGTGTGCAGACTCGTCCTCT---------------------TCCAAC------------------------------------ATTCAGACAGCATCCAAAATCTCA------------------
---------------GTACAATCAGCAGAAAGTACCAACATCTCACCCAGAGTCTCTCCA------------------GCTGCCTCCGTTGATTACGGTTCCTTTGCAGACAGATGCAGCACCTGGCTAGAGCTGCTTAGGCTGAAAGCTCACACCATAAGACGAGGATCAGTTAAGACA
ATCTCA------------------------------TCTTTGGAGCGCTGCAGTCCGCTTCAAGAGGGACGTTCCCGCTCGCTGCGCTCCAGTCGCTCATTT---GGAGGCAGTTCGGTAACGGTGGTGAAGATGACGCCGCTCTCCTTCCTTCCCGGGATACGCATCATTAAATACCTT
GGCATTATCAACATGTTTTTTATCAGAGAGACGACATCATTACGGGAGGAAGGCGGTGTTAGCGGCTTCCTTCACTCATTCATTGCAGAGGTGTTTGCGATGGTTCGAGCCCATGTAGCGGCCCTCGGCGGCAATGCAGTTGTGTCTTACAGCATGAAAGAATGTGTGTTCATGGAAAAT
CCAAATAAAAATCAGGCTCAGTGTCTCATAAATGTAAGCGGTGATGCGGTTATCTGCATCAGCGAAACAGACCAGGAG---------------------------TCCTCAGCATCAACG---------------GCAAATACTGGACAGACCGGTGGCGGT------GGAACCGATGGG
---------GCTACA
>ENSTNIP00000022411_TNIG
---ATGCCAGGAAAACTGAAGGCCAAAATCGTGGCAGGCCGCCACCTGCCTGTGATGGACAGGGCCAGCGAGCTCACTGACGCTTTTGTGGAGGTGAAATTTGGAAATACAACTTTCAAAACAGATGTTTGTCCCAAATCTTTAAACCCACAGTGGAATTCAGAGTGGTTCAAATTTGAG
GTTGAGGATGAGGACTTGCAGGATGAGCCCTTGCAGGTGACGGTTCTGGACCATGACACTTACAGTGCTAATGACGCCATAGGGAAGGTCTACATCGACATCGACCCGCTACTGTGCAGTGAGGCCGCCTCTGTCATTTCTGGCTGGTTCCCCATCTATGATACTATCCATGGGATACGA
GGGGAGATTAATGTCCTGGTAAAAGTGGAGCTTTTTAATGATTTAAACCGCTTCAGGCAGTCATCCTGTGGGGTCAAGTTCTTCTGCACCACGTCCATTCCAAAGTGCTACCGGGCAGTGATGGTGCACGGTTTTGTTGAGGAACTTGTTGTGAATGAAGATCCGGAGTACCAGTGGATT
GATCGTATCAGAACTCCCCGCGCCTCTAACGAGGCCCGTCAGAGGCTCATTTCACTCATGTCTGGAGAGCTGCAGAGGAAAATAGGCCTTAAGGTACTTGAGATGGGGGGAAATGCTGTGGTGGGCTACCTGCAGTGTTTTGACTTGGAGGGAGAGTCTGGCCTGGTGGTCCGGGCCATA
GGAACTGCCTGTACACTGGAGAAGCTGAGCTCTGGGAGTGCTCCCAGTACCACAACACATGTGCATCCTAACACAGCTCCTGCTTCCAACGCCTGCAATTCGCCCTCCAAGGACGGAAAGGAGCCAGTATTTGGCGAGGACCTCCTGTCG---------TCCTCCGGCCCACCAACCCCT
TTCAGAGCCCTTCCCACCACCTCGTCCTCTCCTCCCCCC---------TTCTCTCCCTCCAAGCCATGCAGCCGCCAGTCCTCATCATCAGAAACAGACCTCAGT------------------------------------------------------------------TTGACGCCC
AAG------------------------------ACGGGAATGGGCAGTGGAGGCAGCGCCGGGAAGGAGCCGGGGCCCCTGAAGACCCTCCTCAGACAACAGACACAGACGGCTTTGGAACAAAGGGAATTTCCTTTTTTCACCTTGACCTCGTTTCCTCCTGCTTTTCTGGTTCACGTT
GGTGGTGTGGTCAGTGCTCGCTCAGTCAAACTGCTGGACCGTATCCACAACCCTGATGAGCCGGAGACACGTGATGCCTGGTGGGAGGAGATACGACAGGAGATCAAATCTCATGCCAAAGCCCTTGGCTGCCACGCTGTTGTGGGGTACAGTGAGAGCACCAGCATCTGTGAGGAGGTG
TGTATCCTATCAGCGTCTGGCACTGCAGCCATCCTGAATCCTCGCTATATGCGTGAAGGTTGCCTGGACATTGGG---ATCGATCACAGG---------------------TTT---------------------------------------------------------GAGGAGCCG
TCTCCACCAAGTTGTGGTTTCTGTCACATCCCCTACGATGAGCTCAACATGCCCTTCCCCACCCAGCTCACCTACTGTTACCACTGCCGGCGGCAAAAGGTTCCCGATGTGCTGTTCACAACGATCGATCTGCCTTCAGAAACAGCTGTCACAGGAAAGGGATGCTTTATCCAGGCCAGG
CTGTGTCGTCTAAAAAGAAAAGCCCAGGGTGAAGCGAATGCTACAGCCATCTCCAACCTGCTGCCTTTCATGGAATACGAGCTGCACAGCCAGTTGATGAACAAACTGAAACTACGCAACATGAATGCTCTGTTTGGCCTACGCATCCAGATCAGCGTCGGCGAGAACATGCTTCTTGGT
CTGGCTTCTGCCACAGGAGTGTATCTCACAGCCCTGCCAGCACCTGGGGGGATCCAGATCGCAGGGAAGACTCCCAGTGACTTGAGCAATGAGCACCACGTCCTGACCATCCAGAGAAGGATCAATGACACCATAGCCAAAAACAAGGAGATTTATCAGATCAACCCTCCGAGGTGCCAT
ATATCTCATGACCTG------------CTCGGAACCTATGTTGAAGAGCCGAGGCAGCGATCCAGACTTTTTCGCTCCCACTCAGAAAGCTCAGATGAAGTGTCAGAACTGGACCTCTCCCACGGCAAGAAAGACGCCTTTGTCTTGGAGATCGATGACACTGACGCTGTGGAGGACATC
CACTCACTTCTCATCGATGCGCCTGCTCCCACAGGTTTCTACAGCTGCAACACTGAAATCATGCCTGGAATTTATAACTGGACATCCGGAGTTCAGATGTTTACATCAGTGAGGGTTGTACGGTTGAGTAATGTCAATCTTACTAATCAAGGGTTGAACAAGATCTTCACTGACCTGTGT
GAGAACCTGCTGAAGAGTTTTTACTTCAAGCTGCGATCAATGATCCCCTGCTGTCTCTGTCATCTCAACTTCACTGTCGCGGTGCCTGAAGAAGAGCTGATACAGGTGGCGGTTACTGCAGTGGCCATGACGTTTGACAAAAACCAGACTCAGGAGAAGCCA---------CCAGACAAA
AGTGTCCCCAAAGGTTGTAGTGAGACTGAGGAGCAGCTGCAGTTTCCCTTGGAGCTGTGCACAGACTCCGCCTCC---------------------ACCACC------------------------------------ACGCAGTCCTCGTCCAGAATCTCA------------------
---------------------------------------------------------------------------------------------------------GCTGATCGATCA------------------------------------------------------------ACA
TCAAGTGTGTTGGACCTCTCTGGACCGTCAGTCTCCTCTCTGGAGCGCTCCAGTCCGCTGCCCGAGGGCCGCTCCCGCTCACTCCGCTCCAGCCGCCCTTTC---GGGAGCCCTTCAGTCACAGTGGTGAAAATGACCCCGCTGTCTTTTCTCCCGGGGACGCGCATCATCAAATACCTG
GGCATCATCAACATGTTTTTTATCAGAGAGACCACATCGTTGCGAGAGGAGGGCGGCGTCAGCGGCTTTCTCCATTCCTTCATAGCGGAGGTGTTTGCGATGGTCCGAGCTCATGTGGCTGCTCTGGGCGGTAACGCAGTAGTATCCTACAGCATGAAGGAGTGTGTGTTTATGGAGAAT
CCAAACAAGAACCAGGCTCAGTGTCTTATCAACGTGAGTGGTGATGCAGTCATCTGTGTCAGAGAAACGGACCAGGAG------------------------------------------------------------------------------------------------------
---------------
>anchovy.22434_ANCH
------------------------------------------------------ATGGACCGCGCGAGCGATCTTACTGATGCATTTGTTGAGGTCAAATTTGGAAACACAACGTTTAAAACGGATGTATATCCCAAGTCCCTCAACCCTCAATGGAATTCTGAGTGGTTTAAATTTGAG
GTGGATGATGAAGACTTGCAGGATGAGCCATTGCAGATCACTGTGTTGGACCACGACACATACAGTGCCAACGATGCCATTGGCAAAGTCTACATCGACATTGACCCTCTGCTCTGTAGTGAAGCTGCCACAGTTATCTCTGGCTGGTTCCCTATATATGATACTATACACGGTATCCGT
GGTGAGATTAACGTCCTTGTGAAGGTGGATCTCTTCAATGACCTCAACCGTTTTAGACAGTCCTCCTGTGGGGTCAAGTTTTTCTGCACTACGTCTATCCCGCGGTGTTACCGGGCCATCATGGTGCACGGCTTCGTGGAGGAGCTGGTGGTGAATGAGGATCCAGAGTACCAGTGGATC
GATCGTATCCGCACGCCTCGTGCCTCCAATGAAGCGCGCCAACGACTCATATCGCTCATGTCAGGTGAGCTCCAGCGCAAGATTGGCCTGAAGGTGCTGGAGATGGGGGGCAACGCGGTGGTGGGCTACCTGCAGTGCTTCGACCTGGAAGGGGAGAGCGGCCTGGTGGTCCGGGCCATC
GGCACCGCCTGCACCCTGGAGAAGCTCAGCAACCCACAGCCCCCCAACGCA---------------------GCCGCCCAGCACACCACAGCCAACTCCTCGCCAAGCAAAGACCTCAAAGAGCCTGTGTTTGGGGAGGAGTGCCCCCCTAACCCCCTCTCCTCCGGACCCTCCACCCCC
TTGAGGGCT---------------------------CCCGGCTTCTCCTTCTCCCCCTCCAAGTCCTACAGCCGGCAGTCCTCCTCCTCAGACACCGACATCAGC------------------------------------------------------------------CTCACTCCC
AAG------------------------------ACCGGAATGGGCAGCGGAGGGAGTGGAGGCAAAGATGCAGGGCCTCTCAAGACCCTGCTCAGGCAGCAGACCCAAACCGCTCTGGAGCAGAGGGAGTTTCCCTTTTTCACCCTCACGTCTTTCCCTCCCGGCTTCCTACTGCACGTG
GGGGGTGTGGTCAGTGCTCGCTCCGTCAAACTGCTCGACCGGATCCATAACCCAGATGAGCCAGAGACGCGTGATGCATGGTGGGAGGAGCTACGCCAGGAGATCAAATCTCACGCCAAAGCACTCGGGTGCCACGCCGTCATAGGATACAGCGAGTCTACCAGCATCTGTGAGGAGGTG
TGTATCCTGTCAGCTGCGGGAACTGCGGCGGTGCTGAGCTGTCGGCTGCTGCAGGACGGCTGCCTGGACCTC---GTCACTGAACACAGGTTGTCACGGCAACCAGCCCTCTTTCCATCCGGGTCAGACAGGGTCGAGTTTGATTTGGGTAGTTCTGGCTCGCTAGGGTGTGAAGATCTG
GCGCCCCCTGGCTGTGGCTTCTGTCATATCCCTTATGACGAGCTGAACATGCCGTTCCCTGCGCAGCTATCGTACTGCTACTGCTGCCGTCGCGCCAAGGTGCCAGACGTGCTATTCACCACCATAGACCTGCCCACCGATGCCAACATCACTGGCAAAGGATGCCTCATACAAGCCAGG
TTGTGTCGTCTGAAGAAGAAGGGTCAGGGGGAGGGCAATGCCACCTGTATCAGCAGCCTGCTGCCCTTTATGGAGTACGAGCTCCACACTCAGCTGCTCAACAAGCTGAAGCTGCGGGCCATGAACGCCCTGTTCGGCCTGCGCATACAGATCAGCGTCGGGGAGAACATGCTCGTCGGC
CTGGCTTCTGCGACGGGGGTGTACTTGTCTGCGCTGCCCAGCCCGGGCGGTATCCAGATAGCAGGGAAGACTCCTGGAGACCTGAGCTACGAACAGCACATGAGCAACATGCAGCGCAAGATCAACGACACCATCAACAAGAACCGCGAGCTCTACCACGTCAACCCACCT---------
---------GAGGCTGTGGAGGAGCTGATTGGCTCTCCCATCCCTGAGATTCGCCAGAGGTCCCGCCTCTTCCGCTCGCACTCGGAGAGCTCTGATGAGCTGTCAGAACTGGACCTCTCCCACGGCAAGAAAGACGCCTTCGTCCTGGAGATCGATGATACAGATGCAGTGGAGGACATC
CACTCCCTCTTGACTGATGCCCCTACTCCTCCAGGCTTCTTCAGCTGTAACACAGAGGTCATGCCTGGGATCAATAACTGGACATCAGGACTGCAGATGTTCACATCCGTCAGGGTGTTCCGACTCAGCAATGCCAATCTCACCAATCAGGGGCTGAATAAGATCTTCAATGAGCTGTGT
GAGAATCTACTGAAGAGTCTGTACTTCAAGCTGCGCTCCATGGTGCCCTGTTGCCTGTGCCACCTCAACTTTGCGGTCGCCGTGCCAGAGGATGAACTCATTCAGGTGGCCGTTACTGCCGTTGCCATGAGTTTCCACAGAGATCAGATTCAAGACAGCAACAAGTCTGGGGAAGATCGC
GCTCCAATGAAAGTGATTACAGAGAATGAGGAGCAGCTTCAGTTTCCCTTGGAGCTCAGTGCTGACACAACATCACCACAGGGCCACAACACGGCCAAGAAC------------------------------------TCAGGCCCCTCGGACGGT------------------------
---------------------TCCACT---------------------------------GGCGGTCTCGGTGGCAGAGCTCCCTCGGTTGATTACAGTTCCTTTGCAGACAGATGCAGCTCCTGGATAGAGCAGCTTAGAGTGAAAGCTCACACCATAAGACGCGGATCAATTAAGACA
ACCTCG------------------------------TCTACAGATCGTGCCAGTCCTCTTCCAGAGGGTCGCTCTCGCTCGCTGCGCTCCACGCGCTCCTTCCCAGGATCCTCCTCTGTCACGGTGGTCAAGATGACCCCCCTCTCCTTCATACCGGGGGCCAAGATCACCAAGTACCTG
GGCATCATTAATATGTTCTTCATACGCGAGACCACCTCGCTTCGAGAGGAGGGTGGCGTGAGTGGGTTCCTCCACTCGTTCATAGCGGAGGTCTTTGCTATGGTGCGAGCTCACGTGGCGGCTCTGGGAGGAAACGCAGTCGTCTCCTACAGCATGAAGGAGTGCGTCTTCATGGAGAAC
CCAAACAAGAACCAGGCTCAGTGTCTGATCAACGTGAGTGGTGATGCGGTCATCTTTACTCGGGAGACAGACCTGGAG---------------------------GTGTCGTCCTACACCCAACCACAGACGAACGCAAACACGCAGTCCAAT------AAC------GAGACTAATGAG
GACACGCCTGCA---
>ENSTRUP00000038178_TRUB
---ATGCCTGGAAAACTGAAGGCCAAAATTGTGGCAGGGCGCCACTTGCCTGTGATGGACAGGGCCAGTGAGCTGACTGATGCTTTTGTAGAGGTGAAGTTTGGAAATACAACTTTCAAAACTGACGTTTGTCCCAAATCCCTAAATCCCCAGTGGAATTCAGAGTGGTTCAAGTTTGAG
GTTGATGATGAAGACTTGCAGGATGAGCCGTTACAAGTCACGGTTCTGGATCATGACACTTACAGTGCCAATGATGCCATAGGGAAAGTCTACATTGACATCGACCCACTCCTGTGCAGTGAGGCTGCCTCTGTTATTTCTGGCTGGTTTCCCATCTATGATACTATCCATGGGATACGA
GGGGAGATTCATGTCTTGGTGAAAGTGGAGCTTTTTAATGATTTAAACCGCTTCAGGCAGTCGTCCTGTGGGGTCAAGTTCTTCTGCACCACATCCATTCCAAAGTGCTACCGGGCAGTGATGGTACACGGTTTTGTTGAGGAACTTGTTGTAAATGAAGATCCAGAGTACCAGTGGATT
GATCGTATTAGAACTCCTCGGGCTTCCAATGAGGCTCGCCAGAGACTCATTTCACTCATGTCTGGAGAGCTGCAGAGGAAAATAGGTCTTAAGGTTCTTGAGATGGGTGGAAATGCTGTGGTGGGCTACTTGCAGTGTTTCGACTTGGAGGGAGAGTCTGGCCTGGTGGTCCGGGCCATC
GGAACTGCCTGTACACTGGAAAAACTGAGCTCTGGGAGTGCTCCCAGTACCGCAACTCACGTGCACCCTAGCACAGCACCTGCATCCAATGCCTGCAATTCGCCTTCCAAAGATGGAAAGGAG---------------------------------------------------------
------------------------------------------------------------------------------------------------------TCTCCCCTCGCCCACGGATGCCGCTCCACCCACAACAGCCCTGTGCATTCGGCCTGCAGCTCCCAGAGACTGACCCAG
AACTTCTCTGTCTCTGTTCCCACGCTCATCTTCACTGGTATGGGCAGCGGAGGCAGCGCTGGTAAGGAGGCAGGGCCTCTAAAGACCCTCCTGAGACAGCAGACACAGACTGCTCTGGAACAAAGGGAATTTCCTTTTTTCACCTTGGCGTCTTTTCCGCCTGGTTTTCTGGTTCACGTT
GGTGGTGTGGTCAGTGCTCGTTCAGTGAAACTACTGGACCGTATCCACAACCCCGATGAGCCAGAGACACGCGATGCCTGGTGGGAGGAGATACGACAGGAGATCAAATCTCATGCCAAAGCCTTAGGTTGCCACGCTGTTGTGGGTTATAGTGAGAGCACCAGCATCTGTGAGGAGGTG
TGTATCCTGTCAGCATCTGGCACTGCAGCCATCCTGAATCCTCGGTATATGCGTGAAGGTTGCCTGGACATCGGA---ATCGACCACAGG---------------------TTT---------------------------------------------------------GAGGAGCCA
TCTCCACCAAGCTGTGGTTTCTGTCACATCCCCTATGATGAGCTCAACATGCCCTTCCCCACTCAGCTCACCTACTGTTACCACTGTAGGCGACAAAAGGTTCCTGACGTGCTCTTCACAACAATCGATCTGCCATCAGAAGCAGCTGTCACAGGAAAGGGATGCTTCATCCAGGCCAGG
CTGTGTCGCCTGAAAAGGAAGGCCCAGGGTGAAGTGAATGCTACAGCCATCTCCAACCTGCTGCCTTTCATGGAATACGAGCTGCACAGTCAGTTGATGAACAAACTAAAACTACGGAACATGAATGCTCTGTTTGGCTTACGCATCCAGATCAGCGTCGGCGAGAACATGCTCCTGGGT
CTGGCTTCCGCCACAGGAGTGTATCTCACAGCTCTACCAGCACCTGGGGGGATCCAGATTGCAGGGAAGACCCCCAGTGACTTGAGCAATGAACACCACATCCTGACCATCCAGAAAAGGATCAATGACACCATAGCCAAAAACAAAGAGATTTATCAAATTAACCCTCCG---------
---------GACTTGACAGAGGAATACATAGGCTCTCCCATTCCTGAGCCGAGGCAACGGTCCAGACTTTTCCGCTCCCACTCGGAAAGCTCGGATGAAGTGTCGGAACTGGACCTCTCCCATGGGAAGAAAGATGCCTTTGTCCTGGAGATCGATGACACTGATGCTGTGGAGGACATC
CACTCACTTCTCATCGATGCACCAGCACCCACAGGTTTCTACAGCTGCAACACTGAGATCATGCCTGGGATTTATAACTGGACGTCCAGAGTTCAGATGTTTACATCGGTGAGGGTCGTAAGGTTGAGTCACGTCAACCTTACAAATCAAGGCTTGAACAAGATCTTTACTGACCTGTGT
GAGGACCTGCTGAAGAGTTTTTACTTCAAGCTGAGATCGATGATCCCCTGCTGCCTCTGTCACCTTAACTTCACTGTCGCAGTTCCAGAAGAAGAGCTCATACAGGTGGCCGTTACTGCAGTGGCCATGACCTTTGACAAGGACCAGACTCAGGAGAAGCCA---------CCAGACAAA
TCCATCTCCAAAGGCTGTAGTGAGACTGAGGAGCAACTGCAGTTTCCCTTGGAGCTTTGTACAGAATCC---TCC---------------------ACCAAC------------------------------------ACTCAGCCATCATCCAAAATCTCAGCTGCAAAACTCTCCCAA
AATCAGCTGGTTATGGTTCACTCAGCA---------------------------------------------------GCTGCCTCCATTGATTACGGTTCCTTTGCAGACAGATGCAGCACCTGGCTAGAGCTGCTTAGGCTGAAAGCTCACACCATAAGACGCGGATCAGTTAAAACA
AGCTCC------------------------------TCTCTGGAGCGCTCCAGTCCACTACCCGAAGGGCGATCCCGCTCAGTCCGCTCCAGCCGACCGTTT---GGGAGCAGTTCGGTCACAGTGGTGAAAATGACGCCGCTGTCCTTTCTCCCTGGGACACGCATCATCAAATACCTC
GGGATCATTAATATGTTTTTCATCCGAGAGACGACATCATTGCGAGAGGAAGGGGGAGTCAGCGGCTTTCTCCATTCCTTCATTGCAGAGGTGTTTGCAATGGTCCGAGCTCATGTAGCTGCCCTCGGGGGTAACACAGTAGTATCCTACAGCATGAAGGAGTGTGTGTTCATGGAGAAT
CCAAATAAGAACCAGGCTCAGTGTCTTATTAATGTGAGCGGCGACGCAGTCTTCTGTGTCAGGGAAACGGACCCGGAGCACATCCCGTCACAGACTTGCACCAGC---------------------------------------------------------------------------
---------------
>ENSDARP00000139855_DRER
------------------------------------------------------------------------------------------------------------------------------------------------------------------------------------
---------------------------------------------------------------------------------------ATGTATGTT------------------TGCAGCGAG---------------------------------------------------------
------------------------------------------------------------------------------------------------------------------------------------------------------------------------------------
------------------------------------------------------------------------------------------------------------------------------------------------------------------------------------
------------------------------------------------------------------------------------------------------------------------------------------------------------------------------------
------------------------------------------------------------------------------------------------------------------------------------------------------------------------------------
------------------------------------------------------------------------------------------------------------------------------------------------------------------------------------
------------------------------------------------------------------------------------------------------------------------------------------------------------------------------GAGGTG
TGTATTTTGTCAGCGTCTGGTACGGCTGCGATCCTCAGCTCCCGCTTCATGCAGGACGGCCCGCTGGAC---------ACTGAACACAGGTTGTCTCGCCAGCCGCTTGTCTTTTCTACAGGGTCAGAGAGGGTCGAGGGGGATATGGGTAGTTCTGCCTCTTTAGGATTTGAGGAGGTG
GTGCCGCCAGGATGTGGGTTTTGCCACATACCATACGATGAGTTGAATATACCGTTTCCAGCTCAGCTCACCTACTGCTACAGTTGTCGCCGCTCTAAAGTTCCCGATGTGCTCTTCACAACCATCGACTTGCCTGCTGACGCCAACATCACTGGGAAAGGCTGCCTGATTCAGGCCAGG
CTTTGTCGGACTAAAAAGAAAGCCCAGGGAGAAGGAAACGCCACAGCCATTAGCAATCTTCTACCATTTCTGGAGTACGAGCTCCACACACAGCTAATGAACAAATTAAAGCTACGGGGCATGAATGCTTTGTTTGGTCTGCGTATTCAGATCAGTGTGGGAGAGACTATGCTGCTGGGA
CTGGCGTCCGCAACAGGAGTCTATTTGACAGCATTACCTGGTCCGGGAGGAATCCAGATTGCAGGAAAAACTCCCAGCGACATCACATACGAACAGCACATCTCCAATATGCAGAAGAAAATCAATGACACCATCGCTAAAAACAAAGATCTGTATGAAATCAACCCGCCT---------
---------GAGGTCGTTGAAGAGATCATTGGTTCGCCAATCCCTGAGCCTCGTCAAAGGTCTCGTCTTTTTCGTTCTCAGTCTGAGAGCTCAGATGAAGTGTCAGAGCTAGACTTATCACATGGGAAGAAGGATGCCTTTGTGTTAGAGATTGATGACACTGATGCTGTGGAAGACATA
CATGCACTTCTGACTGACTCCCCCACTCCACAAGGTTTCTACAGCTGCAACACTGAAATCATGCCTGGGATTCAAAACTGGACTTCAGCTATACAGATGTTTACCTCTGTGAGGGTCTTTCGCCTTAATAACGCCAACCTAACCAATCAGGGACTGAATAAAATTTTCAGTGACCTCTGT
GAGAACCTGCTCAAGAGTTTGTACTTTAAATTGCGGTCGATGGTTCCCTGCTGTCTTTGTCACCTGAACTTCACCGTGGCCATACCTGAAGATGAGCTCATACAGGTTGCAGTGACGGCTGTGGCAATGAGCTTTGACAAAGAGCAGATTCTGGAGAACGGCAAACAAAGTGGGGAGAAG
ACACTGACAAAGGCAATCACAGAAAATGATGAGCAGCTTCAATTCAATCTGGAGCTCAATCCTGAAAGCTCTCAT---------------------GCCAACCCTCTCAGCTCACCCAAAGGTCTCTCCGAGGTTGGCAGTCACCCATCAGCCAGA------------------------
------------------------------------------------------------------------------------------------------------GACAGATGCAGCTCCTGGATAGAGCAGCTTAGACTGAAAGCTCACACCATAAGACGCGGATCTGTTAAAACA
ACGTCA------------------------------TCTATGGAAAAGGCCAGTCCGCTGCCTGAAGGACGCTCTCGCTCCCTGCGCTCCAACCGCTCGTAC---TCGGGCACTTCCGTGGCCGTGGTCAAAATGACACCACTCTCGTTTATTCCCGGAGCCAAGATCATCAAATACCTG
GGCATCATCAACATGTTCTTCATTAGAGAGACCACGTCACTCAGAGAGGAGGGAGGTGTGAGCGGTTTTCTGCATTCGTTCATTGCTGAAGTGTTTGCGATGGTCCGCGCTCACGTCGCTGCTCTTGGAGGAAATGCTGTGGTTTCCTACAGCATGAAGGAGTGTGTGTTCATGGAGAAT
CCCAACAAGAACCAGGCGCAGTGTCTAATCAACGTCAGCGGGGACGCTGTCATCTTCGTCAGAGAGTCTGAACTTGAG---------------------------GCT---GCTTCGGTACAACCACAGTCAACCACACACACC---TCCAATGGTGGG------------------GAA
---------GGAACG
>ENSGACP00000017131_GACU
GTCATGCCTGGGAAACTGAAGGCCAAAATAGTGGCTGGTCGCCACTTGCCGGTGATGGACCGAGCCAGTGACCTCACGGATGCATTTGTGGAGGTCAAGTTTGGAAACACGACTTTCAAAACAGACGTGTGTCACAAGTCCCTCAACCCACAATGGAATTCAGAATGGTTCAAATTTGAG
GTGGATGATGAGGACTTGCAGGACGAGCCATTGCAGGTCACAGTTTTGGACCATGACACGTACAGCGCTAACGACGCCATAGGGAAGGTTTATATTGACATTGACCCGCTGCTGTGCAGTGAGGCGGCCTCTGTCATCTCCGGCTGGTTTCCCATCTATGACACGATCCATGGGATCCGA
GGGGAGATCAATGTCCTTGTCAAAGTGGAGCTTTTCAACGATTTGAACCGCTTCAGACAGTCGTCGTGCGGGGTCAAGTTCTTCTGCACCGCATCCATTCCACGGTGCTACAGAGCAGTATTGGTGCACGGGTTTGTGGAGGAACTTGTTGTGAATGAAGATCCAGAGTACCAGTGGATC
GACCGCATAAGAACTCCTCGGGCCTCCAATGAGGCCCGGCAGAGGCTCATCTCTCTTATGTCAGGGGAGCTGCAGAGAAAAATCGGGCTAAAGGTACTGGAGATGGGTGGGAACGCAGTGGTGGGCTACTTGCAGTGTTTCGACCTGGAGGGAGAATCGGGTCTGGTGGTCAGGGCCATA
GGCACGGCCTGCACGCTGGACAAACTCAGCTCTGGGAGTGCCCCCAACACCAACACACACATGCACCCGAGCACAGCCCCTGCTTCCAATGCCTGCAATTCCCCTTCCAAGGATGGAAAGGAGCCGGTTTTTGGTGAGGACATGACCTCG---------ACCTCCGGCCCGCCAACCCCT
TTCAGAGCCCTTCCCACCACCTCCTCCTCTCTTCCCCCC---------TTCTCTCCCTCCAAGCCTTGCAGCCGCCAGTCCTCATCATCAGACACAGACCTCAGT------------------------------------------------------------------TTGACGCCC
AAG------------------------------ACGGGAATGGGGAGTGGGGGCAGCGTCGGGAAGGAGGCGGGGCCTCTGAAGACCCTGCTCAGGCAGCAGACGCAGACGGCTCTCGAGCAGAGGGAGTTCCCCTTCTTCACCTTGACGTCTTTCCCACTTGGTTTTCTGGTTCATGTC
GGCGGGGTGGTCAGTGCTCGCTCGGTCAAACTATTGGACCGTATACACAACCCCGATGAGCCAGAGACTCGCGATGCCTGGTGGGAGGAGATCCGCCAGGAGATCAAATCTCACGCCAAAGCTCTTGGTTGCCATGCTGTTGTTGGGTACAGCGAGAGCACTAGCATCTGTGAGGAGGTG
TGTATCCTGTCAGCATCTGGCACAGCAGCCATCCTCAACCCTCGGTACATGCGTGAAGGCTGCCTAGACATCGGAATTACCGACCACAGG---------------------TTT---------------------------------------------------------GAGGAGCCG
TCTCCCCCGAGCTGTGGCTTCTGCCACATTCCGTATGATGAGCTCAACATGCCCTTTCCTGCCCAGCTCACCTACTGTTACCTCTGCAGGCGACAAAAGGTTCCCGATGTGCTCTTCACAACCATCAACCTACCAGCAGAAGCGGCTGTTACGGGGAAGGGCTGCCTCATCCAGGCCAGA
CTGTGCCGTCTAAAGAAGAAGGCTCAGGGAGAAGTGAACGCGACAGCCATCTCCAACCTGCTGCCATTCATGGAGTACGAGCTGCACACTCAGCTGATGAACAAGCTGAAGCTGCGGAGCATGAACGCTTTGTTCGGGTTGCACATACAGATCAGCGTCGGAGAGAACATGCTTCTGGGT
CTGGCTTCTGCTACAGGCGTGTACCTGACAGCCCTGCCGCCACCGGGGGGCATCCAGATTGCAGGGAAGACTCCTGGTGACCTGAGCGCTGAGCACCACATCCTCACCATCCAGAAAAGGATCAATGACACCATAGCCAAGAACAAAGAGCTGTATGAAATAAACCCACCG---------
---------GAGCTGACGGAGGAAGTGCTCGGTTCTCCGGTTCCCGACTCGAGGCAGCGATCCAGACTTTTCCGCTCCCACTCGGAAAGCTCAGACGAAGTGTCAGAGTTGGACCTCTCGCACGGCAAGAAGGACGCCTTCGTCCTCGAGATTGATGACACTGATGCTGTGGAGGACATC
CACTCCCTCCTCACTGATGCCCCTACGCCCACAGGTTTCTACAGCTGCAACACCGAGATCATGCCTGGGATTTACAACTGGACTTCAGGAGTTCAGATGTTTACATCTGTGAGGGTCTTTAGGTTGAGTAACGCCAATCTTACTAACCAAGGCTTGAACAAGATCTTCACTGACCTATGT
GAGAATCTGCTGAAGAGTTTTTACTTCAAGTTACGCTCTATGATCCCCTGCTGTCTGTGTCAGCTCAACTTCACCGTAGCCGTGCCAGAGGAGGAACTCATACAGGTCACGGTGACAGCCGTTGCCATGACGTTTGACAAAGACCAGAATCAGGAGAAGACT---------GCAGACAAG
CCACCCGCCAAAGGAGGCAACGAGACTGAAGAGCAACTGCAGTTTCCCTTGGAGTTATGTGCAGACCCATCGTCC---------------------GCCAAC------------------------------------TGTCAGCCAGCATCCAAAGTCTCA------------------
------------------------------------------------------------------------------------------------------------------------------------------------------------------------------------
GTCTCC------------------------------TCTTTGGAGCGCTCCAGTCCGCTGCCAGAGGGCCGCTCGCGCTCGCTGCGGTCCAACCGCTCGTTT---GGGGGGATTTCCGTCACCGTGGTGAAGATGACGCCGCTCTCGTTCCTACCCGGGACACGCATCATTAAATACCTC
GGGATCATCAACATGTTTTTCATCAGAGAGACGACATCTTTACGAGAGGAAGGGGGTGTCAGTGGCTTCCTCCATACGTTCATAGCAGAGGTGTTTTCGATGGTTCGAGCCCATGTAGCTGCCTTGGGGGGCAATGCAGTGGTGTCTTATAGTATGAAAGAGTGTATGTTAATGGAAAAT
CCAAACAAGAACCAGGCTCAGTGTCTCATTAATGTGAGCGGTGATGCCGTCATCTGTGTCAGGGAAACGGACCAGGAG---------------------------CCCACTCCCTCAACA---------------GCAAGTATCGGACAGACC------TGCACTAGTGCCACAGACGAG
---------GCT---
>ENSXMAP00000004048_XMAC
---ATGCCTGGGAAACTAAAGGCCAAAATCGTGGCAGGGCGCCACTTGCCTGTAATGGACAGAGCAAGTGATCTAACGGATGCCTTTGTTGAGGTCAAGTTTGGAAATACAACTTTCAAAACAGATGTTTTTCCCAAGTCCCTTAATCCACAGTGGAACTCTGAATGGTTCAAGTTTGAG
GTTGATGATGAGGACTTGCAGGATGAACCATTGCAGATCACAGTGTTGGACCATGATACATACAGCGCTAACGATGCCATAGGGAAAGTTTACATTGACATTGATCCTTTGCTATGTACTGAGGCTGCCTCTATCATCTCTGGCTGGTTCCCCATCTACGACACCATACATGGAATCAGA
GGAGAAATCAATGTCCTTGTAAAAGTGGAGCTTTTCAACGACTTGAATCGTTTCAGGCAGTCGTCTTGTGGGGTCAAGTTTTTCTGCACCACATCTATTCCACGGGGCTACCGAGCAGCCATGGTACACGGGTTTGTAGAAGAACTGGTGGTGAATGAGGACCCAGAGTACCAGTGGATA
GACCGCATTAGAACCCCTCGGGCTTCAAATGAAGCGCGTCAGAGACTCATCTCTCTCATGTCTGGAGAGCTGCAGAGGAAAATAGGGCTTAAAGTTTTGGAGATGGGTGGGAATGCAGTGGTGGGCTACCTGCAGTGTTTTGACTTGGAGGGGGAGTCTGGCCTGGTGGTCCGGGCCATA
GGCACCGCCTGCACTCTGGAAAAACAGAGCTCAGGAAGCCTC------GTGAACACACACACGCATCCTAACACAGCACCTGCTTCTAACGCCTGCAATTCCCCGTCTAAAGATGGAAAGGAGCCGGTATTTGGTGAGGATCTGCCCTCG---------TCCTCCGGCCCGCCTACCCCT
TTCCGAAACCTCCCCACCTCCTCCTCCTCTCCTCCCCCC---------TTCTCTCCCTTCAAGCCATGCAGCCGTCAGTCCTCTTCATCAGACACAGACCTCAGT------------------------------------------------------------------TTGACGCCC
AAG------------------------------ACGGGGATGGGCAGTGGCGGGAGCGCAGGGAAGGAGGCTGGACCGTTGAAGACGCTGCTGAGGCAGCAGACGCAGACCGCTCTCGAACAGAGGGAGTTCCCCTTCTTCACCTTGACTTCTTTCCCGCCGGGTTTTCTGGTTCACGTC
GGCGGCGTGGTCAGTGCCCGTTCTGTTAAATTGCTGGATCGCATACACAACCCCGATGAACCTGAGACACGTGATGCCTGGTGGGAAGAGATTCGTCAGGAAATTAAATCTCATGCCAAAGCTCTTGGTTGCCATGCTGTTGTAGGATACAGTGAGAACACAAGCATCTGTGAAGAGGTG
TGTATTCTGTCCGCATCAGGGACAGCCGCCATCTTGAATCCTCGGTATATGCGTGAAGGCTGTCTTGACATTGGCAGCACCGACCAAAGGTTG---------------ATGTTC---------------------------------------------------------GATGATCCA
TCACCTCCAAGCTGTGGCTTCTGTCACATCCCGTATGACGAGCTCAACATGCCATTTCCTGCCCAGCTCACGTATTGTTACAACTGCAGGCGGCAAAAGGTTCCAGATGTGTTATTCACAACAATCGACTTGCCAGCGGAGGCAGCTGTCACAGGGAAAGGCTGCCTCATTCAGGCCAGA
CTGTGTCGTCTGAAAAAGAAAGCTCAGGGAGAAGTGAATGCGACCGCCATCTCAAACTTGCTGCCTTTCATGGAATACGAGCTGCACACTCAGCTGATGAATAAGCTGAAGCTCCGGAGCATGAATGCTCTGTTTGGTCTGCACATACAGATCAGCGTTGGCGAGAACATGCTGCTGGGT
CTTGCTTCTGCTACAGGAGTGTACCTGACAGCTCTGCCTGCACCCGGGGGGATCCAGATAGCTGGGAAGACCTCCGGTGACCTGAACAATGAGCAGCACATCCAGGCTATCCAGAAAAGGATCAACGACACCATCGCCAAGAACAAGGAGCTCTACCAAATAAACCCTCCG---------
---------GAGCTGACGGAGGAAGGAGTGGGCTCTCCGATCCCTGAGCCCAGACACAGATCCCGACTTTTCCGCTCGCACTCGGAAAGCTCCGATGAAGTGTCAGAACTGGATCTGTCGCACGGCAAAAAGGATGCGTTTGTCCTGGAGATTGATGACACAGATGCTGTGGAGGACATC
CACTCTCTCCTCATTGATGCATCTCCCCCCACAGGTTTCTATACCTGCAACACTGAGACCATGCCTGGGATTTATAACTGGACTACGGCAGTACAGATGTTTACATCGGTTAGGGTCCTGAGGTTGAGCAACGCCAACCTTTCTAACCAAAGCCTGAACAAGATCTTCACTGACCTCTGT
GAGAATCTGCTGAAGAGTTTTTATTTCAAGTTACGCTCCAATATACCCTGCTGTCTTTGTCATCTCAACTTCACTGTAGCAGTGCCAGAAGAAGAGCTCATTCAGGTTTCGGTGACAGCTGTCGCCATGACGTTTGACAAGGACCAGACTCAGGAGAGGTTT------------------
---ATTACCAAAGGTGGGATTGAGACCGAAGAGCAGCTGCAGTTTCCTCTGGAGTTGTGCGCTGACTCCTCATCC---------------------ACCAAC------------------------------------GCTCAACCTTCTTCCAAATTTTCAGCTGCAAAACTCTGCCAA
AGTCAGCTGGTTGTGGTTCATTCAACA---------------------------------------------------GCTGCCTCCGTTGATTACGGTTCCTTTGCAGACAGATGCAGCACCTGGCTAGAGCTGCTTAGGCTGAAAGCGCACACCATAAGACGAGGATCAGTTAAGACA
ATCTCG------------------------------TCTTTGGAGCACTGCAGTCCGCTGACGGAGGGACGCCCCCGCTCTCTGCGCTCCAGTCGCTCCTTT---GGAGGCAGTTCTGTGACCATGGTGAAAATGACGCCACTCTCTTTCCTCCCTGGGACCCGAATCATTAAATACCTT
GGAATCATCAACATGTTCTTCATCAGAGAGACCACATCCCTACGAGAGGAAGGTGGAGTTAGCGGTTTCCTCCATTCGTTCATCGCTGAGGTGTTTGCGATGGTTCGAGCCCACGTAGCAGCTCTGGGTGGCAACGCAGTGGTGTCCTACAGCATGAAAGATTGCGTTTTAATGGAAAAT
CCCAACAAGAACCAGGCTCAGTGCCTCATTAACGTGAGCGGGGACGCGGTCATCTGCGTCAGGGAGACGGACCAGGAG---------------------------CCCATGACCTCGATG---------------ACTAATATCGGACAGACT------TGT------GCCGCTGATGGA
---------GCGACA
