# Supplementary material for: Global expression pattern of genes containing positively selected sites in European anchovy (Engraulis encrasicolus L.) may shed light on teleost reproduction
Source: PLoS One. 2023 Aug 11;18(8):e0289940. doi: 10.1371/journal.pone.0289940 (PMC10420382; doi:10.1371/journal.pone.0289940)
Supplement: S1 File — (ZIP) [file pone.0289940.s008.zip › alignments/anchovy.22566_ANCH.fas]

>ENSONIP00000002913_ONIL
------------------------------------------------------TTCTCGTTTCCATCAGCTGAAAGGAGTTTATGCACTGAAACGACCTCAGGAAAACCCAAGATGGCCGCCAAAAGAAAAGGTGGCCTAAAACTCAACGCTATCTGTGCCAAGCTGAGCCGCCAGGTG
GTGTTCGACAGCAGCTCCCAGAATGCAGAGGGAGACCAGAGT---------------------------GTAGCAGACAACAGCGAGCGCGGTAGCTCC---CACTACGATGACAAC---------GAGACCAAC------TTCCCCGAGAGCCTGAGCCTAAATCAGAGCCTAGAGGAG
GACCAGAAGAGACGCGAGGCCATTGAGAAGTGGGTCAACGGCGAGTACGGCGATGAGCCCCCAGCTCCTGAC---------------------------------------------------------------GACGAGCAGGAGCAAGAACTCAAAGTCAGCAATGAC---GAAGAT
GGCCCTCCTGAGGGCGTGTACATGGTACAGCCCAAAGGCTGCAGCGATGAGGAAGAC---AATGGAGAGGAGGCCGAGCCTGCGGCGGGGTCTCAAGATGGCAGTTACCCTGAAGACAAAGAAGCTGAAGAC------------------------------AGGCCTTCAAAAGATGAC
GCCTAC---------------ATGCCGCCGAGT---CTTTGTGCA------------GGAGAAGCGTATGCCCTGCGAGACTATGCAGCCAACACCATGAATGAATTTCTGGGAATGTTCGGTTATGATGACCAGCAGGTAAGGGATGAGCTGACCAAGAAGATCAGCTTTGAAAAGCTC
AAAGCTGCTACCTCAGAC---------------------CCCTCATCC---------------------------CTCAGCAGCGAGGAGGCCTCACGGCGTGCCCGCTTCTCCAAGTACGAAGAGTACATTCGCAAGCTAAAAGCTGGAGAGACCCTACCTTGGCCCATGCACGCT---
TCCCCGCCTAAACCA------------------GACGACCTCAACTCAAAA------CTGGCTCAAGATAAGAGC---------------------GCTACCATGCTCCAG---------ACCCCTGGTTGTCTA---CCAGGAGCCGAGGCACAGATTTACCCCTCCAGC------ATG
GACCACAAACAGCCAGTAGCA---------------CCT---------------------------------------------------------------------------CAGCCCGCTAATCCC------------------TCTCACATGCAGAACATGGCCTCCCGAGCGTCC
AAGTATGACTTCTTTATTCAGAAGCTGAAGATGGGCGAGAGTTTACAGCAGCAGAATGGT---------------------------------AATGCTTACAAGAGACCCTCAAAGTACGACCTGGAGAACATCAAGTTTCTGCTCCCCTTCAAACCCGGTGAGGGCAACCCTGACATG
GGCGGTTCCATCGCCTTTAAGACTGGCAAAGTGGGTCGCCCTTCAAAATATGACATCAGAACAATTCCGAAGCTAATGCCAGGAAATCCCGAGGCC---TCACTGGTGCCCAGTGTCCTT---CCTACGCCACCGGGG------AACCCTGCAGCT---------------CCCGGTGTC
CCCGCTGTAGGCGCACCT---------------------------------------GGAGCCAGCATAGCGCCAGGGCTTACA------GTGGACCAG---GCGGGCCACATAAGTTTCAATGCTTCTGACTACATGAAGTCCAGCTTTTCCAAGACTGACTCCATCACCACTGGCACT
GTGTCCTCTGTTAAGAATGGTCTGCCACCAGATAAA------CCCGCCAGCGACGACATCAACCTCTACCAGAAATATATTGCCAGGTTCTCTGGAAGTCAACACTGTGGACACGTGCACTGTGCCTACCAGTACAGAGAGCATTATCACTGTATGGACCCTGACTGTAACTACCAGAGG
TTTACCAGTAAGCAGGATGTAATCAGGCACTACAACATGCACAAGAAGAGGGACAACTCCCTGCAGCATGGCTTCATGCGCTTCAGCCCTCTGGACGACTGCAGCGTCTACTACCATGGCTGCCACCTCAATGGAAAAAGCACCCATTACCACTGCATGCAGGTGGGCTGCAGCAAGGTG
TACACCAGCACCTCCGATGTCATGACCCATGAAAACTTCCATAAAAAGAACGCCCAGCTGATCAACGATGGCTTCCAGAGGTTTCGCGCGACTGAGGACTGTGGCACGGTCGGATGTCAGTTCTACGGGCAGAAGACGACACACTTCCACTGCAGGCGCCCGGGCTGCACCTTCACCTTC
AAGAACAAGTGTGACATTGAGAAGCACAAGAGCTACCACATCAAGGACGATGCTTATGCCAAAGATGGCTTCAAGAAGTTCTATAAGTATGAGGAATGCAAGTACGAGGGCTGTGTCTACAGCAAAGCCACCAACCACTTCCATTGTATCCGCTCCGGCTGCGGCTTCACCTTTACCTCC
ACCAGCCAGATGACCTCCCACAAGCGCAAGCACGAACGTAGACACATTCGCTCT---TCTGGTGTCATGGGCCTCTCT------------------------------------TCCACCTTCCTGGCACCAAAGGATGAGCCCGAGGAATCCAGCAACGACGACCTAATGGACTTCTCG
GCCATCAGCAGCAAGAACTCCAGCCTGAGTGCCTCACCTACAACCCAGCAGTCC---------------------ACTACTGTACCACACCTCTTGAGCACACCCACCACTGCTGTCTCC---TCCTCATCCACACCGGGC---------------------------------------
CACGCCCTCAAGCCGACCCCCTCGCTGCCCAGTGCGGGCCAGCGTATGTCCACCCTGCTGTCTCAGACCTTGCCCAGCAACATACCGGTGGCTCTTGCTCTTTCCAACAGCACCTTGGCC---ACCTCCAACCCGTTCTTCCCCCTTATGTCCAGGCTGCCTCTCCAGCCACCTCCTCAA
GCTGCT---GGCCTGATATCCGCTGTG------TCTTCAGGGGCCCACTCCATGCCCACCGACTCACTGACCCAAGGCTGCTCCACAGTCGGG------GCGGATGGA---GCCATGCCATCTACCCCAACCTCCTTT------GCCACCTCCTCCATCATGGAGAAGATCTCTGCAAGC
AAGGGTCTGATTTCACCCATGATGGCCAGACTGGCGGCTGCTGCACTCAAGCCATCCGGC---AGCCCAGACACAGGGAATGGGCAGCCGGCATCAGCCAGCCAGTTCAATCTGGTTCAAGTGAAGCAGGAGCCAGTGGAC---GCCAACTCCGGGGCTTCCCAAGACTCCACACAGGAG
CACAGCCTGGACCTGAGCAAGAAAGAACAGAGTAATGAATCAAACGGACACCCTGTACCAGGGAATACATCTCTTTTATCCTCGCTTATGAATAAGATGTCACAGGTGAACCCTGCCCTCTTCAATGCAATGAACCTGAAGACAGAGCTAGAGGCAGGTGAG---GGTGGTGACTCCTCA
GAGGCAGCACAGTATCTCAGTAAAGTGCTGAAGAGGCCCCTGGCAGAAAAAGCCACCGAGATCTGGAGGACATACCTCCGC---------AGGTTTGACACGGATGACTTCTGTGAAGCTCAGTGCGACTTCCTTCACAAAGTTCACTTTCATTGCTTGGTAGAGGACTGCGGTGCCCTC
TTCAGCACTGTGGATGGGGCTATAAAACATGCTAACTTCCACCTCCGAGCCACCTTGAAAGTGAAGTCGGAGCCTTCGTTCGGTGAGGGCAAGGACTCCGGTGAGGGCGCCCAGCTGCAGCCTGTTGCCCCCGTCTCTATGGCCAACAACCCCTCCATGGATGTTGCACACCTCTCCTCC
TCTGGCGGATACAGCTCTCCTCCCCCCTCCCTGCTGGCCTGGAAGCAGCTGACGGGCAGCATCCCTCAGATGCCAGCATCAATGCCCAACCTGCCATCCAGTTCCCCTCTAGCCACCACCTCTCTGGAGAATGCTAAGCCACAAGTCAAACCTGGTTTCCTGCAGTTCCAAGAAAATGAT
CCATGTTTGGCTACTGACTGTAAATACTCCAATAAGTTCCACTTCCACTGCTTGTTTGGAAATTGCAAGTATGTGTGCAAGACCTCTGGAAAGGCAGAATCCCATTGCTTGGACCACATCAACCCGAACAACAACCTGGTCAACGTCCGCGACCAGTTTTCCTACTACTCTCTTCAGTGT
CTCTGTCCCAACCAGCACTGCGAGTTCAGAATGAGGGGCCACTATCACTGTCTGCGGCCCGGCTGCTTCTTTGTCACTAACATCACCACCAAGCTGCCGTGGCACATCAAGAAGCATGAGAAGGCAGAGCGTCGCGCCGCTAATGGCTTCAAATATTTCACCAAGAGGGAGGAGTGCGGG
AGGCTGGGTTGTAAGTATAACCAAGTCAACAGCCACTTCCACTGCATCCGCGAGGGTTGCCAGTTCTCCTTCCTCCTCAAACACCAGATGACCTCACACGCACGCAAGCACATGAGGCGGATGCTGGGGAAGAACTTTGACAGAGCCCCATCCCAG------------------------
------------------------------------------------------------------TCCAACTTCTCC---AACATCATGGATGAGAATGATGACTACATGGACTACATG---------------GGTGGAGGAGGCAGCCCCTTGGGCCTCTCCTCCGAATCCTCTAAC
CAGGACCGAAGCTGCACCAGCACACCTGTGGGCAATGACAGCTCTCCG------------------------------------------------------------------------------------------------------------------------------------
------------------------------------------------------------------------------------------------------------------------------------------------------------------------------------
------------------------GCAGGCAACACCATCTCCATTCCCACGGCCACTGGTGCAAAGAAGCGCTTCTGGATCATCGAGGACATGTCCCCGTTTGGCAAGCGCCGAAAGACCGCATCGTCACGTAAGATGCTGGACGAGGGGATGATGCTGGACGGATTCCGGCGCTACGAC
CTCTACGAGAACTGCAAGGACTCCAGCTGCCAGTTTTCTCTAAAGGTCACCCACTACCACTGCACTCGTGAGAACTGTGGCTACAAGTTCTGCGGCCGCACCCACATGTACAAGCACGCCCAGCACCACGACCGCGTAGACAACCTGGTCCTGGACGACTTCAAGCGCTTCAAGTCTTCG
CTCAGCTGCAACTTTCCTGACTGCCAGTTTTCAGGCAACAGCACCCACTTCCACTGTCTGCGCTGTGGTTTCCGCTGCACCGACAGCACCAAGGTGACGGCCCACCGCAAGCACCACGGCAAGCAAGACGTGATCAGCGCTGCTGGCTTCTGCCAGTTCAGCTCCAGCGCGGACTGCGAG
GTTCCTGACTGCAAGTATAAGCTCAAGTGCTCACACTTCCACTGCACCTTCCCCGAGTGTAAGCACACAGTGGTTGGCATGTCCCAGATGGATTCCCACAAGAGAAAGCATGAGAAGCAGGAGCGAGGCGAGATTCCGTCTGTGTCGCCG------AAA---------------------
---------------------------------------------------------------------------------------------------------------------------------------------------------------TCCTCCATCAACTTGGACAGC
TCCCTCAACCTGGGCACAGACACCAGCAGCTCACTGTTTTTCCTGAAGAACGCCGCCGGTCTGGGCCTCAGCGACTCCCTGGACCTCAGCAAGAAGATCCACCACGACGCAGCGCGATCAGCCCACAACCTCTCAACC------CAGCTGGGCCTACCGGCAGCTCAGGACGACACCACG
GGAACATCCGGGGAGGCCGAAGATGACATGTCACCAGAGGAGGAGGTGCAGGCGGAGGAAGAGGACGAA---GAAGAGGAGGAGGATGAGGAGGAAGAGGAGGCAGAGGACGATCTCAACACTGACTCAAACGATGAT------------------------------------------
------------------------------------------------------------------
>ENSTNIP00000018230_TNIG
---------------------------------------------------------------------------------------------------------AAATCCAAGATGGCCGCCAAAAGGAAAGGTGGCCTAAAACTCAATGCTATCTGTGCCAAGCTGAGCCGCCAGGTG
GTCTTCGACAGCAGCTCCCAGAATGCAGAGGGCGACCAGAGC---------------------------GTGGCCGACAACAGCGAGCGTGGTAGCTCC---CACTACGACGACAGC---------GAGACCAAC------TTCCCCGAGAGCCTGACT------CAGAGTCTTGAGGAA
GACCAGAGGAGGCGCGAGGCCATCGAAAAGTGGGTCAACGGCGAGTACAGCGACGAGCCACCGGCCCCCGAC---------------------------------------------------------------GATGAGCAGGAGAGCGAGTTCAAGGCCAGCACCGAC---GAGGAC
GTCCCGCCTGAGGGCGTGTACATGGTGCAACCAAAAGGCTGCAGTGACGATGAGGAG---------GAAGAAGCCAGGTCCGTGACTGTGTCTCAAGATGGCAGTTTTCATGACAACAAAGACACTGATGAC------------------------------AAAACTTCAAAAGATGAT
GGCTAT---------------ATTGGCACGAGA---CAAAGTGCA------------GGAGAAGCGTCGGCCCTGCGAGACTATGCAGCCAACACCATGAATGAATTTTTGGGAATGTTCGGTTATGACGACCAGCAGGTAAGAGACGAGCTGACCAAGAAGATCAGCTTTGAGAAGCTC
AAAGCCGCTACCTCAGAC---------------------CCCTCATCG---------------------------CTCAGCAGTGAGGAGACCTCACGGCGTGCCCGCTTCTCTAAATACGAAGAGTACATCCGCAAGCTCAAGGCAGGCGAGGCCCTGCCATGGCCCATGCATGCT---
TCCCCACCCAAACCA------------------GAAGACCTCAACTCAAAA------CTGACCCAAGACACTAGT---------------------GCTACCATGATCCAG---------ACCTCTGGGTGTCTC---CCAGGGGCCGAGGCGCAGATCTATCCCAGCAGC------CTG
GAGCACAAATCTCCAGGTGGACCTCAGTTGGGCGCCTCT---------------------------------------------------------------------------CAGTCTCCAAACTCC------------------TCCCACATACAGAACATGGTGTCCCGAGCCTCC
AAATATGACTTCTATATCCAGAAGCTAAAAATGGGAGAGAGTCTCCAGCAGCAGAATGGT---------------------------------AACTCCTACAAGCGTACGTCCAAGTACGATCTGGAGAACGTCAAGTTTCTGCACCTCTTCAAGCCCGGTGAGGGCAACCCCGACATG
GGCGGCGCTATTGCCTTTAAGACTGGCAAAGTTGGCCGTCCATCAAAGTACGATATCAGAACAATTCAGAAGCTAATGCCAGGAAATTCCGAGGCC---TCAATGATGCCCAACGTCCTT---GCGACTGCGCCAGGG------AACCCAGGAGCT---------------CCCGGTGTC
CCCGCCGTGGCTGGATCC---------------------------------------GGGGCCAGCATCACTCCAGGTCTCACA------ATGGACCAG---ACAGGAAACATTAGCTTCAACACCTCCGACTACCTAAAATCCAGTTTTTCCAAGACGGACTCCATCACCACGGGAACC
GTATCCTCTGTGAAGAATGGCCTGCCACCAGATAAA------CCTGCCCCCGATGACATCAACCTCTACCAGAAATATATTGCCAGGTTTTCTGGAAGTCAACACTGTGGACACGTGCACTGTGCCTACCAGTACAGAGAGCATTATCACTGCATGGACCCCGACTGTAACTACCAGAGG
TTTACCAGTAAACAGGATGTAATCAGGCACTACAACATGCACAAGAAGAGGGACAACTCGCTGCAGCATGGCTTCATGCGCTTCAGCCCCCTGGACGACTGCAGCGTCTATTATCACGGCTGTCACCTCAATGGAAAGAGCACCCATTACCACTGCATGCAGGTGGGCTGCAGCAAAGTG
TACACCAGCACCTCTGACGTCATGACGCATGAGAACTTCCACAAGAAGAACGCCCAGCTCATCAACGATGGCTTCCAGAGGTTCCGTGCCACCGAGGACTGCGGCACAGTTGGCTGCCAGTTCTACGGGCAGAAGACAACGCACTTCCACTGCAGACGTCCGGGCTGCACATTCACATTT
AAAAACAAGTGTGACATCGAGAAGCACAAGAGCTACCACATTAAAGACGATGCCTATGCCAAGGATGGCTTCAAGAAGTTCTACAAGTATGAGGAGTGCAAGTACGAAGGCTGCGTGTACAGCAAGGCCACCAACCACTTCCACTGCATCCGCTCGGGCTGT---TTCACCTTTACATCC
ACCAGCCAGATGACCTCCCATAAGCGGAAGCACGAGCGCCGACACATCCGTTCA---TCTGGGGTCATGGGTTTCTCT------------------------------------TCCACCTTCCTGGCA---AAAGATGAGCCAGAGGAGTCCAGCAATGACGACCTGGTGGACTTCTCC
ACCATAAGCAGCAAGAACTCCAGCCTGAGCGCCTCGCCCACCACCCAGCAGTCC---------------------ACCACCGTGCCACACTTGTTGGCCACGCCCACCACTGCTGTTTCCTGCTCCTCCTCCACATCAGTT---------------------------------------
CACACCCCCAAGCCTGCACCCACGCTGTCCATCGCTGGCCAGCGCATGTCCAGCCTGCTGTCTCAAGCGCTGCCCAGCAACGTGCCGGTGGCCCTGGCTCTTTCCAACAGTGCCCTGGCC---ACCTCCAATCCTTTCTTCCCCATGATGCCCAGGCTGCCCCTCCAGCCTCCTCCGCCG
GCCGCT---ACCCTGATCTCCGCCGTG------TCATCCGGGGCTCACTCCATGCCCACTGACTCACTGACTCAAGGTTGCTCTACTGCCGGG------GCGGATGGA---ATCATCGCCTCTACCCCAACCTCCTTC------CCCACCTCCTCCATCATGGAGAAGATCTCTGCGAGC
AAAGGCCTGATATCCCCCATGATGGCCAGGCTGGCAGCTGCTGCTCTGAAACCCTCCAGC---AGTGCAGAGATAGGGAACGGGCAGCCGGCATCAGCCAGCCAGTTCAATCTGGTTCAAGTGAAGCAGGAGCCAGCGGAC---TGCAACCCTGTCGCTCCCCAAGACTCCGCACAAGAG
CACAGCCTGGACCTGAGCAAAAAAGACCACAGTAATGAATCAAACGGACACCCCGTACCAGGGAATACATCTCTTTTATCCTCGCTTATGAATAAGATGACGCAGGTGAACCCTGCCCTATACAGCACCATGAATCTAAAGACGGAACTGGAGGCGGGCCAG---GGCGCCAACGCCTGC
GAGGGAGCGCAGTACCTCGGCCGGGTCCTGAAGAAGCCAGCGCTGGAAAAACCCACAGAGATCTGGAGGACGTACCTCCGC---------AGGTTTGACACGGATGATTTCTGCGAGGCTCAGTGTGACTTCCTGCAGAAGGTTCACTTTCACTGCCTTGTGGAAGACTGTGGCGCGCTC
TTCAGCACCGTGGACGGGGCCATAAAACACGCTAACTTCCACCTCCGAGCCACCTTGAAAGTGAAGTCGGACACTCAGTTTGGTGAGACCAAGGAGTCCGGCGAGGGAGCCCCCTTGCAGCCCGCTGCCCCAGTCTCTGCGGCTAACAACCCCTCCATGGACGTGGCCCACCTCACCGCC
TCCGGAGGCTACAGCTCCCCTCCTCCCTCCCTGCTGGCTTGGAAGCAGCTGACCGGCAGCATCCCGCAGATGCCAGCCTCCATGCCC------------AACTCCACTCTGGCCACCACCTCCCTGGAGAACGCCAAGCCGCAAGTCAAACCTGGTTTTCTGCAGTTTCAAGAAAATGAT
CCCTGTTTGGCCACTGACTGTAAATACTCCAACAAGTTCCACTTCCACTGCCTGTTCGGTAACTGCAAGTATGTGTGCAAGACGTCCGGCAAGGCCGAGTCCCACTGTTTGGACCACATCAACCCCAACAACAGCCTGGTCAACATCCGCGACCAGTTCTCCTACTACTCCCTCCAGTGT
CTCTGTCCCAACCAGCACTGCGAGTTCAGGATGAGGGGCCACTACCACTGTCTGCGGCCCGGCTGCTACTTTGTCACCAACATCACCACCAAGCTGCCGTGGCACGTCAAGAAGCACGAGAAGGCCGAGCGCCGCGCCGCTAATGGTTTCAGATACTTCACCAAGAGGGAAGAGTGTGGG
AGGCTGGGGTGTAAGTACAACCAAGTCAACAGCCATTTCCACTGCATCCGCGAGGGCTGCCACTTCTCCTTCCTGCTCAAGCACCAGATGACGTCGCATGCGCGCAAACACATGAGGCGAATGCTGGGCAAGAACTTTGACAGGGTCCCGTCCCAG------------------------
---------------------------------TCTGGG---------------------GTCAACTCCAACTTCTCCTCCGCCTTCATGGATGAGACTGATGATTACATGGACTACATG---------------GGAGGAGGCGGCAGCCCGCTGGGCCTGTCGTCCGAGTCCTCCAAC
CAGGACCGGAGCTGCACCAGCACACCGGTGGGCAACGATGGCTCTCCA------------------------------------------------------------------------------------------------------------------------------------
------------------------------------------------------------------------------------------------------------------------------------------------------------------------------------
------------------------GCAGGCAACACCATCTCCATTCCCACAGCCACTGGTTCTAAGAAGCGCTTCTGGATCATCGAGGACATGTCGCCGTTCGGGAAGCGTCGTAAGACCGCCTCCTCGCGCAAGATGCTCGACGAGGGGATGATGTTGGACGGGTTCCGCCGCTACGAT
CTCTACGAGAATTGCAAGGACTCCAGCTGCCAGTTCTCCCTGAAGGTGACCCACTACCACTGCACGCGCGAGAACTGCGGCTACAAGTTCTGTGGCCGCACCCACATGTACAAGCACGCACAGCACCACGACCGCGTGGACAACCTGGTCCTGGACGACTTCAAGCGCTTTAAGTCCACG
CTCAGCTGCAACTTTCCCGACTGCCAGTTCTCTGGCAACAGCACCCACTTCCACTGCCTCCGCTGCGGCTTCCGCTGCACCGACAGCACCAAGGTGACGGCGCACCGCAAGCACCACGGCAAGCAAGACGTGATCAGCGCCGCTGGCTTCTGCCAGTTCAGCTCCAGCGTCGACTGCGAG
GTTCTCGACTGCAAGTATAAGCTCAAGTGCTCGCACTTCCACTGCACCTTCCCCGAGTGCAAGCACACGGTGGTGGGCATGTCCCAGATGGACTCCCACAAGAGGAAGCACGAGAAGCAGGAGCGCGGC---------AGCATCACAGCCGACTACTCGCAC------------------
---------------------------------------------------------------------------------------------------------------------------------------------------CCGTACCCTCCGTCCTCCCTCAGCCTGGACAGC
TCACTGAACCTGAGCACCGACACCAGCAGCTCCCTGTTCTTCCTGAAGAACGCTGCCGGTCTGGGCCTCAGCGACTCGCTGGACCTCAGCAAGAAGATGCCCCAGGACGCAGGACGGCCCCGCCACAACCCCGCCCCG------CCGCTGGCCCTGCACGCCGCCCAGGACGACAACACG
GGCACGTCCGGAGAGGCCGAAGACGACCTCTCCCCGGAAGACGAGGCCCACGCCACCGACTCGAATGACGATTCGACGGCAGAA------------------------------------------------------------------GCTGACGGCGAAAAGGACAACGGTGACGGC
TTTGAC------------------------------------------------------------
>anchovy.22566_ANCH
------------------------------------------------------------------------------------------------------------------ATGGCCGCCAAAAGGAAAGGTGGCCTGAAGCTCAACGCGATCTGTGCCAAGCTGAGTCGGCAGGTG
GTGACGGGCGACGACTCCCAGAACGCC---GGCGATGGCGACGGCACCGGCAGCGGTGCCCTCACGGCCACCACGGACAACAGCGAGCGCGGCAGCAGCTCGCACTATGATGACGGCGAGCGGCCCGACGCCGACATCCTGATGCCCGAGGGCATGAGCCTCAGCCAGAGCCTGGAGGAG
GACCAGCGGCGCCGCGAGGCCATCGAGAAGTGGGTCAACGGCGAATACGCAGACGAG---TCCTCTCTGGACGGTGGAGGCGGTGCCGGTGGAGGAGGTGGAGGCCCCGGGTCTGTGTCCGGCAGCCTGGGGCCCGGCGAGGGGCCACGAGGGATGAGGGCCAATAACGGCAGTGAAGAG
AGGCCTCCCGAGGGGGTCTACATGGTGCAGCCCAAAGGGTGCAGCGACGACGAGGATGAGAATGGCGACGAGCCCGACACCATGCCTGGGTCACATGACGGCAGTTACCACGATGACCATGACTCTGATGAC------------------------------GGCGGCCATAAGGATGAC
AGTTATGCCTCCCCGAGCGAGGCGGTCAGCCGC---CCACCACCCTTCGGCGCCCCAGGGGAGGCGTCTGCCCTGCGCGACTATGCAGCCAACACCATGAACGAGTTCCTGCACATGTTCGGCTACGACGACCAGCAGGTGCGCGACGAGCTGGCCAAGAAGATCAGCTTCGACAAGCTG
AAAGCTGCTACCTCAGGCTCAGAAGGTGCCGTCTTACCCCCTTCCTCCGCGTCCTCGTCCTCCTCCGCCGCCACCATGAGCAGCGAGGAGGCCACGCGCCGCGCCCGCTTCTCCAAGTACGAGGAGTACATCCGCAAGCTGAAAGCCGGCGAGACCCTCCCCTGGCCCACCGCCTCGCAC
TCCCCCAACAAGCCCGTCTGCGGCAGCGCGGCGGACGAGCTCGTCAACAAG------CTGACCCAGGAGAAGACCACCTCCGTCACGGCCGCCGCCGCCGCGCTCCTGGCCCCCAAC------TCGGGCTGCCTCCAGGCGGCCGCCGAGGCCCACATGTTCCCCGGTGGCGTGGTGGTG
GACCCCAAGCAGAGCCCTCTG------------GCCGCGGCCGTGGCTGCCGGGCAGCAGCATCAACATCAACAGCACCAACAGCAGCATCACCACCATCAGCACCAGCAGCATCAGCATCCGCATCAGCAGCAAGCTGCCGGCGCCAGCCACATCCAGAGCCTGGCCTCCAGGGCCTCC
AAGTACGACTTCTTCATCCAGAAGCTGAAGATGGGCGAGAGCCTGCAGCAGCAGAACGGCGGGGGCGGTAGCGGGGGCGGTGCCGGCGCCTCGTCGGGCTACAAGCGGCCGTCCAAGTACGACCTGGAGAACGTCAAGTTCCTGCACCTCTTCAAGCCCGGCGAGGGCAACCCGGACATG
GGCGGCGCCATCGCCTTCAAGACGGGCAAGGTGGGCCGGCCGTCCAAGTACGACATCCGCAACATCCCCAAGCTCATCCCGGGCAAGGAGGGCCCCGGCCCGCTCATGCCCGGAGTGCTATCGGCCGCCACCCAGGGCGGCACCAACCCCGGGGCCAACCCGCTGGTGGGGCCTGTGGCA
GCTGCCACCGCCGCCGCTGCTGTCGGGGGCGTAAGCGGAGGAGGAGGAGTGGGGGCCGGAGGAGTGGGACCCGGCAGTCTACCCGGAGCGGCAGACCAGACAGCGGCCCACCTGGGCTTCAACACGGCAGACTACCTGAAGGCCAGCTTCTCCAAGACCGACTCCATCACCACTGGAACC
ATGTCCTCCGTCAAGAATGGTCTGCCACCTGAGAAGCAGCAGCCTGTCACGGACGACGTCAATGTATACCAGAAATACATCGCCAGGTTCTCAGGGAGCCAGCACTGTGGGCATGTGCACTGCGCCTACCAGTACAGGGACCACTACCACTGCATGGACCCCGAGTGCAACTACGTGAGA
TTCACCAGTAAGCAGGACGTGATCAGGCACTACAACATGCATAAGAAGCGTGACAACTCGCTGCAGCACGGCTTCATGCGCTTCAGCCCCCTCGACGACTGCAGTGTCTACTACCACGGCTGCCACCTCAACGGCAAGAGTACCCACTACCACTGCATGCAGGTGGGCTGCAACAAGGTC
TACACCAGCACCTCTGACGTCATGACCCACGAGAACTTCCACAAGAAGAACGCACAGCTCATCAATGATGGCTTCCAGCGCTTCCGCGCCACCGAGGACTGTGGAACAGTCTCTTGCCAGTTCTACGGCCAGAAGACCACTCATTTCCACTGCAGGCGCTCGGGCTGCACCTTCACCTTC
AAGAACAAGTGCGACATCGAGAAGCACAAGAGCTACCACATCAAGGACGATGCCTATGCCAAGGACGGCTTCAAGAAGTTCTACAAGTACGAGGAGTGCAAGTACGAGGGCTGCGTCTACAGCAAGGCCACCAACCACTTCCACTGCATCCGCTCCGGCTGCGGCTTCACCTTCACCTCC
ACCAGCCAGATGACCTCGCACAAGCGCAAGCACGAGCGCCGCCACATCCGCTCCGGAGGGGGCATGCTGGGCCTGGCCGGCCACGGCGGCATCCTCCCCGCCGGCTGCGGAGCCTCCTCCTTCCTGCTGCCCAAGGAGGAGCACGACGACTCCAGCAACGACGACCTCATGGACTTCTCG
GCCCTCAGCAGCAAGAACTCCAGCCTGAGCGCCTCGCCCACGGCCCAGCAGCAGCAACAGTCGGCCCTGGGTGTCAGCATCGGAGGTCACCTGATGCCGCCGTCTACCAGCGGGAGTTCG---TCGGCCGCCACAGCTGGTGGGATCAGCATGGGTGCTGGAGGTCTGAACGTCGGGGGT
CTGGCCGTCAAGCCCACTGCGTCCCTGCCGCCCGCCAGC---CGGATGTCCAGCCTCCTGTCCCAGGCTCTTCCCAGCAACCTGCCGGTG------GCGCTGTCCAACTCCGCCCTGGCC---GGGGCCAATCCCTTCTTCCCGCTCATGCCGCGCCTGCCCCTCCAGATCCCGCCCTCG
GCCGCCCAGGGGCTCATCGCAGCCGCCGTGGCCAGCTCCGGGGGTCACGCTCTGGTGAGCGACTCCTTGGCGCAGTCTTGCGCGGCCTCGGCT------ATGGATGGCGGCGCTGGGGCGTCCACACCCACGTCTTCCTACGCCACCGCCTCCTCCATCATGGAGAAGATCTCGGCTAGC
AAGGGCCTCATCTCTCCCATGATGGCCCGCCTGGCAGCTGCAGCCCTCAAGCCCGCAGGAGCAAACATGGACACAGGTAATGGCTTGCCGTCCTCCATGGGCCAGTATAACCTAGTGCAGGTGAAGCAGGAGCCGCTGGATGGGCCCTCAGGGGGCTCCTCTGGGGACTCAGTGCAGGAG
CACAGCCTGGACCTCAGCAAGAAGGAACACAGTAATGAATCAAACGGACACCCCGCACCGGCAAATACATCTCTTTTATCCTCACTTATGAATAAGATGTCGCAGGTCAACCCGGGCTTCTTCAGCGCCCTGAACCTGAAGACAGAGCTGGAGAACAGCCAGCACACCACGGACACCTCG
GAGGCGGCCCAGTACCTGAGCCGCGTCATGGGCAGGCCCCTGCCTGAGAAGACCGTGGAGCTCTGGAAGAACTACCTGCGC---------AGGTTTGACATTGATGATTTCTGTGAGGCCCAGTGTGACTTCCTACACAAAGTCCACTTCCACTGCCTGGTGGAGGACTGTGGAGCCCTC
TTCAGCACAGTGGACGGAGCCCACAAGCATGCTAACTTCCACTTCAGAGCCAACCTCAAGGTGAAGTCCGAGTCCCCTTACAGCGACGGCAAGGAGCCCAGCGAGGGTCGCCAGAGCCAGCTGGCCACCTCCATGTCCATG---------------------------------------
------------------------------------------------------------------------------TCCATG------------------------------------------------------------------------------------------------
------------------------------------------------------------------------------------------------------------------------------------------------------------------------------------
------------------------------------------------------------------------------------------------------------------------------------------------------------------------------------
------------------------------------------------------------------------------------------------------------------------------------------------------------------------------------
------------------------------------------------------------------------------------------------------------------------------------------------------------------------------------
------------------------------------------------------------------------------------------------------------------------------------------------------------------------------------
------------------------------------------------------------------------------------------------------------------------------------------------------------------------------------
------------------------------------------------------------------------------------------------------------------------------------------------------------------------------------
------------------------------------------------------------------------------------------------------------------------------------------------------------------------------------
------------------------------------------------------------------------------------------------------------------------------------------------------------------------------------
------------------------------------------------------------------------------------------------------------------------------------------------------------------------------------
------------------------------------------------------------------------------------------------------------------------------------------------------------------------------------
------------------------------------------------------------------------------------------------------------------------------------------------------------------------------------
------------------------------------------------------------------------------------------------------------------------------------------TCCATG------------------------------------
------------------------------------------------------------------
>ENSTRUP00000030673_TRUB
------------------------------------------------------CTCTTCTTTCCATCAGCTGAAAGGAGTTTATGCACTGAAACGACCTCAGGAAAATCCAAGATGGCCGCCAAAAGGAAAGGTGGCCTAAAACTCAATGCTATCTGTGCCAAGCTGAGCCGCCAGGTG
GTGTTCGACAGCAGCTCCCAGAACGCAGAGGGCGACCAGAGC---------------------------GTGGCCGACAACAGCGAGCGTGGCAGCTCC---CACTACGATGACAGC---------GAGACCAAC------TTCCCCGAGAGCCTAACT------CAGAGCCTCGAGGAG
GACCAGAGGAGGCGCGAGGCCATCGAGAAGTGGGTCAACGGCGAGTACGGCGACGAGCCGGCGGCCCCCGAC---------------------------------------------------------------GATGAGCAAGAGAGCGAGCTCAAAGCCAGCACCGAC---GAGGAC
GTCCCGCCCGAGGGCGTGTACATGGTGCAACCGAAAGGCTGCAGCGACGATGAGGAG---------GAG---GCCAGGTCCGTGACGGTGTCTCAGGACGGCAGTTTCCAAGACAACAAAGACGCTGACGAC------------------------------AAGACTTCAAAAGATGAT
GCCTAT---------------GTTCCGCCGAAAACACAAACCAAA------------GGAGAAGCGTCGGCCCTGCGAGACTATGCAGCCAACACCATGAATGAGTTTTTGGGAATGTTTGGCTACGATGACCAGCAGGTAAGGGACGAGCTGACCAAGAAGATCAGCTTCGAGAAGCTC
AAAGCCGCTACCTCAGAC---------------------CCCTCATCG---------------------------CTCAGCAGTGAGGAGACCTCACGGCGCGCCCGCTTCTCCAAATACGAAGAGTACATCCGCAAGCTGAAGGCCGGCGAGACCTTACCTTGGCCCATGCATACT---
TCCCCGCCCAAACCA------------------GAAGACCTCAACTCAAAA------CTGACCCAAGACACTAGT---------------------GCTACCATGATTCAG---------ACCTCCGGTTGTCTC---CCGGGGGCCGAGGCACAGCTCTACCCCAGCACC------CTG
GAGCGCAAATCTCCAGGTGGACCTCAGTTGGGCACCACC---------------------------------------------------------------------------CAGTCACCAAATTCC------------------TCCCACATCCAGAACATGGTGTCCCGAGCCTCC
AAATATGACTTCTATATCCAGAAGCTGAAGATGGGCGAGAGTCTCCAGCAGCAGAACGGT---------------------------------AACTCCTACAAGCGTACGTCTAAGTACGACCTGGAGAACGTCAAGTTTCTGCACCTCTTCAAGCCTGGGGAGGGCAACCCTGATATG
GGCGGAGCTATCGCCTTCAAGACTGGCAGAGTTGGCCGCCCATCAAAGTACGATATCAGAACAATTCAGAAGCTAATGCCAGGAAATTCCGAAGCC---TCGCTGATGCCCAACGTCCTT---GCAACCGCGCCGGGG------AACCCAGGGGCC---------------CCCGCCGTC
CCTACTGTGGCTGGAGCT---------------------------------------GGGGCCAGTATCGCTCCAGGACTCACG------ATGGACCAG---ACAGGAAACATTAGCTTCAACACCTCCGACTACCTAAAGTCCAGCTTTTCCAAGACGGACTCCATCACCACGGGAACC
GTGTCCTCTGTGAAGAATGGCCTGCCACCAGATAAA------CCTGCCCCCGATGACATCAACCTCTACCAGAAATATATTGCCAGGTTTTCTGGAAGTCAACACTGCGGACACGTGCACTGTGCCTACCAGTACAGAGAGCATTACCACTGCATGGACCCTGATTGTAACTACCAGAGG
TTTACTAGTAAACAGGATGTAATCAGGCACTACAACATGCACAAGAAGCGGGACAACTCTCTGCAGCACGGCTTCATGCGCTTCAGCCCCCTGGATGACTGCAGCGTCTACTATCATGGCTGCCACCTCAATGGAAAGAGCACGCATTACCACTGCATGCAGGTGGGCTGCAGCAAGGTG
TACACCAGCACCTCCGACGTGATGACCCACGAGAACTTCCACAAGAAGAACGCCCAGCTCATCAACGATGGCTTCCAGAGGTTCCGCGCCACCGAGGACTGCGGCACGGTGGGCTGCCAGTTCTACGGGCAGAAGACGACGCACTTCCACTGCAGGCGTCCGGGCTGCACATTTACGTTC
AAGAACAAGTGTGACATCGAGAAGCACAAGAGCTACCACATTAAGGACGATGCCTACGCCAAGGACGGCTTCAAGAAGTTCTACAAGTACGAGGAGTGCAAGTACGAAGGCTGCGTCTACAGCAAGGCCACCAACCACTTCCACTGCATCCGCTCGGGCTGCGGCTTCACCTTTACCTCC
ACCAGCCAGATGACCTCCCACAAGCGCAAGCACGAGCGCCGGCATATCCGCTCT---TCCGGCGTCATGGGTTTCTCT------------------------------------TCCACCTTCCTGGCGCCCAAAGACGAGCCGGAGGAATCCAGCAACGACGACCTGGTGGACTTCTCC
ACCATAAGTAGCAAGAACTCCAGCCTGAGCGCCTCTCCCACCACCCAGCAGTCC---------------------ACCACCGTGCCACACTTGTTGGCCACGCCCACTACCGCCGTCTCCTGCTCCTCCTCGGCGTCAGTC---------------------------------------
CACACCCCCAAGCCTGCGGCCACGCTGTCCATCGCTGGCCAGCGCATGTCCAGCCTGCTGTCTCAGGCGCTGCCCAGCAACGTGCCGGTGGCCCTGGCTCTCTCC------------------ACCTCCAATCCGTTCTTCCCCATGATGCCCAGGCTGCCCCTCCAGCCACCTCCGCCG
GCCGCC---AGCCTGATCTCGGCCGTG------TCGTCCGGGGCTCACTCCATGCCCACCGACTCGCTGACTCAAGGTTGCTCCACTGCCGGT------GCGGATGGA---ACCATCGCGTCCACCCCAACCTCCTTC------GCCACCTCCTCCATCATGGAGAAGATCTCTGCGAGC
AAAGGCCTGATATCCCCCATGATGGCCAGGCTGGCAGCTGCTGCTCTGAAGCCCTCCAGC---AATGCAGAGATAGGGAACGGGCAGCCGGCTTCAGCCAGCCAGTTCAGTCTGGTTCAAGTGAAGCAGGAGCCAGCGGAC---TGCAACCCCGGCGCTTCCCAAGACTCCGCACAAGAG
CACAGCCTGGACCTGAGCAAAAAAGACCACAGTAATGAATCAAACGGACACCCGGTACCAGGGAATACATCTCTTTTATCCTCGCTTATGAATAAGATGTCGCAGGTGAACCCTGCCCTGTTCAGCAGCATGAACCTGAAGACGGAGCTGGAGGTGGGCCAC---GGCGCCAACGCCGGC
GAGGGAGCGCAGTACCTCAGCCGGGTCCTGAAGAAGCCGATGGTGGAGAAACCCACAGAGATCTGGAGGACGTACCTCCGCAGTCTGCGAAGGTTTGACACGGATGATTTCTGCGAGGCTCAGTGCGACTTTCTGCAGAAGGTTCACTTTCACTGCCTGGTAGAAGACTGCGGCGCCCTC
TTCAGCACCGTGGACGGGGCCATAAAGCACGCTAACTTCCACCTCCGAGCCACCTTGAAAGTGAAGTCGGATGCTCAGTTCGGTGAGACCAAAGAGCCCGGCGAGGGCGCCCCCCTGCAGCCCGCTGCTCCGGTCTCTGCGGCTAACAACCCCTCCATGGACGGGGCCCACCTGACCGCC
TCCGGGGGTTACAGCTCCCCTCCTCCCTCCTTGCTGGGCTGGAAGCAGCTGACTGGCAGCATCCCTCAGATGCCGGCATCCATGCCC------------AACTCCACTCTGGCCACCACGTCCCTGGAGAACGCCAAGCCGCAAGTCAAACCCGGTTTTCTGCAGTTCCAAGAAAATGAT
CCCTGTCTGGCCACTGACTGTAAATACTCAAACAAGTTCCACTTCCACTGCCTGTTCGGTAACTGCAAGTACGTGTGCAAGACGTCCGGCAAGGCCGAGTCCCACTGTTTGGACCATATCAACCCCAACAACAGCCTGGTCAACATCCGCGACCAGTTCTCCTACTACTCCCTGCAGTGT
CTCTGTCCCAACCAGCACTGCGAGTTCAGGATGAGGGGCCACTATCACTGTCTGCGGCCCGGCTGCTACTTCGTCACCAACATCACCACCAAGCTGCCGTGGCACGTGAAAAAGCACGAGAAAGCCGAGCGCCGTGCCGCCAACGGCTTCAAATACTTCACCAAGAGGGAGGAATGTGGG
AGGCTGGGGTGCAAGTACAACCAAGTCAACAGCCACTTCCACTGCATCCGCGAGGGCTGCCACTTCTCCTTCCTGCTCAAGCACCAGATGACGTCGCACGCTCGCAAGCACATGAGGCGAATGCTGGGCAAGAACTTCGACAGAGTCCCATCGCAG------------------------
---------------------------------TCCGGG---------------------GTCAACTCCAGCTTCTCCTCCGCCTTCATGGATGAGACTGATGATTACATGGACTACATG---------------GGCGGAGGTGGCAGCCCGCTGGGCCTGTCCTCCGAGTCGTCCAAC
CAGGACCGGAGCTGCACCAGCACACCGGTTGGCAACGATAGCTCTCCA------------------------------------------------------------------------------------------------------------------------------------
------------------------------------------------------------------------------------------------------------------------------------------------------------------------------------
------------------------GCAGGCAACACCATCTCCATTCCCACAGCCACCGGGTCTAAGAAGCGCTTCTGGATCATCGAGGACATGTCGCCGTTCGGGAAGCGTCGTAAGACCGCCTCCTCGCGCAAGATGCTCGACGAGGGGATGATGCTGGACGGGTTCCGCCGCTACGAT
CTTTACGAGAACTGCAAGGACGCCGGCTGCCAGTTCTCCCTGAAGGTGACCCACTACCACTGCACCCGCGAGAACTGCGGCTACAAGTTCTGCGGCCGCACCCACATGTACAAGCACGCTCAGCACCACGACCGCGTGGACAACCTGGTCCTGGACGACTTCAAGCGCTTCAAGTCCACG
CTCAGCTGCAACTTCCCCGACTGCCAGTTCTCGGGCAACAGCACCCACTTCCACTGTCTCCGCTGCGGCTTCCGCTGCACCGACAGCACCAAGGTGACGGCGCACCGCAAGCACCACGGCAAGCAGGACGTGATCAGCGCCGCCGGCTTCTGCCAGTTCAGCTCCAGCGTCGACTGCGAG
GTCCTCGACTGCAAGTATAAGCTCAAGTGCTCGCACTTCCACTGCACCTTCCCCGAGTGCAAGCACACAGTGGTGGGCATGTCCCAGATGGACTCCCACAAGAGGAAGCACGAGAAGCAGGAGCGCGGCGAGCTGCCCTCCGTGTCGCCC------AAACAG------------------
---------------------------------------------------------------------------------------------------------------------------------------------------CCGTACCCTCCGTCCTCCCTCAGCCTGGACAGC
TCGCTGAACCTGAGCACCGACACCAGCAGCTCCCTGTTCTTCCTGAAGAACGCTGCCGGCCTGGGCCTCAGCGACTCGCTGGACCTGAGCAAGAAGATGCACCATGACGCAATGCCACCCTGCCACATCTCCACCCCC------CCGCTGGCCCTGCGCACCGTCCAGGACGACAACACG
GGGACGTCCGGAGAGGCCGAAGACGACCTCTCCCCGGAGGACGAGGCCCACGCCGAGGAAGAGGAGGACGACGATGAGGACGAAGACGAGGAGGAGGAGGAGGAAGAGGAGGACCTCAACAGTGACTCGAACGACGATTCGATGGCAGAAGGCGACGGCGAA------------------
------------------------------------------------------------------
>ENSDARP00000017782_DRER
ATGGTTCATGCAAGTATTGTGGCAGTTTGGAAATCGAATGCTCGATGTGTGGCTCTGAAA---------GCTGAGAGGAGTTTATGCACTGAAAAGACCTCAGGAAAATCCACGATGGCCGCCAAAAGGAAAGGTGGCCTAAAACTGAATGCGATCTGTGCCAAGCTTAGCCGGCAGGTG
GTATACGACGGCAGTTCCCAGAATGCCGAGGGAGACTCAGAC---------------------------CTAGTGGACAACAGCGAGCGGGGCAGCTTG---CACTATGATGAGGGCGACAGGCCTGAAAGTGAC------TTCCCAGAGGGCCTGACTCTCACTCAGAGCCTGGAGGAG
GACCAGAAGCGGCGCGAGGCCATTGAGAAGTGGGTGAATGGAGAGTACGGAGAGGATCCGCAGTGTTTAGAA---------------------------------------------------------------GGGGTGGAGCACAGAGTACTCAAACCCAACAACGGA---GAAGAT
GGTCCCCCTGAGGGTGTGTACATGGTACAGCCCAAAGGCTGCAGCGATGAAGAAGAC---AACGCAGAAGAAGCAGACACCATGCCCGGCTCTCACGAGGGCAGTTATCACGAGGACTCAGAAGGC------------------------------------AGTCCACGCAAAGATGAC
AGCTTCCAGCCCACCACTGAAGCCCCTCCTCGC---CCAGCCCCCTTCACCCCACCAGGAGATTCCTCTGCACTACGCGACTACGCCGCCAACACCATGAATGAGTTCCTAAACATGTTTGGCTATGATGACCAGCAGGTTCGGGATGAGCTGGCCAAGAAGATCAGCTTTGAGAAGCTG
AAAGCAGCTACCTCAGAT---------------------CCCTCCTCC---------------------------CTGAGCAGCGAGGAGGCCACCCGTCGAGCTCGATTCTCCAAGTATGAGGAGTACATCCGCAAGCTAAAGGCCGGGGAGACACTGCCCTGGCCTGTGCACACC---
---------AAGCCT------------------GAAGTGCTCAACTCCAAAATGACATTGACACCAGAAAAGAGC---------------------GCTGCCCTCATCCAGCCGACCCTCACCGCAGGG---------------TCAGAGGGACAGATATTTCCGCCTGGA------ATG
GACCACAAACAAAGCTCACTT------------AACCCA---------------------------------------------------------------------------GCCCCAACCAACCAG------------------TCACACATACAGAACTTGGCATCCCGTGCATCC
AAGTATGATTACTTCATCCAGAAGCTGAAAATGGGCGAGAGTCTCAGAGAGCAAAATGGC---------------------------------AATTCCTACAAGCGGCCCTCCAAGTATGACTTGGAGAACGTCAAATTCCTGCATCTCTTTAAACCAGGAGAGGGCAACCCTGATATG
GGTGGCGCCATCGCGTTTAAGACCGGAAAAGTCGGCAGACCGTCAAAGTATGATATACGAAACATACAAAAGCTTATTCCTGGGAAAGTCGATCCT---CCGGTCCTGTCTAGTGTTCTC---CCAGCAACGGCAGGG------ACCCCAGGACCA---------------CCAGTCATC
AATACAGCTGCTCCCGCT---------------------------------------GGAGTCGTGGGACCTCCTGGGTTGCCC------ATGGACCAG---GAGGGACACCTAGGTTTTAAC---ACTGACTTCATGAAGTCCAGCTTCTCTAAGACTGACTCCATCACTACTGGAACC
GTTTCCTCAGTCAAGAATGGCCTTCCTCCAGAGAAA------CCTGCCACAGAGGACGTCAACGTGTACCAGAAATATATCGCTAGGTTCTCTGGGAGCCAACACTGTGGCCATGTGCACTGTGCATACCAGTACAGAGAGCATTATCACTGCATGGACCCCGAATGTAACTATCAGAGA
TTCACCAGTAAGCAGGATGTGATAAGGCATTATAACATGCATAAGAAGAGGGACAACTCCCTGCAGCACGGATTCATGCGCTTCAGCCCTTTGGATGACTGTAGTGTGTACTACCATGGCTGTCATCTCAACGGCAAGAGTACCCACTACCACTGTATGCAGGTGGCCTGCAACAAGGTG
TACACAAGCACTTCTGATGTCATGACTCATGAGAACTTCCATAAGAAAAATGCACAGCTGATCAATGATGGCTTCCAGAGGTTTCGTGCCGTTGAAGATTGCGGGACGGTCGGGTGCCAGTTCTACGCACAGAAGACCACCCACTTCCACTGCAGGCGTCCAGGCTGTACCTTCACCTTC
AAGAACAAGTGTGACATCGAGAAGCACAAGAGCTATCACATCAAAGACGATGCTTATGCCAAGGACGGCTTCAAGAAGTTTTACAAATACGAGGAGTGCAAGTATGAAGGCTGTGTCTACAGCAAGGCCACCAACCATTTCCACTGCATACGCCAAGGCTGCGGCTTCACCTTTACCTCC
ACCAGCCAGATGACCTCACACAAGCGCAAGCACGAGCGCCGCCACATTCGCTCC---TCAGGCGTCCTTGGCCTCACT------------------------------------TCCTCCTTCCTGTTGCCCAAAGAGGAGCAGGATGAGTCCAGCAATGATGACCTCATGGACTACTCT
GCCATCAGCAGCAAGAACTCTAGCTTAAGTGCTTCTCCGACGACCCAGCAATCC---------------------TCCACCATCCCGCATCTGCTCCCCACTCCCACCACCACCATGTGC---TCCAGC---------------------------------------------------
CAGAGCGTCAAGCCCACCGCTGCTCTGCCTCCAGCTAGC---CGCATTTCGACGCTGCTGTCCCAGGCCCTGCCCAGCAATGTACCCATGGCCCTGGCACTTTCTAACAGCGCACTGGCAGGTGCTTCCAATGCTTTCTTTCCCCTCATTCCCAGAATGCCCATGCCGCTCCCACCCTCT
GCCGCT---GGTCTAATCTCTGCTGCC------ACGTCTGTGGCCCACTCCATGCCCAGCGATTCTCTGCCCCAGACCTCAACTCCAACTGGGGACCTGGCTGCTGCT---ACTGTTGCTTCCACCCCAACTTCCTTC------GCTGCGTCATCAATTATGGAGAAGATGTCAGCTAGC
AAGGGTCTGATATCGCCCATGATGGCCCGACTGGCAGCCGCTGCCCTGAAGCCCTCCGGT---AACCCTGATGCAGGGATGGGGCAG---------GCAGGCCAGTTTAATCCGGTCGAGGTGAAGCAGGAGCCGGTGGACGGTGCA---------GCCTCGCAAGAGTCTATCCAGGAG
CATAGCCTGGACTTGAGCAAGAAAGACCACAGCGCTGAATCAAACGGACACCCTGCGCCGGGAAATACATCTCTTTTATCCTCACTTATGAATAAGATG---------AATCCTGGTTTCTTCAACGCTCTGGATTTGAAGTCAGAGCTGGAGGGAGCTCAG---GCAGCAGACGGCTCA
GACGCAGCTCAGTATCTCAGTAGGGTAATGAAGAGGTCGAGCCCAGAGAAGCCCACTGAGCTGTGGAAAACCTACCTGCGC---------AGGTATGACATTGATGATTTCTGTGAAGCCCATTGTGATTTCTTGCACAAGATCCATTTTCATTGCCTGGTGGAGGACTGTGGGGCTCTC
TTCAGCACGGTGGACGGAGCCATCAAACACGCCAACTTCCACTTCAGAGCCAACCTGAAGGTTAAATCGGAGCCCCCTTTCAACGAGAGCAAGGAATCCAACGATAGCGGACCTAATCAAATGTCTGCCCCTATTTCCATGGCCAAGACGCCCCCTGTGGAGGTGCCCAGTCTGGCTGTG
TCAGGGGGCTACAGCTCG---TCCCCTTCTTTCCAAGCCTGGAAACAGCTAGCCGGTTCGATCCCCCAACTTCCTGCCTCCATGCCCAGTATGCCAGCCACTTCCCCTCTAGCCACCACGTCGCTGGAAAATGCCAAGCCTCAGGTCAAGCCTGGCTTCCTGCAGTTTCAGGACAATGAT
CCTTGTCTGGCCACCGACTGCAAATACTCCAATAAGTTCCACTTCCACTGTCTGTTTGGAAATTGCAAATATGTGTGTAAGACATCAGGGAAGGCTGAGTCGCATTGCCTGGACCACATTAACCCCAACAACAACCTGGTGAATGTGCGAGACCAGTTCTCCTATTATTCTCTGCAATGC
CTTTGTCCTAACCAGCACTGTGAGTTTCGCATGAGGGGCCATTATCATTGTCTGAGACCCGGCTGTTATTTTGTCACCAATATCACCACCAAACTGCCCTGGCACATCAAGAAGCATGAGAAAGCAGAGAGGCGTGCCGCCAACGGCTTCAAATACTTTACCAAAAGAGAAGAATGTGGC
AGACATGGGTGCAAATACAACCAAGTTAACAGCCATTTCCATTGTATCCGTGAGGGCTGTCAGTTCTCCTTCCTGCTCAAGCATCAGATGACCTCCCATGCCCGCAAACACATGCGGAGGATGCTGGGTAAAAACTTCGACAGAGTTCCTTCCCAGGTGGTCTCTCATGCCCACCAACCA
GAAGAGATGCAACGCATGGCCAGTCTAGCTTCATCTGGCATGGTAGGCAGCCACCATAATATGAACCCCAACTTCTCC---AACATGATGGAGGACAACGATGACTACATGGATTATACT---------------GCTGGA---GGTAGCCCACTGGGCCTCTCCTCAGAATCCTCCAAC
CAAGACCGCAGTTGTACCAGCACCCCCGTAGGAAACGACAGTTCGCCAGCAGGACCAGGCTGTCAGGTCCCTGCCCCTGCCACTACTACCTCTGCTGACTCTCCTCCTTCTCAATCTGCACCTCCTCCTCCTCCACCTTCTCTTCCACCTCCTCATCAGCCTGCGCTCCAGAGTCAACCT
CCATCTCTCTCCTCGGCTCTTCTCCGGCCACCACTCCCCTCGCTCCCATATCTCCTCTCCCCATCCTGTCTGTCATACTCTCTGCTCAGCGCCTCTCTTGGAGCCACTAGGAGTGTTGTCATGCCAACCAACACAACAGCTTTCAGCCCCATCATTCCTACTTCGTCTTCGGTTAAAAAT
GACGTCCCTATAGTACAGGACGCTGCAGGTAACACCATCTCTATCCCTACGGCAACTGGAGCTAAGAAGCGCTTCTGGATCATCGAAGACATGTCACCCTTCGGCAAGCGTCGCAAAACCGCTTCGTCTCGCAAGATGCTGGATGAAGGCATGATGCTGGAAGGCTTCCGACGCTATGAT
CTCTATGAGGACTGCAAGGATACGGCCTGCCAGTTCTCCCTGAAGGTCACCCACTATCACTGCACACGGGAGAACTGCGGCTACAAGTTCTGCGGCCGCACTCACATGTACAAGCATGCCCAGCACCACGACCGCGTGGACAACCTGGTCCTAGATGACTTCAAGCGCTTCAAGTCCTCA
CTGTGCTGTAACTTCCCTGATTGCCAGTTCTCTGGAAACAGCACCCATTTCCACTGCTTGCGCTGTGGCTTCCGCTGTACAGACAGCACCAAGGTGACGGCGCATCGCAAGCATCATGGCAAGCAGGATGTGATCAGTGCTGCCGGATTCTGTCAGTTCAGTTCTAGCGTGGACTGCGAG
GTGGCTGACTGCAAGTACAAGCTCAAGTGTTCACACTTCCACTGCACTTACCCAGAGTGCAAGCACACAGTGGTGGGCATGTCCCAAATGGATTCCCACAAGCGCAAGCATGAGAAGCAGGAGAGGGGTGAGCTGCCTTCCGTTTCCCCC------AACCAGGATGGCAACCACCATCAT
CACCACCACCACCACCACCACCATGCAGGCCTAGCCATTCCCTCAATGCCCATGAATCTGCCCCCGACCTCACCTAGCACACCAGGGCTGACCCACAACAATATGACCATGTTCCACCTCCCTTCGACAGGGGCCGTTAATGAATATGAGCATCCAGGCTCAGCAGTCAACCTTGACAGT
TCTCTAAACCTGGGGACGGATACCAACAGCTCCTTGTTCTTCCTGAAAAATGCTGCCGGGTTGGGACTCAGTGACTCCATGGACCTAAGCAAAAAGATGCACCGAGATCCCCTGTCCCTAGCCCCCGGTTCTGGCCCTATTGCTTCAATGGGCCTAGGCAACCCTCAGGATGACACTACC
GGCACATCCGGCGATCTGGAAGATGACCTGTCACCTGAGGAAGAGCCGATAGCAGAGGACGACGATGATGACGAC---------GATGAGGAAGAGGACGAAGCGGAGGACGATATGAATACAGACTCGTATGAAGATTCCATGCCAGAGCCAGAAGTAGACAAAGACAATGGAGAGAGT
TTTGATGCTTCCATGAACCACGCCGAAACTTCCCAACTGGATAAAGAGGATCCGGAGGCTGAGCCC
>ENSGACP00000009425_GACU
------------------------------------------------------------------------------------------------------------------------------------------------------------------------------------
------------------------------------------------------------------------------------------------------------------------------------------------------------------------------------
------------------------------------------------------------------------------------------------------------------------------------------------------------------------------------
---------------------ATGGTGCACCCCACGGGCTGCAGCGACGACGAGGAC---AACGCCGACGAGGACGAGCCGGCGGCGGGCTCTCGGGATGGCAGTTACCACGACGACAAAGAAGCCGAAGAC------------------------------GCGCCGTCGAAAAACAGC
GCCTAC---------------GCGGCACCGCGC---GAGGCGCCG------------AGAGAAGCGTCTGCCCTGCGAGACTATGCAGCCAACACCATGAATGAATTTTTAGGAATGTTCGGTTATGATGACCAGCAGGTGAGGGACGAGCTGACCAAGAAGATCAGCTTCGACAAGCTC
AGAGCCGCTACCGCAGAC---------------------CCATCCTCC---------------------------CTCGGCGGTGACGAGGCCTCCCGGCGTGCCCGCTTCTCAAAGTACGAAGAGTACATCCGGAAGCTGAAAGCCGGCGAGAACCTTCCTTGGCCCATGCATGCT---
TCCCCACCCAAACCA------------------GACGACCTCAACCCAAAA------CTGGCCCAAGACAAGAGC---------------------GCCGCCATGCTCCAG---------ACCTCCGGTTGCCAC---CCAGGGGCCGAGGCGCAGATC---------------------
---------------------------------------------------------------------------------------------------------------------CCACCGAATCCC------------------TCTCAAATGCAGAACATGGCGTCCCGAGCCTCC
AAGTACGACTTCTTTATTCAGAAGCTGAAGATGGGCGAGAGTCTACAGCAGCAGAACGGC---------------------------------AACGCTTACAAGCGCCCCTCCAAGTACGACCTGGAGAACGTCAAGTTCCTGCACCTCTTCAAGCCCGGCGAGGGCAACCCCGACATG
GGCGGCGCCATAGCCTTCAAGACTTGCAAAGTGGGCCGCCCTTCCAAGTACGACATCAGAACAATTCAGAAGCTGATGCCTGGAAATCCAGAGTCC---GCAATGATGCCCAATGTCCTC---GCTACTGCACCAGGG------AACCCAGGAGCC---------------CCTGGTGTC
CCCGCCGCGGGGGGTGCA---------------------------------------GCCGGG------------------------------------------------ATAAGCTTCAACGCCGCTGACTACCTGAAGTCCAGCTTTTCCAAGACCGACTCCATCACCACGGGCACC
GTGTCCTCTGTTAAAAATGGCCTGCCACCAGATAAA------CCCGCCAGCGACGACATCAACCTCTACCAGAAATATATTGCCAGGTTCTCTGGAAGTCAACACTGTGGACACGTGCACTGTGCCTACCAGTACAGAGAGCATTACCACTGCATGGACCCTGAGTGTAACTACCAGAGG
TTTACCAGTAAGCAGGACGTAATCAGGCACTACAACATGCACAAGAAGAGGGACAACTCTCTGCAGCACGGCTTCATGCGCTTCAGCCCTCTGGACGACTGCAGTGTCTACTACCACGGCTGCCACCTCAATGGAAAAAGCACCCATTACCACTGCATGCAGGTGGGCTGCAGCAAGGTG
TACACCAGCACCTCCGATGTCATGACCCATGAAAACTTCCATAAAAAGAATGCCCAGCTGATCAACGATGGCTTCCAGAGATTCCGCGCAACCGAGGACTGTGGCACAGTCGGCTGTCAGTTCTACGGGCAGAAGACCACACACTTCCACTGCAGGCGCCCAGGATGCATATTCACCTTC
AAGAACAAGTGTGACATTGAGAAGCACAAGAGCTACCACATCAAGGATGATGCCTACGCCAAAGATGGCTTCAAGAAGTTCTACAAGTATGAGGAGTGCAAGTACGAGGGCTGCGTCTACAGCAAAGCCACCAATCACTTCCATTGCATCCGCTCAGGGTGCGGCTTCACCTTTACCTCC
ACCAGCCAGATGACCTCTCACAAGCGCAAACACGAGCGCCGGCACATCCGCTCC---TCCGGGGTCATGGGCCTCTCT------------------------------------TCCGCCTACCTGACACCAAAGGACGAGCCAGAGGAATCGAGCAACGATGACCTGATGGACTTCTCG
ACCATCAGCAGTAAGAACTCCAGCCTGAGTGCCTCGCCCACCACCCAGCAGTCC---------------------ACCTCTGGATCGCACCCCGTGGGCACGCCCTCTGTCGCTGTCTCC---TCCTCCTCTACGATGGGC---------------------------------------
CACGCCCACAAACCCATATCCTCCATGGCCAGTGCGGGCCAGCGCATGTCCAGCCTGCTGTCCCAGGCTCTGCCCAGCAATATGCCGGTGGGCCTCGGCCTTTCCAACAGTGCCATGGGC---GCCTCCAACCCCTTCTTCCCCCTCATGCCGAGGCTTCCTCTCCAACCGCCTCCACCC
GCCGCT---AGCCTGATATCAGCTGTG------TCTTCTGGGGCTCACTCCATGCCCACTGACTCACTGACCCAAGGCTGCTCCACA------------GCAGACGGA---GCCATGGCCTCCACCCCGTCGTCCTTT------GCCACCGCCTCCCTCATGGAGAAGATCTCGGCGAGC
AAAGGTCTGATATCACCCATGATGGCCAGACTGGCAGCTGCTGCACTGAAGCCCTCCAAC---AACTTCAACACAGGGAACGGGCTGCCGGCTTCAGCCAGCCAGTTCAGTCTGGTTCAAGTGAAGCAGGAGCCGATGGACAACGTCAACCCCGGGCCCACCCAAGAGTCCACGCAGGAG
CACAGCCTAGACCTCAGCAAGAAAGACCACAGTAATGAATCAAACGGACACCCTGTACCAGGGAATACATCTCTTTTATCCTCGCTTATGAATAAGATGTCACAGGTGAACCCTGCCCTGTTCAGCGCCATGAACCTGAAGACGGAGCTGGAGTCCGGCCAG---GAAGGCAACACCTCG
GAGGCGGCGCACTATCTGAACAGAGTGCTGAAGAGGCCTCTGCCAGAGAAATCCACTGAGATCTGGAGGACATACCTGCGC---------AGGTTCGACACAGAGGACTTCTGTGAGGCTCAGTGCGACTTCCTACAGAAAGTCCACTTCCACTGCCTGGTAGAGGACTGTGGTGCACTC
TTCAGCACTGTGGATGGAGCCATAAAGCACGCCAACTTCCACCTGCGTGCTACCTTGAAAGTGAAGTCGGAGCCTCAGTTCGGTGAC---------TCCGGCGAGGGAGCCTCGCTGCAGCCCGCTGCCCCCGTCTCAATGGCCAACAACTCCTCCGTGGATGTGGCACACCTCACCTCC
TCCGGTGGCTACAGCTCTCCTCCTCCCGCACTGCTGGCCTGGAAGCAGCTGACCGGCAGCATCCCCCAGATGCCGGCCTCCATGCCCAACCTGCCAGCCAACTCTCCTCTGGCCACCACCTCCCTGGAGAACGCTAAGCCTCAAGTCAAACCTGGTTTCCTGCAGTTTCAGGAAAAG---
------------------------------------------------------------------------------------------------------------------------------------------------------------------------------------
------------------------------------------------------------------------------------------------------------------------------------------------------------------------------------
------------------------------------------------------------------------------------------------------------------------------------------------------------------------------------
------------------------------------------------------------------------------------------------------------------------------------------------------------------------------------
------------------------------------------------------------------------------------------------------------------------------------------------------------------------------------
------------------------------------------------------------------------------------------------------------------------------------------------------------------------------------
------------------------------------------------------------------------------------------------------------------------------------------------------------------------------------
------------------------------------------------------------------------------------------------------------------------------------------------------------------------------------
------------------------------------------------------------------------------------------------------------------------------------------------------------------------------------
------------------------------------------------------------------------------------------------------------------------------------------------------------------------------------
------------------------------------------------------------------------------------------------------------------------------------------------------------------------------------
------------------------------------------------------------------------------------------------------------------------------------------------------------------------------------
------------------------------------------------------------------------------------------------------------------------------------------------------------------------------------
------------------------------------------------------------------
>ENSXMAP00000011361_XMAC
------------------------------------------------------ATAAATGTTGGGACTTCTGAGAGGAGTTTATGCACTGACACGACCTCAGGAAAACCCAAGATGGCCGCCAAAAGGAAAGGTGGCCTAAAACTCAACGCTATCTGTGCCAAGCTCAGCCGCCAAGTG
GTGTACGACAGCAGCTCCCAAAACGCAGAGGGAGATCAAAGC---------------------------GTAGCAGAGAACAGCGAGCGCGGCAGTTCC---TACTACGACGACAAC---------GAGACCAAC------TTCCCAGAAAGCCTGAGCCTCAGCCAGAGCCTCGAAGAG
GACCAGAAGAGACGCGAGGCCATCGAAAAATGGGTCAACGGCGAGTACGGGGAAGAGCCGCCTGCTCCCGAC---------------------------------------------------------------GAGGAGCAGGAACATGAACTCAGAGTCAGCAATGAC---GAAGAC
GGTCCTCCCGAGGGCGTCTATATGGTCCAGCCTAAGGGCTGCAGTGACGAAGAGGAC---AATGGCGAGGAGGCCGAGGCCACGACGGGCTCTCAAGATGGTAGTTACCATGACGACAAAGAAACTGATGATGGCCTGCTGCGCAGGGGATGTGAAGAGCAGGGCCCAGGGACTGAT---
------------------------------------TTAGCAATA------------AGAGAAGCTTCAGCCCTACGGGACTATGCTGTCAACACCATGAATAAGTTTCTTGGGATGTTTGGTTATGATGACCATCAGGTAAGGGACGAGGTGACCAAGAAGATCGGCTTTGATGCTGTC
AAA---GCTACCTCAGAC---------------------CCATCGTCC---------------------------CTCAGCAATGCGGAGGACTCGCGCAGCCCTCGCTTCTCCAAGTACGAAGAGTACATCCGCAAGCTAAAAGCTGGTGAAACCCTCCCTTGGCCCGTGCACGCT---
TCCCCACCCAAACCG------------------GATGACCTCAACTCCAAA------CTGACCCAAGAAAAGAGC---------------------GCTTCGATGCTTCAG---------AGCTCCGGCGGCCTG---CCGGGGGTGGAGGGTCAGATCTACCACTCCAGC------CTA
GACCACAAACAGTCGGGAGCAACTCAGTTGGGCAACTCT---------------------------------------------------------------------------CAGCCGCCCAATTCT------------------TCCCACGTACAGAACATGGCCTCCCGAGCCTCA
AAATACGATTTCTTCATTCAGAAGCTAAAGATGGGCGAGAGCTTGCAGCAGCAGAATGGC---------------------------------AATGCTTACAAGCGACCGTCCAAGTACGACCTGGAGAATGTCAAGTTTCTGCACCTGTTTAAACCTGGCGAGGGCAACCCAGACATG
GGTGGTGCTATTGCCTTTAAGACTGGTAAAGTTGGTCGTCCTTCCAAATATGACATCCGAACAATCCAGAAGCTAATACCAGGAAATCCAGAAACT---TCTTTGATCCCTAATGTTCTG---GCTACGGCACCAGGA------AACCCTGGAGCT---------------CCTGGGGTC
CCTGCTGTTGGCACGACT---------------------------------------GGGGCCAACCTTGCTCCGGGGCTGACA------ATGGACCAG---GCAGGACACATAAGCTTCAACGCAGCTGATTATATGAAGTCCAGCTTTTCCAAGACTGACTCTATAACCACAGGCACT
GTGTCATCAGTGAAGAATGGTCTGCCGCCTGATAAA------CCCGCCAGTGATGACATCAACCTCTACCAGAAATATATCGCTAGGTTCTCTGGAAGCCAGCACTGTGGACACGTGCACTGTGCCTACCAGTACAGAGAGCATTACCACTGCATGGACCCTGAGTGTAACTACCAGAGG
TTTACCAGTAAGCAGGATGTAATCAGGCACTACAACATGCACAAGAAGCGGGACAACTCCCTGCAGCATGGCTTCATGCGCTTCAGCCCCCTGGATGACTGCAGCGTCTACTACCATGGCTGCCACCTCAACGGAAAAAGCACCCATTACCACTGCATGCAGGTGGGGTGCAGCAAGGTG
TACACCAGCACCTCAGATGTCATGACCCACGAAAACTTCCACAAGAAGAACGCCCAGCTGATTAACGACGGCTTCCAGAGGTTCCGCGCCACCGAGGACTGCGGCACCGTCGGCTGTCAGTTCTACGGCCAAAAGACCACGCACTTTCACTGCAGGCGTCCGGGATGCACGTTCACTTTC
AAAAACAAGTGCGACATCGAGAAGCACAAGAGCTACCACATCAAGGATGACGCGTACGCCAAGGACGGCTTCAAGAAGTTCTACAAGTACGAGGAATGCAAGTACGAGGGCTGCGTGTACAGCAAAGCAACCAACCACTTCCACTGCATCCGCTCCGGCTGCGGCTTCACCTTCACCTCC
ACCAGCCAGATGACCTCCCACAAGCGCAAGCACGAGAGGCGGCACATCCGCTCC---TCCGGCGTCATGGGCCTCTCC------------------------------------TCCACCTTCCTGGCCCCGAAGGACGAGCAGGAAGAGTCCAGCAACGACGACCTGATGGACTTCTCG
GCCATCAGCAGCAAGAACTCCAGCCTGAGTGCCTCGCCAACCACCCAACAGTCC---------------------GCCACCGCGCCGCACTTGTTGAGCACGCCCACCACCGCC---ACC---GCCTCCTCGATGTCGGGT---------------------------------------
CACAACCTCAAGCCCACCCAGTCGCTGCCCGGCGCGGGCCAGCGCATGTCAAGCCTGCTGACTCAAGATCTGCCCAGCAACATGCCGGTAGCGCTCGCTCTTTCAAACAGCGCCCTGGCC---TCCTCCAACCCATTCTTCCCGCTTCTGCCGAGGCTGCCTCTACAGCCTCCCCCGACG
GCCGCT---GGCCTGATAACGGCCGTG------TCTTCTGGAGCACACTCCATGCCGACCGACTCTCTGACCCAGGGCGGCTCCTCCGTTGGG------GGAGATGCA---GCCATGGCACCCACTCCAACGTCCTTT------GCCAGCTCTTCCATTATGGAGAAGATCTCTGCAAGC
AAGGGTCTGATATCACCCATGATGGCCAGATTAGCGGCAGCTGCCTTGAAACCGTTAAAC---AACATAGACACAGGGAATGGGCAGTCAGGCTCCGCCAGCCAGTTTAATCTGGTTCAAGTGAAGCAGGAGCCTGTGGAC---GGTAACGCCGGCGTGCCGCAAGATTCCCAACAGGAG
CACAGCCTGGATCTGAGCAAGAAAGACCACAGTAATGAATCAAATGGACACCCTGTACCGGGGAATACATCTCTTTTATCCTCGCTTATGAATAAGATGTCCCAGGTGAACCCTGCCCTCTTCAATGCCATGAACCTGAAAACTGAGCTGGAAGGAGGCCAG---GTCCACGACACCTCT
GAGGCAGCTCAGTACCTGCACAGAGTGCTGAAGAGGCCA------GAAAACACCACTGAGATCTGGAAGACATACCTCCGC---------AGGTTTGACACAGATGACTTCTGTGAGGCACAGTGTGACTTTCTCCATAAGGTGCACTTTCACTGCCTGGTAGAGGACTGCGGGGCCCTC
TTCAGCACTGTGGACGGTGCCATAAAACATTCTAACTTCCACCTTCGAGCCACCTTGAAAGTAAAGCCAGAGTCTCCGTTCAGTGACGGTAAAGAACCCGGTGAAGCAGCTCCGCTGCAACCCGTCGCGCCCGTGTCTATAGCCAGCAATCCCTCCATGGACGTGGCAAACCTCACGTCC
TCTGGTGGCTACAGCTCTCCTCCTCCATCACTGCTGGCCTGGAAGCAGCTGACCGGCAGCATCCCTCAGATGCCGGCCTCGATGCCCAACCTCCCTGCAAACTCGCCTCTGGCCACCACCTCCCTGGAGAACGCCAAGCCACAAGTCAAACCTGGTTTTCTGCAATTTCAGGAAAATGAT
CCCTGTTTGGCTACTGACTGCAAATACTCAAACAAGTTCCACTTCCACTGCTTGTTTGGGAACTGTAAGTATGTGTGCAAGACCTCCGGAAAGGCGGAGTCCCACTGTCTGGACCACATCAACCCGAACAACAACCTGGTCAACGTCCGCGATCAGTTCTCCTACTACTCCCTGCAGTGT
CTCTGTCCCAACCAGCACTGCGAGTTCAGGATGAGGGGCCACTATCACTGTCTGAGGCCAGGCTGCTTCTTCGTCACCAACATCACCACCAAGCTACCATGGCACATCAAGAAGCACGAGAAGGCAGAGCGCCGCGCCGCCAACGGCTTCAAGTACTTCACTAAGAGGGAGGAGTGTGGG
AGGCTGGGTTGCAAATACAACCAGGTCAACAGCCATTTCCACTGCATCCGAGAGGGTTGCCAGTTCTCCTTCTTGCTCAAGCACCAGATGACCTCGCACGCACGCAAACACATGAGAAGGATGCTGGGAAAGAACTTCGATAGAGTCCCTTCCCAG------------------------
---------------------------------GCGGGC---------------------ATCACCTCCGGCTTCTCCTCCTCCGTCATGGATGACACCGATGACTATCTGGAGTACATGGGAGGAGGAGGCGGAGGAGGAGGAGGCAGCCCCTTGGGCCTCTCCTCCGAGTCCTCCAAC
CAGGACCGGAGCTGCACCAGCACACCTGTGGGCAACGACAGCTCTCCA------------------------------------------------------------------------------------------------------------------------------------
------------------------------------------------------------------------------------------------------------------------------------------------------------------------------------
------------------------GCAGGCAACACCATCTCCATTCCCACGGCCACCGGCGCCAAGAAGCGCTTCTGGATCATTGAGGACATGTCTCCGTTCGGCAAACGCCGCAAGACCCCATCGTCTCGGAAGATGCTGGACGAGGGGATGATGCTGGAGGGCTTCCGGCGCTACGAC
CTGTACGAGAACTGCAAGGACTCGAGCTGCCAGTTTTCCCTGAAGGTGACCCACTACCACTGCACGCGCGAGAACTGCGGCTACAAGTTCTGCGGCCGCACCCACATGTACAAGCACGCGCAGCACCACGACCGCGTGGACAACCTGGTGCTGGATGACTTCAAGCGCTTCAAGTCCTCG
CTCAGCTGCAACTTCCCCGACTGCCAGTTCTCGGGCAACAGCACCCACTTCCACTGCCTGCGCTGTGGCTTCCGCTGCACCGACAGCACCAAGGTGACGGCCCACCGCAAGCACCACGGCAAGCAAGACGTGATCAGCGCCGCCGGCTTCTGCCAGTTCAGCTCCAGCGCCGACTGTGAA
GTTCCCGACTGCAAATATAAGCTCAAGTGCTCGCACTTCCACTGCACCTTCCCTGAGTGCAAGCACACGGTGGTGGGGATGTCCCAGATGGATTCCCACAAGAGGAAGCACGAGAAGCAGGAGCGGGGCGAGCTGCCGTCCGTGTCGCCC------AAC---------------------
---------------------------------------------------------------------------------------------------------------------------------------------------------CCGCCGTCCTCCATCAGCCTAGACAGC
TCCCTCAACCTGAGCACCAACACCAGCAGCTCCCTTTTCTTCCTGAAGAACGCCGCCGGTCTGGGCCTCAGCGACTCGCTAGATCTCAGCAAGAAGTTGCACCTCGATGTGGCGCGGCCGGCGCACAACGCCAAGTCC------CAGCTG---------------------GACGACACG
GGGACGTCTGGAGAAGCCGAGGACGACCTGTCTCCGGATGAGGAGGTGCGCGCCGAGGAGGAGGACGAGGACGAGGAAGAGGAGGAGGAAGAGGAAGAAGAAGAAGAGGATGACCTCAACACTGACTCGAACGACGACTCA---------------GCGCAG------------------
------------------------------------------------------------------
