# Supplementary material for: Global expression pattern of genes containing positively selected sites in European anchovy (Engraulis encrasicolus L.) may shed light on teleost reproduction
Source: PLoS One. 2023 Aug 11;18(8):e0289940. doi: 10.1371/journal.pone.0289940 (PMC10420382; doi:10.1371/journal.pone.0289940)
Supplement: S1 File — (ZIP) [file pone.0289940.s008.zip › alignments/anchovy.22596_ANCH.fas]

>ENSONIP00000006888_ONIL
---------------------------------------------------------------------------TCTTCTCCATTTCCCCCCCCCTCCACAATTTTTCCAATC------CAGAAAGGAATCCCTATCGGGCAGTTCTGCAAGGACTTCAATGAGAAAACCAAGGAGCTG
AAGGAGGGCATCCCTCTCCCAATCAAGATCAATGTGAAGCCTGACAGAACGTATGACCTGACGATCGGCCAGCCCACGGTGTCTTACTTCCTCAAACAAGCGGCAGGAATTGCAAAAGGAGCTGGAAAGACA---GGTCACGAGACGGCGGGGATGGTGTCCGTCAGAGCAGTGTATGAA
ATCGCACAGGTGAAAGCTCAGGACGAATGCTTCAAAATGAGGAACGCCTCCCTTGAGACGGTCGTGAAAAGCATCATCGGCTCAGCTCGCTCCCTGGGCATTAAGGTGGTCAACGATCTATCAGCTGATGAGTACAAAGTCTTCCTGGAGCAGCGAGAGGAGAAGTTGAAAGCGGACGCT
GCCGCAGCAGCAGCCGCTGCA---GCCGAAGCTTTAGCGGGCAAGAAGAAA
>ENSTNIP00000019938_TNIG
------------------------------------------------------------------------------------------------------------------------CAGAGAGGAATCCCCATCGGGCAGTTCTGCAAGGACTTCAATGAGAAAACCAAGGAGCTG
AAGGAGGGAATCCCTCTCCCAATCAAGATCCACGTGAAGCCCGACAGGACCTATGACCTGAAGATCGGTCAGCCCACGGTGTCGTACTTCCTCAAACAAGCCGCCGGCATCGCAAAAGGGGCCGGAAAAACA---GGCCACGAGACGGCGGGGGTGGTGTCTGTGAGAGCCGTGTATGAG
ATCGCCCAGGTCAAAGCCCAGGACGAGTGCTTCAAAATGTGGAATTCTTCCATGGAAACAGTCGTCAAATGCATCATAGGCTCGGCTCGGTCGCTGGGGATCAAGGTCGTCAACGACCTGTCAGCCGATGAGTACAGAGTCTTCCTGGAGCAGAGGGAGGAGAAGCTGAAGGCAGACGCC
GCAGCGGCCGCCGCC---GCC---ACCGAAGGCTCGTCAGGCAAGAAGAAA
>anchovy.22596_ANCH
ATGTCCAAGATCTCCAGGGCGACCAAGGCGGTGAAGAAGCTGGACACGGGGAACCTGATCCGGGCCATCGTTCGCTCGGGCCAGGCGGCCCCCGGCCCACCTCTGGGACCCGTCCTGGGACAGAAAGGCATCCCTATTGGCCAGTTCTGTAAGGACTTCAATGAGCGGACCAAGGAGATG
AAAGAGGGCATCCCACTCCCTATCCGCATCACCGTCAAGCCTGACCGGACGTATGACCTGAAGATCGGCCAGCCCACGGTCTCTTATTTCCTCAAGCAAGCCGCAGGCATCCAGAAAGGAGCCTCCAAAACA---GGTCATGAGGTGGCAGGGAAGGTGTCGGTCAGAGCGGTGTATGAG
ATCGCCCAGATTAAGGCCCAGGACGAGGCCTTCACCAATCAGGGCGCCTCGCTGGAGTTTGTCGTCAAGGGCATCATCGGGTCCGCCCGCTCGCTGGGAATACAAGTGGTGCAAGACTTGTCTGCGGAGGAGTACGGGGACTTCCTGAAGAAGAGAGAGGAGCGTCTGAAG---------
GAGGAGGCTGCTGCTGCTGCCGCGGCCGCCGCTGCCCTGGGCAAGAAGAAG
>ENSTRUP00000029806_TRUB
------------------------------------------------------------------------------------------------CCATGTTTATTTCCCATC------CAGAGAGGAATCCCCATCGGGCAGTTCTGCAAGGACTTCAATGAGAAAACCAAGGAGCTG
AAGGAGGGAATCCCTCTCCCAATTAAGATCCACGTAAAGCCCGACAGGACCTATGACCTGAAGATCGGCCAGCCCACGGTGTCGTACTTCCTCAAACAAGCTGCGGGCATCGCGAAAGGGGCCAGAAAAACA---GGCCACGAGACAGCGGGGATGGTGTCTGTGAGGGCTGTGTATGAG
ATCGCCCAGGTCAAATCCCAGGATGAGTGCTTCAAAATGAGGAATACTCCCTTGGAAACAGTCGTCAAAGGCATAATCGGCTCGGCTCGCTCGCTGGGCATCAAGATTGTCAATGATCTGTCCGCTGAAGAGTACAGAGTCTTCCTGGAGCAGCGGGAGGAGCAGCTGAGGGCTGACGCG
GCCGAGGCCGCCGCC---GCC---GCCGAGGCCTCGACGGGCAAGAAGAAA
>ENSDARP00000016196_DRER
ATGTCTAAGATATCTAAAGCAGCAAAGGCGGTGAAAAAGTTGGATACTGGAGGACTGATCAGAGCGATTGTACGGTCCGGACAGGCGGCTCCCGGGCCTCCGCTGGGCCCCATCCTGGGACAGAAAGGGATTCCCATCGGAGCCTTCTGCAAAGACTTCAATGAGAGAACCAAAGACCTC
AAAGAAGGCATTCCTCTTCCCGTCAAGATCAATGTGAAGCCGGACCGGACGTATGACCTGAAAATTGGGCAGCCCACTGTGTCTTACTTCTTGAAACAGGCTGCCGGCATTGAGAAAGGAGCTGGAAAGACT---GGGCATGAGATCGCGGGGATGGTGACTGTGAGGGCCGTATATGAG
ATTGCACGGGTCAAATCGCAGGATGAGTGCTTTAAGCTGCGGGACACCACCATGCAGAACGTGGTCAAGAGCATCATCGGTTCAGCCAGATCCCTCGGCATACAAGTAGTGAACGACCTGTCACCAGAGGAGTACGGCGAGTTTCTCCGAGAGCGTGAAGTGATACTGAAGGCTCAAGCA
GAAGCAGCCGCAGCTGAAGCAGCAGCAGCAGCAGCAGCAGTCAAGAAGAAA
>ENSGACP00000022553_GACU
ATGTCGAAGATCTCCAAGGCCGCCAAGGTCGTGAAGAAGGTGGACGCCGGCAATGTAATCCGGGCCATCGTGAGGTCGGGACAAGCGACCCCCGGACCCCCGCTGGGCCCCATCCTGGGACAGAGAGGAATCCCCATCGGGCAGTTCTGCAAGGACTTCAATGAGAAAACAAAGGAGCTG
AAGGAGGGCATCCCTGTCCCGATCAAGATCCACGTCAAGCCCGACCGGACATACGACCTGAAGATCGGCCAGCCCACCGTGTCCTACTTCCTCAAGCAGGCGGCGGGCCTCGCCAAAGGGGCCACCAAGACCGCAGGCCATGAGACCGCGGGGATGGTGTCCGTGCGGGCCGTGTATGAG
ATTGCTCAGGTGAAAGCTACGGACGAGTGCTTCAAAATGAGGAACGCCTCCCTGGAAACCGTCGTCAAGAGCATCGTCGGCTCGGCGCGTTCGCTCGGCATCCAGGTCGTCAACGATCTCTCAGCCGATGAGTACAAACTCTTCATGGAGCAGAGAGAGGAGAAGTTGAAAGCTGAAGCA
GCAGCTGAAGCCGCT---GCA---GCCGAAGCTCCGCCAGGAAAAAAG---
>ENSXMAP00000013202_XMAC
---------------------------------------------------------------------------------------------------------------ATG------CAGAAAGGGATCCCCATCGGGCAGTTCTGCAAGGACTTCAATGAGAAAACCAAAGAGCTG
AAAGAAGGCATCCCACTTCCCATCAAGATCCACGTCAAGCCTGACAGAACATATGATCTGAAGATCGGCCAGCCCACCGTCTCATTCTTCCTCAAACAGGCAGCAGGAATCGCTAAAGGTGCCGGCAAGACA---GGCCACGAGACGGCGGGTATGGTGTCGGTGAAAGCCGTGTACGAG
ATCGCGAAGGTCAAAGGTGAAGACGAGTGCTTCAAGATAAGGGATGCCTCCCTCGAGACGGTTGTCAAAACCATCATCGGCTCAGCCCGCTCGCTGGGAATCCAAGTTGTCAATGATCTTTCAGCAGATGAGTACAAAGTCTTCCTGGAGCAGAGAGAGGAGAAGCTGAAGGCGGATGCT
GCTGCTGCAGCTGCAGCTGCTGCAGCCGAGGCCGCAGCGGGGAAAAAGAAA
