# Supplementary material for: Global expression pattern of genes containing positively selected sites in European anchovy (Engraulis encrasicolus L.) may shed light on teleost reproduction
Source: PLoS One. 2023 Aug 11;18(8):e0289940. doi: 10.1371/journal.pone.0289940 (PMC10420382; doi:10.1371/journal.pone.0289940)
Supplement: S1 File — (ZIP) [file pone.0289940.s008.zip › alignments/anchovy.22663_ANCH.fas]

>ENSONIP00000024193_ONIL
------------------------------------------------------------------------------------------------------------------------------------------------------------------------------------
---------------------TTATTTCCTACAAAGGCATTAATTAAAGATGGGGAGCAGTTTGTGAAAAAGATTGGTGGAGTGTTTGCCTTCAAAGTAAAGGATGGCCCAAATGGAAAGGAGGCAACTTGGTTTGTGGACGTGAAAAACGGCAAAGGCTGTGTTCACACCGATACAGAT
AAGAAAGCCGATTGCACCATTTCCATGTCAGACACAGACTTGTTGGCCTTGATGACTGGGAAAATGAACCCACAGACTGCTGAAGGGGACTGCAGAAACTTTAACTGTCAGGCCTCCTGCAGAGTAAATGGACATGGACTCCAGAGACACAGTATGAGCTTGTTTTTAACC---------
---------------------------------------------ATCAAAACTTCAAAACCTGTCATCTTAAGTTTTCTTCCAAACACACACAAAAAGGCAATTGTGTCAATTTTGAATCAAGCAAACAAACAAAACAACAAGATCGAGGAGATAACGGTCGAGCATATTTCCCATCTG
CATCAGCTTGAGACTCTTAATCTTCAGAATAACTGGCTCACCTCAGATGCAGGCCTTGAAGATGAAGGGTTTGAGATGCTTGAACAACTGGCTTATTTATACTTGGCAAATAACAAGCTCACCTTAGCACCAAAGGTCCTGCCCCCCTCTTTGGTCAGTGCTGACTTCGCTGCTAATCAG
CTTACA---------------AGGATCTTTCCATATACATTTGGTCATAAGCCAAAACTGAGGTCTGTGTATCTCCATAACAACAAGCTGACTGATGCAGGTCTCCCTGAACATATGTTCAATGCCTCTGACAACCTGGAGATCCTAACCATGTCTAGCAACTTCTTGAGGGTTGTTCCC
AAGAACCTGCCTCCGACTCTTTACCGTCTTCATCTGAAGAGAAACAAGCTGGAGAAAATCCCAGCAGGAGCTTTTGACAGCTTGCCCAATCTCAGAGAATTATATCTTCAGAACAACCTTCTCAGCAATGAGGGCATGGACAATGAGACTTTCAGCCAACTCAGCAGCCTTGAGTGTTTG
GATTTGTCAAATAACAACCTCAGCGTTGTCCCAAAGGGTCTCCCTCGCAGTCTTGTGCTGCTACACTTGGAGAAGAACGACATCCGCAGTATCCCTGGAGATGCTCTAACGTCAGCCCGAAATCTTGAATACCTGCTCCTCCACAATAACAAACTTCGTTCCCGTTCTATCCACCCAGCT
GCCTTCCAGGGCTTGAAAAAGCTGCACACTCTTCACATGCACAACAATTTGCTGGAGCGCGTTCCCAGAGGCTTGCCTCGGCGAGCAAAGACCTTAATGCTGCTCCATAACTCTATTTCTGAAATTGGCCGCAACGACTTAACCTTGTTGTACACGCTGATAGAACTCAACCTCAGCTAC
AATAAGCTCACCAGCCCCAAGATGCACCGTGAGGCTTTTAGGAAGCTACGTCTGCTGGAAACCCTGGACCTGTCGGGGAACAGCCTTACCTCAATGCCCAGGGGTCTTCCTCGCAGTCTGCACGTGCTCGAAATCAAGAACAACCTGATCAACTCTATACCAGATGGTACGCTGACAAAG
ATGGAGAAGTTACGAAAGCTGATCCTGAGTGATAACCAGCTGAAACTGAACTCAGTCTACCAGGGAGCCTGGATGGAGCTCACTGCGCTCACAACGCTGGACCTGTCTGGCAACCTAATGACACACATCCCCGCTGACTTACCCGAGTCTCTGGAATACATTTACCTGCAAAATAACCGC
ATCTCCAGTATTCATGGTTCAGCTTTTGAAGGCACTCCCAACATCAAAGGCATCTTCCTCCGG---------------------------------------------------------------------------------------------------------------------
---------------------------------------------------------------------------------------
>ENSTNIP00000021850_TNIG
---------------------------------------------------------------------ATTGCTGAAGAAGACGACGAGGAAGAGCTGAGCACTGCAGCAGTTGGGAGGAAACCAGCCCTGACAGAATGTCCCTCAGAGTGCAGCTGTACGGCCGAGTGGGCGGTGGAC
TGCGCTGGAGTGGATCTTACCGAGTTTCCCACTGGG------------------------------------------------------------------------------------------------------------------------------------------------
---------------------------------------------------------------CTGTCTGAGCAAACGCGC---------------------------------------------------------------------CAGCTCTCCCTG------------------
------------------------------------------------------------------------------------------------------------------------------------CAGAACAACAAAATTGAGAAGATAACAGTAGAGCACATTTCCCATCTG
CATCAGCTCGACACTCTTAACCTTCAGAACAACATGTTGACCACAGAC---GGTATAACAGATGATGGTTTTGAGATGCTCGAACAGTTGGCTTATTTGTACTTGGCAAATAATAAGCTCACCTCGGCACCAAAATTTCTACCCCCTTCTTTGGTTAGCGCT---TTTGCTGCTAATCAC
CTCACA---------------AGGATCTACCCGTATACATTTTGTTACAAGCCAAACCTGAGGTCTGTGTATCTCCATAACAATGAACTGACTGATACAGGACTTCCTGATCACATGTTCAACGGCTCAGACAACCTGGAGATCCTCACCATGTCCAGCAATTTTTTAAGAGTCGTCCCA
AGATATTTACCTTCAAACCTTTACCGCCTGCACCTGAAGAGCAACAAACTGGAGAAAATCCCTGAAGGAGCTTTCAGCAAATTGCCCAACCTCAGAGAGCTTTACCTCCAGAATAATCTTCTTAGCAACGAGGGCATGGAAAACGAGACTTTCAGCTACCTAAGCAGTCTCGAGTGTCTT
GACTTGTCAAATAACAACCTGAGCACCGTGCCAACGGGTTTGCCTCGCAGTCTGGTGCTGCTTCATCTGGAAAAGAACGTCATTCACAGCATCCCTGGAGATGCTCTCACCTCCGTCAGAAACCTCGAGTACCTGCTCCTGCACAACAACAAGCTCCGTTCCCGGTCCATACATCCCACT
GCCTTCCAGGGCTTAAAGAAGCTGCACACTCTCCACATGTACAACAATTTGTTGGAGCGGGTCCCCAGGGGGTTGCCTCGTCGAGCCAAGACATTAATGTTGCTCCATAATTCAATTACTGAAATTGGCCGGAATGACCTGTCCCTGCTTTACACCCTTGAAGAGCTCAATCTCAGTTAC
AACAAGCTGACCAGCCCCAAGCTGCACCGCGAGGCCTTCAGGAAGCTGCGTGTGTTGAAAACCTTGGATCTGTCGGGCAACAGTCTCCGCTCATTGCCCCTGGGTCTTCCACGTAGCCTACAAACGCTTGAGATCAAGAACAACCAACTAAGTTCCATCCCAGATGGTGCTCTCACAGGC
ATGAAGAAGCTACAGAAGCTCATCCTGAGCGACAACCAGTTGAAACTGAATTCAGTTTATCAAGGAGCCTGGATGGAGCTGAGCGCGCTGACATCACTCGACCTGTCAGCCAACCAGCTTTCCCACATCCCGTCAGACCTGCCTGAGACGCTGGAGTACATTTACCTACAAAGTAACCGC
ATCGCCAGTGTTCCCGCCTCAGCATTTGAAGGCACTCCTAATATCAAGGGCATCTTTCTTCGGTTTAACCAACTGGCTGTGGGCTCCACGGATGAGAGAACCTTTGCACATCTGTCCAATTTACAAGTCCTTGACATCGGTTCAGGAAACACTGAACTGGCCTCCAGCCGA---------
---------GACAAGATAGAGGATCTCACAGAGCTGGGAGAGGAGGAGGAC------GGGGAC---GAG------------------
>anchovy.22663_ANCH
GAGGAGGAGGAGGAGGAGGTCACAGTGGTTTTGAAAAAGACAGTAGGAGGGAGTAAGAAGGAGGTGGAG------------------------------------------------------------GCGGTG---TGTCCTACGGACTGCACCTGCTCGGCAGAGGGGGCGGTGGAC
TGTGCTGGGGTCAACCTGGCTGATTTTCCTGACAGG------------------------------------------------------------------------------------------------------------------------------------------------
---------------------------------------------------------------CTCTCGGAAAACACTCGC---------------------------------------------------------------------CAGCTCTCGCTG------------------
------------------------------------------------------------------------------------------------------------------------------------CAGAACAACCAGATCAGCGAGGTGTCCGCGGAGACCCTGGCCCGCCTA
CATCAGCTGCAGACCCTTAATCTGCAAAACAACCGTCTCACCACCCAA---GGTCTTGAAGACGAGGGGTTTGAAGTGCTGGAGCATCTGAATTACTTGTATTTGGCAAACAATAAGCTCACTGCAGCCCCTAAGCACCTGCCCCCATCACTGGTCAGCGCAGACTTTGCCGCTAATCAA
CTCACC---------------AAGATCTACCCTTACACGTTTGGCCAGAAGCCTGGACTGAAATCGGTGTACTTACACAACAATAAGCTGACAGATGCGGGTCTTCCAGAAGACATGTTTAACGGCTCCAGTAGCCTCGAGATCCTCATCATGTCCAGCAACTTCCTGCGTTCTGTACCC
AGGAGCTTACCCCCCGCCCTGTACCGCCTCCACCTGAAGAATAACAAGTTGGTGAAGATTCCTCCGGGTGCGTTGGTGAACCTCCACAGCCTCTGGGAGCTGTGTCTACAGAACAACCTCCTCAGTAGCGATGGCATTGACAACGAGACCTTCAGTCAGCTGAAGGGGCTGGAGTATCTG
GACATGTCCAACAACAACCTGACGGAGGTTCCTGAGGGCCTGCCGCGCAACCTGGTGGTTCTGCACCTGGAGAAGAACGCCATCCGCAGCATCTCGGCCTCGGCGCTGACGCCCGTGCGCAACCTGGAGTACCTACTGCTGCACAACAACCAGCTGCGATCGCGCCACATCGACCCTGCA
GCCTTCCGCGGCCTGAAGAAGCTCCACACGCTGCACATGTACCACAACCTACTGGAGCGGGTGCCGCGGGGGCTGCCGCGCCGCGCCAAGACCCTCATGCTGCTGCACAACCGCATCGCCGACATCGGCCGCAACGACCTGATCCTGCTCTACACGCTCATCGAGCTCAACCTCAGCTAC
AACCAGCTGACCAACCCCCGGCTGCACCGCGAGGCCTTCCGCAAGCTGCGGCTGCTGGAGCGCCTGGACCTGTCGGGGAACGAGCTCCAGGAGCTGCCGCTGGGCCTGCCGCGGAGCCTCCAGGTGCTCAAGGTCAAGGACAACAGGCTGAACGTCATCCCAGACGGGGCGCTGACGGGC
ATGGGCAACCTGAAGGAGGTCTACCTGGCCAACAACCAGCTGAAGATCAACTCCATCTACCAGGGAGCCTGGATGGACGTTACCCAGCTGACGACCTTGGATCTGTCTGGCAACTTGCTGTCTCATGTCCCCCCGGACCTGCCTGAGTCCCTGGAGTACCTGCATCTCACTAGCAACCGC
ATCAGCAGCCTGTCGGATACGGCCTTCGAGGCCACACCCAACATGAAGGGCGTCTTCCTGAGGGACAACCCATTGTCAGCA---AGCATGAAGCAGGGTTCCTTCCCTAACCTGTCCAAGCTA---GTGCTGGACATCGTCTTCGTGAACACAGCAAAAGGCTCCAGAACGAGGGGAGAG
GAGGAGGAAGAAGATGAAGAG---------------GACGGGGAGGAGGAGGAGGAGGAGCTGTGGCGA------------------
>ENSTRUP00000005798_TRUB
---------------------------------------------------------------------------------------------------------------------------------GCGATGGAATGTCCCTCAGAGTGCAGCTGTACAGCAGAATGGGCGGTGGAT
TGTGCTGGAGTTGACCTCATTGAGTTTCCTACTGGC------------------------------------------------------------------------------------------------------------------------------------------------
---------------------------------------------------------------TTGTCGGAGCAAACACGC---------------------------------------------------------------------CAGCTCTCTCTA------------------
------------------------------------------------------------------------------------------------------------------------------------CAGAACAACAAAATTGAGAGGATCTTGGTAGATCACATTTCCCATCTG
CAGCAACTTGACACTCTTAACCTCCAGAACAACATGCTGACCACAGAT---GGCATTACTGATGAGGGTTTTGAGATGCTAGACCAGTTGGCTTATTTATACTTGGCAAATAATAAGCTCACCTCAGCACCAAAATTCTTACCTCCTTCTTTGGTCAGTGCTGATTTTGCTGCTAATCAC
CTCACA---------------AGGATCTACCCATATACATTTGGTTATAAACCAAAACTGAGGTCTGTGTATCTCCATAACAATGAATTGACCGATACAGGGCTTCCTGATCACATGTTTAATGGCTCAGACAACTTGGAGATCCTCACCATGTCCAGTAATTTCTTAAGAGTTGTCCCG
AGATTTTTACCTTCAACACTTTACCGTCTGTACCTGAAGAGCAACAAACTTGAGGAAATCCCTGTAGGTGCTTTTAACAATTTGCCAAACCTCAGAGAGCTTTATCTCCAGAATAATCTTCTTAGCAATGAGGGCATGGATAATGAAACTTTCAGCAACCTGAACAGTCTTGAGTGTCTG
GACTTGTCAAATAACAACCTGAGTACAGTCCCGAAGGGTTTACCTCGAAGTCTGGTGCTACTTCATCTAGAGAAGAATGCCATTCACAACATCCCCGGAGATGCTCTTACATCTGTAAGAAACCTTGAGTACCTGCTCCTGCACAATAACAAGCTTCGCTCACGTTCCATACATCCCGGT
GCCTTCCAGGGCTTAAAGAAGCTGCACACTCTCCACATGTATAACAATTTGTTGGAGCGGGTCCCCAGAGGGTTGCCTCGTCGAGCCAAGACACTAATGCTACTCCATAATTCAATTACCGAAATTGGTCGCAATGACCTGTCTCTACTCTACACCCTTGAAGAGCTGAATCTGAGTTAC
AACAAGCTAACCAGCCCCAAGGTGCACCGTGAGGCTTTCAGGAAACTGCGTGTGTTGGGAACCCTGGATCTGTCAGGAAACAGTCTACAGATCATTCCCCTGGGTCTTCCTCGTAGCCTAAAAACACTTGAAATGAAGAACAATCAATTGAATACCATACCAGATGGTGCTCTAACAGGC
ATGAAGAAGCTACAGAAACTCGTCCTGAGTAATAACCAGTTGAATCTCAATTCAGTTTATCAAGGAGCTTGGATGGAGCTTAGTGCACTAACATCACTCGACCTGTCAGCCAACCAGTTTACTCACATCCCGTCAGACCTGCCGGAGACCCTGGAGTATATTTACCTGCAAAGGAACAGC
ATCTCCAGCGTTCCTGCATCAGCATTTGAAGGCACTCCAAACATCAAGGGCATCCACCTTCGGTTTAACCGGCTGGCTGTGGGTTCAATGGATGAGAGAACTTTTGCATATCTGGCCAATTTACAAGTCCTTGACATCGGTTCAGGAAACACTGATCTGCTCTTCAACATA---------
---------GACAAGATAGAGGGTAATACAAAGCTGGAAGAGGAGGAGGATGACAAAGGGAAA---GAAACCAGTGAAGATTCTTTT
>ENSDARP00000021410_DRER
---------------------------------------------------------------------------------------------------------------------------------GTATCC---TGTCCGGAGAAATGCAGCTGCAGCGGCGAGGGGGCGGTGGAT
TGTAATGGAGTGAGTCTCTCTGAATTCCCGCAGGAT------------------------------------------------------------------------------------------------------------------------------------------------
---------------------------------------------------------------TTATCTGAACAGACCCGG---------------------------------------------------------------------CAGCTCTCACTA------------------
------------------------------------------------------------------------------------------------------------------------------------CAGAATAACCAGATCAGCGAGGTCACGCTGGAACATCTGTCCCGTCTT
CAGCAGTTGGAGACCCTCAATCTACAGAACAACCGGCTCACAACACAA---GGCCTTGAGGACGAAGGGTTTGATATTCTGGAAAGGCTGAGCTATTTATACTTGGCCAATAATAAACTCACCGCAGCTCCCAGACACCTTCCTCCATCTTTGGTCAGCGCAGATTTTGCCGCTAACCAG
CTCACC---------------AAAATCTTCCCCAACACGTTTGGCCAGAAGCCTGCACTAAAGTCAGTGTATCTCCATAACAACAAGCTAACGGATGCCGGTCTGCCAGAGAGCATGTTTAATGGATCAGACAGCCTTGAGATCCTCATTATGTCCAGTAATTTTCTCCGTTATGTCCCA
AAGTATCTGCCCACTGCCCTCTACCGCCTACATCTGAAGAACAACAAGCTGGAGAAGATTCCCTCAGGGGCATTTGATAATTTATTCCATCTTCGAGAACTTTACCTGCAAAACAACTTCCTGAGTAATGATGGCATGGACAACGAGACCTTTAGCCATTTGAACAGTCTGGAATATCTG
GATTTGTCCAATAACAACTTGTCCACAGTTCCCCTCGGGCTTCCCCGAAATGTTATCCTGCTTCACCTAGAGAAGAATTCAATCCAGAGCATTGCAGTAAATGCTCTGTCACCCATTCGAAACCTGGAGTACTTACTCCTCCACAACAACCGCCTCCGTTCCCGCTCCATCCATCCAGCT
GCCTTCCAGGGTCTGAAACGCCTCCACACCGTCCACATGTACAACAACCTTCTCGAGCGAGTTCCCCGCGGCCTTCCTCGTCGAGCAAAAACCCTCATGCTGCTCCATAACCTCATCAGTGAGATTGGACGCAACGATCTGATCACACTTTACACCCTCACAGAGCTCAACCTCAGTTAC
AACCGCCTCACAAGCGCCAAGCTCCACCGAGAGGCCTTCAGGAAACTCAGAATCCTGGAGACCCTGGATCTGTCAGGAAACAAGTTGCAGGCACTGCCACTGGGTCTTCCCAAAAGTCTCCAAATCCTGAAGGTAAAGGACAACCAGATGACAGAGATACCAGAAGGGGCTCTGCTGGGA
ATGACCTCGCTGAGGGAGCTCTACCTGACCAACAACCAGCTCAAGCTCAGCTCCATCTACCAGGGTGCGTGGCTAGAAATGAATGCCCTCAAGACACTGGATCTCTCTGGTAACATGCTGTCTCACATTCCCCCTGACCTACCCGAGTCTCTTGAGTTCCTTCACCTGCAGAACAACAGA
ATCAACTCTATTTCAGAAACAGCCTTCCTCAACACACCCAACATCAAAGGAATATTCCTCAGGTTTAATCGCCTCTCAGTTAATTCAGTATCTGAAGAGACGTTCGCTCATCTGTCTAAGCTGCGGGTGCTAGACATTGGTCACGGAAACATTTCTCCCAACCGAGGCCAAGCCGGAGAC
AATATGGAGGAAGAAGAGGAG---------------GAATTAACACAAGAGGAAGAGGAGACA---CAG------------------
>ENSGACP00000004390_GACU
------------------------------------------------------------------------------------------------------------------------------------------------------------------------------------
---------------------GCATTTCCTTCCTCGAAAGAAAGTCAGGAAGGGGAGCAGTTTGTGAAAAAGATCGGAGGAGTGTTTGCCTTCAAAGTAAAAGACGGCCCGAATGGACAGGAGGCCGTTTGGTTTGTGGACGTGAAGAACGGGAAAGGCTGCGTTCACAATGACGAAGCT
AAGAAAGCAGACTGCACCATTTCCATGTCAGATACAGACCTGTTGGCCTTGATGACGGGGAAGATGAACCCACAGACTGTG---------------------------------------------------------------------AGTATCTCTGTGTGGATGAGTCAATTGAAT
TGTTTGAGGGGTACAAACCAAAAACGTAAAACTTTGAGAAATGGGATCCATAACTCAACAGAATTAACCCCCGAATACTTTAACAACAACAACTTCAAGTGGATGTCGAAGTGTCCCACATCTGGAGGGTATCAGAACAACAAAATTGCAGAGATAACGGTGGAGCACATTTCCCATCTG
CATCAGCTTGAGACGCTCAACCTTCAGAACAACTGGCTCACCACTAAT---GGCCTCGAAGATGAAGGTTTTGAGATGCTTGAAGAGCTAGCTTATTTATACCTGGCAAATAACAAGCTCAACTCAGCACCAAGAGTCCTACCACCCTCTTTGGTTAGTGCTGACTTTGCTGCTAATGAG
CTTACA---------------AGGATCTACCCATATACTTTTGGCCATAAACCGAAACTGAGGTCTGTGTATCTCCACAACAACAAGTTGTCTGATGCAGGCCTTCCTGACCACACATTCAATGGCTCTGACAACCTGGAGATCCTCACCCTGTCCAGCAACTTCCTGCGGGCTGTCCCG
AGGAACTTGCCCTCCAGCCTTTACCGTCTTCATTTGAAGAGTAACAAGCTCGAGAAAATTCCAGAGGGGGCCTTTGACAGCTTGCCAAACCTCAGAGAGCTGTATCTCCAGAACAACCTCCTCAGCAATGAGGGCATGGACAACGAGACTTTCAGCCAACTGGGCAGCCTGGAGTGTCTG
GACCTGTCAAATAACAATCTGAGCGTCGTCCCCGACGGTTTGCCCCGCAATCTAGTGCTACTACACCTGGAGAAGAACTCCATCAGCAGTATCCCTGGAGGCGCTCTTGCTTCTGTCCGCAACCTTGAGTACCTGCTACTCCACAACAACAAGCTGCGCTCACGTTCCATCCACCCGACT
GCCTTCCAGGGCTTGAAGAAACTGCACACCCTTCATATGTACAACAACTTGCTGGAGCGAGTTCCCAGGGGCTTGCCTAAGCGTGTCAAGATACTAATGATGCTGTACAACTCCATAACCGAAATCAGCCGCAATGACCTGGCCCTGTTGTATTTCCTGATCGAGCTCAACCTCAGCTAC
AACAAACTGACCAGCCCCAAAGTGCACCGCGAGGCCTTCAGGAAGCTTCGTGTTCTGGAGACCCTGGATCTGTCTGGGAATAGCTTTCAATCGATTCCCATGGGTCTTCCTCGCAGTCTGCAGGTGCTCAGGATCAAGAACAACCAGCTGAACTCCATACCGCACGGTGCACTCAGGGGA
ATGGTGAAGCTACAAAAGCTTGTCCTCAGCGACAACCATCTCAAACTGAATTCAGCGTACCAGGGAGCTTGGATGGAGCTCAGTGCGCTCACAACACTGGACCTGTCCAGCAACGAGCTGTCACACATCCCCTCTGACCTGCCTGAGTCTCTGGAGTACCTTTACCTGCAAAGCAACCGC
ATCTTCAGCGTTCACGCTTCAGCATTTGACGGCACTCCGAACATTAAAGGCATCTTCCTCCGGTTTAACCGCCTCTCTGGGGTCCCTGTGGACGAGAGCTCATTCGCACACCTGTCCAACTTGCAAGTGCTAGACATTGGAACAGGAAAC------------------------------
---------------------AACAACAGCCACTTGAAAGGAGAGGAGATGGAGGAGGAGCAA---GAA------------------
>ENSXMAP00000003123_XMAC
---------------------------------------------------------------------------------------------------------------------------------ACAGCTGAATGCCCTTCAGAATGCAGCTGCACAACAGACGGAACAGTGGAC
TGTGCAGGAGTTGACCTGACAGAGTTCCCCGAAGAG------------------------------------------------------------------------------------------------------------------------------------------------
---------------------------------------------------------------CTGCCTAATAAGATCCGT---------------------------------------------------------------------CGACTTTCTCTA------------------
------------------------------------------------------------------------------------------------------------------------------------CAGAACAACAAAATCAAGGAAATAACAGTGGAGCACATTTCCCATCTG
CATCAGCTCGAGACTCTCAACCTCCAAAACAACTGGCTCACCACAGAG---GGCCTTGAAGATGAAGGCTTTGAAATGCTTGAAGAGCTGGCTTATTTGTACCTGGCTAACAACAAG------------------------------AATTTGATTCAGGATGAATTCTTGGAGAGTAAA
TGCACTCTGGATGGAACTGGAAGAATTTTCACCGTAATCTATGGATTA------ACCTTATATTTTAATTATGCTAATAATAATAATTTTAAAAACAGAAAAGAACCTGAA---ATGTTTGAAACTGGATACAAAGAGAAAGATTTAATAAATTCTGATGATTTTCTTTCATATTTCGCT
---TATTTATTATTATTACTGTTTTATTTGTTGCTACAGAGTAACAGGCTGGAGAAAATCCCAACAGGGGCCTTTGAGGATTTGCGCAACCTTCGAGAACTTTATCTCCAGAACAACCTCCTCACCAATGATGGGATGGACAACGAGACTTTCAGCCAGCTGAGTAGCCTCGAGTATCTT
GACTTGTCAAATAACAACCTGAGCGTTGTTCCTATGGGTTTGCCTCGCAACCTGGTGCTGCTGCACCTGGAGAAGAACGCCATCCGCAGCATTCCTGGAGACGCGCTCATCTCTGTGCGGAACATTGAATACCTGCTACTTCACAATAACAAGCTGCGCTCCCGCTCTATACACCCAATG
GCCTTCCAGGGCTTGAAGAAGCTGCACACACTTCATTTGTATAATAACTTGCTGGAACGAGTTCCCAGAGGCTTACCTCGGCGAGCCAAGACTCTCATGCTGCTCCACAACTTTGTTTCTGAAATTGGCCGCAATGACCTGTCCTTGCTGTATACCCTGACTGAGCTCAATCTCAGCTAC
AACAAACTGACCAACACCAAGATTCACCGCGACGCCTTCAGAAAGCTGCGCATACTGGAAACTCTGGACCTGTCTGGAAATGCCCTTCATGCCATTCCACTGGGCCTTCCGCACAGTCTGAAGGTTCTGGAGATCAAGAACAACCAGCTCAGTGCTATACCATATGGAGCCCTGGCAGGA
ATGCAGAAGCTACAGAAGTTGATCCTCAGTGACAACAAACTTAAACTCAACTCAGCCTACCAAGGAGCTTGGATGGAGCTCAGTGCTCTCACAACACTAGACCTTTCTGGTAACCAGCTAACACACATCCCATCAGACCTTCCTGAGTCTCTGGAGTATCTTTACCTGCAAAGCAACCGG
ATCTCCAGTGTTCCTGCTTCAGCGTTTGAAGGCACTCCAAACATTAAAGGCATCTTCCTTCGGTTTAACCGGCTGTCGGTGGACTCTGTAGACGAGAGCTCCTTCGCCCACCTCGTCAACTTGCAGGTGCTGGACTTTGGGACGGGAAACACAGAGCTGTCCTCAAAAACA---------
---------GATGAGAAAGAA---------------GTTGGAGAGGTGATGGAGCAGGAAACA------------------------
