# Supplementary material for: Global expression pattern of genes containing positively selected sites in European anchovy (Engraulis encrasicolus L.) may shed light on teleost reproduction
Source: PLoS One. 2023 Aug 11;18(8):e0289940. doi: 10.1371/journal.pone.0289940 (PMC10420382; doi:10.1371/journal.pone.0289940)
Supplement: S1 File — (ZIP) [file pone.0289940.s008.zip › alignments/anchovy.22749_ANCH.fas]

>ENSONIP00000013399_ONIL
------------------------------------GTCCCGCTGCTGCTGCTGTCTTTGCTGTCCTGGTTCGGGACATCCCACTGC------------TGCCTGCAGGACCCCGCTTCAGCCTACAGATTCACCGGAGCTGTGTGCCGGCTCACCTACCCCGCTGCTGTCGTGTTGAAT
GAGAAAACCACTAAAGTGATCGAGGCTGCTTTTCAACACGCCCGATACCCGAGCATGAAGGGGGAGAAGTCCCTGCTCTTCATTGGAAAGGTCATGTACGGCCTGGACAATTTGGAGATTCACAACCTGTCGATTGGTCAGAGCGCTTTTGAGCTGCATCCAGGTGAAGGCATCGCCATG
GAGATAAGCAATGTGTCTGCAGTGTTCAAGGGCACCATCCAGTATGGATACGGCAGCTGGCTCGTTAACTTCGGACATTCAGTTGACTTTGAGATTGACTCTCAGATTGATCTTGGAATCAACCCCAAACTTTACTGCGGTGATGGAAAGGTAGCAGCAGACACAACAGACTGT------
---------------TACTTGAACTTTCACAAGCTGCGTCTGCACCTGCAGGGAGACAAAGAGCCGAACTGGCTGAAGAAGCTCTTCACCGACTTCATCACGCTTACTGTCAAGCTGGTCATCAAGGGACAGATCTGTAAGGAGATCAACAAGGCGGCAAATATACTGGCTGACTTCATA
CAGGACACGGCAGAGCAGTTCCTCACTGATGGAGACATCAGCGTGGACATCGGTATCACTGCTGCTCCTGTCATCACAGCAAACTACATCGAATCATACCACAAGGGA------------------------------------------------------------CTGACCAAATAC
------------------------AACAACAAGATTGCTGTCATCAATGAATCAGTTTTCCATCCCAGTCAGCTGACCGAAGACAGGATGATCTACTTTTGGATTTCAGACCAGTTCTTAAACCCGATGCTCAAAGCAGCTCACCAAGATGGCCGCTTTCAGCTCAATGTC---------
---------------------TCTGGA------GAAGAGCGTTTTAATGTTTTGTATCTTGTTCTATTTAATCTGAACAAGCCCCTAAAAACGTCAGTG------------ATCCCTGTCGGCCTCTCTCAGTTTTTATTA------------CCACTGTTCATTTTAAAGGTAGGAATG
AAAGCTGCCTTGCAACACGACGTAAAACATTTTGTGTTTTTGTGTTCAGTGTCTGTTGGATTC---------------------------------------------------AGCTTCCCCAGAGGA------TCTCAGTAT---TCAGAGCTGAGCTGCCGTTACAGGATCAGCAGG
TATGTAGTCAGAATAATACAAGCTGCTGTCAAACAACACGTCAAACTTCATTATGCTTTAAAAAATGTA------------ATCACTGCTGAAAAA------------------ATTATTACTGAATTGTTTTCTGATCTATAT------GATGAA------------------GCACTC
------------GAGTTCATAAAGGAAGCTGTGGTGAAAATTGGAACTCCCAAAGTCCTGTCTGTTCTGGGAGTTGAGCTAACCAGGCTTCTGGACAAACAGGGATTATACCAGTTTGATCTCTTTAACCCTGAGGTGCTTCCCCGGGACGGCTTTGTGGTGATTCAGATGGATTTTGGT
TTCCCTCATCACCTCCTGGTTGAGTTTCTCAAGAGGACACTG---
>ENSTNIP00000007916_TNIG
ATGTTTGCATCCACGCTGCCTCGTGATGTTTTCCGCCTGCCTCTGAACTGCCTGCTGTTGGTGACTGTGTTTGGGCTGTCTCAAGCC------------TGCTTAAAGGACGCCGCTTCCGCCTACAGAATCACAGGAGCTGTGTGTCGTCTCACCTATCCAGCAGCCGTTGTGTTAAAT
GAGAAAACCACTAAAGTGATTGAAGCCGCTTTTCAACATGCCCAATACCCCAGCATGAAAGGAGAAAAATCTCTGGCCTTTGTGGGAAAAATCATATATGGCCTAGACAATTTGCAGATTCACAACCTGTACATTGGTCACAGCAAATTTGAGTTACGTCCCAATGAAGGAATAAGCATG
GAAATAAGCAACGTGTCTGCGGTTTTTCAAGGGACCATTCAGTATGGATACGGCAGCTGGCTCATCAACGTTGCAAATGCAATTGATTTTGAAATTGAGTCTCAGATCCACTTGGCATCCACCCTAAACTTG------------------------------GTGAGTAGCTGTTTGGAG
AAACACGTCAGACTGTATCTGAGGTTCCACAAGCTCGTGCTTCATCTGCAGGGCGACATAGAACCAAACTGGCTTAAACGACTCTTCACTGATTTTATTACCTTCACTGTCAAAATGGCAATAAAGGGACAGATTTGTAAGGAGATAAACAAGGTTGCAAATATATTGGCCGACTTCATT
CAAGACACAGCGGAGAATTTCCTGTCAGACGGAAACATCAGCGTAGATATTGGTGTAACGGCCGCCCCTGTCATCACTAGTAACTACATTGAATCATACCACAAGGTATGCAAACACACCTTGCATTTTTCCAGTACTTTTCCAGCCATCCTTAACAAGCTAAGACTACTTCGGAAATAC
AAGTTGTGCATTTGTCATCTCAGTCATTCGCATTCCAGAAGTATTAAC---------------------CTAGTCATAAAAACTCACATGCTT---------------------ATCATTAATTTACTCACCTTTGAAAAAACAAATAGGCAACGTTTTCCTGTAAGCATCGGCATTGTG
GTCTCAACACATTCATTCCAAAGTGCACAAAATGAAGAA---------------------------------------AAAGTGCTTCTGCCCAGCTGTTATTCTGCTCCACAATCTTGTTTT---------------------------CCACTTGAA------AACTATGCA------
------------------------------------------TGTACCATTTACATACCAGTAATA------------------------------------------------------------------------------------ATACTGTAT---------------------
---------------TTCATAGCCAGCAGTGTTTGGCTTGTGTGTATCACCATCAGGCATAAACGCAAAACTGCTCAC------------------------------------------------------------------------------------------------------
---------------------------CCTGTGAAGGAAATAGGTATTTCCAAGGTCCTGTCTGTTCTTGAAATTGAGCTAACCAGGTTGTTGGACAAACAGGGAGTTGACTTATTTGACATATTTAACCCAGTGGTTCTTCCTCAGGATGGCTTTGTGGTGATTGAGATGGATTTTGGC
TTCCCTCATCACCTTCTGGTTGAGTTCCTCAAAAAGACATTA---
>anchovy.22749_ANCH
---ATGGCTGCTGTGATGGTGTCCAGTGTG---------------------CTGGTGGTGTTGGTGGTGCTGGTGGCATCCCAGGTGTGGCCAGGGGAGGCTTGTCTGACTCCAGAGGAGGCCTACAGGTACACAGGAGCCGTCTGCAGGCTCACCTACCCCGCCGCACTCGTCTTGAAT
GAGAAAACTACCCGCGTGATCGAGGCCGCCTTCCAGCATGCCAAGTACCCCAGCATAGATGGGGAGAAGAGCATGATGATGTTCGGGAAAGTCACCTATGGACTACACAATCTGGAGATCCACAACCTATCCATTGGTAACAGTGAGGTTGAGTACCGCGCAGGGGAAGGAGTCGGCCTC
GTCATCTCCAACGTGTCTGCCCTGTTCAAGGGAACCATCAAATATGGCTATGGCAACTTCCTTGTGAAGGTCTCACAGAGTGTTGACTTTGAGATTGACAGTCAGATTGACCTTGGCATCAACCCAAAGCTGTACTGCGGTGCTGGGAAGGTGGCAGCAGACACGTCCGACTGC------
---------------TACCTCACGTTCCACAAGCTGAAGCTGATTCTGCAGGGCGATAGAGAGCCCGGTTGGCTGAAACGCATCTTCACAGAATTTGTCACCTTCACAGTGAAAGTGGTCATCAAAAGCCAGATATGCCAAGAGATCAACAATGTGGCAAACATCTTGGCAGACTTCATC
CAGGACCAAGCAGGACAGTTTCTAGGTGACGGGAACATCGGGGTGGATATTGGCGTGACCTCTGCCCCTGTCATCACTTCTAACTACATCGAGTCGTATCACAAGGGC------------------------------------------------------------CTGGCGCTGTAC
------------------------AACGGCACGAAGGCGGTCATCAACGCCTCAGTGTTCCATCCCTCCCAGATGACGGAGGACCGCATGCTCTCATTCTGGATCTCCGATGACTTCATGAACCCACTCATAGCCGCCGCCCACAAAGATGGCCGCTTCGTCATGAGCCTC---------
---------------------GCTGGA------GCCAAC------------------------CTTACGGATCTTTTCAAGGCAGACTTATCAACAGAA------------ATGCCTGCCTCCATCAAACAG---CTCCTGTCCTCGGAGGCTGCGGTG------CTGACTGCC------
------------------------------------------AGGAGTGTCAGCGAGCCCCTGCTGTGGAACACTCCA---GAAGGATCCCACGTGAAGGCCGTGGCTGCCGTAGAGCTGTCCCCCGGCCCCACCGGCTCCGACACCCCAACACTACAC---------------------
---------------TTCCAGACGGAGGTGGAGGTGCTCGTACATGCATCATATGCTGAGAAGAAACTCATCCTGAAGGCCAAGGCATTAAACATT------------------TCTATAGATACA------GTG---CTCCAGAACCAGAATGCT---GCAATGGAGGAAACCATGGTC
------------AGTTACCTACAAGAGGCGGTGGAGAAGATAGGGATTCCTAAAGTCACATCACACCTAGAGCCCAGTTTGACAGCTTTGATGGACATGCAGGGTCTCTATTTGTTTGACATCATTAACCCTGAGGTGCTGACACAAAATGGCTATGTCGTTATTCAGATGGGATTTGGC
TTTCCTCATCATCTTCTGGTCGAGTTTCTGAAGAAAACGCTTGTG
>ENSTRUP00000024312_TRUB
------------ACTATGCCTTGTGAAGTGTTGCGACTGCCTCTGCACTGCCTGCTGCTCCTGTCTGTGATCGGGCTGTCCCAGGCC------------TGCCTGGAGGACCCCGCTTCCGCCTACAGATTCACAGGCGCTGTGTGTCGTCTCACCTATCCAGCAGCTGTTGTGTTAAAT
GAGAAGACCACGAAAGTGATCGAAGCCGCTTTCCAACATGCCCGATACCCCAATCTGAAAGGAGAAAAATCCCTGTCTTTTGTGGGGACAATTAGATATGGCCTGGAGAATTTGGAGGTTCACAACCTGTCCATTGGTGCCAGTGAGTTTGAGCTGCATCCCAATGAAGGAATCAGCATG
GAAATAAGCAACGTGTCCGCGGTTTTCCGAGGGACCATTCAGTACGGATACGGGAGTTGGCTCGTCAGCGTTGCAAATTCTATTGATTTTGAAATTCAGTCTCAGATTGACCTTGGCATCAACCCAAAACTTCACTGCAAAGAAGGGAAGGTAGCTGCCGACACGTCGGACTGT------
---------------TATCTGAGGTTTGACAAGCTGCTGCTTCATCTGCAGGGGGACAAAGAACCAAACTGGCTCAAAAAGCTCTTCACTGATTTTATCAGCTTCACTGTCAAAATGGCAATAAAGGGACAGATTTGCAAGGAGATAAACAAGGTTGCAAATATATTGGCCGACTTTATT
CAAGACACAGCAGAGCATTTCCTGTCTGATGGGGACATCAGCATGGATATCGGTGTCACTGCTGCCCCCATCATCACTGCTAACTACATAGAATCCTATCACAAGGGC------------------------------------------------------------CTGACCAAATAC
------------------------AACAACGGTTCTGCTGTCATCAATGACTCTGTTTTCCACCCCAAGCAGCTGACTGAAAACAGGATGCTGTACTTTTGGTTGTCAGACCAGGTTTTTAACCCACTGATCGCCGCCGCCCACCAAGACGGCCGCTTCCAAGCCAACTTC---------
---------------------TCAGGAAGTAACATGGAA------------------------GCGTTCTTCTTCTTTAAAGTTCCAACATCAGCGTGC------------CAGACAGGTTTT------AATTGTTTGCTGGACGTGGCTTCTCCTGAG------CTGAGTGTG------
------------------------------------------TGGAGTTCATCTGTTCCTTTCCTCAACACCTCCACC---CGGGGTACAAGCGTCTGGTCGAAGGCTGCTGGGACGCTCCAGTGTGGG------AATCAGGGCAAACCAACCCTCTAC---------------------
---------------TTTGAAATGAATGTGGTTGTGGATGTCACGGCCTCCTATGCTGACAAGAAACTCTCCCTGCATGGGAAATCCTCAGACACTACAGCAAACTACATTGACATTGTTTTAGAT------TGCAGTTCATCT---------------TTGCTGGATGAGGCGCAGCTT
------------GAGTTTTTAAGAGAAACTGTGAAGAAAATAGGCGTTTCAAAGGTCCTGTCCGTTCTTGAAATTGCGCTAACCAGGCTGTTGGACAAACAAGGAGTTTACTTATTTGACATATTCAACCCGGAAGTGCTTCCTCAGGATGGCTTTGTGGTGATAGAGATGGATTTTGGG
TTCCCTCATCACCTTCTAGTTGAGTTCCTTAAGAAGACACTG---
>ENSDARP00000046890_DRER
---ATGGAGAGG---------AGAGCAGTG---------------------CTGTTCCTGGTTGTCGCTCTGGTCAAGATAAGCTGT------------TGCTGTCTGGATCCTCCTGCTGCCTACAGGTTTACAGGAGCTGTTTGTAGGCTTACCTATCCTGCTGCTGTAGTCTTGAAT
GAGAAAACCACTGAAGTCATACAAGCCGCTTTCCAGCATGCCAAATATCCCAGTGTACAGGGAGAGCGATCAATAGGC---TTTGGGACGGTCAAATACGGATTCCACAATTTAGAGATTCACAACCTTTCCATCGGAAAGAGCGAGTTTGAGCTGAAGGAGAATGTAGGGATCGGCATC
GCCATTTCCAACGTGTATGCTGTATTTAAAGGGACCATCAACTATGGATATGGCAGCTGGCTGCTCAGCTTAAACCAGTCAATGGATTTTGAAGTTGAGTCTCAAATTGACCTGGTCATCAATCCAAAACTATACTGTGGTAAAGGCAAAGTGGCTGCAGACACATCCGACTGT------
---------------TACCTCACATTTCACAAACTGAAGCTGCTTCTGCAAGGAGACAGAGAGCCAGGCTGGATGAAAAAGATGTTTACAGATATTGTGACTTTCACAGTGAAGTTAGTTGTAAAGTCACAGATCTGCAAGGAGATAAACAGTGTGGCCAACATACTAGCTGACTTTATA
CAGGAGCAAGCAGAGCAGTTTCTTAGTGAAGGAGGCATCGGTGTGGACATCTCTGTGACCTCCTCCCCAGTGATCAAATCGAATTATATAGAATCATACCATAAGGGT------------------------------------------------------------TTGGTTACTTTT
------------------------AATAATGAGACATCAGACCTCAGCAACTCTGTGTTTCACCCTTCACAACTGTCTGAGGGCCGCATGCTTTACTTCTGGTTCTCTGATGGCCTTCTAGACCCGTTATTGGGTGCCATCCATAATGACGGACGATTTGTGCGCAGTATC---------
---------------------TCTGGA------ACAGAA------------------------CTCACGGATCTGTTTCAGACTGAGCTGTCTACAGCC------------AGGCCTGAACTGTTGAGTAAG---TGGCTTTCTTCTGAGGGTCCGGTG------TTAAAGGCA------
------------------------------------------AGGAGTGTGTCGATTCCACACTTATGGACCACCACA---CAGGGCACATCAGTCAGAGTCATGGCTGGAGTTCAGCTCTTACTGGAT------GGTCAAGAGACGCCAGTGCTTTAT---------------------
---------------TTTGAGACAGATGTAACAGTTGTTGTAAATGCCTCATATGCAGAAAAGAAACTAATTCTGAAGGCCACTGCACAGCGTATT------------------TCTATAACAAAT------GTT---TCCTCGTCGGAAGGAGCAATTGAGATGGAGGAGAGCTTGAGA
------------GCTTATCTGCAGGAGGCTGTGGAGAAGATGGGAATCCCCAAAGTTGTGTCATACCTGGAGGTAGAATTGACCTCTTTGATGGATGAACATGGGCTCAATCTTTTTGACATCTTCAATCCCGAAGTTGTACCTCAGGACGGTTATGTGATGGTACAGCTGGATTTTGGA
TTTCCACAACATCTGCTGGTTGAGTTCCTCAAAAGGACGCTGGAT
>ENSGACP00000003154_GACU
---------------ATGCCTCGTGACGTCTTCCCACCACCGCGGATCCTGCTGCTGTTCCTTTCTGTGATCGGGGCGTCCAACGCC------------TGCCTGCAGGACCCCGCTTCCGCCTACAGGCTGACTGGAGCCGTGTGTCGCCTCACCTACCCTGCAGCTGTTGTGCTGAAC
GAGAAAACCACCAAAGTGATCGAGGCCGCGTTCCAGCATGCCAGATACCCAGGTGTGAAGGGGCAGAAGTCTCTTCCCTTCATCGGCAAAGTCACGTACGGCCTGGACAATTTGGAGATTCACAACCTGTCGATCGGCCAGAGCGCCGTCGAGCTGCTTCCTGGGGAGGGCATCGCGCTG
GACATAAGCAACGTGTCCGCCGTCTTCAGAGGGAACATCCAGTACGGATACGGCAGCTGGCTTGTCAACGTTGCACATTCAATCGACTTTGAAATCGAATCCCAGATTGATCTTGGAATCAAGCCCAAACTTTACTGCGGAGAAGGGAAGGTGGCGGCAGACACAAGGGACTGT------
---------------TATCTTAATTTCCACAAGCTCCATCTGCATCTGCAGGGTAACAAAGAACCAAACTGGCTGAGGAAGCTCTTCACCGACTTCATCACCTTCACCGTCAAACTGGCCATAAAGGGACAGATCTGCAAGGAGATCAACAAGGTGGCAAACATACTGGCTGACTTCATA
CAGGACCGAGCAGATCAGTTCCTCAGCTATGGAGACATCGGTGTGGACATTGGCATAACTACTGCTCCTGTCATCAATGCCAACTACGTAGAATCATACCACAAGGGT------------------------------------------------------------CTGACCAAGTAC
------------------------AACAACACCTCCGCGGTCATCAGTGACTCCGTTTTCCACCCCAGTCAGCTGACTGAAGACAAGATGCTCTACTTCTGGATCTCAGACCAGGTCTTTAACCCCATGGTTACTGCTGCACACCAAGATGGCCTTTTGCAACTCAACATC---------
---------------------TCGGGA------GCAGAA------------------------CTCACTGACCTTTTCAAGACAAATCTCTCCAGTGCA------------ATGCCTGAATTCATCAGAGAGTGTCTGCTGGAATCAGGTTCTCCACAG------CTGAGAGTG------
------------------------------------------TGGAGCTCATCCGTCCCCTACGTCAACACCTCCACCCACGTTGGTACGGCCGTGTGGGGGACGGCCTCCGGGCAGCTTCACTGTGGG------ACCCAAGGG---CCGATACTGTCC---------------------
---------------TTCAAAGCGCATGTGTCCATCGACATCAAGGCTTCCTATGCTGACAAGAAACTCCGTCTGCACGGAACCCCGTCTGAGATC------------------TTTATATCCGAA------GCGGAGCTGTCCGGACAAAATCAA------------------TCGCTG
CTGGATGTGGATGAGTTTCTAAGAGAAGCTGTGGAGAAGATCGGCATCCCCAAGGTCCTGTCTGCTCTGGAGATTGAGATAACCAGGCTGCTGGACAAACAGGGAACAAACTTATTTGACATCTTCAACCCAGAAGTTCTTCCTCAGGATGGCTTTGTGGTGATTCAGATGGATTTTGGT
TTCCCTCATCACCTCCTGACTGAGTTCCTGAGGAAGACTCTACAG
>ENSXMAP00000015773_XMAC
---------------ATGCCAGGCGAAATTTCCCCA------------TGGCTGCTGCTCCTCTCTCTGTTTGGAACGAGCCACAGC------------TGCCTTCAGGATCCTTCTTCGGCCTACAAATACACTGGAATTGTATGCAGACTCACCTATCCTGCGGCCGTTGTGTTGAAT
GAGAAAACCACGAAAGTTATTGAGGCAGCTTTCCAACATGCCCGTTACCCAAGCATGCAAGGAGAGAAATCTGCTGGTTTCTTTGGCAAAGTCTCATATGGCCTAGAAAATTTGGAGATTTACAACCTGTCTATCGGCCGGAGTGACTTTGAGCTGCGTCCAGGGGAAGGCATCGGTCTG
GAGATAAACAACGTCTCCGCTGTGTTCAGTGGCACCATTCAGTACGGATATGGCAGCTGGCTAGTCAATGTTGGACACAGACTTGACTTTGAGGTTGAAACTCAGATTGATCTTGGAATCAACCCAAAGCTTTACTGCGGTAATTCAAAGGTCGCTGCAGACACATCTGATTGT------
---------------TACCTGAATTTTCACAAGTTTCGCCTCTATCTGGAGGGAGACAAGGAACCCAACTGGCTGAAGAAGCTCTTCACTGACTTCATCACCTTCACAGTTAAGCTGGTCGTCAAAGGACAGATCTGTAAAGAAATCAACAAGCTGGCGGACATCCTGGCTGAATTTATA
CAAGACACAGCAGCTAACTTTCTCAGTGATGGCGGTATTAGTGTTGATATTGGTGTAACTACGACTCCTCTCATCACAGCAAACTACATAGAGTCTTACCACAAGGGT------------------------------------------------------------CTGACAACCTAC
------------------------TTAAACTTGACTTCTGTGATCAACGCCTCAGTTTTTCACCCAGATCACCTGACTGAAAACAGGATGCTTTACTTCTGGTTCTCAGATGACATTTTTAAACCACTGATTGCTGCTGCTCATCAAGATGGCCGCTTCCAACTTAACATT---------
---------------------TCATCA------GAAGAC------------------------CTTAAGACACTTTTTGAGACAAACCTCTCCAGCATC------------AAGCCTGAATATGTTGCAAAGTGCTTGTTGGAATCAGCCTCCCCTGAG------CTGAGAGTG------
------------------------------------------TGGAGCTCCTCTGTTCCCACTCTGAACACTTCCACC---GTGGGAACGTCAGTCTGGGCTCAGGCCACTGGAGAGCTCTACTGTGGG------AGTCAAAACAAACCAACGCTGTCC---------------------
---------------TTTCAAATGAACATTACTGTAGATGTCTCAGCTTCCTATGCAGACAAGAAACTTTTTCTCCATGGTAAACCACAACAGATA------------------TCTGTCATCCGA------GCTGAGCTGCCTCAGCAGAATAAACTGATAAACGACGAAGCTCAAGTT
------------GAGTTTATAAGGGAAGCTGTGGAGAAAATAGGCGTTCCTAAAGTCCTGTCTGTTTTGGAGGTGGAGATAACCAGGTTGATGGACAAACAGGGGGCAAACTTGTTTGATATCATTGACCCTGAGGTGCTTCATCAGGAAGGATATATTGTGACTCAGATGGATTTCGGT
TTCCCTCATCATCTTCTTGTGGACTTCCTCAAGAGGACGCTGCAG
