# Supplementary material for: Global expression pattern of genes containing positively selected sites in European anchovy (Engraulis encrasicolus L.) may shed light on teleost reproduction
Source: PLoS One. 2023 Aug 11;18(8):e0289940. doi: 10.1371/journal.pone.0289940 (PMC10420382; doi:10.1371/journal.pone.0289940)
Supplement: S1 File — (ZIP) [file pone.0289940.s008.zip › alignments/anchovy.22860_ANCH.fas]

>ENSONIP00000007427_ONIL
ATGACGTCCATTATCAAGCTAACAGCCGTGTCAGGGGTTCAGGAGGAGACTGCCCTTTGTTACCTGCTGCAGGTGGATGAATTCCGCTTCCTCTTGGACTGCGGCTGGGATGAGAACTTCTCCATGGAAATCATAGATGTTATGAAGAGACATGTTCATCAGGTCGACGCTGTGCTGCTC
TCCCATCCCGACCCCATACACTTGGGAGCCCTGCCATACGCTGTGGGCAAACTGGGGCTGAACTGTACTATCTATGCCACGATTCCTGTCTACAAGATGGGGCAGATGTTCATGTACGATCTGTATCAGTCCCGAAACAACAGTGAAGATTTTACACTGTTCACTCTTGATGATGTGGAT
GCTGCTTTTGATAAGATCCAGCAGCTGAAGTACTCTCAGATTGTCAATTTGAAA---GGAAAAGGGCACGGTCTTTCCATTACTCCTCTTCCAGCCGGTCACATGATTGGAGGCACTATTTGGAAAATTGTGAAGGATGGGGAGGAGGAGATTGTTTACGCCGTGGACTTTAACCACAAG
AGAGAAATCCACCTCAATGGCTGCTCATTGGAGAGCCTCAGCCGTCCATCCTTACTTATTACAGACTCCTTCAATGCGGCGTATGTACAACCACGTCGCAAGCAAAGAGATGAGCAGCTACTTACCAATGTGATGGAGACCCTGCGTGGTGATGGCAATGTCCTTATTGCCGTCGATACA
GCTGGGCGTGTGCTGGAACTGGCTCAGCTCCTGGACCAGATTTGGAGGACGAAGGATGCTGGGCTCGGAGCTTACCCACTCGCTCTGCTTAACAATGTTAGCTACAATGTAGTGGAGTTCTCAAAGTCCCAGGTGGAGTGGATGAGTGACAAGCTCATGAGGTGTTTTGAGGACAAGAGG
AACAACCCGTTCCAATTCCGACATTTGACCCTGTGCCACAGTCTGGCAGACCTGGCCCGTGTACCCAGCCCCAAGGTGGTGCTCTGCAGCCAACCGGACCTTGAGTCAGGGTTTTCTCGAGAACTTTTTATCCAGTGGTGTCAAAATGCAAAAAATTCCATCATCCTGACGTACCGCACC
ACACCTGGAACCTTAGCTCGCTACCTCATCGACAACCCTGGAGAAAAGATGCTGGATCTGGAGGTCAAGAAGAGAGTAAAACTCGAAGGCAAGGAGCTGGAAGAATACCTGGAAAAGGAGAAACTTAAGAAAGAAACTGCTAAAAAACTTGAACAAGCAAAAGAGGTGGATGTGGACTCC
AGCGATGAGAGCGATATGGATGAT------GATCTGGATCAG------------------TCGGCTGTAGTAAAAACCAAACACCACGATTTGATGATGAAGGGCGAGGGCAGCCGTAAAGGCAGTTTCTTCAAACAGGCCAAAAAGTCATATCCAATGTTCCCCACACACGAGGAGAGA
ATCAAATGGGACGAGTATGGAGAAATCATCAGGCTAGAGGAGTTTCTGGTTCCTGAATTGCAAGCCACAGAGGAGGAGAAGAGCAAATTAGAATCTGGTTTGACCAATGGAGATGAACCTATGGACCAGGATCTGTCTGTAGTCCCCACAAAATGCATCTCAAGCACAGAAAGTCTTGAA
ATAAGAGCAAGGGTCACGTACATAGACTACGAGGGTCGCTCTGACGGGGACTCCATAAAGAAGATTATCAATCAGATGAAGCCCAGACAGCTGGTGATTGTTCGTGGGCCACCAGAAGCCAGTCTGGACCTGGCAGAGTCCTGCAAGGCTTTTAGC---AAGGACATCAAAGTTTACACG
CCTAAACTGCAGGAAACTGTGGATGCCACTAGTGAAACCCACATCTACCAGGTGCGGTTAAAAGACTCCTTGGTGAGTTCTCTGCAGTTCTGCAAGGCCAAAGACACGGAGCTAGCGTGGATTGACGGTGTGCTGGACATGCGTGTAGTGAAGGTGGATACCGGTGTGATACTGGAGGAG
GGTGTG---------AAAGACGAGGCG---GAAGAAAGCGAGCTGGCTATGGACATCGCCCCCGATCTTGGCACTGACCCCGTCAACATAGCAGTCGCG---------------------------------------------------------------------------------
GCACAGCGAGCCATGAAGAACTTGTTCGGAGAGGATGAGAAGGAGTTTTCCGAAGAGAGTGATGTCATTCCCACGCTGGAACCACTGCCACCAAACGAGACTCCAGGGCATCAGTCGGTGTTCATCAACGAGCCTCGTCTGTCTGACTTCAAGCAAGTCTTGCTGAGAGAGGGCATCCAG
GCTGAGTTTGTGGGAGGAGTGCTGGTATGCAACAACATGGTGGCCGTCCGCAGAACGGAGGCCGGACGCATTGGCCTGGAAGGCTGCCTGTGTGACGACTATTATAAGATCCGGGAGCTGCTGTATCAGCAGTACGCTGTTGTA
>ENSTNIP00000015194_TNIG
ATGACGTCTATAATCAAGCTGACAGCTGTGTCAGGGGTTCAGGAGGAGTCTGCGCTCTGTTACCTGCTGCAGGTGGATGAATTCCGCTTCCTCCTGGATTGTGGCTGGGATGAAAACTTCTCCATGGACATCATTGATGCAATGAAACGATATGTTCATCAGGTTGACGCCGTGCTGCTT
TCCCATCCTGACCCAATACATCTGGGTGCCCTGCCTTATGCTGTGGGAAAACTGGGTCTAAATTGTACCATTTATGCCACAATTCCAGTCTACAAGATGGGTCAAATGTTTATGTACGATCTCTACCAGTCTCGAAACAATAGTGAAGATTTCACACTGTTCACCCTTGACGATGTGGAC
TCTGCTTTTGATAAGATTCAACAGTTGAAATATTCTCAGATTGTCAGTCTAAAA---GGAAAGGGGCACGGTCTCTCCATCACTCCCCTTCCTGCTGGTCACATGATCGGAGGCACTATTTGGAAAATTGTGAAGGATGGTGAAGAGGAGATTGTTTATGCCGTGGACTTCAACCACAAG
AGAGAGATTCACCTCAACGGTTGCACATTGGAGAGCATTAGTCGTCCTTCCCTACTTATCACAGACTCCTTCAATGCAACATATGTACAACCACGTCGCAAGCAGCGGGACGAGATGCTCCTTACCAATGTGATGGAGACTCTTCGTGGTGACGGTAACGTTCTTATCGCTGTGGATACG
GCTGGGCGTGTGTTGGAGCTGGCACAACTCTTGGACCAGATTTGGAGGACCAAGGATGCTGGACTGGGAGTTTACCCATTGGCACTTCTTAATAATGTCAGCTACAATGTAGTGGAGTTCTCTAAATCACAGGTGGAGTGGATGAGCGATAAGCTCATGAGGTGTTTTGAAGACAAGAGA
AACAACCCATTCCAGTTCCGTCACCTGACTCTGTGCCATAGCCTGGCAGACCTGGCCCGGGTACCCAGCCCTAAGGTGGTTCTGTGCAGCCAGCCAGACCTAGAGTCTGGATTTTCCAGAGAACTGTTCATTCAGTGGAGCAAAGATTCCAAAAACTCCATCATTCTCACGTACCGCACA
ACTCCTGGAACGCTGGCTCGATACCTCATCGATAACCCTGGAGAAAAGCACCTGGATCTGGAGGTAAGGAAAAGGGTGAGGCTGGAAGGAAGGGAGCTGGAGGAATACCTCGAAAAGGACAGAATAAAAAAAGAAGCGGCCAAAAAGCTCGAACAAGCAAAAGAGGTAGATGTGGACTCT
AGTGATGAGAGTGACATGGATGACGACGATGACTTGGACCAG------------------CCAACCACGGTAAAATCGAAACACCACGACCTGATGATGAAATCCGAAGGGAGCCGAAAAGGCAGCTTTTTCAAGCAAGCCAAAAAGTCTTATCCAATGTTCCCGACACACGAAGAGAGG
ATAAAATGGGATGAATACGGGGAAATCATCAGGTTAGAAGATTTCCTGGTTCCAGAATTGCAAGCCACAGAGGAGGAGAAGAGCAAGTTAGATTCAGGGTTGACCAACGGGGATGAGCCCATGGATCAGGATCTCTCCGTTCTTCCCACCAAATGCATCTCCAATGTAGAAAGCCTGGAG
ATTCGAGCAAGGGTCACGTACATAGATTACGAAGGTCGCTCTGATGGCGACTCCATCAAAAAGATCATCAATCAGATGAAGCCCAGACAGCTTGTCATCGTTCACGGGCCGCCAGAAGCCAGCCTCGACCTGGCTGAGTCATGTAAGGCCTTCAGC---AAGGACATCAAGGTCTACACG
CCCAAACTGCAGGAGACCATAGACGCTACGAGTGAAACGCACATCTACCAGGTGCGTCTGAAAGACTCCTTGGTCAGCTCTCTGCAGTTCTGCAAGGCCAAAGACACGGAGCTGGCCTGGATCGACGGCGTGCTGGACATGCGGGTGGTGAAGGTGGACACGGGAGTGATGCTGGAGGAC
GGCGTG---------AAGGAAGAGGCC---GAGGACAGTGAACTGGGAATGGAGATTACCCCTGATCTGGGTATAGAAGCCAGCTCCATTGCAGTGGCA---------------------------------------------------------------------------------
GCACACCGGGCAATGAAAAACCTGTTTGGGGAAGAGGAAAAAGAGGTGTCTGAAGAGAGCGATATCATCCCCACACTGGAACCACTGCCGACTCCCGAGGTTCCAGGTCACCAGTCAGTGTTTATCAACGAGCCCCGACTGTCGGACTTCAAGCAGGTCCTGCTGAGAGAGGGCATCCAG
GCCGAGTTTGTGGGAGGCGTGCTGGTGTGCAACAACATGGTGGCCGTCCGCAGGACGGAGGCTGGGCGGATCAGCCTGGAGGGCTGCCTGTGTGAAGACTACTACAAGATCCGGGAGCTGCTTTATCAGCAGTATGCTGTGGTA
>anchovy.22860_ANCH
ATGACGTCCATCATCAAGCTGACGGCCCTGTCAGGGGTCCAGGAGGAGTCTGCGCTGTGTTATTTACTGCAGGTGGATGAGTTCCGCTTCCTGCTCGACTGTGGATGGGACGAGACGTTTTCCATGGACACTATCGATGTGTTAAAAAGGTATGTCCATCAAGTGGATGCTGTGCTCCTG
TCACATCCGGACCCCATCCACCTGGGAGCGTTGCCCTACGCCGTGGGCAAACTGGGTCTGAACTGCACCATCTATGCCACCATTCCGGTCTACAAGATGGGGCAGATGTTCATGTATGACCTCTACCAGTCACGTCACAACACAGAGGACTTCAATCTCTTCACACTGGACGATGTCGAC
TCGGCGTTTGACAAAATCCAGCAGCTGAAGTACTCGCAGATCGTCAACCTCAAA---GGAAAAGGCCATGGTTTGTCCATCACACCGCTGCCTGCTGGCCACATGATTGGTGGAACCATCTGGAAGATTGTGAAGGATGGGGAAGAGGAGATCGTTTACGCGGTGGACTTCAACCACAAG
AGAGAGATTCATCTGAACGGTTGCTCTCTGGAGACGGTGAGCCGGCCGTCTCTCCTCATCACCGACTCCTTCAACGCCACATACGTGCAGCCGCGACGCAAACAGAGAGACGAGCAGCTACTCACCATCGTCATGGGAACGCTGCGGGCCGACGGGAACTGCCTGATCGCCGTGGATACG
GCCGGCCGGGTTCTGGAGCTGGCGCAGCTGCTGGACCAGATCTGGAGGACCAAGGACTCGGGCCTGGGGGTCTACTCCCTCGCCCTGCTCAACAACGTCAGCTACAACGTGGTCGAGTTCTCCAAGTCCCAGGTGGAGTGGATGAGCGACAAGCTGATGCGCTGCTTCGAGGACAAGCGC
AACAACCCCTTCCAGTTCCGGCACCTGTCGCTGTGCCACAGCCTGGCCGACCTGGCGCGCGTGCCCAGCCCCAAGGTGGTGCTGTGCAGCCAGCCGGACCTGGAGTCGGGCTTCTCGCGCGAGCTCTTCATCCAGTGGTGCACCGACGCCAAGAACTCCATCATCCTCACCTACCGCACC
TCGCCGGGCACGCTGGCGCGCTACCTCATAGACAACCCCGGGGAGAAGATGATGGACCTCGAGGTGAGGAAGCGTACCAAGCTGGAGGGGAAGGAGCTGGAGGAATATCTGGAGAAGGAGAAGATGAAGAAGGAAGCAGCCAAGAAGCTGGAGCAGGCCAAAGAGGTGGAAATGGACTCG
AGTGACGAGAGCGACATGGAGGAC------GAGCTGGACGCGGGTGTTGGCGGCGGCGGCGGCGCGGCGGCGAAGACCAAACACCACGACCTGATGATGAAGGCGGAGGGCGGCCGCAAGGGAGGCTTCTTCAAGCAGGCCAAGAAGGCATACCCCATGTTCCCCGTGCACGAGGAGCGG
ATCAAGTGGGACGAGTACGGCGAAATCATCAGGCCCGAGGAGTTCCTGGTGCCGGAGCTGCAGGCCACGGAGGAGGAGAAGAGCAAGCTGGAGATGGGCATGGCCAACGGGGACGAGCCCATGGACCAGGACCTCTCCGACGTGCCCACCAAGTGCACCTCCAGCATGGAAACCATGGAG
ATCAGGGCGCGTGTGACGTACATCGATTACGAGGGTCGTTCGGACGGCGACTCCATCAAGAAGATCATCAACCAGATGAAGCCTCGTCAGCTGGTCATCGTCAACGGGCTGCCCGACGCCAGCCAAGACCTGGCCGACTCCTGCAAGGCCTTCAGCGGCAAGGACATTAAGGTCTACACG
CCCAAGCTGCAAGAGACGGTGGACGCCACCAGCGAGACGCATATCTATCAGGTGCGCCTGAAGGACTCGCTGGTGAGCTCGCTGCAGTTCTGCCGTGCGCGGGACACGGAGCTGGCGTGGGTGGACGGGGTGCTGGACATGCGCGTGGCCCAGGTGGACACGGGGGTGCTGGCGGAGGAG
GGCCTGGGGCCCGGCCAGGAGGACAGCATGGAGGACGGGGAGCTGGTGCTG---------------CTGGACCCGGAGGCCCAAGCGGCGGCAGCAGCAGCAGCCATTGGCATGGGCATGGGCGTCGGGGATGTGGAGGGCCTGGCAGTGTCCAGCCTGGCAGTGTCCAGCGAGGCAGCG
CAGCGGAAGGCTATGAAGTCGCTGTTTGGCGAAGACGAGAAGGAGGCGGGGGCGGAGAGCGACGTCATCCCCACTCTGGAGCCACTGCCACAAAATGAGATCCCGGGCCACGCGTCTGTGTTCATCAATGAGCCGCGCCTGTCGGACTTCAAGCAGGTGCTCCTCAGGGAGGGCGTGCAG
GCCGAGTTCGTCGGGGGCGTGCTGGTCTGCAACAACCTGGTCGCCGTCAGGAGGACGGAGGCGGGCCGTATCTGTCTGGAGGGGCTGCAGTGTGACGACTACTATAAGATCCGCGAGCTGCTGTATCAGCAGTACGCCGTGGTC
>ENSTRUP00000008788_TRUB
ATGACGTCTATTATCAAGCTGACAGCTGTGTCAGGAGTTCAGGAGGAGTCTGCGCTCTGTTACCTGCTGCAGGTGGATGAATTCCGCTTCCTCCTGGACTGTGGCTGGGATGAAAACTTCTCCATGGACATCATCGACGCGATGAAACGATATGTTCATCAGGTTGATGCTGTGCTGCTT
TCCCATCCTGACCCAATACATCTGGGTGCCCTGCCTTATGCAGTAGGGAAACTGGGTCTAAATTGTACCATCTATGCTACAATTCCAGTGTACAAGATGGGTCAGATGTTTATGTATGATCTTTACCAGTCTCGAAACAATAGTGAAGATTTCACACTGTTCACCCTTGACGATGTGGAT
TCTGCTTTTGATAAGATCCAACAGCTGAAATATTCTCAGATTGTCAATCTGAAAGCAGGAAAGGGGCACGGTCTCTCCATCACTCCGCTTCCTGCTGGTCACATGATCGGAGGAACTATTTGGAAAATTGTGAAGGATGGTGAGGAGGAGATTGTGTATGCGGTTGACTTTAACCACAAA
AGAGAGATCCACCTTAATGGCTGCACGTTGGAGAGCATCAGTCGTCCGTCCTTACTTATCACAGACTCCTTCAATGCAACATATGTGCAACCGCGGCGCAAACAACGAGACGAGATGCTCCTTACCAATGTGATGGAGACTCTTCGTGGTGACGGCAATGTTCTTATCGCTGTTGATACG
GCTGGCCGTGTGCTGGAGCTCGCGCAGCTCCTGGACCAGATTTGGAGAACCAAGGATGCTGGACTTGGGGTTTACCCATTAGCGCTTCTTAACAATGTCAGCTACAATGTAGTGGAGTTCTCTAAATCCCAGGTGGAGTGGATGAGTGATAAGCTCATGAGGTGTTTTGAAGACAAGAGA
AACAACCCGTTCCAGTTCCGTCACCTTACCCTGTGCCATAGCCTGGCGGACCTGGCCCGGGTGCCCAGCCCTAAAGTGGTCCTCTGCAGCCAGCCAGACCTCGAGTCTGGATTTTCCAGAGAACTTTTCATTCAGTGGAGCAAAGATGCCAAAAACTCCATCATCCTCACGTACCGCACC
ACTCCCGGAACGTTGTCCCGATACCTCATCGACAACCCTGGAGAAAAGCACCTGGATCTGGAGGTGAGGAAACGGGTGAAGCTAGAAGGCAGGGAGCTGGAGGAATACCTCGAAAAGGACAGAGTAAAAAAAGAAGCAGCCAAAAAGCTCGAACAGGCAAAAGAAGTAGATGTGGACTCC
AGTGATGAGAGCGACATTGATGAT------GACTTGGAGCAG------------------CCGACGATCGTGAAATCTAAACACCACGACCTGATGATGAAATCCGAGGGAAGCCGAAAGGGCAGCTTTTTCAAGCAAGCCAAAAAGTCTTATCCAATGTTCCCGACACATGAAGAGAGG
ATAAAGTGGGATGAATATGGGGAAATCATCAGGCTAGAAGATTTCCTGGTTCCAGAATTGCAAGCCACAGAGGAGGAGAAAAGCAAGTTTGATTCAGGGCTGACCAACGGGGATGAGCCCATGGATCAGGATCTTTCTGTTCTTCCCACCAAATGCATCTCCAATGTAGAAAGTCTGGAG
ATCCGAGCAAGGGTCACATACATAGATTATGAGGGCCGCTCTGATGGCGACTCCATCAAAAAGATCATCAATCAGATGAAACCCAGACAGCTAGTCATCGTTCACGGGCCCCCAGAAGCCAGCCTTGACCTGGCCGAGTCATGTAAGGCCTTCAGC---AAGGACATCAAGGTCTACACA
CCCAAACTGCAGGAGACCATCGACGCCACGAGTGAAACGCACATCTACCAGGTGCGTTTGAAGGACTCCTTGGTCAGCTCTCTGCAGTTCTGCAAGGCCAAAGACACGGAGCTGGCCTGGATCGACGGCGTGCTGGACATGCGGGTGGTGAAAGTGGACACAGGAGTGATGCTGGAGGAC
GGCGTG---------AAGGAAGAGGGC---GAGGACAGCGAACTGTCAATGGAGGTCACCCCTGATCTGGGTATAGAACCTAGCGCCATCGCGGTGGCG---------------------------------------------------------------------------------
GCACAGCGGGCCATGAAAAACCTGTTTGGGGAGGAGGAAAAGGAGCTGTCTGAAGAGAGCGACATCATTCCCACGCTGGAGCCACTGCCTACACCTGAGGTTCCAGGTCATCAGTCGGTGTTCATCAACGAGCCGCGACTGTCGGATTTCAAGCAGGTCCTCCTGAGAGAGGGCATCCAG
GCCGAGTTTGTGGGAGGCGTGCTGGTGTGCAACAATATGGTGGCCGTCCGCAGGACGGAGGCCGGGCGGATTGGCCTGGAGGGCTGCCTGTGTGAAGACTACTACAAGATCCGGGAGCTGCTTTATCAGCAGTACGCTGTGGTG
>ENSDARP00000047211_DRER
ATGACGTCCATCATCAAGCTGACGGCTCTATCCGGAGTCCAGGAGGAATCAGCTCTGTGTTACCTGCTTCAGGTGGACGAGTTTCGCTTTCTGCTCGACTGCGGCTGGGATGAAACTTTCTCCATGGACATCATAGATTCCCTGAAGCGGTATGTGCATCAGGTGGATGCAGTGCTGCTT
TCTCACCCTGATCATGTGCATTTGGGTGCTTTGCCGTATGCTGTGGGCAAACTGGGGCTCAACTGTACCATCTATGCCACCATCCCAGTCTACAAAATGGGCCAGATGTTCATGTATGATCTCTATCAGTCTCGACACAACACAGAAGATTTCACTCTCTTCACGCTGGACGACGTCGAT
TCGGCTTTTGACAAAATCCAGCAACTGAAATACTCACAGATCGTCAACCTGAAA---GGGAAAGGTCACGGTCTGTCCATCACACCGCTTCCTGCGGGTCACATGATCGGCGGCACTATCTGGAAAATAGTGAAGGATGGAGAGGAAGAGATCATCTATGGTGTGGATTTCAACCACAAG
AGGGAGATTCATCTGAACGGCTGCTCGCTGGAGTCTCTCAGCAGACCCTCTCTCCTCATCACAGACTCCTTCAACGCCTCGTATGTTCAGCCTCGCAGAAAACAACGAGACGAGCAGCTGCTCACCAATGTGATGGAGACTCTGCGGGGCGATGGGAATGTGCTGATCGCAGTGGATACA
GCGGGACGGGTGCTGGAACTGGCCCAGCTCCTGGATCAGATCTGGAGGACCAAAGATGCAGGACTGGGGGTTTATTCACTCGCTCTGCTCAACAACGTCAGCTACAACGTGGTGGAGTTCTCAAAGTCCCAGGTCGAGTGGATGAGCGACAAATTGATGCGCTGCTTCGAAGACAAGAGG
AACAACCCTTTCCAGTTCCGCCACCTGTCACTCTGCCACAGCCTGTCTGACCTGGCTCGAGTTCCCAGCCCAAAGGTGGTTCTGTGCAGTCAGCCGGATCTGGAATCAGGCTTCTCTCGGGAGCTCTTCATACAGTGGTGCCAAGACGCCAAAAACTCGGTCATCCTCACCTACAGGACC
ACACCTGGAACACTGGCCCGATACCTCATAGATAACCCCGGGGAGAAGAGGATAGAGCTGGAGATAAGAAAGCGTTGCCGACTGGAGGGACGAGAACTAGAGGAGTACATGGAGAAAGAGAGGATGAAGAAAGAAGCTGCCAAAAAACTGGAGCAGGCAAAAGAAGTGGACCTGGACTCG
AGTGATGAGAGCGATATGGAGGAT------GATCTGGAGCAG------------------CCGGCGGTAGTGAAAACCAAACATCACGACCTGATGATGAAGGGCGAAGGCGGCAGGAAGGGCGGATTCTTCAAACAGGCCAAGAAATCCTACCCGATGTTCCCTACACACGAGGAGAGA
ATCAAGTGGGATGAGTATGGAGAGATCATCAGGCCTGAGGATTTCCTAGTCCCGGAGCTTCAGGCCACAGAAGAGGAGAAGAGTAAGCTGGAGTCTGGACTGACTAACGGAGAGGAGCCCATGGAGCAGGACCTGTCGGACGTGCCCACCAAATGCACCAGCACCACCCAGACACTGGAC
ATCAGAGCCCGAGTGATGTATATCGACTATGAAGGCCGATCTGATGGCGACTCCATCAAGAAGATCATCAACCAGATGAAGCCCCGCCAGCTGATCATCGTTCACGGGCCGCCAGATGCCAGTCAGGACCTGGCTGAATCTTGCAAGGCCTACAGTGGGAAAGACATTAAGGTTTACATT
CCCAAACTGCAGGAGACGGTGGACGCAACCAGCGAAACACATATTTACCAGGTGCGACTGAAGGACTCTCTGGTCAGCTCTCTGCAGTTCTGTAAGGCCAGAGACACAGAGCTGGCCTGGATCGACGGCGTTCTGGACATGCGTGTGGAGAAAGTGGACACGGGTGTAATCGTGGAG---
---CTGGGAGAGGCGAAGGACGAGGCAGAGGAAGGAGGAGAGCAGGGGATGGAGGTGACAGAGGAGCTGAACACCGAGCCCAGCACTGCAGCCGCCGCA---------------------------------------------------------------------------------
AACCAGAGGGCCATGAAGACTCTGTTTGGAGAAGACGAGAAGGAGATTTCAGAGGAGAGCGATGTCATTCCTACACTGGAGCCACTGCCGGCACATGAGGTCCCGGGGCATCAGTCTGTGTTTATCAACGAGCCACGGCTGTCTGACTTTAAGCAGGTTCTGCTGCGTGAAGGCATTCAG
GCTGAGTTTGTTGGTGGAGTTCTGGTGTGTAATAATCTGGTGGCCGTCAGGAGGACTGAAGCGGGCCGCATCTGTCTGGAAGGCTGCCATTGTGACGATTACTACAGGATCCGTGAGCTGTTGTACGAACAGTACGCTGTCGTT
>ENSGACP00000011130_GACU
ATGACTTCCATTATCAAACTGACAGCCGTATCAGGTGTTCAGGAGGAGTCGGCCCTCTGCTACTTGCTGCAGGTGGATGAATTCCGCTTCCTCCTGGACTGCGGCTGGGATGAGAACTTCTCCATGGACATCATCGATGCTATGAAACGATATGTTCATCAGGTCGATGCTGTGCTCCTC
TCCCACCCGGACCCCATTCACCTGGGAGCCCTTCCATACGCTGTGGGGAAACTGGGTCTCAACTGCACTATCTATGCCACAATTCCCGTCTACAAGATGGGTCAGATGTTCATGTATGATCTATACCAGTCTCGAAACAACAGTGAAGACTTCACACTTTTCACCCTTGACGATGTGGAC
TGCGCTTTTGATAAAATCCAGCAGCTGAAATACTCTCAGATTGTCAATCTGAAA---GGGAAAGGGCACGGCCTTTCCATCACTCCACTTCCGGCCGGTCACATGATTGGAGGCACCATTTGGAAAATTGTGAAGGATGGCGAGGAGGAGATTGTTTATGCTGTTGACTTCAACCATAAG
AGAGAAATACACCTCAACGGCTGCACGTTGGAGAGCATTAGTCGTCCGTCTTTACTCATCACAGACTCCTTCAATGCAACTTACGTACAGCCACGTCGCAAACAGAGGGATGAGCTGCTCCTAACGAATGTAATGGAGACCCTTCGTGGTGACGGCAACGTCCTTATTGCCGTGGACACA
GCCGGGCGCGTGTTGGAGCTGGCGCAGCTGTTAGATCAGATTTGGAGGACAAAAGACGCCGGGCTGGGAGCGTACCCGCTAGCTCTGCTGAACAATGTCAGCTACAATGTGGTGGAGTTCTCAAAGTCCCAGGTGGAGTGGATGAGTGACAAGCTCATGAGGTGCTTTGAAGACAAGAGG
AACAACCCCTTCCAGTTCCGTCACTTGACCCTGTGCCACAGTCTGGCGGACCTGGCCCGGGTGCCCAGCCCCAAGGTGGTGCTTTGCAGCCAACCGGACCTCGAGTCTGGCTTTTCCAGAGAACTCTTCATCCAGTGGTGCCAAGACGCCAAAAACTCTGTCATCCTGACCTACCGCACT
ACGCCTGGAACGCTGGCCCGCTACCTCATAGACAATCCTGGGGAGAAGATGCTGGATCTGGAAGTGAGGAAGAGAGTGAAGCTGGAAGGCAAGGAGCTGGAAGAATACCTTGAAAAAGACAAAGTTAAGAAAGAAGCAGCTAAAAAACTGGAACAAGAAAAGGAGGTGGATGTTGACTCG
AGTGACGAGAGCGATTTGGACGAC------GATCTCGATCAG------------------CCTGCCGTCGTTAAAACGAAACACCACGACCTGATGATGAAGAGCGAGGGGAGCCGCAAAGGCAGCTTCTTCAAACAAGCCAAAAAGTCGTATCCAATGTTCCCAACACACGAGGAGCGA
ATCAAGTGGGACGAGTACGGCGAAATAATCAGGCTAGAAGACTTTCTGGTTCCTGAACTTCAAGCCACAGAGGAGGAGAAAAGCAAAATGGAATCTGGGTTGACCAACGGCGACGAGCCCATGGACCAGGATCTCTCTGTTGTTCCCACCAAATGCATCTCCAGTGTAGAAAATCTTGAA
ATTAGAGCGAGGATAATGTACATAGACTACGAAGGTCGCTCTGATGGCGACTCCATCAAGAAGATTATTAATCAGATGAAGCCCAGGCAGCTGGTGATCGTCCGCGGGCCGCCGGAAGCCAGTCTCGACCTGGCCGAGTCCTGCAAGGCCTTCAGC---AAGGACATCAAGGTCTACACA
CCCAAACTGCAGGAGACCATAGACGCCACCAGTGAAACGCACATCTACCAGGTGCGGTTGAAAGACTCCTTGGTGAGCTCCCTGCAGTTCTGCAAGGCCAAAGACACGGAGCTGGCCTGGATCGACGGCGTGCTGGACATGCGCGTGGTGAAGGTGGACACGGGCGTGATGCTGGAGGAG
GGTGTG---------AAAGAGGAGACG---GAGGACGGCGAGGTGGCCATGGACGTCGCCCCAGACCTCGACATCGACCACAACCCTACTGCGGTGGCA---------------------------------------------------------------------------------
GCCCAGCGGGCCATTAAAAACCTGTTTGGGGAGGACGAGAAGGAGGCGTCGGAGGAGAGCGACGTCATCCCCACGCTGGAGCCACTGCCAGCACAAGAGATATCTGGACATCAGTCGGTGTTCATCAACGAGCCTCGCCTGTCCGACTTCAAGCAGGTCCTGCTGAGGGAGGGCATCCAG
GCCGAGTTCGTGGGAGGAGTGCTGGTGTGCAACAACATGGTGGCCGTCCGCAGGACGGAGGCCGGACGCATCGGCCTGGAAGGCTGCTTGTGTGACGACTACTACAAGATCCGGGAGCTGCTGTATCAGCAGTACGCCGTGGTA
>ENSXMAP00000017128_XMAC
ATGACTTCCATTATCAAGCTGACAGCCGTGTCGGGGGTCCAGGAGGAATCGGCTCTTTGCTACCTGCTTCAGGTGGATGAATTTCGTTTCCTCCTGGACTGTGGATGGGACGAGAACTTCTCAATGGACATTATTGATGCCATGAAGCGATATGTTCACCAGGTTGATGCAGTCCTGCTG
TCGCACCCTGACCCCATTCACTTGGGAGCCCTGCCCTATGCTGTGGGCAAACTGGGTCTGAACTGCACCATCTATGCCACCATTCCTGTCTACAAAATGGGTCAGATGTTCATGTACGATCTCTATCAGTCAAGAAGCAACAGTGAAGATTTCACGCTCTTCACCCTGGATGACGTGGAC
AGTGCTTTTGATAAAATCCAGCAGCTGAAATACTCACAGATTGTCAATCTGAAA---GGAAAGGGGCATGGTCTGTCGATCACTCCGCTCCCAGCTGGACACATGATCGGAGGCACCATTTGGAAAATTGTCAAGGACGGGGAGGAGGAAATAGTTTATGCAGTGGACTTCAATCATAAG
AGAGAAATCCACCTTAACGGCTGCACACTGGAGAGCATTAGTCGACCATCTTTACTCATTACAGATTCCTTCAATGCTGCTTATGTACAGCCACGCCGCAAACAAAGAGACGAGCAGCTGCTTACAAATGTAATGGAGACCCTGCGTGGTAATGGTAATGTCCTTATTGCCGTGGACACG
GCCGGCCGCGTGTTGGAGCTAGCGCAGCTCCTCGACCAGATTTGGAGGACGAAGGATGCTGGGCTCGGAGTTTACCCGCTAGCACTGCTCAACAACGTCAGCTACAACGTGGTGGAGTTCTCCAAGTCCCAGGTGGAGTGGATGAGTGACAAACTCATGAGGTGTTTTGAGGACAAAAGG
AACAATCCGTTCCAGTTCCGACACTTGAACCTTTGCCACAGTCTGGCAGATCTGGCCCGGGTACCCAGCCCAAAGGTGGTGCTTTGCAGCCAACCGGACCTTGAGTCTGGCTTCTCCAGGGAGCTCTTCACCCAGTGGTGCCAAAATGCAAAAAATTCTATCATCCTTACTTATCGCACC
ACGCCTGGCACCCTGGCCCGCTATCTCATCGACAATCCTGGAGAAAAGATGCTGGATTTGGAGGTCAGAAAACGAGTAAAACTGGAAGGGAAGGAGCTGGATGAGTATCTTGAAAAGGAAAAAATAAAGAAAGAAGCAGCTAAAAAACTGGAGCAAGCCAAAGAGGTGGATGTGGATTCA
AGCGATGAGAGCGATATGGAAGAC------GATCTGGATCAG------------------CCAGCTGCGGTGAAAACCAAACATCATGACCTGATGATGAAGGGAGAGGGGAGCCGCAAAGGAAGCTTCTTCAAACAGGCCAAAAAGTCATATCCCATGTTCCCGGTGCATGAAGAGAGA
ATCAAGTGGGACGAGTATGGCGAAATCATCAGGATTGAAGATTTTTTGGTTCCTGAACTGCAAGCCACAGAAGAGGAGAAGAGCAAACTGGAATCTGGGCTGACAAATGGCGACGAACCCATGGACCAGGATTTGTCTGTCGTTCCTACAAAATGTGTCTCAAGTGTTGAGAATTTTGAA
ATAAGAGCGAGGGTGACGTATATAGACTACGAAGGTCGCTCTGATGGCGACTCCATAAAGAAGATCATAAATCAGATGAAGCCCAGACAGCTTGTGATCGTTCACGGGCCACCAGAAGCAAGTCTGGACCTGGCTGAGTCCTGCAAAGCTTTCAGC---AAAGACATCAAAGTTTACACA
CCCAAACTGCAGGAGACTGTGGACGCCACCAGCGAGACACACATCTACCAGGTGCGGCTGAAAGACTCCCTGGTGAGCTCTTTGCAGTTCTGCAAGGCCAAAGACACGGAGCTGGCCTGGATCGACGGTGTGCTGGACATGCGCGTCGCCAAGGTGGACACCGGCGTGATGCTGGAGGAG
GGTGTG---------AAAGAGGAGGCG---GAGGACAGCGAGGTTCCCATGGACACCGCCCCCGAGCTTGGCATCGACCACAACGCCACGTCCGTGGCG---------------------------------------------------------------------------------
GCGCAGCGTGCCATGAAGAACCTGTTTGGAGAGGATGAGAAGGAGATGTCGGAGGAGAGCGACGTCATTCCCACTCTGGAGCCGCTGCCTCCCACTGAGATTTCAGGCCATCAGTCTGTGTTCATCAACGAGCCTCGGCTGTCTGACTTCAAGCAGGTCTTACTGAGAGAGGGCATCCAG
GCTGAATTTGTGGGTGGAGTTCTGGTGTGCAACAATGTGGTGGCCGTCCGCAGGACGGAGCCTGGACGCATCGGCCTAGAAGGCTGCCTGTGTGACGACTACTATAAGATCCGGGAGCTGCTGTATCAGCAGTACGCTGTTGTG
