# Supplementary material for: Global expression pattern of genes containing positively selected sites in European anchovy (Engraulis encrasicolus L.) may shed light on teleost reproduction
Source: PLoS One. 2023 Aug 11;18(8):e0289940. doi: 10.1371/journal.pone.0289940 (PMC10420382; doi:10.1371/journal.pone.0289940)
Supplement: S1 File — (ZIP) [file pone.0289940.s008.zip › alignments/anchovy.22976_ANCH.fas]

>ENSONIP00000021963_ONIL
---------------ATGAGTGCTGTAGGTTTTTGTGGAAACTGGATTATTGTCACCTGCGACAAAAAACTCTTTGCAGTCCATACAAAGGAAGCCAGAGAACCATTTGTGTTTGACTGCAGCACTGCTGAGAAGAAGCCTAAGAATACACAGGATGAGAAGAACAGTGATGGCGGTTCC
TCAGAAGAAACAGGAAGTGATAAAGTCCTCGCCTTTGCTGTATCTCCATCTGGAAAGCTGCTGGCACTGAGTGATGACACCAAGAGACTAGTTCTGTTTAGCTGTGAGCCTTCATGGCACTGTATCAGCATC---AGGTGGGTGGTGAGGAGGTGCACGTCCCTGGTGTTTACCCAGGCT
GAGGATGAGCTGCTGGTGGCGGACAAATCAGGAGATGTGTACGCTTTTTCGGTGGTTGAGCCACAGAAAGAAGGCGAGCTGAAGATGGGCCACCTATCCATGCTGCTAGCTCTGACAGTGTCGCTGGATGACAAGTACATCATCACAGCTGACCGTGATGAGAAGATCAGAGTGAGCCAT
CTCAGGTCTCCATACAACATCCAGTCCTTCTGCCTGGGGCATCGTCAGTTTGTCAGCGCCCTGCAGATCCTGTCCACACATCCACACTGGCTTCTGTCTGGATCAGGGGATGGGACTTTGAAGCTGTGGGACTATGAATCTGGCTCTGAGCTGCAGAGCTGCGACCTCAGACAG------
CTTGATGAGACC---ACGAGCTCTGAGGCTGACAAAGACAAG------------------------------------------------------TTTAATGCTCAGGATCCAACAGTGTGCCGAGTTACCAGCTCGACTGATGGTCAGTATGTAGCTGTGCAGTGTGACAGGGTGCCC
ATACTTCAGCTTTTCACTCTGACTCAGAAGGACAATGAGAAGCTTGTGCCACACAGCAGGATCTCCCTACCCTGCTGTCCCCTGGACGTGAACTTTGACCCGGAAGGACGACTGTGGGTGCTGATGGACTCTAGTGACGCACCA------------------------------------
---CTTCAAATCTACTCACTGACACACAGCTCCTGGGAGGTATGTGTTGCTCATGTACCTGAACTTAACAGAGTGACTAAAGCCTTCAGGCCACACTGGGAGACACTTGAAGGTGAGTTCAAGACCAATAACCGCTTTGAGCAGCTGCACAAGGTGACCTTTGACAATGTGGCGGTGTAC
CTCCAGAAGAAACAACAAAGGCTGGAGGAGCAGCAGCTGAAGAGGAGCGGGGGTCAAAGA---GCAAAGTGCAACAAGAGGGCCAAGAAGGAAACTGAGGCGGTGACTCAG---------------------------------------------CCATTTGCC---------------
------------------------------------------
>ENSTNIP00000006871_TNIG
---------------------------------------------------------------------------------------------------------TTTGTGTTCGACTGCAGCTCAGCAGAGAGGAAACCAAAAAGCTCCAAGGATGAAAACAGC---------GGAGCC
GCAGAGGAGACAGGAAGTGACCGGATCCTGGCCTTCTGCACGTCTCCATCCGGAAAGCTGCTGGCGCTGACGGATGACAGCAAGAGGCTGGTGCTGCTCACCTGTGAGCCGTCGTGGCGCCGCCTCAGCACCAGGAGGTTCGTGGCGAGGAGAAGCACATCGCTGCACTTCACCAACGCC
GAGGACGAGCTGCTGGTGGCGGACAAGTCAGGTGACGTGTACCCCTTCTCCGTGGCGGACGCAGGG---GGAGGCGAGCTGCTGATGGGTCACCTGTCCATGCTGTTGGCTGTGACCACGTCACCTGACGACAGGTACATCATCACCGCCGACCGCGACGAGAAGATCAGAGTGAGCCAC
CGCGCGTGTCCGTACAACATCCGCTCCTTCTGTCTGGGGCATCAGCAGTTCGTGAGCGCCCTGCTGGTCCCGCCCACTCACCCCTGCTGGCTGCTCTCGGGGTCGGGGGATGGAACAATAAAGCTGTGGGATTACGAGCGCGGCCGCCGGCTGCAGAGCTGTGACATCACAGCG------
CCCGAG---------ACCCTGGCTGACCTCTCGTTTCCCAGA------------------------------------------------------------------GTGCATACGGTGTCCCGGGTGTGCGGCTCTGCTGACGGCCGGTTGGTGGCTGTTGTGTGTGAGAGGGTGTCG
GTGGTGCACTTCTTCACCCTCCGCCCCGACGGTGAGCACCGGCTGGTTCCCCACAGCAGGCTGCCCCTCCCACACTGCCCTCTGGACCTGACCTTTGACCCCGAGGGTCGCCTGTGGGTGCTGCTGGACCGTGAGGTAGGCTCCGCTGCAGGTCTACACCCTCCGCCAGTGGTGATGTGG
CTTCTGCAGGTG---------------------------------GACCCTGAGGACAGTCACCTGACCAGAGTGACGGAGGTCTTCAGAGAGCACTGGGAGACCCTAGAGGCGGCGCTGAGGACGAGCGCCCGCCTGGAGCACCTGCAGAAGGAGAGCTTTGACAACGTGGCAGCGTAC
CTGCAGAAGAAGCAGCAGAGGCTGGCGGGCCAGCAG---AAGAGGGCGGGG---------------------------------------------------------------------------------------------------------------CCTCCCGGCGCCGGCGCC
CTCAAACGAGCAAAGATGGCGGAAGCGGCTAGACTCACCTGC
>anchovy.22976_ANCH
------------------------------------------------------------------------------------------------------------------------------------------------------------------------------------
------------------------------------------------------------------------------------------------------------------------------------------------------------------------------------
---------------------------------------CACACACACTCACACACTCACACACACACACAAGGCACGCTGCAGCTCGGACACCTCTCCATGCTCCTCGCACTGGTGGTGTCACCAGATGATCGGTTCGTCATCACAGCTGACAGAGACGAGAAGATCCGAGTCTCCCTG
AAAGCAGCGACACACAACATCCAGGCCTACTGCCTAGGACACACACAGTTTGTCAGTTGTCTGTTTCTTCCTCCCTGCTGCCCTGATCGCCTGCTGTCTGGATCCGGAGACGGCCTCGTCATGCTATGGGAGTACTCAACTGGCCGTCGGCTGCAGAGTCTGGACATGAGAGAA------
ATACACCAACAACCAGAAGAC------------------GAG------------------------------------------------------------------AGGTTGTGTGTGAGACGCATCAGCAGTTCCACAGATGGGAAACACCTGGCAGTGCTGTGTGACGGGTTGCCA
CGGCTACAGCTGTTTGCGATG---------ACATCAGACAAGGCCACGCCCACCCAGAGTCTCCCTCTGCCCTCGTCGCCGCGGGATACGACCTTTGACCTGCAGGGACGACTCTGGATCCTATTGGACGACACACACACACCG------------------------------------
---GCTCTGCTCTACACACACACGGGAGACACCTGGGAGCAGTGTGATGCAGGACAGCCGGACCTGAAGAGAGTGACGGACGTTCTCACCAAACACAACCTGCCGCTCCCAGGTGTGTGTGTGTCT---------------CAGCTGTACAAAGTGGCGTTTGACAACACCGCCACCTAC
AGGCAGCGTAAGGAAGAGCGTCTT------------------------------CAGAAG---ACTGAGCCCAACACCAACACCAAGGCCAAGGCCAAGGCCAGCCCGCAACGCAACGGGGCCAAGCGGCCGCGACACACACACCAGACGCCGCCTAGCAACGCC---------------
------------------------------------------
>ENSTRUP00000005136_TRUB
---------------ATGGCGGCTCTCGGCTTCAGTGGATCCTGGTTGATCTTCAGCTGCGGCACCAAACTGGTGGCTGTCGACACCACGCAGAGCAGAGAAGCCTTTGTGTTTGACTGCAGCTCCGCAGAGAAGAAACCAAAGAGCAGGAAGGATGAAGACAGT---------GGCGCC
GCCGAGGAGACAGGAAGTGATCGCGTCCTGGCGTTCTGCACGTCTCCGTCCGGAAAGCTGCTGGCGCTGACTGATGACAGCAAGAGGCTGGTGCTGTTCACCTGTGAGCCGTCGTGGCGCTGCATCAGCACC---AGGTTTGTGGTGAGGCGATGCACAGCGCTGCAGTTCAGTAACGCC
GAGGACGCGCTGCTGGTGGCGGATAAATCGGGCGACGTGTACTCGTTCTCAGTGGCGGAGCCGCAGCTGGAGGGCGAGCTGAAGATGGGTCACCTGTCCATGTTGCTGGCGGTGACCACGTCCCCCGATGACAGGTACATCATCAGCGCCGACCGCGACGAGAAGATCAGAGTGAGTCGT
CTGGGGTCTCCGTACAACATCCAGTCCTTCTGTTTGGGACATCGGCAGTTCGTCAGTGCCCTGCTGGTCCCGCCCACTCATCCACGCTGGCTGCTCTCGGGCTCAGGGGATGGAACGATAAAGCTGTGGGACTACGAGCACGGCCGTCGGCTGCAGAGCTGTGACATCACAGCG------
CTCGAAGACGCGCCGACCGCTGGCGACCAGGAGGTCAGCGAG------------------------------------------------------------------AATGCAACAGTGTCCCGACTCAGCTGCTCTGCTGATGGGCGGTTTGTGGCCGTGCTGTGTGAGAGGGTGCCG
GCGCTGCAGTTCTTCACATTCCACCATGATGGTGAACACAAACTGGTTCCCCACAGCAGGCTGCCCCTCCCCCACTGCCCACTAGACCTGACCTTTGACCCCGAGGGCTGTCTGTGGGTTCTGATGGACTGTGATGACGTCCCT------------------------------------
---CTGCAAGTCTACACCCACAGCCAGGACTGCTGGGAG---AGAAACCCTGACAAAAGCCACCTGAGCACCGTGATGGAAGTCTTCAGAGAACACTGGGGGGCGCTGGAGGCGGCGCTGAGAGCGAGCGCGCGCTTGGATCACCTGCAGAAGGAGAGCTTTGACAACGTGGCGGCGTAC
CTGCAGAAGAAGCAGCAGCGGCTGCAGGAGCAGCAGCGGAAGAGGGCGGGG---------------------------------------------------------------------------------------------------------------CCT---------------
------------------------------------------
>ENSDARP00000109363_DRER
---------------ATGGCTGTAGTGTGTTCAAAAGCTGACTGGTTTGTTACAAGTTGTTCTACTACTTTAGTTGCTGTAAACCTTAAGCAGTCTAGAGAGCCTTTTGTGTTTGACTGTTCCAAAGCTGAGAAAAAACCTAAAGAAGCTGATGTTGATAACAAAAGTGCTGGGGAGGGA
TCAGAAGAGAAGGACAGTGACAGTATCCTTGCGTTTGCCATCTCAGCATCTGGAAAGCATGTAGCGCTTACGGATGATCACAAACGACTTGTTCTCTTCTGCACTGAACCATCATGGAAGTGCATTAGTACA---CGGTGGGTTGTGCGGCGGTGCACTTCTCTTGCATTTACTCAAGCT
GAGGACGAACTCTATGTGGCAGATAAGTCTGGAGATGTGTATTCATTCTCCATTCTGGAGCCACATAAAGCAGGAGAGCTGAAGCTGGGACATCTATCTATGTTACTTGATGTGGCTCTTTCCCCAGATGATAAATATATCATAACGGCTGACCGAGATGAGAAGATCAGAGTGAGTTTT
CGGCGTTCACCCTACAACATTCAGGCTTTCTGTCTGGGCCACACAGAATTTGTCAGTTCATTGCTTGTGCCTGCAGGGCATCCTGACTGGCTTCTCTCAGGTTCAGGAGATGGCACAGTGAATGTCTGGCATTACGAGACTGGTCGCCGATTACACAGTGTGGACATGAGGAAATTCGGG
CTTGACTCAGAAAACACAGAA------------------AAG------------------------------------------------------------------AGGTTTGCGGTCAGCCGGATCATCAGTTCACCAGATGGACAACATGTCGCTGTTCAGTGTGAGGGATTCCCC
TCAGTTCAGCTGTTCACAGTGGATTGTGGGACAGAGAGCCTCCTGAAACCTGCAGACACGCTGACTCTTCCTCTCTCGCCATGGGACGTGACCTTTGACTCAGAAAACCAGCTGTGGGTTTTGCTGGAGAGTGAAGACATGAAG------------------------------------
---GTGCTCCTGTATCGACACTCTGAGCAGCACTGGAGGCTGTGTGACTCTGAGAGCCCTGAACTGAAGAAGGTCACTAATGCATTACAGACTCAATGGCATCTCTTTAAAGGTTCTGTGGGACTGGAAAGTCAGTTTAAACATCTTTATAAAGTGAACTTTGACAATATGGCTTCATAC
TTACAAAAGAAACAGGAAAGACTAGACCTGGAGAATAAGAAGAGAGCAGCAGCAGCAAATGGCTCAAAACCCAACAAAAAAAGTAAAACCGAGAGCGGCCCTGTGCCACAA---------------------------------------------AGCACCAGC---------------
------------------------------------------
>ENSGACP00000001881_GACU
ATGCACACAACAAGCATGACTGCCGTTGGTTTCTGTGGAGAGTGGTTGATCGTCACATGCGACAAGAAGCTCGTAGCCATCAACACCAAACAGGCCAGAGAACGGTTTGTCTTTGACTGCAGCACAGCTGAGAAGAAGCCAGCGGAT---------------GGGAATGATGCCGGTGCC
TCGGAGGAAGTGGGAAGGGACAAAGTCCTTGCTTTTGCCGTGTCTTCATCTGGAAAGCTGGTGGCGCTGACCGATGACTCCAAGAGACTGGTCCTGTTCCGCTGTGAGCCATCATGGCAGTGTATCAGTATC---AGGTGGGTGGTGAGGAGATGTACCTCGCTGATGTTCAATAAGGCG
GAGGACGCGCTGCTGGCGACTGACAAATCAGGCGATGTCTACTCCTTCTCAGTGGAGACGCCTCAGCGAGAGGGCGAGCTGAAGATGGGCCACCTGTCTATGCTGCTAGCTGTCAGCATGTCGCCAGATGATAAGTACATCATCACAGCAGACCGCGATGAGAAGATTCGAGTGAGCCCT
CTCACGTCTCCACACAACATCCAGTCCTTCTGCCTGGGACATCAACAGTTTGTCAGTGCTCTGCTGGTCCCTTCGGCTCATCCACACTGGCTGCTCTCTGGATCTGGGGACGGGACCATGAAGCTGTGGGAGTACGAGTCTGGCCGTAAGCTACAGAGCTGGGACTTGAAGGAG------
CTTGACCCTGAG---GCACAACACAAGGAACACCGTTCAAAGGGAACCGGCAGAATTTGTTTTTACGAGCAAAGCAGTTTCTTTGTATTGATTATGTTTAATGTTACAGAC---------------------------------------------------------------TTAGTG
ATATTTCAGTTCTTTACCCTGGACCTGGAGGGCAAAGAGAAGCTGGTGCCACAGAGCCGGCTGTCCCTGCCCCACTGTCCCCTGGACATTGCCTTTGACCCAGAGGGCCGTCTCTGGGTGCTGATGGACTCCACTGATGCACCG------------------------------------
---CTCCAAATCTATACACACAGGCGAGACTTCTGGGAG---TGTGATGCGGAGAGCCCCGAACTGAACGGTGTGACTGAAGCCTTCAAGCCACACTGGGAGACACTGGAGGGTGAGTCCAGGAGCGAAAGCCGCTTCGAGCATCTGCACAAGGTGAGCTTCGACAACGTGACTGCATAC
TTGCAGAAGAAGCAGCAGAGACTGGAGGAGCAGCAGTTGAAG------------------------------------------------------------------------------------------------------------------------GAG---------------
------------------------------------------
>ENSXMAP00000009484_XMAC
---------------ATGGCTTGTTTGGGTTTCTGTGGGGAATGGTTTCTGTCAACCTGCAGCAGCAAACTCATAGCGATCCATACCAAAGAGCCCAGAGAACTGTTTGTGTTTGACTGCAGCCATGCTGAAAAGAGGCTAAAAATAGCAAAGGATGTAAATAGCAGTGAT------GCA
TCAGAGGACACCGGAAGTGACACGGTCCTTGCTTTTGCAGTGTCTTCATCTGGCAAATTGATGGCGATAACTGATGACACCAAACGACTGATCCTGTTTCAGTGTGAACCTTCATGGCACTGCATTAGCATC---AGGTGGGTGATTAGGAGGTGCACATCACTAGTGTTCAGCCCGGCT
GAAGATGAACTGCTGGTGGCTGACAAGTCTGGAGATGTTTACTCCTTTTCTGTGGTTGAACCAGAGAAGGACGGTGAGCTGAAGATGGGTCACCTTTCGATGTTGCTTGCTGTGACCATATCTGCAGATGACCAATACATCATTACAGCTGACCGTGATGAGAAGATCAGAGTGAGCCAT
CGCAGGTCCCCTTATAATATCCAGTCTTACTGCTTAGGGCATCACCAGTTTGTCAGCACGCTAGAGATCCCAAAAGGACATCCACACTGGCTGCTGTCCGGATCAGGGGATGGAACAGTGAAGCTGTGGGAGTTTGAGTCTGGTCGCAAACTGCAAAGCTGGGACCTTGGACAG------
CTTGAAGACAAG---CTATGCTCTGATACTGCCAAAGGAAAT------------------------------------------------------------------AACACAGCTGTGTTTCGTATCTGCAGTTCCCCAGGTGGCCGTGATGTAGCTGTGTTGTGCGACGGACTGATG
AACGTTTACATTTTCACCTTGGAGCAAACCAATGATGAGAAGCTGAGGCTTCACAGTAAACTCCACCTTTTCCACCGTCCCATGGACATAGGCTTTGACATGAAAGGACAGCTTTGGGTGCTATTGGACTCCAGCGATGTTCCA------------------------------------
---CTCCAAATCCACACATACAGAAAAAACTCCTGGGAG---TGTGACACTGAGAACGACAACCTCAGAAGAGTAACTGATATCCTCAGAACGCAATGGAGCACAACTGACAATTTCACAAGTGTCACAAACCACTTTGAGCACCTGTATAAAGTGAGCTTTGACAACGTGTCAGTGTAT
CTGCAGAAAAAGCAGCAGCGGATTGAAGAGCATCAGCTGAAGAGGACAAAAGGCCAGAAA---ACAAAATGC------------------------------------------------------------------------------------------------------------
------------------------------------------
