# Supplementary material for: Global expression pattern of genes containing positively selected sites in European anchovy (Engraulis encrasicolus L.) may shed light on teleost reproduction
Source: PLoS One. 2023 Aug 11;18(8):e0289940. doi: 10.1371/journal.pone.0289940 (PMC10420382; doi:10.1371/journal.pone.0289940)
Supplement: S1 File — (ZIP) [file pone.0289940.s008.zip › alignments/anchovy.2303_ANCH.fas]

>ENSONIP00000021211_ONIL
ATGACGCATGACGGGAGATGTAGTAATCTTCAACTGGCTAGAAAACGTTCTTGTGCCGCGAATAAACTACAACTACCACAAGTCTTTCCGCGTACGTCATTTTTTTCTTTTTCACAAACAACAATGGCGTCGCACGGA------GCAGATGAGGGTTCCTCCAAGCCCATAGCGTATTCG
GAGGAGCAACAGGGAGAGAGAAAACCAGCGGCTGTGTCGTTTGGTTTCACCAAAACAGCCAGTAAATTTAAACCGTTGACGAGTGACGCTCAGGCC------------AAGAAAGATGACAGAGATTACCTGACAGGAATTCATGGAAATGAGCTGCAAAGTTCAAAGCCAAGTGAGAAA
CCCAAGGAGCTCATCATCCCTCTGATCCAGAAGAACCGCTGGCACAAGCCGGACCAAGTGGGCCAGAAC------------------------------------------------------TCAGAAAATGGAGTTAAAACAGAAAACACAATCCAAGACAAC------------GAC
---TCTGTGGAGTCTCAAGCTGTTAAGGAGCTCATTGAAGATTCACGGAGGCAGCTTGATCTGTGGCAAAATGGCCCTAAGTCAGAA---AATATCAACCTCTCCATCCCCCTGTTAATGCAAAACAAAGTGCCAGAAGGCTTTGAGGATGGAGACCAAGTAAAGGTGGACCTGAGGCCT
GAATCTTCAACAGAGGCAGATTATGAGCGTGTTCCTGTCGAGGCTTATGGACTTGCAATGCTTAAAGGGATGGGTTGGAAGAAGGAGGAAGGCATTGGACGTACCTTTAAACAAGATGTGAAGCCAATTGAGCACCAGCTGCGTCCGAAAGGATTGGGTCTTGGAGCAGATCGTTCGGCA
ATAAAGGACCTGGAGCCCAGCAAACATCAGCGTCCCCCAAAGCCAGGCGAGGAGCGAGGAAAGGAGGAGGAG---CTAGTGATGGGTCCCGGGGGTTGTGTGCTGGTACAGTCGGGGCCACATAAAGATCTCTATGGCAAGATAGAAGGTGTTGATCCAGACAATGCTCGAGTCATGGTG
AAGTTGGCTATTGGCAGCAAGGTTGTGACGATCAGCCAATACGCCATTAAACTGGTGGAGCGCAAGGAATATGAGAAATACAGCAAAGATCTCAGT------------------CGCCTCAGTAAAGCCCACAAAGACAAGGAAAGGGAGAAAGAGAAGGGAAAGGATCAAGAGAGAGAG
CGTCAGAGGCGGGAGGAGAATGAGAGGAGTAGTAACGGCGACAAAGTA---------------------------------------------AAACACAAGTCC---TCAGAA------AGAGATCGA------------------------GAAAAAGACGAGAAGAAGAGGAAACAC
AGAGAATCAAGTCAAGAC------------------AGAGATAAGCCT---CCAGTGAAAGAAGCAAGGCGACCACCGGCTCCCCCTTCCTGGCTCCAGAGAGACCTGAAAGTTCGCTTTATAGACAAAGCGTTCAAAGGGGGCCGGTACTACAATTCAAAGATGCAAGTGGAGGATGTC
CTGACGCCGTCTACCTGTGTGTGCCGAACTGAAGAGGGAAGACTGTTAGACGATGTGAAGCAGGACATGCTGGAAACTATTGTCCCAAAAAGTGAACATGATTCTGTAATGGTGGTACTGGGTGAGCACAAGGGAAAGGTTGGCCGTATTCTTCAGCGGGACAAGAACAAGTGCAGAGCG
ATGGTCCAGCTCGACAGATACGAGGATAAAGTGTTCACATTAGACTATGACTCCATTTGTCACTATGTTGGGGCAGCAGCAGACCAC
>ENSTNIP00000015471_TNIG
---------------------------------------------------------------------------------------------------------------------------ATGGCGTCCGACGGC------GAGGAT---------------------GTTTTGGCG
TTCGAGGACCGAGAAGAAAGAAAACCCACTGCCGTTTCCTTCGGTTTCACCAAGACAATTAGCAAATTTAAACCTCAAAGTGCCGATGCCTCGTCC------------AATAAAGATGAAAAAGAATACTTAACCAGAATTGACAAACATCTACTACAAAGTTCA---------GAGAAG
CCCAAAGAGCTCATCATCCCTCTGATTGTAAAGAACCGCTGGAACAAACAA---------GGGCAGACT------------------------------------------------------GAGGGAAACAAG---------GAAAAAACGGCCCAAGACAGT------------GAT
---TCTGTTGACTCCCAGGCTGTCAAAGAACTTATTGAAGACTCCCGGAGGCAACTGGACCAGTGGCAGAATGGTTCCCAGCCAGAAGACGTCCTCAACCTAAACATCCCCTTGTTGATGCAGAATAAAGTACCCGATGGCTTTGAAGATGGGGACCATGTCAAAGTAGATCTACGACCT
GAATCTTCAGCAGAGGCAGATTATGAGCAAGTTCCTGTCGAAGCCTACGGATACGCTATGATCAGGGGAATGGGATGGAAGAAATCGGAAGGAATTGGACGCACCTTCAAACAAAACGTGACGGCGGTTGAACATCAGGTCCGACCAAAAGGCTTGGGTCTGGGCGCCGACCGCTCGCTG
ATCAAGGACCTGGAGCCCAGCAAACGCAAGCAGCCCCCGAAGCCTGGTGACGAGCGCACCCAGGAGGAGGAA---CTGGTGATGGCTCCGGGCAGCTGTGTGCTTGTAGAATCAGGGCCGCACAAGGACAAGTATGGCAAGATTGAAGGCGTTTATCCAGACAACGCTCGTGTGGTGGTG
AAACTGGCTATTGGTGGGAAGACTGTGGACATCAGCCAGTACATTGTTAGATTAGTTGGGCGCAAAGAATATGACAGATACAGCAAAGACCTCAGT------------------CACTTCAGCAAAGCT------GAGAAAGTCAAGGAAAAGGAGCGA------------GAGAAGGAT
GCAAAACGACACGAGGAGAGAGAACGAAGTGACGGA------------------------------------------------------------CACAGTTCT---TCAGAA------AAAGATTGG------------------------AGGAAAGAGGAGAAGAAGAGGAAGCAT
GGAGATTTGAGTCAGGACAAGCACATTCCCAATAAAAGAGAAAAGCAT---TTAGAGAAAGACACACGGAAACCAGCAGCTCCTCCATCGTGGCTTCAGAGAGATTTGAAGGTTCGATTTATAGACAAAGATTTCAAAGGAGGCCGATACTACAACTCAAAGATGTTGGTGGAAGACGTC
CTCACGCCAACTTCTTGTGTGTGTCGCACTGAAGAGGGACGAATCGTAGAAGATGTGCAGCAGGACATGCTTGAGACAGTCGTCCCAAAAAGTGACAGTGAAACCATCATGGTTGTCCTGGGTGAGCAGAGAGGACAGGTGGGCCGGATTCTTCAGCGGGACAAGAACAAATGCAGAGCA
ATGGTTCAGCTGGACCGATACGAGGAGAAAGTGTTCACTCTGGACTATGACACTATTTGCCACTATGTTGGAGGGGCA---------
>anchovy.2303_ANCH
---------------------------------------------------------------------------------------------------------------------------ATGGCGTCTCCCCGTCCAGAGCAGGGACCCGATAGCAGTGTGGATACTGATGTGAGA
CAAAATGAC---GAAGAGAAAAAGGCTGGACCTATCTCTTTTGGTTTTAGTAAAACTATAAGTAAAGCGAAA------------------GCTAAC------------AAGGAGGATGATCGGGATTTTTTGATTGAAGTAGAGGGGAAAGAGCTCAAAAGCACTAAGCCCGTGGAGAAA
CCGACAGAACTGATCATCCCATTGATACGCAATAACCGCTGGTACAAAGACGAAGATGGCAAGGCAAATGGAAAGGATGACTCTGCGAAGGACACCAAACCAAATGAAAAAGAAGAGTCTGCCAAACCAAGTGAA---------AAGGAGTCTGCGAATGACACCGCAGTTCCAGAGGAT
AACTCCGTTGAATCTCTAGCCGTTAAAGAACTAATTGAAGAGTCCCGTAGGCAGCTTGAAGGGTTTCAGAATGGACCCCAAACAGACCCC------AACATGGCCATCCCCCTGCTCATGCAGAACCAGGCCCCGGAGGGCTTCGAGGACGGGGACCAAATCAACGTGGACCTGCGGCCT
GAGTCGTCGACGGAGGCGGACTACGACCGGATCCCAGTGGAGGCGTACGGCATGGCCATGCTGCGGGGGATGGGCTGGAAGGCTGGAGAGGGCATCGGACGCACATTCAAACAAGATGTGAAGCCCATCGAGCACCAGCTGCGGCCCAAAGGTTTGGGTCTCGGCGCCGACCGTTCCCAA
ATCCAGGACCTGGAGCCCGGCAAGCCCAAGCGGCCGCCCAAGCCCGGCGAGGAGCGCAAGGAGGACGAGCAG---CTGGTCCTGGGCCCGGGGGCCTGCGTGCTGGTGCTGAGCGGAGCGCACAAAGAACTCTACGCCAAGGTTGAGGGGGTGGATCCAGACAACGCTCGTGCCGTGGTG
AAGCTGGCCATCGGGGGGAACACGGCCACCATCAGTCAGCACTCGCTACGCCTCGTCACGCGCAAGGACTACGAGAGAAACAGCAAAGACCTCAGT------------------CGCCTCAGCAAAGCCCACAAGGAGAAGGAGAAAGAGAAGGAGAAG------------GAGCGGTCC
CGTGTGTTGGAGATGGAGCGTGGCCGGGCCCATGGCTCTGGTCCC------------------------------------------------GACCACAAGCCG---GGACAA------GTGGGCAAGATCATCAAGTTCGGCACCAACATCGACCTGTCGGACCCCAAGCGCTGG---
------------------------------------------AAGCCC---CAGCTGCAGGAGCTGCAGAAGCTGCCGGCCTTC------------------------------------------------------------------------------ATGCGCGTGGCCTCC---
---------------------------------------------------------AGCCGCAACATGCTG------------------------------------------------------------AGCCACGTGGGA------------------------------------
------------------------------------------------------------CACACCATCCTGGGCATGAACACC---
>ENSTRUP00000001477_TRUB
---------------------------------------------------------------------------------------------------------------------------ATGGCGTCCAACGGT------GAGAGT---------------------GTTCTGGCA
CTAGAGGACCAAGAAGAAAGAAAACCCGCAGCCGTTTCATTCGGCTTCACCAAGACAATTAGCAAATTTAAATCTTCCGGTGCCGACGTCTCATCC------------AATAAAGACGAAAAAGAATACTTAACCGGAGTTGATAAACGCCTACTGCAAAGTTCA------TCAGAGAAG
CCCAAGGAGCTCATCATCCCTCTGATTGTGAAGAACCGCTGGCACAAACAA---------GGACAGAGT------------------------------------------------------GAGGGAGATGGG---------GAGAAAACAGCCCAGGACCAC------------AAT
---TCTGTGGACTCCCAGGCTGTCAAAGAGCTTATTGAAGACTCCCGGAGGCAACTTGAGGAGTGGCAGAACGGCCCCCAGCCAGAGAAGCTCCTGAACTTAAACATTCCCTTGTTGATGCAGAATAAAGTGCCAGAAGGCTTTGAAGATGGGGACCATATCAAGGTAGATCTACGGCCT
GAATCTTCAGCAGAGGCAGATTATGAGCAAGTTCCTGTTGAGGCCTACGGCTACGCTATGATCAGGGGAATGGGCTGGAACAAATCGGAAGGAATTGGACGCACCTTTCAACAACATGTCACGGCGGTTGAACATCAGGTCCGACCGAAGGGTTTGGGTCTCGGGGCCGACCGGTCGCTG
ATAAAGGACCTGGAGCCCAGCAAACGCAAGCAGCCCCCGAAGCCAGGTGACGAGCGGGTCAAGGAGGAGGAG---CTAGTAATGGGCCCAGGCAGCTGTGTGCTTGTGGAATCGGGGCCACATAAGGACAAATATGGCAAGATTGAGGGTGTTTATCCAGACAACGCTCGTGTGGTGGTG
AGACTGGCTATTGGTGGCAGGACTGTGGACATCAGCCAGTATATCGTTAAATTAGTTGGCCGCAAAGAATATGACAGATACAGCAAAGACCTCAGTAAGAAACTATCAGAGATGCACCACATCAAAGCT------GAGAAAGTAAAG------------------------------GAT
CCAAAAAGATGTGAGGAGAAAGAAAGAAGCGATGGACATGAGGGG------------------------------------------------AAACACAATTCT---TCAGAA------AAACACCAA------------------------AGAAAAGATGAGAAGAAGAGGAAGCAA
AGAGAGTCGAGTCCGGACAGATCTATTCCCATTAAAAGAGAAAAACAT---CCAGAGAAAGAAACACGGAAACCACCAGCTCCTCCTTCTTGGCTTCAGAGAGATTTGAAGGTTCGGTTCATCGACAGAGATTTCAAAGGAGGCAAATACTACAACTCAAAGATGTTTGTGGAGGACGTC
CTGACGCCGACTTCCTGCGTGTGTCGAACCCAAGAGGGTCGACTCGTAGACGATGTGAAACAGGAAATGTTGGAAACGATCGTCCCAAAAGGTGACAATGAATCCATCATGGTTGTCCTGGGTGAGCAGAGGGGACAGGTGGGCCGTATTCTCCAGAGGGACAAGAACAAATGCAGGGCG
CTGGTTCAGCTCGACCGATACGAGGAGAAAGTGTTCCCGCTGGACTATGACACCATTTGTCACTACGTCGGAGGGGCGGATCGT---
>ENSDARP00000047911_DRER
---------------------------------------------------------------------------------------------------------------------------ATGGCGTCGCCTGAGCGGTATCAAGAACGTGAATCACTGAAAAAG---GATATTAGC
CAAGACGAT---GGGGGCAAAAAAGCAGCTCCGATATCTTTCGGTTTTAGTAAAACACTGATCAAGGTCAAA------------------TCCGGG------------AAAGCGGAGGAGCGAGATTATTTAGTTGAAGTCGAAGGAAAAGAACTAAAAGGAACCAAACCGGTGGAGAAA
CCGAAGGAGCTGATTATCCCATTGATCCACAAGAACCGCTGGTACCGACAGGATGCTGAGCGAGCGGAT------------------------------------------------------AAAACCAGCGAA---------GAGAAGACCGAAGAACCGTCAGAGGTGAAGCAGGAC
---ACGGTCGAGTCTCAAGCTGTCAAAGAACTCATCGAAGAGTCTCAGAAGTACCAGGACAGATGGAAGAATGGACCGCAGTCGGATCCA------AACTTTGCTATTCCTCTTCTCATGCAGAACCAGGTCCCTGATGGCTTTGAGGATGGAGATAAAGTCAATGTGGATCTGCGACCT
GAGTCGTCCACAGAGGCCGACTATGAGCGTGTGCCTGTGGAGGCTTATGGATTGGCCATGCTGAAGGGAATGGGCTGGAAGCAAGAAGAAGGAATCGGACGCACATTTAAACAAGATGTAAAGCCCATAGAGCATCAGTTGAGGCCTAAAGGGTTGGGTTTGGGTGCTGATCGATCTGCA
ATTAAAGACCTGGAGCCCGGAGTCCCCAAGAGACCACCTAAACCTGGAGATGAGAAGGGGAAAGAGGAGGAGGCTCTAGTTCTGGGGCCTGGAGGATGTGTGCAGGTCCTGGCAGGAGCACATAAGGACCTGTACGGGAAGATAGAGGGAGTGGATCCAGATAACGGCAGAGTTGTGGTC
AAACTCGCCATTGGCGGCAAGACAGTGACCATCATTCAGCACTCCATTAAACTAGTCACAAGGAAAGAATACGACAAATACAGCAAAGACCTCAGT------------------CGTCTTAGTAAAGCACATAAAGACAAGGAAAGAGAAAAAGAACGG------------GAA------
---CAAAAGAGGGAACAGGAGCAGAGGTTAAACGGCAAAGATGAG------------------------------------------------AGAGGAAAGACGGATAGAAGT------CGAGAAAAA------------------------GACAGAGACCAGAAGAAAAGAAAACAC
AGAGAATCAAGCACAGAC------------------CGAGAGAAGCCTCCGCCAGCTAAGGAGTCTCGCTCTTCTCCACCAGCTCCATCATGGCTCCAGCGGGACCTCCGTGTGCGCTTCATTGATAAAGCTTTCAAAGGAGGAAAATACTACAACTCTAAGATGAGAGTGGAGGACGTC
CTGACCCCTCACACCTGTGTTTGTCGTACAGAAGAGGGCAGAATGCTGGACGATATTAGACAGAAAATGCTGGAGACAATTGTACCCAAGAACGACTCTGACTATATAATGGTGGTTCTGGGAGAACACAGAGGACAGGTGGGCCGCATCTTGAAGCGGGACAGAGAGAAGTGTCGAGCG
ATGGTTCAGCTGGATCGATATGAGGAAAGGGTGTTCACTCTTGACTACGACACCATCTGTCATTATGTGGGCGGGACAGATCAC---
>ENSGACP00000016058_GACU
---------------------------------------------------------------------------------------------------------------------------ATGGCGTCGCTCGGG------GAAGATACGGGTTCCCCCAAGTCT---GCTCCTCCT
GGGGACGAT---GAAGAGAGAAAACCCATGGCCGTGTCCTTTGGTTTTACTAAAACAGTTAACAAATTCAAACCA------------------TCGACTGGCGAGTTTAGAAAAGATGACAGAGATTATTTGACCGGAATTGATGGCAAAGAATTGCAAAGTACAAAACCCTCGGAGAAG
CCCAAAGAGCTCATCATCCCTCTGATCCAGAAGAACCGCTGGCACCGACCGGACCAAGCGGTCCAGGCC------------------------------------------------------GAGACCAGGGCCGTCAAAACACCAAAAAACACCGAAGACAAT------------GAC
---TCTGTGGAATCCCAGGCTGTCAAGGAGCTCATTGAAGACTCACGGAGGCAGCTGGAGGAGTGGCAAAACGGCTCCCAGTCAGAAATCAACCCGAACCTCGCCATACCCCTGTTGATGCAGAACAAAGTGCCCGACGGCTTCGAGGATGGTGACCGCGTAAAGGTGGATCTACGACCT
GAATCTTCGACAGAGGCCGACTATGAGAGCATTCCTGTTGAGGCTTATGGACTCGCTATGATTAAAGGGATGGGCTGGAATAAAGAGGAAGGCATCGGACGCACCTTTAAACAACACGTGACGCCGATCGAACACGAGCTCCGTCCGAAGGGTTTGGGTCTCGGAGCCGATCGTTCAGCA
ATAAAGGACCTGGAGCCCACTAGGCACAAGCGTCCCCCCAAGCCCGGCGAGGAGCGAGAGAAGGAGGAGGAG---CTGGTGATGGGTCCAGGCGGGTGCATTCTGGTGGAGTCGGGGGCGCATAAAGACATGTATGGCAAGATCGAAGGCGTCGATGCCGACAACGCCCGAGTTGTGGTG
AAGCTGGCCATCGGCGGCAGGTCTGCGACAATCAGCCAGTACGCTATCAAACTGGTCGGCCGCAAGGAGTACGACAAGAACGGCAAAGACTATATG------------------TTGACAACCAAGTGTCATACAAAT------------------------------------------
---------------------------GATTTTTCAAGCGAAAATGTCCGAAGCCTCGCTCGCTGTTACTCCTTAATTTTTTTTGGGCAAAGAAAACGTAAATGT---TGCCGTGGGCTTCGCGAAATT------------------------GAAGTATTAAAAAATAAACACAAACAC
CGAGAATCAAGTCAAGAC------------------AGAGAGAAACCT---CCGGTGAAAGAGGCCCGGCGGAAACCGGCTCCGCCCTCGTGGCTCCAGAGGGACCTGAAAGTTCGCTTTATAGACAAAGCTTTCAAAGGGGGCAAATACTACAACTCAAAGATGCGCGTGGAGGACGTC
CTGTCACCGACTATGTGCGTGTGTCGAACTGAGGAGGGGAGACTGTTAGACGATGTGAAACAGAACATGCTGGAAACCATTATTCCTAAAAGTGAAGATGATCCCATCATGGTGGTGCTGGGCGAGCACAGAGGACAGGTCGGCCGTATTCTCCAACGGGACAAGAACAAGTGCAGAGCG
ACGGTCCAGCTCGACCGCAGCGAGGAGAAGCTGTTCACTCTGGATTATGACACCATTTGTCACTACGTAGGAGCAACAGACCGC---
>ENSXMAP00000018254_XMAC
---------------------------------ATGCACCGTTCTCATTCAGTTCCTTTA------------------------------------------------------CAAACAAAAATGGCGTCGCACGGA------GAAGATACGGTTGCTAGCAAAGCT---GCTATTTCA
GATGAGCAG---GCAGAGAGAAAAACAGCGGCAGTGTCATTTGGTTTCACTAAAACTGTTAATAAATTTAAACCA------------------ACT------------GCTAGAGTTGAAAAAGATTTTTTGACCGGAATTGACAGGAATGAACTGCAGAGTTCAAAACCAACCGAGAAG
CCCAAAGAGCTCATCATCCCCCTGATCCAGAAGAACCGCTGGAGCCGA---------GCGGGGCAGCGC------------------------------------------------------GGGGAAGGAAACGGGAAGCCGGAGGCAGCGGAGCGGGATGGG------------GAT
---TCTGTGGAGTCTCAGGCTGTGAAAGAGCTGATCGAAGATTCACGAAGGCAGCTTGAACTGTGGGAGAATGGGCCTCAGACAGAGGGGAGCCTCAACCTCTCCATCCCGCTGCTAATGCAAAACAAAGTGCCAGACGGCTTTGAGGATGGAGACCTTGTCAAGGTGGACCTGCGGCCT
GAATCTTCGACGGAGGCAGACTATGAGAGCGTTCCTGTTGAGGCTTATGGACTCGCTATGCTGAAAGGAATGGGCTGGAAGAAAGGAGAGGGAATCGGACGGACATTTAAACAAGACGTGAAGCCAATCGAACACCAGCTCCGTCCTAAAGGCCTGGGCCTCGGCGCCGATCGATCGGCC
ATAAAGGATCTGGAGCCCAGCAAGCGCCAGCGTCCGCCGAAGCCGGGCGAGGAGCAAACCAAGCAGGAGGAG---CTGGCGATGGTCCCTGGAGGCTGCGTTCTGGTGGGATCCGGGGCCCACAAGGACCTTTACGGCAAAATTGAAGGCGTAGACGCAGACAACGCTCGAGTCGTGGTA
AAGCTCGCCATCGGCGGAAAGACGGTGACGCTCAGCCAGTACGGAGTTAAACTGGTCGGGACGAAAGAATACGAGAAAAACAGCAAAGACCTCAGC------------------CGGCTCAGTAAGGCCCACAAAGACAAGGAGAAGGAGAAAGAGAAG------------GAGAAGGAG
CGACAGAGACTTGAGGAGAAAGAAAAGAGCAGCAGTAGTGACAAAGTC---------------------------------------------AAACACAAGTCA---TCTGAA------AGGGAGGAA------------------------GGGAAAGACGAGAGGAAGAGGAAACAC
AGAGAATCAAGTCAAGAC------------------AGAGATAAGCCA---CCAGTGAAAGAAGCGCGGCAGGCTTCAGCTCCTCCCTCCTGGCTCCAGAGGGACCTGAAAGTCCGCTTCATAGACAAGGCGTTTAAAGGCGGCCGGTACTACAACTCAAAGATGCGAGTGGAGGATGTC
CTGACGCCGTTTACCTGCGTGTGTCGAACTGAAGAGGGAAGACTGCTAGACGATGTGAAGCAGAACATGCTGGAAACCATCGTCCCAAAAGGAGAGTACGACGCTGTGATGGTGGTTCTGGGCGAGCACAGAGGACAGGTCGGCCGTATTCTTCAGCGGGATAAGAACAAATGCAGAGCG
ATGGTGCAGCTCGACAGATACGAGGAGAAATTATTCACTCTGGATTATGACTCCATTTGTCACTATGTGGGAGCCACAGACGAC---
