# Supplementary material for: Global expression pattern of genes containing positively selected sites in European anchovy (Engraulis encrasicolus L.) may shed light on teleost reproduction
Source: PLoS One. 2023 Aug 11;18(8):e0289940. doi: 10.1371/journal.pone.0289940 (PMC10420382; doi:10.1371/journal.pone.0289940)
Supplement: S1 File — (ZIP) [file pone.0289940.s008.zip › alignments/anchovy.23055_ANCH.fas]

>ENSONIP00000003281_ONIL
ATGCTGCGTGTCGGGAGCAGAGCTGCCTGC---------------GTGGCCTGCAGGAACCTGGTGGCCAACAACATGGGGGTGAGATTTCGGATACCCTTGCAGAAGCTGCACCCTCTCTCCCGTGCTATCCATCACCGTTACTCTGGAAACGGCAACCCTCAGCGGCCTCCTCATCGC
ACAGCAGCCCGCTATTTCACCTCCATGTCTCGGTTGCCCATGCGGCCGCCGAAGCCTCCC---------CCGGGCTCTGGGGGCCACGGGTACCAGCAGCAGCGCAACTTCTGGGTGGCTCGCCTTGCTGCTCGGTTGCTGAAGCTCAGATATATTCTGCTGGGGAGTGCAGTGGGAGGG
GGTTATACAGCTAAGAAGACCTATGACGAGTGGAAGGAAATGCTGCCTGATTTTAGCGAATACAACTGGGTGATTCCTGATTTTGTTTGGGAACTGAGTGAACAAATA------GATCTTGATAAACTGGCCAAAGCTCTACCAGAGATG---------GAAGAAATAGCCAAACTACTA
CCCGACTTTGACAAAATTGGGGAGAACTTCACGTTC------------------------CTCAAAAGCCTCCTCACCTCTGGTGTGAGTTTGGGTAGTGAAGTCAAAGGAGCTTCTGGTCTGCATCTGTTGTTAGAAACTTCAGGTGATCCTCCACTAAAGGCCACAGATTCCTCTGCT
GCAGTTGCA------------------------------------CATGAAGCTGGTGATAAGCAGTACAAAAAG---GGTCTGCTTGGCGAGCTCATTCTTATTCAGCAGCAGATCCAGCGGCACGAGGAGGAGGTCCGACGGGCCGCTGCAGCCAGTAGTGCACGCCCC---------
---CAACCGTCAGAGCCTGCTCCGAACCCCAGCCCCCCTCAACAGTCACGCAAGTCATCTGACAAAGAAAAGATAGACCAGCTCCAAGAAGAGCTGCTGCGCACTCAGCTAAGATATCAGCGCATGCTGGAGAGACTGGAGAAGGAAAATAAAGAGTTGAGGAAGGTGGTGCTGCAAAAA
GATGATAAGGGCATTCACCAAAGAAAAGTGAAGAAATCCCTTATTGATATGTATTCTGAAGTCCTGGACATCTTGTCGGACTATGATGCCAACTACAACACCCAGGACCACTTACCCAGGGTCGTTGTGGTGGGGGATCAGAGTGCTGGAAAGACCAGCGTGCTTGAGATGATAGCACAA
GCCAGGATATTTCCCAGGGGCTCAGGAGAGATGATGACACGCTCTCCTGTCAAGGTAACATTAAGTGAAGGCCCTCACCACGTGGCCATGTTCAAGGACAGTGGCCGAGAGTTTGACCTAACCAAGGAGGAAGATCTGGCTGCTCTCAGGCATGAGATTGAGCTGAGGATGAGGAAAAGT
GTGAAGGAAGGACAGACAGTCAGCTGTGAGACAATATCCTTGAGCGTTAAAGGGCCTGGCATCCAGAGGATGGTACTTGTTGACTTACCAGGTGTAATCAGTACGGTGACTACGGGCATGGCAACGGACACTAAGGAAACCATCTTCAGCATCAGCAAGGCCTACATGCAAAACCCCAAT
GCAATCATCCTCTGTATTCAGGATGGCAGTGTGGACGCAGAGCGGAGCATTGTAACAGACCTGGTTAGTCAGATGGACCCTCAGGGAAAGAGGACCATCTTTGTCCTGACCAAAGTGGACCTGGCTGAGAAGAACCTTGCCAGCCCAAGCAGAATTCAGCAAATAGTGGAAGGCAAGCTG
TTTCCCATGAAAGCCCTGGGCTACTTTGCTGTTGTAACAGGAAAAGGAAGCAGTGCTGAAAGCATCGACTCTATCAAAGACTATGAAGAGGACTTCTTTCAGAACTCTAGGTTACTCAGGGACGGCATGCTGAAAGCTCACCAGGTGACCACAAAGAACTTGAGTCTGGCCGTCGCTGAC
TGCTTCTGGAAGATGGTGCGCGAGTCTGTAGAGCAACAAGCTGATGTCTTCAAAGCTTCACGATTCAACCTGGAGACGGAATGGAAGAACAACTACCCTCGTCTAAGAGAGCTGGACAGGAATGAACTGTTTGAAAAGGCTAAAAATGAAATCTTGGATGAAGTCATTAGTTTGAGTCAG
GTGACCCCCCAACACTGGGAATCTATTCTACAGAAAAAGCTGTGGGAACGTGTTTCCACCCATGTAATTGAGAACATCTACCTGCCTGCTGCCCAAACAATGGACTCTGGTACCTTTAACACCACTGTAGACATCAAGCTCAAACAGTGGACTGACAAGCAGCTCCCACACAAAGCACTA
GAGGTTGCCTGGGAGACGCTGCAGGAGGAGTTTGCCCGCTTCATGGCTGAATACAAAGGCAAAGACCAGGATGACATTTTTGACAAGTTGAAGGAGGCCGTGAAGGATGAGAGCATCAAGAGGCATAAGTGGAATGAGAGGGCCCTGGACAGCCTGAGGGTGATTCAGCACAATGCCCTC
GAAGACCGCTCCATCACAGACAAGCCCCAGTGGGATGCAGCAATCCAGTTCATGGAGGAAACCTTGCAGTCACGCCTCAAAGACACTGAATCAGTAATCAAAGACATGGTGGGTCCAGACTGGAAGGAGAGGTGGCTGAGTTGGAAGAATCGTACACCAGATCAGCATATTCGGAATGAA
ACAAAAAATGAGCTGGATCGCCTGCTGAAGCTGCACGATGAACACACGGCTTACCTGGCTAATGATGAAGTCACCACAGTACGGAAGAACCTGGAGGCACGGAGTGTAGAAGTTGACCCAATGCTGATCAAGGATACGTGGCATCAGCTTTATCGGCGACACTTCTTACAGAAGGCACTG
TCGCACTGCAACCTCTGCAAGAGGGGTTTCTACTACTACCAGAGACACTTTGTTGACTCTGAGTTGGAGTGCAATGATGTGGTGCTGTTTTGGAGGATACAGAGGATGCTGGTTATAACAGCCAACACTCTACGACAGCAACTCACCAACACTGAAGTGCGCCGATTGGAGAAAAATGTG
AAGGAAGTGCTGGATGACTTTGGAGAAGACATGGAAAAGAAGACTCAACTCATAACTGGCCGCCGAGTCCAGCTGGCTGAGGATCTCAAGAAAGTTCGTGAGATCCAGGAGAAACTTGAAGCCTTCATAGAAGCTCTTCACAAGGAGAAA
>ENSTNIP00000018640_TNIG
ATGTTACGAATTGGGAGTAAAACGGCCTGC---------------ATGGCCTGCAGAGGTCTGGTGTCCAGTAGCATGGGGATTAAATTCAGAGTACCACTACAGAAGCTGCACCCACTGTCACGTGCCATCCATCACCGATTCTCTGGAAACACCAACGCTTCTAGACCTCCTAATCGC
ACTGCAGCCCGCTATTTCACCTCCATGTCACGACTGCCAATGCGCTCTCCCAAGCCTCCT---------TCAGGTTCAGGAGGTCGTAGCTACCAGCAGCAGCGCAGCTTCTGGGTTGCCCGTCTTGCGTCCCGACTGTTGAAGCTCCGATACATTCTGCTGGGCTCTGCAGTGGGCGGA
GGCTACACAGCCAAAAAGACTTACGATGAGTGGAAGGAAATGCTGCCTGATTTTAGTGAATACAACTGGGTCATACCTGATTTTGTCTGGGAGTTAAGTGAACAATTTTTCTTCTCGACAGAGAAACTAGCCAAAGCTTTACCAGAGATG---------GAGGAAATAGCCAAACTGCTG
CCAGACCTGGACAAGATTCAAGAGAACTTTCAGTTTCCTCAAAAGCCTCCTGTCATCGGG---------------------------------------------------------------------CTTTTAGAAACGACAGGTGATCCATCTCTGAAGGCCACAGATTCTTCTGCA
GGAGTAATG------------------------------------CAAGATGGGAGCGACAAGCACCACAAGAAG---------------------------------------------------------------------------------------------------------
------------------------------------------------------TCGTCTGACAAAGAGAAGATCGACCAGCTGCAAGAAGAGTTGCTCCGAACACAGTTAAAATATCAGCGCATGCTGGAGAGACTGGAGAAGGAAAATAAAGAGTTAAGAAAGGTGGTGCTTCAGAAG
GATGACAAGGGTATTCACCAAAGGAAAGTAAAGAAATCTCTCATTGACTTGTATTCTGAAGTGCTCGACATCTTGTCTGACTATGATGCAAACTACAACACCCAGGATCACCTCCCCAGGGTGGTCGTTGTTGGTGATCAGAGCTCTGGTAAGACCAGTGTGCTGGAAATGATAGCCCAG
GCCAGGATCTTTCCCAGGGGCTCAGGAGAGATGATGACCCGTTCTCCTGTTAAGGTGACACTGAGTGAAGGCCCCCACCATGTAGCCATGTTTAAAGACAGCGGGCGAGAATTTGACCTTACCAAAGAGGAGGATCTGGCTGCTCTTCGGCGTGAGATCGAGCTGAGGATGAGAAAGAGC
GTAAAGGAGGGACAGACAGTCAGCTGTGAGACAATATCCCTGAATGTCAAAGGTCCTGGCATCCCGAGGATGGTTCTTGTTGACTTACCTGGTGTCATCAGTACGGTAACGACCGGCATGGCATCGGACACAAAAGAAACTATCTTTAAAATGAGCAAAGCCTACATGCAGAATCCCAAT
GCAATCATCCTCTGTATCCAAGATGGCAGCGTGGATGCAGAGCGCAGC---GTCACAGACTTGGTCAGTCAGATGGACCCTCATGGGAAGAGGACCATTTTTGTCCTGACCAAGGTGGATTTGGCCGAAAAGAATCTTGCCAGCCCAAGCAGGATCCAACAAATAGTGGAAGGAAAATTG
TTTCCCATGAAGGCCCTGGGCTACTTTGCTGTAGTCACAGGAAAAGGAAATAGCGGGGAAAGCATTGATTCCATTAAAGACTACGAGGAAGACTTTTTCCAGAACTCTAGACTGCTGAGGGACGGGAGGCTCAAACACCACCAGGTGACGACAAAGAACTTGAGTCTGGCTGTGTCTGAC
TGCTTCTGGAAGATGGTTAGAGAATCTGTTGAACAGCAGGCTGATGTCTTCAAAGCATCTCGCTTTAACCTGGAAACAGAGTGGAAGAACAACTACCCTAGACTGAGAGAGCTGGACAGGAATGAGTTATATGAAAAAGCCAAGAATGAAATCTTGGATGAAGTCATTAGTTTGAGTCAA
GTAACCCCACAACTTTGGGAGTCAATCTTGCAAAAAAAGCTTTGGGAGCGTGTTTCCACCCATGTCATTGAGAACATATACTTACCTGCTGCCCAAACAATGGACTCCGGTACCTTTAACACCACTGTGGACATCAAGCTGAAACAGTGGACTGACAAACAGCTTCCACACAAGGCACTG
GAGGTTGCCTGGGAGACACTGCAGGAAGAGTTTGCCCGCTTCATGGCTGAATACAAAGGCAAAGACCAGGATGACATTTTTGACAAGTTGAAGGAGGCTGTAAAAGAAGAAAGCATCAAAAGGCACAAGTGGAATGAAAGAGCCATGGACAGCCTGAGAGTGATCCAACACAATGCTCTT
GAAGACCGGTCCATCACAGACAAGCCCCAGTGGGATGCAGCCATCCAGTTCATGGAGGAGACCCTGCAGTCACGCCTCAAAGACACCGAGTCTGTGATCAGAGACATGGTGGGCCCAGACTGGAAGCAGAGGTGGCTGAACTGGAAGAATCGCACACCAGAGCAGCATATTCGTAACGAG
ACAAAAAATGAGCTGGAGCGTTTGCTGAAGCTGCATGATGACCACACAGCCTACTTGGCCAACGATGAGGTCACCACCGTCAGAAAGAATCTAGAAGGAAAGGGGGTTGAGGTTGATCCGGTGCTGATTAAAGACACCTGGCACCAACTCTACCGAAGACACTTTCTGCAGAATGCTCTG
TCCCACTGTAACCTCTGTAAGAGAGGGTTTTACTACTACCAGAGGCATTTTGTTGACTCTGAGTTAGAGTGCAATGATGTCGTGCTGTTCTGGAGGATCCAGAGGATGCTGGTCATCACCGCCAACACTCTCCGACAGCAGCTCACTAACACTGAGGTGCGCAGGTTGGAGAAAAATGTA
AAGGAGGTGTTGGATGATTTTGGGGAAGACACGGAAAAGAAGACCCATCTCATCACTGGTCGTCGGGTCCAGCTGGCTGAAGATCTCAAGAAAGTCCGTGAAATCCAGGAGAAACTTGAAGCCTTTATCGAAGCTCTTCACAAAGAAAAA
>anchovy.23055_ANCH
ATGTTGCGAGCGGGTACCGCAGTCACCTGC---------------TTAGCCTGCAGGAGTCTGCTGTCTCCCCGGATGGGCCTGAGAGTTGGAGTCCCTGTCCAGAAGCTTCATCCCTTGTCCCGTGCCATCCACCACAGATACTCC---AATGCCAACACCCAGAGGACACCACACCGA
ACTGCTGCCCGCCATTTCACCTCCCTCTCTAGGCTACCCCCACGTACTTACAAGTACCGCTACGGGGGC------CAGGGGGGACATGGCTACCAACAGCACCGCACTTTTTGGGCGGTACGCTTGGCCGCCAGGCTGCTAAAACTAAGATACGTTGTGCTGGGGTCTGCCGTAGGAGGA
GGATACACTGCTAAAAAGACTTACGAAGACTGGAAAGACTCGCTGCCTGATCTTAGTGAATATTCGTGGGTAGTGCCTGATTTTGTGTGGGAGCTCAGCGAACAAATA------GACTTAGATAAACTTGCCAGTGCTTTCCCAGATCTGCCAGATGCAGAAGAGCTAGCCAAGCTAATA
CCTGACCTGGAGAAGATTGGGGAGAACTTCACCTTT------------------------CTTAAAGGCCTTCTGTCAACTGGTATGAGTTTGGTTAGTGAAGTGAATGGAGCGTCTGGTCTGCGTCTGTTGTTAGAGACCCCTACGGACGCGGCCCTGAAAGCCCCCGAGGCTCCGGTG
GCAGCAGCAGCCACGGCCGCCACGACAGCTGCGTCAGCAGAGAGTGCCGGCAGCGCAGACAAGCAGTACAAGAAGCAG------------------------------------------------------------------------------------------------------
------------------------------------------------------GCATCAGATAAGGAGAAAATTGACCAGCTACAAGAGGAGCTTCTCCGAACTCAGATGAAGTACCAGCGTATGCTCGAGCGTCTGGAGAAGGAGAACAAGGACCTGAGGAAGGTGGTGCTCCAGAAA
GACGACAAAGGCATCCATCAGAGGAAGGTCAAGAAATCTCTGATTGACCTGTACTCAGAAGTGCTGGACATCTTGTCAGACTACGACTCCAACTACAACACTCAAGACCATCTGCCCAGGGTGGTGGTGGTTGGGGACCAGAGTGCGGGAAAGACCAGTGTGCTTGAGATGATTGCCCAG
GCCAGGATCTTCCCTCGAGGCTCAGGCGAAATGATGACCAGGTCCCCTGTCAAGGTGACCCTGAGTGAAGGGCCGCACCATGTGGCCATGTTCAAGGACAGCAGCCGAGAGTTTGACCTCACCAAAGAGGAGGATCTGGCTGCCCTCCGGCACGAGATCGAGCTCAGGATGAGGAAGAGC
GTCAGGGATGGCCAAACAGTCAGTACAGAGACTATTTCCCTAAGTGTCAAAGGTCCGGGTATCCAGAGGATGGTGTTGGTGGACTTACCGGGTGTCATTAGTACTGTGACTGCTGGCATGGCGGCCGACACCAAGGAGACCATCTTTAGCCTCAGCAAAGCCTACATGGCAAACCCCAAC
GCCATCATTCTCTGCATTCAGGATGGGTCAGTAGATGCTGAGCGCAGCATTGTCACAGACCTGGTCAGTCAGATGGACCCACAGGGCAAGAGGACCATCTTTGTCCTGACCAAAGTGGACCTGGCCGAGAAGAACCTATCCAGCCCCAGCAGGATTCAGCAAATCATTGAAGGCAAGCTG
TTCCCAATGAAGGCCTTGGGTTACTTTGCTGTTGTAACAGGGAAAGGAAGCAGCAGTGAAAGCATAGACTCCATCAAGGATTACGAGGAGGATTTCTTCCAGGCTTCCAGACTATTAAGAGACGGCATGCTGAAGGCGCACCAGGTGACCACTAAGAACCTGAGTCTGGCCGTGTCCGAC
TGCTTCTGGAAGATGGTGAGGGAGTCGGTGGAGCAGCAGGCCGACGCCTTCAAAGCCTCTCGCTTCAACCTGGAGACCGAATGGAAAAACAACTACCCACGCTTGCGCGAGCTTGACCGGAATGAGCTTTTCGAGAAGGCCAAGAACGAGATCCTGGACGAAGTCATCAGCCTGAGTCAG
GTCACACCCAAACACTGGGAGTCCATTCTGCAGAAGAAGCTGTGGGAGAGGGTGTCCACCCATGTCATCGAGAACATCTACCTGCCCGCCGCCCAGACCATGGACTCGGGCACTTTCAACACCACTGTGGACATCAAGCTCAAGCAGTGGACAGACAAGCAGCTGCCTCACAAAGCCTTA
GAGGTTGCCTGGGAGACACTGCAGGAGGAGTTTGCGCGCTTCATGGCGGAGTACAAAGGGAAGGACACGGACGACATCTTCGACAAGCTGAAGGAGGCCGTCAAGGACGAAAGCATCAAGAGACACAAGTGGAACGAGAGAGCCATGGACAGCTTGAGGGTGATTCAGCATAACGCCCTG
GAGGATCGCTCCATCACAGACAAACCCCAGTGGGACGCCGCCATCCAGTTCATGGAGGAGACTCTGCAGTCCCGCCTCAAAGATACTGAATCTGTAATTACTGATATGGTGGGTCCTGACTGGAAACAGAGGTGGATGCACTGGACGAACCGCACGGGAGACCAGCACATCCGTAATGAA
ACCAAAAACGAGCTGGAGCGTCTGCTGAAGCTGCAGGAGGACCACACGGCATACCTGGCCAATGACGAGGTCACCACCGTGCGCAAGAACCTGGAGGCCCGCGGAGTCGAAGTCGACCCGGTGCTGATCAAGGACACGTGGCATCAGCTGTACCGGCGGCACTTCCTCCAGAAGGCCCTG
GCCCACTGCAACCTCTGCCGGAGAGGCTTCTACTACTACCAGCGGCACTTTGTAGACTCAGAGCTGGAGTGTAATGACATTGTGCTGTTCTGGAGGATCCAGCGCATGCTGGCCATCACGGCCAACACACTGAGGCAGCAGCTCACCAACACTGAGGTACGTCGTCTGGAGAAGAACGTG
AAGGAGGTTCTGGAGGACTTTGGGGAGGACACGGAGAAGAAGACCCAGCTGATCACCGGCAGGAGGGTACAGCTGGCCGAGGACCTCAAAAAGGTCCGGGAAATTCAAGAGAAACTTGAAGCATTCATCGAAGCCCTTCACAAAGAGAAG
>ENSTRUP00000044560_TRUB
ATGTTT---------------------TGTCTTTCCAAATGTAGCATGGCCTGCAGGAATCTGGTCTCCACTAACATGGGGATTAAATTTAGAGTACCACTGCAGAAACTGCACCCACTGTCCCGTGCCATCCACCACCGATTCTCTGGAAACAACAACCCTCAGAGGCCTCCTAATCGC
GCCGCAGCCCGCTATTTTACCTCCATGTCGCGATTGCCAATGCGCTCTCCCAAGCCTCCT---------TCAGGCTCAGGAGGTCGTAGCTACCAGCAGCAGCGCAGCTTCTGGGTGGCCCGTCTCGCATCGCGACTGTTGAAGCTCCGATACATTCTGCTCGGCTCTGCGGTGGGTGGA
GGTTACACCGCTAAAAAGACGTACGATGAGTGGAAGGAGATGCTGCCCGATTTTAGTGAATACAACTGGGTCATCCCCGATTTTGTCTGGGAGTTAAGCGAACAAATT------GATCTTGACAAACTAGCCAAAGCTTTGCCAGAGATG---------GAGGAAATAGCCAAACTTCTA
CCCGACCTTGACAAGATTCAAGAGAATTTCAGTTTC------------------------TTCAAAAGCCTCCTATCATCTGGTGTGAGTTTGGTTAGTGAAGTCAAAGGAGCTTCTGGTCTGCATCTGTTGTTAGAAACAACGGGGGATCCATCTCTGAAGGCCACGGATTCTTCTGCA
GGAGCAATG------------------------------------CAGGATGGCAGCGACAAGCATCACAAAAAG---------------------------------------------------------------------------------------------------------
------------------------------------------------------TCATCAGACAAAGAGAAGATCGACCAGCTTCAAGAAGAGTTGCTCCGCACACAGTTAAAATATCAGCGCATGCTGGAGAGACTGGAGAAGGAAAATAAGGAGTTGAGAAAGGTGGTTCTGCAAAAA
GATGACAAGGGAATTCACCAGAGGAAAGTGAAGAAATCTCTCATTGACATGTATTCTGAAGTACTGGACATCTTGTCTGACTATGATGCGAACTACAACACCCAGGACCACCTGCCCAGGGTGGTCGTTGTGGGTGATCAGAGCTCTGGGAAGACCAGTGTGCTGGAAATGATAGCCCAG
GCCCGGATCTTTCCCAGGGGCTCAGGAGAGATGATGACCCGTTCTCCTGTGAAGGTGACACTCAGTGAAGGCCCCCACCATGTAGCCATGTTTAAAGACAGTGGGCGAGAATTTGACCTGACCAAAGAGGATGATCTGGCGGCTCTTCGACGTGAGATCGAGCTGAGGATGAGAAAGAGC
GTGAAGGAGGGACAGACAGTCAGCTCAGAGACAATATCCTTGAATGTCAAAGGGCCCGGCATCCCCAGAATGGTTCTTGTTGACTTACCTGGCGTCATCAGTACGGTAACTGCCGGCATGGCCTCAGACACCAAAGAAACTATCTTCAAAATGAGCAAAGCCTACATGCAGAATCCCAAT
GCGATCATCCTGTGCATTCAAGATGGCAGCGTGGATGCAGAGCGCAGCATCGTCACAGACCTGGTCAGTCAGATGGACCCTCATGGGAAGAGGACCATTTTTGTCCTCACCAAGGTGGATTTGGCTGAAAAGAACCTGGCCAGCCCAAGCAGAATCCAACAAATAGTGGAAGGCAAATTG
TTTCCCATGAAGGCCCTGGGCTACTTTGCTGTAGTCACAGGAAAAGGGAATAGTGGGGAGAGCATAGATTCTATTAAAGACTACGAGGAGGACTTTTTCCAGAACTCTAGACTACTGAGGGATGGCAGGCTTAAACCCCACCAGGTGACAACAAAGAACTTGAGTCTGGCTGTGTCTGAC
TGCTTTTGGAAGATGGTTAGAGAATCTGTTGAACAGCAGGCTGACGTCTTCAAAGCGTCTCGCTTCAACCTGGAAACGGAGTGGAAGAACAACTACCCTCGGCTGAGAGAGCTGGACAGGAATGAACTATATGAAAAGGCCAAAAATGAAATCTTGGATGAAGTTATTAGTCTGAGTCAA
GTGACCCCACAACACTGGGAGTCTATCTTGCAGAAGAAGCTATGGGAGCGTGTTTCCACCCATGTCATTGAGAACATTTATTTACCTGCTGCCCAAACAATGGATTCTGGTACCTTTAACACCACTGTAGACATCAAACTGAAGCAGTGGACCGACAAACAACTTCCACACAAAGCCCTG
GAGGTTGCCTGGGAGACACTGCAGGAAGAGTTTGCCCGCTTCATGGCTGAATACAAAGGCAAAGACCAGGATGACATTTTTGACAAGTTGAAGGAGGCTGTAAAAGAAGAAAGCATCAAAAGGCACAAATGGAATGAAAGGGCCATGGACAGCCTGAGAGTGATCCAACACAATGCCCTT
GAAGACCGGTCCATCACAGACAAGCCCCAGTGGGATGCAGCCATCCAGTTCATGGAAGAAACCCTGCATTCACGTCTCAAAGACACCGAGTCTGTGATCAGAGACATGGTGGGTCCAGACTGGAAGCAGAGGTGGCTGAACTGGAAGAATCGCACACCAGAGCAGCATATTCGCAACGAG
ACAAAAAATGAGCTGGAGCGTTTGCTGAAGCTGCACGATGACCACACAGCCTACCTGGCCAATGATGAGGTCACCACCGTCAGAAAGAATCTTGAGGGTAGAGGGGTGGAAGTGGATCAGTGCTGGATTAAAGACACGTGGCACCAACTCTACCGAAGGCACTTCCTGCAGAATGCCCTG
TCCCACTGTAACCTCTGTAAGAGAGGTTTTTACTACTACCAGAGACATTTTGTTGACTCTGAGTTGGAGTGTAATGACGTGGTGCTGTTCTGGAGGATCCAGAGGATGCTGGTCATCACTGCTAACACTCTCCGACAACAGCTCACCAATACTGAGGTGCGCAGGTTGGAGAAAAATGTG
AAAGAGGTGTTGGATGACTTTGGGGAAGACATGGAGAGGAAGACCCACCTGATCACTGGCCGTCGAGTCCAGCTCGCTGAAGATCTCAAGAAAGTTCGTGAAATCCAGGAGAAACTTGAAGCCTTCATCGAAGCTCTTCACAAAGAAAAA
>ENSDARP00000133518_DRER
ATGTTGCGAGCCGGAAGTGTAGTTACCTGC---------------ATTGCCTGCAAGGGTTTGCTTCCCTCCAGGATGGGGGTGAAGTTCAGAGTCCCATTGCAGAAACTGCACCCGCTCTCCCGTGCCATCCATCACCGCTACTCTGCTAACAACAACCCACAGAGACCACCTCACTGC
TCAGCTGCCCGGCATTACACATCTCTCTCCAGGCTTCCCATGCGTCCTCCCAAATCACGC---------------TCTGGAGGCCACGGCTATCAACAGCATCGGACCTTCTGGGTGGCCCGTCTCGCCGCCAGACTGCTGAAACTGAGGTACATCTTGCTTGGCTCAGCGGTTGGAGGT
GGATACACTGCAAAAAAGACCTATGATGAATGGAAGGAAATGCTCCCTGATATGAGTGAATACACATGGATTGTGCCAGACTTTGTTTGGGAGCTGAGCGAAAATATA------GATTTAGACAAGCTAGCCAGTGCTTTACCTGAATTA---------GAAGAGATAGCCAAACTACTA
CCTGATATGGAGAAGATCGGAGAGAATTTCACCTTC------------------------CTGAAGAGCCTCCTCTCCAGCGGT------TTGGGTAGTGAAGTCAATGGAGCTTCTGGTCTGCGTCTGTTATTAGAAACTACTGGCGAATCGGCCCTAAGAGCACCAGACGTCCCACCA
GCATCTGCAGCCATG------------------------------GCTGACAGCGGAGACAAGCAGTTCAAGAAGCAGGGGCTGCTCAGCGAACTCATTGTCATTCAGCAGCAGATCCAGCAGCATGAGGAGGAGATGCGGCGCGCGGCAGCCAATAACGCTCCGCCTCCGCCCCGTGAC
CCCAGTCCCAGC---CCGGCCCCGAACCCCAGCCCCTCGCAGTCCAAACGCAAGTCATCCGATAAAGAGAAAGTTGACCAGCTTCAGGAGGAACTTCTTCGAACTCAGTTGAAGTACCAACGGATGCTTGAGCGCTTGGAAAAGGAAAATAAAGAATTGAGGAAAGTTGTATTGCAGAAG
GATGACAAGGGTATTCACCAAAGAAAAGTCAAGAAATCTTTGATTGATATGTACTCTGAGGTCCTGGACATTCTTTCAGATTATGACTCCAACTACAACACTCAAGATCACCTGCCAAGGGTGGTGGTAGTTGGGGACCAGAGTGCGGGAAAGACTAGTGTGCTGGAGATGATTGCTCAA
GCTAGGATCTTTCCGAGAGGCTCTGGAGAAATGATGACAAGGTCTCCTGTCAAGGTGACTTTGAGTGAAGGCCCTCACCATGTAGCAATGTTTAAAGACAGCTCTCGGGAGTTTGACCTTGGCAAAGAGGAAGATCTTGCAGCACTGAGGCATGAGATTGAGCTCAGGATGAGGAAGAGT
GTGAAGGAAGGTCAGACAGTCAGCCCTGAGACCATCTCTTTAAGTGTTAAGGGCCCTGGAATCCAGCGAATGGTGCTTGTAGATTTACCAGGGGTCATCAGTACTGTGACAACTGGAATGGCCGCAGACACAAAGGAAACCATTTTTAGCATTAGTAAAGCTTACATGCAGAATCCAAAC
GCCATCATCCTCTGTATACAGGATGGCTCAGTAGATGCAGAGCGCAGTATAGTCACTGATCTGGTCAGTCAAATGGACCCTCAGGGCAAAAGGACCATATTTGTTCTTACTAAGGTTGATCTGGCAGAAAAGAACCTGGCTAGTCCAAGCAGAATCCAGCAAATAGTAGAAGGCAAATTA
TTCCCAATGAAGGCTTTGGGCTACTTTGCTGTAGTAACTGGCAAAGGCAGCCCTAATGAGAGCATAGATTCCATTAAAGACTATGAGGAGGACTTCTTCCAGAACTCAAGACTGCTGAAGGATGGCATGTTGAAAGCTCATCAGGTGACTACAAAGAACCTGAGTCTTGCTGTGTCAGAC
TGTTTCTGGAAAATGGTCAGAGAGTCAGTAGAGCAACAAGCAGATGCCTTTAAAGCTTCTCGATTTAACCTGGAGACTGAGTGGAAGAACAACTATCCTCGCTTACGAGAGCTGGACAGGAACGAGCTCTACGAGAAGGCCAAAAATGAGATCTTGGATGAGGTGATCAGCTTGAGTCAA
GTTACACCAAAACACTGGGAGTCTATCTTACAGAAGAAGCTTTGGGAAAGAGTCTCGACACACGTCATAGAGAACATCTACCTGCCTGCTGCACAGACCATGAACTCTGGAACTTTTAACACCACTGTAGACATCAAACTCAAGCAATGGACTGATAAACAACTTCCTCATAAAGCACTA
GAGGTTGCTTGGGAGACTTTGCAGGAAGAGTTTGCCCGCTTCATGGCCGAATACAAAGGGAAAGACCAGGATGACATTTTTGACAAGCTGAAGGAAGCTGTCAAGGACGAGAGCATCAAACGACACAAGTGGAATGAAAGAGCCATGGACAGCTTGAGAGTGATTCAACACAACGCTCTG
GAGGATCGTTCAATCACAGACAAGCCCCAGTGGGATGCCGCTATACAGTTCATGGAGGAAACGCTGCAGTCTCGTCTTAAAGACACTGAGTCAGTAATAGCTGATATGGTGGGGCCAGACTGGAAGCAGAGGTGGATGAGCTGGAAAAACCGAACACCAGAGCAGCACACCCGGAATGAA
ACCAAAAATGAGCTGGAGCGTCTGCTGAAACTGCATGAGGATCACACAGCATATTTGGCCAATGATGAGGTCACTACAGTGCGCAAAAACCTGGAGGCCCGAGGGGTGGAGGTGGACCCTGTATTGATTAAGGACACATGGCATCAGCTCTTTCGACGTCACTTCCTACAGAAGGCACTA
CTACATTGCAACCTCTGCAGACGAGGTTTCTACTACTATCAGAGGCACTTCGTAGACTCTGAGCTTGAGTGCAATGATGTGGTTCTGTTCTGGAGGATTCAGAGGATGTTGGGCATCACTGCCAATACTCTTCGACAACAGCTCACTAACACTGAGGTACGGCGTTTGGAGAAGAACGTT
AAAGAAGTATTAGAAGACTTTGGAGAGGACAATGAGAAAAAAGTCCAGCTGATCACAGGCAGGAGGGTTCAACTGGCAGAAGACCTCAAAAAAGTTCGCGAAATTCAGGAGAAACTTGAAGCCTTCATTGAAGCTCTTCACAAAGAGAAG
>ENSGACP00000012249_GACU
ATGCTGCGTGTCGGGAATAAAGCTGCCTGC---------------CTGGCCTGCAGAAATCTGGTCTCCACCAACATGGGGGTGAGATTTCGGGTACCGCTGCAGAAGCTGCACCCTCTGTCACGTGCCATCCACCACCGCTACTCTGGAAACACCAACCCCCAGCGACCCCCTCACCGC
ACGGCAGCCCGCTACTTTACCTCCATGTCACGGTTGCCCATGCGGCCTCCCAAGCCTCCC---------CCAGGGTCAGGGGGCCGCGGCCACCAGCAGCAGCGCAACTTCTGGGTGGCAAGCCTCGCTGCCCGCCTGCTGAAGCTCCGATACATTCTGCTGGGCTCGGCAGTGGGCGGA
GGGTACACCGCTAAAAAGACCTATGATGAGTGGAAGGAGATGCTACCTGATTTTAGTGAATACAACTGGGTCATACCGGATTTTGTCTGGGAACTGAGTGAACAAATT------GATCTTGATAAACTGGCCAAAGCTCTGCCAGAGATC---------GAGGAAATAGCTAAATTACTT
CCTGACTTTGATAAGATAGGCGAGAACTTCACTTTC------------------------CTCAAAAGCCTCCTGTCCTCTGAA------------------------------------------------------ACATCAGGCGATCCTCCGCTAAAAGCCACAGACTCTTCGACT
GCAGCCGCA------------------------------------CAAGAAGGCAGCGACAAACAATACAAAAAG---------------------------------------------------------------------------------------------------------
------------------------------------------------------TCATCGGACAAAGAAAGAGTAGACCTGCTTCAAGAAGAACTGCTCCGTACGCAGCTAAAATATCAGCGCATGCTGGAAAGGCTGGAGAAGGAGAATAAAGAGCTGAGGAAAGTGGTGCTGCAAAAA
GACGATAAAGGGATTCACCAAAGGAAAGTCAAGAAATCCCTTATTGACCTGTATTCTGAAGTCCTGGACATCTTGTCAGACTATGATGCCAACTACAACACCCAGGATCACCTTCCCAGGGTGGTTGTGGTTGGCGATCAGAGTGCTGGGAAGACCAGTGTGCTGGAGATGATCGCGCAG
GCCAGGATCTTCCCCCGGGGCTCAGGAGAGATGATGACCCGCTCTCCTGTCAAGGTAACACTGAGCGAAGGCCCACACCACGTAGCCATGTTTAAGGACAGTGGCCGAGAGTTTGACCTTTCTAAGGAGGAGGACCTCGCTGCTCTGAGGCATGAGATTGAGCTGAGGATGAGGAAGAGT
GTGAAGGCGGGACAGACCGTCAGCTGTGAGACAATATCCTTGAGTGTTAAAGGCCCCGGCATCCAGAGGATGGTGCTTGTTGACTTACCAGGAGTCATCAGTACTGTGACTGCAGGCATGGCGTCGGATACAAAGGAAACCATCTTTAGCATCAGCAAGGCATACATGCAGAACCCCAAT
GCAATCATCCTTTGTATTCAGGATGGCAGCGTGGATGCAGAGAGGAGCATTGTAACAGACTTGGTGAGCCAGATGGACCCACAGGGGAAGAGGACAATCTTTGTCCTGACCAAGGTGGACTTGGCTGAGAAAAACCTGGCCAGCCCAAACCGAATCCAGCAAATAGTGGAAGGAAAGCTG
TTTCCCATGAAGGCCCTGGGCTACTTTGCAGTGGTGACAGGAAAAGGAAGCAGCGGGGAAAGCATTGACTCCATTAAAGACTACGAGGAAGAATTCTTCCAGAACTCTAGATTATTAAAGGACGGCATGCTGAAGGCCCACCAAGTGACAACAAAGAACCTGAGCTTGGCCGTCTCCGAC
TGCTTCTGGAAGATGGTTAGGGAGTCTGTTGAGCAGCAAGCGGATGTCTTCAAAGCATCTCGCTTCAACCTGGAGACTGAGTGGAAGAACAACTACCCTCGCCTGAGAGAGCTGGACAGGAATGAACTCTTCGAAAAGGCCAAAAATGAAATCTTGGATGAAGTCATTAGTTTGAGTCAA
GTGACTCCACAACACTGGGAGGCCATCTTGCAAAAGAAGTTGTGGGAACGCGTTTCCACCCATGTGATTGAAAACATCTACCTGCCTGCTGCCCAAACAATGGACTCTGGTACCTTTAACACCACTGTAGACATCAAGCTCAAGCAGTGGACCGACAAGCAGCTTCCACACAAAGCGCTT
GAGGTTGCCTGGGAGACGCTGCAGGAAGAGTTTGCCCGCTTCATGGCTGAATACAAAGGCAAAGACCAGGACGACATTTTTGACAAGTTGAAGGAGGCTGTGAAGGACGAGAGCATCAAGAGGCACAAGTGGAATGAGAGGGCCATGGACAGCCTGAGGGTGATCCAGCACAATGCCCTC
GAAGACCGCTCCATCACAGACAAGCCCCAGTGGGATGCAGCCATCCAGTTCATGGAGGAGACCCTGCAGTCACGCCTCAAAGACACTGAGTCAGTAATCAGAGACATGGTCGGTCCAGGCTGGAGGCAGAGGTGGCTGAACTGGATGAACCGCACACCAGATCAGCACATTCGTAATGAG
ACAAAGAATGAGCTGGAGCGCTTGCTGAAGCTACACGATGAGCACACAGCCTACTTGGCCAATGACGAGGTCACCACAGTCAGGAAGAATCTGGAGGGGCGAGGGGTTGAAGTTGACCCTGTGCTGATCAAGGACACGTGGCATCAGCTGTATCGCCGACACTTCTTGCAGAAGGCGCTG
TCCCACTGTAATCTCTGCAAGAGAGGCTTCTACTACTACCAGAGGCACTTTGTCGACTCTGAGTTGGAGTGCAATGATGTGGTTCTTTTCTGGAGAATCCAGAGGATGCTGGTCATCACAGCTAACACGCTCCGACAACAGCTCACCAACACTGAGGTGCGCCGACTGGAGAAAAATGTA
AAGGAGGTGCTGGATGACTTTGGAGAAGACATGGAGAAGAAAACCCACCTCATCACCGGCCGCCGAGTTCAGCTTGCCGAGGATCTCAAGAAAGTTCGTGAGATTCAGGAGAAACTTGAAGCCTTCATAGAAGCTCTTCACAAGGAAAAA
>ENSXMAP00000005645_XMAC
ATGTTGCGTGTCGGGAGCTCAGCTGCCTGC---------------GTGGCTTGTAGGAGCCTCATCTCAAACAATATGGGGGTGAAATTCCGGATCCCACTGCAGAAGCTTCATCCTCTGTCTCGTGCCATTCACCATCGTTACTCTGGAAACAACAACCCTCACCGGACTCCTCATCGC
ACAGCAGCGCGATATTTTACCTCCATGTCCCGGTTGCCCATGCGACCTTTGAAGCCCCCT---------CCGGGTTCTGGTGGTCACAGGCACCAACAGCAGCGCAACTTCTGGGTAGCCCGCCTGGCAGCCCGGCTGCTGAGGCTCCGATACATCCTGCTGGGAACAGCAGTTGGAGGA
GGTTACACAGCTAAGAAGACCTATGAAGAGTGGAAAGACATGCTGCCTGATTTCAGTGAGTACAACTGGGTCATCCCTGACTTTGTGTGGGAACTGAGTGAACATATT------GATCTTGATAAACTGGCAAAAGCGTTACCAGAGATG---------GAAGAAATCGCTAAACTTCTG
CCTGACTTTGAGAAGATTGGAGAGAACTTCACTTTC------------------------CTTAAAGGCCTTCTTTCCTCTGGTGTGAGTTTGGGTAGTGAAGTCAAAGGAGCCTCTGGCCTGCAT---CTGTTAGAAAATTCCGGCGATCCTGCTCTAAAAGCTACAGATTCTTCAACT
GGAGCTGCA------------------------------------CATGATCCCAGTGACAAGCAGTACAAAAAG---GGTCTGCTCGGAGAGCTGATTTTTATTCAGCAGCAGATCCAGCGGCACGAGGAGGAGGTCCAGCGGGCCGCTGCAGCCAATAGTGCACGTACG---------
---TCACCCCAAGAGCGTGCTGCGAACCACAACCCCTCGACACAGACACGCAAGTCATCAGACAAAGAAAAGATTGACCAGCTCCAAGAGGAGCTTCTTCGAACTCAGTTAAAGTATCAGCGCATGCTGGAAAGACTAGAAAAGGAAAATAAAGAGTTGAGGAAAGTGGTGCTGCAAAAA
GATGATAAGGGGATTCATCAAAGGAAGGTGAAGAAATCCCTTATTGACCTTTATTCTGAAGTCCTCGACATCTTGTCTGATTATGATTCCAACTACAACACCCAGGACCACTTACCCAGGGTGGTTGTGGTTGGCGATCAGAGTGCTGGGAAGACCAGCGTGCTTGAGATGATTGCCCAG
GCCAGGATCTTCCCCAGGGGATCAGGAGAGATGATGACACGCTCTCCTGTGAAGGTAACATTAAGTGAAGGTCCCCATCATGTGGCCATGTTCAAAGACAGTGGCAGAGAGTTCGACCTCTCTAAGGAGGAAGATCTGGCTGCTCTGAGGCATGAGATTGAGCTGAGGATGAGGAAGAGT
GTGAAGGAGGGACAGACGGTCAGCTCTGAGACAATCTCTTTGAGTGTTAAAGGACCGGGTATTCAGAGGATGGTTCTTGTTGACTTACCTGGTGTCATCAGTACGGTGACAACAGGCATGGCATCAGACACTAAGGAGACCATCTTCAGCATGAGCAAGGCCTACATGCAAAACCCTAAT
GCTATCATTCTTTGTATTCAAGACGGCAGTGTGGATGCAGAGCGCAGCATCGTAACAGACCTGGTCAGCCAGATGGACCCTCATGGCAGAAGGACCATCTTTGTTCTAACTAAAGTGGACTTGGCTGAAAAGAATCTGGCCAGTCCAAGCAGAATTCAGCAAATTGTTGAAGGAAAGCTG
TTTCCCATGAAAGCTCTTGGTTATTTTGCTGTGGTAACAGGAAAAGGGGGCACTGGGGAGAGCATAGATGCAATTAAAGATTATGAAGAGGACTTTTTCCAGAACTCCAGATTGCTGAGGGATGGTATGCTGAAGGCTCATCAGGTCACCACAAAAAACTTGAGTCTGGCTGTCTCTGAT
TGCTTCTGGAAGATGGTCAGGGAGTCTGTGGAGCAGCAAGCTGATGTTTTTAAAGCATCACGATTCAACCTGGAAACTGAATGGAAGAACAACTATCCTCGTCTGAGAGAACTTGACAGGAATGAACTCTTTGAAAAAGCAAAAAATGAAATTTTGGATGAAGTCATTAGTTTGAGTCAA
GTGACTCCCCAACTCTGGGAGTCTATTCTGCAGAAAAAACTTTGGGAACGTGTTTCCACTCATGTCATCGAGAACATCTATCTGCCTGCTGCCCAAACAATGGACTCTGGGACCTTTAACACAACTGTAGACATCAAGCTGAAGCAGTGGACTGACAAGCAGCTTCCACATAAGGCACTG
GAGGTTGCCTGGGAGACTTTGCAGGAGGAGTTTGCTCGCTTTATGGCTGAATACAAAGGCAAAGACCAGGACGACATCTTTGACAAGCTGAAGGAGGCAGTGAAGGACGAGAGCATCAAGAGGCACAAGTGGAATGAGAGAGCCATGGACAGTCTGAGGGTGATCCAGCACAACGCCTTA
GAAGACCGATCCATCACCGACAAACCTCAGTGGGATGCTGCCATCCAGTTTATGGAGGAAACACTGGAGTCACGCCTCAAAGACAATGAATCTGTGATCAAAGACATGGTGGGCCCTGACTGGACAGAGAGGTGGCTAAAGTGGGTGAACCGGACACCAGAACAGCACATTCGTAATGAA
ACAAAAAATGAGCTGGATCGCTTGCTGAAGCTGCATGATGACCACACTGCTTACCTGGCCAGTGATGAGGTCACCACAGTGAGGAAGAACCTGGAGGGACGGGGCGTAGAAGTGGACCCAGTGCTGATCAAAGACACGTGGCATCAGCTTTATCGCAGACACTTCTTGCAGAAAGCACTG
ACTCACTGCAGCCTCTGCAAGAGAGGTTTCTACTACTACCAGAGACACTTTGTTGACTCTGAGCTGGAGTGCAATGATGTGGTGTTGTTTTGGAGGATCCAAAGGATGTTGGTCATCACCGCTAACACACTCCGGCAGCAGCTTACCAATACTGAGGTGCGGCGGTTGGAGAAAAATGTC
AAAGAGGTCTTGGATGACTTTGGAGAAGACTTGGAGAAAAAGACTCAACTCATCACTGGCCGCAGAGTCCAGCTGGCTGAGGATCTCAAGAAAGTCCGTGAGATTCAGGAGAAACTTGAAGCTTTCATAGAAGCTCTTCATAAGGAAAAG
