# Supplementary material for: Global expression pattern of genes containing positively selected sites in European anchovy (Engraulis encrasicolus L.) may shed light on teleost reproduction
Source: PLoS One. 2023 Aug 11;18(8):e0289940. doi: 10.1371/journal.pone.0289940 (PMC10420382; doi:10.1371/journal.pone.0289940)
Supplement: S1 File — (ZIP) [file pone.0289940.s008.zip › alignments/anchovy.23066_ANCH.fas]

>ENSONIP00000006951_ONIL
ATGGCTTCAAATAACGGCTCGGTCGGAAAATGGGAGGTGGTGAAGAAAGGCAAGAAAAACAGCAACAACTTCGGCGGAGGA---------GGCAAGACAGCGGCCGACAAGAAAGCCAGCGGGGGA---------------AGGAAAGCCCTGGGCGAATCTAACCAGCCGTCCAGACGC
CACAAGAAAACA------------------GCGCCCGTGAAGATGTCAGAGAGTCTGTATGACAGCGTGGAGAAGGTGGGAAAGAAGCAGAACAAGGAGCAGGTTCCTCCACCATCCGATCCTCAA------AACAAGAAGCCCTCATCAAGTAAACCACCCAAGAAGTCGCATTCGAGC
AATACGGCCTCTCCCACAACTTACAAAACCCTCGAGGAGGCCTTCAAAGCGCTGGATGTTGCAGACCTGAAGCAGCAGTTGGCTCGCAGTCAGACCCTGTTTCCAGAAAACCCTTCGGTTTGGATCAAAGACCTGGCGGGATACCTCAACCTCCATTTAACTGCCCAGGATACGGAGCCC
ACACTCAGCAGCCACCCTTATGACTACCCATACTGCCTTACAGGAAAAGAGCTGAAGGGCGTGATCAAAGGCCTCATTGGACGTTGCAGCAGCGCTCTGCCAGATTTCTTCGACCACTGTGTTTACACTATGCTCAGGGAGTTGGACAGGCAG---------TCAGGAGAACCTCTACAT
GGCTACAGAGTTTGCATTCAGGCAGTCCTACAGGACAAACCCAAAATAGCCACCCAAAATCTGCCAGAGTATTTGGAAATGTTGCGGTCGGTTCAGAATCGTCCAGTAAAGTGTTTGACCATCATGTGGGCTCTGGGCCAAGCAGGATTTTATGATCTCAGCCAGGGTCTAAGAGTGTGG
CTGGGCATCATGCTCCCTGTGCTGGGAGTGAAGTCTCTGTCCTCATATGCCATCGCCTATCTGGAGAGACTTCTCTCACTTCATTCAAACCTGACAAAGGGATTTGGTATTATGGGTCCGAAAGAGTTCTTTCCTTTGCTTGATTTTGCTTTCATGCCAAAGAACGCCCTGTCATCAAGT
CTGCAGGAGCAGCTGAGGCGTTTGTATCCTCGACTGAAGGTCCTCGCATTTGGAGCCAAGCCAGAGAACACGTTGCACACGTACCTGCCGTCATTTCTGTCCAGAGCCACGCCACACTGTCCTGATGACATGAAGAGGGAGCTGCTCAGCAGTATGACTGAGTGTCTGTGTGTGGATGTT
CAGAGCTTAGGAGTGTGGAGGCAGCTCTACACCAAACACCTACCCCAGTCCAGTTTGCTTTTGAACCACTTATTAAAGTCCTGGAACATCCTTCCACCA---AAGCTTCGGAAGAACCTCGAGGAAACGATCCAGTCATTTAGAGTGACCAACGAAGAAATGAGAGACACCATTGAATCT
CATGACCTTCAGGAGTGCAATAGCCTGTGCCAGAATCTGCAGGTAAAGATGCGTGGTCACGGGTTTCCCTGGTCCAAGCTGCTTCTGGTTCTGCTCGTGTTCGTTGCCGGCTTCATCGCCCACGACGTCAGATCAAACGGCTCTGTCGCAGATTCCATCACAGCCAGGTATCTGCACTCC
TCAGGGATCACAGCTGTATCTCAGCAGGCCTGGAGCAAAATAACAGTCTACTCAAAGCAGGGCTTCAGCTGGTTGGAGACAAACACTCCTTATTATTACTCTGAGTGTGTCCGGGTTTTGGGTCCAGTAACGGAACAAGGTTTGGAAAAGGCAAAATCAGCAGCCGTCTTCATCTCTGAA
AACACCTCACGGTTTATTGTCTGGGTTAAAGAAACCACACCGCTTGTCATAGAATGG------GTGAACACCAACACCCCAGAGAGTGTGTTCCAGGCTATGGCATATTTGAAGGAGCTCCTCATCTTCCTACATCAAAACTACATCCTGCCAGCGCTGGCGTACACATCTAACCTGCTA
CAGAGAGCATGGACTAACTTAGAGGACTCTTGCAATGGGGAGGTGTCTGTATCATGTCTGCAGGGCCACGCCTTGTCCTTTACCAACTCGACGTGGCAGCTACTCCAACACACGACCTCGGCAATCAAGACATGGGCCCAGGATTTGCTCACTCGAGCG---
>ENSTNIP00000022335_TNIG
ATGGCTTCTAATAACGGCTCGTTCGGCAAATGGGAGGTGGTGAAGAAAGGAAAGAAAAGC------AACACTTCAGGAGGA---------GGAAAAAGCGCGACGGACAAGAAAATGGGCAGCGGG------------GGAAGAAAAGCCCTCGGTGAATCAAACCAATCGTCGAGACGT
AATTTTACAAAC------------------GTGCCCATCAAGATGTCGGAGACGCTGTTCAACGGCTTCGACAGGATCGGCAAGAAGCAGAACAAGGAGCAGGTTCCCCCGGCGACTGAGCCACACCACCCCAGGAAAGCGCCGGCGCCCCGGGAGGCC---AAGGCCTCCGCCCCCAGC
AGCAGGGTCACCTCGGGGACGCACAAGAACCTGGCGGAGGCCTTCAAAGCGCTGGACCTCGGGGACCTCAGGCAGCAGCTGGCTCACAGCCAGACCCTGTTCCCAGACAACCCCTCGGTGTGGTTCAAAGACCTGGCGGGGTACCTGAACCTGTATCTGACGGCTCCGGACACGGGCCCC
ACCCTCAGCAGCCACACCCACGACTACCCCTACTGCCTGGCAGGGAAGGAGCTGAGAGGCATCATCAAGGCCCTGGTCGGCCGCTGCAGCCACATCCTGCCCGAGCTGCTGGACTACTGTGTCTACACGATGCTCAAGGAGCTGGACAGGCAG---------TCAGGGGAGCCCCTGCAT
GGCTACAGAGTGTGCATTCAGGCCATCCTGCAGGACAAACCCAAAATAGCCACTCAGAACCTGCCCATGTATTTGGAGCTCCTGCGCTCCGTCCAGAACCGGCCCGTCAAGTGTTTGACCATCATGTGGGCTCTGGGTCAAGCAGGGTTTTGCGATCTCAGCCAGGGACTGCGAGTGTGG
TTGGGGATCATGCTTCCCGTGCTGGGCGTCAAGGCCTTGTCAGCTTACGCCATCGCCTACCTGGAGAGGCTCCTCCTGCTCCACACAAATCTGACCAAAGGCTTTGGAATCCTGGGGCCCAAGGAGTTCTTTCCTCTGCTGGACTTTGCCTTCATGCCCAAGAATGCCCTCTCACCGAGT
CTGCAGGAGCAGCTGAGGCGCCTGTACCCTCGGATCAAGGTGCTGTCCTTCGGAGCCAAGCCTGAGAGCACGCTGCACACCTACCTGCCGTCCTTTCTGTCCCGGGCCACGCCCCACTGTCCAGAGGACATGAAGAAAGAGTTGCTGGGCAGCATGACGGAGTGTTTGTGTGTGGACGTG
CAGAGTCTGGGAGTGTGGCGCCAGCTCTATACCAAACACCTGGCTCAGTCCAGCTTGTTGTTGAAGCACCTGCTCAAGTCCTGGAACCAGCTGCCACCT---AAGCTCCGCAAGAACCTGGAAGACACCGTCCAGTCCTTCAGGGTGACCAACGAGGAGATGAGAGGCGCTGCCGGATCC
CAGGACCTCCAGGACTGCAATAACCTGTGTCAGAACCTGCAGGTGAAGATGCAGGCCGGTGGGTTCCCCTGGTCCAAGCTGCTCCTGGTCCTGCTGCTGTTCGCCGCCAGCTTCATGGCCCACGACATCAGGAGCCACGGCGCCTTTGCAGGGTCCACCACGGCCACATATCTCCACAAG
TCCGGGGTCACGGCCGTCTCCCAGCAGGCCTGGAGCAAAGTGAGCGTCTACAGCAAGCAGGGCTTCAGCTGGCTGGAGAAAAACACGCCTCATTACTACTCGGAGTGTGTGCGCGTCGTGGGGCCCCTCATGGACCAGGGGCTGGAAACAGCCAGGACGGCGGGCGTCTTCCTGTCTGAA
AGGGCCCGGCTCCTGGTCCTGTGGGTC---------------CAGGTGTGTGTCTGGGCCCAGGTGTATGCCAACACTCCGGAGAGTGTGTTCCAGCTGTTGGCCCTCCTGAAGGAGCTGCTGCTGCTGCTGCAGCGGGACTACGTCCTCCCGGCGCTGGCCCGCCTGGCCGCCCTGCTG
CAGGGGGCCTGGCTCAGCCTGCAGGACTCCTGCCAGGGCGAGGTGTCCGTGGCGTGCCTGCAGGACCACGCCTTGTCCTTCACCAACTCCACATGGCAGCTCCTCCAGCACACCACCGCAGCCATCCAGACCTGGGCGCACCAGCTGCTGACG---GCG---
>anchovy.23066_ANCH
------------------------------------------------------------------------------------------------------------------------------------------------------------------------------------
---------------------------------------------------------------------------------------------------------------------------CAG------CAGCAGCAGCAGCAGCAAGCCAAGAAGACCAGCAGCTCCCCA---AGC
AGCTCCCCCAAACCCACACGCTACCGCACACTCGACGACGCCATGCGCAGCCTGGATGTGTCGGAGCTGAAGCAGCAGCTGGAGAGGTCCCAGTCCTTGTTTCCAGAGAACCCCTCCGTGTGGGTCAAGGACCTGGCCGGGTACCTCAACTTCAAGCTGCCCGCCCCCGACAGCGACCCC
ACACTCAGCACATACGCACACGACTACCCATACTGCCTAGCAGGGAAGGAGCTGCGTGCCATCATCAAGAACCTTCTGAGCAAGAGTGGAGAGACACTGCAGGACTTCTTTGACCACTGCCTGTTAACCATGCTGAGAGAACAGGACAAACCC---------AGCAGTGAATCGCTGCAT
GGATACAGAATCTGCATTCAGGCCATACTGCAGGACAAGCCCAAAATAGCCACCCTCAACCTGGCCGACCACCTGGAGCTGTTGCGCTCCAATCAGAACCGGCCGGTGAAGTGTCTGACCATCATGTGGGCTCTGGGCCAAGCGGGCTTCTACGACCTCAGCCAAGGCCTCCGAGTGTGG
CTGGGCATCATGTTGCCAGTGCTGGGCATGAAGTCTCTTTCCTCATACGCCATCGCCTACCTGGAGCGACTCCTCATGCTCCATTCCAACCTAACGAAGGGTTTTGGGATCATGGGACCAAAGGAGCTCTTCCCCCTGCTGGACTTTGCCTACATGCCCAAAAACGCCCTCTCAGCCAGT
CTTCAGGAGCAGCTGAAGCGTCTGTATCCGCGGCTGAAGGTGCTGGCGTTCGGGGCCAAGCCAGAGTCCTCGCTACACACCTACTTCCCCTCCTTCCTGTCGCGAGCCACGCCTAACTGCCCCGAACCCATGAAGAGAGAGCTGCTGAGCAGTCTAACGGAGTGCTTATCTGTGGATGCC
CACAGCCTGGGGGTGTGGAGACAACTCTACACCAAATACCTCTCTCAGTCCAGTTTGCTGCTGAATCACTTGTTGACGTGTTGGAAAACGTTACCAATA---AAGTTGCGGAGCAGCCTCCAGGAGACCATTCAGTCCTTCAGGGTGACCAACGAGCAGCTG---------GGAGACTGC
GAGGGGGTGGAGGAGTGCAACGTTATGTGCAGCAGTATCCAGATGAAGATGCGTGGGCGCGGGTTCCCGTGGTCGCGGCTGCTGATGGCGCTGCTGGTGTTTGCGGTGGGCTTCGTGGCGCATGACGTGCGCTCCCACGGCTCCTTCGCCGCCTCCTCCACGTCACACTACCTGCACAGC
TCCGGGGTGGCAGACCTCGCACTCACAGCCTGGGCCAGAGTCGTCACACATAGCCAGCAGGGCTTCAGCTGGTGTGAGGAGAACATGCCCTACTACTACTCCATGGCGGTGGAGAGAGTGGGGCCGCTGATGGAGGACGGCTGGGAGAAAAGCAAGATGGCCGCAGCCTTCATGGCCACA
CACACCTCCCAAGGAGTGGAGTGGGTCAAAGAAAACACACCCAAGCTCATCGAATGG------ATCAATAACAACACTCCAGAGGGCCTGGTGGCGTTTCTAGAGTACTTGCGGGAGCTGCTGCTGCTCCTGCATGAGCACTATGTGATGCCCGCCCTGCAATACATCCTACAGGGCCTC
CAGCACGCATGGACCACCTTCCAGGACTCATGCAACGGGGAGGTATCGCTCCTGTGCCTCCAGAATCACGCGGTGTCCTTCACCAACTCCACCTGGATCTACCTGCAGCACACGACGGCCTCCATCCGCGACTGGGCACAGGATTTACTGTCTCGAGCA---
>ENSTRUP00000013290_TRUB
ATGGCTTCTAATAACGGCTCATTCGGCAAATGGGAGGTAGTCAAGAAGGGCAAGAAAAGT------AACGGCCCGGGAGGA---------GGCAAGAACCCGACTGACAAGAAGTCCGGCAGCGGC------------GGAAGGAAAGCCCTCGGTGAATCCAACCAACCATCGAGGCTT
TCT---CCCCCA------------------GTGCCGATTAAGATGTCAGAGACTCTGTACGACGGCTTCGATAAGCTCGGAAAGAAGCAGAACAAGGAGCAGGTTCCACCAGCAGGCGATCCACAA------AAGAAGAAACCCTCAACAAATAAAGCCTCCAAGACTTCGAGCACCAGC
AACACGGTCACCCGAGAGACTCACAAGAACCTGGCAGAAGCCTTTAAAGCTTTGGATGTTGGAGACCTCAAGCAGCAGTTGGCTCACAGTCAAACCCTGTTTCCAGAAAACCCCTCAGTGTGGTTCAAAGACCTGGCAGGATACCTAAACCTCAACCTGGTGGCACCGGACACTGGGCCC
ACCCTCACAAACCACCCTCATGACTACCCTTACTGCCTGACTGGGAAGGAGCTGAAAGGCATTATTAAGGGTTTAATCGGACGCTGCGCTGCCATCCTGCCAGATTTATTGGACCACTGTGTTTATACTATGCTCAGGGAACTGGACAGACAG---------TCAGGGGAACCTCTGCAT
GGCTACCGAGTTTGTATTCAGGCAATCCTACAGGACAAACCTAAAATAGCCACTCAGAACCTGCCAGAGTATCTGGAGCTCCTGCGGACAGTCCAGAATCGTCCTGTGAAGGGTTTGACCGTCATGTGGGCTCTCGGCCAAGCTGGGTTTTACGATCTCAGCCAGGGGCTGCGAGTGTGG
TTGGGGATCATGCTTCCTGTGCTGGGGGTCAAGTCCCTGTCAGCTTACGCCATTGCTTATCTGGAGCGACTCCTCCTGCTTCACACAAATCTAACAAAAGGATTTGGAATCATGGGGCCTAAAGAGTTCTTCCCTTTGCTGGACTTTGCCTTCATGCCCAAGAACGCCCTGTCCCCCAGT
CTGCAGGAGCAGCTGCGGCACCTGTACCCTCGGATAAAGGTGCTGTCGTTTGGGGCCAAGCCCGAGAGCACACTGCACACGTACCTGCCGTCGTTTCTGTCCCGAGCCACGCCGCACTGCCCCGACGACATGAAGAAAGAGTTGCTCAGCAGCATGACGGAGTGTTTGTGCGTGGACGTG
CAGAGTCTGGGAGTGTGGCGGCAGCTCTACACCAAACACCTGGCTCAGTCCAGTTTGCTGCTGAACCACTTGTTAAAGTCCTGGAACACTCTGCCCCCA---AAGCTTCGGAAGAATCTGGAAGAAACGATCCAGTCTTTCCGAGTCACCAATGAGGAGATGCGAGACGCTGTTGGATCT
CAGGACCTTCAGGACTGCAACAACCTGTGCCAGAACCTGCAGGTGAAGATGCAAGGTCGAGGTTTCCCCTGGTCCAAGCTGCTCATGGTCCTGCTCGTGTTTGCTGCAAGCTTCATTGCTCACGACGTCAGGACCCACGGCTCGTTCGCAGAGTCCACCACAGCCGGGCATCTTCAAAGG
TCAGGGGTCACGGGCGTCTCCCAGCAGGCCTGGAGCAAAATCACAGTCTACACCAAACAGGGCTTCAGCTGGCTGGAGAAAAACACACCTCACTATTACTCCGAGTGTGCACGGGTTGTGGGGCCGCTCATCGAACGGGGCTGCGAGAGAATAAAGACGGCAGCCGTCTTCACGTCAGAA
AAGGGCGTGCAGATTATTCTGTGGGTCCGAGAGAAGACCCCACAAGCCATAGAATGG------GTTTCTGCCAATACTCCAGACAGTGTTTTCCAGCTGTTGGCCTACTTGAAGGAGCTGCTGCTGCTCCTCCATCAGAACTACATCCTGCCTGCCCTGGCGTACCTCTCCGCCCTTTTA
CACAGAGCGTGGATCAGCCTACAGGACTCCTGCAACGGCGAGGTGTCCGTGTCGTGCCTGCAGGGCCACGCGCTGTCTTTCACCAACTCCACGTGGCAGCTGTTCCAACACGCAACATCCGCCATCCAGACGTGGGCCCAGGAGCTGCTGACACGGCCG---
>ENSDARP00000109245_DRER
ATGGCCTCT---------GGTGTGGGCAAATGGGAGGTGGTGAAGAAAGGGAAGAAAGCGACCAGCAGCTCC------------------------AAAACTCAGGACAAGAAATCAGCA---------------------AGGAAAGCGCTGAGAGAGGCCAACACTGACAGCAACCAC
---------------------------------------GTGATGTCCGAGACCATATTCGACGGCTTCGAGAAGATGGTGAAGAAGCAGAATAAAGAGCAGGTTCCTCCACCGGTGGAAACCCAG------CAGAAGAAACCAAACGCAGGAAAGCAGACCAAAAAACCCCCGGCCAAC
AGCAGCCCCAAACCCGTCCATTACAAGACTCTGGAGGAGGCGGTCAAAGCCTTGAATATCGCAGAGCTGAAGCAGCAGCTGGAGAAAAGTCAGACTCTGTTTCCTGAGAATCCGTCCATCTGGGTGAAGGATCTGGCTGGATATCTGAACTACAAACTCCCAGCTCCAGACACAGACCCC
ACACTCAGCAGCTACGCTCACGATTACCCATACTGCCTCGCTGGGAAGGAGCTGAAGGCCATTATTAAGAACCTGCTGGGCAAATGTTCAGACGCGCTGCCCGAGTTCTTTGACCATTGCGTCTTCACCATGCTGAGAGAACAGGACCGACAG---------CCGAGTGATCCTTTGCAC
GGCTACAGGATGTGCATTCAGGCTCTCATGCAGGACAAACCCAAAATCGCCACGCTGAACCTCTCGGACCATCTGGAGCTGCTGCGCTCTCATCAGAACCGTCCGCTCAAGTGTCTGACCATCATGTGGGCTCTGGGACAGGCAGGATTCTACGACCTCAGCCAGGGCATCAGAGTCTGG
TTGGGAATCATGCTCCCTGTTCTCGGGATGAAGGCTCTCTCCGCATATGCCATCGCTTATCTGGAGCGACTGCTGACTCTTCATGCCAACCTGACCAAAGGCTTCGGGATAATGGGGCCCAAGGAGTTCTTCCCTTTGCTGGACTTTGCTTACATGCCTAAAAACGCTCTTTCACAGAGT
CTGCAGGAGCAGTTGTGTCGACTGTACCCACGGATAAAGGTTCTGGCCTTTGGTGCAAAACCTGAATCAACACTGCACACATATTTCCCATCATTCCTGTCACGAGCCACACCCAACTGTCCTGGTGCCATGAAGAAAGAGCTGCTGAGGAGTCTGACGGAGTGTCTGAGCGTGGACAGT
CAGAGTCTGAGTGTTTGGAGGCAGCTGTACACCAAACACCTGCCGCAGTCCAGCCTTCTGCTCAATCACCTGCTGAAGACCTGGAAAACACTCCCTCTG---AAGTTGCAGAAGAGTCTTCAGGACACCATTCAGTCATTCAGAGTGACCAATGATGAGCTGCAGAGCGGCGCACACACA
CAGGAGATCAGCGACTGCAACTCACTCTGCCAGTCTCTGCAGCTGAAGATGCATGGTCAGAGTGTGCCGTGGTGGCGTGTGCTGCTCATGCTGCTGGTGTGTGTGTTGGGTTTCGTGGCTCATGACGTCAGGACTCAGGGCTCCTTCAGTGACTCCAGAACTGCTGTGTTTCTGGAGCAG
CTCGGGGTCTCCGGCGCATCCCAGCAGGCCTGGAGCCGCGTCTCACACTATAGCCAGCAGAGCCTCAGCTGGCTGTCTGAGAACACGCCATATTATTACTCGAGTGCGGTGACTGCGGTGCGTCCGCTGCTGGAGTACGGACAGGAGTATGTGAAGCTGGCGGTGTTGAAGATCGCACAC
ATGAGCTCAGAGCTGATGCTGTGGATGCAGGAGAACCTGCCGCTGCTGCTGCACTGG------ATTCACGCCAATACTCCAGAGAGTGTGTTTCAGTTCCTGGAGTTTCTGAAGGGTCTGTTGCTGTTTGTCCATGAGCAGATGATTCTGCCGGCTCTGCATTATCTAAACACAGCACTG
CAGCTCGCCTGGAGGAGTCTGCAGGAGTCCTGCAATGGAGAGGTATCTCTGCACTGTTTACAGGATCACGTTCGCTCCTTCACCAACAGCACCTGGATTTACCTGCAGGACGCCACGTCTGCCATCAAGAGCCGAGCGCAGGAGCTGCTGTCC---------
>ENSGACP00000009279_GACU
ATGGCTTCCAATAAC---GCGGGCGGCAAATGGGAGGTGGTGAAGAAAGGGAAGAAGAAC------AGCAGCGGCGGCGGCTCAGGAGGAGGCAAGAACACGTCGGATAAGAAGCCCGGCGGCGGG------------GGGAGGAAAGCGCTGGGCGAATCCAACCAGGGGTCCAGA---
------------GACACAAACACCCCATCAGCACCCATCGTGATGTCCGCAACTCTGTACGACGGCTTTGAGAAGATGGCGAAGAAACAGAACAAGGAGCAGGTTCCACCGCCGGCCGAGTCCGAG------AACAAGAAGCCCTCGACGAGTAAACCGCCGAAGAAGCCGCACTCCAGC
AGCGCGGCCCCCTCCCCGGTTCACAAGACCCTTGAGGATGCCTTCAAAAGTTTGGATGTCGGCGACCTGAAACAGCAGCTGGCTCGCAGTCAGACCCTGTTCCCAGAAAACCCATCGGTGTGGGTCAAAGACCTGGCGGGATACCTCAACCTCAATCTGACTGCGCCGGAGACGGAGCCC
ACACTCAGCAGCTACGCTCACGACTACCCATACTGCCTGTCAGGAAAGGAGCTGAAGGGAGTGATCAAAGGCCTCATCGGGCGCTGCAGTGATATTCTGCCAGACTTCTTCGACCACTGTGTTTATACAATGCTGCGGGAGATGGACAGGCAGACGGCGTCCCCAGGAGAACCTCTGCAT
GGCTACAGAGTTTGCATCCAGGCAATCCTACAGGACAAACCCAGGATAGCCACCCAGAACCTGCCAGAATATTTGGAGTTGCTGCGATCAGTTCAGAATCGTCCTATGAAGTGTTTGACCATCATGTGGGCTCTTGGCCAAGCTGGATTTTATGACCTCAGCCAGGGACTGAGAGTGTGG
CTGGGTATCATGCTTCCTGTGCTGGGATTGAAGGCCTTGTCTTCATATGCCATCGCCTACCTGGAGAGACTTCTGCTACTTCATGCAAACCTGACAAAAGGATTTGGCATCATGGGCCCTAAAGAGTTCTTTCCTTTATTAGATTTTGCTTTCATGCCAAAGAACGCCCTGACATCAAGT
CTTCAGGAGCAGCTGAGGCGTCTGTATCCTCGACTGAAGGCCCTGGCATTCGGAGCCAAACCCGAGAGCACGTTACACACATACCTGCCATCGTTTCTGTCCAGAGCCACGCCACACTGTCCAGATGAAATGAAGAGAGAGCTGCTCAGCAGTATGACGGAGTGTCTGTGTGTGGATGTC
CAGAGTCTGGGAGTGTGGAGGCAGCTCTACACCAAACACTTACCCCAGTCCAGTCTGCTGTTGAACCATTTATTGAAGTCGTGGAAGAGTCTCCCACCCAAGAAGCTGCGGAAAAACCTTGAAGAAACTGTCCAGTCTTTCAAAGTGACTAACGATGAGATGAAAGACGCTGTGGAATCT
CCGGAGCTTCAGGAATGCAACAGCCTGTGTCAGAATCTGCAGGTAAAGATGCGAGGTCGCGGGTTCCCGTGGTCCAAACTGCTCATGGTTCTGCTGGTGTTTGTTGCCGGCTTCATTGCTCATGACGTCAGATCTCACGGCTCCTTCGCAGATTCCACCACGGCCCTTCATCTGCGCAGC
TCTGGGGTCACAGACGTTTCTCAGCAGGCCTGGAGCAAAGTAAAGCTGTACTCCACACAGGGCTTCAGCTGGTTGGAGACCAACACGCCTCATTATTACTCAGAGTGTGCACGGGTTTTGGGTCCCCTACTGGAACAAGGTTTGGAAAAGAGTAAAACAGCAGCCATCTTCATCTCTGAA
AACACCACGCAGTTTATTCTCTGGGTTAAAGAAAAGACGCCGCAGGCCATAGAATGG------GTGAACACCAACACTCCCGACAGTGTATTCCAGGTGTTGGCGTATTTGAAGGAGCTGCTCCTCTCTCTCCACCACAACTACATCTTGCCAGCGCTGGCGTATTTATCTGAACTGCTT
CAACGAGCGTGGGCCAACTTACAGGAGTCCTGCAATGGTGAGGTGTCTGTATCGTGTCTGCAAGGCCACGCTTTGTCCTTCACCAACACAACGTGGCAGCTGCTCCAACACACGACGACGGCCATTAAGACGTGGGCTCAGGATCTGCTCACACAGGCG---
>ENSXMAP00000013163_XMAC
ATGGCCTCTAACAACGGCTCGGCCGGGAAGTGGGAGGTAGTGAAGAAAGGGAGAAAAAGT------AACCCGGGAGGAGGG------------------------------AAGTCTAACGGCGGAAACGGGGGTAGT---AGGAAAGCCCTCGGGGAGTCTAACCAACCGTCCAGA---
------------------------------CCACCGGTGAAAATGTCCGAGACGCTGTTCGAGGCTTTTGAGAAGATGGGGAAGAAGAAGAACAAGGAGCAGGTTCCACCGCCAGCTGAGCCTCAG------AGCAAGAAGCCCTCATCCAATAAACCATCCAAGAAATCCCAACCCAGC
AGTGCAAACACACCAACAACTTACAAAACGCTGGAGCAAGCCTTCAAAGCTCTGGATATCGGGGATCTGAAGCAGCAGCTGGCTCGCAGTCAGGCGCTGTTCCCAGAAAACCCGTCGGTCTGGGTCAAAGACCTGGCAGGATACCTGAACCTGAAGCTAACTGCGCCAGACAACGAGCCC
ACACTCTGCAGCTACACTCACGACTATCCATACTGCCTTACAGGAAAAGAGCTGAAGGGCGTAGTCAAAGGCCTCATCGGACGCTGCAGCAACGTTCTGCCTGAGTTCTTTGACTACTGTGTTTACACAATGCTCAGGGAGCTGGACAAACAG---------CCAGGGGAACCTCTTCAT
GGGTACAGGCTTTGCATTCAGGCGATTTTGCAGGACAAACCCAAAATCGCCACGCAGAAATTATCAGAGTATTTGGAGTTGTTACGATCAGTCCAGAATCGTCCGGCGAAATGTTTGACCATCATGTGGGCTTTGGGTCAAGCTGGTTTCTATGATCTCAGCCAGGGCTTACGAGTGTGG
CTCTGTATCATGCTTCCTGTTCTGGGGACGAAGTCCTTGTCCGCATATGCCATCGCCTATTTAGAAAGACTTCTCTTACTTCATACAAACCTGACAAAAGGATTTGGCATCATGGGTCCTAAAGAGTTTTTTCCTCTGCTTGATTTTGCCTTCATGCCCAAAAACGCCCTGTCACCCAGC
TTGCAGGAGCAGCTGAGGCGTTTGTATCCTCGACTTAAAGTCCTGGCGTTTGGAGCCAAACCGGAGAGCACGTTGCACACCTACCTGCCATCTTTCCTGTCCAGAGCCACGCCGCATTGTCCGGACGACATGAAGAGGGAGCTGCTCAGCAGTATGACTGAGTGCTTGTGTGTGGACGTT
CAGAGCCTTGGAGTGTGGAGGCAGCTCTATACGAAGCATTTACCCCAATCCAGTTTGCTGCTGAACCACTTACTGAAGTCTTGGAATACGCTTCCACCA---AAGTTGCAGAAGAACCTTGAAGAAACAATCCAGTCCTTTAGAGTGACCAACGATGAAATGAGAGACACAAATGAGTCT
CAAGACCTTCAGGAGTGCAATAGTTTGTGCCAGAACATCCAGGTGAAGATGCGTGGCCACGGGTTCCCCTGGTCCAAACTGCTCATGGTTCTGCTTGTGTTCGCTGCCGGCTTTGTCGTCCATGACGTCCGGTCTCACGGCTCAGTCGCAGATTCCACCACGGCCATGTATCTGCACCGC
TCTGGAGTCGCAGCCGTTTCCCAACAGGCCTGGAGCAAAATAACCTTCTACACAAAGCAGGGCTTCAGCTGGCTGGAGAAAAACACTCCTCACTACTACTCTGAGTGTGTGCGTGTGTTGGGGCCAGTCATGGAGCAGGGCGTAGAGAAAACGAAAGCAGCAGCCATTATCGTCTCTGAA
AACGCCTCCCAGTTCATCCTATGGGTCAGAGAGACAACGCCACTGGTTATAGACTGG------GTGAACACCAACACTCCCGACAGCGTGTTCCAGGTGTTGGCGTACCTCAAAGAGCTTCTCCTCTTCATCCACCAGAACTATGTCCTCCCGGCGCTGACTTACATATCTGAGGTTTTA
CAACAAGCTTGGACCAACCTGCAGGACTCCTGCAATGGGGAAGTGTCGGTGTCTTGTCTCCAGAGTCACGCGCTGCACTTCACAAACTCAACATGGCAGCTGCTCCAACACACGACGTCGGCCATCAAAACCTGGGCGCAGGAGCTGCTGACACGAGCGGGA
