# Supplementary material for: Global expression pattern of genes containing positively selected sites in European anchovy (Engraulis encrasicolus L.) may shed light on teleost reproduction
Source: PLoS One. 2023 Aug 11;18(8):e0289940. doi: 10.1371/journal.pone.0289940 (PMC10420382; doi:10.1371/journal.pone.0289940)
Supplement: S1 File — (ZIP) [file pone.0289940.s008.zip › alignments/anchovy.23069_ANCH.fas]

>ENSONIP00000002148_ONIL
---------------------ATGGCAGACACCAGCAAAACCGAGAAGGTTCAGCTGCACGCCCCAGATCTAGAAGAGCTTCGTGGCGTATTACAAGCAGGACTGGAAACCAACTTTGCTGAAGTTCAAGTGAGTGTTGTGGAGTGTCCGGATCTCACCAAAGAACCCTTCCAGTTTCCT
GTCAAAGGCTTGTGT---GGAAGCCCTCGCATCACTGATGTTGGTGGTGTGCCATATCTGGTGCCTCTGGTCCGAAAGGAAAAGGAATACAACATGAACACTGTATCAAAGGAGCTGGAACTTCCGGGCGCTTTCATCCTCGGTGCAGCAGCTGCGCCCAATAGAATAGTTGGAATGAAC
GCAGAGCTGATGCCTCTGGTTCTGACCGAGGCGGAGGGAAGGCCCGCAGTGAACAGCAGCTACTTCTCCTCCATCAATCCAGCTGACGGCCAGTGTCTGCTAGAAAAATACAGCGACAAGTTCACAGACTGCAACTTTGGGCTGCTGGGAAATCTGTATGCTTGTGAAGGGAAACCTGGA
AAGGTCATAGAGATTCGGGCAAAGACGAGAACAGGAAGCCACAGTCTGGTGACGGCCTTGCGGACGACCCTTGAACGTCATTACCCTGATAAAAGTCTGGCCCTGGGAGGCACCTTCATCATCCAGAAAGGGAAGGCTAAAATCCACATCATGCCAAGAGAGTTTTCAGTCTGCCCCCTC
AACACCAACGATGACGTCAACAACTGGCTCAAGCACTTTGAGGTCAGCGCTCCACTCATCTGCCAGTCGGTGCTCGTATCCAGAGACCCTGGCCTGGACCTGCGTGTGGAACACACCCACTGCTTCAGTCACCACGGAGAAGGTGGCCACTACTACATAGACACTACACCTGACAGTGTG
GAGTATCTGGGCTACTTCATGCCTGCAGAGTTTGTCTTCCGCATCGACAGGCCGAAGGAGACCCACGGAGTCGGACGAGAT
>ENSTNIP00000012796_TNIG
---------------------ATGGCAGGGAACAGCAGGACCGAGAAAGTTAAACTACACGCCCCTGCTTTGGAGGAGCTGCGCGGTGTGCTGCAGGCAGGACTGGGGGCCAACTTTGCAGAGGTGCAGGTCAGTGTTGTGGAATGTCCTGATCTCACCAAAGATCCGTTTCAGTTCCCT
GTCCAAGGTGCTTGTCGTGGAAGTCCTCGGATCACAGATGTCGGTGGTGTGCCCTACCTGGTCCCCTTGGTTCAGAAACACAAGGAATATGACATGAATGTCCTATCCAAGGAGCTGGAGCTCCCAGGTGCCTTCCTCCTCGGAGCAGCAGGGGCTCCTTCCAGGATTCTTGGCATGAAT
GCAGAGCTGATGCCGCTGGTTCTAACTGAGGCCGAGGGAAGGCCTGCAGTAAACAGGAGCTACTTCTCCTCCATCAATCCAGCTGACGGCCAGTGTCTGCAAGAAAAGTACTGTGACAAGTTCTCCGACTGCAGCTTCGGGCTGCTGGGAAATCTGTATGCATGTGAAGGGAAGCCTGGA
AAGGTCCTGGAGGTGAGGGCCCGGAAGAGGACAGGGGTCCACAGTCTTGTGACGGCGCTGAGGAACGTTCTTCACAGCCACTACCCCGATAAAAGCCTGGCCCTGGGAGGCACCTTCCTCATCCAGAAAGGAAAAGCCAAAATCCACATTATGCCAAGAGAATTCTCCGCCTGCCCACTG
AACACCAATGATGACGTCAACAACTGGCTGAAGCACTTCGAGGTCAGCGCTCCGCTGGTCTGCCAGTCAGTGCTGGTGTCCAGAGATCCCGGTTTGGATCTGCGTGTGGAGCATACTCACTGTTTCAGTCACCACGGAGAAGGTGGCCACTACTACATTGACACCACCCCGGACACGGTG
GAGTACCTGGGTTACTTTATGCCTGCAGAGTTTGTGTACCGCGTCGACAGGCCCAAAGAGACCCACGGAGTTGGACGTGAT
>anchovy.23069_ANCH
---------------------ATGACGAGCAAAAGCCAAACTGAGAAGTTCCAACTTCACGTTCCGACCCTAGATAAGCTCCGTGAAGTTTTGGAAGAGGGTTTAAAACGAAACTTTGCTGATGCAGAAGTGACTGTCACTGAATGCCCAGATCTTACCCAGGAACCTTTTAAGTTTCCT
GTGAAAGGTTTATGT---GGTAAACCGCGTGTAACAGATGTTGGTGGTGTTCCTTACCTCATTCCGACAGTACATCTGGACAAGCTTTATAACATGAACACCGTGTCCAAAGAGCTGGAACTACCTGGTGCTTTCATCATCGGAGCTGGCGCCATCTCCTCAAAAACAGCTGGAATGAAT
GCTGAGCTAATGCCCCTGGTGCTGACTGAATCCGAGGGGAAACCGGCTGTGAATGGCAGCTACTTTGCCTCCATCAATCCTGTGGATGGAAAGTGTCTGCAGGAACGCTACAGCGACAGGTTCCATGACTGCGATTTTGGACTGCTGGCTAACCTGTATGCCTGTGAGGGAAAACCTGGG
AAGGTCCTTGAGGTGAGAGCCAGCCGCAGAACAGGACAGGACAGTCTTGTGTCGTGCATGAGGAAAGCAATGGAGCTGCACTATCCTGATCAAAGCTTGGCACTGGGGGGGACTTTTGTCATCCAAAAAGGCAAAGCGAAGATCCATATAATGCCACGAGAGTTCTCGGCCTGTCCTTTG
CTAACGGAGGACGACGTTAACGGTTGGTTGAAGCACTTTGAGGTCAGCGCTCCTTTCATCTGCCAGACAGTGATGGTGTCCAGGGATCCAGGTTTGGACCTTCGTGTGGAGCACACTCACGGCTTTAGCCACCATGGAGAGGGAGGGCATTATTACATTGACACCACCCCTGACACCGTG
GAGTACCTGGGCTACTTCCTGCCTGCAGAGTACATCTACCGCATTGACAGGCCCCAGGAAACTCACAAGATCGGCAGAGAC
>ENSTRUP00000004966_TRUB
---------------------ATGGCAGGGAACAGCAAGACTGAGAAAGTTGAGCTGCACGTCCCTGCTTTAGAGGAGCTGCGCAGTGTGCTGCAAACAGGACTGGAGGCCAACTTTGCAGAAGTCCAGGTCAGTGTTGTGGAATGTCCTGATCTCACCAAAGATCCATTTCAGTTTCCT
GTCAAAGGCTTGTGT---GGAAGTCCACGGATAACAGATGTTGGTGGTGTGCCGTACCTGGTTCCGTTAGTTCAGAAAGACAAGGAATATGACATGAACACATTATCCAAGGAGCTGGAGCTGCCTGGTGCCTTCTTCCTTGGAGCAGCAGGCGCTCCCTCCAGGATTCTTGGAATGAAT
GCAGAGTTGATGCCGCTGGTTTTGACTGAAGCCCAGGGAAGACCTGCAGTGAACAGTAGCTACTTCTCCTCCATCAATCCAGCCGATGGCCAGTGTCTGCAAGAAAAATACTGTGACAAATCCTCCGACTGCAGCTTTGGGCTACTGGGAAATCTGTATGCTTGTGAAGGGAAACCTGGG
AAGGTCCTGGAGGTGAGGGCCAAGAAGAGGACGGGGGTCAACAGTTTGGTGACAGCTCTGAGGAAAGCTCTTCATGCTCACTACCCTGATAAAAGCCTGGCTCTGGGTGGCACCTTCATCATCCAGAAAGGAAAAGCTAAAATTCACATTATGCCAAGAGAGTTCTCAACCTGCCCGCTG
AACACAAATGACGATGTCAACAAATGGCTGAAACATTTTGAGGTCAGCGCGCCACTCGTCTGTCAGTCGGTGCTGGTGTCCAACGATCCCGGTTTGGACCTGCGTGTGGAACACACTCACTGTTTCAGTCATCACGGAGAAGGTGGCCACTACTACATCGATACCACACCTGATATGGTG
GAGTACCTGGGTTACTTTATGCCTGCAGAGTTTGTGTACCGTGTCGACAGGCCCAAAGAGACCCATGGAGTTGGACGTGAT
>ENSDARP00000141160_DRER
---------------------ATGGATAACTCTGGCAAGACCGAAAAATTCCAGCTGCATGTTCCTAATCTCGAGGAGCTCTGTCAGGTGCTGGAATCAGGACTCAACAAGAATTTTTCAGATGTAAAAGTTTCTGTCACTGACTGTCCAGATCTTACACAGCAGCCTTTTGGGTTTCCC
GTCAAAGGTCTGTGC---GGCAAGCCTCGTATTACTGATGTAGGAGGTGTACCTAATCTGATTCCTCTGGTCAAACTGGACAAGGTGTACAACATGAACAGTGTATCTAAGGAGGTGGAGCTGCCTGGTGCATTTATTCTTGGTGCCGGTGCCATCTCTTTCAAAACTGCTGGAATAAAT
GGAGAGTTAATGCCGCTGGTGCTGACTGAAGCTGAGGGGAGATCTGCGGTGAATGCCAGTTATTTTTCCTCCATCAACCCAGAAGATGGAAAATGTCTGCAAGAGAAATACAGCGACAGGTTTGATGACTGTGACTTTGGGCTTCTCGCAAACCTCTATGCATGTGAGGGCAAACCTGGA
AAGGTGATTGAGGTGAAAGCCTGCAGAAGGACCGGAGAGGACAGTCTCGTGAGCTGCATGAGAAAGACCATGGCAGAGCATTACGGAGAGAAGAGCGTGGCACTGGGAGGAACGTTCATTATACAAAAGGGGAAGGCAAAAATCCACATCATGCCACGTGAGTTCTCTGTCTGCCCTCTA
AACACCGACGAGGATGTCAATAACTGGCTTAGGCATTTTGAAGTCAGCGCACCACTGATCTTTCAAACCGTCATGATATCCAGAGACCCGGGTCTTGACCTGAGAGTGGAGCACACGCATGGCTTCAGCCACCATGGTGAGGGGGGCCATTACTACACGGACACCACCCCAAACACTGTG
GAGTATCTGGGATACTTCCTGCCTGCTGAGACTGTCTACCGCATCGACCGACCCACTGAGACACACAATGTTGGCAGAGAC
>ENSGACP00000026784_GACU
TTAAGGCAAAACAAAACAGTTATGGCAGATATCAGCAAAACTGAAAAGGTTCAGCTGTACGTGCCCGATTTAGACGAACTGCGTGGTGTACTGCAAGCAGGACTAGAAGACAACTTTGCAGAAGTTGAGGTGAGTGTTGTTGACTGTCCCGATCTCACCAAAGAGCCCTTCCAGTTTCCT
GTCCAAGGCTTGTGT---GGAAAGCCTCGCATCACTGATGTGGGTGGTGTGCCGTACCTTGTCCCCTTGGTTCAAAAGCACAAGGAATACAACATGAACACCATTTCAAAGGAGCTGGAGCTGCCAGGAGGCTTCGTCCTCGGCGCGGCAGCTGCTCCCAGCAGAATTGTCGGCATGAAT
GCAGAGCTGGTGCCTCTGGTCCTAACAGAAGCGGAGGGCAGGCCTGCAGTTAACAGCAGCTACGTCTCCTCAATCAACCCGGCTGATGGCCAGTGTCTGCAAGAAAAATACAGCAACAAATTCTCGGACTGCAGCTTTGGACTGCTGGGAAATCTGTACGCCTGTGAGGGGAAGTCTGGG
AAGGTCATTGAGGTGCGGGCCAAGAAGAGAACAGGAGGCCACAGTCTCGTGACGGCCCTGAGGAACTCTCTTAGAGATCGGTACCCCGATAAAAGCCTGGCTCTGGGGGGCACCTTTATCATCCAGAAAGGGAAAGCCAAAATCCACATCATG---AGAGAGTTCTCTGCCTGCCCCCTC
AACTCCGACGACGACGTCAACAGCTGGCTCAAGCACTTTGAGGTCAGCGCACCACTCATCTGCCAGTCAGTGCTAGTTTCCAGAGACCCCGGTTTGGACCTGCGAGTGGAGCACACCCACTGCTTCAGCCACCACGGAGAAGGGGGCCACTACTACATAGACACCACACCCGACAGTGTG
GAGTACCTGGGCTACTTCATGCCGGCCGAGTTTGTCTACCGCATCGACCGGCCCCAAGAAACCCACGCAGTTGGACGAGAT
>ENSXMAP00000005334_XMAC
---------------------ATGGCAGACATCAGCAAAACAGAGAAAGTTCAGCTGCACGCCCCGGTCCTCGAAGAGCTGCGAGGAGTGTTGCAGGCTGGGCTGGGAGCCAATTTTGCAGAAGTTCAAGTGAGTGTTGTGGATTGTCCAGATCTCACCAAGGAGCCTTTCCTTTTTCCT
GTCAAAGGTTTGTGT---GGTAAACCTCGCATTACTGATGTTGGAGGTGTACCATATCTGATCCCTTTGCCTCAAACACATAAGGAATACAATATGAACGTAATATCCAAGGAGCTGGAGCTACCGGGGGCTTTTATCCTTGGAGCAGGAGCCGCCCCTTCCAGAATTACTGGGATGAAC
GCCGAGCTCATGCCTCTTGTTCTCACTGAGGCTGAAGGAAGACCAGCAGTCAACGGGAGCTACTTTTCCTCCATCAATCCAGCAGATGGTCAGTGTCTGCAAGAAAAGTACAGTGACAAATTCTCTGACTGCAACTTTGGACTCCTGGGCAATCTATATGCCTGTGAGGGGAAGCCTGGA
AAGGTCATAGAGGTGCGAGCCAAACGGAGGACAGGAAGTAACAGTCTGGTAACAGCACTGAGGAAGACTCTGGCAGCTCAGTATCCAGAAAAGAGCCTGGCTCTGGGAGGCACCTTCATCATCCAGAAAGGGAAGGCTAAAATCCACATTATGCCGAGGGAGTTCTCAGCCTGCCCTCTC
AACACAGACGACGAAGTCAACAACTGGCTGAAGCACTTTGAGGTCAGTGCTCCACTCATCTGCCAGTCTGTGCTCGTATCCAGAGACCCTGGCTTGGATTTGCGTGTGGAGCACACCCATGGCTTCAGCCACCACGGAGAAGGTGGCCACTACTATATCGACACCACGCCCGACACCGTG
GAGTACCTGGGATACTTCCTCCCTGCAGAGTTCGTCTATCGCATTGACAGACCCAAAGACACACACACCGTTGGTCGAGAT
