# Supplementary material for: Global expression pattern of genes containing positively selected sites in European anchovy (Engraulis encrasicolus L.) may shed light on teleost reproduction
Source: PLoS One. 2023 Aug 11;18(8):e0289940. doi: 10.1371/journal.pone.0289940 (PMC10420382; doi:10.1371/journal.pone.0289940)
Supplement: S1 File — (ZIP) [file pone.0289940.s008.zip › alignments/anchovy.23151_ANCH.fas]

>ENSONIP00000016397_ONIL
------ATGGGGGAGGTGAGGAAGCTGCAGAAGAAGTTGAGACAGATTGAAAATCTGGAAATAAAAATCAATCTCACCCCAGAGGAAAGATTCAAGATCTCCAGGAAGGCGGAGCTTCGTTCCAGATTGGCTGAGCTTCAGCTGCAGCTTTCTGGCCCGCAGCAAACTCTTGGGATTGTG
GGAGACGGAAAAAAGGAGAAGATGAAAAGACAAGTG---------------------------------------------------------------------------------------------------------------GAGGATGTCCCTGAGGCCCTTCCATCACAGACG
---------CCTCCAGCCTCCAAGATCCTTAAGGGAGAAGAGGAGTCCAGAGCTCAAGCAGCGCCAGCCCCGGCTGCCAGGCAGAGGAAGGCG---------------GAGATGGGCAGAGAGCAGGAAAGGACAGCGGCGGCCAAGGTGTCAGATAACTGTCAGGACGTGTCAGGCGAC
TGCGCGGGCTCTGACGAGGAGCGGCTACTACGGCAGGAAGAA------------------------------------------------------------------------------------------------------------------------------------------
------------------------------------------------GCTGAATTTACATCCCTCAAAGCGTCGTGGGAGAAGGCGAAGTTTCGCTTGAGGCTGTTGCAGGGTCACAGTGACATAGTCACCTGCGTGGTTGCTGTTGACAACCTGGTGGTTTCTGGGAGTCGAGATACG
ACAGTGAAGGTGTGGCACGTTCCCACTGCAACAGAGCACAAGAACTTAGGAGGTCACACCGGCGGGGTCACCTGTCTGGCA---------------GCACCTCCCCCTGAGTATTGCAAGAGGCTGGCCTGGTCCCTGTCTTTGTCCGACAAAGAGAGGTTTATCTTGAGTGGCTCAGTG
GACTGCTATGTGAAGATCTGGGCCCTGAGTATTGGGCAGTGTGTTAAGTCTATCTACACATTCAACGCTGTGACCGCGCTCTGCTTTGTGCCGGAGGAGGATGGCTACATCATCACTGGATCAGACGGGGGGAAAGTTCAAGCCTGGAGCTGGGACACTTTCCAAAACTGCCAGTCAGTC
AATGCTCACCAGGAAGCCGTCACCTCCATCCAGTCTCAGGGTCCGCTGGTGTTCAGCGGCTCGGCTGAGGGAGGGTTGTCTGTGTGGGAGAACCGG---GGTTCGGATAGAGACCCCCTGAGGCTGCTGCACCACTGGAACAGCCAGGTGACAGGTTGCGGAGGG------------GGG
GCGTGCGGGCGTCTAACCCTCAGCCCACGGGGAGACAGAGTGTTCCTGGCTTATGGTCGAGCCTGGCTCAAGATCCTGCACTGGAGGACCGGAACGATGACCAGACTGACCAATCACAGCAGTATCACCGGAGTAACAGATTGTATTCACCAGACGGGAGGCCTCCTAATTGGATCCTGC
TACGATCTGGCGAATGGAGAGAGCAGGCTAAATTTGTTCTCTCTGCCTCAGTGTCGGTACCTGGCCTCTCTGACC---TGGCCTGACGCTCCCAGAATCATCTGCTTTGCGGCGTGGACCACTGGGAGCGGAGACCACCGATGGGTCACCGGAGGTCAAGACCTCATCGTTTGGGAGCAG
CTCCCGAGTTCCGGGAGGCAAAGGGGTGATGTCACAGCAAGGATAGACAGTCTAATGGATTCCTGTTTACTGGAGTCAGAGGGAGACACTGAAGATGAC---GAGGAGACTGATGATTACGAGGATAACGACGAAGGCGGCGATGAAGGAAAAGACAGCCGGTCCGCCGCCGCGGAGGAG
GAC------GCAGGGTCCGGCTCGTGGCTCCGCTGCGCTCTCCAG
>ENSTNIP00000010841_TNIG
------ATGGGGGAAGTGAGGAAAATACAGAAGAAATTGAGGCAGATTGAAAATCTGGAAATTAAAATCAGTCTGACCCCAGAGGAGATATTTAAGATCTCCAGGAAGGCGGAGCTGCGTTCCAGATTGGCTGAGCTTCAGCTGCAGCTTTCTGGCCCACAGCAAACTCCAGGGATTGTG
GGAGACGAAAAAACAGAGAAGATGAAAAGACATGTC------------------------------------------------------------------------------------------------------------------------------------------------
---------------------------CTTATC---------------------------------------------------------------------------------------------------------------------------------------------------
------------------------------------------CAA------------------------ACCGGAGAAGTGTCCGGATTAATCAACGGGGATGCTCGCGAG------------------------------------------------------------------GCG
GCGCGGCTAATTGCTCACATCATT------------TCTTCCACAGAAGCTGAATTTCTGTCCCTCAGATCGTTGTGGGAGAAAGCGAAGTTCCGCCTGAGGCCGTTGCGCGGCCACAACGACATCGTCACCTGCGTGGTCGCCGTTGACAGCTTGGTGGTTTCCGGAAGCCGCGATACG
ACAGTGAAGGTGTGGCACGTTCCCACGGCAACAGAGCACAAGAACCTCGGGGGTCACACCGGCGGGGTCACGTGCCTGTCTCATTTGCATACGTTGGCCCCGTCG------------------CCAGCCCGGTCGCTGTCTTTGTCCGACAAGGAGAGGTTTATTTTGAGCGGCTCGGCG
GACTGCTACGTGAAGATCTGGGCCCTGAGCATTGGCCAGTGTGTTAAATCCATCTACACCTTCAACGCGGTGAGCGCACTGTGTTTTGTGCCGGAGGGAGACGGCTACATCGTCACTGGGTCAGATGGGGGGAAGGTCCAGGTCTGGAGCTGGCACACGTTTGAAGGCTGCCAGTCAGTC
ACGGCGCACCAGGAAGCCGTCACCTCCCTCCAGGCCCAGGGTCCGCTGGTGTTCAGCGGCTCCGCTGAGGGAGGGGTGTCCGTGTGGGAGAACCAG---CGTTCCGCCCGGGACCCCCTGAGGCTGCTGCACCGCTGGGGCGCCCAGGCGACGGGTTGCGGTGGC------------CAG
CGAGACGGGCGTCTGGCCCTCAGCCCGCGGGGGGACCGGGTGTTCCTGGCCGACGGCCGAGCCTGGCTCAAGATCCTGCACTGGAGGACGGGAACGGTGTCCAAGCTGGCCAATCACAGCAGCATCACCGGGGTAACAGATTGCGCCCAGCAGACAGGAGGGCTCCTAATTGGCTCCTGC
TACGATCTGGCAAACGGAGAGCACGCGCTAAACTTGTTCGCTCTGCCTCAGTGTCGCTACCTGGCCTCTCTCACC---TGGCCCGGCGCGCCCAGGGTCCTCTGCCTGGCAGCGTGGACCACGGGGAGCGGAGACCACCGCTGGGTCACCGGGGGCCGCAGCCTGGTGGTGTGGGAGCAG
CTCCCGAGCTCGGCCAAGCAGAAC------------GTGAGGAGGAACAGCCAGCTGGAGTCCTGCGTCCTGGAGTCGGATGGGGACACGGAGGACGAA---GAGGACTCTGAC------------------------------------------------------------------
---------------------------------------------
>anchovy.23151_ANCH
------ATGGGGGAGGTAAGGAAACTGCAGAAGAAGTTGAGGCAGATTGAGAATCTGGAGATCAAGGCTTCTCTAACAACAGAAGAAAGAGTTAAGGTCTCCAAAAAGGCGGAGCTTCGCGCAAGATTGGCTGAGCTGTTGCTGCAACATTGTGGCCCACAGCAACCCCAAAGCATTGTG
GGAGACGAA---AGTGAGAAGATGAAGAGACAAGTC---------------------------------------------------------------------------------------------------------------CCTGAGGTCTCCAGT------------GTTCCA
---------TCACCAGCTCCAAAGGTTCCGAGA---------------------------------------------------------------------------------------------------------------------------------------------------
------------------------------------------ACAGCAACCCCAGAGACGGAGACGGGGACAGGG------------------------------ACAGGGACGGGAGCAGGGCAGGGGAAGGGGAAGGGGGACTCGGAAGAGGATGCAGATCCACAAGACAATCCAGCA
GCCCCCACA---------GAAACCGCCAGCCCTCTACAACAGAAAGAATCAGAGTTTTCATCACTCAAAGCCTCTTGGGAAGCGACAAAATTCAGACTCCGCACTCTCGAGGGTCACAGTGACATAATCACGTGCGTGGTTGCCGTGGACAACCTTGTGATCTCTGGCAGCCGCGATACG
ACAGTTAAAGTGTGGCATGTTCCCACGGCAACAGAGCAGCGCAATCTGGGGGGTCACAGTGGCGGGGTGACCTGTCTCGGT---------------GTTCCCCCTCCAGAGTACTGCCGGAGAATGGCACGGTTCTTGGACCTCAGTGAAAAGGAGCGGTTTATCCTCAGTGGCGCCAGT
GACTGCTGTGTGAGAGTCTGGGTGTTGAGCACAGGGCAATGTGTCAAATCCATCTACACCTTCAACGCCGTGACGGCTCTCTGCTTCGTTCCCGAGGGGCCCGGATACATCATCACTGGATCAGATGGAGGCAAGGTTCAGACGTGGAGCTGGCAGTCCATGGAGAACTGTCAGTCAGTC
AACGCACACCGGGAGGCAGTCACCGCACTACAGTCCCAGGGCCCTCTGGTGTTCTCCGGCTCCGCAGACGGGGGCGTGTGCGTGTGGGAGGTGCATCCTTCACAACACCACACTCCCCTGCACCGCCTCCAGGACTGGGGGCCCTCGGTGACGGGGTGTGGCGGG---------------
---GGGGCCCATCTGGCCCTGAGTCCCCGTGGTGACCGCGTCTTCATGGCCTGTGGCCGCGCCAGCGTGAGGGTCCTGGACTGGAGGACAGGCTCTGTGTCCCGAGTGACCAATCACAGCAGCACGGCCGGAGTGACAGATTGCATCAATCAGTTATCGGGCCTTCTGATTGGCTCCTGC
TTCGATCTGGCCACTGGAGGGAGCACTCTGAACTTGTTCACTCTCCCCCAGTGCAGGTACCTGGTTTCCCTCGTCCTCCCGCCCGACACTCCCAGAATCCTCTGCTTTGCTGCGTGGCGCACTGCCAGCGGAGACCACCGCTGGGTGACGGGCGGCCGTGAGCTGACGGTCTGGGAGCAG
CTCCCGTCCAAGACCAAGCACAAGGGCGACGTGTTGGTGAGGCGAGACTGCCGCTTGGACACCTCCCTGGTGGAATCGGAAGAGGACTCGGAGGGGGATGTGGAGGAGAGCGATGGCTATAGTGAGGAGGACTCTCTGCCTGGGGAC---------GTGGCTGATGTG---------GAG
GGGGTGGTGGTCTCTGGCTCCTCGTGGCTGCGATGCGTTCTCCAG
>ENSTRUP00000027923_TRUB
------ATGGGGGAAGTAAGAAAAATACAGAAGAAGTTGAGGCAGATTGAAAATCTGGAAATTAAAATCAGTCTGACTGCAGAGGAGAGATTCAAGATCTCCAGAAAGGCGGAGCTGCGTTCCAGATTGGCTGAGCTTCAGCTGCAGCTTTCTGGCCCGCAGCAAACTCCAGGGACTGTG
GGAGACGAAAAAACGGAGGAGATGAAAAGACATACTGACACAGGGACGCCGCCGCCGCCGCCCCCCCATCACATCCGCCTCCAGCCTGTAAGGTCCGGAGGGGAGAGGAGACCAAAG---------------------------------------------------------------
---------------------------CTCAAG---------------------------------------------------------------------------------------------------------------------------------------------------
------------------------------------------CAA------------------------CTCGGG------------------------------CGCCAGCTGCCA---------------GGCAGAGCAGAGCGG---------------------AGACCGCCGGCT
TGTCAGCTC---------CGCGTG------------GAGACCAGAGAAGCCAAATTGTCATCGCTCCGATCTTTGTGGGAGAAGGCGAAGTTTCGCTTGAGGCCGTTGTGCGGCCACCATGACATCGTCACCTGTGTGCTCGCTGTTGACAGCCTGGTGGTTTCTGGGAGCCGAGATACG
ACGGTGAAGGTGTGGCACGTTCCTACGGCAACGGAGCAGAAGAACCTCGGGGGTCACACCGGCGGGGTCACATGTCTGTCT---------------GCGCCCCCTCTGGAGTACTGCAAGGAGCTGGCTCGGTCCCTGTCTTTGTCCGACACGGAGAGGTTTATTTTGAGCGGCTCGGCA
GACTGTTGCGTGAAGATCTGGGCCCTGGACATCGGGCAGTGCGTTAAATCCATCTACACATTCAATGCAGTGAGTTCACTATGTTTTGTGCCAGAGGGAGACGGCTACATCATCACTGGGTCAGATGGGGGGAAGGTTCAGGTCTGGAGCTGGCACACCTTTGAAAACTGCCAGTCAATC
AACGCTCACCAGGACGCAGTGACCTCCCTCCAGTCTCAGGGTCCGCTGGTGTTCAGCAGCTCAGCTGAGGGAGGGGTGTCTGTGTGGGAGAACATG---TGTTCAGACCAAGACCCTCTGAGGCTGCTGCACCACTGGAGCGCCCAGGTGACAGGTTGCGGTGGG------------CAG
CGAGACGGGCGTCTCACGCTCAGCCCGCGGGGAGACCGGGTATTCTTGGCCGACGGTCGAGCGTGGCTCAAGATCCTGCACTGGAGGACGGGAATAGTGTCCAAACTGGCCAATCACAGCAGCATCACCGGGGTAACAGATTGTGCTCACCAGACAGGAGGCCTCTTAATTGGCTCCTGC
TACGATCTGGCAAACGGAGAGCGCTCGCTAAATTTATTTGCTCTGCCTCAATGTCGGTACCTGGCCTCGCTGACC---TGGCCCGACGCTCCCAGAATCATCTGCATCGCGACGTGGACCACCGGGAGCGGAGACCACCGGTGGGTCACTGGGGGAGACAGCCTCGTCGTGTGGGAGCAG
CTCCCCAGTTCAGGAAAGCAGAAAGGTGATGTCACAGTGAAGAGAAACAGCCAATTGGAATCCTGCGTCCTGGAGTCAGACGGGGACACGGAGGATGAA---GAGGACTCTGACGATTTAGACAGTAACGAGGAAATCGACGGGGAG---------TGTGACGGCGCA---------GAG
GAC------AGCGGGTCTGGCTCCTGGTGGCGCTGCGCTCTCCAG
>ENSDARP00000130559_DRER
------ATGGGGGAGGTCAGGAAACTCCAGAAGAAGTTAAGGCAAATTGAGAACTTGGAGATAAAAATCTCCCTCACTCCAGAGGAAAAAATAAAGGTCTCAAAGAAGGCGGAGCTTCGATCCAGATTGGCTGAGCTTCTGCTGCAGCTTTCTGGCCCCCAGCAAACTCAAGGGATTGTG
GGAAAAGAG---GAGGATAAAATGAAAAGACAAGTC---------------------------------------------------------------------------------------------------------------GAGGAGGTCACAGAG------------CAACAT
GTTGGCCACCGTCCTGCGCTAAAGATTGCACGA---------------------------------------------------------------------------------------------------------------------------------------------------
------------------------------------------GAGGAAAGACGTGAGAATGAAGCAAGCGATGGA------------------------------AACCAGACAGAT---------------GGCAGAGGAGAAACG---------------------AATCTCCCCGTC
AGCCTCACT---------GAAGAA------------GAACAAGAAGATGCTGAATTCAGATCTCGCAAACAAACTTGGGAAAAGGCTAAGTTTCGTCTCAGAGCTCTGGAGGGCCACAGTGACATCATCACCTGTGCAGTTGCCGTTGACAATCTTGTGATTTCCGGAAGTCGAGACACA
ACAGTTAAAGTGTGGCATGTTCCCACGGCAACAGAGCAGCGCAATTTGGGAGGTCACAGCGGTGGAGTCACCTGTCTGTGT---------------GCACCACCTCCAGAGTCCTGCAAGAGACTAGCACGTGCATTTGACTTGGCTGACAAGGAAAGATTTGTCCTAAGTGGTTCGACA
GACTGTTGTGTGAAAATTTGGGCTTTGAGCTCGGGACAGTGTGTTAAATCCATCTATACTTTCAATGCCGTCACAAGCCTGTGCTTCATTCCCGAAGGAGAGGGCTTCATTGTGACTGGCTCAGATGCTGGGAAGCTGCAGGTGTGGAGCTGGAGCTCGCTGGAGAACTGGCTGTCAGTG
AACGCACACCTGGACGCAGTCACCACACTACAGTCCCATGGTCCTCTGGTGTTCAGCGGCTCGGCGGAGGGAAGTGTGTGTGTGTGGGAGGTGTGC---GATGAAGGGCCGGAGCCCCTGCGCAGGCTGCACCTCTGGGGGCCCGAGGTCACGGGGTGTGGAAAAGAAGACGGGCTT---
---AACGGAAGGCTGGTTCTCAGCCCCCGTGGGGACCGTGTGTTTCTCTCGTGTGGGAAGGCCAGCATACGAATCCTGAATTGGAGGACAGGCGTGATGACCAGGCTAGCCAATCACAGCAGCACTGCCGGAGTCACAGATTGCGTCAATCAAATCCCCGGTCTTTTGATCGCCTCATGT
TTTGATCTCGCGAATGGAGAGAGCACAATAAACTTGTTCTCACTTCCCCAGTGCAAGTACCTGGTTTCACTCACT---TCTTCAGATCTTCCCAGGATTCTTTGCTTTGCTGCGTGGCTGACCGCAAGCGGAGACCATCGTTGGGTCACAGGGGGCCATGATCTCATTGTTTGGGAGCAG
CTTCCAGGAACTTTTAAAAAGAGGGGCGATGTCACAGTGAGACGAGACAGACGACTGGAGGACTGTATTCTGGAATCAGACAGAGACTCAGAAGACGACAGAAGTGAGGACGATGCT---GATGACGAAGATGCCACGACCCAGGAT---------GCACCTGAAACA---------GAG
GAA------CCCGCAAGTTCCTCATGGCTGCGTTGTGTTCTTCAG
>ENSGACP00000012912_GACU
CTTCAAATGGGGGACGTAAGGAAGCTGCAGAAGAAGTTGAGGCAGATTGGAAATCTGGAAATAAAAATCAGTCTAACCCCAGAGGAGCGATTCAAGATCTCCAGGAAGGCGGAGCTGCGTTCCAGATTGGCTGAGCTTCAGCTGCAGCTTTCTGGCCCACAGCAAACTCCTGGGATTGTG
GAAGACGGAGAGAAGGAGAAGATGAAAAGACAAGTT---------------------------------------------------------------------------------TCAACTCTCGCTCTCCTTCACTGGCACAGGGAAGAAGCCCCTGGGGCCCTTCCATCACAAACG
---------CCTCCAGCGTCCAAGATCCCGAAG---------------------------------------------------------------------------------------------------------------------------------------------------
------------------------------------------------------------------------------------------------------------------------------------------------------------------------------------
------------------------------------------------GCTGAATTTGCATCCCTCAAATCGTCCTGGGAGAAGGCAAAGTTTCGCTTGAGGCTGTTGGAGGGTCACAATGACATAGTCACCTGTGTGGTTGCTGTTGACAACCTGGTGGTTTCTGGAAGCCGAGATACA
ACGGTGAAGGTGTGGCACGTTCCCACAGCAACGGAGCACAAGAACCTCGGGGGTCACGCCGGTGGAGTCACCTGTCTGTCT---------------GCGCCTCCCCCCGAGTACTGCAAGATGCTGGCCCGGTGCCTGTCTTTGTCCGACAAGGAGAGGTTTATTTTGAGTGGCTCGGCA
GACTGCTATGTGAAGATCTGGGCCCTGAGCATCGGGCAGTGTGTCAAGTCTATCTACACATTCAACGCGGTGACTGCACTCTGCTTTGTGCCAGAGGACGACGGCTACATCATCACCGGATCAGACGGGGGGAAAGTTCAGGCCTGGAGCTGGCACACTTTTGAAAACTGCCAGTCAATC
AACGCTCACCAGGAAGCCGTCACCTCCGTCCAGACTCAGGGTCCACTGGTGTTCAGCGGCGCGGCCGATGGAGGGGTTTCAGTGTGGGAGAACCGG---TGTTCAGTACGTGACCCCCTGAGGCTGCTGCACCACTGGGGAGGGGAGGTGACGGGCTGTGGAGGG------------GGG
GCGGGCGGGCGTCTGACACTCAGCCCGCGGGGAGACAGAGCGTTCCTGGCTTACGGTCGGTCCTGGCTCAAGATTCTGCACTGGAGGACCGGCACCATGTCCAGACTGACCAATCACAACAGCATCACCGGGATAACAGATTGTGTTCACCAGACAGGAGGCCTCCTAATTGGCTCCTGC
CACGATCTTGCGAATGGAGAGAGCTCGCTTAACTTGTTCTCTCTGCCTCAGTGTCGGTACCTGGCCTCCCTGACC---TGGCCCGACGCTCCCAGAATCCTCTGCTTTGCGGCGTGGACCACAGGGAGCGGAGGCCACCGATGGGTCACCGGAGGTCGCGACCTCGTGGTATGGGAGCAG
CTCACCGGATCCGGGAAGCAGAGGGGTGATGTCACCGCCAAGAGAGACAGTAGGTTGGAGTCGTGTTTGCTGGAGTCAGAGGGGGACACAGAGGAGGAC---GAGGAGACTGACGATTACGAGGATGGCGACGATGACAGCGGCGAAGCAAAAGAGTCTGCCGGCGCG---------GAG
GAC------GGAGGGTCCGCCCCGTGGTTACGCTGCGTTCTCCAG
>ENSXMAP00000011060_XMAC
------ATGGGGGAGGTGAGGAAGCTGCAGAAGAAGTTAAGGCAGATTGAAAATCTGGAAATAAAAATCAGTCTGAGCCCAGAGGAGAAATATAAGATCTCCAGGAAGGCGGAGCTGCGTTCCAGATTGGCTGAGCTTCAGCTGCAGCTTTCTGGCCCGCAGCAAACTCTTGGGATTGTG
GGAGACGGAAATAAGGAGAAGATGAAAAGACAAGTG---------------------------------------------------------------------------------------------------------------GAAAATGCCCCTGAGACCCTTTCATCACAAACG
---------CCTCCAGCCTCCAAGATCCTTAAGGGAGAAGCTGAGTCCAAAGCTGCAGGAACGCCAGCGCCGGCTGCCAGGCAGAGGGCGGCAGGAGGAAACGAAGGAGATACGGCAGGACCTCAGGATGCGACTGAATCGGCCAAGGTGTCACTTCAGAGCAGAGACGAGTCAGGA---
------TGCTCTCCAGAAGAG---CTGCTGCGGCAGGAAGAA------------------------------------------------------------------------------------------------------------------------------------------
------------------------------------------------GCAGAGTTTTCATCCCTCACAGCGTCCTGGGAGAAAGCGCGGTTTCGCTTGAGGCTGCTGGTGGGTCACAATGACATAGTCACCAGTGTGGTTGCTGTTGACAACCTGGTGGTTTCTGGAAGTCGAGACACG
ACGGTGAAGGTGTGGCACGTTCCCACGGCAACAGAGCAGAAGAACCTGGGGGGCCACACCGGCGGAGTCACCTGCCTGTCT---------------GCGCCTCCCCTCGAGTGTTGCAGGAGGCTGGCCAGGTCCCTGTCCTTGTCTGACAAAGAGAGGTTTATTTTGAGCGGCTCTGCA
GACTGCAATGTGAAGATCTGGGCCCTGAGCATCGGGCAGTGTGTTAAGTCTATCTACACATTCAACGCCGTGACTGCGCTCTCCTTCGCGCCTGAGGGGGACGGCTACATCATCACCGGTTCAGACGGGGGGAAAGTTCAAGCCTGGAGCTGGCATACTTTCCAAAACTGCCAGTCAGTC
AAGGCACACGAGGAAGCAGTCACCTCCATCCAGTCTCAGGGTCCTCTGGTGTTCAGTGGCTCGGCTGAGGGGGGGGTGTCTGTGTGGGAGAACCGG---CGTTCGGAGCGAGAGCCCCTCAAGCTGCTGCACCACTGGAGCAGCCAGGTGACGGGCCTCAGCGGG------------GGG
CCGGGCAGCCGACTGACGCTCAGCCCGCGCGGGGACCGGGTGGTCCTGGCTTACGGTCGAGCCTCCATCAAGATCCTTCACTGGAGGACAGGAGTGATATCCAGGCTGACCAATCACAGCAGCATCACCGGCGTGACAGATTGTGTTCACCAGACGGGGGGCATCCTAATTGGCTCCTGC
TACGACCTGGCGAACGGCGAGAGCTCCCTTAACTTGTTCTCTCTGCCTCAGTGTCGCTATCTGGCCTCCCTGACC---TGGCCGGATGCTCCCAGAATCCTCTGCTTCGCGGCGTGGACGACTGGTAGTGGAGACCACCGCTGGGTGACCGGCGGCCGAGACCTCATAGTGTGGGAGCAG
CTCCCCAGTTCTGGGAAAAACAGGGGTGACGTCACGGTGAAGAGAAACAGCCTGATGGACACGACGGTGCTGGAATCAGAGGGGGACACAGAGGAAGAC---GAGGACACCAACGATTACGAGGATAATGAGGACGGAGGG------------------------------GCTGAGGAG
GAC------GGATCGCCTGGCTCGTGGCTGCGCTGCGTTCTCCAG
