# Supplementary material for: Global expression pattern of genes containing positively selected sites in European anchovy (Engraulis encrasicolus L.) may shed light on teleost reproduction
Source: PLoS One. 2023 Aug 11;18(8):e0289940. doi: 10.1371/journal.pone.0289940 (PMC10420382; doi:10.1371/journal.pone.0289940)
Supplement: S1 File — (ZIP) [file pone.0289940.s008.zip › alignments/anchovy.23195_ANCH.fas]

>ENSONIP00000023493_ONIL
ATGGGTGACATCCGTCAGTCATTGCTGCCTCGGGATGTGCTGAGTGCAGCCAAGGAGCTGCTGTACCACCTGGACATTTACATCTGTAACCTGGTGCAGTCT---GGGAGGCAGCCTCCTCAG------------------------------GTTGACTCAAAAACCCTGGAGCTGGTT
GAGGAGTTCATTCTACATGCACCCAAAGATAGAAACACCCCAGCCAGGAGAATGAGTGCTCTTCAGGAGCTCCAGCTGTTGGAGATCATGTGCAGCTGTTTTCAGGAGCAAAGTCGTGATGCTGTCCGTCAACTTATGTTTGCTGCCCTTTTTAATCTCCAAGGCAACCAGGCAGATGAA
AGCCGCATGGCACTGCTGGGCAAATTGGTCTCCATGGCTATTGCTGTGAGCAGGGTTCCTATCCTGGAATGTGCTGCTACCTGGTTGCAGAGAACCCATCGTGTGTACTGCGTACGCTTGGCACAGGTGCTGGTAGATGATTACTGTAGTATGGTCCCAGGCTCTGTGCCCACCCTGCAG
AATATCCACAGTGCAAGCCCGCGCTTCTGCTGCCAGTTCATCACTGCTGTCACCACTCTTTATGACTTCACCTCAGAGGAGCTCACCCCCCCACTCGAACTCCTCCAGATGATCGTATCGTGGATCCAAGATGACCCTCGTCTAGTCCTGATCACCTTCCTGAACTCGCCCATT---TCC
GGCAGCCAA---CCAATCACCTCGCTCGATGTCACACCGTTAGGGGGTTTGGTGCGTTGGTGCATCAAAGCACCACTGGTCTACAGGAGAGACAAGAAACAGGCGCTGACCAATGGAAGCTCTGAGAATGAGCCAGAAGTAGGGCCT------------------CTCTTCTCTGCACTC
CACTTAAGTGTCCTACAGGTCTTAATGCTTTTGCCCACCATACTCAACGAGAAGGGGCTTTTTGGTCGCCTGGCACTGCTTCAGATGGAGTCCTTGGCTGCTCTGACATCTGATCTTTCCCGACTTTTGGACCAGGCTGACAAACACACGCACACGTCCTCCGCTGATACACTTGCACTG
TCCCAGCTGGCCCTCGACCGGCTGGCCCAAGCCCTGCAGGTGGCCATGGCCAGCGGAGCCCTGCTCTGCTCAAGAGAGGACCTGAGGGCCATCTGTTCCCGACTCCCCCACAACAATCTGCTCCAGTTGGTGCTGTCTGGC------------------------------CCGGTGATG
------TACTACAACAACATCCACACACCT---CCG------------------CTGGCCTATAGTCCTCACGCCGCTCATTCACCCATCGCC---------------CCACACCCCACACTCCCTGCACTCCCCACACACCGCGCGCACACCCCGCACGCG---------CCACTTGCC
CCACACCCTTCCTCTCACCCTCAGTACCCAGCTCAGCCTTTTATGACAGGG---ATGCCGTTCCCCTTCCGACCCAGCCAC
>ENSTNIP00000010695_TNIG
ATGGGCGACATCCGCCAGTCTTTGCTGCCTCGGGACGTCCTGAGCGCAGCTAAAGAGCTGCTCTATCATCTGGATATTTACATCTGCAACCTGCTGCAGTCG---GGGAGGCAGCCTCCTCAG------------------------------GTGGACTCCAAAACCCTGGAGCTGGTG
GAGGAGTTCATTCTGCACACGCCCAAGGACAGAAACACCTCCGCCAGGAGGATGACAGCCCTCCAGGAGCTCCAGCTGTTGGAGATCATGTGCAGCTGTTTTCAGGAACAGAGCCGCGACGCCGTCCGTCAACTCATGTTCTCCGCCCTCTTCGGTCTCCAAGGCAACCAGGCGGACGAG
AGCCGCATGGCGCTTTTAGGCAAACTAGTGTCCATGGCGATCGCAGTGGGCAGGGTTCCGATCCTGGAATGTGCTGCTACGTGGCTGCAGAGGAGCCACCGTGTTTACTGCGTGCGCCTGGCTCAGCTGTTGGTGGATGACTACTGCAGCCTGGTTCCGGGTTCCGTATCAACCCTGCAG
AACATCCACAGTGCCAGCCCGCGCTTCTGCTGCCAGTTCATCACGGCCGTCACCACCCTGTACGATCTCAGCTCAGAGGAGCTGACTCCCCCCACCGAGCTGCTCCAGATGATCGTGTCTTGGATCCAAGACGACCTTCGTCTTGTCCTCATCACCTTCCTGAACACGCCCCTG---TCC
GGCAGCCAG---CCCATCAGCTCGCTGGAGGTCACGCCGCTGAGCGGGCTGGTGCGCTGGTGCGTCAAAGCCCCGCTGGCCTACAGGAGGGACAAGAAGCCGGCCCTGCCCAACGGCACGAGCGAAAGCGAGACGGATGTGGGGCCG------------------CTCTTTTCTGCGCTC
CACCTCAGTGTCCTTCAGGTCTTCATGCTTCTGCCAAACATTCTGAACGAGAAGGGGCTCTTTGGTCGCCTGGCGCTCCTCCAGATAGACTCCCTGGCAACGCTGACGTCTGAACTTTCCAGACTGTTGGATCAGGCTGACAAACAAGCACACGCGTCGACGGCCGACACGCAGGCGCAG
TCCCAGCTGGCCTTGGACCGCCTGGCACAGGCCCTGCAGGTGGCAATGGCCAACGGAGCTCTGCTCTGCTCCAGAGATGATCTGAGGGCCATTTGTTCCCGACTTCCACACAACAATTTGCTGCAGCTGGTGTTGTCGGGG------------------------------CCTGTGATG
------TACTATAACAATATCCACACTCCA---CCG------------------CTGGCATTCAGCCCACACTCGGCCCACTCCCCCATCGCT---------------TCTCACCCTGCA------------------------------------CACACG---------TCTCTGGCC
ACACACCCTTCCTCTCATCCACAGTACGCCGCTCAGCCTTTCATGACGGGG---ATGGCCTTCCCCTTCCGCCCAAGTCAC
>anchovy.23195_ANCH
ATGTCTGATATCCGCTTGTCCCTGTTGCGGCGTGATGCCCTGAGCGCTGCTAAGGAGGTGCTGTATCATCTGGACATCTCCCTGGGCAGTGCCCTCCAGACCACAGGGGGCGCTCTTGCGTCCTCCCCTGCTGCGGCTGCTGCTGCTACGCCCATAGACAAGAGCACCATAGAGCTAGTG
GAGGAGTTTATATACAATGCACCTAAAGACAGAAACACACAGCCCAAGAGGCTCTCGTGTCTTCAAGAGCTCCAGCTGCTGGAGATCATGTGCAGCTACTTCCAGGAGCAGTCTCGCGAGGCCGTACGCCACCTCATCTTCACCGCCCTCTTCGGTCTCCAGGGAAACGCCCTCGACGAC
GGTCGCCTGGCGATGCTGGCCAAGCTGGTATCCATGGCCATCGCTCTGGGACGCACGCCCATACTAGACTGCACCGCGACCTGGCTACAGCGTTCACATGCGATGTGTTGTGTGCGTGTGGTGCGTGTCTTGGTGGATGACTACTGTAAAGTGGTTCCCGGGTCGTCCTCCACCCTGAAG
CAAGTGTTCACCGCCAGCCCAGCGTTCTGCTGCCAGTTCATCACGGCCGTCACCGCACTCTACGATCTGTCTTCAGAGGACTTGACCCCGCCCCTCACCCTGCTGGAGATGGTTGTTGATTGGGTAACGGACGACCCCAGGCTCCTCCTCCTCACCTTCTTGAACACGCCTCTCCCGGCG
GCCAGCCTATCACCGCGCGGCTGCCTGGAGCTCACCCCCTTATTGGGCTTGCTGCGCTGGTCCGTCAAGGCCCCGCTGGCCAACCAGAGGAGCCGAAAGCAGGCGCTAGCCAATGGCCACGCAGAGTTGGAGAAGGAGGCGGGACAATGGCAGGAGGCCGAGGAGCTCTACTCTAAACTG
CACCTCAATGTCCTGCAGGTGTTTCTTATGTTACAGGTGCACCTGACAGAGAAGAACCTGATTGGTCAGTTCTCTGTGCTGCAGTGGGAGCAGGTGGTGGGCCTGGTGGAAGAGGTGGGTCGTCTGGGGGAGGGGCTTAACCCTCTCCACGCCGCCAAT------------------CAG
ATCAGTCTGGCGCTGGATAGGCTGGCTCAGGCCTTGCAAGTAGCCATGGCTACCGGGGCGCTGCTCTGTGCACGAGAGGAGCTCCGGCCACTGTGCTCCAGACTGCCACACAACAACCTGATGCAGTTGGTGATGTCTGGT------------------------------CCCTTCCAG
CCCCCGATCTACCCCCACCTCCACGCCCCCCGCCCCCTACACACGCACACACACGCCGCGCTCTCCCCTCACGCA---CATACACACGCGCTC---------------CCGCACACACACGCACTCCCACACCCGCACACACACGCCCTGTCGCCACACAGCACACACCCCGCGCTTCAG
ACGCACGCACACACACACACCGTCATCTCCCCACACACCTTCCACCCGGCT---ATGGGGTTCCCATACAGGCCCATACGC
>ENSTRUP00000008693_TRUB
ATGGGTGACATCCGTCAGTCTTTGCTGCCTCGGGATGTCCTGAGTGCAGCCAAGGAGCTCCTGTATCACCTGGATATTTACATCTGTAACCTGCTGCAGTCA---GGGCGCCAGCCTCCTCAG------------------------------GTGGACACCAAAACCCTGGAGCTGGTG
GAGGAGTTCATTCTGCACGCGCCTAAGGACAGAAACACCTCAGCCAGGAGGATGAGTGCCCTCCAGGAGCTCCAGCTGTTGGAGATCATGTGCAGCTGTTTTCAGGAACAGAGTCGCGACGCCGTCCGTCAGCTCATGTTCAACGCCCTCTTTGGTCTCCAAGGCAACCAGGCAGATGAG
AGTCGCATGGCTCTATTAGGAAAACTAGTCTCTATGGCGATCGCAGTGGGCAGGGTTCCCATTTTGGAATGTGCTGCTACCTGGTTACAGAGAAGCCATCGTGTTTTCTGTGTGCGCCTGGCTCAGGTGCTGGTGGACGACTACTGCAGCATGGTGCCAGGTTCCGTCTCAACCCTGCAG
AACATCCACAGTGCCAGCCCGCGCTTCTGCTGCCAGTTTATCACCGCCGTCACCACCCTGTACGACCTCAGCTCAGAGGAGCTGACTCCCCCCACGGAGCTCCTCCAGATGATTGTGTTTTGGATCCAAGAAGACCTCCGTCTGATCCTCATCGCCTTCCTCAACACGCCGCTC---ACT
GGGAGCCAG---CCGATCAGCTCGCTGGATGTGACGCCATTGGGCGGCCTGGTGCGCTGGTGCGTCAAAGCTCCGCTGGCCTACAGGAGAGACAAAAAGCGGACTCTGCCCAGTGGCACCGGGGAAACTGGGCCAGATGTGGGGCCA------------------CTTTTTTCTGCACTC
CACCTCAGCGTCCTACAGGTCTTCATGCTTCTGCCAAACATTCTGAACGAGAAGGGGCTCTTTGGCCGCCTGGCGCTCCTCCAGATGGACTCCCTGGCAACGCTGGCATCTGAACTTTCCAGACTGTTGGACCAGGCGGACAAACAAACACACGTGTCAGCAGCCGACACACAGGCGCTG
TCCCAGTTGGCCTTGGACCGACTGGCGCAGGCCCTGCAGGTGGCCATGGCCAACGGAGCTCTGCTCTGCTCCAGAGAGGATTTGAGGGCCATCTGTTCTCGGCTTCCACACAACAATTTGCTCCAGCTGGTGTTGTCGGGG------------------------------CCTGTGATG
------TACTACAACAACATCCACACTCCA---CCG------------------TTGGCCTTCAGCCCGCACGCGGCCCACTCCCCCATCGCC---------------TCGCACCCTGCA------------------------------------CACACA---------CCTTTGGCT
ACACACCCTTCCGCTCATCCCCAGTACGCCAGTCAGCCTTTCATGACAGGG---ATGGCGTTCCCTTTCCGTCCAAGTCAC
>ENSDARP00000054842_DRER
ATGAGTGATATTCGGCATGCATTGCTGCGGCGCGATCCGCTGAGCGCTGCTAAAGAGGTTTTGTATCATCTGGACATCTCGCTGGGCAGTGCTCTGCAGAGCTCCGCTGGACCCCCGGCTGGA------------------------------CTAGAGAAGAGCACAGTGGAGCTGGTG
GAAGAGTTCATCTTTCATGTCTCTAAAGACAGAAACATTCAGTCAAAGAGGATGAGCTGCGTTCAAGAGCTGCAGCTGCTGGAGATCATATGCAGTTACTTCCAGGAGCAGAGCAAAGACGCCATCCGACAGGTCATTTTCTCGGCGCTCTTCAGTCTGCAAGGCAACAAGGCTGATGAG
AGCCGCATGGCTATGCTCGGGAAGCTGGTTTCTATGTCCATAGCTGTGTGTCGTGTGCCTATACTAGAGTGTGCAGCTATCTGGCTACAGCGCACACACTCTGCGTGGTGTGTGCGTTTGGCACAGGTGTTGATGGAGGATTACTGCACGCTGGTGCCCTGTGCCATCTCTACCCTACAA
AACATCTGTTCAGCCAGCCCTCGCTTCTGCTGCCAGCTCATCACTGCAGTCACGGCGCTCTATGACTTCTCCACAGATGAGTTGACTCCACCCCCTGCGCTCCTGGAAATGCTGGTTGGTTGGATCACAGAGGATCCCAGACTTCTTTTGCTCACCTTCATCAACAGCCCACTC---AAT
TCCAGCCTG---CCGTTGGGTTGTCTCGAGATCACTCCTCTTCTGGGTTTGCTGCGGTGGTGTGTCAAAGCTCCGTTAGCCTATCACAGAGGCCGGAAGTCAGCTATGACCAATGGCCATGGAGATGGTGAAAAGGGGACGGCGTAT------------GAAGAGCTTTACTCCAAATTA
CACCTGAGTGTTCTTCAAGTCTTTCTCATGCTTCAGGTGCACCTGACCGAGAAGAATATGTTTTGTCGTCTGACTGTTCTTCCTGTGGAGTCTGTAGCCGCTCTGATCGAGGAGGTCGGTCGTTTGTGTGAAAAGCTCGCGCCGCTTCTCGACGCCAGT------------------CAC
ATTCAGCTGGCTCTGGACAGGCTGGCACAGGCTCTACAGGTCGCCATGGCAACCGGAGCCCTTCTCTGCGCCAGAGAGGATCTACGGGCTTTGTGCTCCAGACTGCCTCACAACAATCTCTTACAGCTTGTAATGTCCGGGCCAGTGGTTCAACCTCCTCCTCACAGCTCCCCCTTCCAG
CCCAACATGTACCCTCACATCCACCCAGGTCGCCCG------------------TCTCCTCTGTCCCCCCACAGCCCACACCAGTCCACCTTGTCCTCCCCTCACAGCCCTCACACTGTCCTGACAGCCCACCCCACACACCCTGCACTCGCCCCTCACCGC---------CCGCTGACG
GCCCACGCC---ACACACCCGGCCCTCTCTCCACACGCCTTCCACCCCGCCTCCATCGCCTTCCCCTACCGGCCCATACGC
>ENSGACP00000021613_GACU
ATGGGTGACATTCGTCAGTCGTTGCTGCCTCGCGATGTGCTGAGTGCAGCCAAGGAGCTGCTGTATCACCTGGACATCTACATCTGCAACGTGGTGCAGTCA---GGGAGGCAGCCTCCTCAG------------------------------GTCGACTCCAAGACCCAGGAGCTGGTC
GAGGAGTTCATTCTGCATGCGCCCAAGGACAGAAACACGCCAGCCAGGCGGATGAGTGCTCTGCAGGAGCTACAGCTTTTGGAGATCATGTGCAGCTGTTTTCAGGAACAGAGCCGCGATACTGTCCGCCAGCTCATGTTCTCTGCCCTCTTCAATCTCCAAGGCAACCAGGCAGACGAA
AGTCGCATGTCGCTGTTAGGCAAGCTGGTCTCCATGGCAATCGCTGTGGGCAGGGTTCCCATCTTGGAATGTGCTGCTACCTGGTTACAGAGAACCCATCGTGGGTACTGCGTGCGCCTGGCTCAGGTTCTAGTAGACGACTACTGTAGTATGGTGCCAGGCTCGGGGCCCACCCTGCAG
AACATCCATAACGCAAGCCCGCGCTTCTGCTGCCAGTTCATCACCGCTGTCACCACCCTCTATGACCTCACCACAGAGGAGCTCACCCCTCCTCTGGAACTCCTCCAGATGATTGTGTCGTGGATCCAAGAGGACCCTGGTCTGGTCCTAATCAACTTCCTGAACACGGCCCTC---TCT
GGCAATCAG---CCAATCAGCTCGCTTGACGTCACGCCCTTGGGGGGCCTGATGCGCTGGTGCGTCAAAGCCTCCCTGATCTACAGCAGAGACAAGAAGAAGGGGTTAACTAATGGGTCTGCTGAGTGTGAACTGGAGGTGGGGCCT------------------CTTTTCTCTGCTCTC
CATCTGAGCGTCCTACAGGTGCTCATGCTTTTGCCAAACATACTGAATGAGAAGGGGCTTTTTGGTCGCCTAGCACTGCTCCAGGTGGAGTCCCTGGCTGCACTGACCTCAGACCTCTCCAGGCTGTTGGACCAGGCCGACAAACACACTCACACGTCGTCCACGGATTCTTCTGACCTC
TCGGAGCTGGCACTGGACCGGCTGGCTCAGGCCCTGCAGGTGGCCATGGCCAATGGAGCTCTACTCTGCTCGAGAGAGGACCTGAGAGCCATCTGTTCCCGCCTGCCACACAATAATTTGCTCCAGTTGGTGTTGTCGGGC------------------------------CCGGTGCTG
------TACTACAACAACATCCACACACCC---CCA------------------CTGGCCTTCAGCCCGCACGCTTCTCATTCCCCCATCGCC---------------AGCCACCCGACA---------------------------CACACCCCGCACCCG---------CCTCTAGCC
---------TCCTCTCACCCGCAGTACCCCGCTCAGCCCTTCATGACGGGG---ATGCAGTTCCCCTTCAGGCCCAGCCAC
>ENSXMAP00000011078_XMAC
ATGGGTGACATCCGTCAGTCATTGCTGCCTCGGGACGTGCTAAGCGCCGCCAAGGAGCTGCTCTACCACTTGGATATCTACATCTGCAACATGGTGCAGTCG---GGCAGGCAGCCCCCTCAG------------------------------GTCGACTCCAAAACCCTGGATCTGATC
GAGGAGTTCATCCTGCACACGCCCAAGGACAGAAACACACCAGTCAGAAGGATGAGTGCTCTGCAGGAGCTGCAGCTCCTGGAGATCATGTGCAGCTGTTTCCAGGAACAGAGTCGGGACACGGTGCGCCAGCTCATGTTCTCCGCCCTCTTCAATCTCCAAGGAAACCAGGCGGATGAG
AGTCGGATGGCGCTGCTGAGCAAACTGGTCTCCATGGCAGTCGCTGTGGGCAGGGTTCCCATTCTGGAATGTGCTGCCACCTGGCTACAGAGGACCCATTGTTTGTACTGCGTCCGCCTGGCGCAGGTACTGGTGGACGACTACTGCAGCATGGTACCGGGATCTGGGCCCACCCTGCAC
AACATCCACAGCGCCAGCCCACGCTTCTGCTGCCAGTTCATCGCAGCCGTCACCACTCTGTACGACCTCACCTCAGAGGAGCTCACGCCTCCGATGGAGCTTCTCCAGATGATCGTGTCGTGGATCCAAGACGACCCCCGGCTGGTCCTGATCACCTTCCTCAACTCGCCCCTG---TCC
GGCAGCCAG---CCAATCAGCTCTCTGGACGTGACGCCGCTCGGCGGGTTGATCCGCTGGTGCATCAAAGCGCCGCTGGCCTACAGGCGGAACAAGAAGCAGGCG---AACGACGGGAGCTCTGACGGCGAGCTGGACGCGGCGCGC------------------CTCTTCTCTGCTCTA
CATCTAAGTGTTCTTCAGGTGTTCATGCTTTTACCCAACATACTCAACGAGAAGGGGCTCTTCGGTCGCCTAGCGCTGCTTCAGATGGAGTCGGTGGCCGCCCTGACCTCCGATCTCTCTCGCCTCCTGGACCAGGCCGACAAACACACACACGCAGCCACCAGCGACACACACGCTGCG
CCTCAGCTGGCCCTGGACCGGCTGGCCCAGGCTCTCCAGGTGGCGATGGCCAGCGGAGCGCTGCTCTGCTCCAGAGAGGACCTGAGAGCCATCTGTTCACGGCTCCCTCACAACAATCTGCTCCAGTTGGTGCTGTCCGGC------------------------------CCGGTGATG
------TACTACAACAACATCCACACCCCT---CCG------------------CTGGCCTACAGCCCCCACGCCGCTCACTCTCCCATCCCC---------------GCTCACCCCACTCTGCCGCCT------------------CACACACCCCACACG---------CCTTTGGCC
GCCCACCCGGCCCCTCACGCCCAGTACCCCGCTCAGCCCTTCATGACGGGG---ATGCCGTTCCCCTTCCGACCCGGCCAC
