# Supplementary material for: Global expression pattern of genes containing positively selected sites in European anchovy (Engraulis encrasicolus L.) may shed light on teleost reproduction
Source: PLoS One. 2023 Aug 11;18(8):e0289940. doi: 10.1371/journal.pone.0289940 (PMC10420382; doi:10.1371/journal.pone.0289940)
Supplement: S1 File — (ZIP) [file pone.0289940.s008.zip › alignments/anchovy.23330_ANCH.fas]

>ENSONIP00000012955_ONIL
------ATGTCTCAGTACTCGACAGCCAGCAATATGAACGGCATGAAGACACAGTCACCGATACTG---ACCATGGCGAGTAATGACAACGACCCTCTCCCCCTCGGTTGGGAAGTAAAAATTGACCCTCAGACTGGATGGCCCTTCTTCGTGGACCACAACAACCGTACCACAACCTGG
AATGACCCGAGACACGACACGAAAAAGGTTCGAGAAGTGTCAGCAAATGGACCC---------AACATACAGCCAGAACTAAGTCCT------CAGGAGACACAGAAGACCTTTGTGAGGGAGATGAAGCACCCCATTCTTCGCCCAGGTTATGTTCCCATCCCAGTCTATCATGAGGGT
GCAGAACTGAGGCAGCAGCAGCAGCACCCGTGTTATTCCTACATCCAGCCGAGCACTGCACAGAACATCCGGACAGATGGGCGGACACCTTCCCCAACGCCG---------------GGGCTCCACTGCAGGCCTAGATCGCCTTTACATGGCCCGTCAGACAGC---------------
------TCCTCCGCTGAGCCTGGAAAGACGAGCTCGCCTGTCTCACAGACACCAGAGGCT------------------------------------------TATACT------GTTACGCATCACCAA------------------CCTTCACGG---CCCAGCAGCACCGGTCTCCAG
TCTGGTTATATCCCTATACCAGTGATTCATGAGGGTGGAGGGGGACAAACACAGGTT---------CAA------TTAAATCCCTCAGTTTACTCTCAGCGCATCCCT------TACCCAGAACATCAGCAGCCCTTC---CATCGTCTTCAGACAGATGAATGG------------CCC
GGCTACTCTGCTGCAATGCAGCCCCCCCGGGAACAG---------------GCTTCGCCAACTCTGTTTCCTCAGCACCGCGATACTGCCTCCATT------------------------CATCTCCCTCCTCACATCAGAAGCCAGTCACCTGTTATATCACAAGTG---ATGGGAGAA
AGGCCACAGGTTCAGCAGCATATCCTCACGAGAGAGCCGCCACAGAAAATGGAGCAGGAACAACAAAGCATGCAGCAGAAACCCGAGAACACGCAGCTC---------------------------CCCCAGCCGATGCACACAGAAGCCGACGTCCAAAAG------------CCTCAG
CAA---------CCTCAACACTTCCAGCAG------------------------------------------------------------------------------------------------------CCTCCACCTCAGCAGCCTCAACACTTCCAGCAGCCTCCACCTCAGCAA
CCTCAACAGTTCCAG---CAGCCACAGCAGTTTCAGCAGGCACCACCTCAGACGTCTCCACAGCCTCAGCAACCTGAACAACCACAACACCAC---------AGTTCAGACATCACAGTTCAAATACCT---------------------------CCAAAACCAGAGCCCCAGGACATG
AAAGCTTTTCCTCCGGAGGTCCCACCTGGAAAAGTAGAGGCTGGACAAGCTGCT------------CAGGGT---------------------------CCCATCCACCCAGGCTTAGCTAAGGTACAGCAAATAGTGGAAAGAGTCGCTAAACTGGAGCAGGAGGTGAAGTGCTTTGAT
GGGAAGAAGAATGATAAGAAATACTTGTTACTGGAGGAGCTGCTCACCAAAGAGCTCTTAGCGCTGGACTCTGTCGACCCAGAGGGCCGTTCAGACGTACGGCAAGCGAGACGAGACGGAGTCCGTCGCGTCCAGACCATACTGGAAGAACTAGAGCAACTGGAGGAGCCGCCAGCCAGG
GCT------------------------------------------------------------------------GCCAGTGAGACTGTGATGGAGGGA------------CAGAAAGGAGAGCCCAGCATG------AAGGAGAACATTGAGATGACGAAGGAGACATTGCAA
>ENSTNIP00000016071_TNIG
---------------------------------ATGAACGGCCTGAAGACGCAACCGCGGGTAGTG---ACGATGGCCAACAATGACAACGGTCCTCTCCCGCTCGGCTGGGAGGTCAAAATCGACCCGCAGACGGGATGGCCCTTCTTCGTGGATCACAATAACCGCACGACAACCTGG
AACGACCCGAGACACGACACGATCAAGGTTAGAGACGTGTCAGCGAATGGACCC---------AACATACCACCAGAACCAAGCCCT------AAGGAGACTCAGAAGACCTTTGTGAGGGAGATGAAGCACCCCATTCTTCGCCCAGGTTACGTCCCTATCCCCGTCTTCCATGAGGGT
GCCGAGCTGAGGCAGCAACGG---CATCCGTGTTATTCCTACATCCAGCCAAGCACTGCACAGAATGTCCGTACAGAGGAGCAGACAGCCTCCCCCACACCA---------------GGCGTCCACTGCCGGCCTAGATCACCTTTGCACGGACCTTCAGACAGC---------------
------TGCTCTCCTGAGCCTGGAAAGACCAGCCCACCCAGTCTGCAAACATCAGAGGTT------------------------------------------TACACT------ATCCCACAACACCAA------------------CCTTCAAGA---CCCAGCAGCACAGGTTTCCAA
GCAGGTTACATACCCATCCCAGTGATCCATGAGGGTGGAGGAGGCCAGACACAAGCGCAACAAGTGCAACCTCAGATTACCCCGACTGTCCACTCCCAGCGCGTGCCC------TACTCAGAACACCAGCAGCCCTTC---CATCGCATTCAGACTGACGACTGG------------CCA
GGCTACCCTGCAGCGATGTCGACTCCTCGAAAGCCA---------------GTCACCTCTTATAACACAGCTGGTGGGAGAGAT------ACCACAGGTAGTACTTTTTGTTTTTTTTTTCATATTCCA---------------------------------------------------
------AAGGCTCCACAGCACATACTCACAAGAGACCTGCCCCAGAAAACTGAGCACGAACATCAGAGCACTCAGCAGAAACCGGAGAACATACCACTC---------------------------CAGCGGCCACAGCACCCAGAAACCGATGTCCAGAAA------------CCTCAA
CAA---------CCTCAACAGTTCCAACAG------------------------------------------------------------------------------------------------------ACTCCACCTCAACAACCTCAGCAGTTCCAGCAGGTGCCACCTCAGACA
TCGCAGCAACCTCAC---CACCCCGAACAGTCCGTGCAGTCGCACCAGCAACTGTTCCCGCAAACACAGAAACCAGAGCAACCGCAGCAACAT---------ACTGCAGATATCACAGTTCAAATACCT------------------------------------------TTAGACACA
CCAGCTGCCCTCTCAGAG------------AAAGCAGAGGCTGAACAAGCTGCT------------CAGTGT---------------------------CCGGTCCACCCAGGTTTGGCCAAAGTGCAGCAGATAGTTCAGAGAGTCGCTAAACTGGAGCAGGAAGTCAAATGTTTCGAT
GGGAAGAAGAATGATAAGAAATACTTGCTACTGGAGGAGCTACTGACCAAAGAGCTCCTGGCACTGGACTCAGTCGACCCGGAGGGTCGGGCAGACGTGCGGCAGGCGAGGAGAGATGGGGTCCGTCGCGTTCAGACCATACTGGAAGAACTGGAGCAA---------------------
------------------------------------------------------------------------------------------------------------------------------------------------------------------------------
>anchovy.23330_ANCH
ATGGCAATGGCTCAGTATTCAAGACCGAGGATTTCTCAGAGCATGAAGACGCAGTCTCCAATGGTT---GCGATGGCCACAAACGAC------CCTCTCCCTCCGGGTTGGGAAATAAAAATTGATCCACAGACTGGATGGCCATTTTTCGTGGATCACAATAATCGGATAACCACATGG
AATGATCCAAGACATGATGGCAAAAAGTTTAGCCCAACGTCCTCAAACGGGCCCTTCGCACCTGCCATGGAGCCGTCC---TCCTCGCCCCTGCAGGATAATCAGAGGAGCTTCGTCAGGGAGATGAAGCTCCCTCTCCTTCGGCCGGGATACGTCCCCATCCCCGTGCACCATGACAAC
ATGGAGCTGCGTGCTCAGCCA------GCTTGCTTCTCCTACGCCCAGCCAGCCTCCCTACAGAACCTCAGATCCGAGGGCCGCACGCCCTCCCCATCGCCCTCCCCCACGCCCACAGCTCTGCACAGTCGGGCACGCTCGCCCGTGCACATCAACTCCCATGAGAGCCCCCACTCCGAC
GCCCACTGCATG---------------TCTTGTTCACCCGTTTCACTCGGACCAGAGGGA------------------------------------------ATGAGTCCACACACTATGCCTCTCCAG------------------CCACCGCGGCCCAGTAGCACCTCAGGTCTGCAG
GCCGGCTACATTCCCATTCCAGTCATACACGAGGGGGCCAGATGCGCTACG---------------CCGCCCCAGATGAACCCCACTTTCCACTCGCAGTACTTCCCCCCAGCACACACAGACTACCAGCCCTCTGCCTTCCACGGCCGACAGCCCGACGAGTGGGGAAGCATGCCCCAT
GGCGGACCCATGTCAGCGGTGCCACGTGATAACCGAATACATCGTGACAGCGCTGTCCCTATCCAAAAAGTCCCTATTAAACAAGGCTGTGAGCTG------------------------------CCACCGCACCTCAGGGCCCAGTCACCTGTCAGGTCGCAGGTC---ATGGGGGAG
AGACCACAGGTCCAGCCTCACATTGCACAGAGAGACACTGCACCGAAACTGGATAGGGAA------------------ATCCCTATTCCCGTCAGCCACACCATGCAGAGCGAAGATGTCCACAGACCCACA---------------GCTAGCGTCCCACAACCACAGTATCAGCCACAG
TCAGCACCACCACCCCAGCAAGTGCATCAGCCGCCCTCACCGCAAACATATCAGCCACAGCAACAACCGCAGCAAGTCATCTATCCACCCCCGCAAGCGTTTCAGACACATCCCCGGCAACAGCCAACCGAGCAAGCATACCAACAGCAGCAACAACCACAATCA------CCACAGCAA
GCGTTCCCACCACCACCACCACCAGAGCAACTGTATCAGCAAGCACCCCCACCTCCCCCACAGCCCCAGCCCCAACCCCAACCCCAACAGCAGCCGAAAGAGACTTCAAACATCACCATTCAGATCCCAGACAAGTCGGAACGCCAGGAGCCCATTCCTGCACCCGCACCCACACCC---
CCTCCTCCTCCGCCACCACCACCACCAGTGCAGGCAGAGGAGTTGCCAGCAAGAGAAGCACCCGAGGCCGCCTCAGCTGAGCTGCCGCCGCCCCCACCCCCCGCCCACCCCGGCCTGATGAAGGTGCAGAGGATTGTGGAGCGGGTGGACAAACTGGAAGAGGAGGTGAAGCTCTTCAAC
GGGAAAAAGAGCGACAAGAGGTATCTGCTGCTGGAGGAGCTGTTGACCAAAGAGCTGCTGGCCCTGGACTCGGTGGACCCAGAGGGGCGGCCCGACGTGCGGCAGGCCAGACGAGACGGCGTGCGCAAAGTCCAGACCATCCTGGACTACCTGGAGACGTATGGCGAG---------CAA
CAGCTACCCCCACCTCCACCGCCTGTGGCCGATGTTCAGGCCGTGCCTTCAGGTGAGGGCTTTGGGGGTGGAGCTGCCAATGCAGAG------------------------CAGAAAGCTGATGCCAGTGCAACGAGCCAGGGGGAGGTGGAAATGGCTAAGGAG---ACGTCG
>ENSTRUP00000045958_TRUB
---------------------AGCAGCAGCAGCATGAACGGCCTGAAGACGCAGCCGCCGATAGTG---ACGATGGCCAACAACGACAACGTTCCTCTCCCGCTCGGCTGGGAGGTCAAAATCGACCCGCAGACCGGGTGGCCCTTCTTCGTGGATCACAACAACCGCACGACCACCTGG
AACGACCCGAGACACGACACGATCAAGGTCAGGGAAGTGTCAGCGAATGGACCC---------AACATACCACCAGAACCAAGCCCT------CAGGAGACTCAGAAGACCTTTGTGAGGGAGATGAAGCACCCCATCCTTCGCCCAGGTTACGTCCCTATCCCAGTCTTCCACGAGGGT
GCCGAGCTGAGGCAGCAACAG---CATCCGTGTTATTCCTACATCCAGCCCAGCACAGCACAGAATATCCGGACAGATGGGCGGGCGGCCTCCCCCACGCCA---------------GGGCGCCACTGCAGGCCAAGATCACCTTTGCACGGACCCTCAGACAGC---------------
------TGCTCTCCTGAGCCTGGAAAGGCCAGCTCACCCAGTCCGCAAACATCAGAGGTT------------------------------------------TACACT------ATCCCACAACACCAA------------------CCTCCAAGA---CCCAGCAGCACAGGTCTCCAG
GCAGGTTACATATCTATCCCAGTGATCCATGAGGGTGGAGGAGGCCCAACACAAACA---------CAACCTCAGACTAACCCAGCCGTCTACTCCCAGCGCGTCCCC------TACTCAGAACACCAGCAGCCCTTC---CACCGCATTCAGACGGACGACTGG------------CCT
GGCTACCCTGCAGCCATGGCGACTCCCCGAGAAAGA---------------GCTTCTCCGATCCTGATCCCCCAGCACCGTGAT------TCTATC------------------------CACCTCCCACCTCACATTAGAAGCCAGTCACCTATTATAACACAGCTG---GTGGGAGAG
AGACCACAGGCTCAGCACCACATAATCACAAGAGACCTGCCCCAGAAACCCGAGCAAGAGCATCAGAGCACTCAGCAGAAAGCAGAGGCCATACCGCTG---------------------------CCCCGGCCACAACACCCAGAGGCTGATGTCCTAAAA------------CCTCAA
CAA---------CCTCAACAGCTCCAACAG------------------------------------------------------------------------------------------------------ACTCCACCTCAACAACCTCAGCAGTTCCAGCAGGCACCACCTCAGACA
GCGCAGCAACCTCAC---CACCCCGAACAGTCCGTGCAGTCGCAGCAGCAA---------------CAGAAACCAGAGCAACCACAGCAACAC---------ACTGCAGACATCACAGTTCAAATACCT---------------------------CCAAAACAAGAGTCCTTGGACAGA
ACCACTGCCCCCTCAGAGCTGCCGCCTGTGAAGGTAGAGGCTGAAGCAGCCGCG------------CAGTGT---------------------------CCCGTCCACCCAGGTTTGGCTAAAGTGCAGCAAATAGTGGAGAGAGTGGCTAAACTGGAGCAGGAGGTCAAATGTTTTGAA
GGGAAGAAGAATGATAAGAAATACTTGTTACTCGAGGAGCTGCTGACCAAAGAGCTCCTGGCACTGGACTCGGTCGACCCGGAGGGTCGCGCAGACGTGCGGCAGGCGAGAAGAGACGGGGTCCGTCGTGTTCAGACCATACTGGAAGAACTGGAACAA---------------------
------------------------------------------------------------------------------------------------------------------------------------------------------------------------------
>ENSDARP00000057688_DRER
------ATGGCTCAATATTCGGGAGCGAAGCAATATCAGAGTATGAAAACACTGTCTCCGGTCGAA---ACGATGGCAACTAACGAT------CCTCTGCCACCTGGCTGGGAGATCAAAATTGACCCGCAGACAGGCTGGCCGTTTTTTGTGGATCACAACAATCGCACAACGACGTGG
AACGATCCGCGGCACGATACGAAAAAG---------ATTTTTTCCAATGGTCCT---------TCAATGTCCCCAGAG---ACTCCT------CAGGACATGCACAAAACCTTTATTAATGAGATGAGGCAGCCAATGCTCCGGCAGGGCTACATCCCCATCCCTGTCTGTCATGAAAAC
CCTGAACCCAGGCTGCAGCAG---TATCCTAGTTTCTCCTACATTCATCCAGCGGTGCAGCAGAATCTGAGAACAGATGGACGTACACCTTCCCCAACGCCA---------------GCAGCACACTGTCGGCCTAGATCTCCAGTGCAGACCCCATCAGAAGCA---------------
------TGTTCG---------------TCTTGCTCACCTACTTCACACGGGCCTGAGGGA------------------------------------------TATCAACCACAAGGGACCCACCAACAAATCAGTGGCCTTCACCAGCAGCCCAGA---TCCAGCAATACAGGTCTCCGG
GCAGGATACATCCCCATTCCGGTGATCCATGAGGGTGCCGGGGGGGTCTTG---------------CCATCCCAGCTTAGCCAAAGTTCTCAT---------------------------------------------------------------------------------------
---------------------CCCACTCGAGAAAAAATCTACCGTGAACAA---GTGCCCATTCAGATTCAACAGAACCGTGCTGCCAGTCCCATC------------------------------CAAGTCCCCTTAAGAGCCCAGTCGCCAGTCATGGCTCAGATC---ATGGGAGAG
AGGCCTCAGATGCAGCAACATATTGGACACACAGCCATACCTTCAAAAATTGAACATCCA------------------GTTGAAGAAATCATCAGAGTA---------------------------CCTACA---------------TTTGAGGTTCCCATT------------CAAAGA
GTGAGTGAAGTTCCCCAGCAGATACATCAT------------------------------------------------------------------------------------------------------CAGCCAGTACAACAACAACAACAACCTACACAG---------------
------------------------------------------------------------CAGCCTCAGCCAAAAGCACAACCCTCCCCGCAGGTATCAGAAACATCCAATATTACCATACAAGTTCCT---------------------------CCAGCACCAGAGCCCCAGGAA---
ACAGCTGCTCCTCAAACGCCTCAAGAAGTCTCGTCCCCGCAACTCCAGCCTGAAGAGACTCTGGAACAAGAT---------------------------CTGAGCCACCCAGGACTGGTCAAAGTGCAGCAGATAGTGGAACGTGTGGAGAAGCTGGCACAGAATGTCAAGGGCTTCGAT
GGGAAGAAGAATGATAAAAGATACTTGGTACTGGAGGAGATGTTGACTAAAGAACTGCTAGCTCTGGACTCTGTAGATCCAGAAGGTCGTCCAGATGTGCGTCAGGCTCGGAGGGACGGCGTCCGCAGAGTTCAGAATATTCTAGACGAACTGGAGATGATCGGAGAG---------ATG
CAG------------------------------------------------------------------------GCTGGAAATGAG------------------------GCAAAAGGAGAGCAGAGTATGATTGACCAGTTGAACACAGAGAGAGTCAAGGAG---TTTTCA
>ENSGACP00000004396_GACU
---------------------------------ATGAACGGCGTGAAGACGCAGTCTCCGACACCG---ACGGCGAACAACAACGAGAACGAGCCTCTCCCCGTCGGCTGGGAAGTAAAAATTGACCCTCAGACCGGGTGGCCCTTCTTCGTGGACCACAACAACCGCGCGACCACCTGG
AATGACCCGCGTCACGACGCCAAAAAGGTCAGAGAAGTTTCATCAAATGGACCC---------AATATACCACCAGAACCGAGCCCT------CAGGAGTCACACAAAGCCTTCGTGAGGGAGATGAAGCACCCCATTCTGCGGCCCGGTTACGTTCCCATCCCTGTCTTCCATGAGGGC
GCGGAACTGAGGCAGCAACAG---CATCCGTGTTATTCCTACATCCAGCCCAACGCCGCACAGAGCCTCCGGTTGGACGGGCGGACACCTTCCCCGACACCA---------------GGGCTCCACTGCCGGCCCAGATCCCCTTTACACGGCGCCACAAACAGC---------------
------TGCTCCGCTGAGCCTGGAAAGGCCGGCTCGCCTGTCTCACAAACTGCAGAGGTC------------------------------------------TACACC------GCCCCGCATCACCAA------------------CCCCCGCGG---CCTAGCAGCACTGGTCTTCAA
GCGGGTTACATCCCCATACCGGTGATCCATGAGGGTGGAGGAGGCCAAACACAGACG---------CAGCCT------------------------------------------------------------------------------CAGTCTGACGAATGG------------CCC
GGCTACTCTGCGGCGATGCCGCCTGCCCGGGAGAGA---------------GCCTCTCCG------ATTCCCCAGCATCGCGATGCTACTTCTATT------------------------CACCTCCAACCTCATATTAGAAGCCAGTCACCTATTGTAACGCAGGTCGGGCTGGGAGAG
AGA------------------------------------CCACAGAAAATGGAGCAGGAGCAAAAAGGCCCTCAGCAGAAACCAGAGAGCGTGCAGCAC---------------------------CCACAGTCGCTGCCCACTTTTGCTGACGTCCAAAAG------------------
------------------------------------------------------------------------------------------------------------------------------------------------------------CTTCAACACGCACCACCTCAAACG
TCTCCACAGCCTCAG---CATCCCGAACAGTTAATGCAGTCTCAG---------TTTGAGAAACCA------CCACCACAACAACAACAGCAT---------ACTGCAGATATCACAGTTCAAATACCT---------------------------CCAAAAGAAGAGTCCCAGGACATG
ACAGCTGTTCCCCCAGAGGTCCCACCGGTTAAGGCTGAGAGTGAACCGGCTGCC------------CAGAGC---------------------------CCAGTGCACCCGGGCCTGGCTAAGGTACAGCAGATAGTCGGAAGGGTCGCCAAACTGGAGCAGGAGGTGAGAGGCTTTGAT
GGAAAAAAGAATGATAAGAGATACATGTTGCTGGAGGAGCTGCTGACCAAGGAGCTTTTAGCGCTGGACTCGGTTGACCCAGAGGGTCGCATAGACGTGCGGCAGGCAAGACGGGACGGAGTCCGCCGCGTCCAGACCATACTGGAAGAACTGGAGCAACTGGAGGAGCGGCCGGGCAGG
CCT------------------------------------------------------------------------GCAACA---------------------------------AAAGGAGAGCCCAGAATGATCACCAAGGAAAATGTCGAGCTGGCAAAGGAG---ATATCA
>ENSXMAP00000007844_XMAC
---------------------------------ATGAACGCCGTGAAGACGCAGTCACCGATGCCCGCCGCGATGGCGACCAACGACAGCGAGCCTCTGCCGCTGGGCTGGGAGGTGAAGATCGACCCGCACACCGGCTGGCCCTTCTTCGTGGACCACAACAACCGGACCACCACCTGG
AATGACCCGAGACACGACACCAGAAAGATTCGAGAAGTGTCAGCAAACGGGCCC---------AGCGCATCAGCAGAACTGATCCCT------GTGGAGCCTCTGAAGACGTTTGTGAGAGAGATGAAGCATCCCATTCTCCGGCCGGGTTACATTCCCATCCCGGTCTACCATGACGGA
GCAGATGTGAGGCAGCAGCAG---CATCCGTGTTACTCCTACATCCAGCCGGTTGCTGCCCAGAGCGTCCGGACCGAGGGTCCCACGGCGCCGCAGACGTCA---------------GGGCTCCACCACAGACCCAAATCGCCGCTGCTTGGACACTCTGAC------------------
------------GCTGAGTGTGGGAAGACCGGTTCACCGGTTTCACCAACATCAGAGGTACTTTGCGAGTTTACGACGCTTTTTATGAAACAATGCAAGATCAACATG------GCCGCCCATCACCAG------------------CCAGCGCGG---CCCAGCAGCTCCGGTCTCCAG
CCCGGTTACATCCCCATCCCAGTGATCCACGAGGGCGGAGGGGGCCAAACG---------------ACGCCTCACATGAACCCGTCGGTTTACGCCCAGCGCGTTCCC------TACGCCGAGCATCAGCCGCCGTTCCATCATCGCCTTCAGACGGAGGACTGG------------CCC
AGCTACCCCGCCGCGGCGCAGCCTCCCAGAGAAAGG---------------GCTTCCCCGACCGCTTTCCCCCAACATCGCGACGCCACGTCTGCT------------------------CACCTGCCGCCTCACGTCAGGAGCCACTCACCTGTTAAGATACAGGTG---ATGGGGGAA
AGGCCGCAGGCTCCACCGCGTGTCCTGTCAAGAGAAATGCCCCAGAGGACGGAGCAGGAGCATCAAATCGTGCAGCAGAAACCCGAGAGCCCGCTGCTT---------------------------CCCCAAATGCTGCACACAGAAGCAGACGTCCCCAAG------------------
------------------------------------------------------------------------------------------------------------------------------------------------------------TCGCCGCAA------CCACAGCCG
CTCCAGCAACCTCAAACGCATCATGAAGCGTCT------------------------CCGCAGGCTCAGAAGCAGGAGCCGCCACCACACCAC---------ATGTCCGACATCACAGTTCAGATACCT---------------------------CCGGAACCAGAAGCCCAGGAG---
------GCACCGGCCGACGTCCCGGCTGCGCAGACTGAGGCAGACCCGACGGTC------------AAGTGC---------------------------CCGGTACACCCAGGGCTGGCTAAAGTGCAGCAAATCCTGGAAAGAGTCGCCAAGTTGGAGCAGGATGTGAAAAGCTTCAGC
GGAAAGAAAAATGATAAGAAATACTTGCTACTGGAGGAGCTCTTGACCAAAGAGCTGCTGGCGCTAGACTCTGTTGACCCTGAAGGCCGTGTGGATGTACGGCAGGCGAGGCGGGACGGCGTCCGGCGCGTGCAGACCATACTGGAAGAACTAGAGCAACTGGAGGAG---------CAT
TCT------------------------------------------------------------------------GCCAGTGAGGCTGCACTGGATAGAGACAGTCTGACCCAGAAAGGAGAGCCCAGCATGATCACT---GACAGCCTGGAGATGGCGAAGGAG---AGATTA
