# Supplementary material for: Global expression pattern of genes containing positively selected sites in European anchovy (Engraulis encrasicolus L.) may shed light on teleost reproduction
Source: PLoS One. 2023 Aug 11;18(8):e0289940. doi: 10.1371/journal.pone.0289940 (PMC10420382; doi:10.1371/journal.pone.0289940)
Supplement: S1 File — (ZIP) [file pone.0289940.s008.zip › alignments/anchovy.23358_ANCH.fas]

>ENSONIP00000019684_ONIL
ATGGCTGCCACCGGAGTTCTTCCCTTTATACGGGGGGTAGACCTCAGTGGAAACGACTTTAAAGGTGGATACTTCCCAGAGCACGTTAAGTGTATGAGCAGCCTGCGATGGCTGAAACTGAACAGGACGGGACTGTGTTACCTACCAGAGGAGCTGGCCTCTCTGCAGAAGCTGGAGCAC
CTTTCAGTGAGTCACAACAGCCTGACCACTTTACATGGGGAACTGTCCAGCTTACCGAATCTACGGGCGGTGGTAGCCAGGGCCAACAATCTGAAAAATTCTGGAGTCCCGGATGACATCTTTCAGCTCGATGACCTCTCTGTGCTG---GACCTGAGCTACAATCAGCTGACAGAGATC
CCCAGGGACCTGGAGAACAGCAAGAACATGCTGGTGCTCAATCTGAGCCACAACAGCATCGACTCCATCCCCAACCAGTTGTTCATCAACCTGACAGACCTGCTGTATCTGGACCTGAGTGACAACAAGCTGGACAGCCTGCCACCCCAGATGAGACGCCTGGTGCACCTGCAGACTCTG
ATTCTAAACAACAACCCGCTGATGCATGCCCAGTTGCGCCAGCTCCCAGCAATGGTGGCATTACAGACTCTGCACCTGAGGAACACCCAGAGAACACAGAGCAACATGCCCACCAGCCTGGAGGGACTAACACAATTAGCAGATGTTGACCTGTCATGTAACGACCTGACTCGAGTACCG
GAGTGCCTGTATTCACTGAGCAGTCTGAAGAGGCTGAACCTGAGCAGTAATCAGATTTCTGAGCTCTCGCTCTGCATCGACCAGTGGACCCAGCTGGAGACGCTTAACCTAAGCCGCAACCAGCTCACCTCACTGCCTTCTGCCATCTGTAAGCTGTCCAAACTGAAGAAGCTGTACCTC
AACTCCAACAAACTGGACTTTGATGGGGTTCCACCCGGAGTGGGCAAACTGTCCAACCTCACTGAATTCATGGCTGCTAACAACAACCTGGAACTCATCCCTGAGGGACTCTGCAGGTGTGGCAAGCTGAAGAAGCTGGTGCTGAATAAAAACCGTCTGGTTACATTACCTGAGGCCATC
CACTTCTTGACAGACTTAGAGGTGCTTGATGTGCGTGAGAACCCCAACCTTGTGATGCCTCCTAAACCAGTCGACCGCGCAGCAGAGTGGTACAACATTGACTTCTCCCTACAGAACCAGCTCCGTCTGGCCGGAGCCTCCCCTGCCACTGTTGCAGCCGCAGGAGGA------GGAGCC
AGCCCCCGAGATCCCATGGCAAGGAGGATGCGACTGAGGAGGAGGAAGGACTGTTCTCAGGATGATCAGGCAAAGCAAGTGCTGAAGGGCATGAGCGATGTCGCACATGAGAAG---AAGAATTTGGAGGAAAACGGGGATTTGAAATATGGTGATTTAAAAGTCCGGCGCTGGGACAAG
AGCCTAGAGAAGCCTCAGCTGGACTACTCTGAGTTCTATATGGAGGATGAAATGGGACAGATTCCAGGTGTGACAGTGTGGCAGATAGAGAACTTCATCCCCCTACAAGTGGATGAAGCTTTGCACGGCAAGTTCTACGAGGCCGACTGTTACATCATCCTCAAGACATATCTGGATGAC
AACGGGGCGTTAAACTGGCAGATCTTCTACTGGATTGGTCAGGAAGCCACTCTGGACAAGAAGGCCGGCTCTGCCATCCATGCAGTCAACCTCAGAAATTTCCTGGGAGCAGAGTGCAGGACGATAAGGGAAGAGATGGGAGATGAGAGCGACGAGTTTACTGCCGTTTTTAACAATGAC
ATCTCCTACATCGAGGGAGGAACAGCCAGTGGATTTTACACTGTGGAAGAGACACAGTATCCACTAAGGTTGTACAGAGTCTACGGCAAGAAAAACATCAAACTGGAGTCTGTTCCTGTAAAGGCCTCGTCCCTCGATCCA---CGCTTCGTCTTCCTGTTGGATTCAGGCCTGGAAATC
TTTATCTGGAGAGGAGCCAACGCTACTCTCAGCGCCACCACGAAGGCCAGGTTATTTGCTGAAAAGATAAATAAGAACGAACGTAAGGGGAAGGCAGAGATCATCACCCTCATGCACAACCAGGAGCCTCCAGCATTCTGGGAGACGCTGGGAGGGCAGCCAGAGGAGATCAAGAAACAC
GTGCCAGATGACTTCACTCCAATAAGACCTAAACTATATAAAGTGGGCTTGGGTCTTGGCTACCTGGAGCTGCCTCAGATTAACTACAAGCTCTCAGTTGAGCACAAAGATCACAAGGTCAAACTGGACGTCCTGCCCGAGCTCAGACTGTTGCAGTCCCTGCTGGACACAAAGTGCGTT
TACATCCTGGACTGCTGGTCTGACGTCTTCATCTGGATCGGGAGGAAGTCTCCCCGTCTCGTCCGAGCCGCCGCCCTAAAGCTTGGTCAGGAGCTGTGCTCCATGCTGCACCGGCCCAAACACGCATGTGTCACCCGCAACCTGGAGGGCACAGAGTGCCAGGTTTTTAAGTCCAAGTTT
AAGAATTGGGATGATGTGTTGAAGGTGGACTACACCAGAGCAGCAGAGACTGTACAACAGAAAGATAATCTGCAGGGCAAGGTGAAGAAGGATGCAGAGCAGAAAGACCAGATGAAAGCTGACCTCACAGCTCTCTTCCTTCCCAGGCAGCCACCCATGCCTCTCACTGAGGCTGAACAG
CTGATGGAGGAGTGGAACGAGGACCTGGATGGCATGGAAGGATTTGTGTTGGAGGGAAAGAAGTTTGCTCGCCTGCCTGAGGAGGAGTTTGGGCACTTCTACACACAAGACTGTTATGTCTTCCTCTGCAGATACTGGGTGCCTGTGGAGTAC------GAGGATGAAGAGAAGGAAAAG
AAGGAG---GGTGAGCAG---GGA---------------------GCAGGG------------------GGAGATGGGGAGGAGGAGGACAAACAGCCTGAAGAGGACTTCCAGTGTGTAGTTTATTTCTGGCAGGGCAGGCAGGCCTCCAACATGGGCTGGCTAACCTTCACCTTCTCC
CTGCAGAAGAAGTTTGAGAGTCTTTTCCCTGGAAAACTGCAAGTGGTGCGTATGACTCAGCAGCAGGAGAACCTCAAGTTCCTGTCCCACTTTAAGAGGAAGTTCATCATCCACAAAGGGAAGAGGAAACAGAACACCGACTCTGCCCAGCCCTCCCTCTACCACATACGCACCAATGGC
AGCGCACTTTGCACCAGGACCATCCAGATTGGTACAGATTCCAGCAATCTCAACTCTGAGTTCTGCTACATACTCAAGGTACCATTTGAGAGCACAGATAATCAGGGCATCGTTTACACCTGGGTGGGCAGAGCCGCCGATCCCGATGAAGGAAAGCTGGCCGAGGACATCATGAACAGC
ATGTTCGACGACACGTACAGCAAGCAGGTGATTAATGAAGGGGAGGAGCCAGAGAACTTCTTCTGGGTCGGCATTGGTTCTCAGAAACCTTATGATGAAGACGCAGAGTACATGAAACATGCTCGTCTCTTCCGGTGTTCAAATGAGAAAGGCTATTTCTCTGTGTCAGAGAAGTGCTCA
GACTTCTGTCAGGATGACTTGGCTGATGATGACATCATGTTGCTGGATAACGGCAAAGAGGTGTACATGTGGGTTGGTACCCAGACTAGCCAGGTGGAGATCAAACTCAGTCTCAAAGCCTGCCAGGTTTACATCCAGCACATGCGCTCCAAGGATACCGAACAACCGAGGAAGCTTCGG
CTGGTGAGGAAGGGCAACGAGCCTCACTGCTTCACGCGCTGCTTCCACGCCTGGGGACCCTTCAAAACTCCCCCTGCA
>ENSTNIP00000014453_TNIG
ATGGCTGCTACCGGAGTCCTTCCCTTTATAAGGGGGGTAGACCTCAGTGGAAATGACTTTAAAGGTGGATATTTCCCCGAGCACATTAAGTCCATGAGCAGTTTGCGATGGCTGAAGCTGAACAGGACGGGGCTGTGTTACCTCCCCGAGGAGCTGGCATCCCTGCAGAAGTTGGAGCAT
CTATCAGTGAGTCACAACAGCCTGACCACGTTACACGGAGAACTGTCAAGCTTACCAAACCTACGGGCAGTTGTAGCCAGAGCCAACAGTCTGAAAAACTCGGGAGTGCCAGACGACATCTTTCAACTGGATGATCTCTCTGTTGCTGAGGACCTCAGCTACAATCAGCTGACCGAGATT
CCGAGGGACCTGGAGAACAGCAGAAATATGCTGGTCCTGAATCTGAGCCACAATGGCATCGACTCCATCCCCAACCAGCTGTTCATCAACCTAACAGACCTGTTGTATCTGGACCTGAGCGACAACAAGCTGGACAGCCTGCCCCCCCAGATGAGACGCCTGGTTCACCTTCAGACCCTC
ATACTGAATAACAACCCGCTGATGCACGCTCAGTTGCGCCAGTTGCCAGCCATGGTGGCACTGCAAACACTTCACCTGAGGAACACTCAGAGGACTCAGAGCAACATGCCCACGAGCCTGGAGGGACTGACATTTTTAGCAGATGTTGACCTCTCGTGTAATGACCTGACCCGGGTGCCG
GAGTGCCTCTACTCTCTGGGCAGCTTGAAGAGACTCAACCTGAGCAGTAATCAGATCTCCGAGCTGTCTCTCTGCATCGACCAGTGGACTCAGCTGGAGACGCTCAACCTGAGCCGCAACCAGCTCACCTCTCTGCCTTCTGCTATCTGTAAGCTGTCCAAACTCAAAAAGCTGTACATC
AACTCCAACAAACTGGACTTTGACGGGGTCCCACCAGGCATCGGCAAACTGTCCAGCCTCACCGAATTCATGGCCGCCAACAACAACCTGGAACTTATCCCAGAAGGACTCTGCAGGTGTGGCAAGCTGAAGAAGCTGGTGCTGAACAAGAACCGCCTGGTGACGCTGCCTGAGGCCATT
CACTTTTTGACTGATTTAGAGGTTCTGGATGTGCGTGAAAACCCCAACCTGGTGATGCCTCCTAAACCTGTGGACAGAGCAGCTGAGTGGTACAACATCGACTTCTCCCTGCAGAACCAGCTGCGGCTGGCCGGGGCGTCGCCCGCTACGGTAGCAGCAGCTGGAGCGCGTCAAGGTTCC
AGCCCACGAGATCACTTGGCAAGAAAGATGAGGCTGAGGAGGAGGAAGGACTGTTCGCAGGATGATCAGGCCAAGCAGGTGCTGAAAGGCATGAGTGACGTTGCTCAAGAGAAG---AAGAACCTGGAGGAAAATGGAGATTTAAAATATGGAGATTTGAAGATCCGCCGGTGGGATAAG
AGTTTAGAGAAACCCCAGCTGGACTATTCTGAGTTCTTTCTGGAGGAG---GTGGGCCAGGTTCCTGGTGTGACTGTTTGGCAAATAGAAAATTTTCTTCCACTCCAAGTGGATGAAACCTTCCACGGAAAGTTCTACGAGGCTGACTGTTACATCATCCTCAAGACCTCTCTAGATGAC
AACGGGGCCTTGAACTGGCAGATCTTCTACTGGATTGGCCAAGAGGCCACTCTGGACAAGAAAGCGTGCTCCGCCATCCACGCTGTCAACCTCAGGAACTGCCTCGGAGCGGAGGGCAGGACGATACGGGAGGAGATGGGAGACGAGAGCGAGGAGTTCAGCGCTGTGTTCAACAATGAG
ATCTCGTACATCGAGGGAGGCACAGCCAGTGGGTTTTATACTGTGGAGGACTCGCACTACTCCATCAGGTTATACAGAGTTTACGGTAAGAAGAACATCAAACTGGAGTCTGTGCCCGTGAAGGCCTCCTCCCTCGATCCG---CGCTACGTGTTCCTGGTGGACACAGGCATGGAAATC
TTTGTTTGGAGAGGAGCCAACGCAACACTGAGCAGCACCACCAAGGCCAGATTATTTGCAGAAAAGATTAATAAAAATGAACGGAAAGGGAAGGCCGAGATCAACACCCTCATGCAGAACCAGGAACCTCCAGGTTTCTGGGAGGCGCTGGGAGGACAGCCCGAGGAGATCAAGAAACAC
GTCCCAGATAACTTTTCCCCCGTCAGGCCTAAACTCTACAAGGTGGGATTAGGTCTGGGTTACCTGGAGCTGCCACAGATCAACTACAAGTTGTCAGTTGAGCACAAAGATCACAAGATCAAACTGGATACCCTCCCGGAGCTGAGACTGCTGCAGTCCCTCCTGGACACCAAGTGTGTC
TACATCCTGGACTGCTGGTCTGACGTCTTCATCTGGATTGGGAGAAAGTCTCCGCGGCTCGTCCGGGCGGCAGCGTTGAAACTGGGCCAGGAAATCTGCTCCATGCTGCACCGGCCCAAACACGCCTGCGTCACCCGCAACCTGGAGGGTACCGAGTCCCAGGTGTTTAAATCCAAGTTT
AAGAACTGGGATGACGTTCTGAAGGTGGATTACACAAGAGCGGCCGAGACCGTCCAGCAGACAGGCAGCCTGCAGGGCAAGGTAAAGAAAGATGCTGAGCAGAAGGACCAGATGAAGGCGGACCTCACCGCGCTCTTCCTCCCCCGTCAGCCGCCCATGCCTCTCACCGAGGCCGAGCAG
CTGATGGAGGAGTGGAACGAGGACCTGGACGGCATGGAGGGATTCGTGTTGGAGGGGAAGAAGTTCGCTCGCCTCCCCGAGGAGGAATTCGGCCACTTCTTCACTCAGGACTGCTACGTCTTCCTCTGCAGGTACTGGGTGCCCGTGGAGTAT------GAAGATGAGGACAAG---AAG
AAGGAA---GGG---------------------------------------------------------------------------------CAGCCTGAGGAAGACTTCCAGTGTGTGGTGTACTTCTGGCAGGGCAGGCAGGCCTCCAACATGGGCTGGCTGACCTTCACCTTCTCC
CTGCAGAAGAAGTTTGAGAGTCTCTTCCCTGGAAAGCTGAAGGTGGTGCGGATGACCCAGCAGCAGGAGAACCTCAAGTTCTTGTCCCACTTCAAGAGGAAGTTCATCATCCACAGAGGGAAGAGGAAGCAGATGACCGACTCTGCCCAGCCCTCCCTCTACCACATACGCACCAACGGA
AGCGCGCTTTGCACCAGGACCATCCAGATCGGAACAGATTCCAGCAACCTCAACTCGGAGTTCTGCTTCATTCTCAAGGTGCCGTTTGAGAGCACGGACAACCAGGGCATCGTTTACACCTGGGTGGGCCGAGCGGCCGACCCCGACGAGGCCAAACTGGCCGAGGACATCATGAACTGC
ATGTTTGACGACACCTACAGCAAACAGGTCATTAACGAGGGGGAGGAGCCAGAGAACTTCTTCTGGGTGGGGATTGGTTCTCAGAAGCCGTATGACGAAGACGCCGATTACATGAAACATTCTCGGCTCTTCAGGTGTTCCAACGAGAAAGGTTATTTCTCCGTTTCGGAGAAGTGCTCA
GACTTCTGCCAGGACGATTTGGCCGACGACGACATCATGCTGCTGGACAACGGCAAAGAGGTGTACATGTGGGTGGGCTCCCAGACCAGCCAGGTGGAGATCAAGCTCAGTCTCAAGGCCTGTCAGGTTTACATCCAGCACATGCGCTCCAAAGACGCCCAACACCCCAGAAAACTGCGG
CTGGTCCGGAAGGGAAACGAGCCCCACTGCTTCACACGATGCTTCCACGCCTGGGGGGCTTTCAAAACCCCCCCCTCC
>anchovy.23358_ANCH
ATGGCTGCTACTGGAGTTCTCCCCTTTATCAGGGGAGTAGACTTAAGTGGGAACGATTTTAAAGGTGGCTACTTCCCGGAGCATGTCAAGTCTATGTCCAGTCTGAGATGGCTGAAGTTGAACAGGACAGGATTATGCTACCTTCCAGAGGAGCTGGCCTCCCTCCAGAAATTGGAACAT
TTGTCAGTGAGCCACAACAGCCTTACGACGCTTCATGGCGAGCTCTCCAGCCTGCCCAACCTACGGGCGGTTGTGGCGAGAGCAAACAACCTAAAGAACTCCGGAGTTCCAGACGATATATTTCAACTTGAAGACCTCTCAGTCCTG---GACTTGAGCTACAACCAGTTGACTGAGATT
CCAAGAGACCTGGAGAATTCCAGGAACATGCTGGTTCTCAACCTGAGTCACAACGGCATTGATAACATACCAAACCAGCTGTTCATTAACCTCACGGATCTTCTCTACTTGGATCTGAGTGACAACAAATTAGACAGTCTGCCTCCTCAGATGAGACGTCTGGTTCATTTGCAGACATTA
ATATTGAACAACAACCCTCTCATGCATGCCCAGCTAAGACAATTGCCAGCCATGGTAGCTCTTCACACATTACATCTGAGAAACACTCAGCGCACACAAAGCAACATGCCTACCAGCTTAGAGGGCCTTGCGAATCTAGCAGATGTGGATTTGTCCTGCAATGACCTGACCAGGGTGCCA
GAGTGCCTCTATTCCTTGGCCAGCCTTAAGCGCCTCAACCTCAGCAGCAACCAGATCTCTGAGCTCTCCTTATGCATTGACCAATGGACCCAGCTAGAGACACTGAACCTCTCCAGAAATCAGCTGACTTCCCTTCCTTCTGCCATCTGTAAGCTGGCCAAGCTGAAGAAGCTGTATTTG
AACTCAAATAAGCTTGACTTTGATGGCTTGCCATCTGGCATTGGAAAGCTGTCGGGCTTGGTGGAATTCATGGCCGCTAATAACAACCTGGAGCTTGTTCCTGAGGGTTTATGCAGGTGTGGAAAGCTGAAGAAACTGGTGCTGAACAAGAATCGTTTGGTGACACTACCTGAGGCCATC
CATTTCCTCACTGATCTGGAGGTGCTGGATGTACGAGAGAACCCTAACCTGGTGATGCCCCCCAAACCGGTGGATCGCACAGCTGAGTGGTACAACATCGACTTCTCCCTGCAGAACCAGCTGCGCCTGGCTGGAGCCTCGCCTGCCACTGTGGCCGCTGCAGGAGGA------GGAGCG
AGCCAACGCGACCCCCTGGCCAGGAAGATGAGGCTGAGGAGGCGCAAGGACTCGCAGCAAGACGACCAGGCCAAGCAGGTGCTAAAGGGCATGTCAGACGTGGCTCAGACCAAGAACAAGAACATTGAGGAAAACGGGGATCTGAAGTACTCCGACCTGAAGACGAAGCGCTGGGATAAG
AGCCTGGAGAAGTCCCATCTGGATTACTCCGAGTTCTTCACGGAGGAT---GTGGGCCAGATCCCTGGTGTCTCGGTGTGGCAGATTGAGAACTTTGTGCCCATGCAAGTGGAGGACGCCTTCCAGGGGAAGTTCTATGAAGCGGACTGCTACATTGTGCTCAAGACAAGCTTGGACGAC
AACGGACAACTGACCTGGCAGATCTTCTACTGGATCGGGCAGGAGGCCACCCTGGACAAGAAGGCCGGCTCTGCCATCCACGCCGTGAACCTGCGGAACTACCTGGGAGCTGAGTGCAGGACGATCCGCGAGGAGATGGGAGACGAAAGCGAGGAGTTCAGTGCAGTGTTTGACAATGAA
ATCTCATACATTGAGGGAGGAACTGCCAGTGGATTCTACACTGTTGAAGACACTCAGTATCCAACACGGCTGTACCGCGTGTATGGAAAGAAGAATATCAGATTGGAATCGGTCCCTGTGAAAGCATCATCACTCGATCCA---CGGTTTGTCTTCTTGCTGGATGCTGGCCTGGAGATT
TATATCTGGAGAGGAGCGAACGCCACCCTCAGTGGCACCACCAAGGCCAGGCTATTTGCTGAGAAGATCAACAAGAATGAGAGGAAGGGCAAAGCTGAGATAACTACATTAATGCAGAGCGCAGAGCCACCCGAGTATTGGGAGGCGCTCGGAGGCCAGCCTGAGGAGATTAAGAAGCAT
GTCCCTGACGACTTCAATCCACTTCTGCCCAAACTTTACAAGGTTGGACTGGGCTTGGGCTATCTGGAGCTTCCGCAGATCAACTACAAACTCTCTGTGGAACATAAAGCGAAAAAGCTCAAACTGGATGTCATTCCTGAGCGCAGACTGCTCCAAAGCCTCCTGGACACCAAAGGCGTG
TACCTCCTGGACTGCTGGTCGGACGTGTTCATCTGGATCGGCCGCAAGTCTCCGCGGCTGGTCAGAGCCGCTGCCCTCAAACTGGGCCAGGAGCTGTGCAGCATGCTGCACCGGCCCAAACACGCAGTAGTCATCCGCAACCTGGAGGGCACTGAGTGTCAGGTCTTCAAGTCAAAGTTC
AAGAACTGGGATGATGTGCTGCGAGTGGACTACACCAGGAATGCCGAGAGCGTGCAGCAGACGGACAACCTGAGCGGCAAAGTTAAGAAGGACACGGAGCAGAAGGATCAGATGAAAGCCGACCTGACGGCCCTCTTCCTCCCCAGGCAGCCACCCATGCCGCTTACCGAGGCTGAGCAG
ATGATGGAGGAGTGGAATGAAGATCTGGACGGAATGGAGGGCTTTGTTTTGGAAGGAAAGAAGTTTGCTCGCTTGCCAGAGGAAGAATTTGGCCACTTCCACACACAGGACTGTTATGTATTCTTATGCAGGTACTGGGTGCCTGTGGAGTACGAAGACGATGGGGAGGAGAAGAAGCAG
AAGGAGAAAGGGGAGGAGGAGGGG------------------------------------------------------GGCGAGGAGGAGAAGCAGCCGGAGGAGGACTTCCAGTGTGTGGTGTACTTCTGGCAGGGCAGAGAGGCCTCCAACATGGGCTGGCTCACCTTCACCTTCAGT
CTGCAGAAGAAATTCGAGAGCTTGTTTCCAGGCAAACTGGAGGTGGTCAGAATGACCCAGCAGCAAGAAAACCTCAAGTTTCTCTCTCACTTCAAGAGGAAGTTCATTATTCACAAAGGGAAGAGGAAACTGAAGGTGGACAATGTTCAACCAAGTCTGTACCACATCCGGACAAATGGC
AGTGCCCTGTGTACAAGGACAATACAGATACCCACAGATTCAAGTAACCTCAACTCAGAATTCTGCTTCATATTGAAGGTGCCATTCGAAAGTACAGACAACCAGGGAATAGTGTACACATGGGTGGGCCGGGCAGCAGACCCAGATGAAGCTAAACTAGCAGAGGATATCATGAACTCC
ATGTTCGACGATACCTACAGCAAACAGGTCATAAATGAAGGCGAGGAGCCTGAGAACTTCTTCTGGGTGGGCATTGGCTCACAAAAGCCTTATGACGAGGATGCGGACTACATGAAATATGCCAGGCTCTTCAGGTGTTCCAATGAGAAGGGTTACTTTGCCGTGTCGGAGAAGTGCTCA
GACTTCTGTCAGGATGACCTTGCTGATGATGACATCATGCTTCTAGACAATGGGAAAGAGGTTTACATGTGGGTGGGCACGCAAACCAGTCAGGTGGAAATTAAGCTAAGTCTGAAAGCTTGTCAGGTCTACATCCAGCACATGAGGTCCAAGGATGCGGAGCACCCAAGGAAGCTGAGG
CTGGTTCGCAAGGGGAACGAGCCCCACTGCTTCACGCGCTGCTTCCATGCCTGGAGCACCTTCAAGACTGCCCCCGCC
>ENSTRUP00000045485_TRUB
ATGGCTGCCACCGGAGTGCTTCCCTTTATAAGGGGGGTGGACCTCAGTGGAAATGACTTTAAAGGTGGGTACTTCCCAGAGCATGTTAAGTCCATGAGCAGTTTGCGATGGCTGAAGCTGAACAGAACGGGCCTGTGTTACCTCCCAGAGGAACTGGCATCCCTGCAGAAGTTGGAGCAT
CTATCAGTGAGTCACAACAGCCTGACCACCTTACACGGAGAGCTGTCCAGCTTACCAAACCTACGGGCGGTGGTAGCCAGAGCCAACAGTCTGAAAAACTCTGGAGTCCCAGATGACATCTTTCAGCTGGATGATCTCTCTGTGCTG---GACCTCAGCTACAACCAGCTGACGGAGATC
CCCAGGGACCTGGAGAACAGCAGAAACATGCTGGTCCTGAATCTGAGCCACAATGGTATCGACTCCATCCCCAACCAGCTGTTTATCAACCTAACCGACCTGCTGTATCTGGACCTGAGTGACAACAAGCTGGACAGCCTGCCCCCTCAGATGAGACGACTGGTCCACCTGCAGACCCTC
ATACTGAATAACAACCCACTGATGCATGCTCAGTTGCGCCAGTTGCCTGCCATGGTGGCGTTACAAACACTTCATCTGAGGAACACTCAGAGGACTCAGAGCAACATGCCCACAAGCCTGGAGGGACTGACATTTTTAGCAGATGTTGACCTGTCATGTAATGACCTGACCCGGGTGCCG
GAGTGCCTCTACTCTCTGGGCAGCTTGAAGAGGCTCAACCTGAGCAGTAATCAGATCTCCGAGCTGTCGCTCTGCATCGACCAGTGGACCCAGCTGGAGACGCTCAATCTGAGCCGCAACCAGCTCACCTCGCTGCCTTCTGCAATCTGTAAGCTGTCCAAACTGAAGAAGCTGTACATG
AACTCTAACAAACTGGACTTTGACGGGGTCCCACCGGGCATCGGCAAACTCTCCAGCCTGACCGAGTTCATGGCCGCTAACAACAACCTGGAACTTATCCCAGAGGGACTCTGCAGGTGTGGCAAGCTGAAGAAGCTGGTGCTGAATAAAAACCGTCTCGTGACCCTGCCCGAAGCCATT
CACTTTTTGACTGATTTAGAGGTTCTAGATGTACGTGAAAACCCCAACCTGGTGATGCCTCCCAAACCTGTGGACAGAGCAGCCGAGTGGTACAACATCGACTTCTCCCTGCAGAACCAGCTGCGGCTGGCCGGGGCTTCACCTGCTACCGTAGCAGCCGCCGGAGGA------GGATCC
AGCCCTCGAGATCACTTGGCAAGGAAGATGAGACTGAGGAGGAGGAAGGACTGCTCGCAGGATGATCAGGCCAAGCAGGTGCTGAAAGGCATGAGTGACGTTGCTCAAGAGAAG---AAGAACTTGGAGGAAAACGGTGATTTGAAATATGGTGATTTAAAGACCCGCCGGTGGGAGAAG
AGTTTAGAGAAACCTCAGCTGGACTACTCTGAGTTCTTTATGGACGAC---GTGGGACAGGTTCCTGGTGTGACCGTTTGGCAGATGGAGAATTTTGTTCCACTCCAAGTGGATGAAACGTTCCATGGAAAGTTCTACGAGGCCGACTGCTACATCATCCTCAAGACCTCCCAAGATGAC
AACGGGGCCTTGAGCTGGCAGATCTTCTACTGGATTGGCCAAGAGGCCACGCTGGACAAGAAGGCGTGCTCAGCCATCCACGCCGTCAACCTCAGGAACTGCCTGGGGGCGGAGGGCAGGACGATACGGGAGGAGATGGGAGATGAGAGCGAGGAGTTCAGTGCTGTGTTCAACAACGAG
ATCTCGTACATCGAGGGAGGGACAGCCAGTGGATTTTATACTGTGGAGGACTCAAACTACTCCATCAGGTTATACAGAGTTTATGGTAAGAAGAACATCAAACTGGAGTCTGTGCCAGTCAAGGCCTCCTCTTTTGATCCG---CGTTATGTGTTCCTGATGGACTCAGGCATGGAAATC
TTTATCTGGAGAGGAGCCAACGCTACACTGAGCAGCACCACGAAGGCCAGATTGTTTGCAGAAAAGATAAATAAAAATGAACGCAAGGGAAAGGCCGAGATCGTCACCCTCATTCAGAACCAGGAACCTCCGAGTTTCTGGGAGGCGCTAGGAGGACAGCCAGAGGAGATCAAGAAACAC
GTTCCAGAAGACTTTTCTCCCGTCAGACCTAAACTCTACAAGGTGGGGTTAGGTCTGGGCTATCTGGAGCTGCCGCAGATCAACTATAAATTGTCTGTTGAGCACAAAGATCACAAGATCAAACTGGACACCCTCCCAGAGCTGAGGCTGCTGCAGTCCCTGTTGGACACCAAGTGCGTC
TACATCCTGGACTGCTGGTCTGACGTCTTCATCTGGATCGGGAGGAAGTCTCCGCGGCTCGTCCGAGCAGCCGCGTTAAAACTGGGACAGGAAATCTGCTCCATGCTGCACCGGCCCAAGCACGCCTGCGTCACCCGCAACCTGGAGGGCACCGAGTGTCAGGTGTTTAAATCCAAGTTT
AAGAACTGGGATGACGTACTGAAGGTGGATTACACGAGAGCCGCTGAGACGGTACAGCAGAAGGACAACCTGCAGGGCAAGGTAAAGAAAGATGCTGAGCAGAAGGACCAGATGAAGGCTGATCTCACAGCGCTCTTCCTCCCCCGTCAGCCTCCCATGCCTCTGACAGAAGCAGAGCAG
CTGATGGAGGAGTGGAATGAAGACCTGGACGGCATGGAAGGATTCGTCTTGGAGGGGAAGAAGTTCGCTCGCCTCCCGGAGGAGGAATTCGGGCACTTCTTCACTCAGGACTGCTACGTCTTCCTCTGCAGGTACTGGGTGCCTGTGGAGTAT------GAAGATGAGGACAAGGAGAAG
AAGGAA---GGTGGCGAA---GGA---------------------GCAGAG---------------------------GAGGAGGAGGATAAGCAGACCGAGGAAGACTTCCAGTGTGTGGTGTACTTCTGGCAGGGCAGACAGGCCTCCAACATGGGCTGGCTGACCTTCACCTTCTCC
CTGCAGAAGAAGTTTGAGAGTCTCTTCCCTGGGAAGCTGAAGGTGGTGCGAATGACCCAGCAGCAGGAGAACCTCAAGTTCTTGTCCCATTTCAAGAGGAAGTTCATCATCCACAAAGGGAAAAGGAAACAGATCACCGACTCTGCTCAGCCCTCCCTCTACCACATACGCACAAATGGA
AGCGCACTTTGCACCAGGACCATCCAGATTGGAACGGATTCCAGCAACCTCAACTCAGAGTTTTGCTTCATTCTCAAGGTACCGTTTGAGAGCACCGACAATCAGGGCATCGTTTACACGTGGGTGGGCCGAGCCGCCGACCCGGACGAAGCCAAACTGGCCGAGGACATCATGAACTGC
ATGTTTGATGACACCTACAGCAAACAGGTAATTAATGAGGGGGAGGAGCCAGAGAACTTTTTCTGGGTGGGGATTGGTTCTCAGAAGCCATACGATGAAGATGCAGATTATATGAAACATTCCCGTCTCTTCAGATGTTCCAATGAGAAGGGTTATTTCTCCGTCTCGGAGAAGTGCTCA
GACTTCTGTCAGGACGATTTGGCCGACGACGACATCATGTTGCTGGACAATGGCAAAGAGGTGTATATGTGGGTGGGCTCCCAGACCAGCCAGGTGGAGATCAAACTCAGTCTCAAAGCCTGTCAGGTTTACATCCAGCACATGCGCTCTAAAGATGCAGAACACCCCAGGAAACTGCGG
CTGGTGCGAAAGGGAAACGAGCCCCACTGCTTCACACGATGCTTCCACGCCTGGGGCGCTTTCAAAACGCCCCCCTCT
>ENSDARP00000128537_DRER
ATGGCTGCGACTGGAGTTCTCCCCTTTATCCGGGGAGTAGACCTGAGTGGGAATGACTTTAAGGGGGGCAATTTTCCTGAACATGTCAAGTCTATGACCAGTTTGCGATGGCTGAAGCTGAACAGAACGGGCCTTTGCTATCTTCCAGAGGAACTAGCCTCCCTACAGAAACTGGAACAT
TTGTCTGTGAGTCACAACAGTCTCACAACGCTGCACGGAGAATTATCAAGTCTTCCCAATCTGAGGGCGGTTGTGGCCAGAGCAAACAACCTGAAGAACTCTGGTGTTCCTGATGATATTTTTCAGCTGGATGATCTTTCTGTGCTG---GATCTGAGCCACAACCAACTAACCGAAATC
CCCCGGGACTTGGAGAACTCCAGAAACATGTTGGTTTTAAACCTCAGTCACAATAGCATTGATAACATACCAAATCAGCTGTTCATTAACCTCACTGATCTGCTGTACCTGGACCTAAGTGACAATAATTTGGACAGTCTGCCGCCTCAGATGAGACGATTGGTCCATTTGCAAACCCTC
ATACTCAACAATAATCCGTTGATGCACGCACAGCTGAGGCAGTTACCCGTTATGGTGTCTCTTCAGACCCTCCATTTAAGGAACACACAGCGTACTCAAAATAATATGCCCACCAGTCTGGAGGGCCTCTCTAACCTAACAGATGTGGACCTGTCCTGTAATGATCTGACGCGGGTTCCA
GAATGCTTGTATTCTCTAGTTAATCTCAAACGGCTGAATCTGAGCAGCAATCAGATATCTGAGCTCTCACTGTGCATAGATCAGTGGACCAAACTCGAAACGCTCAACCTTTCTAGAAATCAGCTCACATCTCTGCCTTCTGCCATTTGCAAGCTGTCCAAGCTGAAGAAGCTTTACGTG
AACTCCAACAAAATCGATTTTGATGGCCTTCCATCTGGTGTTGGGAAATTATCTAACCTTGTTGAGTTCATGGCTGCGAATAATAATTTGGAGCTTGTTCCAGAAGGGCTATGCAGGTGTGGAAAATTAAAGAAGCTGGTTTTGAACAAGAACCGGCTTGTGACATTACCAGAAGCTATC
CATTTCCTCACTGAGCTGGAGGTTTTGGACGTCCGTGAGAATCCAAATCTAGTCATGCCCCCTAAACCAGTGGACAGGACAGCTGAGTGGTACAACATAGACTTTTCATTGCAGAACCAGCTACGATTGGCTGGTGCATCTCCAGCCACTGTAGCAGCAGCTGGTGGA------GGAAAT
AGCCCACGAGACCATATGGCCAGGAAAATGAGGCTGAGGAGATGCAAGGACTCTGCCCATGATGATCAAGCTAAACAGGTGCTAAAGGGAATGTCAGATGTGGCTCAGGAGAAGAACAAATCCATTGAGGAGAACGGAGACTTGAAATACTCTGATCTGAAAACCAAGCGCTGGGATAAG
AACCTGGAGAAGCCTCAGCTGGATTACTCTGAGTTCTTCTTGGAGGAT---GTGGGCCAGATTCCCGGCGTTTCGGTTTGGCAGATTGAAAACTTTATACCCATCCAGGTAGACGAGGCCTTCCATGGGAAGTTCTATGAGGCAGACTGTTACATCATTCTCAAGACATTCTTGGATGAA
AACGGAGCTCTAAACTGGCAAATCTTTTATTGGATCGGGCAAGATGCTACTCTTGATAAGAAAGCCGGCGCTGCTATCCATGCTGTCAATCTCCGTAACTATTTGGGGGCAGAGTGCAGGACTATCAGAGAAGAAATGGGAGATGAGAGTGAAGAATTCACTGCGGTGTTTGATCATGAA
ATCTCCTACATTGAGGGTGGAACAGCCAGTGGATTTTACACGGTAGAGGACACACAATATCCAACCAGGTTGTACAGGGTTTATGGGAAAAAGAACATCAGATTAGAGTCCGTGCCTCTAAAAGCATCCTCACTCGACCCA---CGATTTGTCTTTTTGTTGGATACTGGTCTTGAAATC
TATGTTTGGAGAGGAGGCAATGCAACACTCGGTGGTACTACAAAAGCAAGGTTATTTGCTGAGAAAATCAACAAAAATGAGCGAAAAAGCAAAGCAGAGATAACAACTTTGATGCAAAATCAGGAACCTCCTGAATTCTGGGAAGTTCTCGGAGGACAGCCGGAGGAAATCAAGAAGCAT
GTGCCTGATGACTTCACTCCTATCAGACCCAAGCTCTATAAGGTTGGCTTGGGCTTGGGATACCTTGAACTTCCTCAGATCAACTACAAACTGTCTGTGGAGCACAAGGAC---AAGCTCAAACTAGATGTTGTTCCAGAGCTCAGACTGGTACAAGGTCTATTGGACACTAAAGGTGTC
TACATATTGGATTGTTGGTCTGATGTGTTCATTTGGATTGGCCGTAAGTCTCCACGTCTCGTCCGGGCAGCTGCATTGAAGCTGGGTCAGGAGGTTTGCGGAATGCTCCATCGGCCAAAACACGCTGTGGTCATCCGTAATCTGGAGGGCACCGAATGCCAGGTCTTCAAATCCAAGTTC
AAGAATTGGGATGATGTGCTGAAGGTGGATTATACCAGGAATGCAGAGAGTGTAAAGCAGGAGGCGGGTTTGTCTGGTAAAGTGAAGAAAGATGTAGAGCAGAAGGACCAGATGAAAGCTGACCTGACGGCTCTGTTCCTGCCTAGACAACCAGCCATGCCCCTTACAGAGGCGGAGCAG
ATGATGGAGGAGTGGAACGAGGATTTGGATGGCATGGAGGGATTCGTTCTGGAGGGGAAGAAGTTTGCCCGTTTACCAGAAGAAGAATTTGGTCACTTTCATACTCAGGACTGCTATGTCTTTCTCTGCAGGTACTGGGTGCCAGTGGAGTACGAGGATGATAAGGAG------AAAGGC
AAAGAGAAAGGAGAAGAG---GGA------------------------------------------------------GACGATGAGGAGAAACAGCCTGAAGAAGACTTCCAGTGTGTGGTTTACTTCTGGCAAGGCCGTGAAGCCTCCAACATGGGCTGGCTGACCTTCACCTTCAGC
CTGCAGAAGAAGTTTGAGAGCTTGTTTCCAGGAAAACTAGAGGTTGTGAGGATGACGCAACAGCAGGAGAATCTCAAGTTCTTGTCACACTTCAAGAGGAAGTTTATCATCCACAAAGGCAAGAGGAAGCTGAAAGTGGACAGTGTGCAGCCAAGCTTATATCACATCAGGACAAATGGA
AGCGCACTATGCACCAGGACTATTCAAATAGCCACAGACTCCAGTAACCTAAACTCTGAATTCTGCTTCATATTGAAGGTGCCATTTGAAAGCACAGACAATCAGGGAATAGTGTACACATGGGTGGGACGAGCAGCAGACCCAGATGAAGCTAAACTGGCAGAGGAGATCATGAACACC
ATGTTTGATGACACTTACAGCAAACAGGTTATAAATGAAGGAGAAGAGCCAGAAAATTTCTTCTGGGTTGGCATTGGCTCACAGAAAACGTATGATGAGGATGCCGAGTACATGAAATATGCTAGACTGTTTAGGTGCTCAAATGAGAAAGGCTACTTTGCTGTATCAGAGAAGTGCTCA
GACTTCTGTCAAGATGACCTGGCTGATGATGACATCATGCTTCTGGACAATGGGAAAGAGGTTTACATGTGGGTTGGCACACAGACAAGCCAAGTGGAGATTAAACTGAGCTTGAAGGCTTGTCAGGTCTATATTCAACACATGAGGTCGAAGGATACGGAGAACCCCAGAAAACTGCGC
CTGGTGCGCAAGGGCAACGAGCCTCACTGTTTCACCCGCTGTTTCCACGCATGGAGCGCCTTCAAGACGGCACCCGCA
>ENSGACP00000011139_GACU
ATGGCTTCCACCGGAGTTCTTCCCTTCATCAGGGGGGTAGACCTCAGTGGTAACGACTTCAAAGGCGGCTACTTCCCAGAGCATGTCAAGTGTATGAGCAGTCTGCGATGGCTGAAGCTGAACCGGACCGGGCTGTGTTACCTCCCGGAGGAGCTGGCCTCTCTGCAGAAGCTGGAGCAT
CTTTCAGTGAGTCACAACAGCCTGACCACTTTGCATGGAGAACTGTCCAGCCTACCAAACCTTCGGGCGGTCGTAGCCAGAGCTAACAACCTGAAAAACTCCGGTGTGCCTGATGACATCTTTCAGCTGGATGACCTCTCTGTGCTG---GATCTGAGTTACAATCAGTTGACAGAGATC
CCCAGAGACCTTGAGAACAGCAGGAACATGCTGGTGCTGAATCTGAGTCACAACAACATCGACTCCATCCCCAACCAGCTGTTTATCAACCTGACCGACCTGCTGTATCTGGACTTGAGCGACAACAAGCTGGACAGCCTGCCCCCGCAGATGAGACGCCTGGTTCATCTGCAGACACTC
ACACTGAACAACAACCCCTTGATGCATGCGCAATTGCGCCAGCTGCCAGCCATGGTAGCATTACAGACTCTCCACCTGAGGAACACACAGAGGACCCAGAGCAACATGCCAACCAGTCTAGAGGCTCTGACACATCTAGCAGATGTTGACCTGTCATGTAACGACCTGACTCGGTTGCCG
GAGTGCCTCTATTCATTGAGCAGTTTGAAGAGACTCAACCTGAGCAGCAATCAAATCTCAGAATTGTCCCTCTGCATCGACCAGTGGACTCAACTGGAGACTCTTAACCTGAGCCGCAACCAGCTCACCTCCCTCCCTTCTGCAATATGTAAGCTGGCCAAACTGAAGAAGCTGTACATA
AACTCCAACAAACTGGACTTTGATGGAGTTCCGCCAGGCGTTGGCAAACTGTCCAGTCTCACCGAGTTCATGGCCGCCAACAACAACCTGGAACTAATCCCAGAGGGACTCTGCAGGTGCGGCAAGCTGAAGAAGCTGGTGCTGAATAAAAACCGCCTGGTCACGCTGCCTGAGGCCATC
CACTTCCTGACTGATTTGGAGATTCTGGATGTGCGGGAGAACCCGAACCTGGTGATGCCCCCTAAACCAGTGGACAGGGCAGCCGAGTGGTACAACATTGACTTCTCCCTGCAGAACCAGCTGCGGCTTGCTGGAGCCTCACCTGCTACTGTAGCAGCTGCTGGAGGA------GGAGCC
AGCCCACGAGATCCCCAGGCGAGGAAGATGAGACTGAGGAGGAGGAAGGACAGTTCTCAGGACGACCAGGCGAAGCAGGTGCTGAAGGGCATGAGTGACGTTGCACAGGGCAAG------AACATGGAGGAGAGCGAGGATTCGAAATATGGAGATTTAAAGGTCCGGCGCTGGGACAAG
AGCCTAGAGAAACCTCAACTGGACTACTCTGAGTTCTATATGGAGGAT---GTGGGGCAGGTTCCAGGTGTAACAGTGTGGCAGATAGAGAACTTTGTTCCGATGCAAGTGGACGACGCTTTCCAGGGCAAGTTCTATGAGGCCGATTGCTACATCATCCTCAAGACTTTCCTGGATGAC
AACGGCGCGTTGAACTGGGATATCTATTACTGGATCGGCCAGGAAGCCACGCTCGACAAGAAAGCGGGCTCTGCCATCCACGCCGTCAACCTCCGAAACTTCCTAGGAGCGGAATGCCGGACGATACGGGAGGAGATGGGAGACGAGAGCGAGGAGTTCAGTGCTGTGTTCAACAATGAG
ATCTCCTACATCGAGGGAGGAACAGCCAGCGGGTTCTACACCGTGGAGGATACAAACTATTCTGTCAGGTTGTACAGAGTTTACGGCAAGAAAAACATCCGACTGGAGTCGGTCCCAGTGAAGGCCTCCTCCCTCGACCCGCGCAGGTATGTCTTCCTGTCGGACACGGGGCTGGACATC
TTTATCTGGAGAGGAGCCAACGCCACTCTGAGCAGCACCACTAAGGCCAGGTTATTTGCAGAAAAGATCAATAAGAATGAGCGTAAGGGAAAGGCGGAGATCACCACCCTCCTGCAGAGCCAGGAGCCTCCGCCTTTCTGGGAGGTACTGGGAGGACAACCAGAGGAGATCAAGAAGCAC
GTACCAGATGACTTCACCCCCGTTAGGCCTAAACTATACAAGGTGGGCTTGGGTCTGGGCTACCTGGAGCTGCCGCAGATTAACTACAAGCTGTCGGTCGAGCACAAAGACCACAAGATCAAACTGGACACTTCGCCCGAGATGAGACTGGTGCAAACTCTGCTGGACACCAAGTGCGTG
TACATCCTGGACTGCTGGTCCGATGTGTTCATCTGGATCGGGAGGAAGTCTCCACGTCTCGTCCGAGCCGCGGCCTTAAAACTGGGTCAGGAGATCTGCTCCATGTTGCACCGGCCCAAACACGCGTGCGTCACCCGTAACCTGGAGGGCACCGAGTGCCAGGTGTTTAAATCCAAGTTT
AAGAACTGGGATGATGTGCTGAAGGTGGATTACACCAGAGCAGCCGAGACGGTGCATAAGAACGACAACCTACAGGGCAAGGTGAAGAAGGACGCAGAGAAGAAGGACCAGATGAAAGCTGACCTCACAGCGCTCTTCCTTCCCAGGCAGCCAGCCATGCCCCTTGCTGAGGCTGAACAA
CTGATGGAGGAATGGAACGAGGATCTGGATGGCATGGAAGGATTTGTGTTGGAGGGAAAGAAGTTTGCTCGCCTGCCTGAGGAGGAGTTTGGCCACTTCCACACCCAGGACTGCTACGTCTTCCTCTGCAGGTACTGGGTGCCTGTGGAGTAC------GACGACGAGGAGAAGGAGAAG
AAAGAG---GGCAGCGGC---GGAGTTGAAGGACGAAGATCAACAGCAGAG---------------------------GACGACGACGACAAACAGCCCGAGGAGGACTTTCAGTGTGTCGTTTATTTCTGGCAAGGCAGGCAGGCCTCCAACATGGGCTGGCTCACCTTCACTTTCTCC
CTGCAGAAGAAGTTTGAGAGTCTCTTCCCTGGAAAACTGAAGGTGGTGCGTATGACCCAGCAGCAGGAAAACCTCAAGTTCCTGTCCCACTTCAAGAGGAAGTTCATCATCCACAAAGGGAAGAGGAAACAGAAGACGGATTCTGCGCAGCCCTCGCTGTACCACATACGCACCAATGGC
AGCGCACTTTGCAGCAGGACCATCCAGATTGGAACAGATTCCTGCAATCTCAACTCAGAGTTTTGCTTCATTCTCAAGGTCCCGTTTGAGAGCACAGACAATCAGGGCATCGTTTACACCTGGGTGGGCCGAGCCGCCGACCCCGACGAAGCCAAACTTGCCGAGGACATCATGAACTGC
ATGTTTGATGAAACGTACAGCAAACAGGTCATCAATGAGGGAGAGGAGCCAGAGAACTTCTTCTGGGTGGGGATTGGCTCTCAGAAGCCGTACGATGAAGATGCAGATTATATGAAACACGCGCGGCTTTTCAGGTGTTCAAATGAGAAGGGTTACTTTTCAGTGTCGGAGAAGTGCTCC
GACTTCTGTCAGGACGACCTGGCCGATGATGATATCATGTTGCTGGACAACGGCCAGGAGGTGTACATGTGGGTCGGTACTCAGACCAGTCAGGTGGAGATCAAACTCAGCCTCAAAGCCTGCCAGGTTTACATCCAGCACATGCGCGCCAAGGACACCGAACACCCCAGGAAGCTGAGA
CTGGTGCGAAAGGGGAACGAGCCCCACTGCTTCAATCGCTGCTTCCACGCCTGGGGGGCGTTCAAAACCCCCCCTGCA
>ENSXMAP00000001330_XMAC
ATGGCTGCTACCGGAGTTCTTCCCTTCATTAGGGGGGTAGACCTCAGTGGAAACGACTTTAAAGGAGGATACTTCCCTGAACACGTCAAGTGTATGAGCAGCCTGCGATGGCTGAAGCTGAACAGGACGGGACTTTGTTACCTCCCAGAGGAGCTGGCCTCTCTCCAGAAGCTGGAACAT
CTTTCAGTGAGTCACAACAGCCTGACCACCTTACATGGAGAACTTTCCAGCTTACCAAACCTACGGGCCGTGGTGGCCAGAGCCAACAGCCTGAAGAACTCTGGAGTCCCAGATGACATTTTTCAGCTTGAGGACCTTTCCGTCCTG---GATCTGAGTTACAACCAGCTGACGGAGATC
CCCAGGGACCTGGAGAACAGCAGGAACATGCTGGTGTTGAATCTGAGCCACAACAGCATCGACTCCATTCCCAACCAGCTGTTCATCAACCTCACGGACCTGCTGTACCTGGACCTGAGCGACAACAAGCTGGACAGCCTGCCGCCCCAGATGAGGCGCCTGGTGCACCTGCAGACGCTC
ACTCTGAACAACAACCCGCTCATGCACGCACAGCTGCGTCAGCTGCCGGCCATGGTGGCGTTACAGACGCTTCACCTGAGGAACACGCAGAGAACGCAGAGCAACATGCCCACCAGTTTGGAGGGACTGACTAATTTGGCAGACGTGGACCTGTCCTGTAACGACCTGACCCGGGTCCCA
GAGTGCCTGTATTCCCTGAGCAGCCTGAAGAGACTCAACCTGAGCAGCAACCAGATCTCTGAGCTGTCGCTGTGCATCGACCAGTGGACCCAGCTGGAGACGCTGAACCTGAGCCGAAACCAGCTCACCTCGCTGCCCTCTGCGATCTGCAAGCTGTCCAAGCTGAAGAAGCTGTACGTG
AATTCGAACAAACTGGACTTCGACGGGCTTCCGCCGGGCGTGAGCAAACTCTGCAGCCTGACGGAGTTCATGGCTGCCAACAACAACCTGGAGCTCATCCCAGAGGGCCTCTGCAGGTGCGACAAACTGAAGAAGTTGGTGCTGAATAAGAACCGGCTGGTGACGCTGCCGGAAACCATC
CACTTCTTAACCGAGTTGGAGGTCTTAGACGTGCGGGAGAACCCCAACCTGGTGATGCCCCCAAAGCCGGCGGACCGAGCAGCAGAGTGGTACAACATCGACTTCTCCCTCCAGAACCAGCTGCGTCTGGCCGGAGCTTCTCCTGCCGTTGTAGCCGCTGCAGGAGGA------GGCGCC
AGCCCCAGAGATCACCTGGCGAGGAAGATGAGGCTGAGGAGGAAGAAAGACTCGTCGCAGGACGATCAGGCGAAGCAGGTCCTGAAAGGCATGAGCGACGTCGCTCAGGAGAAG---AAGAACATGGAGGAAAATGGGGACTTGAAATATGGCGACCTAAAAGTCCGCCGCTGGGACAAG
AGCCTGGAGAAACCTCAGCTGGATTACTCCGAGTTCTTCATGGAAGAC---GTGGGGCAGATTCCCGGAGTGTCTGTGTATCAGATCGAGAACTTCGTTCCCCTACAGGTGGACGAAGCTTTCCACGGCAAGTTCTACGAGGCGGACTGCTACATCGTCCTCAAGACCTTCCTGGACGAC
AACGGAGCGTTGAACTGGCACATCTACTACTGGATCGGTCAGGAGGCAACGCTGGACAAGAAGGCCGGCTCCGCCATCCACGCCGTCAACCTGAGGAACTTCCTGGGAGCCGAGTGCAGGACCATCCGAGAGGAGATGGGAGACGAGAGCGAGGAGTTCAGCGCTGTATTTAATAATGAG
ATCTCCTACATCGAGGGAGGAACAGCCAGTGGGTTTTACACTGTGGAGGACACACACTACACCATCAGGTTGTATCGAGTTTACGGCAAAAAGAACATCAAACTGGAGTCGGTGCCGGCGAAGGGCGCCTCCCTCGACCCT---CGCTTTGTGTTCCTGTTGGACACGGGGCTGGAGATC
TTCATCTGGAGAGGAGCCAACGCCACGCTCGGCGGCACCACGAAGGCCAGGCTGTTTGCTGAAAAGATCAACAAAAACGAGCGGAAAGGGAAGGCGGAGATCATGACCCTGATGCAGAACCAGGAGCCTCCGGGGTTCTGGGAGGCGCTGGGAGGACAACCAGAGGAGATCAGGAAACAC
GTTCCAGACGATTTCTCCCCCATCAGACCCAAACTGTACAAAGTCGGCCTTGGTCTCGGCTACCTGGAGCTGCCTCAGATTAACTACAAGCTGTCTGTGGAGCACAAAGATCACAAAATCAAGCTGGACACCCTGCCTGAGCTCAGACTGGTTCAGTCCCTGCTGGACACGAAAGGCGTT
TACATCCTGGACTGCTGGTCGGACGTCTTCATCTGGATCGGCAGGAAGTCTCCGCGTCTGGTCCGGGCCGCCGCCCTGAAGCTGGGTCAGGAGGTCTGCTCCATGCTGCACAGACCCAAACACGCCTGCGTAACCCGCAACCTGGAGGGCACGGAGTGCCAGGTGTTTAAATCCAAGTTT
AAGAACTGGGACGATGTTTTGAAGGTGGACTACACCAGAGCCGCTGAGACTGTGCAGCAAAAGGATAACCTGCAGGGCAAAGTGAAGAAGGACGCGGAGCAGAAGGACCAGATGAAGGCTGACCTCACGGCGCTGTTCCTCCCCCGGCAGCCCGCCATGCCCCTCACCGAGGCGGAGCAG
CTGATGGAGGAGTGGAACGAGGATCTGGACGGCATGGAGGGCTTCGTCCTGGAGGGGAAGAAGTTCACCCGCCTTCCCGAGGAGGAGTTCGGTCACTTCTACACCCAGGACTGCTACGTCTTCCTGTGCAGATACTGGGTTCCCGTGGAGTACGAGGACGAGGACGAGGAGAAAGAGAAG
AAGGAC---GGAGAGGCT---GGC---------------------AAAGGCAGGGGAGGAGGAGGCAAGGGGGATGAGGATGAGGAGGACAAACAGCCTGAGGAAGACTTCCAGTGTGTGGTGTACTTCTGGCAGGGCCGGCAGGCGTCCAACATGGGCTGGCTCACCTTCACCTTCTCC
CTGCAGAAGAAGTTTGAGAGTCTGTTCCCCGGGAAACTCAAGGTGGTGCGTATGACCCAGCAGCAGGAGAACCTCAAATTCCTGTCGCACTTCAAGAGAAAGTTCATCATCCACAAAGGGAAGCGGAAACAGAACACCGACTCAGTCCAGCCGTCCCTCTATCACATCCGCACCAACGGC
AGCGCGCTCTGCACCAGGACCATCCAGATCGGTACCGACTCCAGCAATCTCAACTCCGAGTTCTGCTTCATACTGAAGGTGCCATTCGAAAGCACGGATAACCAGGGCATCGTTTACACCTGGGTGGGCCGGGCCGCCGACCCCGACGAGGCCAAGCTGGCCGAGGACATCATGAACTCC
ATGTTTGACGACACCTACAGCAAACAGGTTATCAACGAGGGCGAGGAGCCGGAGAACTTCTTCTGGGTCGGGATCGGATCTCAGAAAGAGTACGACGAAGACGCAGAGTACATGAAATACGCACGGCTCTTCAGGTGCTCAAACGAGAAGGGTTATTTCTCCGTGTCGGAGAAGTGCTCC
GACTTCTGCCAGGACGACCTGGCCGACGACGACATCATGCTGCTGGACAACGGCAAGGAGGTTTACATGTGGGTCGGCACTCAGACCAGCCAGGTGGAGATAAAACTGAGTCTGAAAGCCTGTCAGGTTTACATCCAGCACATGCGCGCTAAAGACTCTGAACATCCGCGGAAGCTGCGC
CTGGTGCGGAAGGGAAACGAGCCTCACTGCTTCACCCGCTGCTTCCACGCCTGGGGGCCCTTCAAAGCCCCTCCCTCA
