# Supplementary material for: Global expression pattern of genes containing positively selected sites in European anchovy (Engraulis encrasicolus L.) may shed light on teleost reproduction
Source: PLoS One. 2023 Aug 11;18(8):e0289940. doi: 10.1371/journal.pone.0289940 (PMC10420382; doi:10.1371/journal.pone.0289940)
Supplement: S1 File — (ZIP) [file pone.0289940.s008.zip › alignments/anchovy.23445_ANCH.fas]

>ENSONIP00000003547_ONIL
------------------------------------------------------ATGGCCGACCAGAGTAGGCAAATAAAACTCGCTGCAGCTAAGAAAAAGCTGAAGGAATTTCAACAGAAGAGCTCCCCTGCTAGTGTAGGAGGAGAAAAAGGAGGAGCA---------------GCC
AAGAAGAAGAGAAAGGTGAAGGGATCCAGCCAACTTGATGCACCTTCACCAGACAGAAACTCTCCAGACAAT---------------------------------------------------------------------------------------------------------ACC
TTCGCTGACATGGAGGCCATGGGGTCTTCAGTTCAGTCTTCAGCTCAGCTGCTGGAGGAGCCAAACAGCGAGTCTGATTACATCTCACCTGTGTCTAACCCCGCTAGCGCTAACACTGCTACTAACTCTGAGTCTGTCGATCACAACACTGAG---------------------------
---------------------------------------GATTACCCT---GATACCAACGGCAATGAGAATTCAATGGAGGAAAATAGGCCGCTGTCTTCCACAGAGAGCCTGCGACAGCTCTCGCAGCAACTGAACGGCTTGGTCTCTGAG---------------------------
---------------TCG---TCTGCTGCATATGTGAATGGAGAT---------GGC---GCACCTTCTCTGAGTGAGCGAGAACTGGAGAGTCGAAACCAGGAGCTGGCAGTCGCCCTGGAATCCAGCAACCTAACAAACTCTCAGCTCACTACCAAGCTAGGCCAGCTGACACAGCAA
TCTCAGGAGCTTACAGATCAGCTACAAAAGGAGCGAAAAGAATTTGAACAGAGATTTTCAAAAGAGCAGGGTGCCATGCGGGAGCAATTACAGGTTCATATCCAGACCATTGGCATACTCGTAGCTGAGAAATCTGAGCTACAAACAGCACTACAATACACACAACAGGCTGCACGGCAA
AAAACAGCTGAGGCAGAGGAACTGAATAACCGTCTGCAATCAACAAGGCAGAGAGTGTCAGAACTTGAAAGAACTCTCTCTTCTGTCTCATCGCAGCAGAAACAGTTTGAAAAGCACAACAAAGAGCTTGAAAAGGAAAGAGACAATCTGAGATTGGAGGTGTTTAGACTAAACAATTTG
AGCGAGGAGTCGAAGCAGCAGAGCTCGGAGCTGTCAGAGCAGATAAAACTGAGTACACAAGAAAATGCCGCAATGAAGTTGGAGGTAGAAGATCTTCGCAAGAGGCTCGAGATAACTGACCTCATGTTACAGCAGTGTTCAAGTCAGTCAGATCCTACCAGTGCCAGCCAGCAGGTTCAG
TTACTGCTGGAAGAGAAGCAGCAGCTGGAGGCGCACAATCACCAGCTTATGGAGTCCATTACCCAGCTGAAGACAGAAAGGGATTGTTATGCAGTGCAGATCCAGGAAGAAGGTCGTGTGTGGAAGGACAAAACTGAACAACTGCTAACACAGGTTTCTCTGGTGGCAGAAGAGAGGGAT
AGAAACATCAACCGGGTGCAAGAACTGGAGGCCAGCATTGCAGAGTTAAGAAATGCTGCAGCATTATTATCCCAGGAGAAAGAAGCTCAGCATGGCACAGAGCCTCAGTCCTCAGGACCATCAGAAAATGAGGTGGCTTTACAGGAGGCCCTTAATGCCCTACAACAAGAGAAAGATGCC
ATTACATCACAGTATCAGGCACAGCTGAGGGACAACGAGCAGCTGAGCCGTATGTGTGCAGAGCAGGAGTCGCGTCTGGGGGAGCTGGAGCGTCAGGTGGAGAGCCAAACCCAGGAGGCTGAGGACCGCCGACGCATGTTAGAGGATGTTCAGTCAGACAAGGCCACTATTAGCCGTGCT
CTCACCCAGAACCGAACACTGAAGGACCAGCTGGCTGAGCTACAGAACGGTTTTGTCAAACTGACGAATGAGAACATGGAGTTGACTACAGCCATCCAATCAGAACAACATGTGAAAAAGGAGCTTGCACGCAGAATGGGTGAATTGCAAGAGGAGTTGCACAACGTCAAGGAGCAGCTT
GAGCTGAAATGCACAGAAGCTCAGGGTCTGATGGAGCAGAGGGATCAGGTAGCGGCACATCTCCAGCAGTACTGTGCTGGCTACCAGGCCCTGGTCTCAGAGAGGGAACAGCTCCACCAACAGTATCTGCAGCAGAGTCAGCTAATGGACCGACTACAGCACAATGAAAGCAATGGCCGT
GCACAGCTGGAGATGAGTCACAATCAGCTTAAACAAGCCCATGAGCATCTGGAACAGTTAGTCAGAGACAATGAGCAGCTGAAAGCTGAG------------------------------GTGAAAGAGCTGCTCAAC------------AGCTCTGCTCTTATGACATCACCCAGAGAC
CAAGGAGATGGAGTGGAAAGCCAGTCCCTG------CAAGAAAGTCCAACAAAGTCTTCCCCCATAGTTATTCCAGAGGATTTTGAGAGCCAGAAAGAGATGGAGGATTTTATTCGTGGAGCTCTGGCTCAGCTGGAGGCAGAGAGGGACGAGGCTAGAAGGCAACTGGAGGAGGAGCGC
AGGCTTCACATAGCAGCCCGGCACCAGGCCAGCGTCACCCTCAGTCTGGAGCAGCAGCGCCACAGCCAAACACCTGTTAATGACCACGAGCACGAGCACGGTCACGGTCACAGTCACGGTCAACACAGTCACTGTGAGCACAGCCATGAGCATTCA---------------------GAA
---------------------------------GGAGGAGTGCCGGTGGAAGTTCATCAGGCCCTGCAAGCTGCAATGGAGAAGCTGCAGCAGCGTTTCACATCCCTCATGCAAGAGAAAGCAGACCTGAAGGAGAGGGTGGAGGAACTGGAGCACCGCTGCATCCAGCTGTCTGGAGAG
ACTGACACAATAGGCGAGTATATCGCCCTGTACCAGAGTCAGCGGGCTATTATGAAACAGAAGCATCAAGAGAAAGAGCAATACATCAGCATGCTGGCCCAAGACAAGGAGGAGATGAAGGCAAAGCTGGCTGAGCTGCAGGATCTTGTGATGAGGCTGGTAGCTGAGAGGAATGACTGG
TACAACCGCTACACTGGAGCTGTAGCCGGCATGTGCACAGTAAACCCTGACCTGCTTCCTGTTGGACAGGAACACACTCACCCAGACCACCAAGCACACACGCACACAGAGCTTCATGCGGCCACTGGAGCAGAAGCAATGGAGGACATCCCTCTGTCAGAACCTGCC------GCTGGT
CTGGAAGCT------------------------------TCCTCATCCCAGATGCTGTTGACTGGC------CAGACTGACTCCAAG---------------------------------CCCCTGGTGCCTAAAGAGGACGCCACAGCCCAGCAAATCATGCAGCTGCTTCAGGAGATC
CAGAACCCTCAAGGAGCTCAAAGATCACCCCCCTTTCTGGGAGAGAACCCCTGCATCCCCTTCTTTTACCGGCCTGACGAACAGGACGAAGTAAAGATCCTGGTGGTG
>ENSTNIP00000011868_TNIG
------GACCAGAGCAGCAGT---------------------------------ATGGCCGACCAGAGCAGGCAAACAAAACTCGCAGCAGCAAAGAAAAAGCTGAAAGAGTTTCAGCAGAAGAGCTCTCCA---AACGTGGCGGGAGAAAAGGGGAGCAGTACAGGGGGAGCAGGAGCC
AAGAAGAAAAGGAAGGTCAAGGGACCGAGCCAGCCCGATGCACCCTTATCGGACAGAAACTCTCCAGACAATTTTGACAGTATTCTGAAAGTACTT------------AGAAAAAGCAATGGAGTAGCCCTGCCTCCCTATAGCAACAGT------------------------CAGATG
---------------------------------------------------TTGGAGGACCCAACGAGCGAG---------------CCCAAATCTAACCCCGCTAACACTAACACAGCTACTAACTCTGAACCCGTCAGTCAAAACTCTGACCTGCAGGTGTGTCTCACTCCCCTTCAC
CTCTCTGTGCATTGTGCTAATTTGTGTTTGAAAACAGCAGATTTT------------------------------------------------------------------------------------------------------TCAGGTTTTAAACAGTGGCATGTTTTCAATCAC
ATGTTTTTACTGAAATCA---TCTGCTGCATATATAAATGGCGAC---------AGT---GGATCTTCTGGCAATGAGAGAGATCTAGAGACTCGGAACCAGGAGCTGGCAGCCGCCCTGGAATCCAGCACCCTTACAAACTCTCAGCTCAATACCAAGCTTGACCAGCTGACGCAGCAA
ACTCGAGGACTGACAGACCAGTTGCAAAAGGAACGCAAAGAATTTGAAGATAAATATTCCAAAGAACAGGGAGCCATGCGGGAGCAATTGCAGGTTCACATTCAGACTATTGGCATATTAGTGTCAGAGAAATCAGAGTTACAAACAGCGTTACAATACACACAACAGGCTGCTCGACAG
AAATCAGCTGAGGCAGAAGAGTTAAATAATCGCCTGCAGTCGTCAAAGCAGAGAGTGTCAGAGCTGGAGAGAACGCTTTCCTCTGTGTCAACACAGCAGAAACAGTTTGAAAAGCACAACAAAGAACTTGAAAAGGAGAGAGACAACCTGAGACTGGAGCTCTTTCGACTGAATAACGTA
AGTGAGGAGACCAAGCAGCAGAACTCTGAGCTGTCAGAGCAGTTAAAACTGAGTAATGAGGAGAAAGGAGCGTTGAAATTCGAGGTGGAAGATTTTCGTAAGCGACTTGAATTAGCCGACCTCATGTTGCAACAGTGCTCCAGTCAGTCAGATCCCACCAGTGCCAGCCAACAGGCCCAG
TCACTGTTTGAAGAGAAGCAGCAGCTGGAGATGCACAATCATCAGCTGTTGGAATCTATAGCCCATCTGCAGAAAGAGAGGGATTGTTATGCAGAGCAGATCCAGGAGGAGGGTCGTGTTTGGAAGGACAAAACGGAGCAGTTGCTCACACAGGTGGCTTTGGTGGCAGAAGAAAGAGAC
CAAAACATCAGCCGAGTTCAAGAACTGGAGGCTGCCATCACAGAGCTGAAA------------------AGTGCTGAGAGAGAGGCTCAGAGTGAAGCAGAGCCTCGGTCCTCAGAGCCGACAGAGCGTGAGCTTGCACTGCAAGAGGCACTTAACACTTTACAACAGGAAAAAGACACT
GTTACTGCCCAGTTCCAGACACAGCTGCGAGACAACGAGCAGCTGAGCCGACTGTGTGCAGAGCAGGAGACACATCTGGGAGAACTGGAGCGACGGGTGAAGAATCAGGTTCAGGAGGAAGAGGACCGCCGGCGCATGCTGGAAGACGTTCAGTCTGACAAGGCCACTATTAGCCGCGCT
CTCACCCAGAACAGGACGTTAAAAGACCAGTTGGCTGAGTTACAGAATGGTTTTGTGAAAGTGACTAACGAGAACATGGAGCTGACTAATGCCATCCAATCAGAGCTGCATGTGAAAAAGGAGCTGGCACGTAGGATGGGTGAGCTGCAGGAGGAGCTGCACAACATCAAAGAGCAGCTG
GAAGTGAAAAGTCAAGAGACTCAGGGTCTCCTGGCTCAGAGGGACCAGCTGGTGGCCCACCTGCAGCAGTATTCTGCTGGGTACCAGTCTCTTGTATCAGAGCGCGAACAGCTTCATCAACAGTACCTGCAGCAGGCCCAGCTCATGGACAGGTTGCATCACGATGAAAGCCAAGGTCGT
GTACAGCTGGAGATCAGTCACACTCAGCTCAAGCAAGCACAGGAACAGTTGGAGCTATTGGTTAGAGACAATGAACAGCTGAAGAGCGAATTCTGCTCTTGCCTCATCATCCTTGGATCATGT------------AAT------------TCATCA------------------------
---GCTGATGGAGGAGAAAGC---TCTCCG------CAAGAGAGC---TCAAAGTCATCTTCCATCATTATCCCAGAGGACTTTGAGAGCCAGAAGGAAATGGAGGAGTTTATACGAGGAGCTTTGGCTCAGGTGGAAGCAGAGCGAGACGAGGCCAGAAGACAGCTGGAGGAAGAACAC
CGGCTCCACATGGCAGCCAGGCACCAGGCTGCTGTGGCCATCAGACTTGAGCAGCAGCACCAAAGCCATAAA---------------------------------------------------------------------------------------------------------GAA
---------------------------------GCAGGAGTGCCAGTGGAGGTTCATCAGGCTTTGCAGGTTGCCATGGAGAAGCTCCAGTACCGTTTCACTTCTCTCATGCAAGAGAAGGCTGACCTGAAGGAGCGAGTGGAGGAATTAGAGCATCGCTGCATCCAGCTGTCCGGAGAG
ACCGACACCATAGGGGAGTATATAGCTCTGTACCAGAGTCAGCGGGCCATCATGAAGCAGAAACACCATGAGAAAGAGCAGTACATTAACATGTTGGCCCAGGACAAAGAAGAGATGAAGATGAAGCTGGCAGAGCTGCAGGATTTGGTGATGAGACTGGTGGCAGAGAGGAACGACTGG
TACAGCCGATACACCGGTGCTGTGACTGGCGCG---------AACCCCGACCTGCTACCTGTCGGACAGGAACACACCGGGTCCGAGTACCCGGCACAGTGTCAGACAGAGCCTAATGCTGTTGGTGGAGCA------------------------------------------------
---------------------------------------------------------------GGATCCACCCACCCTGACACCAAA---------------------------------TCCCTGGGACCAAAAGAAGACGGCACAGCTCAACAGATCATGCAGCTGCTCCAGGAAATC
CAAAACCCCCAGGGAACAGCAAGATCCCCCTCATTCCTTGGAGAAAACCCCTGCATCCCTTTTTTCTACAGGCCTGATGAACAGGAGGAAGTGAAGATCCTTGTCGTT
>anchovy.23445_ANCH
---------------------GGTGCCGTGCGTTCACTCAGCGGACGAGAGAGGATGGCCGACCAGAGTAGGCAAGTCAAAATCGCCGCAGCTAGGAAAAAGCTGGAGGAGTTCAAGCAGAAGAGCGCTCCG---------------------------CCACCTAGCTCCGCCGGGCCC
AAGAAGAAGCGAAAGGGGAAGGCTGGGAAACAGCTGGACGTCTCCACACCAGACAGACACTCGCCAGACAATATTGACAGTATTCTCAAAGTTATG------------AGTATCACTAATGGCGTAGCCCTGCCTTCCTTTGCCAACAGT------------------------------
---------------------------------------------------------------------------------------------------------------------------AAGAGCTGCAAC---------------------CAG---------------------
---------------------------------------------------GATGCCAACTGCCATGACAACGGTACAGAGCAGAACAGGCCTCTGTCGACTACAGAAAGCCTCAGGCAGCTGTCCCAACAGCTCAATGGCCCGCTCTCCCAC---------------------------
---------------CCA---TCT---CACAACATACGCCAATCCAAACACCGCTCCCTCGCTCCCCCAGTCAACAAGAAAGAACGACAGGCTAGGAACCAGGAGCTGGTCGCTGCCCTGGACTCCAGCAAGCTAACAAACTCTCAGCTCAGTACTCAGCTGCAGCAGCTGACACAGCAA
TCCCAAGAGCTCAGTGACACACTTCAGAAGGAGCGCAAAGACTTTGAGCAGAAGTTTGTGAAGGAGCAGGGAGCTATGAGGGAGCAACTGCAGGTGCACATCCAGACCATTGGCATCCTGGTGTCTGAGAAGACGGAGCTGCAGACGGCCCTGTCCTACACGCAGCAGGCGGCGCGGCAG
AAGACGGCCGAGGCAGACGAGCTCAACAACAGGCTGCAGGCCAGCAAGCAGAGGGTCTCGGAGCTGGAGAGAACACTATCCACCGTCTCCACGCAGCAGAAGCAGCATGACAAGCATAACAAAGAGCTGGAGAAGGAGAGGGACAGTCTACGGCTGGAGGTCTTCAGGCTAAATAACTCT
AATGAGGAGGCTCGTCAGCAGCTGTCGGAGGTGGGTGAGCAGCTGCGTCTGCGCGTGGGGGAGAACAGCAGCCTCACGCTGGAGCTGGACGACCTGCGCAGACGACTGGAGATGGCAGACGTCATGCTGCAACAGTTCTCCAATGAGTCTGGGCCCCCTACAGCCAATCAGCAGGTCCAG
CTACTGCTTGAAGAGAAACATCAGCTGGAGACTCATGCAGCCCAGTTGAATGAGTCTGTGGCCCAGCTGCAGACAGAGAGAGACCAGTACGCCCTGCAGATGCAGGAGGACGGACGCGTCTGGAAGGAGAAGACCGAGCAGCTGCTCTCTCAGGTGACACTACTGTCAGAAGAGAGGGAT
ACGACCAGTGTTCAGGTCCACGAGCTGGAAGCCCAAATTCAGGAACTGAAGAATGCTGCTGTTGTGTTGCATGAGCAGCATCAGCAGCAG---AGTGCAGTGGCGCCCCCCTCAGGTCCCTCTGAGACAGAGCAGGCTCTGCAGGAGGCCCTCAGCACAGCACAGCAGGAGAGAGATGCA
CTCGGCCTACAGTACCAGGCCCAGGTGCGTGACAACGAGCAGCTGTCGCGGCTGTGCCAGGAGCAGGAGGCGCGCATGGAGGAGCTGGAGCGGGAGGCGCAGGTTGCGGCCGGGGAGACGCAGGACAGGAGGAGGATCCTGGAGGACGCCCAGAGCGACAAGGCCACCATCAGCAGAGCG
CTCGCACAGAACCGGGAACTCAAGGACCAGCTCGCGGAACTGCAGAACGGATTTGTGAAGCTGACCAATGAAAACATGGAGTTGACGAGCGCCATCCAATCAGAGCAGCACGTGAAGAAAGAACTGGCACGGCGGATGGGCCAGCTGGCAGAGGACCTGCACAATGCCAAAGAACAGCTT
CAGGAGCGTAGTGTGGAGGCGGTGTCCGTGTGTGAGCAGCGGGACCAGTATGCGCTGCACCTGCAGCAGTACTCCTCCGGGTACCAGCAGCTGGCGCAGGAGCGGGAGGAGCTGCACAAGCGCATCCTGCAGCAGGCGCAACTCATGGACCGGCTGCAGCACGACGAGGTGCAGGGCAAA
GTGCAGCTGGAACAGAGCACGCTGCAGCTGCAACAGGCACAGGAGAGGCTGAACCAGCTGGCCAGGGACAACGAGGAGCTGAAGTCTGAG------------------------------GTGCAGGAGCTGCTCAAC------------AGCTCCATGCTGGCCTCCACGTCCAGAGAC
CAGGGCGACGGCCTGGAGAGTCAGGCTGCACCGGCACCGGAGGGG---GCGGAGAAGTCCGCCATCGCCATCCCAGAGGACTTCGACAGCAGGGAAGAGATGGAGGAGTTTCTGCAGACGGTGTTGGTGCGAGTGGAGCGGGAGAGAGACGAGTTGCAGAGGCAGCTGGAGGAGGAGAGG
AGGCTGCACCAC------------------------------------------------------------------------------------------------------------------------------------------------------------------------
------------------------------------------------------------------------------------------------------------------------------------------------------------------------------------
---------------------ACGGCCCTCCAGCAGCAGCAGGCCGCAGTACTGAGCCAGCAACAG------------------------------------------------------------------------CAGGGGGCAGTGATG---------------------------
------------------------------------------------------------------------------------------------------------------------------------------------------------------------------------
---------------------------------------------------------------------------------------------------------------------------------------------------GCCCAACAACAACAGCAGCAGCTGCAG------
------------------------------------------------------------------------------------------------------------
>ENSTRUP00000047773_TRUB
CTTCGACCACTGAGCAGCAGT---------------------------------ATGGCCGATCAGAGCAGGCAAATAAAACTCGCAGCAGCAAAGAAAAAGCTGAAAGAGTTTCAGCAGAAGAGCTCCCCTGCTAGCATGGTGGGGGAAAGGGGGAGCAGTACGGGGGGAGCAGGAGCC
AAGAAGAAGAGGAAGGTCAAGGGGCAAAGCCAGACTGATGCACCTTCAACGGACAGAAGCTCTCCGGACAATTTTGACAATATTCTGAAAGCACTT------------AGAAAAAGCAATGGAGTAGCCCTGCCTCCTTATAGCAACAGT------------------------CAGATG
---------------------------------------------------CTGGAGGAGCCAAAGAGCGAG---------------CCCGAGTCTAACCCTGCTAATACTAACACAGCTACTAACCCTGAGCCTGTCAGTCCACACACTGAACCACAG---------------------
---------------------------------------GACTATCAT---GATACCAATGGTGGTGACAACTCCATGGAAGAAAATAGACCGCTGTCGTCCACCGAGAGCCTGCGGCAGCTCTCCCAGCAGCTGAACGGCCTGGTCTCTGGG---------------------------
---------------TCA---TCTGTTGCTTATGTGAACGGTGAC---------AGT---GGATCTTCTGGCAACGAGAGGGAGCTAGAGACTCGGAACCAGGAGCTGGCAGCCGCCCTGGACTCCAGCAACCTTACAAACTCTCAGCTCAATACCAAGCTTGACCAGCTGACGCAGCAA
ACTCGAGGACTGACAGAACAGTTACAAAAGGAACGCAAAGAATTTGAAGATAAACATTCCAAAGAACATGGAGCCATGCGGGAGCAATTGCAGGTTCACATTCAGACTATTGGTATACTAGTGTCAGAGAAATCCGAGCTGCAAACAGCGCTGCAGTACACACAACAGGCTGCTCGACAG
AAATCAGCCGAGGCCGAGGAGTTAAATAATCGTCTGCAGTCGTCAAAGCAGAGAGTGTCGGAGCTGGAGAGAACGCTTTCCTCCGTGTCAACACAGCAGAAACAGTTTGAGAAGCACAACAAAGAACTGGAAAAGGAGAGAGACTCCCTGAGACTGGAGCTGTTTAGACTAAACAATGTA
AGCGAGGAAACCAAGCAGCAGAACTCTGAGCTGTCAGAGCAGATAAAGCTGAGCAATGAGGAGAAAGGAGCAATGAAATTTGAGGTGGAGGACCTTCGCAAGCGTCTTGAGTTAGCCGATCTCATGTTGCAACAGTGCTCCAGTCAGTCTGATCCCACCAGTGCCACCCAACAGGCCCAG
TTGCTGCTTGAAGAGAAGCAGCAGCTAGAAATGCACAATCATCAGCTGTTGGAGTCCATAGGCCATCTGCAGAAAGAGAGGGATCGTTATGCAGAACAGATCCAGGTGGAGGGTCGTGTCTGGAAGGACAAAACAGAACAGTTGCTTACACAGGTGGCTTTGGTGGCAGAAGAGAGGGAC
CAAAACATTAGCCGAGTTCAGGAACTAGAGGCTGCCATCACAGAGCTGAAA------------------AGTGCTGAGAGAGAGGCCCAGAACAAAGCAGAACCTCAGTCCTCGGAGCCATCGGAGCGCGAGCTGGCTCTGGAAGAGGTGCTCAACACTTTACAACAGGACAAAGATGCT
GTTACTGCACAGTTCCAGGCCCAGCTGCGAGATAACGAGCAGTTGAGCCGCCTGTGTGCAGAGCAGGAGACGCGTCTGGGAGAACTGGAGCGACGGGTGGAGAACCAAGTTCAGGAGGAGGAGGATCGCCGGCGCATGTTGGAAGATGTTCAGTCTGACAAGGCCACAATCAGCCGCGCT
CTCACCCAGAACAGAACATTAAAAGACCAGTTGGCAGAGTTACAGAACGGGTTTGTGAAAGTGACTAATGAGAACATGGAGCTGACTAATGCCATCCAGTCAGAACTGCACGTGAAAAAGGAGCTGGCACGTCGGATGGGTGAGCTGCAGGAGGAGCTGCACAACATCAAAGAGCAGTTG
GAAGTGAAAAGTCAAGAGTCGCAGGGCCTCCTGGCACAGAGGGAGCAGCTTGTGGCCCACCTGCAGCAGTATTCTGCTGGTTACCAGGCTCTTGCTTCAGAGCGGGAACAGCTTCATCACCAGTATCTGCAGCAGGTCCAGCTCATGGACAGGTTGCATCATGATGAGAGCCAAGGCCGG
GTAGAGCTGGAGATCAGTCACAGTCAGCTCAATCAAGCACAGGAGCAGTTGGAGCTGTTGGTTCGAGACAATGAGCAGCTGAAGAGTGAA------------------------------ACT------------AACAGACTTCATATGTCCTCA------------------------
---GGAGAAGGCAGAGAAAGC---CCTCAG------CAAGAGGAC---TCAATATCAGCTTCCATCATCATCCCAGAAGACTTTGAGAACCAGAAGGAGATGGAGCAGTTTATTCGAGGAGCTTTGGCTCAGGTGGAAGCAGAGAGGGACGAGGCCCGGAGACAACTGGAGGAAGAACGT
CGGCTTCACCTGGCAGCCAGGTACCAGGCGGCCGTGGCCCTCAGACTGGAGCAGCAGCACCAAAGCCACAAA---------------------------------------------------------------------------------------------------------GAA
---------------------------------GGAGGAGTGCCGGTGGAAGTTCACCAGGCCTTGCAGGTTGCCATGGAGAAGCTCCAGCACCGTTTCACCTCTCTCATGCAAGAGAAGGCTGACCTGAAGGAGCGGGTGGAGGAGTTGGAGCATCGCTGCATCCAGCTCTCCGGAGAG
ACCGACACTATAGGGGAGTATATAGCACTGTACCAGAGTCAGCGCGCCATCATGAAGCAGAAGCACCACGAGAAGGAGCAGTACATTAACATGTTGGCCCAGGACAAGGAGGAGATGAAGATGAAGCTGGCAGAACTGCAGGATTTGGTGATGAGACTGGTGGCAGAGAGGAACGACTGG
TACAGCCGGTACACCGGCGCCGTGGCCGGCTCGGGCACAGTCAACCCCGACCTGCTTCCTGTCGGGCAGGACCACGTTGGGTCTGAGTACCAGGCGCACTTTCAGACAGAGCCCAATGCTGTGGGTGGAGCA------------------------------------------------
---------------------------------------------------------------GGATCAGCCAACCCTGATACCAAA---------------------------------TCCCTGGGGCCAAAAGAGGGCGGCACAGCTCAACAGATCATGCAGCTGCTCCACGAGATC
CAAAACCCCCAGGGAACAGCAAGATCACCCCCTTTCCTTGGAGAGAACCCCTGCATCCCTTTTTTCTACAGGCCTGATGAACAGGATGAAGTGAAGATCCTTGTCGTT
>ENSDARP00000136987_DRER
------------------------------------------------------ATGGCGGACCAGAACAGGCAAATCAAACTCGCTGCAGCTAAGAAAAAGCTGAAGGAGTTTCAGCAGAAGACGATTCCA---------------------------TCCACGGGAAGTGCCGGACCA
AAGAAGAAGAGGAAGGTTAAA---GGAGATCAGACAGACGCTCCTGCT---GACCGCCGCTCTCCAGAAAATATTGAGAATATTCTCAAAGTTATGGTGTCTGACCTTAGTCTGACTAATGGAGTGTCTCAGCCTCCATTTGTCAACAGCAGTCAGGAGCGTGTGGATGTCTCGCAGGAG
---------------------------------------------------CTGGAGGAGGCCGGCGCTGAA---------------CACGTCTCTAACCCTGCTTCTGCTATTAACACTGATAACTCTGCACCG---------------------CAG---------------------
---------------------------------------AATTATCCAGCAGATGCCAACGGCGATGAACACCCCCTGGAAAACAACAGGCCGCTGTCGTCCACCGAAAGCCTCCGACAGCTCTCTCAGCAGCTCAACGGTCTGCTCTCTGAG---------------------------
---------------TCA---TCA---ACACACATCAATGGTGAC---------AGCGATCCACCCGCGGTCAATGAGAAGGAGCTGGAGACTCGTAATCAGGAGTTATCCGCTGCTCTGGACTCCAGCGCTCTCACCAACACACAGCTCACGTCCAAACTGGAGACTCTGACGAAGCAG
TCTCAGGAGCTCTCAGATCAGCTGCAGAAGGAAAGGAAAGAGTTTGAGCAGAAGTTCACTAAGGAGCAGGGAGCGATGCGAGAACAACTACAGGTCCACATTCAGACCATCGGCATCCTGGTGTCTGAGAAATCAGAGCTGCAGACGGCCCTGTCTTACACACAGCAGGCAGCGCGGCAG
AAAGCAGCAGAGGCAGAGGATCTGAGCTCGCGGCTGCAGGCCAGTAAGCAGCGAGTGTCTGAGTTAGAGAGAACACTATCTTCAGTCTCTACACAGCAGAAGCAGCACGAGAGGCACAACAAAGAGCTGGAAAAGGAGAGAGACAGTCTACGGTTAGAGATCATCAGATTTAATAATGTG
AGTGAGGAGTCCAGGCAGCAGAGCTCTGAATTATCCGAGCAGCTGAAGCTGAGAGTGAATGAAAACAGCGCTCTGAAACTGGAGCTGGAGGATCTGCGCAAACGCCTGGAGATGGCAGACGTCATGCTGCAGCAGTTCTCCAGTCAGTCTGGTCCTCCATCTGAACACCAGCAGCTTCAG
CTCCTCCTGGAGGAAAAACACCAGTTAGAGAATCACGCAACTCAGCTGATGGAGTCGGTGGCTCAGCTGCAGGCGGAGAGAGATCAGTACGCTGTACAGATGCAGGAGGATGGACGAGTGTGGAAGGACAAAACAGAGCAGCTCCTGTCTCAGGTGCGCTTGATGTCAGAGGAGCGAGAC
AGCACTGCTGCTCAGATTCTGGAGCTGCAGGAGAGGATCATGGAGCTGGAAAACACTGCAGCTGTGATGAGCACAGAACAGGAGCCTCAG------GCCTCGTCTCAGCTCTCAGGGCCCTCAGAGACTGAACTGGCCCTTCAGGAGACCCTCAGGAGTCTTCAGGAGGAGAGAGACGCT
CTCAGTCTGCAGTTTCAGGCACAGGTGCGGGACAACGAGCAGCTGAGCCGTCTGGTGCAGGAACAGGAAGTGAAGCTGCAGGAGCTAGAGCGACAGGCTGAACGTGCCTCTGAAGACGCTCAGGATCGCCTGCGGATTCTGGAGGACGTTCAGAGCGATAAAGCCACCATCAGCAGAGCG
CTGACCCAGAACCGAGAGCTCAAAGACCAGCTGGCCGAGCTGCAGAACGGCTTCGTCAAACTGACCAATGAGAACATGGAGCTGACCAGCGCTCTGCAGTCCGAGCAGCACGTGAAGAAGGAGATCGCCCGCAAGATGGGTCAGCTGCAGGAGGATCTGCACAACGCCAAAGAGCAGCTG
CTGGAGAGCTCGTCTGAACTGACGTCAGTGCAGGAGCAGCGGGATCAGTATCTGGCTCATCTGCAGCAGTACAGCGCTGGATATCAGCAGCTGCTGGCGGAGCGAGAGCATCTGCAGAAGCAGTTCCTGCAGCAGACGCAGCTGATGGACCGGCTGCAGCACGACGAGGTGCAGGGCAAA
GTGCAGCTGGAGCAGAGCCACATGCAGCTGCAGGAGGTGCAGGAGAAGCTGAGCCGTCTGGTCCGAGACAACGAGGAGCTGAAAACGGAG------------------------------GTGCAGGAGCTGCTGAAC------------GGATCCATCATGAACACATCACACCGAGAT
GAAGGTGATGGGCTGGAGAGTCAGACACTC------CCTGAGAGC---TTCCAGAAATCACAGATTGCCATACCTGAAGACTTTGAGAGCAGAGAAGAGATGAAGGAGTTTATCCACTCTGTGTTGTCGCGTGTGGAGGCGGAGCGAGATGAAATGAGCCGCCGGTTGGAGGAGGAGAGG
AGAATTCATCAAGACACCCGGCAGCAGCTGACG---GCCCTGAGCCACGATCACCATCATCATCATCATCAC---------------------------------------------------------------------------------------------------------GAA
CCTCACAGCACGTGTGCAGAGACAGACGGCTCCGAGGGCGTCCCGGTGGAGGTGCACGAGGCTCTGCGAGTGGCGATGGAGAAGCTGCAGGAGAGATTCACTAAACTGATGCAGGAGAAAGCAGATCTGAAGGAGCGTCTGGAGGAGCTGGAGCACCGCTGCATTCAGCTCTCCGGAGAA
ACTGACACTATCGGTGAATACATCGCGCTGTATCAGAACCAGAGAGCCATCATGAAGCAAAAGCACGTTGAAAAGGAGCAGTACATTAACATGCTGGCCAAAGACAAGGAGGAGATGAAGACGAAGCTGGCGGAGCTGCAGGATCTGGTGATGCGTCTGGTGGGCGAGCGTAACGAGTGG
TACAGCAGATATATGAGCGCTGTGGGA---------------AACCGGGATCTGCTGAACTCTAATGCGGAGCAGATCCATCCT---------GCAGAGAGACGCATGGAGATCAGCGGTGTGGACGCTCCA------------------------------------------------
------GCTGTTCTGGACATGAGCACAGCAATGGACGTGTCTTCATCTCCTCAGTCCAGCACAGCAGAGATTCAATCCCAGAGTTCAGAACGGCCTGCAGCTGACCCAATCTCCAGCCCGTCCCTGAGACCCCAAGAAGACGGGACAGCCCGCCAGATCATGCAGCTTCTCCAGGAGATC
CAGAATCCTCAA------TCCAGACCCGCTCCATTCCTCGGAGAAAACCCCTGCATCCCGTTCTTCTACCGGCCCGACGAGCACGACGAGGTCAAGATCCTGGTGGTC
>ENSGACP00000021976_GACU
------------------------------------------------------ATGGCCGACCAGAGCAGGCAAATTAAACTCGCTGCAGCTAAGAAAAAGCTGAAGGAGTTTCAGCAGAAGAGCTCCCCTGTTAGT---------------GGTGGAGGG---------------GCC
AAGAAGAAGAGGAAAGTGAAGGGACTAAACCAACACGATGCACCTTCAACAGACAGAAACTCTCCAGACAAT---------------------------------------------------------------------------------------------------------GCC
TTTGCTGACATGGAGGCCATTGGGTCG------------------------ATGGAGGAGTCAAAGGGCGAGCTGGGTCCTGGCTCACCAGTGTCTAACCTTGCTAGCATTAACGCTGCTACTAACCCTGAGTCTGTTGGTCACAACGATGACCTCCAG---------------------
---------------------------------------------------------------------------------GTGTGTGTACCACTGTCTTCCACAGAGAGCCTGCGGCAGCTCTCGCAGCAGCTAAACGGCCTCGTCTCTGAG---------------------------
---------------TCA---TCTCCTGCGTATGTCAATGGGGAC---------AGT---CCACCTTCTGTTAGTGAGAGAGAGCTGGAGGGTCGGAGCCAGGAGCTGGCAGCTGCCCTGGAGTCCAGCAAGCTAACAAACTCTCAGTTAAATACCAAGCTAGACCAGCTGGCACAGCAA
TCTCAGGTGCTTTCCGATCAGCTACAAAAGGAGCGAAAAGACTTTGAACAGAGATTTTCAAAAGAGCAGGGAGCCATGCGAGAGCAACTGCAGGTCCACATCCAGACCATTGGTATCCTGGTATCTGAAAAATCAGAGTTACAAACGGCACTACAATACACACAGCAGGCCGCACGGCAG
AAAGCAGCTGAAGCAGAAGAGTTGAACAACCGTCTGCAGGTAACAAAGCAGAGAGTTTCCGAGCTGGAGAGAACGCTTTCTTCTGTCTCAACACAGCAGAAACAGTTTGAAAAGCACAACAAAGAGTTTGAAAAGGAGAGGGACAGCCTGAGGCTTGAGGTGTTCAGACTAAATAATTTG
AGTGAGGAGTCGAAGCAGCAGAACTCGGAGCTGTCAGAGAAGATAAAGCTGAGCACGCAGGAGAATGGCGCAATGAGGCTGGAGGTGGAAGATCTTCGCAAGAGACTTGAGATAGCGGACCTCATGTTGCAACAGTTCTCCAGTCAGTCAGATCCCTCCAATGCCAACCAGCAGGTGCAA
TTACTGCTGGGAGAGAAGCAGCAAGTGGAGGAATATAATCACCAGCTGATAGAGTCAATTGCCCAGCTGCAGAAAGAGAGGGATTGCTATGCAGAGCAGATCCAGGAGGAGGGTCGTGTATGGAAGGATAAAACGGAACAGCTGCTGACGCAGGTGTCTTTGGTGGCAGAGGAAAGGGAC
AGAAACATTAGTCGTGTCCAGGAGCTGGAAGCTAGCATCACAGAGCTAAAGAATGCTGCA---------------------GAGGCCCTGGATAATACAGCGCCTCAATCATCGGGGCCATCAGAGAGTGAGGTGGCTTTGCAAGAAGCCCTCAACTCTCTACATCAGGAGAAAGACGCT
CTTATCGCACAGTACCAGGCACAGCTACGAGATAACGAGCAGCTGAGCCGCCTGTGTGTGGAGCAGGAGGCGCGTCTGGGGGAGATGGAGCGGCAGGTAGAGAGACAAGTTGAGGAGGGAGACGACCGCCGGCGCATGCTGGAGGATGTTCAGTCGGACAAGGCCACTATAAGCCGTGCT
CTCTCCCAGAACCGAACACTGAAGGACCAGCTGGCGGAGCTCCAGAATGGTTTTGTCAAACTGACTAATGAGAACATGGAGCTGACCACTGCCATCCAGTCAGAGCAACATGTGAAAAAAGAGCTGGCTCGCAGAATGGGTGAACTGCAAGAGGAGCTGCATGACGTCAAGGAGCAGCTG
GAACTGAAAGGTACGGACGTCCAGAGTTTGATTGAGCAGAGGGACCAGGTCGTGGCCCACCTGCAGCAATATTCGGCGGGCTACCAGACCCTGGCCTCAGAGAGGGAGCAGATGCACCACCAGTACCTGCAGCAGATCCAGCTCATGGACCGGCTCCAGCACGATGAAAGCCAGGGCCGT
GTGCAACTGGAGATCAGTCATAATCAGCTCAAGCAAGCGCAGGAGCATCTGGAAATGTTAGTCAAAGACAATGAGCATCTGAAAGCTGAG------------------------------CCTGTCACTCTG------------------------------------TCCCTACGTTAC
CCAGGCGACGGAGTGGAGAGCCAATCTCTG------CAAGAGAGCCCAGAGAAATCCTCGGCCATAATCATCCCAGAAGACTTTGAGAGCCATAAGGAGATGGAGGAGTTCATCCGAGAAGCTTTGGCTCAGCTGGAGGCAGAGAGGGACGAGGCCAGAAGGCAACTGGAGGAGGAACAC
CGGCTCCACATGGCAGCCAGGCACCAGGCCGCGCTGGCCCTTAGCCTTGAGCAGCAACCGCACAGCTACACACCT---------------------------------------------------------------------------------CCCTATAATATCTTCTTCCTAGAA
---------------------------------GGAGGAGTACCGGTGGAAGTTCATCAGGCCCTGCAAGCTGCCATGGAGAAGCTGCAGCAGCGCTTCTCCTCCCTCATGAGGGAGAAAGCCGACCTGAAGGAGAGGGTGGAGGAGCTGGAGCACCGCTGCATCCAGCTGTCTGGAGAG
ACTGACACTATAGGGGAGTACATAGCTCTGTACCAAAATCAGCGGGCCATCATGAAGCAGAAACACCAGGAGAAGGAGCAGTACATCAGCATGCTGGCCCAGGACAAGGAGGAGATGAAAGCAAAGCTGGCAGAGCTGCAGGATCTGGTGATGAGGCTGGTGGCGGAGAGGAACGACTGG
TACAGCCGCTACATCGGAGCTGTGGCCGGCGCGGGTGCAGTGAACCCCGACCTGCTTCCTGTTGGGGCGGATCACGCTCACTCAGAGCAC------CATGGAGACACACCCCTCAATGCTGTCGATGGAGCA------------------------------------------------
------GCC------------------------------CCCTCGTCCCAGAAGCTGTCGAGCGGGTCGGCG---------------------------------------------------------CCAGAAGAGGACGGCACGGCCCAGCAGATCATGCAGCTGCTTCAGGAGATC
CGGAACCCCCAGGGGGCAATGAGATCCCCTCCTTTCCTTGGGGAGAACCCGTGCATCCCTTTCTTCTACCGGCCCGACGAACAGGACGAAGTCAAGATCCTTGTGGTG
>ENSXMAP00000005683_XMAC
------------------------------------------------------ATGGCCGACCAGAGTAGGCAAACAAAACTCGCTGCAGCTAAGAAAAAGCTGAAGGAGTTTCAACAGAAGAGCTCTCCTGCTTCTGTGGGAGGAGAAAGGGGAGGAGGAGGAAGTGGAACAGGATCC
AAGAAGAAGCGAAAGGTGAAG---------------------------GAAGACAGAGACTCCCCAGACAATTTTGACAGTTTTCTGAAAGCTCTT------------AGTCAAAGCAATGGAGTAGTCGTCCCACCTAATGGCAACTGT------------------------CAGACC
TTTGCTGACATGGAGGCCATGGGGTCCCCTGTT---------CCTCAGCTGCAGGAGGAGCAGCACAGCGAGTCCGGCAGAGACTCACCTATGTCTAACTCTGCTAGTGCTAACGCTGCTACTAACTCTGAGTTTGTCAGTCACAACACTGAGTTGCAG---------------------
---------------------------------------GATTTCCCA---GATACCAACAGTAACCGTAGTTTAAAGGAGGAAACTAGACCATTGTCTTCCACAGAGAGCCTGCGGCAACTCTCACAACAACTAAATGGTCTGGTCTCTGAG---------------------------
---------------TCAACATCTGCTCCATATGTGAATGGGGAA---------GCT---GCACCTTCT---------GGAGAACTGGAGAGTCGGAACCAGGAGCTGGCAGCCGCCCTGGAATCTAGCAAGCTAACAAACTCTCAGCTCAATACCAAGCTAGACCAGCTGGTACATCAA
ACTCAGGAGCTCACAGATCAGCTGCAGAAGGAGCGAAAGGAATTTGAACAGAAATTTTCAAAGGAGCAAGGAGCAATGCGGGAGCAGTTGCAGGTTCATATCCAAACCATTGGGATTCTGGTATCAGAGAAATCTGAGCTACAAACAGCACTACAATACACACAACAGGCTGCACGACAA
AAAACAGCTGAAGCAGAGGATCTCAATAACCGTCTGCAGACAATGAAGCAGAGAGTTTCAGAGCTGGAGCGAACTCTCTCTACTGTCTCCACGCAGCAGAAGCAGTTTGAGAGGCAAAACAAGGAGCTTGAAAAAGAAAGAGACAACTTAAGGCTAGAAGTGCTGAGACTCAACAATTTA
AGTGAGGAGTCAAAGCAGCAGAGCTCAGAGCTGTCTGAACAACTGAGACAAATTACACAAGATAATGCTGCAATGAGGCTGGAGGTAAACGATCTTCACAAGAGGCTGGAGATGGCGGACCTCATGCTACAACAGTACTCCAGTCAGTCAGATTACCCCGGTTTCAACCAAAAAGTCGAG
ATGCTGCTGGAAGAAAAGCAGCAGCTGGAGTCACGTAATCACCAGCTTCTGGAGTCTATAGCCCAGCTCAAGACGGAGCGAGACCGTTATGTGGAACGAATCCAGGAAGAGGGGCGTGTATGGAAGGACAAAACCGAGCAGCTGCTTGCACAAGTCTCTTTGGTAGCAGAGGAGAGAGAC
AGAAACATCAACCGAGTCCAAGAGCTGGAGGCCAGCATTGTAGAGCTGAAAAACACTGCGGCATTATTGTCTGTGGAGAAGGAAGCCCAGGAAAATGCTGAGCCTCAACCTTCAGGACCATCAGAGGCAGAGGTGGCTCTGCAGGAGTCCCTCAGTAGTTTACAACAGGAGAAAGATGCC
ATTACTGCACAATACCAGGCTCAGCTCCGAGATAACGAGCAGCTAAGTCGCTTGTGTGCGGAACAAGAGACACGCCTGGGAGAGTTGGAGCGGCAGGTGGAGAGCCAGTCTCAGGAGGAAGAGGACCGCAGACGCATGTTGGAGGACGTTCAGTCAGACAAGGCCACGATTAGCCGAGCT
CTTACCCAGAACCGCACACTGAAAGACCAGCTGGCCGAGCTACAAAATGGCTTTGTCAAACTGACTAATGAGAATATGGAGCTGACCACTGCAATCCAGTCAGAGCAACATGTGAAAAAGGAGTTGGCACGCAGGATGGGGGAATTACAAGAGGAACTGCACAACGTCAAGGAGCAGCTG
GAGCTAAAATGTCAGGAGACGCGGGGCGTTCTAGAGCAGAGAGACCAGGTGGTGGCCCATCTGCAGCAGTACTGCGCTGCCTACCAGGCCCTGGCTGCAGACAGGGAACAGCTCCACCAACAGTTTCTGCAGCAGGCCCAGCTCATGGACCGACTGCAGCATGATGAAAGTCACGGCCGT
GCACAGCTGGATGTCAGCCAGAATCAGCTCCAACAAGCAGAGAAGCATTTGGAGCAGTTGGTCAGAGACAACGAGCAGCTGAAGGCTGAG------------------------------CTAAAAGAGCTGCTCAAC------------AGTTCAGCTCTTGTGGCGACATCCAGAGAC
CAGGGAGATGGAGTGGAAAGCCAATCAGCA------GAGGAGAGTCCTACAAAGTCTTCT---ATTGTTATCCCAGAAGACTTTGAGAGCCAGAAAGAGATGGAGGATTTTATCCGTGGGGCTTTGGCTCAGGTGGAAGAGGAGAGGGACGAAGCCAGAAGGCAGCTGGAGGAGGAGCAC
AGGCTCCATATGGCAGCCCGGCAACAGGTGGCTTTGGCCCTTAGACTGGAGCAGCAACACCACAACTACACACCTGTTCATGAAGATGGTCATGAGCATGATGATTGTCAT---------GAACATAGTCACACTGAGCACAGCCATGAGCATTCA---------------------GCA
---------------------------------GAAGGAGTCCCAGTTGAAGTTCATCAGGCGCTGAAAGCCGCCATGGAGAAGCTCCAGCAGCGCTTCACCTCCCTCATGCAGGAGAAAGCCGACCTGAAGGAGCGGGTGGAGGAGCTGGAGCACCGCTGCATCCAGCTGAGTGGAGAG
ACTGACACTATAGGGGAGTACATCGCCCTGTACCAAAATCAGCGGGCCATAATGAAGCAGAAGCACCAGGAGAAAGAGCAGTATATCAACATGCTGGCCCAGGATAAAGAGGAGATGAAGTCCAAACTGGCAGAGCTGCAGGATCTTGTCCTGAGGCTTGTGGCCGAGAGGAACGACTGG
TACAATCGTTACACTGGAGCTGCAGCCGGCATGGGAACAGCAAACCCCGACCTGCTTCCTGTTGGGGAGGAGCACTCTCACTTACAGCAGCAAACACATAAGCAT---GAGCTTAATGCTGTCGATGGAGAAGAAGCCATAGAGGTCAGCCCATTCTCGGAGCCCTCCCGACTACAAGGT
CTAGAAGCT------------------------------GCCTCATCCCAAACATTACCATCTAGTTCTGTTCAGACTGAGTCCAAA---------------------------------CCTCTGGTGCCCAGAGAGGACGGCACCGCCCAACAAATCATGCAGCTTCTCCAGGAGATC
CAGAACCCCCAGGGAGCTCCACGGTCACCGCCATTCCTGGGCGAAAATCCCTGCATCCCCTTCTTTTACCGGCCCGACAAACAGGATGAAGTAAAGATCCTGGTGGTG
