# Supplementary material for: Global expression pattern of genes containing positively selected sites in European anchovy (Engraulis encrasicolus L.) may shed light on teleost reproduction
Source: PLoS One. 2023 Aug 11;18(8):e0289940. doi: 10.1371/journal.pone.0289940 (PMC10420382; doi:10.1371/journal.pone.0289940)
Supplement: S1 File — (ZIP) [file pone.0289940.s008.zip › alignments/anchovy.2350_ANCH.fas]

>ENSONIP00000007708_ONIL
------------------------------------------ATGGCGTCT---------------------------CAG---CAG------CCGCAACCAGGAGGCTCGATGTCTCAGGCCGGATTACAACAACAGCCTGCTTCAATGCAGCAACAGCAACAGCAGCAGCAGCAGCAG
CAGCAACAACAACAACAACAACTGAGTCAACAGCAAGACTTTGACCCAGTTCAGAGATTTAAGATGCTTATACCACAGCTAAAGGAGAGCTTA---------CAGAATCTAATGAGAATCGCCTCCCTGAATTTGGCATATAACACGACGATTGACAACGGCATCAAAAGC---------
---AGCGACACTTCAGTGACAGTTCAGCGCTTTGACAAAAGCCTGGAAGAGTTTTATGCCCTTTGTGATCAACTTGAGCTGTGTTTGCGACTGGCATACGAGTGCCTCTCACAGAGCATCGACAGTGCCAAACACTCACCCAACCTGGTCCCAACAGCCACCAAGCCAGACACAGTCCAG
ACAGAGTCCATGTCATATGCCCAGTACCTCGGCATGATCAAATCTCAGATCTCCTGTGCCAAAGATATCCACAACGCTTTGCTGGAGTGTTCTAAGAAGATTGCAGGAAAGGGACAGCCTCAA------------GGAATCATG
>ENSTNIP00000006061_TNIG
------------------------------------------ATGGCTTCC---------------------------CAG---CAGCAACAAGCACAGCCCGGTGGGCCGATGGCTCAGCCCGGTCTCCAACAGCCCTCTGCC------------------------------------
------------TTACAACAGCTGAGTCAACAGCAAGACTTTGACCCGGTTCACAGGTTTAAGATGCTTATCCCACAGTTAAAGGAAAGTTTA---------CAGAACGTCATGAAGATCGCATCCTTGAATTTGGCCCAGAATACCTCGATTGACAACGGCACCAAAAGC---------
---AGCGACGCTTCTCTG------CAACGCTTTGACAAAAGTCTAGAGGAGTTTTACGCCATTTGCGATCAAGTGGAGCTGTGTTTGCGGTTGGCGTACGAGTGCCTCTCTCAGAGCATCGACAGCGCCAAGCACTCCCCCAACCTCGTCCCGACGGCCACCAAGCCAGACACGGTCCAG
ACGGAGTCCATGTCCTACGGGCAGTACCTGGGCATGATCAAGTCCCAGATCACCTGCGCCAAAGACATCCACAATGCCCTGCTGGAGTGTTCCAAGAAGATCGCAGGAAAGGTGCAACCTCAG------------GGATTAATG
>anchovy.2350_ANCH
------------------------------------------ATGGCGTCT---------------------------CAGCCGCAG------CCTGGCGTCGGTCCTCCG------CAAGGTGGACCTCATCAGGCC---GCTGGTCTT------------------CAGCAACCGCAG
CCA---------------CAACTTAGTCAGCAACAAGACTTTGATCCTGTGCATCGTTTTAAAATGTTAATACCCCAGCTAAAGGAAAGTCTT---------CAGAATGTCATGACCATTGCCTCCTTGAATTTCCAACACAACACATCAATTGACAATGGCATCAAAAGC---------
---AACGATGCTGCGGTC------CAGCGTTTTGACAAAAGCCTGGAGGAATTCTATGCTCTGTGTGACCAGGTTGAACTTTGCTTGCGACTGGCCCACGAGTGTCTATCTCAGAGCATCGACAGTGCCAAGCACTCGCCTAACCTCGTACCCACGGCCACCAAGCCAGACACGGTGCCA
AACGAGGCCCTCTCCTACTCCCAGTACCTCAGCATGATCAAGTCACAGATCTCCTGCGCCAAGGACATCCACAATGCACTGCTGGAGTGCTCCAAGAAAATCTTATCCAAGAACCAGCAACAA------------GGAATCATG
>ENSTRUP00000036261_TRUB
AGGCCTCCACCGCAAGCAGCCGCACCGAGTCCTAATAATGCAGCCGCTTCACCAAGGGCTCAAAATGGACCTCCAGGTCAA---CAGCAACAGCCTCAGCCCGGTGGTCCCATGGCTCAACCTGGACTACAACAATCTTCTACG------------------------------------
------------TTACAACAGCTGAGTCAACAGCAAGATTTCGACCCAGTTCACAGATTCAAGATGCTCATCCCTCAGTTGAAGGAAAGTCTG---------CAGAATGTAATGAGGATCGCATCCTTGAATTTGGCCCAGAACACCTCGATTGACAACGGCACGAAAAGC---------
---AGCGACGTTTCTCTG------CAACGATTTGACAAAAGCCTGGAGGAGTTTTATGCCATTTGCGATCAAGTGGAGCTGTGTTTGCGGCTGGCATATGAGTGCCTCTCTCAGAGCATTGACAGCGCCAAACACTCTCCCAACCTCGTCCCGACAGCCACCAAGCCGGACACGGTCCAG
ACGGAGTCCATGTCTTACGGACAGTACCTTGGCATGATCAAGTCCCAGATTACCTGCGCCAAAGACATCCACAATGCCTTGTTGGAATGTTCCAAGAAGATAGCAGGAAAAGTGCCACCTCAGGAGGGTGTGGGAGGTAGCAGA
>ENSDARP00000031379_DRER
------------------------------------------ATGGCGTCC---------------------------CAG---CAG------ATGAGCACTAACAATGCT------CAGATGAGCGCTCAGCAAGCG---GCAGTTTTA------------------CAGCAAACACAA
GCT------------CAACAACTCAGTCAACAGCAAGATTTCGACCCCGTTCACAGATTCAAGATGCTAATTCCACCGCTCAAAGACAGTCTA---------CAGAATGTCATGACCATCGCGTCTCTAAATTTTGCACATAATACTGCTATTGACAACGGCTTAAAAACAACCGAGAAG
GGTAATGATGCCGCAGTT------CAGCGGTTTGACAAAAGTCTAGAGGAGTTTTATGCTCTCTGTGATCAGCTGGAGCTCTGCCTGCGGCTGGCCCATGAATGCCTCTCACAGAGCATCGACAGCACGAAACACTCTCCAAATCTCGTACCCACAGCCACTAAACCCGACACGGTGCAA
ACAGAATCTCTGTCTTACTCTCAGTATCTCAGTATGATCAAATCACAGATTTCATGTGCTAAAGACATCCATAACGCTCTCTTAGAGTGTTCAAAAAAGATCGCTGGGAAAGGTCAGGGAGCT------------TGTAAT---
>ENSGACP00000012181_GACU
------------------------------------------ATGGCGTCT---------------------------CAA---CAGCAGCAG---CAGCCCGGCGGGCCAATGTTGCAGCCCGGATTGCAGGCTACTTCA---------------------------------------
---------------------TTGAGCCAACAGCAAGACTTTGATCCAGTACATCGATTTAAGATTCTTATCCCACAGTTGAAAGAGAGTCTGCAACAACTTCAGAACCTCATGAAGATCGCATCCCTCAATTTGGCCCATAACACTACGATTGACAACGCCATCAAAAGC---------
---AGCGACACCTCCGTT------CAGCGCTTCGACAAGAGCCTCGAGGAGTTCTACGCCCTCTGTGATCAACTGGAGATGTGTTTGCGGCTGGCTTACGAGTGCCTCTCCCAGAGCATCGACAGCGCCAAGCATTCGCCCAACCTGGTTCCAACCGCCACCAAGCCGGACACGGTGCAG
ACGGAGTCCATGTCGTACGCCCAGTACCTGGGCATGATCAAGTCTCAGATCTCCTGTGCTAAAGATATCCACAACGCTTTGCTGGAGTGCTCCAAGAAGATCTCCGGGAAGGGACCGCCTCAG------------GGAATC---
>ENSXMAP00000003889_XMAC
------------------------------------------ATGGCGTCC---------------------------CAG---CAG------CAGCAAGCTGTTGGTCAAATTTCTCAAGCCGGTTTACAACAAACT---GCATCAATGCATCAGCAACAACAACAACAACAGCAGCAG
CAG------------CAACAGCTCAGTCAACAGCAAGACTTTGATCCAGTTCATCGATTTAAGATGCTTATTCCGCAGCTGAAGGAGAGTTTA---------CAGAATCTAATGAAGGTTGCAGCATTGAATTTGGCTCACAACACTTCAATTGACAACGGCGTTAAAAGC---------
---AGCGACACTTCTGTC------CAGCGTTTTGATAAAAGCTTAGAGGAGTTTTACGCCCTCTGTGATCAAGTGGAACTGTGTTTGCGCCTGGCATACGAGTGCCTCTCTCAGAGCATCGACAGCGCCAAGCATTCCCCCAATTTGGTCCCTACGGCCACAAAGCCGGACACGGTGCAG
ACGGAGTCCATGTCCTACGCTCAGTACCTCAGCATGATCAAGTCTCAGATCTCCTGTGCCAAAGATATCCACAATGCTTTGCTGGAGTGCGCTAAGAAGATCGCGGGAAAAGGACAGCCTCAA------------GGCATCATG
