# Supplementary material for: Global expression pattern of genes containing positively selected sites in European anchovy (Engraulis encrasicolus L.) may shed light on teleost reproduction
Source: PLoS One. 2023 Aug 11;18(8):e0289940. doi: 10.1371/journal.pone.0289940 (PMC10420382; doi:10.1371/journal.pone.0289940)
Supplement: S1 File — (ZIP) [file pone.0289940.s008.zip › alignments/anchovy.23569_ANCH.fas]

>ENSONIP00000016686_ONIL
ATGGCTCAGATCAGGAAGCTGGCATGCGACGGCATCAGGACGAACTCCCGCGGCGAGGCACAGGTCCCGCTGGTGTCAGCCAGACAGGAGATCCTCACCAGCCTGGTGTCTGCCCTCGACTCAGTGTGCATGGCGATGTCTAAGCTAAACGCCGAGGTGGCGTGCGTCACCGTGCACGAG
GACAGCGTGATTGCCGTCGGCACAGAAAAGGGGAGAGTGTTCCTCAACTCCAGGAGGGAAATCCAAACAGACTTCTACAAGTTTTGCCCA------------------------------------------------------------------------------------------
---------------------------------------------------AATTCCCATACCAAAGAC---------CAGGAGGGTGATCTCAGCAAACTGAGTAAGGAT------GCT------------------------------------------------------------
---------------GAACATGGGAAACCGAGAGCTCCATCAGATGCCCAGTCCAACATCTTTGTT---------CTGAGGAAGATGGTGGAGGAGGTCTTCACTGTGCTCTACAGT---------GAGGCTGTGGGAAAGAGCAGCCTGGTCCCTGTGCCTTATGAGTGGATCCAGAAG
GACCCTGGCTGCGTGGTGGCTCATGGTTTGCCTGAGGGAGTCGCCCTGAAGAAGCCCTCTGAGTATGACACCAAGACACTGATGAAGATCCTGGAGCAGAGCCATCGCATCCACTTCACCGTGAAA---AGGCAACCGGAAGATTTGTCTCGAGAAGCCAAGTCTAGCACTGATGTCAAT
CACAACGCTTCCACT---GCGGTCATGACGCAAAGCAGCCACGGCCCAGCGAAGACGACCGCGCCAGCAGTCACGTCGTCAAGTCCCGCCACTTCCAGCAACTCTGTTCTGTCAAACTTCCTGTACGGCATGCCCATGTCCTCCAAACCCCACCCAGACGGCAAGCTGGATTTCAAACCC
ATGTCTCTCCTCAACCTGGGCAAGGACAGGCTGGCCAACTGGACACCTGGGTCAGAGAAG---AGCACATCT---GTGAAGGACAGTGCTAACACTGATGAGACAACAAGGCTACCTGGTGAG------------------------CAGGGTCAGAGCCCTACTGGCATCCACATCTCG
AAGAGGCTACTCTTCTCCATCGTGCATGAAAAATCAGAAAAATGGGACGCATTCATTCGGGAAACCGAAGACATCAACACGCTGAGAGAGTGTGTTCAGATCTTGTTTAACAGCAGATAC------GCTGAGGCATTGGGTCTAGATCACATGGTGCCTGTCCCCTACCGCAAAATAGCC
TGCGATCCAGGGGCCGTGGAGATCATCGGCATCCCTGACCAGATCCCCTTCAAGAGACCGTGCACATACGGAGTCCCCAAGCTCAAACGCATCCTGGATGAGCGTCACGGAATCCGCTTTATAGTCAAACGAATGTTTGATGAGAGGATCTTTACC------GCTGCTGGCAAGATTGCA
AGGGAGGAGGGCAAGCACGACCTGGGCTCTACGCCTGAAGACAGC---TTCCCTGACAATCTGAGCATCCCGCCC---ACCACA---GCCGAGCTGGTCAGCAATCCTCACAGCAGCAGAATGAACTGT------------------------TCAATCCCC------------------
GCAGGTCCTTCAGGAGATTGCATTCCTTTGAGGAGGATTAAAACAGAGCCTCCAGACGGGGAAATCATTCAAGTTACGGTGCCAGCCACAGCCTCG------------CCCTCTGCTCCATCTGCCTCGTCTGCCCTGCCCCCCACTCCTTCGGCTCCC---------------------
------------------------------CACCAC------------TCA------------------------------ATGGAAAACCAC------------------------------------------GCA------------------------GCT---GAAGCTCTGTCA
CCCACTGCTGCCCCGCAGAGCATAAGAAGATCTTCTGAA---GGGAGCCTGGTG---GAGGACATCGGTGAAATGATTCTTCAGCTGCGGAGACAAGTGGAGAGCCTCTTCAGCATTAAGTATGCTGAAGCCTTGGGCCTTCCTGAACCAACCAAGGTGCCGTACTCCAAATTCCAGATG
TACCCCGAGGATCTGTATGTAACCGGGCTGCCAGAGGGAATCTCTCTCCGAAGACCCAACTGTTTCGGAGCAGCCAAACTACGAAAGATCCTGGCTGCCAGCAGTCAGATCCAGTTTGTTATCAAAAGACCCGAGCTCTTAACCGAGCAGGTAAAACAAGAGATGCCTTCCATCCCTATC
TGTGATTCAGAA---GAGCTGGATGCCAAGGAT---ACAGCACCAGTAACGGAGGACACTGCGGCTGTATCCAAGAGACCTGGATTCTCAGAGTGCTTGGAGTCCAAGCTGTCCAGAATCGACCTGGCCAACACGCTGCGAGAGCAGGTCCAAGATCTCTTCAACAGGAAGTATGGGGAG
GCACTGGGCATCAAGTACCCCGTCCAAGTGCCTTACAAAAGGATCAAGAACAACCCGGACTCGGTCATCATCGAGGGCCTTCCCCCCGGCATCCCCTTCAGGAAGCCCTGCACCTTCGGCTCCCAGAACCTGGAGAGGATCCTGGCGGTCGCTGACAAAATCAGCTTCACCATCACCAGA
CCATTTCAAGGACTTATTCCAAAACCA---------------------------------------------------------------------------GATGATGACGACATTAACCGCATGGGGGAGAAAGTAGTCCTTCGAGAGCAAGTCAAGGAACTCTTCAACAAGAAATAC
GAACACAGGAGAAAAACAACACGTCCCTTATTGCTCAGGGCGAACCTCCTGCCTTTACCACCACACAGTGCTCGAGGAAACACATTACCTCTTGTTCTCAGTCACACAAACACGCAAACAAATTGTATGAAGTTCCACCTTTGTTCAGGTCTTAATAAAATATCTCAAAGGGTAATAATG
CTGCACCTGCACCTCTGCTTAAGAACATTTAGCTGCTGTTATCAAAATTATGTCAGTTACAGGCATGAGTTTTCTTTATTCATGAAAAGAAAAGCTGTAACACTGATCGTGCTGTTGTTGTTTGTTCTGTGTTTAGGTGAGGCTCTGGGCTTAGATCGCTCCGTCGTGGTCCCGTACAAG
CTAATCCGCGGCAGTCCAGAGTCTATAGAAGTTAGTGGCCTTCCAGACGAAATCCCTTTCCGAAACCCAAACACCTACGACATCGTGTGCCTGGAGAAAATCCTTCAAGCCGCAGATAAAATAACATTCAACATCAAGAGCCAGCTACAACCTTTTGCAGAAATCTGTAGCCAAGCTTGT
AACACA---GGAACAGACGCCTCCACTAATCGACGGAAACGCAAGAGAGTCCAGGAGAGCAACCAA------GTGCCTGCCTCCTCTGACCTGGGAATATCA---AAACAAAATCCTGGCAGCAGGAATCAGACAAATAAAATTATCCATTATGCTTCTTCCCTGCAG------------
---------------CAGTGGCCCATGTACATGGTGGACTACAGTGGAGTGAACGTGCAGGTTCCCGGAAAAGTCAATTAC
>ENSTNIP00000007348_TNIG
---------------------------------------------------------------------------------CGACAGGAGATCCTGACCAGCCTGGTGTCGGCGCTGGACTCGGTGGTGCACGGCCATGGCGAACTCAACGCCGAGGTGGCGTGCGTCACCATACACGAG
GACAGCGTGATCGCCGTGGGGACGGAGAAGGGCCGAGTCTTCCTCAACTCCAGGAGGGAAATCCAGACCGACTTTTACAAATTCTGTCGT------------------------------------------------------------------------------------------
---------------------------------------------------GAGCCTTTAAACAAG---------------GAGGGCGAGCTCGGCAAGCCCGGCAAGGAC------GGC------------------------------------------------------------
---------------GAGCACGGGACAGCCAGAGCTCCGTCTGACCCTCAGGCCAACGTCTTCGTC---------CTGAGGAAGATGGTGGAGGAAGTCTTCACTGTCCTCTACAGT---------GAGGCGCTGGGGAAGAGCAGCCTGCTGCCGGTGCCGTACGACGCCATCCTGAAG
GAGCCCGGCTGCGTGGTGGCCCACGGGCTGCCCGACGGCGTGGGCCTGAAGAAGCCCTGCGAGTACGACACCAGGACGCTGATGAAGATCCTGGAGCAGAGCCACCGCATCCAGTTCTCCGTCACC---AGGCCGGCCGAAGATCCGCCTCGAGACGCCAAGACCAGCGCCGACCTTAAT
CACAACCCCGCCGCCGCC------GTGACAACGGGCGGCCACGGCTCGGCCAAGGCTGTGCCGCCGCCGCCGCCGTCGGGCTCGTCCGCCGCCTCCAGCAACGCGGTTCTGTCCAGCTTTCTGTACGGCATGCCCATGTCCTCCAAACCGCACCCCGACGGGAAGCTGGATTTCAAAGCC
ATGTCCTTCCTCAGCCTGGGCAAAGACAGAGCCGGCGGCTGGACGGCGGCCAGCGACAAGATG------GCG---GCCAAAGACGGCGGCGCCGGCGAGGAGAGC------AGAGCTGGCGAG------------------------CACGCCCAGAGTCCTCCCGGCGTCCACATCTCC
AAGAGGCTCCTCTTCTCCATCGTGCACGAGAAATCAGAAAAATGGGATTCCTTCATCCGGGAGACGGAGGACATCAACACGCTGAGGGAGTGTGTCCAGATCCTGTTCAACAGCAGATAC------GCCGAGGCTCTGGGGCTGGATCACATGGTGCCCGTTCCCTACCGCAAAATAGCG
TGCGACCCCGGGGCCGTGGAGATCATCGGTATTCCCGACCAGATCCCCTTCAAGCGGCCCTGCACCTACGGCGTTCCCAAGCTCAAGCGCATCCTGGACGAACGCCACGGCATCCGCTTCATCGTCAAACGAATGTTTGATGAAAGGATTTTTACAGCTGAAGCTGCAGGGAAGATGGTG
AGGGAGGAGGGCAAGCTCGACCTGGCCTCCGCCTCTGACGACACC---TTCCACGACGGTCTGGTAGTCCCGCCCCCCTCCGCCAGCGCCGAGCTG---------------AGCTCG------------GCC---------------------TCTGTGCCT------------------
GCAGGTCCTTCAGGAGATCGTCTTCCTGCCAAGAGGATTAAAAGCGAGCCTCCGGATGGCGACATCATTCAGGTGACGGTTCCC---------------------------GACCCCCCTACGGACCGTAGCTCCACCCCCGACCGCCCCCGCCACCCT---------------------
------------------------------CAGCGT------------AGCTCCTCCCCTCCGCTCGTCTGTGACGGCGCCTCGTGTCAGAGG------------------------------------------TCACGCCTTTGGGATGAAAGACGGACTCAA---GCT---------
------------------------------CCG------TCTTCCAGCCCGACC---TCG------------------CTCAGCATCAGAAGGTCGTCTGAAGACCTCTTCAGCGTCAAGTTCGCCGAAGCTCTAGGTCTTCCAGAACCGGCCAAGGTCCCGTACTCCAAGTTCCAGATA
TACCCGGAGGACCTGATGGTCACGGGGCTGCCGGACGGGATCTCGCTGCGCCGGCCCAACTGCTACGGAACCGCCAAGCTGCGCAAGATCCTGGCCGCCGGCAGCCACATCCAGTTCGTCATCAAGAGGCCCGAACTGCTGAGCGAGCAGGTGAAACAGGAGGTGCCCTCAAACAGCGTC
TGCGACTCA------------------------------------------------GGTCCAGTCCTAGCTGACAGTGTCCCGTGTCCAGAGTGTCTGGAGTCCAAGCTGTCCAGGATCGACCTGGCCAACACTCTGCGCGAGCAG---CAGGATCTCTTCAACAGGAAGTACGGCGAG
GCGTTGGGCATCAAGTACCCGGTCCAAGTGCCTTACAAGAGGATCAAGAACAACCCCGACTCGGTCATCATCGAGGGCCTCCCTCCTGGGATCCCCTTCAGGAAACCCTGCACCTTCGGCTCCCAGAACCTGGAGAGGATCCTGGCTGTTGCAGACAAGATCAGGTTCACCATCACCAGA
CCTTTTCAAGGACTTATTCCAAAACCA---------------------------------------------------------------------------GATGAGGACGACATCAGTCGCATGGGGGAGAAGGTGGTTCTCCGAGAGCAAGTCAAGGAGCTGTTCAACAAGAAATAC
GGGGAGGCTCTGGGCCTGGACCATTCGGTCCTGGTTCCCTACAAGCTCATTCGCGGC---------------------------------------------------------------------------------------------------------------------------
------------------------------------------------------------------------------------------------------------------------------------------------------------------------------------
------------AGCCCGGAGTCGGTGGAAGTCAGCGGCCTCCCGGAAGACGTCCCGTTCCGAAATCCCAACACCTACGACATCGTGTGCCTGGAGAAAATCCTGCAAGCTGCAGATAAGATGGTGATCAGCGTGAAGAACCAGCTCCAACCTTTCGCAGAAATCTGCAGCCAAGCTTGT
AACACA---GGAACCAACGCCTCCGTCAACAGGCGGAAGCGGAAGAGAGTCCAAGAGAGCAGCAGA------GTGGCCCCGTCCTCCGACCTGGACTTGTCCACCAACCAGATCCCA---------------------------------------------GTCATG------------
---------------CAGTGGCCCATGTACATGGTGGACTACAGCGGCGTGAACCTGCAGGTTCCAGGAAAGGTGAATTAC
>anchovy.23569_ANCH
ATGGCACAGATGGGGAAGCCAGGATGCGACGCCGTGCCGCCAAACTCGCGGGTGGACATCCGGGTGCCTCAGGTGTCTGTCAGACAGGAGATCCTCACCAGCCTGGTATCCGCACTGGACTCGGTGTGCACAGCCATGTCCAAGTTAAACGCTGAGGTGGCATGCGTCACCGTCCATGAG
GACAGCGTAATTGCCTTGGGGACAGAAAAGGGACGAGTCTTCCTTAACTCCCGGAAGGAAATTCAGTCAGACTTTCAGAAATTCTGCCGA------------------------------------------------------------------------------------------
---------------------GTGCCCTGTCTGCAAGCGCTGGCTGCGGTCAACTCCCACGGCAAAGTGGCCCGGGAGCCGGAG---CCTTGCAGTGTCATGAAAGACGCCGGCCAAGGG------------------------------------------------------------
---------------AAACAG---CAGCAGAGAGCCTCAACAGATGCTCACTCCAACATCTTCGTC---------CTCCGCAAGATGGTGGAGGAGGTGTTCAGCGTGCTTTATAGT---------GAGGCTGTTGGGAAAAGCAGCCTGGTCCCTGTGCCTTATGACCTGATTTCAAAG
GACCCCTCTTCAGTGGTTATCCATGGTTTGCCTGATGGAATCACACTACGGAAACCTGCAGAGTACGACACCAAGACCTTAATGAAGATACTGGAGCAAAGTAACCGCATCCGCTTCTCTCTCAAAAGCAGAACAATGGAAGATGTGGTTCGAGACCCCAAGCCTAACGTGGAGATGAAC
CACCACGCGGGCTCCAAGGCGGTC------AGCAGTAGCCACGTGGCCACGAAG------------------CCCTCTGGGCAAGAGGTGGCCATCAACAACTCCATGCTGCCAGGTTTTGTCTACGGCATGCCCGTGTCCGCACAGCACCACCCAGACAGCAGCAAGGAGATTAAGCCT
GTGTCCCTACACAACCTGGGGAAGGAGTGCCTGGGCATGTGGATGGCAGCCCACGAGAAGGCC------TCAGCCGCCAAGGACTGCACCGATAATGGTGATCAAATTACTTTGGCGGGAGAC------------------------CTCAGCCAGTGCCCTCCCAGCATCCACATCTCT
AAACGTCTGCTGTTCTCCATTGTACATGAAAAATCAGAAAAATGGGACTCCTTTATCAGAGAAACAGAAGACATAAACACACTACGGGAATGTGTTCAGATTCTTTTCAACAGTCGTTAT------GCCGAGGCGCTGGGTTTGGACCACATGGTTCCTGTTCCGTACCGGAAGATCGCC
TGCGACCCCGAGGCGGTGGAGATTATCGGCATCCCGGACAAGATTCCTTTCAAGAGGCCTTGCACCTACGGCGTTCCCAAGCTCAAGCGCATTCTGGAGGAGCGCCACAAGGTCCGCTTCGTCGTTAAACGAATGTTTGATGAAAGGATTTTCACA------GCTGCTGGTAAGCTCTCA
AAGGAGGAAGGTAAGCCTGACATGGGCTGCTCTGTTGAGGATGGTGTCTTCCCTGAGAACCTGAGAGTGCCCTCT---GCTGCC---CTGGAGCTGTCCTGCAACGCCCAGAGCAGCAGACCCACAAGCTCT---------------------TGCGTTAGTCCCTTGGCAGACTGCGAA
GCAGGACCTTCAGGTGACTGTGTACCCATGAAGAAAATCAAAACTGAACCACCAGATGGGGATATAATTCAGGTTACAGTACCAGAAACCACGGCTACTGCGGAAGAGCCGAGCGAGCCTCTGGCCGAGCCAGTGGCCCCAGAGCTGCGCAGCCCTGCG---------------------
------------------------------GAAGCCCACGCAGGTGAAGCG------------------------------GTATCCCAGAAA------------------------------------------TCA------------------------CCAGGCGAAGCACTAAAA
---------------------------AGA------------------GTGGTTGAAGAAGACCTCGGCGAGATGATCCTTCAGCTCCGAAAACAAGTGGAGAATCTCTTCAGCTCCAAATACACTGAGGCCCTCGGCCTGCCTGAGCTCACGAAAGTGCCCTACTCCAAGTTCCAGATG
TATCCCGAGGACCTGTACGTTACGGGCATGCCTGAGGGCATGGCCTTCAGAAGGCCCAACTGTTTCGGAGCCGCGAAGCTAAAAAAGATTCTGGCAGCTGGAACCCACATCCAGTTTGTCATCAAAAGGCCTGAATTGTTAAATGACCCTGTAAAGCCTGAGGTTCCAAGTCGAATACCA
TGTGATTCAGGT---CCT---GAGTCTAAAGAGTGTGGTGCA---------GAAGACCCAGGACCTGTCAATAAGAGACCTGCATTCACCGACAGCTTAGAGGCCAAGCTATCTCGCATTGACCTGGCCAACACTTTAAGGGAGCAAGTCCAGGACCTCTTCAACAGGAAGTATGGCGAG
GCGCTGGGCATCAAGTACCCCGTCCAAGTGCCTTACAAGAGGATCAAGAGCAACCCGGGCTCCGTCATCATCGAGGGCCTGCCGCCCGGCATCCCCTTCCGCAAGCCCTGCACTTTTGGCTCCCAGAACCTCGAGAGGATTCTGGCTGTGGCCGACAAGATTAGATTCACTATCACCAGG
CCTTTCCAGGGACTGATCCCCAAACCAGCT---------------------------CCTCGGAGGATCACCTTATTGAAGAAAGCTTATGCCTCAATAAGTGACGATGAAGAAGTAAATCGCATGGGAGAGAAGGTCATCCTGCGAGAGCAAGTGAAGGAGTTGTTCAACAAGAAATAT
GGTGAAGCTCTGGGCCTGGACCGCTCAGTTCTGGTACCGTACAAGTTGATCCGTGCC---------------------------------------------------------------------------------------------------------------------------
------------------------------------------------------------------------------------------------------------------------------------------------------------------------------------
------------AGCCCAGACTCGGTGGAGGTGTGTGGTCTCCCTGATGACATCCCCTTCCGGAATCCAAACACCTACGACATCGTTCGCTTGGAGAAAATTCTACAAGCAAGAGAAGAAATCGCCATCACAATCAAAAGCCAGCTCCAGCCCTTTGCAGAAATTTGTACACAAGCTGAA
AATACAGAAGGGAAAGAAGTATCTACTAATCGGCGGAAGCGGAAGAGAGTTCTTGAAAACAATCGTGCGTCTCTTCCATCGGGTAGTGAATCTACAGCATCAACCAATCAAATACCT---------------------------------------------GTGATG------------
---------------CAATGGCCTATGTACATGGTGGACTACAGTGGTGTGAATGTACAAGTACCAGGAAAAGTGAAGTAC
>ENSTRUP00000025329_TRUB
---------------------------------------------------------------------------------CGACAGGAGATCCTGACCAGCCTGGTGTCGGCGCTGGACTCGGTGTGCACGGCGATGGCGAAGCTCAACGCCGAGGTGGCGTGCGTCACCATACACGAG
GACAGCGTGATCGCGGTCGGCACGGAGAAGGGCCGAGTGTTCCTGAACTCCAGGAGGGAAATCCAGACCGACTTCTACAAGTTCTGTCGT------------------------------------------------------------------------------------------
---------------------------------------------------GAGTCCATCCACACA---------------CAGTCCATCCCCCACCGCCCAAATCAGAGG------GGACAGCAGCGCTCTGTTGCTGAGGGAGAAACCAGAGATCAGATTACCAACGGAGGGGAAAGG
TCCAGGATATACCCAGAACATCAGAACATAACCAGAACATCAGAACATAACCAGAACACTATAACCAGACATCAGANCCGCAGCGCCGCGGACGTCGCTCTGAAGCGCTTGTGTCCGTGTGCAGGCGAGGCGCTGGGGAAGAACAGCCTTCTCCCGGTGCCTTACGACTCCATCCTGAAG
GAGCCGGGCTGCGTGGTGGCCCACGGTCTGCCCGACGGCGTCGGCCTGAAGAAGCCCTGCGAGTACGACACCAAGACGCTGATGAAGATCCTGGAGCAGAGCCACCGCATCCAGTTCTCTGTGAAC---AGGCCGGTGGAAGATCTGCCTCGAGACGCCAAGACCAGCACCGATGTCAAC
CACAACTCCGCCTCCGCTGCCGTCGTCACGGCGAGCGGCCACGGCCCAGTGAAGGCGGCTCCGCCGGCAGGTTCCACGTCGAGCTCCGCCACCCCCAGCAGCTCGGTTCTGTCCAGCTTCCTCTACGGCATGCCCATGTCCTCCAAACCTCACCCGGACGGGAAGCTGGACTTCAAAGCC
ATGTCCTTCCTCAGCCTGGGCAAAGACAGAGCCGCCAGCTGGACGTCGGGGACGGACAAGATG------TCC---GTCAAAGACTGCGCCGCCGCCGAGGAGACC------AGACCTGGAGACACGCCCAGAGTCTCCTGGCGTTCACATCTCCAG------------------------
---AGGCTGCTCTTCTCCATAGTGCACGAAAAATCAGAAAAATGGGATTCTTTCATCCGGGAAACCGAAGACATCAACACGCTGAGGGAATGTGTTCAAATCCTGTTCAACAGCAGATAC------GCCGAGGCGCTGGGGCTCGATCACATGGTGCCTGTCCCCTACCGTAAAATAGCA
TGTGACCCCGGGGCCGTGGAGATCATCGGTATTCCCGACCAGATCCCGTTCAAGAGGCCCTGCACCTATGGCGTTCCAAAGCTCAAGCGCATCCTGGACGAACGCCACGGGATCCGCTTCATTGTCAAACGCATGTTTGATGAGAGGATTTTCACA------GCTGCTGGGAAGTTGGTG
CGGGAGGAGGGCAAACTGGACCTGGGCTCTTCTTCTGAAGACAAC---TTCCACGACAGCCTGGGCGTCCCGCCC---GCCGCCACCGCCGAGTTGCTCGGCAACGCCCACAGCAGC------------AGTTTAATGGGAGCTCATAAACTGTCTGTTCCC------------------
ACAGGTCCGTCAGGAGACTGTGTTCCTGCCAAGAGGATTAAAACCGAGCCTCCGGACGGGGACATCATTCAGGTGACGGTTCCAGTATTCCCCAGT------------CAGACCCCCCCCTCACTGACTGTAGCTACACCCCTGGACCCCCCCCCCCCA---------------------
------------------------------CACACACACAGC---TGTAGCTCCTCCCCTCAGCTCGTCTGTGACGGCGCCATGTGTCAGAAG------------------------------------------TCA------------------------ACT---CCT---------
------------------------------CCA------GCGGGCAGTTTGGTG---GAGGACATTGGTGAAATGATTCTCCAGCTGCGCAGACAGGTGGAGAATCTCTTCAGCATCAAGTTTGCTGAAGCTCTGGGACTTCCAGAACCAGCCAAGGTTCCGTACTCAAAGTTCCAGATC
TATCCAGAGGATCTGGTGGTCACTGGGCTGCCGGACGGAATCTCGCTACGCCGGCCGAACTGCTACGGAACCGCTAAACTGCGCAAGATCCTGGCAGCCAGCAGCCAGATCCAGTTTGTCATCAAGAGGCCTGAACTGTTGACCGAGCAGGTTAAACAAGAGATTCCTTCAAACAGCGTC
TGCGAATCAGAG---CTG---GACTCTAAGGAC---GCCACACCGGTAACGGAGGACGGCGCTGCTTTATCCAAGCGGCCCGGATTCACAGAGTGTCTGGAGTCCAAACTGTCCAGGATCGACCTGGCCAACACGCTGCGAGAGCAGGTCCAGGATCTCTTCAACAGGAAGTACGGCGAG
GCGTTGGGCATCAAGTACCCGGTCCAAGTGCCTTACAAGAGGATCAAGAACAACCCCGACTCGGTCATCATCGAGGGCCTTCCCCCTGGAATCCCCTTCAGGAAACCCTGCACCTTCGGCTCCCAGAACCTGGAGAGGATCCTGGCTGTTGCAGACAAGATCAGGTTCACCATCACCAGA
CCTTTTCAAGGACTTATTCCAAAACCA---------------------------------------------------------------------------GATGAGGATGACATAAATCGTATGGGAGAGAAGGTGGTTCTCCGAGAGCAAGTCAAGGAGCTGTTTAACAGGAAATAT
GGTGAAGCTCTGGGCTCCGACCATTCTGTCCTGGTTCCTTACAAGCTTATTCGCGGC---------------------------------------------------------------------------------------------------------------------------
------------------------------------------------------------------------------------------------------------------------------------------------------------------------------------
------------AGCCCAGAGTCCGTAGAAGTCAGCGGCCTTCCGGAAGACATCCCGTTCCGAAACCCCAACACCTACGACATCGTGTGCCTGGAGAAAATCCTTCAAGCTGCAGATAAAATAGTGATCAGCGTGAAGAACCAGCTCCAACCGTTCGCAGAAATCTGTAGCCAAGCTTGC
AACACAGGAGGAACAAACGCCTCCATCAACAGGCGGAAACGAAAGAGAGTCCAGGAGAGCAGCAGA------GTACCGACGTCCTCCGATCTGGAAATATCAAGCAATCAGATTCCA---------------------------------------------GTGATG------------
---------------CAGTGGCCCATGTACATGGTGGACTACAGCGGCGTGAACATGCCGGTTCCAGGAAAAGTGAATTAC
>ENSDARP00000123826_DRER
ATGGCTCAGATACGGAAGTTGGGCTGTGATGGGATGAGAACAAACTCTCGACCAGAGCTCAAAGTTCCCCAAGTCTCAGCCAGACAAGAGATCCTCACCAGCCTTGTGTCTGCTCTGGACTCGGTGTGCTCCGCCATGTCTAAGCTGAATGCTGAGGTGGCCTGTGTCACTGTGCATGAG
GACAGCGTGATCGCAGTGGGAACAGAGAAGGGAAGAATCTTCCTGAACTCCAGAAAGGAAATACAGACTGACTTTCACAAGTTTTGCAAA------------------------------------------------------------------------------------------
---------------------GTGTCCTGTCTACAAGCGCTAAACTCCATGAACTCCCACAGCAAAGTT---------CCTGAAGTAGACTGCAGCAGGACTGGCAAAGACAGCAGCGGG------------------------------------------------------------
---------------CAGCAGGGCAGACAGAGAGCCTTAACAGACACTCATTCCAACATCTTCGTC---------CTGAGGAAGATGGTGGAGGAGGTGTTCAGCGTGCTTTACAGT---------GAGGCTGTTGGGAAGAGCAGCCTGGTCCCTGTGCCTTATGACTGGATTCTCAAG
GATCCAAGTTCAGTAGTGGTGTACGGCCTGCCTGACGGTGTGACTTTGAGAAAGCCTTCGGAATACGACACCAAGACCTTAATGAAGATCTTAGAGCAGAGCAACCGCATCCGATTCATAGTCAAA---AGAACGCCGGAGGAACCCTCACGGGAAGCCAAATCCTGTCCGGAAGTCAAC
CATCACTCTTCGACCTCAAAGAGC------GCTAGCAACCACACCTCAGTCAAA------------------CCCTCAGTGCAGGAAGTATCCGCCAGCAACTCCATGCTCTCCAGCTTCCTGTACGGGATGCCCATGTCCTCCCAGCCTCACTCGGACAGCAAGCTGGACCTCAAGCCA
ACGTCACTGCACAGCATCGGCAAAGAGCGGCCGGGCATGTGGACGCCCGCCGAGGAAAAAGCC------GTTCAGGCCAAGGAATGTGCTGACAATGGCGAGCGAATAGGGCTGGCAGCAGAT------------------------CTTACCCAGAGCCCTCCCAGCATCCATGTCTCC
AAGCGCCTTCTGTTCTCCATAGTGCATGAAAAATCAGAAAAATGGGATTCGTTCATCAGGGAGACGGAGGATATCAATACCCTTCGAGAATGTGTTCAGATCCTGTTCAACAGCAGATAT------GCCGAGGCATTAGGCCTGGATCACATGGTTCCTGTGCCATACCGTAAGATCGCT
TGTGATCCTGAGGCCGTGGAGATCATTGGGATTCCCGACAAGATTCCCTTCAAGAGGCCATGCACTTACGGTGTGCCTAAACTCAAGCGCATCCTGGAGGAAAGGCACGCCGTCCGCTTCGTTGTCAGAAGAATGTTTGATGAACGGATTTTTACT------GCTGCTGGTAAAGTCGCA
AAGGAGGAGGGCAAACAGGAT---GGACCTGCCTCTGAGGATGGT---TTTCCAGAAGGCCTCAGGATCCCAAGC---TCTTCT---TTAGAGCTGGTCAGCAACACTCACAGCAGCAGATCAACCAGCTCC---------------------TGTGTCAGTCCTTTGGCCGAGTGTGAA
GCAGGGCCATCTGGGGACTGCCTGCCTTTGAAAAAGATCAAAACAGAACCCCCAGATGGTGAAATTATCCAGGTGACGGTGCCAGAATCCAGTGCTTCAACAGAGGAATCCAGTGAGCCTCAGGCTGAGCGAGTGACCCCTGACCTCTGTCGTCCCAAG---------------------
------------------------------GAGCCTGTCGCA---GAAGAT------------------------------TTAACACCGAAA------------------------------------------TCT------------------------ACACCGCAAGGGCTCAAG
---------------------------AGA------------------GCTGTT---GAAGACATCGGAGAGATGATCCTTCAGCTGCGAAAGCAAGTCGAGAGCCTGTTCAGCTGCAAGTACAGTGAGGCTCTTGGTCTGCCTGAACCAGCTAAGGTGCCGTACTCCAAGTTTCAGATG
TATCCAGATGACCTGTACGTCACGGGGCTGCCTGAAGGCATGACTTTTCGAAGGCCAAACTGTTTTGGAGCAGCTAAACTCAGAAAAATTCTTTCTGCCAGCAGTCAGATTACTTTTGTTATAACGAGGCCAGAATTGTTGACGGAACCGGTCAAAAGTGAAAGTGTCTCTAAGACGACC
TCTGAATCAGCAGAGACT---GACTCCAAAGAC---CAATCA---------GATGACCCAGGGCCTGCCTCCAAAAGACCTGGATTCTCAGACAGTTTAGAGGCCAAGCTCTCCCGTATCGACTTGGCGAACACACTACGAGAGCAAGTCCAAGACCTGTTCAACAGGAAATACGGCGAG
GCACTGGGCATTAAGTATCCTGTGCAAGTGCCTTACAAGAGGATCAAGAGTAACCCTGGCTCGGTGATTATCGAGGGCCTGCCCCCTGGCATCCCTTTCCGAAAACCCTGTACCTTCGGCTCACAGAATCTAGAGAGGATATTAGCGGTGGCAGACAAGATCTCTTTCAGCATCACAAGG
CCTTTTCAAGGGCTTATTCCCAAGCCAGCCAGTCAAATTATTTTTACCTTGACAGCACCGCGAAGGATAACCATATTGAAGAAAGGTTACACCCCAATAAGTGAAGAAGACGAGGTCAATCGAATGGGAGAGAAAGTGATATTAAGAGAACAAGTTAAAGAGCTCTTCAATAAGAAATAC
GGTGAGGCTTTGGGTCTGGATCGCTCAGTCATTGTTCCATATAAATTAATTCGAGCC---------------------------------------------------------------------------------------------------------------------------
------------------------------------------------------------------------------------------------------------------------------------------------------------------------------------
------------AATCCAGGCTCACTGGAAGTGTGTGGACTTCCAGATGATATTCCCTTCAGGAATCCTAATACTTATGACATCGTTCGGTTGGAAAAAGTCCTGCAGGCCCAAGATGAAATTACTTTCAATATCAAAACCCCCCTACAGCCTTTTACAGAGTTGTGTACTCAGTCTTGT
AATAAAGAAGGTAAAGAAGTGTCAACGAATCGACGCAAGCGCAAACGTGTACTTGAGTCCAGTCAGACATCCATGCCCACTGCAGGAGACTCAGCGCTGTCAACCAATCAGATACCT---------------------------------------------GTCATG------------
---------------CAATGGCCCATGTACATGGTGGACTATAGCGGCGTGAATGTTCAAGTTCCTGGCAAAGTCAAATAC
>ENSGACP00000027558_GACU
ATGGCTCAGATGAGGAAGCTGGCGTGCGACGGCGTCCGGACGACCTCCCGGGGCGAG---------CAGCTGGTGTCGGCCCGACAGGAGATCCTCACCAGCCTGGTGTCCGCCCTCGACTCGGTGTGCATGGCCATGTCCAAGCTCAACGCCGAGGTGGCGTGCGTCACCGTGCACGAG
GACAGCGTGATTGCCGTCGGCACGGAGAAGGGCCGAGTGTTCCTCAACTCCAGGAGGGAAATCCAAACGGACTTCTACAAGTTCTGCCACAGTGTGCAGAGGTTGAAGTCAGAGCGCTTGACAGGTGGCCTCTCAGTCACACACATGGAAGCCTTCGTTTCCTATAAACAAACTAGTATG
TGTAAGAGCCTGGCCGCAGCT------------------------------AACGCTCATACCAAAGAC---------CAGGAAGGCGATCCCGGCAAACTGAGTAAGGAT------GGC------------------------------------------------------------
---------------GAGCACGGGAAATCAAGAGCGCCATCGGACGTTCAATCCAACATCTTTGTC---------CTGAGGAAGATGGTGGAGGAAGTCTTCACTGTACTTTACAGT---------GAGGCCGTGGGGAAGAGCAGCCTGGTCCCCGTGCCTTACGAGTGGATCCAGAAG
GACCCCGGCTGTGTGGCGGCCCGCGGTTTGCCCGACGGAGTCGCCCTGAAGAAGCCCTCCGAGTACGACACCAAGACGCTGATGAAGATCCTGGAGCAGAGCCACCGCATCCGGTTCACAGTCAAA---AGGCCGGCAGAAGATGTTCCCCGGGAAGCCAAGCCCGGCGCCGACGTCAAG
CACAACTCTTCCGCC---GCCGCCACGACACCAGGCAGCCACGGCGCGGGGAAGGCCGCCGCCCACGTGGTCCCGTCGCCGAGTCCTGCCTCTTCCAGCAACTCTGTCCTGTCCAACTTTCTCTACGGCATGCCCATGTCCTCCAAGCCCCACCCGGACGGCAAGCTGGATTTCAAGCCC
ATGTCCCTCCTCAAGCTGGGCAAGGACCGGCTGGCCAACTGGACCGCGGGGACGGACAAGACGAGCACGTCC---GCCAACGACTGCGCGGCGAACGAGGATTCCACAAGACCACCCGGGGAT------------------------CAGGGTCAGAGCCCTCCTGGCATCCACATCTCC
AAGAGGCTGCTCTTCTCCATAGTGCACGAAAGATCAGAAAAATGGGACTCTTTCATTCGGGAAACTGAAGACATCAACACGTTGAGGGAATGCGTTCAGATCCTGTTCAACAGCAGATACGGTCCAGCCGAGGCTCTGGGTCTGGATCACATGGTGCCTGTCCCCTACCGTAAAATCGCC
TGCGACCCAGGGGCCGTGGAGATCATCGGCATCCCGGACCAGATCCCCTTCAAGAGACCCTGCACCTACGGGGTCCCCAAGCTGAAGCGCATCCTGGACGAGCGCCACGGGATCCGCTTCATCGTCAAACGAATGTTTGATGAAAGGATTTTCACC------GCCGCTGGCAAGATGGCG
AGGGAGGAGGGCAAGCACGACCCGGGCTCCGTGCCCGAAGACGGC---TTTCTGGACAACCTGTGCACGCCGCCC---GCCGCC---GCCGAGCCGCTGGGCAACGCTCACAGCAGC------------------------------------AGCCTGGAG------------------
GGAGGTCCTTCAGTAGATTGCATTCCTCTAAAAAGGATTAAAACGGAGCCTCCAGATGGGGACATCATTCAAGTCACCGTGCCAGCC------------------------------------------------------------CCCCCCCCCCCCCCACTTCAATTTCACCCACCT
CCTTTTCCCACCCGCAGCGGCGGAAGCCACCAGCCA------------CAA------------------------------ATGACC---------------------------------------------------------------------------ACT---GAAGGTTTGACT
---------------------------CGACCA------GCAGGGAGTCTGGTG---GAGGACATTGGTGAAATGATTCTTCAGCTCCGGAGACAAGTGGAGAGCCTCTTCAGCATCAAGTATGCCGACGCGCTGGGCCTGCCCGAACCGGCCACGGTGCCCTACTCCAAGTTCCAGATG
TACCCGGAGGACCTGTACGTCAGCGGGCTGCCCGACGGCATCTCCATCCGCCGGCCCAACTGCTTCGGAGCGGCCAAGCTGCGCAAGATCTTAGCCGCCCGCGCGCACATCCAGTTCGTCATCAAAAGGCCCGAGCTGCTGACTGAACAAGTGAGACTGGAGATGCCTTCAATGCCCATC
TGTGACCCAGAG---CCG---GACGCCGCC------GCGGATCCAGTGACGGAGGAAGGCGCCGCCGCGTCCAAGAGACCCGCTTTCTCAGAGTGCCTGGAGTCCAAGCTGTCCAGGATCGACTTGGCCAACACGCTGCGCGAGCAGGTCCAGGACCTGTTCAACAGGAAGTACGGCGAG
GCGTTGGGCATCAAGTACCCGGTCCAAGTGCCTTACAAGCGGATCAAGAACAACCCGGACTCGGTGCTCATCGAGGGTCTCCCCCCTGGCATCCCCTTCAGGAAGCCCTGCACCTTCGGCTCCCAGAACCTGGAGCGGATCCTGGCGGTCGCCGACAAAATCAACTTCACCATCACCAGA
CCGTTTCAAGGACTCATTCCAAAACCA---------------------------------------------------------------------------GACGAGGACGACATCAACCGCATGGGGGAGAAGGTGGTCCTTCGGGAGCAAGTCAAGGAGCTGTTCAACAAGAAATAC
GGTGAGGCTCTGGGCCTGGACCGCTCCGTCGCCGTCCCCTACAAGCTGATCCGCGGC---------------------------------------------------------------------------------------------------------------------------
------------------------------------------------------------------------------------------------------------------------------------------------------------------------------------
------------AGCCCGGAGTCGCTGGAGGTCGGCGGCCTGCCGGACGACGTCGCCTTCCGGAACCCGAACGCCTACGACGCGGCGTGCCTGGAGAAGATCCTGCAGGCGGCGGACAAAGTGACGTTCGAGGTCAAGAGCCAGCTGCAACCTTTTGCAGAGATCTGCAGCCAGGCGTGT
AACACG---GCAACAGACGCCTCCACCAATCGACGGAAGCGCAAGAGAGTCCAAGAGAGCAACCGG------GTCCCCGCCTCCTCCGACCTG------TCGACCAATCAGATCCCA---------------------------------------------GTGATG------------
---------------CAGTGGCCCATGTACATGGTGGACTACAGCGGGGTGAACGTGCAGGTTCCCGGCAAAGTGAACTAC
>ENSXMAP00000015349_XMAC
ATGGCTCAGATGAGGAAGCTGGCGTGTGACGGCCTGAGGGCCAGCTCCCGTGGCGAGCCGCAGGTCCAGCTGCTGTCCGCCAGGCAGGAGATTCTCACCAGCCTGGTGTCCGCCCTCGATTCAGTGTGCATGGCGATGTCTAAACTCAACGCAGAGGTGGCGTGCGTCACCGTGCACGAA
GACAGCGTGATCGCCGTGGGGACGGAAAAGGGCAGAATGTTCCTCAACTCCAGGCGGGAAATCCAAACGGACTTCTACAAGTTTTGCCGC------------------------------------------------------------------------------------------
---------------------------------------------------TTTAAAGTGTGGGAAGAC---------CAGGAAGGCGATCCCATCAAGCTGAGTAAAGAC------GGC------------------------------------------------------------
---------------GAACCTTTGAAACAGCGAGCGCCGTCAGACCCCCAGTCCAACGTCTTTGTT---------CTGAGGAAGATGGTGGAGGAAGTCTTCACCGTCCTCTACAGT---------GAGGCTCTGGGTAAAAGCAGCCTGGTCCCTGTGCCTTACGAGTGGATCCAGAAG
GACCCCGGTTGTGTGGTGGCCCACGGTTTGCCTGAGGGAGTCATCCTGAAGAAGCCCTCGGAGTATGACACCAAGACGCTGATGAAGATCCTGGAGCACAGCCACCGCATCCACTTCACAGCGAAG---AGGCAAGCTGAGGATTTGTCCAGAGAAGCCAAGCCAAGCATGGAAGTGAAC
AACAACTCCTCCGCCGCCGCCGTCGCGACGCCGAGCAGCCACAGCGCGGCGAAG------------GCAGTCACCTCGCCGAGTCCCGCCACCGCCAATAACTCGGTTCTGTCAAACTTCCTGTACGGGATGCCCATGTCCTCCAAACCCCATCCTGACAGCAAGCTGGACTTCAAACCC
GCAACCCTCCTCAACCTGGGCAAGGACAGACTGGCCAACTGGACA---------------------------------------------------GATGAGCCAACAAGGCTACCTGCTGAG------------------------CAGGGTCAGAGTCCGCCTGGAATCCACATCTCA
AAGAGGCTGCTCTTCTCCATCGTGCACGAAAAATCAGAAAAATGGGACTCGTTTATTCAGGAAACTGAAGATATCAACACTTTGAGAGAGTGCGTTCAGATCCTGTTCAACAGCCGATAT------GCGGAGGCTCTTGGTCTCGATCACATGGTGCCTGTCCCCTACCGCAAAATCGCC
TGCGACCCGGGAGCCGTGGAGATCATCGGCATCCCAGATCAAATCCCCTTCAAGAGGCCGTGCACATACGGCGTGCCCAAGCTCAAACGCATCCTGGATGAGCGCCACGGAATACGATTCATCATTAAACGGATGTTTGATGAGAGGATTTTTACT------GCTGCAGGCAAGATTGCC
AGAGAGGAGGGCAAGCTTGACCCGGGCTGCGTGCCTGAAGACGGT---TTCTCTGACTGCCTGGGCTTCCCTCCC---ACCGCA---GCTGAGCTGCTCAGCAGCAGACAGTATGTATGTATCACATGT---------------------------------------------------
------CCTTCGGGAGACGGAGCTCCTCTGAGGAGGATTAAAACGGAGCCTCCAGATGGAGACATCATTCAGGTCACAGTGCCTGTT------------------------------------------------------------TGGTCACCCTTA---------------------
------------------------------CAGAAA------------AAT------------------------------ATGACGAATTCCACATGTGAAAACCGTGTTTCACAAAATAGTTCTTATTTTATTTCA------------------------ACT---GAAGCTTCGTCT
CCCAGTGGAGCGCCTCAAAGCATCAGGAGACCCACTGAAGCGGGGAGTCTGGTG---GAGGACATCGGCGAAATGATCCTTCAGCTTCGGAGGCAAGTGGAAAACCTCTTCAGCATCAAGTACGCCGAAGCTTTGGGTCTTCCAGAACCAGCCAAGGTGCCGTACTCAAAGTTCCAGATG
TACCCAGAGGATCTGTACGTCACCGGCCTGCCAGAGGGAATCTCCCTCCGAAGGCCCAACTGTTTCGGAGCGGCCAAGCTACGCAAGATCCTGGCTGTTAGCGGTCAGATCCAGTTTTTTATCAAAAGGCCTGAACTTTTAGCCGAGCAAGTTAAACAAGAGATGCCTTCGATGCCCGTT
TGTGATGCAGAG---CCA---GACGCCAAGGAC---AGCGCGCCA---GCGGAGGACACAGCTGCTTTATCCAAGAGACCCGGATTCTCAGAGTGCATGGAGTCCAAGCTGTCCAGGATCGACTTGGCCAACACGCTGCGGGAGCAGGTCCAGGATCTGTTCAACAGGAAGTACGGCGAG
GCATTGGGCATCAAGTACCCCGTCCAAGTGCCTTACAAGAGGATCAAGAACAACCCGGACTCGGTCATCATCGAAGGCCTCCCCCCCGGCATCCCCTTCAGGAAGCCCTGCACCTTCGGCTCCCAGAACCTGGAGCGGATCCTGGCGGTCGCCGACAAAATCAGCTTCACCATCACCAGA
CCATTTCAAGGACTTATTCCCAAACCA---------------------------------------------------------------------------GACGATGACGACATCAACCGCATGGGCGAGAAAGTGGTCCTCCGAGAGCAAGTCAAGGAGCTTTTCAACAAGAAATAC
GGCGAGGCGCTGGGCTTGGACCGCTCCGTCGTCGTGCCGTACAAACTGATCCGCGGC---------------------------------------------------------------------------------------------------------------------------
------------------------------------------------------------------------------------------------------------------------------------------------------------------------------------
------------AGTCCGGAGTCCGTGGAGGTCGGCGGTCTTCCAGACGACGTCCCCTTCCGAAACCCCAACACTTACGACATCGTGTGCCTGGAGAAAATCCTTCAAGCTGCGGATAAAGTAACGTTCAACATCAAGAGCCAGCTCCAGCCTTTTGCAGAGATCTGCAGCCAGGCTTGT
AACACA---GGAACAGACGCCTCCACTAACCGACGGAAACGCAAGAGAGTCCAGGAGAGCAGCCGC------ATACCCGCCTCCTCCGACCTGGGGATATCAGCCAATCAGATTCCAGGG------------------------------------------TTGCAAAAAAATGAAGCA
GTGCTGAGCTGTTTGCAGTGGCCCATGTACATGGTGGACTACAGCGGCGTGAACGTCCAGGTTCCCGGGAAAGTCAATTAC
