# Supplementary material for: Global expression pattern of genes containing positively selected sites in European anchovy (Engraulis encrasicolus L.) may shed light on teleost reproduction
Source: PLoS One. 2023 Aug 11;18(8):e0289940. doi: 10.1371/journal.pone.0289940 (PMC10420382; doi:10.1371/journal.pone.0289940)
Supplement: S1 File — (ZIP) [file pone.0289940.s008.zip › alignments/anchovy.2356_ANCH.fas]

>ENSONIP00000025689_ONIL
ATGTTTGCAGTAAATTCCCAAAGTGTTGCCTCTATTGACACACATTACAAATTTACCCTACAGGGTTTATTTTGGAGAGGTGGGGTGGTTAAAACTTTGCATTATTGGTTTCAGCAAGGCGTCACGTCATCATCCAGCCTTTTGAAACTGAAATGT------------------------
---------------------------------------------------------------------------------------------CAA---------------CAACTGGGTTGGTGTCAGGCGCCA---------CACAAGCGAAGCCGTGTTTCTTGTTCTTCACGTCAT
GCCCAGCAGTGGTGGTGCAGTCGGCGCTCTGTGGTATGTGCTCTGCGGGGGCGGGAGTTCAGACCTCAACAACAGCATGAGTTGCGG------------------------------------CTCCCCGGCATTCTTAAGGAGAGGGAGTTTTCTCTTGGGCGGCTCAACAAAGTGTTT
GCCTCACAGTGGCTCAATCATCGGCAGGTGGTGTGTGGGACAAAATGCAACACGCTTTTCGTAGTTGATGTACTGACAGGACAGATCACACGCATTCCCATGCTGAAAGACAGAGAGTGTCATGATGGAGGCTCT------------GGGGAGGTGGGTCCAGTGGTGCCTGGTCGCAAT
TATCACTTAACAGAAATCTCCCATACCCGG---------------------------------TTGGAC---CAGCAAGGCTGTGGGATCCACGCTATTGAACTCAACCCCTCGAGGACACTGCTTGCCACAGGAGGAGACAATCCTAACAGCCTGGCCATCTACCAACTCCCTACACTA
GACCCTGTTTGTGTTGGCGATGACGGTCACAATGACTGGATATTCTCAATAGCATGGATCAGTGACAACATGGCAGTTTCTGGGTCCAGAGATGGCTCCATGGGACTGTGGGAGGTTACAGAAGAAGTAATGAGCCAGGCTGAGAGAAGTCAATATGAGACGTCAGTGCCCTCCTATGCC
CACATCTCCCACCGTGCCCTCAAGGACATCCCCAAGGAATACACCAACCCATACAACTGTAAAGTCCGTGCTCTGGCCTTCAATAACAACCATAAAGAACTGGGTGCCGTTTCCTTGGATGGCTATTTCCACCTCTGGAAAGCTGAGCATAACTTGTGCAAGATATTGTCCACCAAGCTG
CCTCATTGCAAAGAAAATGTGTGCCTGGCATATGGACAGGACTGGTCAGTGTATGCTGTAGGCTCTCAGGCCCATGTTTCTTTTCTGGATCCACGGCAGCCTACACACAGCATCAAGTCAGTTAGTTCAAGAGAGAGAGGAAGTGGCATCCGTTCAGTGAGTTTCTATGAGCACATCGTA
ACTGTGGGTACTGGCCAAGGTTCTCTTCTCTTCTATGACATCCGGGCTCAGAGATTCCTGGAGAACCCTTTTAATCCAAAC---------GGAGGGTATCGGAAGTGCCCTGGAGATGGCATCCTCAAGCTCACTACAGGAAAAGGCTGGCTGAATCACGATGAGACGTGGAGGAGTTAC
TTCTCAGACATTCATTCCTTCCCCAATGCAGTGTACACCCACTGCTATGACGACTCTGGCACCAAGCTGTTTGTAGCAGGTGGACCGCTCTGTTCCGGCCTGCACGGCAACTACGCAGGATTGTGGAGC
>ENSTNIP00000013587_TNIG
------------------------------------------------------------------------------------------------------------------------------------------------------------------------------------
---------------------------------------ATGGCGAGAAAAACAGTTAGCAGGAAAAGGAAGGCAGAAGAGCCCAAGAACCAACAACAGGCACAGCACCCTCAGCTGGGCAGGTGCCAGACTCCA---------CACAAGCGGAGTCGCGTTTCCTGTTCATCGCGTCAT
GCCCAGCAGTGGTGGTGCAGCCGCCGCTCGGTGGTGTGGGCTCTCCGGGGACGGGAGTTCAGGCCTCAGCAGCAGCACGAGCTGAGGCTGGAGCGGAGCCTGCGGGGCTTTGCTGCCGGCAGGCTCCCGTGTATCCTCAAGGAGAGGGAGTTCTCTCTTGGGCGGCTCAACAAGGTGTTT
GCTTCCCAGTGGCTGAACCACAGGCAGGTGGTCTGTGGGACCAAGTGTAACACGCTTTTCGTAGCCGATGTCCTGACGGGACAGATAACGCGCATCCCCATGTTGAAAGACCGGGAATCC------------------------------------------------------------
---------------AGCTCCCGCTCCCGG---------------------------------ATCGAC---CAGCAGGGCTGCGGGATCCACGCCATTGAGCTGAACCCTTCCAGAACTTTGCTAGCCACAGGAGGAGACAACCCAAACAGCATAGCCATCTATCAGCTGCCGACCCTG
GACCCCGTGTGCGTTGGAGACGACGGACACAATGACTGGATCTTCTCCATAGCGTGGATCAGCGACAACATGGCAGTTTCAGGGTCCAGGGATGGTTCCATGGGCCTGTGGGAGGTGACGGAGGAGGTTCTGAGCCAGACGGCGCGCGCTCAGAGCGAGGAATCCATGCCCACCTATGCC
CACATTTCTTACCGCGCACTTAAGGATATCCCAAAGGAGTACACCAACCCGTACAACTGTAAAGTTCGTGCGTTGGCCTTCAACAACAACCACAAGGAACTGGGTGCTGTGTCCTTGGATGGTTATTTCCACCTCTGGAAAGCTGAAAACAACCTTTGCAAGCTTCTGTCCACTAAGCTG
CCTCACTGCAAAGAGAACGTGTGCCTGGCCTACGGGCAGGACTGGTCGGTGTATGCTGTGGGCTCTCAGTCCCACGTTTCCTTCCTGGATCCCCGGCAGCCGGCGCACACCATCAAGTCTGTCAGCTCTCGGGAGAGAGGAAGTGGCATCCGTTCAGTGAGCTTCTATGAGCACATAGTG
ACGGTGGGCACCGGCCTGGGCTCCCTCCTCTTCTACGACATCCGTGCTCAGAGATTCCTGGAGAAGCCCTTGAATCTCACC---------GGCGGGTACCGGAAGTGTCCAGGAGAAGGCATCCTGAAGCTGACGACGGGGACAGGCTGGGTGAATCACGACGAGACGTGGAGGAGTTAC
TTCTCAGACGTTCATTCCTTCCCCAACGCGGTCTACACGCACTGCTACGACAACTCCGGCACCAAGCTGTTTGTGGCGGGCGGGCCGCTTTGTTCCGGCCTGCACGGCAACTACGCGGGGCTGTGGAGC
>anchovy.2356_ANCH
------------------------------------------------------------------------------------------------------------------------------------------------------------------------------------
---------------------------------------ATGGCGAGAAAAACAGTTAGCAGGAAAAGGAAAGCAGGAGATCCCAAGGAACAACAA---------------CAG---GGGGGCTGGGGCAGTGCTGGTGCTGGGCAGAAGAGGGCACGCTTGTCGGCATGCTCACGGCAC
GCCCAGGAGTGG---CGCTGCCGGCGCTCGGTGGTGTGGGCTCTGCGCGGGCGCGAGTTCCGGCCGCAGCAGCAGCACGAATGGCACCTCCAGCGCAACCTGCGCGGCTTCGCCGCCTCCCGCCTGCCCGCCATCCTGAGCGAGCGGGAGTTCTCCCTTGGACGCCTCAACAAGGTGTTT
GCCTCCCAGTGGCTCAACCACAGGCAGGTCGTGTGTGGGACCAAGTGTAATACGTTGTTTGTGGTGGATGTGCTGACGGGGCAGATTACGCGCATCCCCATGCTGCGGGATCGTGAGCGGCGTGGGCTGGGCTCCATGGGGGTGAGGGGCATCCCAGGCTCCCTGGTGCCG---------
---------------AGCTCGGGCTCCCCG---------------------------------CTGGACAACCAGCAGGGTTGCGGCATCCACGCCATCGAGCTGAACCCCTCGGGCACACTGCTGGCCACCGGCGGAGACAACCCCAACAGCCTGGCCATCTACAGGCTGCCCACACTA
GACCCCGTCTGTGTCGGAGATGATGGGCATAATGACTGGATTTTTTCCATTGCTTGGATCAGTGACAGCATGGCAGTGTCTGGCTCCCGTGACGGCTCCATGGGGCTGTGGGAGGTGTCAGAGGAGGTGCTGAGCCAGGCGGAGCGGCGGGAGGACGAGGAGGGCGTTCCCGGCTACACG
CACATCTCCCACCGCGCCCTGAAGGACATCCCCAAGGAGTACACCAACCCCTACAACTGCAAAGTCCGCGCCCTAGCCTTCAACAATAGCCATAAGGAACTTGGTGCTGTATCACTGGACGGATACTTCCACCTTTGGAAGGCTGAGGATAACCTGTGCAAGGAGCTCTCCACAAAGCTG
CCTCACTGTAAAGAGAATGTGTGTCTGGCGTATGGGCTGGACTGGTCGGTGTACGCGGTGGGCTCTCAGGCCCACGTGTCATTCCTGGACCCTCGGCAGGCCTCGCAGAACATCAAATCAGTCAGCTCAAGGGAGCGCGGCAGTGGCATCCGCTCGGTGAGCTTCTACGAGCACATTGTG
ACGGTGGGCACTGGCCAGGGGTCACTGCTCTTCTACGACATCCGTGCCCAGCGCTTCCTGGAAGACCCCACTTGCCCAGCGGGATGCCAGGGTGGCTACCGCTCACGACCAGCAGAAAGCATCCTGAAACTCACCACTGGCAGAGGCTGGCTGAATCACGACGAGACGTGGAGAAGCTAC
TTCTCCGACATCGGCTCCTTCCCCAACGCGGTGTACACCCACTGCTACGACGCCTCTGGCACCAAGCTCTTTGTGGCAGGCGGGCCCCTTTGCTCCGGCCTGCACGGGAACTATGCCGGCCTGTGGAGT
>ENSTRUP00000038833_TRUB
------------------------------------------------------------------------------------------------------------------------------------------------------------------------------------
---------------------------------------ATGGCGAGAAAAACAGTTAGCAGGAAAAGGAAGGCAGAAGAGCCCAAGAACCAACAA---------------CAGCTGGGCTGGTGTCAGACACCA---------CACAAGCGGAGTCGTCTTTCCTGTTCGTCGCGTCAT
GCCCAGCAGTGGTGGTGCAGCCGCCGCTCGGTGGTGTGGGCCCTCCGGGGACGGGAGTTCAGGCCCCAGCAGCAGCACGAGCTGAGGCTGGAGCGCAGCCTGCGCGGCTTCGCTGCCGGCAGGCTGCCGTGCATCCTCAAGGAGAGGGAGTTCTCTCTTGGGCGACTCAACAAGGTGTTT
GCGTCCCAGTGGCTGAACCACAGGCAGGTGGTGTGTGGGACCAAGTGTAACACGCTTTTTGTGGCCGATGTCCTGACGGGACAGATAACGCGCATCCCCATGTTGAAAGACCGGGAATGTCAAAGCGTGGACGCC------------GCGGTGGTCGGCGCAACAGTGGCCGCTCAGCGT
TACCAATCTACAGTCGGCTCCCGTTCCCGG---------------------------------ATGGAC---CAGCAGGGCTGCGGGATCCACGCCATTGAGCTGAACCCCTCCAGAACTTTGTTAGCCACCGGAGGAGACAACCCAAACAGCATAGCCATCTACCAGCTGCCCACCCTG
GACCCCGTGTGCGTTGGAGACGATGGACACAATGACTGGATCTTCTCCATCGCGTGGATCAGCGACAACATGGCGGTCTCAGGGTCCAGAGATGGTTCCATGGGCCTGTGGGAGGTGACAGAGGAGGTTCTGAGCCAGACGGCTCACGCTCAGAGCGAGGAGTCGATGCCCTCCTACGCC
CACATTTCTTACCGTGCACTTAAGGACATCCCAAAGGAGTACACCAACCCGTACAACTGTAAAGTTCGTGCTTTGGCCTTCAACAACAACCACAAAGAACTGGGCGCCGTGTCCTTGGACGGCTATTTCCACCTCTGGAAAGCTGAAAACAACCTTTGCAAGCTTCTGTCCACTAAGCTG
CCTCACTGCAAAGAGAACGTGTGTCTGGCCTACGGGCAGGACTGGTCGGTGTACGCCGTCGGCTCGCAGTCCCACGTGTCCTTCCTGGATCCTCGGCAGCCGGCGCACACCATCAAGTCTGTCAGCTCCAGGGAGAGAGGAAGTGGGATCCGTTCGGTGAGCTTCTACGAGCACATAGTG
ACGGTGGGCACTGGCCTCGGCTCTCTGCTCTTCTATGACATCCGTGCCCAGAGATTCCTGGAGAAGCCTTTGAATCTCACC---------GGCGGTTACCGGAAGTGTCCGGGAGAAGGCATCCTGAAGCTGACGACGGGGAAAGGCTGGGTGAATCACGACGAGACGTGGAGGAGTTAC
TTCTCGGACGTCCATTCCTTCCCCAACGCGGTCTACACGCACTGCTACGACGACTCCGGCACCAAGCTGTTCGTGGCGGGCGGGCCGCTGTGTTCCGGCCTCCACGGGAACTACGCAGGGCTGTGGAGC
>ENSDARP00000086448_DRER
------------------------------------------------------------------------------------------------------------------------------------------------------------------------------------
---------------------------------------ATGGCGAGAAAAACAGTTAGCAGGAAAAGGAAAGCAGAGGAGCCCAAGGAACAACAG---------------TTT---GACTGGTGTCAGTCTGCG---------TTTAAGCGTCCCCGCGTGTCCAGCTCCGTGCGTCAT
GCCCAGCACTGGTGGCAGAGCCGGCGGTCAGTGGTGTGCTCGGTGAGAGGCAGAGAGTTCCGGCCGCAGCAGCAGCATGAGTGGAGCTTTCAGAGAAGTCTGCGGGGATTCGCCGCCGGACGCATCCCAGGAATCCTCAGAGAGAGAGAGTTCTCCCTCGGCCGACTCAATAAGGTGTTC
GCTTCCCAATGGCTCAACCACAGGCAGGTGGTGTGCGGGACCAAATGCAACACGCTGTTTGTAGTGGACGTCCTCTCAGGACAGATAACAAGGATACCCATGCTGAAGGACAGAGAGGGCCGAGGAGAAGTCTCCCAGGGTTTGGGTGGAGTG---------------------------
---------------------GGAAGCCCTTTCCATTTCCACAATCCAGGATCGGTTGGCGGTCTTGATGTGCAGCAGGGATGTGGCATCCACGCCATAGAGCTGAACCCTTCTCGTACACTACTGGCCACTGGCGGAGACAATCCCAATAGCCTCGCAGTGTACAGACTTCCCACACTC
GACCCAGTCTGCGTCGGGGATGACGGCCACAATGACTGGATTTTTTCCATTGCGTGGATCAGTGATACCATGGCAGTCTCAGGATCTCGTGATGGTTCCATGGGTCTGTGGGAGATTTCAGAGGACGTTCTGTCTCAGGCTGAGAAGCGCCAGAATGTGGAAGGTGTTCCTGGTTACTCC
CACATCTCTCACCGGGCTCTTAAGGACATCCCGAAAGAATACACTCACCCCTACAATTGCAAAGTGCGCGCACTGGCCTTCAACAACAGCCATAAGGAGTTGGGAGCCGTTTCTTTAGATGGATATTTCCATTTGTGGAAGGCAGAAGACAACCTGTCCAAGGAGCTTTCTACAAAACTC
CCTTACTGTAAGGAGAATGTTTGTCTGGCTTACGGGCTGGACTGGTCTGTTTATGCAGTCGGTTCTCAGGCACACGTTTCCTTCCTCGACCCCCGGCAATCTTCTCAGAACATCAAATCCGTGAGCTCCAGAGAGCGTGGCAGCGGTATTCGCTCTGTGAGCTTCTATGAACACATAGTG
ACGGTAGGCACTGGTCAGGGTTCCTTGCTCTTCTATGACATCAGGGCCCAGCGTTTTCTGGATGGCCCATCCAGCACACCC---------GGCGGGTACCGGAATCGCACTGCAGAGGGCATCCTGAAACTCACCACAGGAAGAGGATGGCTGAATCACGACGAAACGTGGAGAAGCTAC
TTTTCCGACATCCGCTCGTTCCCGAACGCTGTGTACACGCACTGCTATGACGACTCCGGCACCAAGCTCTTCGTAGCCGGCGGCCCGCTGTGTTCGGGCCTACACGGAAACTACGCCGGCCTCTGGAGC
>ENSGACP00000011700_GACU
------------------------------------------------------------------------------------------------------------------------------------------------------------CCTCCATCAATGCCTCCTCCACTT
CTGTTACAATCTCCTTATTGTGGAGATGAATCGCAAATTATGGCGAGAAAAACAGTTAGCAGGAAAAGGAAGGCAGGAGAGCCCAAGGACCAACAA---------------CAGCTGGGATGGTGTCAAGCACCA---------AACAAGCGTAGCCGCGTTTCTTGTTCATCACGTCAT
GCCCAGCAGTGGTGGTGCGGCCGGCGCTCGGTGGTATGTGCCCTGCGGGGGCGGGAGTTCAGACCCCAACAGCAGCACGAGTTAAGGCTGCAGCGGAGCCTCCGGGGCTTTGCAGCCGGCAGACTCCCCAGGATCCTCAAGGAGAGAGAGTTCTCCCTGGGGCGACTCAACAAGGTGTTT
GCCTCTCAGTGGCTCAACCACAGGCAGGTGGTGTGCGGTACCAAGTGTAACACGCTCTTTGTAGCTGATGTCCTAACGGGACAGATAACACGCATCCCCATGATGAAGGACCGGGAGTGTCGTGGG------------------------------------------------------
---------------------------------------------------------------ACAGAC---CAGCAGGGCTGTGGGATCCACGCTATTGAACTCAACCCCTCTGGAACGCTGCTAGCCACTGGAGGAGACAACCCTAACAGCCTGGCCATCTACCAGCTGCCCACATTG
GATCCCGTTTGTGTGGGAGATGAAGGTCACAATGACTGGATCTTCTCTATTGCATGGATCAGTGACAACATGGCAGTGTCTGGGTCCAGAGACGGCTCCATGGGCCTATGGGAGGTGACCGAGGAGGTAATGAGCCAGGCGGAGCGAAGTCAGAGTGACGAGGCGGTACCGTCATACGCC
CACATATCCCACCGTGCACTCAAGGATATCCCCAAGGAGTACACTAACCCATACAACTGTAAGGTCCGTGCCCTGGCCTTCAACAACAACCATAAAGAACTGGGGGCTGTGTCTTTGGATGGCTATTTCCATCTCTGGAAAGCTGAGCACAACCTGTGCAAGATTCTGTCCACCAAGCTG
CCTCACTGCAAAGAGAATGTGTGTCTGGCGTATGGACAGGACTGGTCGGTGTACGCTGTGGGTTCCCAGGCCCATGTTTCCTTTCTGGATCCACGGCAGCCTACACACAGCATCAAGTCTGTCAATTCAAGAGAGCGAGGAAGTGGGATCCGTTCAGTGAGTTTCTACGAGCACATCGTG
ACAGTGGGCACCGGGCAAGGTTCCCTTCTCTTCTACGACATCCGGGCTCAGAGGTTTCTAGAGAACCCTTTGAATTCAGGC---------GGAGGGTACCGAAAGTTCCCCGGAGACGGCATCCTCAAACTCTCTACCGGGAAAGGCTGGCTGAATCACGATGAGACGTGGAGGAGCTAC
TTCTCAGACATTCATTCCTTCCCCAACGCGGTGTACACCCACTGCTACGACGATTCTGGCACCAAGCTGTTTGTAGCAGGTGGGCCGCTCTGCTCCGGCCTGCACGGCAACTACGCAGGACTGTGGAGC
>ENSXMAP00000001394_XMAC
------------------------------------------------------------------------------------------------------------------------------------------------------------------------------------
---------------------------------------ATGGCGAGAAAAACAGTTAGCAGGAAAAGGAGAGCAGGAGAGCCGAAGGACCAACAA---------------CAGCTGGGCTGGTGTCAAGCGCCA---------CAGAAGCGGATCCGTATTTCTTGTTCGTCGCTGCAT
GCTCAGCAGTGGGGCGGCAGTCGCCACTCCGTTGTGTGCGCTCTCCGTGGACGCGAGTTCAGGCCCCAGCAGCAGCATGAGTTGCGGCTCCAGCGGAGCCTGCGTGGTTTCGCGGCCGGCAGGCTCCCTGGGATCCTCAAGGAGAGGGAGTTTTCTCTGGGACGGCTGAACAAGGTGTTT
GCTTCGCAGTGGCTCAACCATAGACAGGTGGTGTGTGGGACCAAGTGCAACACGCTTTTTGTCGTTGATGTCCTGACGGGGAAAATAACACGCATCCCAATGCTAAAGGACAGGGAGTGTAGTGATGCAGGCTCT------------GGGACAGTGGGTGCTATGACAACAGGGCGGCAA
TATCTCCCAACAGGGGGCTCTCATGCCCGG---------------------------------TTGGAC---CAGCAGGGCTGTGGCATACATGCAATTGAACTCAACCCCTCAAAAACTCTGCTTGCCACTGGAGGAGATAACCCCAATAGCTTAGCCATCTACCAGCTGCCAACACTG
GACCCTGTTTGTGTTGGAGATGATGGTCACAATGACTGGATTTTCTCCATAGCGTGGATCAGTGACACCATGGCTGTTTCTGGGTCCAGAGACGGCTCCATGGGTCTGTGGGAGGTCACAGAGGAAGTAACCGGTCAGTCTGAGAGGAGTCCGAGTGACGACACGGTACCATCTTACGCG
CACATCTCCCACCGTGCCCTGAAAGACATTCCCAAGGAGTATACCAACCCATACAACTGTAAAGTTCGGGCTCTGGCCTTCAATAACACCCATAAAGAGCTGGGCGCTGTGTCCTTGGATGGTTATTTTCACCTCTGGAAAGCAGAGCATAATTTGTGCAAGATACTGTCCACCAAGCTG
CCTCACTGCAAAGAGAATGTGTGTTTAGCATATGGACAGGACTGGTCCGTGTACGCTGTGGGTTCTCAGGCCCATGTTTCCTTTCTGGATCCACGCCAGCCTACCCACAACATCAAGTCTGTTAGTTCTCGAGAGAGAGGAAGCGGGATCCGATCCGTGAGTTTCTATGAGCACATTGTG
ACTGTGGGTACCGGTCAAGGTTCTCTCCTCTTCTACGACATCCGGGCTCATAGGTTCCTGGAGAACCCTTTCAATCCATCC---------AGCGGGTATCGGAAGGGTGCCCCGGATGGCATCCTTAAGCTAACCACAGGGAAAGGCTGGCTGAATCATGATGAAACATGGAGGAGTTAC
TTCTCAGACATTCATTCCTTCCCCAACGCTGTGTACACCCACTGCTATGACGACTCTGGTACCAAGCTGTTCGTAGCCGGTGGGCCGCTCTGCTCTGGCCTGCACGGAAACTACGCAGGACTGTGGAGT
