# Supplementary material for: Global expression pattern of genes containing positively selected sites in European anchovy (Engraulis encrasicolus L.) may shed light on teleost reproduction
Source: PLoS One. 2023 Aug 11;18(8):e0289940. doi: 10.1371/journal.pone.0289940 (PMC10420382; doi:10.1371/journal.pone.0289940)
Supplement: S1 File — (ZIP) [file pone.0289940.s008.zip › alignments/anchovy.23738_ANCH.fas]

>ENSONIP00000018677_ONIL
------ATGGCTGTATCGAGACTTGATCGATTATTTATCCTGCTCGACACTGGAACCACACCAGTAACCAGGAAAGCAGCAGCCCAGCAGCTTGGAGAAGTGGTCAAACTCCACCCACATGAGCTTAATAACCTCTTATCAAAGGTCTTGACCTATCTAAGGAGTCCCAATTGGGACACC
CGTATAGCAGCAGGCCAAGCTGTAGAGGCCATTGTGAAGAATATTCCTGAATGGAAACCGGCTCCAAAACCTAAAGAAGAGTCTTGT---GAAGACCTGTCTCCAGAAGAAACATCTTGCGACCGGTTGAGTTTCTACCACTTTGACATCTCTCGCCTGCTGAAACACGGGGCGTCTCTG
CTGGGATCTGCTGGGGCCGAGTTTGAGCTGCAGGATGACAAAACTGGTGAGATGGACCCCAAAGAACGTCTTGCATGCCAGAGAAAGCTTCTTCAGAAGAAGTTGGGTCTAGATATGGGTGCCGCTATTGGTATGAACACAGAGGAGCTGTTCAACGACGAGGACCTGGACTATACCTGT
CAACCCAATGCCCTCAGAGCACACGGAAGCAAAGCCACAGCTGGATCCAGCTCCGGAAACCACTTGACCATTCAGGCAGCTGAATTGATCGACTCAGAGTTCCGACCAGGCATGAGCAGTCGTCAGAAAAATAAGGCTAAGAGGATGGCCAAATTAGTGGCAAAGCAAAGATCCAGAGAC
GTGGATCCTAATGAAAAGAGTAACGACAGTTTTGAAGGTGAACCTGAGGAGAAACGAAGAAAAACCACCAACGTAGTCACTGAGCAACCAGCAACAGAGCATAAGATCCTAGTCGACAACGTTCCAGATAACTCCAGTCTGTTCGAGGAGACAAACGAGTGGCCTCTGGAGAGCTTCTGT
GAGGAGCTTTGCAATGACCTCTTCAATCCCTCGTGGGAGGTTCGTCATGGTGCAGGCACTGGTCTTAGAGAAATCCTCAAGTCCCATGGTGCTGAGGGAGGGAAGGTGGTGGGAAGCACTGCAGAACAGATGTTACGGCAGCATCAGGAATGGATAGAAGACGTGGTCATCCGGCTGCTG
TGTGTCTTTGCTTTGGACCGCTTTGGCGATTTTGTATCTGACGAGGTAGTGGCTCCTGTTAGGGAGACATGTGCTCAGACACTGGGTGTGGCCCTTCGCCACATGAATGTATCTGGTGTTTCGAGGACTGTAGATGTCCTGCTGAAGCTGCTGAAAGAGGACCAGTGGGAGGTGCGCCAT
GGAGGCCTGCTGGGGATCAAGTATACCTTGGCTGTTCGTCAGGACTTGATTGCTGTTTTACTTCCCCGTGTGCTCCCTGCAATCACAGACGGCCTACAGGACTTGGATGACGATGTCAGGGCCGTGGCAGCTGCAGCCCTCATCCCTGTGGTCAGGGGCTTGGTGCAGCTACTGCCCAAT
AAGGTACCCTTCATAGTGAACACACTATGGGATGCACTTTTAGACCTGGATGATCTCACTGCTTCCACCAATAGTATTATGACTTTGCTGTCCTCGCTGCTAACCTATCCACAGGTTCGACAATGCAGCATGCAGCAGTCACTAACTGTTCTGGTTCCTCGGGTATGGCCGTTCTTGAGA
CACACAATATCATCAGTAAGGCGAGCAGCACTGGAAACGCTTTACACACTACTGTCTAAAGCTGACCAGAGCTGTGCAGCGTGGATAAATCCCATCCTACAAGATATGCTGCGGCATATCTTCCAGTCTTGCATACTGGAGAGCAATGAGGAAATCCTTGAACTGATCCTTAAGGTGTGG
ATGGAGCTGCTGTCTCAGGCCCCCCAACAGTATGTGGTAGCAGCCAGCTGTCCATGGATGGGTGCCTGGCTCTGTCTCATGATGCAAGCTTCCCACATTCCAATAGACCTGAACATGCTGCTGGAAGTAAAAGCCCGCTCCAAGGATAAATGTGGCACAAAGGGACGTCAA---------
GCGAGCAGT---CAAGTGAAGGAAACTGTTCAGGAATATATAGCGGGTGCAGAGACGGTGACAGATGACTCAGTGACGAGGGACTATGTAGTAGTCCGTGCTCGACTTATGGCTGCCAAATTGCTGGGGGCTTTGTGTCGGTGTATTTGTGACCCTCAGCTCAATGCTGCATCCCAGGAG
ATCAGACCAGCAGAATCTTTGGCTCAGCTATTGCTCTTCCATCTCAACTCCAAGTCTGCCCTGCAGCGTATCGCAGTGGCATTGGTGCTTTGTGACTGGGCTGCACTGCAGAAGGATTGTCAGTTGGTGTCGTCCACCGTGCTGCCTCGTCTTCTGGCCATTCTGTCTGAGCAGCTGTAC
TATGATGAGATCGCCATCCCCTTCACACGCATGCAGAATGAGTGCAAGCAGCTGATTGCACTGCTTGCTGATGCCAACATAGACCTCAAGGACCGCCTCAATTGTAACGTTTTCACCATTGATCAAGCCAATGAGCTGGTA------------------ACCACCATCTTTACAGAGTCA
ACAGCAGGTTTGAATGTGAAGTCCAAACAGTGGCCAGCCCTAGACAGCAAACGACAGCAGGCTCAAGCGACTGTGATGGAGACCAGCACAGAATGGCAGCAGCTGCATCTGCGCGTGCACATGATCGCAGCCTGTGCCGTGATTAACCTGCAGGTGCTCCCCGACAAACTGAACCCACTG
GTCAGGCCTCTGATGGAGGCCATCAAGAGGGAGGAGAACACCCTGATCCAAGGTTATGCTGCCTCTTTTATAGCCAAGTTGCTTCAACAGTGTGCCGGACGCTCGCCATGCCCCAACCCTAAGATCATCAAAAACCTCTGTGCCTCAGCCTGCGTGGACTCTGCAACCACGCCCTCATCT
GCTTGCCCCGTACCTCCA---------------------------ACACAGGAAAATGCCAAAGGGGGTGGCTTGGAGAAAGACGGCATGCATCACATGGTCAATAAATCTCGAGGTATCATCACTCTGTATCGCCACCAAAGAGCTGCATTTGCCATCACCAGTAAGAGGGGTCCAGCT
CCTAAAGCCCCAAAA---AACCCAACCACAGAGCTTCCTCCTGGCAGCACCATCAGCTCAGAGAATGATGAGAGCAGGAAGCCATTTCTTATTCAGAGACGAGGTGCAGAGTTCGCCCTAACAACTATTGCACGGCACTTTGGTGCAGACCTCACAAAGTCTCTGCCATACCTTTGGGAG
AATACGGTGGGACCACTGACGTCAGTGGCAACAGAAAATCAGTGC---ATTGATAGGCAGGCCCAGCTGGAAAGGGGTGACGCTGCAGCTCAGGAATTGGTCAACTCTCTACAAGTACTGGAAGTCATGGCAGGAGCTATGGCTGCCGAACTCAAGCCTTTGTTATTGGAACACCTACCC
CATTTGTTCACCTGCCTGCAGCACCCATACACAGCAGTACGTCACATGGCAGCACGCTGTGTTGGTGTGCTTAGTAAGATAGCCACACTGGAGACCATGAACAGTTTCCTTGAGTGTGTATTACCCTGGTTAGCTGCTATTGATGACTGCACCAAACAAGAAGGCGCCATCGAGGCTTTA
GCCTGT---GTCATGGAGCAGCTGGATGTGGACATCGTGCCCTACATTGTGCTGCTGGTAGTACCAGTGCTGGGCCGTATGAGCGACCCCAGTGACAGCATTCGTTTCATGGCCACACAGTGCTTTGCTACACTCATCCGCCTGCTGCCACTAGAGGCGGGTATACCAGACCCTCCTGCC
ATGTCTGCTGAACTGATCCGGCAGAAAGCTAGAGAACGTCACTTCCTGGAGCAGCTGCTAGATGGCAGAAAGTTGGAGAACTACAAAATCCCGGTGCCCATTAAAGCAGAGCTCCGGAAGTACCAGCAGGATGGAGTGAACTGGTTAGCGTTCCTGAACAAATACAAGCTGCATGGGATC
CTGTGTGACGACATGGGTCTCGGCAAGACGCTGCAGTCCATCTGCATTCTGGCAGGCGATCACTACCTCAGGGCACAGGAATATGCCAAGACTAAAGCAGCAGACTGCAGCCCCCTGCCCTCTCTGGTGGTGTGTCCTCCCACGCTGACTGGCCACTGGGTGGATGAAGTGGGCAAGTTC
TGCGCCAAAGAGTACCTCAACCCGCTGCACTACACTGGGCCTCCTACAGAGCGGATGCGGCTGCAACACCAAGTGAAAAAACACAATCTTGTAGTAGCCTCTTACGATGTTGTCCGAAATGACATAGATTTTTTTAGAAATATAAAATTTAATTACTGTATCCTCGATGAGGGTCATGTG
ATCAAGAATGGGAAAACCAAACTGTCGAAAGCCATAAAACAATTGGCTGCCAACTTCCGAGTCATTTTGTCAGGAACGCCCATTCAGAATAATGTCTTGGAGCTCTGGTCGTTGTTCGACTTCCTAATGCCGGGCTTCCTCGGAACAGAAAGGCAGTTTGCTGCACGCTATGGTAAACCA
ATCCTAGCCAGCCGAGACGCCAAAAGCTCATCGAGGGAGCAGGAGGCAGGAGTCCTGGCAATGGAGGCCCTACATCGACAGGTACTACCCTTCCTTCTGAGGAGGATGAAGGAGGATGTCCTCCAGGATCTTCCTCCTAAAATAATTCAGGACTATTACTGCAACCTGAGCCCTCTACAG
GTTCAGCTGTATGAAGACTTTGCAAAGTCTAGAGCCAAGGCCAGTGTGGATGACAGCATCTCTGTAGCTTCTACA---GAGGAGGAGGAAAAGCCCAAGCTGAAGGCCACAGGCCATGTCTTCCAGGCGCTGCAGTACCTGCGGAAGCTGTGTAACCACCCCAGCTTGGTCTTGACCCCT
CAGCATCCAGAGTACAAACGCATCACTGAGCAGCTTGCAGGACAGAACTCAAGCTTGCGAGACATTCAGCACGCACCAAAACTATCTGCTCTCAAACAGCTGCTGTTGGACTGTGGACTCGGTGGTGGTGGAGGATCAGAGGGGGGCACTGAGGCAGTGGTGGCCCAGCATCGTGTGCTA
ATCTTCTGTCAGCTGAAGAGTATGCTGGATATTGTTGAACATGACCTGCTGAAACCCAGACTGCCCACCGTCACATACCTGAGGCTGGATGGCAGCGTGCAGGCCGGCCAACGCCACTCTATAGTTTCCAGGTTTAACAATGACCCATCAATAGATGTGCTGTTGCTGACCACCCATGTT
GGTGGTCTGGGTTTGAACCTGACTGGTGCAGATACTGTGGTGTTTGTGGAGCATGACTGGAACCCAATGAGGGACCTGCAGGCTATGGACCGTGCCCATAGGATAGGACAGAAACGGGTGGTGAACGTGTACAGGCTGATCACACGAGGCACGCTGGAGGAGAAGATCATGGGACTGCAG
AAGTTCAAGATGAGCATTGCTAACACTGTTATAAGCCAAGAGAACGCCAGCCTGCAGAGCATGGGCACAGACCAGCTCCTCAACCTCTTCACACTCGACAAGGAGGATAAAGGTGAGAAGGCTGAGAAGGGTGAGCAGTCATCGTCAACCTCA------GGA---AAGACTTCCATGAAG
TCAGTGCTGGACAGCTTGGGAGAGCTGTGGGACCAGCAGCAGTACGATTCAGAGTACAACCTGGACAGCTTCATGCACTCTCTGCAG
>ENSTNIP00000006632_TNIG
------ATGGCTGTGTCGAGACTGGACCGACTCTTTATCCTGCTGGACACCGGAACGACGCCGGTAACCCGGAAAGCAGCAGCTCAGCAGCTGGGAGAAGTTGTCAAACTCCATCCACACGAACTAAATAACCTCCTGACAAAGGTCCTGACCTACCTGAGAAGCTCCAGTTGGGAGTCT
CGGATCGCTGCCGGCCTGGCGGTGGAGGCCATTGTGAAGAACATTCCTGAGTGGGAGCCTAAACCCAGACCTAAAGATGAATCGTGT---GAAGACTTGTTTCCTGAAGATTCTTCCTGCGATCGCCTGACTTTCTACCACTTTGACATCTCCCGCCTCCTCAAACACGGAGCGTCTCTG
CTGGGATCTGCCGGCGCCGAGTTTGAAGTGCAGGATGATAAAACAGCCGAGATCGACCCGAAGGAGCGTCTGGCCCGGCAGAGGAAGCTCCTGCAGAAGAAACTGGGCCTGGACATGGGCGCCGCCATCGGCATGGACACGGAGGAGCTGTTCAACGACGAAGACCTGGACTACAGCTGC
CCGGCCGGCGGAGTCGGAGGCCACGCGAGCAAACCCACGGCCGGGTCCAGCTCCCGCAACCACTCGCCCATCCAGGCCGCCGAGTTGATCGACTCCGAGTTCCGACAGGGCATGAGCAGCCGTCAGAAGAACAAGGCCAAGAGAATGGCCAAGCTGGTGGCCAAACAACGGTCCAGGGAC
ACGGAGCCCAACGAGAAGAGTAATGACAGCTTTGAAGGTGAACCTGAAGAGAAGCGAAGGAAAACCACCAACGTCGTTATCGAGCAGCCAGCAACAGAGCACAAAGTGGTGATCGACAACGTCCCCTGCAACTCTTCTCTCCTAGAGGAGACTCACGAGTGGCCTCTGGAGAGCTTCTGT
GAGGAGCTCTGCAACGACCTCTTCAACCCTTCATGGGAGGTGCGCCACGGCGCCGGGACCGGCCTCAGGGAAATCCTCAAGTCCCACGGTGCCGGCGGAGGGAAGCTGGTGGGGAGCACGGCGGAGCAGATGTCGCGGCAGCACCAGGAGTGGATAGAGGACGTGGTGATCCGCCTGCTC
TGCGTCTTCGCTTTGGACCGCTTTGGCGATTTTGTCTCAGACGAGGTGGTGGCTCCTGTCAGGGAGACGTGTGCTCAGACTCTGGGCGTGGCTCTGCGCCACATGAACCAGTCCGGCGTCTCCATGACGGTGGATGTTCTGCTGAAACTGCTAAAGGAGGACCAGTGGGAGGCCCGCCAC
GGTGGTCTGTTGGGCATCAAATATGCCCTGGCTGTTCGACAGGACCTGATTTCCACATTACTGCCACGGGTGCTCCCTGCCGTCACAGAAGGCCTGCAGGATCTGGACGATGACGTCAGGGCGGTGGCGGCCTCGGCGCTTATCCCTGTGGTAGAAGGCTTGGTCCAGCTGCTGCCCAAT
GAGGTGCCCTTCATCGTAAACACGCTCTGGGATGCCCTTTTGGATCTAGATGACCTCACGGCTTCCACCAATAGCATCATGACCTTGCTGTCCCTGCTGCTGACCTATCCTCAGGTCCAACAGTGCAGCATGCAGCAGTCTTTGACTGTCCTGGTTCCTCGGGTGTGGCCCTTCCTGAGA
CACACCATATCCTCTGTGAGACGGGCTGCCCTCCAGACACTTTTCACTCTGCTTTCCAAAGCGGATCAGAGTTGTGCGGTGTGGATCAACCCCATCCTGCAGGATATGCTGCGGCACATCTTCCAGTCCTGCATCCTGGAGAGCAACGAGGAAATCCTTGAGCTGGTGCAAAAGGTGTGG
ATGGAGCTGATCTCTCGGGCCCCTCAGCAGTACGTGGTGGCAGCTAGCTGCCCCTGGATGGGCGCCTGGCTCTGTCTGATGATGCAGCCCTCGCACATTCCCATCGACGTCAACATGCTGCTGGAAGTCAAGGCCCGCTTCAAGGATAAGACGGGAGCAAAGGCGCGTCAG---------
GGCACCAAT---CAGGTGAAAGAAACGGTGCAGGAGTACATCGCAGGTGCTGAGACGGTGTCTGAGGACCCGGCAACCAGAGACTACGTTGTGGTTCGGGCTCGTCTAATGGCTGCAAAGTTGTTGGGCGCTCTGTGTAGGTGCATCTGTGACCCTCAGCTCAACGCTGTGTCCCAGGAG
ATGCGTCCGGCCGAGTCTTTGGGGCAGCTGCTGCTCTTCCACCTCAACTCCAAGTCTGCGCTGCAGCGCGTGACTGTTGCTCTGGTGCTCTGCGAGTGGGCGGCGCTGCAGAAGGACTGTCAGCTGGTGTCGTCTGTGGTGCAGCCCCGTCTTCTGGCCATTTTGTCGGAGCAGTTGTAC
TACGATGAGATCGCCATTCCCTTCACGCGCATGCAGAACGAGTGCAAGCAGCTGATTTCACTGCTGGCCGACTCCAACATCGACCTGCAGGATCGCCTTCAATGTAGCGTTTTCACCATTGATCAAGCCAATGAGCTTGTA------------------ACCACCATGTTCTCAGAGTCG
ACGGCGGGCCTGAACGCGAGGTCCAAGCAGTGGCAGGCCCTGGAGAGCAAGCGGCAGCAGGCGCAGGCCACTGTGGCGGAGACCAATGGCGAGTGGCAGCAGCTGCACCTGCGCGTCCACATGCTGACGGCCTGCGCCGTGGTCAACCTGCAGCTGCTCCCCGACAAGCTCAACCCGGTG
GTCCGGCCCCTCATGGAGGCCGTGAAGCGGGAGGAGAACACACTGGTCCAGGCTTACGCGGCGTCGTTCGTGGCTAAGCTGCTGCAGCAGTGCTGCACACGCTCGCCCTGCCCCAACGCCAAGATTGTCAAAAACCTCTGTGCCTCCGCCTGCGCCGACTCCTCAACCACGCCCTCCTCC
GCCTGCCCAGTGCCCCCG---------------------------ACGCAGGAAGCCCTTAAAGGCGGTGGCTCGGAAAAAGACGGGACGCATCACATGGTCAACAAAACACGCGGGATCATCACTCTCTACCGCCACCAGAAGGCCGCCTTCGCCATCACCAGCAAGAGGGGCCCGGCC
CCTAAGGCCCCGAAG---CCCCCCAACGCAGACCTTCCCCCTGGCAGCATCCTGGGCGCCGACAGCGACGAGAGCAAGAAGCCCTTCCTGATTCAGAGAAGAGGGGCAGAGCTGTCGCTAACGACCATCGCCAGGCACTTTGGCGCTGACCTCACCAGGTCTTTGCCCTACCTCTGGGAG
AACACCATCGGACCCCTGAGTAGAGTCACGTATGCTAACGGAAAC---TTGGATAGGCAGGTCCAGCTGGAAAGGGGCGACACTGCGGCTCAGGAACTGGTCAACTCTCTGCAGGTGCTGGAAGTGACGGCTGGCGCCATGTCTGCCGAGCTCAAGCCTTTGCTGCTGGAGCACCTGCCC
CATCTCTTCACCTGCCTGCAGCATCCGTACACAGCGGTGCGGCACATGGCGGCGCGCTGCGTGGGGGTGTTCAGCAAGATCGCCATGCTGGAGACGATGAACGGCTTCCTGGAGCGCGTCCTGCCCTGGCTAGCTGCCATTGAGGACTGCACCAAGCAGGAGGGCGCTATTGAGGCTTTG
GCCTGTAGTGTGATGGAGCAGCTGGACGTGGAGATCGTGCCCTACATTGTGCTGCTGGTCGTGCCAGTGCTGGGCCGCATGAGCGACCCTAGCGATAGCATTCGCTTCATGGCCACGCAGTGTTTCGCTACGCTGATCCGCCTGTTGCCTTTGGAGGCGGGGATTCCAGACCCTCCGGCC
ATGTCGGCCCAGCTGATCCGGCAGAAGGCTCGCGAGCGCCACTTCCTGGAGCAGCTGCTGGACGGCAAAAAACTGGAGAACTACAAGATTCCCGTTCCCATCAAAGCTGAGCTCAGGAAATACCAGCAGGACGGGGTGAACTGGCTCTCCTTTCTGAACAAGTACAAGTTGCACGGGATC
CTGTGTGACGACATGGGTCTCGGGAAGACCCTGCAGTCCATCTGCATCCTGGCCGGAGATCACTACCTCAGGGCGCGGGAGTATTCCAGAAGCAAAGCCCCGGACTGCTGCCCCATGCCCTCGCTGGTGGTGTGTCCTCCCACCCTCACGGGCCACTGGGTGGACGAAGTGGGCAAGTTC
TGCTCCCGGGAGTACCTCAACCCGCTGCACTACACCGGGCCCCCCACCGAGCGCATGCGGCTGCAGCACCAAGTGAAGAAACACAACCTGGTCGTCGCGTCCTACGACGTCGTGCGAAACGACATCGACTTCTTCCGCAACATCAAATTCAACTACTGCATCCTCGACGAGGGTCACGTG
ATCAAAAACGGCAAAACCAAGCTGTCCAAAGCCGTCAAGCAGCTGGCCGCTAACTTCCGGATCATCCTGTCGGGAACGCCCATTCAGAACAACGTCCTGGAGCTGTGGTCGCTGTTTGACTTCCTCATGCCGGGCTTCCTGGGGACGGAACGCCAGTTTGCCGCCCGCTACGGGAAGCCC
ATCCTGGCCAGTCGCGACGCTAAGAGCTCCTCCCGGGAGCAGGAGGCAGGCGTCCTGGCCATGGAGGCGCTCCATCGGCAGGTGCTGCCCTTCCTTCTGAGGAGGATGAAGGAGGACGTCCTCCAGGACCTGCCCCCCAAAATCATTCAGGACTATTACTGCACCCTGAGCCCCCTGCAG
GTTCAGCTGTACGAAGACTTCGCCAAGTCCCGAGCCAAAGCCAGCGTGGACGAGAGCATCTCCAGCGCCTCC---------------------CCCAAGCTCAAGGCCACCGGGCACGTTTTCCAGGCGCTGCAGTACCTGCGGAAGCTGTGCAACCATCCCAGCCTGGTGCTGACCTCG
CAGCACCCCGAGTACAGGCGGATCACCGAGGAGCTGGCGGCTCAGAGCTCCAGCCTGCGAGACGTCCAACACGCGCCCAAACTCTCGGCTCTCAAACAGCTGCTGTTGGACTGCGGCCTGGGCGGAGGCGGCGGACCGGAGGGGGCCACGGAGGCGGTGGTGGCCCAGCACCGCGTGCTC
ATCTTCTGCCAGCTGAAGAGCATGCTGGACATCGTGGAGCACGACCTGCTCAAGCCCAAACTGCCCTCCGTCACCTACCTGCGGCTGGACGGCAGCGTCCCCGCGGGCCTGCGCCACTCCATCGTCTCCAGGTTCAACAACGACCCGTCCATCGACGTGCTGCTGCTCACCACCCACGTC
GGGGGGCTGGGCCTCAACCTGACCGGCGCCGACACCGTGGTGTTCGTGGAGCACGACTGGAACCCCATGAGAGACCTGCAGGCCATGGATCGAGCACACCGGATAGGACAGAAACGGGTGGTCAACGTATACCGGCTGATCACACGAGGCACGCTGGAGGAGAAGATCATGGGCCTGCAG
AAGTTCAAGATGAGCATCGCTAACACGGTCATCAGCCAGGACAACGCTAGCATGCAGAGCATGGGCACCGAGCAGCTGCTGGACCTGTTCACCCTGGACAAGGGTGAG---------AAGAGGGAGAGGGGCGACGGCTCGCCCTCCACCTCCTCCTCGGCC---AAGGCCTCCATGAAG
TCTGTCCTGGAAGGTCTGGGAGAGCTGTGGGACCAGCAGCAGTACGACACCGAGTACAACCTGGACACCTTCATCCATTCTCTCAAG
>anchovy.23738_ANCH
------------------------------------------------------------------------------------------------------------------------------------------------------------------------------------
------------------------------------------------------------------------------------------------------------------------------------------------------------------------------------
------------------------------------------------------------------------------------------------------------------------------------------------------------------------------------
------------------------------------------------------------------------------------------------------------------------------------------------------------------------------------
------------------------------------------------------------------------------------------------------------------------------------------------------------------------------------
------------------------------------------------------------------------------------------------------------------------------------------CAGCACCAGGAGTGGCTTGAGGATGTGGTCATACGTCTGCTC
TGCGTCTTCGCCCTCGACCGCTTCGGAGACTTTGTATCAGATGAGGTGGTGGCGCCAGTGAGGGAGACGTGTGCCCAGACGCTAGGCGTGGCCCTGCGCCACATGACAGACAAGGGCGTGGCCATGACTGTGGACATCCTCCTCAAGCTGCTGACGGAAAACCAGTGGGAGGTCAGGCAC
GGCGGCCTGCTGGGGATTAAGTACGCGCTCGCCGTACGACAGGACCTGATCTCAGACCTGCTGCCGAGGGTGCTGCCCGCCATCACAGAGGGGCTGCAGGACCTGGACGATGACGTCAGAGCAGTGGCCGCCGCCGCCCTCATCCCTGTAGTGGACGGACTCGTACAGCTGCAGCTGTCC
AAAGTGCCCTTCATTGTGAGTATCCTGTGGGATGCCCTGCTGGAGTTGGATGACCTGACCGCCTCCACCAATAGCATCATGACACTCTTGTCTTCCCTGCTCACCTACCCACAAGTCAGAGAGTGCAACATGCAACAGTCCCTGACAGTGCTGGTGCCACGCGTCTGGCCTTTCCTGCGA
CACACCATCTCATCCGTACGCAAAGCTGCCCTGGAGACGCTCTTCACACTGCTGTCCAAAGCTGACCAGAACTGTGCGGTGTGGCTGAACCCCATCCTGCAGGACATGCTGAGGCATATATTCCAGTCCTGCATCCTGGAGAGCAACCAGGAGATCCTGGACCTCATTCAGAAGGTTTGG
GCGGAGCTTCTGAAGCAGGCCCTTCCACAGTACGTGGTGGCGGCCAGTTGTCCGTGGATGGGGGCGTGGCTATGCCTGATGATGCAGGCCTCGCACATCCCCATCGACCTCAACATGCTGCTGGAGGTCAAGGCAAGGTCGAAGGAAAAGGCGAGCGGTAAGCCTCGTGCTCAGGTGGTA
GGTCAGGTT------GTCAAGGAGACCGTGCAGGAGTACATCGCCGGGGCGGAGACGGTTACTGAGGACCACGCCACCCGTGACTACATGGTGATGAGGGCACGCCTCATGGCAGCCAAGCTGTTGGGGGCGCTGTGCCGCTGCATCTGTGACCCGCGCATCAACAGCAGCCCTCAGGAG
ATCCGGCCGGCCGAGTCCCTGGCCCAGCTGCTGCTCTTCCACCTCAACTCCAAGTCCGCCCTGCAGCGCATCGCCGTCTCCATGGTGCTGTGCGAGTGGGCCGCCGACCAGAAGGAGAGTGAGTTGGTGTCTGGGTTGGTTCAGCCGCGGCTGCTGGCCATCCTGTCGGAGCAGCTGTAC
TACGATGAGATCGCCATCCCCTTCACGCGCATGCAGACAGAGTGCAAGCAGCTGATCGCCCTGCTGGCGGACTCGGGCCTCACCGTGCACGAGAGGTTCACCTGCACCGTGCTCACCATCGACCAGGCAAACGAACTGGTG------------------ACGACGGTGTTTGCGGACGTG
ACGGCGGGCGTCAACCTGCGCTCCAAGGCGTTTGCGCCGCTGGAGGCCAAGCACCAGCAGGCGGCGTCGGCCGTGACGGAGGCGGGCAGCGAGTGGCAGCGGCTGCAGCTGCGCGTCCACACCTTCTGCGCCTGCGCGGCCGTGGGGCTGGGGGAGCTGCCCGAAAGGCTCAACCCTCTC
GTCAGGCCTCTCATGGAGGCCGCACGCCGTGAGGAGAACACACTGGTGCAGGGTCACGCGGCGACCGCCATCGCCCGTCTGCTGCAGAGGTGCGCTGCCCGCACACCCTGCCCCAACTCCAAGGTGCTGCGCAACCTGTGCTCCTCCCTCTGCGTGGACCCCCTGCTCACGCCCAACTCG
GCCTGCCCCGTACCCCCGCCCAGCACCCCAGGACACGGCAACGGCAGCTCCGAGGGAGGCAGAGGCAGCTCATCGGAGAAGGATGCA---CAGCACATGGTGACTAAGACCAAGGGCATCATCACTCTCTACCTGCACCAGAAGGCTGCCTTCGCGGTCACCAGCAAACGGGGCCCTGCA
CCCCGGCCCCCCAAA---AACCTCTCCGGAGACGTGGCCCCCAACCACTCCGTCTCCTTGGAGACAGATGAGGGCAAGAAGCCAAGCTTGATCCAGCGGAGAGGGGCCGAGTTTTCCCTGACGACAGTTGCCAAGCACTTTGGAGCGGAGTTGACTGCGTCGTTGCCCTTCTTGTGGGAG
TTCATGGTTGGCCCACTCAAAGCTGTAGCG---GAGGCGGGAGAGGGACTGGATGGTGCCTCGTTGCTGGAGAAGGGAGACACGGTGGCCCAGGACCTGGTGAACTCCCTGCAGGTGCTGGAGGTGGTGGCAGGGGCCATGGCTACCCAGCTCGTCCCCCTGCTCCTGGAGCAGCTGGGT
CTGCTCTGCGTGTGTCTGCAGCACCCCTACACGGCGGTGCGTCACATGGCGGCGCGCTGCGTGGGCGTCCTCAGCAAGATCGCTACCATGGAGACCATGAGCGTGTTCCTGGAGCGCGTGCTGCCCTGGCTGGGGGCCATCGACAACAGCACCAAGCAGGAGGGCGCCATCGAAGCCCTG
GCCTGT---GTGATGGAGCAGCTGGATGTGGACATCGTGCCCTACATCGTGCTGCTGGTGGTACCCGTGCTCGGGCGCATGAGTGACCCCAGCGACAGCGTCCGCTTCATGGCCACGCAGTGCTTCGCCACCCTCATCAGACTACTGCCACTGGAGGCTGGGATCCCAGACCCACCTACC
ATGTCGGACGAGCTGATTCGCCAGAAGGCTCGTGAGAGGCGCTTCCTAGAGCAGCTATTGGACAGCAGGAAGCTGGAGAACTACAAAATCCCCGTGCCCATCAAGGCCGAACTCAGGAAGTACCAGCAGGATGGTGTGAACTGGCTGTCCTTCCTGAATAAGTACAAGCTGCACGGCATC
CTGTGTGACGACATGGGCCTGGGCAAGACCCTGCAGTCCATCTGCATCCTAGCAGGAGACCACTACCTCAGGGCTCAGGAGTATGCCAAGTCTAAGGCTGCGGACTCTGCTCCGCTGCCCTCCATCGTGGTGTGCCCCCCCACGCTGACGGGCCACTGGGTGGACGAGGTGGGCAAGTTC
TGCACCAAGGAGTACCTGAACCCGCTGCACTACACTGGACCGCCCACCGAGCGAGCACGGTTACAACACCAGGTGAAGAAGCACAACCTGGTAGTAGCGTCTTACGATGTCGTGAGGAATGACATCGACTTTTTCAGGAATATAAAGTTCAACTACTGCATCCTGGACGAGGGCCACGTG
ATCAAGAACGGCAAGACCAAGCTCTCCAAGGCCATCAAGCAGATCGCCGCCAACTTCCGCGTCATCCTGTCGGGAACGCCCATCCAGAACAACGTTCTGGAGCTGTGGTCACTCTTCGACTTCCTCATGCCCGGGTTCCTGGGCACGGAGCGCCAGTTTGCTGCCCGCTACGGGAAGCCC
ATCCTGGCTAGCCGCGACGCCAAGAGCTCCTCTCGAGAGCAGGAAGCTGGAGTGTTGGCCATGGAGGCTCTTCATCGGCAGGTGCTTCCTTTCCTGCTGAGGAGGATGAAGGAGGACGTGCTGCAGGACCTGCCGCCCAAGATCATCCAGGACTACTACTGCAACCTCAGCCCCCTACAG
GTCCAGCTGTACGAGGACTTTGCGAAGTCCCGGGCCAAGGTGAGCGTGGACGACACCATCTCCACGGGGTCACTGCACGAGGACGAGGACAAACCCAAGCTGAAGGCCACGGGACACGTCTTCCAGGCGCTGCAGTACCTGCGTAAGCTGTGTAACCACCCGGCGTTGGTGTTGACTCCT
CAGCACCCTGAGCACCGCCGCATCAGCGACCAGCTCTCAGCCCAGAACTCCAGCCTCAGGGACATCCAGCACGCCCCCAAACTCTCTGCCCTCAAACAGCTGCTACTAGACTGTGGTCTGGGTGGTGGGGTGGGTGCGGAGGGTGCTACGGAGGCGGTGGTGGGGCAGCACCGGGTGCTG
ATCTTCTGCCAGCTGAAGAGCATGCTGGACATCGTGGAGCAGGACCTGCTCAAGCCACAGCTGCCCACCGTCACATACATGCGGCTGGACGGCAGCGTGCCGGCCGGACAGAGGCACTCCATAGTCTCCAGGTTCAACAACGACCCGTCCATCGACGTGCTGCTGCTGACGACCCATGTT
GGCGGGCTGGGTCTGAACCTGACGGGGGCCGACACCGTGGTGTTCGTGGAGCACGACTGGAACCCCATGAGGGACCTGCAGGCCATGGACCGCGCTCACAGGATAGGACAGAAACGCGTGGTGAATGTGTATCGCCTGATCACGCGGGGCACTCTGGAGGAGAAGATCATGGGCCTGCAG
AAGTTCAAGATGAGCATCGCCAACACCGTCATCAGCCAGGAGAACGCCAGCATGCAGAGCATGGGCACCGACCAGCTGCTCAACCTCTTCACACTAGACAAGGATGAG---------AAGATTGATCGTGGGGAGTCTTCGTCCTCCTCTTCC------TCTGAGAAGGCTTCCATGAAG
TCGGTTCTGGACGGGCTGGGAGACCTGTGGGACCAGCAGCAGTACGACACCGAGTACAACCTGGACAGCTTCATGCACTCGCTCAAC
>ENSTRUP00000012881_TRUB
------------------------------------------------------------------------------------------------------------------------------------------------------------------------------------
------------------------------------------------------------------------------------------------------------------------------------------------------------------------------------
------------GGAACCCAATTTGAAATGCAGGACCATAAAGCAGCTGAGATCGACCCAAAGGAACGACTGGCCCGGCAGAGGAAGCTGCTTCAGAAGAAACTGGGTCTGGACATGGGCGCCGCTATCGGCATGGACACGGAGGAGCTGTTCAATGACGAGGACCTGGACTACAGCTGT
CAGACCAGCGCCGTTGGGAGCCAT------------------------------------------CCCATTCAGGCTGCAGATTTGATAGACTCCGAGTTCCGCCAGGGCATGAGCAGTCGTCAGAAAAACAAGGCGAAGAGGATGGCCAAGCTGGTGGCCAAGCAGCGCTCCAGGGAC
ATGGACCCAAACGAGAAGAGCAACGACAGCTTTGAAGGTGAACCCGAAGAGAAACGAAGGAAAACCACCAACGTGGTCATCGATCAACCAGCAACGGAGCTCAAGGTTGTGATTGACAACGTTCCGTGCAGCTCGTCTCTG---GAGGAGACTCACGAGTGGCCTCTGGAGAGCTTCTCC
GAGGAGCTCTGCAACGACCTCTTCAATCCTTCGTGGGAGGTGCGTCACGGGGCAGGGACGGGCCTGAGGGAAATCCTCAAGTGTCACGGTGCCGGCGGAGGAAAGCTGGCGGGAAGCACTGCGGAACAGATGTCGCGGCAGCACCAGGAGTGGATCGAGGACGTGGTGATCCGTTTGCTC
TGCGTCTTTGCTCTGGACCGCTTCGGAGACTTTGTGTCGGACGAGGTGGTGGCTCCCGTCAGGGAGACTTGTGCTCAGACGCTCGGCGTGGCTCTCCATCACATGAACGAAACCGGCGTCTCCATGACGGTAGACGTTCTGCTGAAATTGCTAAAAGAAGACCAGTGGGAGGCCCGGCAC
GGGGGCCTGTTGGGGATCAAGTACGCCCTGGCGGTCCGACAGGACCTGATCTCCACTTTACTTCCGCGGGTGCTTCCTGCCGTCACAGAAGGCCTGCAAGATCTGGACGACGACGTCAGGGCGGTGGCAGCCTCGGCACTCATCCCCGTGGTCGACGGCCTGGTGCAGCTGCTGCCCAGT
AAGGTGCCCTTCATTGTGAACACACTATGGGATGCTCTTTTGGATCTAGATGACCTCACTGCGTCCACCAACAGCATCATGACTTTGCTGTCGTTGCTGCTGACCTATCCTCAGGTCCAACAGTGCAGCTTGCAGCAGTCTTTAACTGTCCTGGTTCCTCGTGTTTGGCCGTTCCTGAGA
CACACTATATCATCTGTAAGGCGGGCTGCGCTCCAAACACTTTTTACACTTCTGTCTAAAGCCAATCAGAGCTGTGCGGTGTGGATCAACCCCATCCTACAAGATATGCTCCGGCACATCTTCCAGTCCTGCATCCTGGAGAGCAACGAGGAAATCCTCGAGCTCATCCGAAAGGTTTGG
ATGCCGCTGCTCTCCCAGGCGCCTCAGCAGTACGTGGTCGCAGCCAGCTGTCCGTGGATGGGGGCCTGGCTCTGTCTGATGATGCAGCCCTCACACATCCCCATAGATGTGAACATGCTGCTGGAGGTCAAGGCCCGCTCCAAGGACAAGGCCGGCGCCAAGGCTCGTCAA---------
GGCACCAAT---CAGGTGAAGGAGACGGTGCAGGAGTACATCGCGGGTGCTGAGACGGTGTCGGAGGATCCGGCAACCAGGGACTACGTTGTCGTTCGGGCTCGTCTCATGGCTGCAAAGTTGTTGGGGGCTCTGTGTAGGTGCATCTGTGACCCCCAGCTCAACGCCGCGTCCCAGGAG
ATCCGACCGGCCGAGTCTTTGGGGCAGCTCTTGCTCTTCCACCTCAACTCCAAGTCGGCGCTGCAGCGCGTCACCGTCGCCCTGGTGCTGTGCGAGTGGGCCGCGCTGCAGAAGGATTGTCAGCTGGTGTCCTCGATGGTGCAGCCCCGGCTTCTGGCCATTTTGTCCGAGCAGCTGTAC
TACGATGAGATCGCCATTCCCTTCACCCGCATGCAGAACGAGTGCAAGCAGCTTCTTTCGCTGCTGGCCGACGCCAACATTGACCTGCAAGATCGCCTTAATTGCAGCGTTTTCACTATCGATCAAGCCAACGAGCTCGTA------------------ACCACCATGTTCTCGGAGTCA
ACAGCCGGCCTGAATGTGAAGTCCAAACAATGGCAGGCGCTGGAGAGTAAACGGCAGCAGGCCCAGTCCACGGTGGCAGAGACCAACACCGAATGGCAGCAGCTGCACCTGCGCGTCCACATGATCACGGCCTGCGCCGTCATCAACCTGCAGGTGCTCCCCGACAAGCTCAACCCTCTG
GTCAGACCCCTGATGGAGGCCATCAAGAGGGAGGAGAACACGCTGGTCCAGGGTTACGCAGCTGCCTTCGTAGCTAAGCTGCTGCAGCAGTGTTGTGGACGCTCGCCCTGCCCAAACACCAAGATTATTAAGAACCTCTGTGCCTCGGCCTGCGCGGACTCCTCAACCACGCCTTCGTCC
GCCTGCCCGGTGCCCCCG---------------------------ACTCAGGAACACGTTAAAGGTGGTGGGCTGGAAAAGGATGGCATGCACCACATGGTTAACGCAACACGCGGGATCATCACGCTCTACCGTCACCAGAAGGCCGCCTTTGCCATCACGAGTAAGAGGGGGCCGGCC
CCCAAGGCCCCCAAG---GCCCCCAGCACAGACCTTCCTCCTGGCAGCATCCTCAGCACCGACAACGACGAGAGCAAGAAGCCTTTTCTCATTCAGAGAAGAGGCGCGGAGCTGTCTTTGATGACTGTTGCCCGACACTTCGGCTCGGGCCTCACGGAGTCTCTGCCCTACCTCTGGGAG
AACACGATCGGACCGCTGAGAGCCGTTGTGACGGAGAAGCAGAGC---GTCGACAGGCAGGCGCAGCTGGAGAGAGGCGACGCTGCAGCGCAGGAGCTCGTCAACTCTCTGCAAGTGCTTGAAGTCATGACTGGAGCCATGTCTGCTGAGCTCAAACCTTTGCTGCTGGAGCATCTGCCG
CATCTGTTCACCTGCCTGCAGCACCCGTACACGGCCGTGCGGCACATGGCTGCCCGCTGCGTGGGCGTGTTCAGCAAGATCGCCATGCTGGAGACGATGAACAGCTTCCTGGAGCGGGTGCTCCCCTGGCTGGCCGCCATTGACGACTGCACCAAGCAGGAGGGAGCGATTGAGGCGTTA
GCCTGTAGTATCATGGAGCAGCTGGACGTGGATATCGTGCCCTACATCGTGCTGCTCGTCGTGCCCGTGCTGGGCCGCATGAGTGACCCCAGCGACAGCATCCGCTTCATGGCCACGCAGTGTTTCGCGACGCTGATCCGCCTGTTGCCCCTGGAGGCAGGTATACCAGACCCTCCAGCC
ATGTCTGCTGATCTGATCCGGCAGAAAGCCCGCGAGCGCCACTTCCTGGAGCAGCTATTGGATGGCAAAAAACTAGAGAACTACAAGATTCCGGTTCCCATAAAAGCTGAGCTCAGGAAGTACCAGCAGGACGGAGTGAACTGGCTCTCCTTTCTGAACAAATACAAGTTGCACGGGATC
CTGTGTGACGACATGGGCCTCGGAAAGACTTTACAGTCCATCTGCATCCTTGCTGGAGATCATTACCTCAGGGCGCAGGAGTACTCCAAAGCTAAAGCCACAGACTGCAGCCTCATGCCTTCTCTGGTGGTGTGTCCTCCCACGCTCACAGGACACTGGGTCGACGAGGTCGGCAAGTTC
TGCTCCAAAGAGTACCTGAACCCGCTGCACTACACCGGACCTCCCACAGAACGAATGCGGCTGCAGCACCAGGTGAAGAAGCACAACCTGATAGTGGCGTCTTACGACGTCGTGCGGAACGACATCGACTTTTTCCGGAACATCAAATTTAATTACTGCATCCTCGACGAGGGTCACGTG
ATCAAAAACGGCAAAACCAAACTTTCCAAAGCCGTCAAGCAGCTGGCCGCAAATTTCCGAGTCATCTTGTCGGGAACGCCCATCCAGAACAACGTCCTGGAGCTGTGGTCCTTGTTTGACTTCCTCATGCCGGGCTTCCTCGGGACAGAACGCCAGTTTGCCGCCCGCTACGGGAAACCC
ATCCTGGCCAGCCGCGACGCTAAGAGCTCCTCCCGGGAGCAGGAGGCAGGCGTCCTGGCGATGGAGGCGCTCCACCGGCAGGTGCTGCCCTTCCTGTTGAGGAGGATGAAGGAGGATGTCCTCCAGGACCTTCCCCCTAAAATAATCCAGGACTATTACTGCAACCTGAGTCCTCTGCAG
GTCCAGCTGTACGAAGACTTTGCCAAGTCTCGGGCCAAAGCCAGCGTGGATGAGAGCATCTCCACAGCCTCTGCA---GAGGAGGAGGAGAAGCCCAAACTCAAAGCCACGGGACACGTTTTCCAGGCCCTGCAGTACCTGCGGAAGCTGTGCAACCATCCCAGCCTGGTCTTGTCTCCG
CAGCATCCGGAGTTCAAGCGGATCACGGAGGAGCTGGCGGCTCAGAGCTCCGGCCTGCGGGACATTCAGCACGCGCCCAAGCTGTCTGCGCTCAAACAGCTGCTGCTGGACTGCGGTCTCGGTGGCGGGGGAGGATCCGAGGGGGGCACGGAGGCCGTGGTGGCGCAGCATCGGGTCCTG
ATCTTCTGCCAGTTAAAGAGCATGCTGGACATCGTGGAGCACGACCTGCTGAAGCCCAAACTGCCCTCCATCACGTACCTGCGGCTGGACGGCAGCGTGCCCGCAGGCCTGCGCCACTCCATCGTGTCCAGGTTCAACAACGACCCGTCCATCGACGTGCTGCTGCTCACCACCCACGTC
GGGGGTTTGGGCCTGAACCTGACGGGCGCCGACACCGTGGTGTTTGTGGAACACGACTGGAATCCCATGAGAGACCTGCAGGCCATGGATCGCGCCCACAGGATAGGACAGAAACGGGTCGTCAACGTGTACCGGCTGATCACCCGGGGAACGCTGGAGGAGAAGATCATGGGTCTGCAG
AAGTTCAAGATGAGCATCGCCAACACCGTCATCAGCCAGGACAACGCCAGCCTGCAGAGCATGGGCACGGACCAGCTGCTGGACCTGTTCACTCTGGACAAGGGTGAC---------AAGAGGGAGAAGGGAGACTGGTCACCATCCACCTCA------GGG---AAGGCCTCCATGAAG
TCTGTCCTGGACGGTCTGGGAGAGCTGTGGGACCAGCAGCAGTACGACACCGAGTACAACCTGGACAACTTCATTCATTCTCTGAAG
>ENSDARP00000121068_DRER
---------------ATGCGGTTAGAACGTCTCTTTATCTTATTGGATACAGGAACGACTCCTGTCACCCGTAAAGCTGCTGCTCAGCAGTTGGGAGATGTTGTTAAGCTTCACCCACATGAGCTTAATAACCTGCTATCAAAGGTTTTAACATACTTAAGAAGTCCAAACTGGGATACG
CGAATTGCTGCTGGACAAGCTGTCGAAGCCATAGTGAAGAATATTCCAGAATGGAACCCATCTCCAAAGCCAAAAGATGAGGTCTGTGCAGAAGATTTGTCTCCAGAGGATGTGTCCACAGACAGGCTGAGTTTCTACAGGTTTGATATCTCTCGTCTGCTGAAGCACGGAGCATCTCTG
CTCGGCTCGGCTGGTGCTGAGTTTGAGCTTCAAGATGACAAGTCAGGTGAGACAGATCCCAAAGAGCGCTTGGCCCGGCAGAGGAAGCAGTTACAGAAGAAGCTGGGATTGGATATGGGTGCGGCGATCGGCATGGACACAGAGGAGCTTTTTAATGATGAGGACCTGGAGGACGCTTGC
GCCTCCAGTACCAACAGAACACAACCTGGAAAAAGCCTGGGCTGTCACTTCTCACGCAATCATTTGCCA------GCTGCAGAGCTCATAGATTCTGAGTTTCGTCCAGGCATGAGCAATCGACAGAAGAACAAAGCAAAGAGGATGGCAAAACTGGTGGCAAAGCAGAGATCCAGAGAC
GTGGATTCTAATGAGAAGAGCAATGACAGTTTTGAGGGAGAGCCTGAAGAGAAGCGACGGAAAACAACAAATGTAGTCATTGAGCAGCCAGCGAACGACAGCAAAGTCTTAATTGACAACGTTCCTGATAACTCCAGTTTATTTGAGGAGACTCAGGAATGGCCTCTGGAAAGCTTTTGT
GATGAACTGTGCAATGACCTCTTCAATCCCTCGTGGGAGATTCGTCATGGTGCTGGCACAGGACTGAGGGAAGTGCTGAAGTGTCATGGTGCTGGCGGAGGAAAGACTGTTGGCAGCACAGCAGAACAGATGGAGCGTCAACATCAGGAGTGGCTGGAGGATTTGGTCATCAGACTCTTG
TGCGTCTTTGCTTTAGACAGATTTGGAGATTTTGTATCGGATGAGGTGGTTGCACCTGTCAGAGAGACATGTGCTCAGACTCTGGGTGTAGCTTTAAGGCACATGGAAAACAGTGGCGTTGCAATGACTGTAGACATTCTGCTCAAGCTGCTAACCGAAGACCAGTGGGAAGTTCGACAC
GGCGGTCTGTTGGGCATCAAATATGCTCTGGCTGTCAGACAGGATTTGATCGCAGAGCTGCTTCCTCGAGTTCTTCCTGCCATTACAGAAGGTCTGCGGGATTTGGATGATGACGTTCGTGCTGTGGCAGCAGCGGCTTTGATCCCAGTGGTAGATGGATTGGTTCAGTTACAGCCTGCT
AAGGTGCCCTTCATCGTGGACACACTGTGGAATGCTCTGCTGGAGCTGGATGATCTCACAGCCTCGACTAACAGCATCATGACCCTCCTGTCCTCCCTGCTCACCTACCCACAGGTCCGACAGTGCAGCACACAACAGTCTCTGACAGTGCTGGTTCCTAGAGTGTGGCCCTTCTTGAGA
CATACCATCGCTTCTGTTCGTCGTGCTGCACTAGATACCCTCTTTACACTGCTTTCCAAAGCTGACCAGAGTTGTGCAGTGTGGCTGAATCCCATCATGCAGGACATGTTGAGACACATCTTTCAGTCCTGCATCCTGGAGAGCAACCAGGAGATACTAGAGCTGATACAGAAGGTGTGG
AGAGAGTTGTTGCGTCAGGCCCCGCAGCAGTATGTGGTGGCGGCCAGCTGTCCCTGGATGGGTGCGTGGCTCTGTTTGATGATGCAAGCGCCACACATTCCAATAGACCCCAACATGCTGCTGGAAGTGAAAGCCCGCTTTAAGGAGAAAGCTGCAGGAAAGGCCCGACAG---------
GGATCTGTT---CCAGTCAAGGAAACAGTCCAGGAATACATTGGCGGAGCCGAGACCGTCACAGAAGAGCCTGCCACGCGAGACTATGTGGTGACACGTGCACGTCTAATGGCTGCGAAGCTGTTGGGGGCGCTGTGCAGTTGTATATGTGACCCACGGTTGAACAGCTCTTCCCTAGAG
CTCCGTCCTGCAGAGTCTCTCGCTCAACTTTTACTCTTCCACCTCAATTCCAAATCAGCCCTGCAGCGGATTGCAGTTTCCATGGTCATCTGTGAGTGGGCCGGCCTTCAGAAGGAATGTGAGCTGCTTTCTAGTGTGGTTCAGCCTCGACTGCTGGTCATCCTGTCAGAGCAGCTCTAC
TATGACGAGATCGCCATTCCTTTCACTCGTATGCAGAACGAATGCAAACAGCTCATAGCGCTACTGGCTGATGCCCACATTGACGTGAGAGAACGAATCAACTCCACTGTCTTCACCATCGATCAGGCCAATGAGCTGGTA------------------ACCACCATCTTCTCTGAAAGC
ACCTCCACTCTGAACCTAAAGTCTCGTCAGTTCCAGCCACTAGACAGCAAGCGAATTCAGGCTCAGTCCACAGTGTGTGAGACCAGCGCCGAATGGCAGCAGCTGCAGCTCAGAGTGCACACCTTCACTGCCTGCGCTGTGGTGGGCCTGGGGATGTTGCCGGATAAACTCAATCCTGTG
GTGCGGCCCCTGATGGAGGCGGCCCGGCGGGAGGAAAACAGCCTCGTCCAGGGTTGTGCGGCATCCAACATCGCACATCTGCTGCAGCTGTGTGCTGCCAGATCTCCGTGTCCTAATGCAAAGATTGTGAAGAATCTCTGCAGCTCAGTTTGTGTGGACCCCATGCTCACGCCTAGTGCT
GCATGTCCCGTCCCGCCAGCTAGCACTCCA---------------ATACAGGAGAGCAGTAAAGCTTCAGTGGCAGAGAAGGATGCAATGCATCACATGGTGAACAAAACAAAGGGCATCATCACTCTGTACCGGCATCAGAAAGCAGCGTTTGCCATCACCAGTAAAAGAGGACCGACC
CCCAAAACCCCTAAAAGCAACACTAACAATGACCTGCCCGTCGGGGGCAGCATTAGCACAGAAACAGATGAGAGCAAGAAGCCGTGTCTCATCCAGAGGAGAGGGGCAGAGTTCTGTCTGATGACTGTTGCCAGACATTTCAGCAAAGAGTTGACAAAAACTCTGCCCTATCTGTGGGAG
TCTATGACCGGCCCATTGAGGAATGCACTG---GATGCTCAGGAA---TTTGATTCCAGCCAGTTGTTGAAGCAGGGCGACTCTGTGGCTCAGGATCTTGTAAACTCTCTCCAAGTGCTTGAAGTCACAGCAGGAGCCATGTCACAAGAGCTCATCCCTTTATTGATGGAGCAGCTGCCT
CTGCTGTGCACCTGTCTGCAGCATCCATATACCGCTGTACGGCATATGGCCGCTCGCTGTGTTGGCGTTCTCAGCAAGATCGCCACAATGGAGACCATGAATGTGTTTCTGGAGCAGGTGCTGCCCTGGCTGGGTGCTATTGATGACAACACCAAGCAGGAGGGAGCCATCGAAGCCCTG
GCCTGT---GTAATGGAGCAGTTGGATGTTGATATTGTGCCCTACATCGTGCTGCTGGTGGTCCCAGTGTTGGGTCGTATGAGTGACCCCTGTGACAGCGTGCGCTTCATGGCCACACAGTGCTTTGCTACTCTGATTCGACTGCTTCCTCTCGAGGCTGGAATCCCAGACCCACCATCG
ATGTCTGAAGATCTGATTCGGCAGAAGGCCAGAGAACGACACTTTCTTGAGCAGCTGCTGGATGGAAGAAAACTGGAAAATTACAAGATTCCTGTACCCATCAAAGCAGAGCTCAGGAAATACCAGCAGGATGGTGTGAACTGGCTGGCGTTTTTGAACAAGTACAAGCTCCATGGGATT
TTGTGTGATGACATGGGTCTGGGTAAAACCCTGCAGTCCATCTGTATTCTGGCTGGTGATCATTTCCTCAGAGCTCAGGAATACACCAGGACAAAAGCCCCCGACTCTTGCCCTTTGCCCTCCATAGTGGTGTGTCCGCCCACCCTGACGGGCCACTGGGTGGATGAGGTCGGCAAGTTC
TGCTCTAAAGAGTTTCTTAATCCTCTGCATTATACTGGCCCTCCCACTGAACGAGCACGGTTGCAGCACCAGGTGAAAAAACACAATCTTATTGTTGCCTCATATGATGTCGTTAGGAATGATGTCGAATTTTTCAGGGATATTAAATTTAATTACTGTATCCTTGACGAGGGTCACGTT
ATTAAGAACGGAAAGACCAAACTCTCCAAAGCGATAAAGCAGTTAACTGCCAACTACAGATTGATTCTCTCAGGAACGCCCATCCAGAACAATGTTCTGGAGTTGTGGTCTCTTTTTGACTTCCTGATGCCAGGCTTTCTTGGTACCGAGCGTCAGTTTGCTGCTCGCTATGGGAAGCCC
ATCCTCGCCAGTCGAGATGCTAAAAGTTCCTCACGTGAACAGGAAGCAGGCGTGCTGGCAATGGAGGCATTGCATAGACAAGTTCTGCCCTTCTTACTGAGGAGAATGAAGGATGATGTGCTTCAAGATCTGCCACCCAAGATCATACAGGATTACTACTGCAACCTCAGTCCTCTACAG
GTTCAACTGTATGAAGACTTTGCAAAATCTCGCGCGAAGGTGAACGTGGATGACGTGATTTCTACAGCGTCTACACAAGAGGATGAAGAGAAGCCCAAACTCAAGGCCACTGGACACGTCTTCCAGGCTCTGCAGTATCTGAGGAAGCTGTGTAATCATCCTGCACTGGTTCTGACTCCT
CAACACCCCGAATATAAGCACATCACAGAGCAGCTGAGCACTCAGCACTCCAGTCTCAGAGACATCCAGCACGCTCCCAAACTCTCAGCCCTCAAACAGCTGCTGTTGGACTGTGGTCTGGGTTCTGCCGGGGCATCTGACAGCGGCACAGAAGCAGTCGTGGCTCAGCACCGTGTGCTC
ATCTTCTGTCAGCTGAAGAGCATGCTGGACATTGTGGAGCAGGACCTCCTCAAACCACAGCTGCCCGGCGTCACATACCTCAGGCTGGACGGTAGCGTTCAGGCCGGACTCAGACACTCCATAGTCTCCAGGTTCAATAATGACCCGTCCATAGACGTTCTGCTGCTTACTACACATGTG
GGTGGACTTGGCTTAAATCTGACTGGTGCGGATACTGTGGTGTTTGTGGAGCACGACTGGAACCCCATGAGGGACCTGCAGGCCATGGACAGAGCTCACAGAATAGGACAGAAACGTGTGGTGAATGTATATCGTTTGATCACACGAGGCACACTGGAGGAAAAGATTATGGGTCTGCAG
AAATTCAAGATGACCATCGCCAATACAGTGATCAGCCAGGAGAACGCCAGCCTGCAGAGCATGGGCACAGAGCAACTGCTCAACCTCTTCACACTGGACAAGGATGAT---------AAAGCAGAAAAGTGTGATGGTTCCTCCTCATCCTCC------GGT---AAATCCAGTATGAAG
TCAGTTCTGGATGGACTGGGTGACTTGTGGGACCAGCAGCAGTACGAGAATGAGTATGACCTGGGCACCTTCATGCACTCGCTCAAA
>ENSGACP00000003846_GACU
------CCATCTGTCTTTAGACTCGACCGTTTGTTTATCTTGCTTGACACCGGAACAACACCAGTAACCAGGAAAGCAGCAGCCCAGCAGCTTGGAGAAGTGGTCAAACTCCACCCACATGAACTCAATAACCTCGTATCAAAGGTCTTGACCTACCTCAGGAGTCCCAATTGGGACACT
CGAATAGCAGCAGGCCAAGCTGTAGAGGCCATTGTGAAGAATATTCCTGTGTGGGACCCGACGCCCAAGCTTAAAGAAGAGCCGAGC---GAAGGCTTGTCTCCTGAGGACTCTTCCTGTGACCGCTTGACTTTCTACCACTTTGACATCTCCCGCCTTCTCCAACATGGGGCCTCTCTG
CTGGGATCTGCGGGGGCCGAGTTTGAGCTGCAGGATGACAAAACTGCGGAGATGGACCCAAAGGAACGTCTGGCCCGCCAGAGAAAGCTCCTACAGAAGAAGCTGGGTCTGGACATGGGCGCCGCCCTCGGCATGGACACCGAGGAGCTGTTCAACGACGAGGACCTGGACGATACCTGC
CAACCCAGTGGGCTCCGAGCCCAA------------------------------------------CCCATTCAGGCTGCTGACTTAATTGACTCTGAGTTCCGGCCAGGCCTGAGCAGTCGTCAGAAGAATAAGGCAAAGAGGATGGCCAAGCTAGTGGCCAAACAAAGATCCAGAGAC
ACGGAGCCCAACGAAAAGAGTAACGACAGCTTTGAGGGGGAGCCCGAAGAGAAGCGAAGGAAAACCACCAATGTTGTCATGGACCAACCGGCAACTGAGCATAAAGTCTTAGTAGACAACGTTCCAGACAACTCGTGTCTTTCAGAGGAGATACTCGAGTGGCCGCTGGAGAGCTTCTGT
GAGGAGCTCTGCAATGACCTCTTCAATCCATCATGGGAGATTCGTCACGGTGCTGGCACAGGTCTTAGAGAAATCATCAAGTCCCACGGGGCTGGGGGCGGGAAGTTGGGCGGAAGCACTGCGCAGCAGATGTTGCGGCAGCATCAAGAGTGGATCGAGGACCTGGTCATCCGGCTGCTC
TGTGTCTTCGCTCTGGACCGCTTTGGAGACTTTGTATCTGATGAGGTGGTGGCTCCTGTCAGGGAGACGTGCGCTCAGACACTCGGTGTGGCCCTTCGCCACATGAACGAGACTGGCGTTTCCATGACCGTAGACGTCCTGCTGAAGCTTCTCAAAGAAGACCAGTGGGAGGTCCGTCAC
GGAGGCCTGCTGGGGATCAAGTATGCCCTGGCTGTCCGGCAGGACCTGATTTCTGCCCTACTACCCCGAGTACTTCCTGCCATCACTGTAGGCCTACAGGACCTAGATGACGACGTCAGGGCCGTGGCCGCCGCATCCCTCATCCCTGTGGTGGAAGGCTTGGTACAACTACTGCCTAAT
AAGGTACCCTTTATCGTAAACACGCTATGGGATTCTCTTTTGGACCTGGACGACCTCACTGCTTCCACCAACAGCATCATGACACTGCTGTCCTCGCTGCTCACCTACCCGCAGGTCCGCCAGTGCAGCATGCAGCAGTCATTGACGGTCTTGGTCCCTCGGGTTTGGCCGTTCCTGAGA
CACACCATATCGTCAGTAAGACGGGCGGCGCTGGAAACCCTTTACACGCTGCTCTCTAAATACGACGAGAGCTGCGCTATGTGGATCAACCCCATCCTACAAGAGATGCTGCGGCACATCTTCCAGTCTTGCATACTGGAGAGCAACGATGAAATCCTTGAACTGATTCAAAAGGTGTGG
ATGGAGCTGCTGTGCCAGGCCCCGCAGCAGTACGTGGTGGCGGCCAGCTGTCCGTGGATGGGCGCCTGGCTCTGTCTCATGATGCAGGCCTCACACATCCCCATAGACCTCAACATGCTGCTGGAAGTGAAGGCCCGCTGCAAGGATAAGGCTGGTTCAAAGGCACGTCAA---------
GGGACCACCATTCAAGTGAAGGAGACGGTTCAGGAGTACATAGCGGGTGCAGAGACTGTGACGGAGGACCCACTAACGAGGGACTATGTGGTGGTCCGGTCTCGCCTCATGGCTGCCAAATTGCTGGGAGCTCTGTGTAGGTGTATCTGTGACCCTCAGCTCAATGCTGCAACTCAGGAG
ATCCGACCAGCCGAGTCTTTGGGCCAGCTGTTGCTCTTCCACCTCAACTCCAAGTCCGCCTTGCAGCGCATAGTGGTGGCTCTGGTTCTTTGTGAGTGGGCTACGCTGCAGAAGGAGTGTCGGGTGGTGTCGTCTTTGGTGCAGCCTCGGCTTCTGGCCATTTTGTCAGAGCATCTGTAC
TACGATGAGATCGCCATCCCTTTCACACGGATGCAGAACGAGTGCAAGCAGCTCATTGCGCTGCTAGCTGAGGCCCAAATAGACCTGCAGGACCGCCTCAATTGTAGCGTTTTCACTATTGATCAAGCCAATGAACTGGTAGGTGCAGCCGAACATATCAGTTGTATTTATAGAGAGTCG
ACGGCGGGTCTCAACGTAAAGTCCAGTGAGTTTCAGGCGCTGGACAGTAAACGGCAGCAGGCCCAAGCAACGGTAACGGAAACCAACGCGGAGTGGCAGCAGCTGCACCTGCGCGTTCACATGGTCACGGCCTGCGCCGTGATTAACCTCCAGGTGCTTCCTGAAAAGCTCAATCCGCTG
GTCAGGCCTCTGATGGAGACTGTCAAACGGGAGGAGAACACACTCATCCAGGGACACGCCGCGTCTTTCATAGCCAAGCTGCTGCAGCAGTGTGCCGGACGCTCGCCTTGCCCCAATCCCAAAATCATCAAAAACCTCTGTGCCTCGGCCTGCATAGACTCTGCTGTCACCCCCTCCTCT
GCCTGCCCCGTTCCCCCC---------------------------ACACAGGAAAATGCAAAAGGCAGTGGGTTAGAGAAAGATTGCATTCATCACATGGTGAGCAAAACCCGGGGTATAATCACCCTGTACCGCCACCAGAGGGCGGCGTTTGCCATCACCAGTAAGAGGGGTCCAGCC
CCTAAAGCCCCAAAA---AACCCCACCACAGAGCTTCCTCCTGGCAGCTCCATCTGCACTGATAGCGATGAGAGCAAGAAGCCGTTTCTTATTCAGAGGCGGGGGGCGGAGTTCTCTCTGACAACGGTTGCCAAGCACTTCGGCGCAGACTTCACAAAGTCGCTGCCATACCTATGGGAG
AACACAGTGGGACCACTGAGGACCGTAGTGACTGAGAATCAAGAA---ATTGGTATACAGGTCCAGCTGGAGAGGGGAGACTCTGCAGCTCAGGAACTAGTCAACTCTCTACAAGTGCTGGAAGTTATGGCTGGTGCCATGGCTGCTGAGCTCAAACCTTTGCTGCTGGAGCACCTACCC
CATCTGTTCACCTGCCTGCAGCACCCGTACACGGCAGTGCGTCACATGGCGTCGCGTTGTGTGGGCGTGCTCAGTAAGATCGCCATGCTGGAGACCATGAACCGCTTCCTGGAGTGTGTCCTCCCCTGGTTGGCAGCTATCGACGACTGCACCAAACAGGAGGGGGCCATCGAGGCACTC
GCCTGTAGTGTCATGGAGCAGCTTGACGTGGACATTGTGCCCTACATCGTGCTACTCGTAGTGCCGGTGCTCGGCCGCATGAGCGACCCCAGCGATAGCATCCGCTTCATGGCCACACAGTGCTTCGCCACTCTCATCCGCCTGTTGCCCCTAGAGGCTGGCATACCCGACCCTCCGGCC
ATGTCCGCTGATCTGATCCGGCAGAAGGCCAGAGAACGCCACTTCCTGGAGCAACTGCTAGATAGCAGGAAATTGGAGGACTACAAGATCCCTGTTCCAATCAAGGCTGAGCTGAGGAAGTACCAGCAGGACGGAGTGAACTGGTTGTCCTTCCTGAACAAATACAAGCTTCATGGGATC
CTGTGCGACGACATGGGCCTCGGCAAGACTCTGCAGTCCATCTGCATTCTGGCAGGAGATTACTACCTCAGGGCACAGGAGTATGCCAAGACGAAGGCCCCGGACAGCAGCCCCCTGCCCTCTCTAGTGGTGTGTCCTCCCACGCTGACCGGCCACTGGGTGGACGAAGTGGGCAAATTC
TGCCACAAAGAATACCTCAACCCGCTGCACTACACTGGGCCTCCTACGGAACGAATGCGGCTGCAGCACCAAGTGAGAAAACACAACCTCGTAGTGGCCTCTTACGATGTTGTACGGAATGACATCGACTTCTTTAGGAATATCAAATTTAATTACTGCATCCTCGATGAGGGTCATGTA
ATTAAGAACGGGAAAACCAAACTCTCCAAAGCCATTAAGCAGCTGGCTGCCAACTTCCGAATCATCTTGTCAGGAACGCCAATTCAGAACAACGTCCTGGAGCTCTGGTCGTTGTTTGACTTCCTCATGCCGGGCTTCCTTGGAACGGAGCGGCAGTTTGCGGCTCGCTACGGTAAACCG
ATCCTGGCCAGTCGGGACGCCAAAAGTTCCTCACGGGAGCAGGAGGCAGGTGTCCTGGCGATGGAGGCGTTACACCGACAGGTGTTACCCTTCCTTCTGAGGAGGATGAAGGAGGATGTCCTCCAGGACCTTCCTCCTAAAATAATTCAGGACTATTACTGCAACTTGAGTCCTCTACAG
GTTCAGTTATACGAAGACTTTGCAAAGTCTCGAGCCAAGGCCAGTGTGGAGGACAGCATCTCTAATACCTCTGCA---GAGGAGGAG---AAGCCCAAACTGAAGGCCACCGGCCATGTCTTCCAGGCTCTGCAGTACCTGAGGAAGCTGTGTAATCACCCGAGCTTGGTCCTGACCCCG
CAGCACCCCGAGTACAAGCGCATCAGCGAGCAGCTCGCCGGGCAGAGCTCCAGCCTGCGGGACCTTCAGCATGCGCCCAAACTCTCCGCTCTCAAACAGCTGCTGTTGGACTGCGGCCTCGGCAGCGCTGGAGGCTCCGAGGGGGGTACAGAGGCCGTCGTGGCCCAGCACCGCGTCCTC
ATTTTCTGTCAGCTGAAGAGTATGCTGGACATTGTGGAGCAGGATCTCCTGAAACCCAAACTGCCCTCCGTCACCTACCTGAGGCTGGACGGCAGCGTGCCGGCCGGCCAGCGTCACTTCATCGTTTCCAGGTTTAACAATGACCCATCTATTGACGTGCTGCTGCTGACCACCCATGTC
GGGGGTCTAGGCCTCAACCTGACTGGTGCAGACACCGTGGTGTTTGTGGAACATGACTGGAACCCCATGAGGGACCTTCAGGCCATGGATCGTGCCCATAGGATAGGACAGAAACGCGTAGTGAACGTGTACCGGCTGATCACGCGCGGCACGCTGGAGGAGAAGATCATGGGTCTGCAG
AAGTTCAAAATGAGCATCGCCAACACCATCATCAGCCAAGACAACGCCAGCCTGCAGAGCATGGGCACGGACCAGCTCCTCAACCTCTTCAGCCTCGACAAG------------------GGCGAGAAGGGTGAGCAGTCGTCGTCGACCTCT------GGC---AAGTCCTCCATGAAG
TCTGTGCTGGACGGCCTCGGGGAGCTTTGGGACCAGCAGCAGTACGACACAGAGTACAACCTGGACAGCTTCATGCACTCGCTGCAG
>ENSXMAP00000007673_XMAC
ATGATCATGGCTGTATCAAGACTTGACCGTTTGTTTATCTTGCTCGACACTGGAACCACACCAGTAACCAGGAAAGCAGCAGCCCAGCAGCTTGGAGAAGTGGTGAAACTTCACCCACATGAACTCAACAACCTCCTGTCAAAGGTGCTTACCTATCTACGGAGTCCCAGCTGGGACACT
CGAATTGCAGCCGGCCAAGCCGTGGAGGCCATTGTGAAAAATATTCCTGAGTGGAACCCGGCTCCGAAGCCAAAGGAAGAGTCCCGT---GAAAACCTGTCCCCGGAGGACTCGTCCTGTGACCGGTTGAATTTTTACCATTTTGACATCTCCCGCCTGCTCAGGCATGGAGCGTCGCTG
CTCGGATCCGCAGGAGCCGAGTTTGAGTTGCAGGAAGACAAAACTGGTGAGATGGATCCTAAGGAACGTCTGGCTCGTCAGAGGAAGCTGCTCCAGAAGAAGCTGGGTCTGGATATGGGAGCTGCTATAGGAATGGACACAGACGAGCTGTTCAACGACGAGGACCTGGACTATTCCTGC
CATCCCAGCGGCTTTAAAGCCCAAGGATTCAGAGCTACAGCTGGCTGCAGCTCCCGCAACCACGTGACTATTCAAGCTGCTGAATTGATCGACTCGGAGTTCCGGCCCGGCATGAGCAGCCGTCAGAAGAACAAAGCCAAAAGACTGGCTAAACTCGTGGCAAAACAAAAATCCAGAGAC
GTGGATGCTAACGAGAAGAGCAATGACAGCATAGAAGGTGAACCTGAGGAGAAACGGAGGAAAACAACCAACGTCGTAATCGACCAGCCGGCAACAGAACATAAGGTCTTAATTGACAACGTTCCAGACAACTCCGGTCTTTTAGAGGAGTCACACGAGTGGCCGTTGGAGAGCTTCTGT
GAAGAGCTTTGTAACGACCTCTTCAACCCATCATGGGAGGTTCGTCATGGTGCAGGCACAGGCCTCAGAGAAATCCTGAAGTCTCATGGTTCTGGTGGTGGGAAACTGGTTGGAAGCACTGCAGAACAGATGTCGCGACAGCATCAGGAGTGGATCGAGGATCTGGTCATCCGTCTCCTC
TGTGTGTTTGCTTTGGACCGCTTTGGGGACTTCGTATCTGATGAGGTGGTGGCTCCTGTCAGAGAGACGTGTGCCCAGACGCTCGGTGTCTCTCTTCTTCACATGAGTGAAAACAGCGTTGCCATGACGGTGGACGTCCTGCTGAAGCTGCTGAAGGAGGACCAATGGGAGGTCCGGCAT
GGAGGCCTGTTGGGGATCAAATATGCCTTGGCTGTCCGACAGGACCTGATCTCCGTCCTGCTTCCCCGGGTGCTGCCTGCAATAACAGAAGGTCTGCAGGACCTGGATGATGATGTCAGGGCGGTGGCTGCTGCTGCTCTCATCCCAGTGGTGGAAGGGTTGGTCCAGCTTCTGCCCAAC
AAGGTTCCTTTTATTGTAAACACACTATGGGACGCACTCCTGGACCTGGACGACCTGACCGCTTCCACCAACAGCATTATGACGCTGCTGTCTTTGCTGCTGACCTTTCCTCACGTTCGGCAATGCAGCATGGAGCAGTCACTGACTGTCCTGGTTCCTCGAGTTTGGCCGTTTTTAAGA
CACACCATATCATCCGTAAGAAAGGCTGCGCTGGAAACGCTCTACACACTGCTGTCTAAAGCTGATGAGAGTTGTGCGGTTTGGATAAATCCCATTTTACAAGATATGTTGCGGCACATTTTCCAGTCCTGTATACTAGAGAGCAACGACGAAATACTGGAGCTCATTCAGAAGGTGTGG
ATGGAGCTGCTGTCTCAGGTCCCCCAGCAGTTCGTGGTGGCAGCCAGCTGTCCTTGGATGGGCGCCTGGCTCTGCCTGATGATGCAGGCCTCTCACATTCCCATAGACCTGAACATGCTGCTGGAGGTGAAGGCCCGCTCCAAGGATAAGACTGGAGCAAAGGCTCGGCTA---------
GGAAACAAT---CAAGTGAAGGAAACGGTCCAGCAGTACATAGCCGGGGCGGAGACTCTAGCAGACGATTCGTTGGCGAGGGATTACGTTGTGGTTCGTGCCAGACTCATGGCCGCCAGGTTGCTGGGAGCACTGTGTAGGTGCATCTGTGACCCTCAGCTTAATGCTGCATCCCAGGAG
ATCCGGCCAGCCGAGTCTTTGGGCCAGCTGTTGCTCTTCCATCTCAACTCCAAATCAGCCTTGCAACGGATAGCCGTGGCTCTGGTTCTCTGTGAGTGGGCTGCACTACAAAAGGATTGCCAGATGGTGTCGTCCATGGTGCAGCCGCGACTTCTGGCTGTCCTGACCGAGCAGCTGTAC
TACGACGAGATCGCGATTCCTTTCACACGCATGCAGAATGAATGCAAGCAGCTCATTTCGTTGCTTGCTGAGGTTCACATAGACCTTCAAGATCGTCTCAACAGCAGCGTTTTCACCATAGACCAAGCCAACGAACTGGTT------------------ACCACCATCTTCACAGAGACG
ACGGCAGGTATGAACGTGAAGTCCAAGCAGTGGCTGGCGCTAGAAAACAAACGACAGCAAGCCCAGTCTACGGTGATGGAGACCAACACGGAATGGCAGCAGCTGCATCTGCGCGTCCACATGTTCACCGCCTGCGCCGCCATCAACCTGGAAGTGCTTCCCGACAAGCTCAACCCTTTG
GTGCGGCCACTCATGGAGACGGTCAAGAAGGAGGAGAACACCCTGATCCAGGGTTATGCCGCTTCCTTCATAGCCAAGCTGCTGCGGCAGTGCGCCGTCCGCTCGCCGTGCCCCAACCCAAAGATTATCAAAAACCTCTGCGCTTCGGCGTGCATGGACCCCTCGGCCACGCCCTCGTCC
GCTTGTCCCGTTCCCACA---------------------------GCGCAAGAACAGGCTAAAGGAGGTGGGCTAGAAAGAGATGGCATGCATCACATAGTCAACAAAACCCAGGGGATCATCACTCTGTACCGCCACCAACGGGCCGCGTTTGCAATTACAAGTAAAAGAGGTCCGACA
CCGAAGGCGCCGAAA---GCCCCGGTGACGGAGCTTCCTCCTGGCAGCACAATAAGCTCCGATAACGATGAGACCAAGAAGCAGTTTCTTGTTCAAAGACGAGGAGCGGAGTTTGCCCTAACGACCGTTGCTAAGCACTTTGGTGCGGACCTCAACAGGAGTCTGCCATACCTCTGGGAA
AACACGGTGGGACCGTTGAAGGCGGTCACCAAGGAGAACCTTTGC---ATCGACAGGCAGGCCCAGCTGGAGAGAGGCGATGCGGCAGCTCAGGAATTGGTCAACTCTCTGCAAGTTTTGGAAGTCATGGCTGGAGCCATGGCGGGTGAACTTCGACCTTTGTTACTGGAACACCTACCT
CATTTGTTTACATGCCTGCAGCACCCGTACACAGCGGTGCGGCACATGGCCGCGCGCTGTGTGGGCGTGCTCAGTAAGATAGCCACACTGGAGACCATGAACAGTTTCCTGGAGTCTGTGCTCCACTGGTTAGCTGCTATCGACGACTGCACGAAACAGGAGGGCGCCATCGAAGCGCTG
GCTTGT---GTGATGGAGCAGCTGGACGTCGACATCGTTCCCTACATCGTGCTGCTGGTTGTTCCCGTTCTGGGCCGCATGAGCGACCCCAGCGACAGTATTCGTTTTATGGCCACTCAGTGCTTCGCTACGTTAATCCGCCTGGTGCCTCTGGAGGCAGGAATACCAGACCCGCCGGCC
ATGTCGGCCGACTTGATCCAACAGAAAGCGAGAGAGCGTCAGTTTCTGGAGCAGCTGCTGGACGGCAGGAAGTTGGAGAACTATAAGATCCCTGTGCCGATTAAAGCCGAGCTCAGGAAGTATCAGCAGGACGGCGTGAATTGGCTGGCATTCCTGAACAAATACAAGCTGCACGGTATC
CTCTGTGACGACATGGGCCTGGGGAAGACGCTGCAGTCCATCTGCATTCTGGCAGGAGATCAGTACCTCAGGGCTCAGGAATATGCGAAGACCAAGGCAGCAGACTGCAGCCCCCTGCCCTCGCTGGTGGTGTGTCCGCCCACGCTGACGGGCCACTGGGTGGACGAAGTGGCCAAGTTC
TGCTCCAAAGAGTTCCTCAACCCGCTGCACTACACCGGACCTCCCACGGAGCGAATGCGGTTGCAGCATCAAGTGAAAAAACACAACCTTGTAGTCGCTTCTTATGATGTCGTGCGGAACGACATCGACTTTTTTAGAAATATAAAATTTAATTACTGCATCCTGGATGAGGGTCATGTG
ATCAAGAATGGGAAAACCAAACTGTCCAAAGCCATCAAGCAGCTAGCGGCTAACTTCAGGGTCATCCTGTCGGGAACGCCCATCCAGAACAACGTCCTGGAGCTCTGGTCGCTCTTCGACTTCCTGATGCCCGGCTTCCTGGGAACAGAACGCCAGTTCGCCGCTCGCTACGGGAAACCC
ATCCTGGCCAGCCGCGATGCCAAGAGCTCATCCAGAGAACAGGAAGCTGGCGTCCTCGCCATGGAGGCTCTTCATCGGCAGGTTCTGCCGTTCCTTCTGAGGAGGATGAAGGAGGATGTGCTCCAAGACCTTCCTCCTAAAATAATCCAGGACTATTACTGCACTCTCAGCCCTCTGCAG
GTTCAGCTCTACGAAGACTTTGCGAAGTCTCGAGCCAAAGCCAGCGTGGAGGACAGCATCTCTGCAGCCTCCGGT---GAGGAAGAGGAGAAGCCCAAGCTGAAGGCTACGGGTCACGTCTTCCAGGCGCTGCAGTACCTGCGGAAGCTCTGCAACCACCCAAACCTGGTTCTGACGCCG
CAGCATCCGGAGTACAATCGCATCACGGATCAGCTGGCGTGTCAGAACTCCAACCTGCGCGACATTCAGCACGCGCCGAAGCTCTCTGCTCTCAAACAGCTGCTACTGGATTGCGGTCTTGGCGGCGGCGGAGGAGCGGAAGGCGGGACGGAGGCGGTGGTGGCGCAGCATCGCGTTCTC
ATCTTCTGTCAGCTGAAGAGCATGCTGGACATCGTGGAGCACGACCTGCTGAAGCCCAAACTGCCCACTGTCACCTACCTGCGGCTGGACGGCAGCGTGCCGGCTGGCCAGCGCCACTCCATCGTCTCCAGGTTTAACAACGATCCCTCCATTGATGTTCTGCTGCTCACCACCCATGTC
GGTGGTCTGGGTTTGAACCTCACCGGCGCAGACACTGTGGTGTTTGTGGAGCACGACTGGAACCCCATGAGGGATCTGCAGGCCATGGACCGTGCCCATAGAATAGGACAGAAACGGGTGGTGAACGTTTACCGGCTGATTACGCGAGGCACGCTGGAGGAAAAGATCATGGGACTGCAG
AAATTCAAGATGAGCATCGCCAACACCGTCATCAACCAGGAGAACACCAGCCTGCAGAGTATGGGCACAGACCAGCTGCTCAACCTCTTCACTCTGGACAAGGATGAC---------AAGAGTGACAAAGGAGAGCAGTCGTCATCGACCTCA------GGG---AAGGCGTCCATAAAG
TCTGTGTTGGACGGCCTCGGGGAGCTGTGGGACCAGCAGCAGTACGACTCTGAGTACAACCTGGACAGCTTCATGAACTCGTTGCAC
