# Supplementary material for: Global expression pattern of genes containing positively selected sites in European anchovy (Engraulis encrasicolus L.) may shed light on teleost reproduction
Source: PLoS One. 2023 Aug 11;18(8):e0289940. doi: 10.1371/journal.pone.0289940 (PMC10420382; doi:10.1371/journal.pone.0289940)
Supplement: S1 File — (ZIP) [file pone.0289940.s008.zip › alignments/anchovy.23824_ANCH.fas]

>ENSONIP00000005850_ONIL
---------------------------------------------------------------------------------------CAGTGCCCGTCCTTACAAGTGGAGGACTGGAAGTTTCCCCAGAGCGCCAGGACCAACATCACCGGTTTTAATCTGGTGAGGCGATTTTCCCTG
CTGAAGAGCAAAGATGTCAAGAAGATCCGTAACCCTCGAGGAGCTGTCATCCTTCGCTTGGGCAAGACTGCACTCTTACGACCCAGCGACCAGGTGTTCCCCCATGGCCTGCCAGAGGAGTTCACTCTGGTCTTCACCCTGGCGTTAAAGAAGGCTGCCTTGAGAGACACCATCTACCTC
TTTCAGATATCGGATGCGCAGGGATATCCACAGCTCTCCGTAGACGTCAGCGGCCCAGATCGCACCCTGTCCTTTCGAGCCAGAGGGGCAAACCCTTCAGCGGACCTGGTGGGTTGTGTTTTCACCGGAGACGGAGTGGAAGCCTTGATGGATCTGCACTGGCACAAGTTGGCCCTCAGT
GTCCAACACGGAGCTGCTTCCCTCCATGTGGATTGCAGCTCAATTGAGACCAAACCCCTGGAGCCCAGAGGAGCCCTTCCCTCTGATGGACACACTCTGCTGGGTATTCGGGCGTCAGATGCTGGGGCTGTGCAAATGGATATTCAGCAGGCAGTGCTGTATTGCGACCCCTCGCTCGCC
ATGCACGAGGCCTGCTGTGAAATACCTGGGGCACGG---------------------------TGCCCTCCTGATGCTCCCAAGAGCCGCCGTGCTGCTGAA---------------AAC------GACCTG------------------------------------------------
---TTGGACAACACATTTAACCAGAAAGGCTCCCTGACAGAATGTTGGTGCCTGTGTTCTCAGATGTTTAAGCTCATAGATTATGATCTGTGCTGTCAGTTTCTTCAAAACAGAAGTGTAGGAGGAAATATTCATAGGCAA---------------------------GAGAAGACAAAA
CGCCTGTGTAATCCTGCATGTGCATCT------------------------------------------TCAAAATTTTTG---------------------------------------------------------------------------GATTTGACAGCAAATCCAGCAAAA
TTTGTAGCTGCT---------------AAGAGTGAGCGAGTTGTAAAC---------TTCGGTGGGGTTGCCGGGTTGAAAGGGGAAAAAGGGGACCGGGGTGATGACTGTTCTGGCTCC---CATTCAGGTCCACCT---------------------------------CAGTGCACA
GAAGGACCCAAGGGGCAGAAGGGAGAGAAAGGCGAGTCGGCGACCCCTGCCAACTGGGGCGAAGCAGCTGGGTACAAGGGAGAC------------------------------------------------------------------------------------------------
------------------------------------------------AAAGGTCAGAAGGGTGAGAGGGGTCCACAGGGTCTGACAGGCACCCCAGGAAAG---------GATGGTCGAGCAGGATCGGCCTGTGTGGTCGGCCCCAAG---------GGACAGAAG------------
------GGTGTCCCTGGTATGGTAGGTCCGGAAGGATTGGCTGGAGAGCCAGGAAGGCCGGGACTTCCAGGCCTACCAGGGATTGGAAAACCAGGTCCTCCAGGCCCTCCTGGA---GAACCCGGCGGTGCAAAAGGAGAAAAGGGGGATAAAGGAACTTCGGGAGAAGAAGGATTCCCT
GGAGAACCAGGTCCAAGAGGACCACCTGGATATAAAGGAGAGAAGGGTGACCCATGTGAAGTGTGTCCAGTGCTGCCTGCAGACATAGGCAACACAGTGGCTTTGCAAGGGAAACCTGGCCCTAAAGGAGAGCCCGGATTACCAGGGTTTTGGCAG------------GGAGAACCAGGA
TCTGATGGTACC------------------------------------AAAGGCGAAAAGGGAGAGTCGTGTTCTGCGTGCCCCACTCTCGGAGAGTTT---TCTAACTCTGTCCCCGGTGTTATGACCCAAACCCAACAGCAAAAAGGCGAGAAGGGAGAAGCTGGAATTGGG------
---CAACAGGGGGAGCCGGGAGATGTAGGGCCGGCTGGTCTTAGAGGAGAGCAGGGTAATCCAGGCAGCAGAGGAGCTGATGGAAAGACCGGAAAACCTGGATCAAGGGGCCCAAGTGGCAAGGATGGACAGAAA---------------------------------------------
------GGTGAA------------------------AAG---------------------TATAATCCA------------------------------------AAATTTATG---CTT---------TCTAAGGGAGAACAAGGGCAGCCTGGTGTTAGTTCTCCGGGCCAAAAGGGT
GAGAAGGGGCCACCAGGACCTCCAGGTCTTGGGGCTGAAGGCAAACAG---------GGCCCATCGGGGCTGCCTGGTGCCAAAGGAGAAAAGGGTGAGGAAGGAGATCGAGGAGAGAATGGATTAGACGGAGCTACTGGAGCCCCAGGACTGCCTGGAGACCCTGGACGGGATGGCCAA
CGGGGTTTGAAGGGAGAAAAGGGGGATGCGTGTACCAGCTGCCCTTCTGCTGGTGCTGTGGTGGGTGACGGTGTAGCTGTGCCAGGCCCCAAAGGAGAGAAAGGAGACCCCGGCCCCCCAGGAGAAGGAAAGTCTGGCAAAAATGGAAAGCCAGGTTTGCCTGGTGTGCAGGGCCCCGTC
GGTCCCAAAGGAATCAAGGGAGAAGCCGGAGTCCCAGGAATTGGCCTTCCAGGACCACAA---------------------GGTGAAGAGGGACCTAGAGGACTCCCAGGACTTGTA------------------------------GGATCTGCTGGTGCCAGAGGATCGCCTGGGCCT
GCTGGCCCTGCAGGGGTGAAGGGCTCCAAAGGTGACTCTGGGCTTCCTGGACCACCTGGTCCCCTGGGCGTTGGAGTAGCAGGCCCCCCGGGTAGAGATGGAGCCCGCGGCTCCACGGGACTGCCGGGAGCTGAT---------GGATTTGATGGAGCTAAAGGGGACAAGGGTGAACCT
GGAGAGTGCGGCTGTCTAATGCCG---CACACGGGCGTAGGCGGACCAGGAGCTCCAGGAACTCCAATAAACACGTGGCAGCCCGGGCCTCAGGGTCCCCCAGGACCTCCTGGCCCACCTGGACCCCCTGGGCCTCAGACAGACCTT------------------------CAAGGTATC
CCTGGAAACGACGGGCTACCGGGGAAACCGGGTTTGCCT------GGAAACATC------------ACACAGTTGCCACCGGAAAGTTTGTGTCTT------AAGGATGACTGCGAAGGGGGA---TGTTCCCAAGGGTTGCCAGGGGTGCCG---------------------------
------------------------------------------------------------------------------------------------------------------------------------------------------------------GGGATGGCTGGT------
---GCCAAGGGAGAAAAGGGAGACCAGGGCAGGCCTGGCGTAACTCCCTTGGACAGCTGTGACTTGTGTTTGGAGAGACTGCAGAGTGAG---------------------------------CAGGCAACACAA------------------CCAAGGGGTGATCAGCCT---TGTGTG
GGAACACCTGGAATCCCAGGAATGCCTGGATCAGCGGGAACAAAAGGAGATCCAGGTCCACCCGGAGAAAGAGGCCAAGCGGGAATGCCCGGAAACATGGGACCTCCTGGA---------TTTCCAGGTCCTCAGGGCCCACCTGGTTTACCTGGTCAACAGGGTGAGCGAGGGTCAGAT
GGCCTCCCGGGAATGAAGGGTGATCAGGGTCCTTCAGGGACGCCTGGGTACCCAGGAACCATGGGCCCTCCTGGACTGCCTGGACTCAAGGGCGAACGTGGAAGCCCAGGAACTGCTGGCCAAAAAGGAGAATCAGGGCCTCCTGGTAACCCTGGATATCAAGGACAAGCTGGATTGCCG
GGCATTAAAGGAGACACTGGACCAGCAGGGCCTGCTGGTGCTAAGGGGGATCAGGGCTTCCAAGGACAACCAGGCTTCCCAGGACCACCTGGACCACCAGGTCCTGCCGGCAAAACTGGAAGGGAAGGGCTTCCTGGGCTCAAAGGGGAA---AAAGGCAACGACGGCACTCAAGGCCCA
CAAGGATCAAGTGGACCACCCGGTTCAACCGGCTCGCCAGGGTTGATGGGCCCCCGTGGCATTGATGGAATTGACGGAAAAGATGGGAAACCAGGACTGCGGGGAGAAACAGGACCTCCAGGCCCAGCAGGACCCCGGGGAATGCCCGGATTCAAAGGGAAAACCGGCCACGTTGGCTTT
CCCGGACAGAAGGGTGAAGCCGGACCCACAGGTCCACCCGGGACACCTGGCAGACCAGGACATGAGGGTGATCCAGGTACGCCAGGACCTCAGGGGAGACCTGGACCTCCGGGCCACCTTGGCTCTACAGGTCCAGCTGGACCTCCAGGACCTCCAGGACCATCAGGAGTGGGTATAAAA
GGAGATAAGGGCCAGGATGGAGAGAGGGGTCTCCCAGGGATGCCAGGATCTCCAGGGCCACCGGGGCACCCGGGGCCTATG------------------GGTGAGCCAGGAAGCGATGGAGGTCCTGGAAAAGATGGAGTGGCAGGTGTGCCAGGGGACAATGGGCAGCCAGGGCAAAAG
GGTGAGGCAGGGGCTCCTGGCCAGAGGGGTGCTCCAGGAGAAAGAGGTAGGCCAGGGCCCCCTGGTGGAGGA---GCATATAGTTCCAAGGATGCACAGCCCATGATTGGCCCAGTCGGCCCCAGAGGAGAAAGGGGAAGCCCAGGCTCAGCAGGTTCCCCCGGCCCCCCTGGTCAACCA
GGATCGCCAGGAAATGACGCTGTTGTCAATTACGACGAAATCAAGAACTTCATTCGCCAACAGGTCATTAAGATCTTTGATGAGAGAATGGGCTATTACATGTCTCGCATGCAGATGCCAGTAGAGATGGTGGCGTCCCCGGGTCGGCCTGGGCCTCCAGGAAAAGATGGAACTCCAGGT
AGTCCCGGAACCCCAGGTGCCCCCGGTCTTCCAGGACAGATTGGCCGACAAGGCCGGCCAGGAGGACAAGGACTCCCAGGACCACGAGGACCGCCTGGAGAAAAAGGAGACAAGGGTGTTGGAGAGATGGGAGATGTAGGCCCTCCTGGAGCACCG---------GAAGGTGTTCCAGGC
CCCCCAGGCTATGGTAAGATGGGACCCCCTGGTCCCGTTGGCCAGCAGGGTGTCCCTGGGATCCCAGGCCCTCCTGGACAGCAGGGTTCCAAAGGAAAAGAT------------------------------------------------------------------------------
GGCCGCTGTAATCCCGCAGACTGTATGAGCCATGCAGTAGAATACAGCCCCAAGGGCCCATCTGTCAAGGGCCCC---TGG------------------
>ENSTNIP00000012079_TNIG
------------------------------------------------------------------------------------------------------------------------------------------------------------------------------------
------------------------------------------------------------------------------------------------------------------------------------------------------------------------------------
---------------------------CCTCAG---------------------------------------------------------------------------------------------------------------------------------------------------
------------------------------------------------------------------------------------------------------------------------------------------------------------------------------------
------------------------------------------------------------------------------------------------------------------------------------------------------------------------------------
------------------------------------------------------------------------------------------------------------------------------------------------------------------------------------
------------------------------------------------------------------------------------------------------------------------------------------------------------------------------------
------------------------------------------------------------------------------------------------------------------------------------------------------------------------------TGCACA
CAAGGATCCAAGGGCGAGAAGGGAGAGAGAGGTGAGCCG---------------------------------------GGAGAA------------------------------------------------------------------------------------------------
------------------------------------------------AAGGGCCAGAAGGGAGAAATGGGCCTGCCAGGCCTTACAGGCACCCCAGGAAAG---------GATGGTCAAGCCGGGTCCATCTGCGTGGTCGGCCCCAAAGTCAGCTTTGGTTTAAATCGGTTCTTTACT
AACCTGGGCGTCCAGGGTCTGGTGGGTCCTGAAGGCTTGGCTGGTGAGCCTGGGAAGCCTGGTTTTCCAGGCCTACCTGGTGTAGGAAAGCCTGGCCTACCAGGCCCTCCTGGG---GAACCG---GGTGCCGCTGGAGAAAAGGGT---------------------------------
------------CCAAGAGGACCTTCGGGACTCAAAGGAGAAAAGGGG---------------------------------------------------------------AAACGCGGCCCCAAAGGCGAGCCTGGATCCCCAGGGGTTGGCGAGAGGGGCCTGCCTGGATCTCAAGGT
GGAGATGGCAGA------------------------------------GCGGGACAGAAAGGGGAGCCT---------------------------------------------------------------------------------------------------------------
GGTCTTCGTGGAGAAAAGGGAAACACAGGCAGCCCTGGA------------------------------------GCTGACGGTAACCCGGGAAAACCTGGACCGAAGGGCCAG---------------------AATCGACAGGGAGAGCCAGGGATGCCTGGTGTGGGTGTTCCAGGC
CTAAAGGGTGAG------------------------AAG------CCAGCCGAGGTCGGGAATGGACCG------------------------------------GCCAACTTCAAAGTGCCGGAAGGATCAAGAGGCAATCAAGGCGAACCGGGC---------CCT------------
---CCAGGTCCTCCTGGACCTCCAGGACTTGGAGCTGATGGCAAACAGTTCACACAGGGCCCACCAGGTCTTCCTGGTACAACTGGAGTAAAGGGTGAACAAGGAGAACGTGGAGAACAAGGAATGGCTGGTGTTCCCGGAACACCAGGACTGCCCGGAGAGCCGGGTCGAGATGGATCC
ATGGGCTTAATGGGAGAAAAGGGTGAGGCCTGTACTAGCTGTCCCTCTCTGAGCGCTGTCACGAGTGATGGCATAGCTGTGCCAGGACCCAAGGGAGAGCGAGGAGACCCCGGTCCTCCAGGGGAAGGAAAACCCGGCAGAAATGGTAAACCTGGTCTGGCAGGTCCGCAGGGTCCTGCA
GGGCCCAAAGGGAGCCAGGGGGAAGCTGGGGTGGCAGAATTTGGCCCTCCAGGACCACAA---------------------GGTGAAGAGGGACCCAGAGGCCTACCCGGACTGGTT------------------------------GGCCCTGCCGGAGCCAGAGGATTCGCGGGACCC
GTTGGCCCTGCAGGAGAGAAGGGCTCCAGAGGCGATGCCGGGCCTGCAGGACCACAGGGGCCCGTGGGCATCGGAGCAACCGGCCCCCCAGGCAGAGACGGAGCCCCTGGCTCTCAAGGCTTGCCAGGAGCTGACGGGAGACCC------------------------------------
---------------------------------------------------------------------------------------------GGCCCACCAGGACCTCCTGGCCCACCTGGTCCGCCTGGGCCTCGT---------GGTGTCACCGGAACCCAGGGACCACAGGGTATC
CCTGGAAACGACGGGTTACCGGGGAACCCTGGTTTGCCT------GCACACAGC---------------------------------------------------GGTACCCCTGGGGAA------------AGAGGCCATGCTGGAATACCAGGAAATATTGGACCCCCAGGTTTTCCA
GGTCCTCAAGGCCCACCTGGCTCTCCTGGTCAGTCGGGCGAGCAAGGGTCACACGGCCTCACTGGGATGAAGGGTGAGCAGGGCCTTCCAGGGACCAGTGGCTACCCCGGATCCATGGGACCACCTGGAATGCCTGGCCTGAAGGGTGAACGTGGGAGTCCAGGGAACAGTGGT------
---CAGAAGGGAGAATCAGGTGCTTCTGGAAGTTCTGGG---------------------------------------------------------------------------------------------------------------------------------------TACCCC
GGACAGCCTGGCTCACCAGGTGTGAAAGGTGACACTGGACCAGCAGGACCTCCTGGTGCCAAAGGGGATCAGGGTGCTTCTGGAAGTTCTGGGTACCCTGGACAGCCTGGC---------TCACCAGGTGTGAAAGGTGACACTGGACCAGCAGGACCTCCTGGTGCCAAAGGGGATCAG
GGTTTTCCAGGGCAGCAAGGATTTAAAGGACCACTGGGTCAGCCCGGTATTGCTGGCAAGACTGGAAGAGATGGTCCTCCAGGGCTCAAAGGTGAAAAAGGCCTTGATGGGTCCCAAGGCTCTCAGGGA---------------------------------------------------
------------------------------------------------------------------------------------------------------------------------------------------------------------------------------------
------CCAACGGGACCACCGGGCTCACCAGGTTCACCGGGACTGATGGGTCCGCCTGGTATCGAGGGTTTGGATGGGAAAGATGGAAAACCAGGGTTGCGGGGAGAACCGGGCCCAGCAGGGCCGATCGGACCCAGAGGAATCCCAGGATTCAAAGGGAAACCCGGCCATGCTGGCTTC
CCTGGACAGAAGGGTGAAGTTGGCCCTTCTGGTCCTCCTGGAAAACAAGGCCGGGCGGGACATGATGGGGACCCCGGAGTCCCGGGAGCCATCGGAAGACCTGGACCTCCAGGCCACCTTGGTTCTCCAGGACCGGCCGGACCACCGGGACCTGTTGGTCCACCTGGAATGGGTATTAAA
GGAGATAAGGGCCAGACTGGTGAGAGGGGTCTTCCAGGCATGTCAGGAGCCCCAGGACCTCCAGGGCACCCAGGACTGATTGTTATTTTTGACACTAAGGGAGAACCAGGCAGTGATGGCGCAGCTGGAAAAGATGGTGTGGCAGGCCTCCCAGGGGACCGAGGCTCACCAGGTCAAAAA
GGAGAACCTGGAGAACCAGGCCAGAAGGGCTCCCCTGGAGAGAGAGGTCGACCCGGTCCTCCTGGTGGCGGA---GGTTACCACTCCAAGGAGGCCCAGCCAATGGTCGGTCCAGCTGGACCAAGAGGAGAGAGGGGAAGCCCCGGATCCGAAGGGATCCCAGGGTCACCTGGACTTCCA
GGACCACCTGGAAACGAT------------------------------------------------------------------------------------------------AGGCCAGTAGAGATGGCGGCATCTCCAGGTCGTCCTGGAGCACCAGGAAAAGACGGAGCACCAGGA
TCTCCTGGGCTCCCTGGTACACCTGGACGGCCTGGGCATCTTGGTAGACAAGGTCTCCCTGGAAGCCAAGGAATGCCAGGACCCCAAGGACCAAAGGGAGATAAAGGGGATAAGGGTATTGGAGAAGCAGGAGACACTGGACCTCCAGGTGCCCCAGCTTTCCTA---GGTGTCCCAGGA
GCCCCCGGCTATGGTAAGATGGGAGCTCCAGGTCCTGTTGGTCAGCAAGGTGTTCCTGGGCTGCCAGGACCTCCAGGACATCCTGGGTCAAAAGGACATGATGACGGACTAACATTTTTTCCCGGTCCTCCGATGAAACCGGGAATGCCACGAGGACCAGGTAAACCATGCGGTCCCTGT
GGGCCGGCTGGGCCAGGA---------------------------GGCCCAGGAGGCCCAGGC------GGTCCC------------------------
>anchovy.23824_ANCH
ATGTGGCTGCGTGTG---------TGTGTGCTGCTGCTGAGCTGTTGCTCTGGC------------CTACTGACTGCTAACGATGTGCAGTGTCCCCATATGCAGGTAGAGGCCTGGAAGTTTCCACAGACCTCACGAGAGGATATCACAGGCTTCAACCTTGTGCGGAAGTTCTCCCTT
CTGAAGCTGCCAGAGGTGAAGAAGATCAGGAACCCTCGAGGACCCCTCATACTGCGGCTGGGGAAGACACCACTCACACAACCTACTGATAAGGTGTTTCCTCAGGGTCTCCCTGGTGAGTTTACGCTGGTCTTCACTCTGCTTCTGAAGAGGGCGAGTCTCAACGACACCATGTACCTG
CTGCACATCACCGACGACCAGGGATACACACAGTTCTCCCTGGAACTGAGTGTGCCTGAGGGAACCCTGTCTCTGCGTGGG------------------GGTGATGGGGCCGGCTGTGTGTTTGGGGGAGATGGGGTGTCATCACTTGGAGACCTGCGCTGGCACAAGGTTGCCCTGAGT
GTGAGAGGGGGTGCTGCCGCTCTGCATGTGGACTGCGGTTCCATCGAGACCAAACCACTGGAGCCACTCCCACACATCACCACCAGGGGAAACACACTACTGGCCATCAGAGCTGAGGACGCCAAGCCTGCAGAGGTGGATGTTCAGCAGGTGGTCATCTACTGTAACGCCTCTCTGGCC
AAACAGGAGGCCTGCTGTGAAATCCCTGGAGCACGG---------------------------TGTCCTCCCGACGCCCCTAAGAGTCGACGCGCAGCTGATCTGGGACCAGACGCCAACCTGGTGGAACTC------------------------------------------------
---------AACGCCTTCAAT---------------------------------------------------------------------------------------------------------------------------------------------------------------
------------------------------------------GAGGCTATACTTGGC---AAGGAGCTAGCACAGAAGATGGGAGGAGGAGTCGCTGACCAGTCA---------------------------------------------------TCTCAC------------GGCAGC
CAG------------------------------------------------------------------AAAGGACAGAAAGGAGAGCAGGGAGTGAGGGGTCGGGACTGTGTTGGGTCAGGAGCTCTTGGTTCA---------------------------------------TGTGCT
GATGGTGCTCAGGGCCAGAAGGGAGAGAAAGGGGATTCGGGGCTTCCTCTCAATTGGGCGGATGGTCTTGGTCCAAGGGGGGAG------------------------------------------------------------------------------------------------
------------------------------------------------AAAGGAGAGAAAGGAGACACCGGTTCTCAGGGCTTACCTGGACGACAAGGCAAA---------GACGGTCGTGCTGGCTCCATCTGTGTCATTGGACCTAAA---------GGGCAAAAG------------
------GGTTCCGGGGGAGACGTGGGACCAGAGGGCCTAGCAGGGGAACCCGGAAAACCAGGCCTACCAGGAACCCCAGGAGTCGGAAAACCAGGACCCCCTGGTTTGCCAGGG---AGTTCG---GCCGCCAAGGGAGACAAAGGGGATTCTGGAATACCTGGCAACGATGGAGCAACC
GGAGACCCGGGACCAAGAGGACCGGCTGGAACAAAGGGCGAAAAGGGGGAGTCATGCGGTCCCTGCCCCAGTATCTCCACAGTGGAGGGGAAGGATGTTGTGGTCCAGGGGGTGGCCGGAGCCAAAGGAGAGCCAGGAGCACAGGGAGTTGGGGAACAGGGGCCACAGGGACCAGAAGGG
AAGGATGGCAGTCCAGGAGAGAAGGGGGAGCGTGGAGACCCAGGTCTGAGGGGAGAGAAGGGAGAGCCGTGTTCTGTGTGTCCCACTCTGGGTGAGCTG---CCCAATGGTGGCGGCTCTGCTGTAGCTGCATCCCTCACCCAGAAGGGAGCC---------------------CAGAGG
GGAGAGAAGGGAGAAGCTGGGGAG------------------AGAGGAGAGAGGGGTGAAACAGGAGCAAAAGGACCTACTGGAAAAACTGGCAAGACTGGACCTCGGGGGCTTGCTGGGAAAGACGGCCTGAAAGGAGACAAGGGTGATGCCGGGGTACCAGGCACTGGAGAGCAGGGA
GTCAAAGGAGAGAAGGGTGATTCGTGTGGTGTGTGCTCGTCATCTCCATCTGAGGTAGGG---GGGTCG------------------------------------TCCACCTTCAAGGTG---------ACG---GGAGAGACGGGCCCCCACGGG---------CCA------------
---CCCGGGCCCCCTGGACCCCCAGGAGAGGGAGCCGAGGGCAAACAG---------GGTCCAGCAGGTTTGGCTGGAGCTAAAGGAGAAAAGGGTGACCAGGGACTCCAGGGTGATTCAGGTATTGCTGGGACACCAGGCGTGCCAGGCCTACAAGGGGAAGCAGGACAAGACGGACTC
CCTGGCATCAAGGGGGAGAAGGGAGACGCGTGTGCCAGCTGTCCATCACTCCCTGATGGGCTGACGGGAGCCGTTAGCGTACCCGGGGCCAAAGGTGAGCGCGGAGAGCCAGGAACACCTGGAGTGGGAAAACCAGGAAAGCAGGGAATACCAGGCCTTCCCGGGCCACAGGGACGTCCA
GGGCCCAAAGGACTACAGGGTGATCCAGGGCCTGCTGGTGTGGGTCTTCAAGGGATACAG---------------------GGTATTGAGGGGCCAAGGGGGCCTCCAGGCATTCTG------------------------------GGACCCGTTGGACCAGCTGGACCACCTGGAGCC
ATCGGACCACAAGGAGAGAAGGGTGTGAGGGGCGATGTGGGACCAGTTGGACCTCCAGGCCCAGTGGGCATCGGCCCAGAGGGACCACCGGGTAAACCAGGCCTTACTGGTTCTCCAGGCGTTCCAGGGCAAGACGGCCAAATGGGACCAAGTGGAGCCAAAGGCGAAAAGGGAGCACCA
GGTGATTGTAACTGTCTACCACAAATCATCACCGGAGCTGGCGGACCTGGAGCTCCAGGA---------------------------------GGCCCTCCTGGTCCACCGGGCCCCCCAGGGCCTCCCGGGCCTCAA---------GGTTTCACCGGCCACCCAGGGCCGCAGGGTAAC
CCTGGCAATGATGGTCAACCGGGCGAACCTGGTCTGCCC------GCAAACGTACGCCATGGGCCT------CTGCCTCAGGACCCACCCATTCAGGATCCCAAGGAGCCATGT------GAGGACTGCACG---GGGCTGCCGGGTGTCCCG---------------------------
------------------------------------------------------------------------------------------------------------------------------------------------------------------GGGCGCTTGGGCCCCCAA
GGGCCAAAGGGGGAGAAGGGGGACGCGGGCAAGCCTGGCGTCCAGGACGTAGATGAGTGTGAGAAGTGTTACCAGAGACTTCAGAAGGAG---------------------------------GAGCCCGCCCAGGAAGCCACAAACCCCACCACTACAGGTTCCGGCCCCAGCTGTGCA
GGT------GGCAGTCCTGGATTGCCAGGACATCCC---------GGAGATCAGGGTCAAAGGGGACACACTGGTCCGGCCGGCCCCATA---------GGCCCTCCAGGA---------TTCCCTGGACCCCCAGGCTCCTCTGGACTTCCTGGGATGGTGGGAGAGCGTGGTCCAGCT
GGGGCTCCTGGGCTCAAGGGTGAACAGGGCTCCCCTGGAAATCCAGGATATCCTGGAGCGATGGGATCCCCTGGCTTGCCGGGTCTGAAAGGAGAGCGAGGAAGCCCCGGCAGCGCTGGAGACAAGGGAGAATCGGGAGCTCCAGGGTTGCCAGGTTACCAAGGAAAACAAGGCCTGACT
GGTCCCAAGGGAGAGGCAGGATCAGAAGGACCAGCGGGGCCCAAAGGAGAACAGGGTTTCGGAGGACAGCCAGGCTTGCCAGGACACCAGGGTCCTCCAGGATTACCAGGCAAATCTGGACCTGCAGGCCCACCCGGGCCCAAAGCAGAC---AGGGGTGAGGCGGGTCTTCCAGGATCT
CAGGGACCAACGGGACCTCCAGGTCGTCAGGGAGGCCCCGGGATGCCGGGACCACCAGGTATGGAGGGCAACGACGGAAAAGACGGAAAGCCTGGAATGCAGGGATTGCCTGGTCCTGCTGGTCCTGTCGGCCCCAGAGGAATTCCAGGCTTCAAAGGACATAAGGGGCATACAGGAGCG
CCTGGACAAAAGGGTGACTGTGGCCCCCAGGGTCCTGCTGGAGCTGCAGGGAAGCCGGGACTGGAGGGTGATCCCGGTAATCCAGGCCCTCAGGGTCTCCCAGGATCTCCTGGCCATCTGGGAGCAACTGGACCCGCCGGGCCTCCCGGACCAGTTGGCCCTTCAGGAGTGGGTGTGAAA
GGTGAAAAGGGAGAGACAGGCGACAGGGGAATGGGTGGCCTCCCAGGACTACCAGGACCCCCAGGACACCCCGGACCAGCC------------------GGAGAAGCAGGAAGTGACGGTGCTGCTGGAAAAGATGGAATGCCGGGAATGCCAGGAGAGAATGGCCAGCCAGGAATGAAG
GGTGAGACTGGGGCCGCGGGCCAGAGGGGTCCCCCAGGCGAGCGCGGCCCCCCAGGCCCCCCTAGTGGTGGCTTTGGGGGTTACGGCAAGGCGGAGATGCCCGTGATGGGCCCCATGGGCCCTCGAGGAGAGAGGGGGTCTCAGGGAGCTGCTGGGCCCCCGGGACCCGCCGGACATCCA
GGGATGCCGGGCAACGACGCTGTTGTAAACTACGATGACATCAAAAACTTCATCAGGCAACAGGTCATCAAGATCTTTGATGAGCGCATGGCGTACTACCTGTCGCGTATGTCT---CCGGTGGACGTGGTGTCGTCTCCTGGGCGACCCGGTCCTCCTGGAAAGGACGGGGTGGCTGGT
ACGCCAGGACCTCCAGGGATGCCTGGACGACCTGGACAGATTGGCCGCGAGGGACGCTCCGGACCCATGGGCCCCCCAGGTGGTCCTGGTCCCAGAGGAGAGAAGGGTGATAAGGGTGTCGGGGAGATGGGAGACGTGGGGCCCCCTGGAGCTCCA------------GGTATGCCGGGC
CCCCAGGGCTATGGCAAGGTGGGCCCCGTGGGGCCTGCCGGTCAGCAAGGTATCCCGGGCGTGCCAGGGCCCCCAGGCCCCGCCGGCTCCAGGGGCAAGGAG------------------------------------------------------------------------------
GGCCGCTGCAACCCCTCCGACTGCATGTCCATGCCAGTGGAATACAGCCCCAAGGGCCCGCCCATCAAGGGGCCC---TGG------------------
>ENSTRUP00000039432_TRUB
------------------------------------------------------------------------------------------------------------------------------------------------------------------------------------
---------------------------------------------------------ATTGGACGATTCTGGTTTTTTCCACCTTCCAGTCAGGTGTTCCCTCACGGCCTACCAGAGGAGTTCACCCTGGTCTTCACCCTGGCGCTGAAGAAGGCTGCCCTGGGCGACACCGTCTACCTC
CTGCAGATATCTGATCAGCAGGGCTACCCACAGCTGTCTGTGGACTTCAGCGGCCCCGATGGCACCTTGTCCCTACGTGCCGGGCCCGCCGTCCCAGGAGCCGACCCCGCGGGTTGCCTTTTCTCCGGAGAGGCTGTGGAAGCTCTGATGGACATGCGCTGGCACAAGGTGGCCCTCAGC
GTACAGCGCGACTCCGCCTCCCTTCTCGTGGACTGCAACCCCGTCGAGACCAAACCTCTGGAGCCCCGCGGAGTGACCCCCACTGACGGACACACGCTTTTGGGCATCCGGGCATCAGATGCCCGGTCTGCACAGATGGACATTCAGCAGGTGGTTCTGTACTGCGACCCGACGCTCGGC
GCTCAGGAGACGTGCTGTGAGATACCTGGAGCAAAGCCTCTTTGTGGCTGGCGTGTGCGTGGCTGCAAGCCTCCCTCCCCGTCTCCCCAAAGA---------------------------------------------------------------------------------------
------------------------------------------------------------------------------------------------------------------------------------------------------------------------------------
------------------------CCC------------------------------------------TCTCCCCCCATG------------------------AAAGGTGATGTGGGGTGTATGAGAACATCACACACAGGCTCTAGCCAGAAGGTTCAGGTACTAAATCTCGCTCGG
GAC------------------------------------------------------------------TCCGGGTTGAAGGGAGAGAAAGGCGACGTGGGTGACAGCTGCTCCGGCTCC---CCCTCCGGTCCT---------------------------------------TGCACA
CAAGGACCCAAGGGCGAGAAGGGAGAGAGAGGTGAGCCG---------------------------------------GGAGAG------------------------------------------------------------------------------------------------
------------------------------------------------AAGGGGCAGAAAGGAGAACTGGGCATGCAGGGGCTCACGGGCACTCCAGGAAAG---------GATGGTCGAGCCGGGTCCATCTGCGTGGTCGGCCCCAAG---------GGACAGAAG------------
------GGCGTCCCGGGTGTGGTGGGTCCTGAAGGGTTGGCTGGTGAACCAGGGAAGCCTGGTTTCCCAGGACCACCTGGTGCTGGAATGCCAGGCTTACCGGGCCTTCCAGGT---GAACCG---GGTGCAGATGGAGAAAAG------------------------------------
------------------------------------------GTAGGG---------------------------------------------------------------AAACGCGGCCCGAAAGGCGAGCCTGGATCCCCTGGGAATGGCGAGAGGGGCCTGCCCGGGCCTCAAGGT
GCAGATGGCAGA------------------------------------GCGGGACAGAAGGGAGATTCA---------------------------------------------------------------------------------------------------------------
GGATCTCCTGGCACCAAAGGAGAAAAGGGGGAACACGGTCTTCGAGGGGAAAAGGGAAACGCAGGCGGCACCGGAGCCGAGGGTAAGCCGGGAAAACCTGGACCGAGGGGCCACGTCGGCAAGGATGGACAGAGAGGTGCCAAGGGAGAGCCAGGGACGCCCGGCGTGGGCGTTCCAGGC
CTGAAGGGTGCGCAGGGCGAG---TGCGGTCTGTGCCAG------CCGGCCGAGGTCGGGAGCGGACCG------------------------------------GCCAACTTCAAAATGCCAGAAGGATCAAGAGGCGATCAAGGCGAGCCGGGC---------CCT------------
---CCGGGTCCTCCCGGACCTCCAGGACTTGGAGCTGATGGCAAACAG---------GGCCCACCGGGGCTTCCTGGT---------------GGTGACCAAGGTGATCATGGTGAACAAGGAATGGCTGGTGTCCCCGGAACCCCAGGACTGCCTGGAGAGCCTGGTCGAGATGGATTC
ATGGGCTTGAAGGGAGAGAAGGGCAAAGCT---------------------------------------------------------------------------------------------------------------------------GGTCTGCCGGGGCCGCAAGGTCCACAA
GGCCCCAAAGGGAGCAAGGGGGAAGCTGGGGTTGCAGGATTTGGCCTTCCTGGACCCCAAGAAGTGAAGCGCAGAGAAAAGGGTGAAGAGGGACCCAGAGGCCTACCGGGACTTGTTGTAAGTTCAACATCTCTGTGCTTGTTGCAGGGGCCCTCAGGTGCCAGGGGACTAACCGGACCT
GCTGGGCCTGCAGGAGAGAAGGGCTCCAGAGGCGACGTTGGGCCCGCAGGACCACGGGGGCCCGTAGGCAACGGAGAAACAGGCCCCGCAGGCAGAGACGGAGCCCCGGGCTCTCAAGGCTTGCCAGGAGCTGACGGTAGACCC------------------------------------
---------------------------------------------------------------------------------------------GGCCCACCAGGACCTCCTGGCCCACCTGGCCCGCCTGGGCCTCGT---------GGAATCACCGGAACCCAGGGACCTCAGGGTATC
CCTGGAAACGACGGTTTACCGGGAACTCCT---------------GCACCGATC---------------------------------------------------GGGGGCTGTGGTGAGGGC---TGTTCCCATGGGTTGCCGGGGGTGCCA---------------------------
------------------------------------------------------------------------------------------------------------------------------------------------------------------GGCATGGCTGGT------
---GCCAAGGGAGAGAGTGGAGACACGGGCAAGCCCGGGGTAACCCCCCTGGACAGCTCGTTAAAGTTATTGGCTATTCCCGTGCGTGAATCACACTTCCTGGTGCTTCTCTTTTTGCCTCTGCAGGACTGTCAA------------------ACC------------------TGCACA
GGATCACCTGGAGTGCCCGGATCGCATGGAGCTCCTGGACAGCAAGGGGAACCGGGTACGCCCGGGGAGAGAGGCCATGCTGGAATACCAGGAAATATCGGACCTCCAGGT---------TTTCCAGGTCCTCAAGGCCCCCCTGGCACACCTGGCCAGCAGGGTGAGCGAGGGTCACCT
GGCCTCCCCGGGATGAAGGGTGAGCAGGGCCCTTCAGGGACCAGCGGGTATCCAGGAAGCATGGGACCACCTGGAATGCCTGGTCTGAAGGGGGAACGTGGGAGTCCAGGGAACAGTGGGCAGAAAGGAGAATCGGGTGCTGCTGGAAGTGCTGGGTACCCAGGACAGCCTGGACCACCG
GGTATTAAAGGTGACACAGGACCAGCAGGACCCACTGGTGCCAAAGGGGATCAGGGTTTTCCAGGACCGCCAGGATTCCCAGGACCACTGGGTCAGCCCGGTGTTTCAGGGAAGACTGGAAGAGATGGTCCTCCAGGCCTCAAAGGTGAA---AAAGGCAACGACGGCGCTCAAGGCTCT
CAGGGACCAACAGGAGCACGGGGCTCACCGGGGTCACCAGGA---AAGGGTCCGCCCGGTATCGAGGGCTTGGATGGGAAGGACGGGAAACCGGGGTTGCGGGGAGAGCCGGGCCCAGTAGGCCCGATCGGACCCCGTGGAATTCCAGGATTCAAAGGGAAACCCGGCCATGCTGGCTTT
CCTGGACAGAAGGGTGAAGTTGGCCCCTCTGGTCCTCCTGGAAAACAAGGCAGGACAGGGCACGATGGTGACCCAGGAGTCCCGGGATCTATCGGACGACCGGGATCCCCAGGCCACATTGGTTCTACAGGTCCGGCCGGACCACCGGGACCTGCTGGTCCACCTGGAATGGGTATTAAA
GGAGATAAGGGCCAGACGGGTGAGAGGGGTCTTCCAGGCATGTCAGGAGCCCCAGGACCTCCAGGGCACCCAGGAACAATA------------------GGAGAACCAGGCAGTGACGGTGCAGTTGGGAAAGATGGTGTGGCAGGCCTCCCAGGGGACCGGGGCTCACCAGGTCAAAAA
GGTGAACCTGGGGAATCAGGCCAGAAGGGCTCTCCTGGAGAGAGAGGTCGACCGGGTCCCCCTGGTGGTGGA---GGGTACCACTCCAAAGATGCACAACCAATGATTGGCCCATCTGGACCACGAGGAGAGAGGGGAAGCCCTGGAGCAGAGGGTATTCCAGGGTCCCCGGGACTTCCA
GGGCCGCCAGGAAATGATGCTGTGGTGAATTATGATGAAATCAAGAACTTCATCCGCCAGCAGGTCATTAAAGTTTTTGATGAGAGGATGGCCTACTACATGTCTCGCGTACAGACGCCAGTGGAGATGGTAGCGTCTCCAGGTCGTCCCGGACCTCCAGGAAAAGACGGATCATCAGGT
TCTCCCGGGCTCCCTGGTACACCTGGACGGCCGGGACATATTGGGAGACAAGGCCTTCCTGGAAACCAAGGAATGCCAGGACCCCAGGGACCAAAGGGAGATAAAGGAGATAAGGGTATTGGAGAAATGGGAGACATTGGACCTCCAGGTGCACCA------------GGTGTCCCAGGA
GTCCCCGGCTATGGTAAGATGGGACCTCCAGGTCCTGTTGGTCAGCAGGGTGTTCCTGGGCTGCCAGGATCTCCAGGACATCCTGGGTCAAAGGGACGTGAT------------------------------------------------------------------------------
GGGCGGTGTAATCCTGGAGACTGTGTGAGCCATCAAGTAGACTACAGCCCCAAGGGCCCATCCGTCAAGGGTCCC------------------------
>ENSDARP00000081152_DRER
------ATGAGGGTCGTCTGCTCCTCTCTGGTGCTTCTCACCATCTGCCTGGGTCACTGGGGTCAACTGGCTTCAGCTGAGGGTGTCATTTGCCCGTCCATACAGGTAGAAGACTGGAAGTTTCCTCAAACTGCCAGACACAACATTACAGGTTTCAATCTGGCACGCCGATTCTCTCTG
CTGATGAACAGTGAGGTCAAGAAAATCCGAAACCCAAGAGGTCCTGTCATCCTCCGCCTAGGCAAAGTCCAACTCATCCAACCCACAAATCAAGTGTTTCCTCATGGACTTCCAGAGGAGTTCACCCTGGTCTTCACCCTGCTGCTAAAGAAGAAATCATTGAATGAGAGCATTTACCTG
TTCCAGATATCTGATGAGCACGGATATCCTCAGTTCTCACTGGACTGGAATGGTCCAGATGGCAACCTGGCCCTGCGGGCGAGAGGAGCCGACCCTGAAGGGCCCATGGTGGGCTGTGTGTTCGACGGAGATGGTGTGGAATCCCTGATGGACAAGCGCTGGCATAAGGTTGCTCTGAGT
CTGCAGAGAGAGTCTGCCTCTTTGCACGTGGACTGCAGCTCCATTGAGAACAAGCCTCTGGAGCTCCGCGGCCAGTTGCCCATCAGTGGACACACACTGTTGGGGATGAGGGCTACTGATGCTGCCCCTGTGGAGATTGACATCCAGCAAGTGATGGTGTATTGTGACCCCTCTCTGGCA
ATCCAGGAAGCCTGCTGTGAGATTCCTGGAGCTCGG---------------------------TGCCCGCCTGATGCTCCAAAGAGTCGCCGAGCTGCAGAG---------------AACCAGGTGGAGTTT------------------------------------------------
---GTGCCCAACCCCTTCAGT---------------------------------------------------------------------------------------------------------------------------------------------------------------
------------------------------------------CAGGCAATCCTCGGATCCAAAGAACTGGCGGAAAAAGTT---------------------------------------------------------------------------ATCCAG------------GAGGGT
CAG------------------------------------------------------------------TCTGGACTCAAGGGAGAAAAAGGAGATCGGGGTTTGGACTGCACAGGTGCTGGAGTTCCTGGACGA---------------------------------------TGCTTG
GAAGGTGCTAAAGGGGAGAAAGGAGAGAAGGGAGAGTCGGGTCTGGCTGCCAACTGGGGGGAAGCTGTAGGAGTGAAGGGGGTA------------------------------------------------------------------------------------------------
------------------------------------------------AAAGGGCAGAAGGGAGAAGTCGGAGCCCCAGGTCTGGCTGGTAGTCCGGGAAGA---------GATGGTCGAGCTAATCCTATTTGTGTGGTGGGCCCTAAA---------GGACAAAAG------------
------GGCGCTCCTGGTGTGGTCGGTCCAGAGGGGCTCGCAGGAGAACCAGGCCAGCCAGGATTTCCAGGACTACCTGGTGTTGGGAAACCGGGACTACCTGGGCCCCCTGGTGGATCTTCA---GGTTCTAAAGGAGAGAAAGGGGATTCTGGGACACCTGGAGAAGACGGAAAGCCT
GGAGAACCCGGTCCGAGAGGCCCTTGGGGACCTAAAGGCGAGAAGGGAGAACCGTGTGAACCATGTCAAGTGATCTCTTCAGAATCTGGAAACACCTTGGGCTCGCAGAGCAAACAGGGGGCTAAAGGGGAACCGGGTGTTCCAGGCAAATCAGAACAGGGTCCACCTGGCCTTCCAGGA
GTGGATGGCAGAACAGGAGAGAAGGGGGAGGCAGGGGTCGATGGAGCCAAAGGTGAAAAGGGTGAACCATGTTCCGGCTGTCCATCC------------------AATGGACTAAATCCAGCAGGCATTTTGAAGCAGACTCAAAAGGGAGAGAAGGGAGATCCTGGTGTTGGGCAGAAA
GGAGAGCAGGGAGAACCAGGACAGATTGGCTTTGGTGGACTTAAAGGAGAAAAGGGCAATGCTGGCAGCAGAGGAAATGAGGGTAAAACTGGCAAACCTGGTCCAAGAGGGCCAAGTGGGAAAGATGGAAATAAAGGAGCCAAGGGTGACACTGGCCTACCTGGTATAGGGACACCTGGT
CTAAAAGGTGAAAAGGGGGACTCGTGTGGGGCATGCCAGTCCTCTCCCTCTGAAGTGGGAAGTGGCCCA------------------------------------CCTACAATAAAATTG---------ACA---GGAGAA---------CGTGGA---------CCT------------
---CCAGGACCCGCAGGCCCACCAGGAGAAGGAGCTGAGGGCAAACAG---------GGGCCACCAGGTCTTCAAGGATTCAAAGGAGAGAAAGGTGATCAGGGTTTACAAGGAGACTCAGGTACACCTGGTACACCTGGAGTCGCAGGACCTCAAGGAGAGCCAGGCAGGAACGGTCTT
AATGGACTAAAAGGAGAAAAGGGAGATGCTTGCGACAGCTGTCCGTCACTCCCTGAAGGAAATGGAGATGTTGTTGGCTTACCGGGACCTAAGGGAGAGAGAGGAGAGCCGGGTTTGCCAGGCGAGGGCCGAGAAGGGAAACAGGGTCGACCAGGCCCACCTGGTGTTCAGGGACCTCCA
GGACTCAAAGGAAGTCAGGGGGATTCTGGGCCTGCAGGTATTGGCCTTCCAGGACCACAG---------------------GGCGAGCAGGGACCTAGAGGCTTTCCTGGAGCTGCT------------------------------GGTCCAGAAGGACGTTCAGGACTCATAGGGCCA
ATGGGACCATCAGGACTAAGGGGTCCAAAGGGAGAGATAGGACCACCGGGGCCACAGGGGCCAATGGTAACAGGACCAGTCGGACCACCGGGTCGGGATGGTACAGCCGGATTCCCTGGAATACCAGGACAAGATGGGGCTCCCGGAGTCAAGGGGCCCAAGGGTGACAAGGGTGAACCA
GGAGAGTGCAACTGTTTGCATAATATGTTTCCTGGAACTGGCGGACCTGGAGTCCCAGGTGGTGAA---AACAGGGTACAGCCAGGTCCTCAGGGGCCTCCTGGACCACCGGGCCCTCCAGGTCCTCCAGGCCCCCAG---------GGCTTTACTGGAATCCCAGGCCCACAGGGTATC
CCTGGCAACGATGGCTTACCAGGGAAAGCGGGTCCACCGGGCCAAGCAAATCTC------------------CTTCCTCAGGATTCAGCTTCTCCAGGA---AAGGAAGGCTGT------GGCGATTGTTCCAAGGGTCTACCAGGTGTGCCT---------------------------
------------------------------------------------------------------------------------------------------------------------------------------------------------------GGCACGGTTGGT------
---GCAAAGGGCGAGAAGGGAGATCAGGGCAAACCTGGCGTTGTGCCCTTGGAAGGATGCGAACGGTGTTTTGAG---CTGCAGAGAGAG---------------------------------GAAACACCAAGCGGACCTACGGGT------------AACAGCGGTCCG---TGTGTT
GGCACACCGGGGGCACCTGGATTCCCAGGACAACCAGGAGTTAAAGGAGAGCCAGGTCCTAGAGGGGAGAGAGGACCTCCTGGTACTCCT---------GGAAACCCGGGCAATATTGGTTTCCCTGGTCCTCAAGGGCCTCCAGGCTTGTCCGGTCAGCAAGGTCAAAGAGGGACAGAT
GGGAATCCAGGACTGAAGGGCGAACAGGGTCCACCAGGAAGTCCTGGCTATCCTGGAACTATGGGACCACCCGGTCTCCCTGGACTTAAAGGAGAGCGAGGCAGTCCAGGCACTGTGGGGCTGAAAGGAGAATCAGGCCCACCGGGATCTCCAGGTTATCAAGGACCAGTCGGTCCGGCA
GGTCCTAAAGGGGAAGCTGGAGCATCGGGACCTGGGGGAGCAAAGGGAGATCAGGGCTTTCAAGGATCTCCGGGATTTCCAGGACAACAGGGTCCTCCAGGTTTCCCAGGGAAAGCAGGACCTCCAGGCCCTCCAGGACCACAGGCTGAG---AAGGGTGTTGCTGGAGTTGCAGGCCCA
CAGGGGCCCACAGGTCCTCCAGGATCACCAGGGTCCCCAGGCATGCCTGGACCACCTGGAATGGAAGGACTTGATGGCAAAGATGGAAAACCAGGTTTAAGGGGTGAACCAGGACCAGCTGGCCAGCCTGGACTCAGGGGAATCCCGGGTTTCAAGGGCATCAAAGGACACACGGGTCTC
CCTGGAATGAAAGGAGAAAGAGGACCACAGGGACCAGCCGGAGCCTCAGGAAGGCCTGGTCTTGAGGGTGATCTTGGTCCCCCTGGACCTCAGGGACCACCTGGAGCTCCAGGACATTTGGGTGCTGTCGGACCCGTAGGGCCACCGGGACCAGTTGGGCCACCTGGAGCTGGCACTAAG
GGAGACAAAGGTGAGCCAGGAGAGAGAGGACAGGGTGGATTACCTGGCCCTCCAGGACTTCCAGGTCACCCAGGACTGATG------------------GGTGAACCAGGAAGTGACGGATCTGCAGGTAAAGATGGAGCCCCGGGCCTGCCAGGAGAGCCTGGTCCACAGGGAGTAAAG
GGTGATGCAGGGGCTGAGGGGCAGAGGGGGCCCCCGGGAGAGCGTGGACGTCCCGGACCACCAGGAGGAGGCTTAGGTTTTGGCTCCAAAGGACCAGAAGGGATCATAGGGCCAGCCGGGCCCCGTGGTGAGAGGGGAAGCCCTGGTTCACCCGGACAAGCTGGTGCCCCTGGATTACCA
GGAATACCAGGGAATGATGCTGTTGTGAACTATGATGAGCTAAGATCCTTCATCAGACAGCAGGTCATAAAGATATTTGACGAGCGCATGGGTTACTACATGTCACGAATGCAGATGCCTGTGGAGATGGTTGCATCCCCCGGACGACCGGGACCCCCGGGTAAAGATGGAAATCCAGGC
CTTCCAGGTCCTGCAGGGATGCCAGGCCGTCCTGGGCAGATTGGGCGTGAAGGAAGGCAGGGACCCATGGGTCCGCCCGGTGGTCCTGGAGTGAAGGGAGAGAAAGGAGATAAGGGTGTTGGAGAAATGGGAGACAGTGGTCCTCCTGGTGCTCCA------------GGTCTCCCTGGT
CCTCCTGGTTATGGAAAGATGGGACCACCAGGTCCTTCTGGTCAACAGGGAGTCCCTGGCATTCCTGGACCTCCAGGACCATCAGGACAGAAGGGCAAGGAT------------------------------------------------------------------------------
GGCCGCTGTCATCCATCGGACTGTATGAGTATGCCTATGGAATACAATCCCAAGGGTCCACCTCCCAAAGGTCCCATGTAC------------------
>ENSGACP00000009724_GACU
---------------------------------------------------------------------------TCTACAGGTGATCAATGCCCAGCCTTGCAAGTGGATGAGTGGAGGTTTCCTCAGGGGGCCAGGGACAACATCACAGGCTTTAATCTGGTGAGGCGATTCTCCCTG
CTCAAGAGTAAAGATGTCAAGAAGATCCGCAACCCTCGAGGACCGGTCATCCTCCGCCTGGGCAAAGCCGCACTCCTGCGCCCCACTGAGCAGGTGTTTCCTCATGGCCTTCCTGAGGAGTTCATCCTGGTCTTCACTGTGGTGTTAAAGAAGGCTGCACTGAGAGACACCATCTACCTC
TTCCAGATATCTGATCAGCAGGGATACCCCCAGCTCTCCGTAGACTTCAACGGCCCCGATGGCACCCTGTCGCTCCGTGCGAGGGCCGCGGAGCCCGCCGAGGACCCGGTGAACTGCATTTTCACTGGTGAGGGGGTGGAGGCCCTGATGGACTTGCGCTGGCACAAGGTGGCCCTCAGC
GTGCAACGCGAAGCCGCCTCCCTCCACGTGGATTGCAACTCCATCGAGACCAAACCGCTGAGGCCCCGTGGAATTTTGCCCATCGACGGACACACTTTGCTGGGCATCCGGGCTTCAGACGCTGGGCCCGCGCAGATGGACATTCAGCAGGTGATGCTGTATTGTGACCCCTCCCTCGCC
GTTCAGGAAGCTTGCTGTGAGATACCTGGAGCACGG---------------------------TGCCCACCAGATGCTACCAAGAGCCGCCGTGCTGCAGAG---------------AAT------GACCTG------------------------------------------------
---TTGGAAAACGTCTTTAACCAGAGATGTGATAGACGGAAA------------------------------------------------------------------------------------CCAATCTTGCGACAATATGAATTTGTAGATTGTAGTAATAATGAGGTCAAGGAG
CGGCTTTGT------GGTTGTGTGAGTCAAAAGGCTCACCATGAATCTATTCACTCA---AAGGAAATTTCCAAAAGTATG---------------------------------------------------------------------------TTGATATGTACATACCAGGCGAGA
AGGAGGGCTCAGGGTCCTACATATCGCCCGAGTGAAAAAATAGGACAAGGAAGAGGAATTAAGGGAGTTGCTGGGACTAAAGGTGAAAAAGGCGACAGGGGTGACGCCTGTTCTGGCTCC---CATTCAGGTCCACCG---------------------------------AAGTGCACA
GAGGGACCCAAGGGCCAGAAGGGGGAGAGGGGCGAGCTGGCACCACCTGCCAACTGGGGCGAAGCAGCAGGCTACAAGGGAGAA------------------------------------------------------------------------------------------------
------------------------------------------------AAGGGTCGGAAGGGAGAGATCGGTGCTCAGGGTCCCACAGGCACTCCAGGGAGG---------GATGGTCGTGGAGGGTCAATCTGTGTCGTCGGCCCCAAG---------GGACAGAAG------------
------GGTACCCCAGGTTTGGTGGGTCCAGAGGGGTTGGCCGGAGAGCCGGGGAAGAATGGATTCCCAGGCACGCCGGGCGTTGGAAAGCCGGGCCCACCAGGCCCTCCTGGT---GAAGCAGTTGGTGTAAAAGGAGACAAGGGAGACGCAGGGCCTCAGGGAGGAGACGGATCGCCG
GGAGATCCAGGCCCAAGAGGACCAACGGGGTTTAAAGGAAATAAGGGTGACCCATGCGAGGTGTGCCCCGTGCTGCCTTCAGGCACGGGTAACACGGTGGCACTGCAAGGGAAGCCGGGCCCTAAAGGAGAGGCTGGATCACCAGGGATAGGGGAGAGAGGACCGCCTGGCGAACCAGGA
ACAGGAGGTTTC------------------------------------AAAGGAGAAAAGGGAGAACCATGTTCTGTGTGCCCAACTATCGGAGCC---------------------GGTGTT------CAGACCCAGCAGCGGGAGGGAGAGAGGGGAGAGCCTGGGATTGGACAAAAG
GGACAACAAGGAGAGCCTGGAAATGTAGGATCACCTGGGCTTAGAGGAGAAAAGGGTAACGCGGGGAGCAAAGGAGCAGATGGAAAGCCGGGAAAGTCTGGACCAAAGGGGCCCAGTGGCAAGGATGGACAAAGA---------------------------------------------
------GGCTTG------------------------CAG------CCGGCAGAGGCGGGTAGCGGACCC------------------------------------GCCGGCATGAAACTA---------CTCGATGGAGCAAGAGGCAAGCCGGGCGAACCAGGCCCT------------
---CAAGGTCCGACCGGACCTCCAGGACTAGGAGCAGATGGCAAACGG---------GGCCCACCAGGTCTCGCTGGTGCGAAAGGAGAAAAGGGCGAAGAAGGCGATCAAGGAAATAACGGACTCAACGGGGCTCCTGGAGTCCCAGGACTGCCTGGAGAGCCTGGTCGGGACGGACTC
ATGGGCTTGAAGGGAGCAAAGGGCGACAGTTGTACCAGCTGTGCTTCTCTGGGAACTGCAGTGGGGGAAGGTGTCGCTGTGCAAGGCCCCAAAGGAGAGCGAGGAGACACTGGTCCCACAGGAGAAGGGAAGCCTGGAAAAAATGGAAAACCAGGCTTACCAGGTGTGCCGGGTCCTTCT
GGTCCCAAAGGAATCAAGGGAGAAGCTGGAGTTGCAGCAATAGGCCTTCCAGGACAACAA---------------------GGTGAAGAGGGACCAAGAGGACTCCCAGGACTCGGA------------------------------GGGCCTCCTGGAGCCAGAGGATTGACAGGAGCT
GATGGCCCTGCAGGAGAAAAGGGCTCCGTGGGAGAAGCTGGGCCTCCGGGACCACGCGGTCCTGAGGGCATTGGAGTACCAGGCCCGCCGGGCAGAGATGCAAACCCTGGGTCTACAGGATTGCCCGGGGCTGACGGCAAACCTGGACTTGATGGCGCTAAGGGGGACAAGGGTGAACCA
GGAGAGTGCAACTGCATCACACCTGTACATTCAGGCATAGGCGGACCTGGAGCTCCAGGAACTCCAATAAACACATGGCAACCCGGCCCTCAGGGCCCACCAGGACCTCCTGGCCCTCCTGGTCTGCCGGGGCCTCAA---------------------------------GGTGGTATC
CCTGGAAACGACGGGATACAGGGGAAACCCGGTTTACCA------GGATACATC------------TACCGTCTTTCAATAGACAAAACTAGTTTAATT---AAAGAAGCCTGTAAAGGAGGAGACTGCTCCCAAGGATCTCCAGGGGTGCAA---------------------------
------------------------------------------------------------------------------------------------------------------------------------------------------------------GGCACAGGTGGA------
---GCAAAGGGAGAGAAAGGAGACCAGGGCAAGCCCGGTGTAACCCCCTTGGACGGCTGTGACAAGTGTTTGGACAGACTGCAGAAAGAG---------------------------------CAGGCAACACAA------------------GCTGTGAATGACCGACCA---------
GGAATGCCAGGAATTCCAGGGACGCCTGGATCACCAGGAACAAGAGGAGAGCCGGGAATACAAGGAGAAAGAGGTAAAGCTGGAATACCAGGAATCATGGGT------------------------------------------------------CAGAATGGTGAGGCAGGGTCACCC
GGCACCCCAGGAATTAAGGGCGAGCAGGGCCTTCCGGGGACTTCGGGCTACCCAGGATCCATGGGACCGCCCGGGCTCCCCGGACTGAAAGGCGAGCGCGGGAGCCCCGGAGGCGGTGGTCAGAAAGGAGAATCGGGCGCCGCTGGTAACCCTGGATACCAAGGACTGGCCGGCTCCCCG
GGCATTAAAGGAGACACGGGACCAGCTGGGCCTGTTGGTTCCAAAGGCGATCAGGGTTTCCAAGGACAACCAGGTTTCCCAGGACCACCAGGTCCTCCAGGTATTGCGGGGAAACCGGGAAGGGAAGGTTCCACTGGGCTCAAAGGTGAAAAAAAGGGCAATGACGGCACTCAAGGATCT
CAGGGCCCAACGGGGCCCTCAGGCTCTCCAGGCTCCCCTGGACTGATGGGTCCCCCTGGCATTGAGGGATTGGATGGAAAAGATGGGAAACCAGGGCTGCGGGGAGAAGCTGGCCCTGCAGGCCCAGCAGGACCACGAGGAATTCCAGGATTCAAAGGGAAAACTGGCCATTCCGGCTTC
CCCGGACAGAAGGGTGATGCTGGACCGTCAGGTCCACCTGGACCACCAGGCAGGGCGGGTCACGAGGGTGATCCCGGTACCCCAGGAGCTCCTGGGCGACCTGGACCGTCTGGCCACGTTGGTTCTGCAGGTCCAGCTGGACCACCAGGACCTCCTGGTCCATCAGGAGTGGGTATAACA
GGAGACAAGGGCCAAGTGGGTGAGAGGGGTCTTCCAGGGATGGGAGGAGCCCCAGGACCGCCCGGGCATCCTGGGTCCATG------------------GGAGAGCCAGGCAATGAT---------CTTTTAAAGGGATCCGTCGGCCAACCAGGGGAAAACGGGCAACCAGGTCAAAAG
GGTGAACCCGGGGAAGCAGGCCAGCGAGGTCCCGCTGGTGAAAGAGGTAGACCTGGGCCCCCTGGGGGTGGA---GGTTACCACTCCAAGGACGCACAGCCCATGATTGGCCCGGTCGGACCCAGAGGGGAGAGAGGGAACCCGGGTTCAGAGGGTTCTCCGGGAACCCCAGGACCTGCA
GGGGCACCGGGAAATGACGCGGTTGTAAATTATGATGAAATCAAGAACTTCATCCGCCAGCAGGTCATCAAGATCTTTGATGAGAGAATGTCCTACTACATGTCGCGCATGCAGACGCCAGTAGAG---GTCGCATCCCCAGGTCGGCCCGGACCCCCAGGGAAAGACGGCACTCCAGGT
AATCCTGGGAACCCAGGCGCACCTGGAATCCCAGGACACGTTGGCAGAACAGGACGCCCAGGAGGCCAAGGACCACCAGGACCACATGGACCACGTGGAGAAAAAGGAGATAAGGGTGTTGGGGAGATGGGAGATGTAGGACCTCCCGGAGCACCA------------GGTGTCCCGGGC
CCCCAGGGCTATGGTAAGACAGGACCCCCGGGTCCCGTTGGCCAGCAGGGTGTTCCTGGGATCTCGGGCTCTCCTGGCAAGCCTGGTACAAAGGGACATGAC------------------------------------------------------------------------------
GGCCGGTGTAATCCGGCAGATTGTAGGAGCCAACAAGTAGAATACAGCCCCAAGGGCCCACCTATCAAGGGCCCG---TGG------------------
>ENSXMAP00000010618_XMAC
------------------------------------------------------------------------------------------------------------------------------------------------------GGTTTTAATTTGGTGAGGCGATTCTCCTTG
CTCAAAGACACAGATGTCAGAAAGCTCCGCAACCCTCGAGGTTCTGTCATCCTACGCCTTGGCAAGGCGTCACTCTTGCGCCCAAGCAATCAAGTGTTCCCTCACGGCTTACCTGACGAGTTCACGTTGATCTTCACCCTGGCTTTGAAAAAGTCTGCACTGAGGGACACCATCTACCTC
TTTCAGATATCGGATCAGCAGGGGTATCCACAGCTCTCGGTGGACTTCAGCGCTCCTGACGGCACCCTGACTCTGCGAGCCAGAGGTGCCGACCCCGAGGCCGAGCTGGTGAGCTGCGTCTTTAACGGCGAAGGCGTCGAAGCCCTGACGGACCTCCAGTGGCACAAGCTGGCCCTCAGC
GTGCAACGCGACGCCGCCTCCCTTCACATTGACTGCAACTCCATCGAGACAAAGCCCCTCGAGCCCCGAGGCGTCCTGCAGACCGACGGACACACACTGCTGGGTGTTCGGGCCTCAGATGCCGGACCGGTGCAGATGGATGTTCAGCAGGTGATGCTGTATTGTGACCCATTGTTTGCA
ATTGAAGAGACCTGCTGCGAGATCCTCGGCGCTCGG---------------------------TGCCCTACTGATACTGCAAAGAGCCGTCGAGCAGCTGAA---------------AAC------GACCTGGATGAAAACATGTTTAGCCAGGAAAATAAAGTAATAACAACCTTAAAC
TGTCTTGAACATGTTTTCAAT---------------------------------------------------------------------------------------------------------------------------------------------------------------
------------------------AGT------------------------------------------ACAATCGCGGTC---------------------------------------------------------------------------TTACTAGTGGGACAACTGGCTTCA
GCGTTAGAGGAA---------------GGAAGTAAAAGAGTTCACCAAAAGAAAAAACAAAAAGGTTCTGCTGCT---------------------------------------------------------CCACCAACTGTACACGGCTCAGTGCCCCAGTTTTTTGATGAGTGCACA
GATGGATCCAGGGGCCAGAAGGGCGAGAAAGGCGAGCCGGGACCT---------------------GCAGGACGAAAGGGGGATTTAAGGCAACTGACTAACATGTGTATCATAGCCAAGTCATTGATCTTGGCCTTATCTCCGCTGATTGCCTCCACAGGGAACGGCTTCCAACCGGGG
TCAGGCAGCTGGGTACAAGGTGAACAGTTGAAGAAACTTTTGGGAGAAAAAGGTCAGAAAGGGGAGATTGGTCCGCAAGGCCTGACAGGAACACCGGGGAAGAATGTGAACGATGGTCAAGAACGATCCATCTGCGTCGTCGGCCCCAAG---------GGACAGAAG------------
------GGCACTCCGGGTTCGGTGGGTCCGGAGGGGTTAGCTGGGGAGCCAGGGAAGCCCGGACTTCCGGGTCTGCCGGGATTTGGAAAACCGGGTCCACCG------------------------------------------GGAGACCCAGGACCGAAAGGAGAAGGCGGATTGCCA
GGAGACCCGGGACCAAGAGGCCCAGGAGGTCCAAAAGGAGAGAAGGGTGACCCGTGCGAAGTGTGCCCGGTGTTG------------------------------------CAGCCCGGCCCTAAAGGAGAGCCCGGATCGCCGGGGATCGGAGAGAGAGGACTCCCTGGAGAACACGGA
TCAGATGGCGCC------------------------------------AAAGGAGAGAAGGGAGAACCGTGTTCCGTGTGCCCCACCCTCGGAGAACTCCCACCTAAGCTCATCCCTCGTGGCCAAACTCAAACTCTGCAGCTGAAGGGAGAGAAGGGGGAACCCGGGATTGGACAGAAA
GGAGAGCAAGGGGAGCCAGGAAACGTTGGTTTACCTGGCCTTAAAGGAGAGAAGGGTAATGCCGGCAACGCGGGAGCTGCTGGAAAGCCGGGGAAACCTGGACCGAGGGGGGCTGCGGGGAAGGACGGACAGAGA---------------------------------------------
------GGTGCA------------------------CAG---------------------GTAAAAGCATGTGCTGCTCTTTTTATAGAACAATGCTGGGAGCTGGCAACTGTAAAATTG---------TCC---------------------GGATTGATTTCAAAG------------
---TCAAGTCCCCCTGGACCTCCAGGACTTGGAGCTGAAGGCAAACAG---------GGACCATCAGGCCAGTCTGGTGCTAAGGGAGAAAAGGGCGAGCGTGGAGAACAAGGAGACAAAGGATTGATCGGTGTCCCCGGAGTCCCGGGTTTGCCTGGAGACCCCGGTCAGGATGGATTA
ACAGGCTTGAAGGGAGAGAAGGGTGATTCATGTACTAGCTGTTTGTCTGCTGGCACGGCGGTGGGTGACGGCGTAGCTGTGCCAGGGCCCAAAGGAGAAAAAGGAGATCCTGGGCCCCCAGGAGCGGGGAAACCTGGCAAAACTGGAAATCGTGGCTTGCCAGGTGTGCAGGGTCCCTCT
GGTCCCAAAGGAAGCAAGGGCGATGCTGGGGCTGCAGGAGTGGGCCTTCCGGGACCACAA---------------------GGCATTGAGGGACCAAGAGGTCTCCCAGGACTAGTA------------------------------GGACCCCCTGGTGTTACAGGACTGCCAGGTTCT
GTTGGCCCTGCAGGGGAAAAGGGATCAAGGGGTGATGCGGGACTCCCAGGGCCACAGGGACCACCAGGATTTGGAGTAGCGGGACCGCCGGGTAAAGACGGAGCCTCTGGGCCCAGAGGGCTTCCAGGAGCTGACGGCGCACCCGGATTTCATGGAGCTAAGGGGGACAAGGGGGAACGA
GGAGAGTGTAACTGCAACCCGCCTGGGCCTACAATTGTAGGTGGACCTGGAGCCCCAGGAACCCCAACAAACACGTGGCAGCCCGGGCCTCAGGGCCCTCCTGGACCTCCTGGCCCTCCTGGCCCCCCTGGACCTCAG---------GGAGTCATTGGAATCCAAGGTCCTCAGGGTATC
CCTGGAAACGACGGCATACCGGGTTTGCCTGGAAAGAGC------TTGTTCATG------------ACATCAAGCCCAGTAAAAAAGTGTGCGACA------CAGGAGGATTGTGGAGAGGGC---TGTTCTCAGGGGCTGCCAGGGGTCCCG---------------------------
------------------------------------------------------------------------------------------------------------------------------------------------------------------GGCATGGCTGGT------
---GCCAAGGGTGAAAAAGGAGACCAGGGCAAGCCTGGTGCAACAGTCATGGACAGCTGTGACAGGTGTTTGGAGAGACTGCAGAGGACA---------------------------------CAGGCGACTGAA------------------GCGACGGGTGATCGATCT---TGCACC
GGAACACCCGGAATTCCAGGAGTGCCTGGAGCAACGGGAATAAAAGGAGACACCGGTTCTCCGGGAGAGAGGGGCTCACCAGGACCGCCAGGAATCATGGGAACCCCTGGT---------TTCCCAGGTCCTCAGGGCCCATCTGGCTTATCTGGTCAGCAGGGTGAACGAGGGTCGGCC
GGCCTCCCAGGAATGAAGGGCGAGCAGGGCCCTCCAGGGACGCCTGGTTATCCTGGAACTATGGGGCCACCTGGGTTGCCCGGACTGAAGGGTGAGCGTGGAAGCCCAGGAGGTGCTGGACAGAAAGGAGAATCAGGTCCTCCTGGTAGCCCTGGGTATCAAGGACAGGCTGGCTCTCCA
GGCATTAAAGGAGACACAGGACCAGCAGGGCCTGTTGGTTCCAAAGGTGACCAGGGTTTCCAAGGACAGCCGGGCTTTCCAGGACCACCAGGGCCTCCTGGTCCAGCCGGCAAACCTGGCAGAGAAGGCATTTCTGGGCTCAAAGGAGAA---AAAGGTAACGACGGTTCCACAGGTTCC
CAGGGACCAACTGGGCCGCCTGGCTCACCAGGATCTCCAGGCCTGATGGGGCCTCCCGGTATTGAGGGAATAGACGGAAAAGATGGGAAACCAGGACTGCGGGGCGAGGCGGGCCCCCCAGGCCCAGCGGGACCTCGAGGAATCCCAGGATTCAAAGGGAAAACAGGACATGTAGGCTTT
CCTGGACAGAAGGGAGATGTCGGCCCTGCAGGCCCGCAAGGACCACCCGGCAGGCCAGGACATGACGGGGACCAGGGAACCCCAGGACTTCAGGGTCGACCGGGTCCTCCAGGCCAGATCGGTCCCACAGGGCCAGCGGGACCTCCGGGGCCTCCTGGCCCATCAGGAGTGGGGATACAA
GGAGACAAGGGTCCCTCTGGGGAGAGAGGCCTCCCGGGGTTAGTTGGACCTACGGGACCACCAGGGCATCCAGGACTGATG------------------GGAGAGCCTGGCAGCGACGGTGCTGCTGGTAAAGATGGAACACCAGGCCTGCAGGGGGACAGCGGACAGCCAGGTCAAAAG
GGAGAGCCGGGGGCCCCTGGACAGCGGGGCTCTCCGGGCGAGCGAGGTAGACCGGGGCCCCCAGGCGGAGGA---GGATATCTCGGCAAGGACGCCCAACCCATGATGGGACCGGTCGGCCCTAGAGGGGAAAGAGGAAGCCCGGGCTCTGATGGACTACCGGGACCTCCGGGTGCCCCT
GGGTCTCCAGGAAACGATGCATTCGTTAATTATGACGACATCAAAAACTTCATTCGGCAACAGGTTATCAAGATCTTCGATGAGAGGATGGGCTACTACATGTCTCGCATGCAGATGCCAGTAGAAATGGTGGCATCACCCGGCCGACCAGGGCCCCCAGGAAAAGATGGTGTTCCAGGC
ACTCCCGGACCTCAAGGTCCTCCAGGAGTCCCAGGACAGTTCGGCAGGCAGGGTCGCCCGGGAGGACAAGGACTCCCCGGACCACGAGGACCGTCAGGAGTAAAGGGTGACAAGGGTGTTGGAGAGATGGGAGACGTGGGACCACCTGGAGCACCA------------GGCATTCCAGGC
CCTCCAGGTTATGGTAAAATGGGACCTCCTGGACCTGTTGGCCAGCAGGGTGTTCCTGGGATACCAGGCTCTCCTGGACAGCCTGGAACCAAAGGAAAGGAA------------------------------------------------------------------------------
GGCCGCTGTAATCCTGCAGACTGTATGAGCCATCAAGTGGACTACAGCCCCAAGGGCCCGCCTGTCAAAGGCCCC---TGCAAAAAGGGTCCCGCCCGA
