# Supplementary material for: Global expression pattern of genes containing positively selected sites in European anchovy (Engraulis encrasicolus L.) may shed light on teleost reproduction
Source: PLoS One. 2023 Aug 11;18(8):e0289940. doi: 10.1371/journal.pone.0289940 (PMC10420382; doi:10.1371/journal.pone.0289940)
Supplement: S1 File — (ZIP) [file pone.0289940.s008.zip › alignments/anchovy.23831_ANCH.fas]

>ENSONIP00000018247_ONIL
---------ATGTCT------CTGTCTTTCGAGGGAAGAGTCGTGCTTGTTACTGGGGCCGGAGGAGGTCTTGGCAGAGAATATGCACTGGCTTTTGCTGAGAGAGGTGCCTCAGTAATAGTGAATGACCTTGGGGCAGACACTAAAGGAGGCGGAAAGAGTTCTGCAGCTGCTGATAAG
GTGGTGGAAGAGATAAGAGCGAAGGGAGGCAAGGCAGTGGCGAACTAT------GATTCTGTAGAAGATGGAGAGAAGCTGATCCAGACAGCATTGGATGCATTTGGAAGAATAGATGTTGTTGTAAACAATGCTGGAATACTTCGTGACCGATCATTTGCCAGGACGAGTGATTTGGAT
TGGGACCTCATTCAAAGAGTTCACTTGAGAGGCTCTTTCTTAGTGACTCGAGCTGCCTGGAACCACATGAAAAACCAAAAGTTTGGCAGAATCATCATGACTGCTTCAGCCGCTGGGATCTATGGCAACTTTGGCCAGGCCAACTACAGCGCTGCCAAGCTGGGCTTGCTGGGGCTGGCT
AACACTTTGGCAATCGAGGGTCGCAAGTACAACATCCACTGCAATACGATTGCTCCTGTTGCTGGGTCACGGCTCACAGAAACAGTCATGCCTCCAGATCTTGTGGCGTCTCTGAAGCCTGAGTATGTTGCTCCTTTGGTCCTCTGGCTCTGTCATGAACAATGCCAGGAGAATGGAGGA
CTGTTTGAGGTTGGTGCAGGCTGGATTGGTAAATTGCGCTGGGAGCGTACTCAGGGCTATATAGTGAGACAGAAGAACCAATCCATGAAACCCGAGGCCATCAGGGACCACTGGGAAAAAATATGTGACTTTACAGATGCCACCAAACCTGCTAATGTACAAGAGTCTCTGCAGTCAATG
GTGAGTGTGCTGTCTCAAGTGGAATCACAGGGTGATGTTGGTGTGAATCCAGCAGCAGCTGCAGCCTCTGCAGGCTTGGGATCAGGGATTGATCCTACTAAAGCAGTGGGACAAAAACTTCCTCCAACCACTTTCAGCTTCAACCATACCCAGTGTATCCTGTATGCGCTGGGTGTCGGG
ATGTCCACCAAGGACCCAGACCATCTG---AGGTTCCTGTATGAAGGCCATCCGGACTTCGGCTGCCTCCCCACCTTCGGGGTCATTCCCTCCCAGGCAGCTATGATGGGTGGCGGCCTGAGCTCAGTCCCTGGACTCAACATAGATTTTACCCAGGTGTTGCATGGAGAGCAGTACTTG
GAGCTCTACAAACCTCTGCCAACTTCAGGTAAACTCACCTCTGAGGCCACGATAGCAGACGTGTTGGATAAAGGATCTGGAGCTGTCATCCTCCTGGATGTGAATACCTACAGTGGCAACGAGCTGGTGTGCTACAACCAGTTTTCAGTGTTTGTTGTCGGCGCTGGAGGCTTCGGAGGA
AAGAGAAGCTCTGAGAAAGCCAAACCTCCTGTTCCTCCTCCTAAACGCTCACCAGATGCTGTTGTGATTGATTCGACCACAAGAGACCAAGCTGCCTTGTATCGCCTGAGCGGAGACTGGAACCCTCTTCATATAGACCCCAGCTTTGCTGCTATGGGAGGCTTCAAAGCGCCCATCCTG
CATGGCCTGTGTTCGTTCGGCTTCGCTGCGAGACACGTCCTCAAGCAGTTCGCCGACAACGACCCCTCCAGATTCAAGGCCATCAAGGTTCGCTTTGTGAAGCCGGTGATGCCGGGTCAGTCACTGCAGACTGAGATGTGGAAGGAAGGCAACAGAGTTCACATCCAGTGCAAAGTGAAG
GAGACCGATGCAGTTGTGCTGGCAGGAGCCTATGTGGATTTGCACGGAACCTCAGGAGCATCTCCAGAAAATCTCTCT------CAGGGAGGTGGCCTTCAGAGTGAGCTGGTGTTTGCAGAGATTGGCCGTCGTATCAAAGACGCGGGCTCAGAGCTGGTCAAGAAGGTGAACGCTGTG
TTCGGCTGGGAGATCACGAAAGATGGGAAGAAAGCGGCACAGTGGACCATTGATCTGAAGAGCGGCAGCGGGTCATTGCACAAAGGGCCTTACAGCGGAAAGGTGGATGTGACCATGACTGTGTCGGACGAAGACTTCATGGAGGTGGTGCAGGGGAAGCTCAACCCTCAGAAGGCCTTC
TTCTCTGGCAAGCTGAAGGTTAGAGGGAACATCATGCTGAGTCAGAAGCTGGAGGTTATCCTGAAGGACTACGCCAAGCTG
>ENSTNIP00000019803_TNIG
TTTACAGCAATGGCT------TTGTCTTTCGAGGGAAGAGTCGTCCTGGTTACCGGAGCAGGAGGAGGGCTCGGAAGGGAGTATGCCCTGGCCTTTGCCCAGAGAGGAGCCTCGGTGGTAGTGAATGACCTTGGAGGAAACACCAAAGGGGGCGGAAAGAGCTCTGCAGCAGCTGATAAG
GTGGTGGAGGAGATAAGAGCCAAAGGAGGCAAGGCCGTGGCCAGCTAT------GATTCTGTAGAAGATGGAGAAAAGCTGATCCAGTCGGCGCTGGAGCGGTTTGGAAGAATTGATGTTGTGGTAAACAATGCTGGGATTCTTCGGGACCGCTCATTTCCCAGGACCAGCGACGTGGAC
TGGGACCTGATTCATCGAATTCATCTGAGAGGCTCCTTCTTGGTGACGCGAGCCGCCTGGGACCAGATGAAGAAACAGAAGTTTGGCAGAATCATCATGACGGCCTCGGCGGCGGGCATCTACGGCAACTTCGGCCAGTCCAACTACAGCTCGGCCAAGCTGGGCCTGCTGGGGCTGGCC
AACACGCTGGCCATCGAGGGCAGGAAATACAACATCCACTGCAACACCGTCGCTCCGGTGGCCGGCTCGCGCCTCACGGAGACGGTGATGCCCCCAGATCTGGTGGCGTCTCTGAAGCCCGAGTACGTGGCCCCTCTGGTTCTCTGGCTCTGCCACGAACAATGCCAAGAAAATGGAGGC
CTTTTCGAGGTCGGTGCCGGCTGGGTCGGTAAACTGCGCTGGGAGCGCTCCCGGGGCCAGATCGTGAGGCAGAAGAACCGAGCCATGACCCCCGAGGCGGTCAGGGACGGCTGGGATCGGATCTGCGATTTCACGGACGCCACCAAGCCTTCCAGCGTTCAAGAGTCTCTGCAGGCCTTT
GTGAGCGTGCTGTCTCAGGTGGACGCCGGGGGACAGGTGGAGGCCTCTCCAGCGGCCGCTGCAGCC---------GCGCCTTCAGGGATCAACCCTTCTGTGGCTATAGGACAGATACTGCCCAGGTCCACGTTCACCTTTAACCACACTCAGTGCATCCTCTACGCCCTGGGGGTGGGC
ATGTCCACCAAAGACCCCGACCATCTC---CGGTTCCTGTATGAGGGGCATCCAGACTTCAGCTGCCTCTCCCACTTCGGGGTCATTCCCCCGCAGGCGGCCTTCATGGAGGGT---CTGACCTCCGTCCCTGGACTCACCATAGATTTGACACAGATGTTACACGGGGAGCAGTACCTG
GAGCTCTACAGACCTCTGCCAACCTCAGGCACGCTGACCTCTGAGGCCACCATCGCAGACGTGCTGGATAAAGGATCCGGAGCCGTCGTCCTCCTGGACGTGAACACCTACAGCGGCGAGGAGCTGATCTGCTACAACCAGTTTTCCTTGTTCGTGGTGGGAGCGGGCGGCTTCGGAGGG
AAGCGGACGTCTGCCAAGTCCAAAGCGTCTCTGCCGGCGCCTAAACGCGCCCCGGACGTGGTGATGACCGACTGCACCACCAGGGACCAGGCTGCTCTGTACCGCCTGAGCGGGGACTGGAACCCTCTCCACATCGATCCCAGCTTCGCTGCCATCGGAGGCTTCAAGGCTCCCATCTTG
CACGGCTTGTGCTCCTTTGGGTTCGCTGCCAGACACGTCCTCAAGCAGTTCGCCAACAACGAGCCCTCCAGATTTAAAGCCATCAAGGTCCGCTTCGTGAAACCGGTGATGCCCGGTCAGTCCCTTCAGACCGCCATGTGGAAGGAGGGAAGCCGGATCCACATCGAATGCACCGTGAAG
GAGACCAATGATGTCGTCCTGTCCGGGGCCTACGTGGATCTGCACCAGGCAGCCGAGGCATCGCCGGAACCCCCCGCT------CAAGGAGGGGCCCTGCAGAGCGACCTGGTGTTCGCAGAGATCGGCCGACGGATCAAGGAGGCCGGATCTGAGCTGGTGAAGAAGGTGAACGCCGTG
TTCAGCTGGGAGATCACCAAGGAGGGCAGGACTGCTGCCCACTGGACCATCGATCTGAAGAACGACGGCGGGTCGCTGCAGAAGGGCCCGTACAGCGGGAAGGCGGACGTGACCTTCACCGTGGCCGACCAAGACTTCATGGAGGTGGTCCAGGGGAAGCTCAACCCGCAGAAGGCTTTC
TTCTCGGGCAAGCTGAAGGTCAGAGGGAACATCATGCTGAGCCAGAAGCTGGAGGTCATCCTGAAGGACTACGCCAAACTG
>anchovy.23831_ANCH
---------ATGTCAGCGCCTCTGTCTTTTGATGGGAAGGTCGTGCTAGTCACCGGAGCTGGTGGAGGGCTTGGCCGGGAGTATGCTTTGGCTTTTGCAGAAAGAGGAGCCGCTGTAGTAGTGAATGACCTTGGAGGAGATATCAAGGGAGGAGGGAAAAGTTCGGCAGCGGCTGATAAA
GTTGTGGAGGAGATCAAGGCCAAGGGCGGGAAGGCCGTGGCCAACTAT------GATTCCGTGGAGGAGGGAGAGAAGTTGATTCAGTCAGCGCTGGAGGCTTTTGGCCGAATAGATGTGGTCATAAACAATGCAGGGATTCTCCGAGATAGATCATTTGGGAGAACCAGTGACTTGGAT
TGGGACCTTATCCACAGAGTCCACCTCAGAGGCTCATTCCAAGTCACGCGGGCTGCATGGGACCATATGAAGAAGCAGAAGTTTGGCAGAATTATCATGACGTCCTCGGCTGCGGGCATCTACGGTAACTTTGGCCAGGCCAACTACAGCGCGGCCAAGCTGGGTATGCTGGGCCTGGCC
AACACGCTGGCCATCGAGGGCCACAAGTACAACATCCACTGCAACACCATCGCCCCCACCGCAGGCTCCCGACTCACCGAGACAGTCATGCCTCCAGATCTGGTGGCATCTTTGAAGGCGGAGTATGTGGCACCCCTCGTCATGTGGTTGTGTCACAGTGACTGCCAAGAGAACGGAGGC
TTGTTTGAGGTGGGAGCTGGCTGGATTGGCAAATTGCGGTGGGAGCGTACCCAGGGCGTCATCCTGCGGCGTGCCACCCAAGTCATGAGTCCAGAGTCGGTGCGTGACAAGTGGGAGGAGATCTGCGACTTCACCGATGCCACCAAACCTGCCAACATCCAGGAATCTCTGCAGACCTTA
GTCGACGTCCTTTCCAGGGTGGAGTCAGACACCCGT------------------------GAACCG------------------------AGTCCTATGGATGCAATAGGGCAGAAGCTTCCGGAAATGACCTTCAGCTACTCCCACATCCAGTGCATTCTGTACGCTCTGGGTGTGGGC
ATGTCCACCAAAGAGCCCGACCACCTC---AAGTTCCTGTACGAGAACCACGCCGACTTCAGCGTGCTGCCCTCCTTCGCCGTCATCCCCGCCCAGGCCTCCATGATGAGTGGGGAACTCGCCTCCGTGCCGGGCTTCAATTTTGACATGACCAGGCTGCTGCACGGGGAGCAGTACCTG
GAGGTTTTCAAACCGCTCCCAGCCTCAGGAACACTCACCTCGCGGGCGTCGATTGCTGATGTTCTGGATAAAGGATCGGGTGCTGTCGTCTTGCTGGATGTGCACACGTACAGAGAGGAGGAGCTGCTGTGCTATAACCAGTTCTCACTCTTCATCGTGGGAGCCGGGGGCTTCGGGGGA
CGGAGAACATCCGACAAAGCAAAGAGCACTGTTGATGCACCAAGCAGAACTCCAGATGCGGTGGTGACTGATGAAACCTCCAGCAATCAGGCAGCCCTGTACAGGCTAAGTGGCGACTGGAACCCTCTCCACATTGACCCAGACTTCGCAGCCATGGGAGGATTCAAAGCACCTATTCTG
CATGGCCTCTGTTCCTTTGGCTTTGCGGCTCGACACGTCCTAAAACATTTTGCTGACAACGACGTCTCCAGATTCAAGGCCATCAAGGTCCGCTTTGTCAAACCCGTCCTTCCAGGCCAGAGCCTACAGACGGAGATGTGGAAAGAAGGCGACAGGATCCACCTGCAGTGCAAGGTGAAG
GAAACGGGAGCCGTGGTGTTGGCCGGGGCATATGTGGATCTGCATGGAGCTGCAGAGGTCGCTCCA---GGCACTGCACCTGTTGAGGCTGAGGAGCTTCAGAGTGACTTGGTTTTTGCTGAAATTGGCCGTCGCCTGGAAACCATGGGGGCCGAGCTCGTCAAGAAGGTCAAGGCTGTG
TTTCTCTGGGAGATCACCAAGGAAGGACAGACCGTTTCACAGTGGGCCATCGACCTGAAGTCACCGCCAGGGGCGTTGGTGAAGGGCCCTTACAGTGGCAAAGCTGACGTCACCATCACCATCTCAGACCAGGACTTCATGGAGGTGGTACAGGGAAAAATCAACCCACAGAAGGCGTTC
TTCGAAGGGAAGCTGAAGATGAAAGGCAACATCATGCTGAGCCAGAAGCTGGACAGCTTACTGAAGGACCACGCTAAACTC
>ENSTRUP00000042960_TRUB
TTCACGGGAATGGCT------TTGTCATTCGAAGGAAGAGTCGTCCTGGTTACCGGAGCAGGAGGAGGACTCGGCAGGGAATATGCCCTGGCCTTTGCTGAAAGAGGAGCCTCTGTTGTAGTGAATGACCTTGGAGGAAACGCTAAGGGGGGTGGAAAGAGCTCTGCAGCGGCTGATAAG
GTGGTGGAGGAGATAAGAGCCAAAGGAGGCAAGGCCGTGGCCAACTAT------GATTCTGTCGAAGACGGAGAAAAATTGATCCAGTCAGCCCTAAAAGAGTTTGGAAGAATCGATGTTGTTGTAAACAATGCTGGGATTCTTCGCGACCGCTCGTTTGCCAGGACCAGCGACTTAGAC
TGGGACCTGATTCATCGAATTCATTTGAGGGGCTCCTTTTTGGTGACGCGTGCTGCCTGGGACCACATGAAGAAACAAAAGTTTGGCAGAATCATCATGACCACTTCGGCCGCGGGCATCTACGGTAACTTCGGTCAGTCCAACTACAGCGCTGCCAAGCTGGGCCTGCTGGGGCTGGCC
AACACCCTGGCCATCGAGGGAAGTAAACACAACATCTACTGCAACACGATTGCTCCGGTGGCTGGATCACGCCTCACGGAGACTGTGATGCCTCCAGACCTGGTGGCCTCTCTGAAGCCCGAGTACGTGGCTCCCTTGGTTCTCTGGCTCTGCCACGAACAGTGCCAAGAAAATGGAGGA
CTTTTTGAGGTTGGTGCAGGCTGGGTCGGTAAATTGCGCTGGGAGCGCTCCCAGGGCCAAATCATGAGACAGAAGAGCAGACCCATGACTCCTGAGGCGGTCAGGGACCAGTGGGATAAAATCTGTGATTTCACAGATGCCACCAAGCCGACCACCATTCAAGAGTCTCTGCAGGCGTCT
GTGAGCGTGCTGTCTCGGGTGGACGCGGGGGGACAAGTCGAGGCCCCTCCATCGGCCGCCGCCGCT---------GCT---TCGGGGATCAATCCTGCTTTGGCTGTAGGACAAAAACTGCCTGTTTCCACCTTCAACTTTAACCACACTCAGTGTATCCTGTATGCGTTGGGGGTGGGG
ATGTCCACCAAAGACCCCAACCATCTC---AGGTTCCTGTATGAAGGTCATCCAGACTTCAGCTGCCTCCCCACNTTCGGGGTCATTCCCTCCCAGGCGGCCATGATGGACGGTGGTCTGGCTTCCATCCCTGGACTCAACATTGATTTCACACAGGTCTTACACGGGGAACAGTACCTG
GAGTTCTACAGGCCTTTACCAACCTCAGGCACACTGACCTCTGAGGCCACCATAGCAGACGTGTTGGACAAAGGATCCGGAGCCGTCATCCTCTTGGATGTGAACACCTACAGCGGCGGGGAGCTGATCTGCTACAACCAGTTTTCCGTGTTTGTGGTCGGAGCGGGAAGGTTCGGAGGG
ACGCGCACGTCTGCCAAAGCCAAAGCGCCTCTGCCGCCGCCTAAACGGGCACCAGACGCCGTGGTAACCGACTGCACCACGAGGGACCAAGCCGCTCTGTACCGCCTGAGTGGGGACTGGAACCCTCTTCATATCGACCCCGGCTTTGCTGCCATGGGAGGCTTCAAGGCTCCCATCTTG
CACGGCTTGTGCTCTTTTGGTTTCGCGGCCAGACATGTCCTCAAGCAGTTTGCCAACAACGACCCCTCCAGATTTAAAGCGATCAAGGTCCGCTTTGCGAAGCCAGTGATGCCCGGCCAGTCGCTCCAGACCGCCATGTGGAAGGAAGGCAGCAGGATTCACATCGAATGCAAAGTGAAG
GAAACGAGCGACGTGGTTCTGTCCGGGGCTTATGTGGATCTGCACCAGGCGGCCGAGGCTTCGCCGGAACCCCCCTCTCAAGTACAGGGGGGGAGGCTGCAGAGCGATCTGGTGTTCACAGAGATCGGCCGGCGCATCTCAGAGGTGGGCCCCGAGCTGGTGAAGAAGGTGAACGCCGTG
TTCGGCTGGGAGATCACCAAAGAGGGCAAGACCGCTGCTCAGTGGACCATCGATCTGAAGAACGGCGCCGGCTCGCTGCAGAAGGGCCCGTACGGCGGGAAGGTGGACGTGACCTTCACGGTGGCGGACGAGGACTTCATGGAGGTGGTGCAGGGGAAACTCAACCCGCAGAAGGCCTTC
TTCTCCGGCAAGCTGAAGGTCAGAGGGAACATCATGCTGAGTCAGAAGCTGGAGGTCATCCTGAAGGACTACGCCAAACTG
>ENSDARP00000136011_DRER
---------ATGTCTGTGCCTTTGAGATTCGACGGCAAGGTGGTGCTGGTGACCGGAGCAGGCGGAGGTTTGGGCAGGGAATACGCGCTGGCGTTCGGGCAGAGAGGAGCCGCTGTCATCGTCAATGATCTGGGTGGAGATATTAAAGGTGGAGGCAAGAGCTCAGCGGCTGCTGATAAA
GTGGTGGAGGAGATCAGAGCTGCAGGAGGGAAGGCTGTGGCCAACTAT------GATTCAGTGGAGGATGGAGAGAAGCTCATCCAGACGGCGCTGGATGCGTTCGGAAGAATAGACGTGGTGGTGAATAACGCTGGGATTCTGCGTGATCGCTCATTCGCGCGCACCAGTGATGTGGAC
TGGGACCTGATTCAGCGTGTTCATCTCAGAGGATCGTTCCTCGTCACCAGAGCCGCCTGGAACCACATGAAGCAGCAGAAGTTCGGCAGGATCATCATGACCTCGTCCGCCGCAGGGATTTATGGGAACTTCGGGCAGGCCAACTACAGCGCGGCGAAGCTGGGTCTGCTGGGTCTGGCA
AACACACTGGCCATCGAAGGACAGAAGTACAACATTCACTGCAACACCATCGCCCCCACTGCAGGGTCCAGACTCACCGAGACCGTCATGCCTCCAGATCTGGTCCAGTCTCTGAAGGCGGAGTACGTGGCGCCGCTGGTGCTCTGGCTCTGTCATGAGTCCTGCCAGGAGAACAGCGGC
CTGTTTGAGGTCGGCGCTGGCTGGATCGGCAAATTGCGCTGGGAGAGGAGTCTGGGTCGTATCGTCCGTCAGAAGAGCGAGTGTGTGACGCCGGAGGCTGTGAGAGACGCCTGGAGAGACATCTGTGACTTCACTAATGCTACTAAACCTGCTAGCATACAGGAGTCGCTGCAGACGCTG
GTGGAGGTTTTGTCCAGAGTGGAGGACGAGAGAAAGATTGGAGCAAACCCAACAGCAGTCGCAACA------------------------AACCCTGCGCAGGCCATCGGGCATGTGCTGCCGGACATGACGTTCACACACACACACATGAACTGTATCCTGTACGCTCTGGGAGTGGGC
GTGTCCAGCAGAGACCCTCAGCAGCTG---CAGTTCCTCTATGAGGGACACACACACTTCTCCTGCCTGCCCACGTTTGGGGTGATCCCGGCGCAGGGGGCGCTGCTGGGG------CTGGGGAGCATCCCGGGACTCGACATAGACTTCACCAGGCTGCTGCATGGAGAGCAGTACCTG
GAGCTGTACAAGCCTCTGCCCACATCAGGTACTCTGACGTCTCGAGCCACAGTGGCGGATGTGCTGGATAAAGGCTCCGGGATGCTGATCCTGCTGGATGTGCACACGTACAGTGAGCAGGAGCTGCTGTGTTATAACCAGTTCTCGGTGTTCATCGTGGGCTCTGGAGGATTCGGAGGG
AAGCGAGTGTCCCAGAAGGCCGTGGCTCCAGCTGCTCCTCCAGACAGACCTGCAGACGCTGTGGTGGTGGAGGAGACATCTAGAGATCAGGCTGCTCTGTACAGGCTGAGTGGAGACTGGAACCCGCTGCACATCGACCCCAACTTCGCTGCTATGGGAGGCTTTCAGTCTCCAATCCTC
CACGGTTTGTGTTCGTTTGGTTTCGCGGCGCGGCACGTCCTCAAGCAGTTCGCAGGAAACGACGTCTCCAGATTCAAGGCCATGAAGGTGCGTTTCGTGAAGCCGGTCTATCCTGGTCAGTCTCTGCAGACGGAGATGTGGAAGGAGAACAGCAGAGTCCACATCCAGTGTACAGTGAAG
GAAAGCGGAGCTGTTGTGCTGTCTGGAGCTTATATAGATCTACACCCTGCAGCATCTGTG---------AACACCGGCCCGCCACAGGCA---CGTCTGCAGAGTGATCTGGTGTTCGCTGAGATCGAGCGCAGGATTAAAGACTCAGGAGAGGAGCTGGTGAAGAAGGTGAACGCAGTG
TTCGGCTGGGAGATCACCACTGACGGAGAGACCCGCAGACACTGGACGGTGGACCTGAAGACGGGTCGGGGCTCAGTGCAGCGGGCC------GCAGCTAAAGCAGATGTCACCTTCACCGTGTCGGATCAGGACTTCATGGAGGTGGTGATGGGGAAACTGAACCCACAGAAGGCCTTC
TTCGCTGGTAAACTGAAGGTCAAGGGGAATATAATGCTGAGCCAGAAGCTGGAGGCCGTGCTGAAGGACCAGGCCCGACTC
>ENSGACP00000008294_GACU
---AGAGGGATGTCT------TTGTCTTTCGAGGGAAGAGTTGCGCTTGTCACCGGCTCCGGAGGAGGCCTTGGCAGGGAATATGCTCTGGCTTTTGCTGAAAGAGGAGCCTCAGTTGTAGTGAATGACCTCGGGGCAGACACTAAAGGGGGCGGAAAGAGTTCTGCAGCTGCTGATAAG
GTGGTGGAGGAGATAAGAGCAAAGGGAGGAAAGGCCGTGGCCAACTATGATACAGATTCTGTAGAAGATGGAGAAAAAGTGATCCAATCAGCACTAGATGCCTTTGGAAGAATAGATATTGTTGTAAACAATGCGGGGATTCTTCGTGACCGTTCATTTGCCAGGACGAGTGATTTGGAC
TGGGACCTGATTCATCGAGTTCACTTGAGAGGATCCTTCTCTGTGACTCGAGCTGCCTGGAACCACATGAAGAACCAAGCATTCGGCAGAATCATCATGACGACTTCAGCCGCTGGCATCTACGGTAACTTCGGGCAGGCCAACTACAGCGCCGCCAAGCTGGGCCTGCTGGGGCTGGCA
AACACCTTGGCCATCGAGGGACTCCGATACAACATCCGTTGCAACACCATCGCCCCCGTCGCCGGGTCCCGCCTCACAGAGACCGTCATGACGCCAGAACTTGTGGCGTCTCTGAAGCCGGAGTACATTGCTCCCATGGTCCTCTGGCTCTGTCACGAACAATGCCAAGAAAATGGTGCA
CTTTTTGAGGCCGGTGCTGGCTGGATTGGTAAATTGCGCTGGGAGCGTTCTCAGGGCAGCATTGTGAGACAGAAAAACCAACCCATGACTCCCGAGGCTGTCCGGGACCAGTGGGACAAAATCTGTGATTTCACTGATGCCACCAAGCCGAAGAGCGTACAAGAGTCTCTGCTGTCGATT
GTGAGCGTGCTGTCCGGATTGGACTCGGGTGGAGGAGTGGGGGCGACTCCAACAGCTGCTGCAGCT---------TTGGCCTCAGGGGTCAATCCTGCCGAGGCCGTGGGACAAAAACTACCACCGTCCACCTTCACCTTCACTCCCGCCCAGTGCATCCTCTATGCGCTGGGGGTCGGC
ATGTCCACCAAGGACCCGGACCACCTACGCAGGTTCTTGTATGAAGGCCACGAAGACTTCAGCTGCCTCCCAACCTTCGGGGTCATTCCCTCCCAGGCCGCCATGATGGACGGCGGCCTGAGCTCAATCCCTGGACTCAACATAGATTTTACACAGGTTTTGCATGGGGAGCAGTATCTG
GAACTTTACAAACCTTTACCAACCTCAGGTACACTTACCTCTGAGGCCACGGTAGCAGACGTGCTGGACAAAGGATCCGGAGCCGTCATCCTCCTGGACGTGAAAACCTTCAGTGGCGACCAGCTGATCTGCTTCAACCAGTTCTCTGTGTTTGTGGTCGGAGCCGGAGGGTTCGGAGGG
AGGAGAACCTCCGACAACGCCAAAGCTGCTGTGCCTCCACCCAAACGGGCACCAGATGTTGTGGCGATTGATTCTACCACCAGAGACCAGGCGGCCCTGTACCGTCTGAGCGGAGACTGGAACCCGCTCCACATAGACCCCAGCTTTGCTGCCATGGGAGGCTTCAAGGCTCCCATCCTG
CATGGCTTGTGCTCGTTTGGCTTCGCTGCGAGACACGTCCTCAAGCACTTTGCTGCCAACGACCCCTCCAGGTTCAAGGCCATCAAGGTTCGCTTTGTAAAGCCGGTGATGCCGGGTCAGTCGCTGCAGACTGAGATGTGGAAGGAAGGCAACAGGATTCACCTCCAGTGTAAAGTGAAG
GAGACGGACGCCGTCGTCCTCGCTGGCGCCTACGTGGATTTACATGGCGCCTCAGAAGCTTCCCTGGGAAATCTCACC------CAACACGGAGCGCTGCAGAGTGAGCTGGTGTTTGCGGAGATCGGCCGTCGTATTAAAGACTCGGGCTCGGAGTTGGTCAGGAAGGTGAACGCCGTG
TTCGCCTGGGAGATCACCAAAGACAGCCGGAGCGCCGCCGAGTGGACCATGGACCTGAAGAACGGCAGCGGCTCCCTGCACAGAGGTCCTGCTGGTGGGAAGGCGGATGTGACCATCACCGTGTCAGATGAGGACTTCATGGAGGTGGTGCAGGGGAGACTCAACCCTCAGAAGGCATTC
TTCTCTGGCAAGCTGAAGGTGAGAGGGAACATCATGCTGAGTCAGAAGCTGGAGGTAATCCTGAAGGACCATGCCAAGCTC
>ENSXMAP00000016352_XMAC
---ACGGAAATGTCT------TTGTCATTCGAAGGAAGAGTGGCGCTTGTCACTGGCGCTGGAGGAGGTCTTGGCAAAGAATATGCACTGGCCTTCGCTTCAAGAGGAGCCTCTGTAGTTGTGAATGACCTTGGGGTAGACACAAAAGGGGGTGGAAGAAGTTCTGCAGCTGCTGATAAG
GTGGTGGAGGAGATAAGAGCAAAGGGGGGCAAAGCTGTGGCAAACTAT------GATTCTGTTGAAGATGGAGAGAAGCTGATCCAAAGTGCCCTTGATGCCTTTGGAAGAATTGATGTTCTTGTGAACAATGCTGGAATACTTCGTGACCGTTCATTTGCCAGAACCAGCGATTTGGAC
TGGGACCTTATTCATAGAGTTCACTTAAGAGGGTCGTTCTTGGTAACTCGAGCTGCCTGGAACCACATGAAAAAACAAAATTTTGGCAGAATCATCATGACTGCGTCAGCTGCGGGCATTTATGGTAACTTCGGCCAGGCCAACTACAGCGCTGCCAAGTTAGGCCTGCTGGGGCTGGCT
AACACTTTGGCCATCGAGGGACGCAAGTACAACATCCATTGCAACACAATCGCTCCCGTGGCGGGGTCCCGCCTCACGGAGACCGTCATGCCGCCAGACCTTGTGGCGTCTCTGAAGCCTGAGTATGTCGCCCCTCTGGTTCTCTGGCTCTGTCATGAACAATGCCAAGAAAATGGAGGA
CTGTTCGAGGCTGGAGCTGGCTGGATTGGTAAATTACGCTGGGAGCGAACTGAGGGCCGGATCGTGAGGCAGAGGAACAAACCGATGACTCCTGAGGGGGTCCGGGACCAGTGGGACGCGATCTGTGATTTTGAAAATGCCACCAAGCCAGCTAATATACAAGAATCTCTGCATTCAGTT
GTGAGTGTGCTGTCTCAAGTGGAGTCAGATGGAGAAGTTGGTGCAAATCCAGCAGCAGCTGCCGCCTCCGGAGCAACAGGATCAGGGTTTAATCCTACGGACGCTATCGGACAAAAACTACCATCAACCTCGTTCAGCTTCACCTCTAACCAGTGTATCCTCTATGCGCTGGGAGTCGGC
ATGTCCACCAAAGATCCGGACAGCCTC---AGGTTCCTGTACGAAGGGCATCAAGACTTCAGCTGCCTCCCCACGTTCGGGGTCATCCCCTCGCAGGCCACCATAATGGGCGGCGGCCTCAGCTCCATCCCTGGACTCAGCATAGACTTCACACAGGTTTTGCATGGAGAGCAGTATCTG
GAGCTTTACAAACCTCTGCCTACTTCAGGCACCCTTACCTCTGAGACCACAGTGGCAGACATCCTAGACAAAGGATCCGGAGCCGTCATCCTGCTGGACGTGAACACCTACAACGGCGACGAGCTCGTGTGCTACAACCAGTTCTCAGTGTTTGTGGTTGGAGCCGGACGCTTCGGAGGA
AAGAGAAGCTCAGACAAAGCTAAAGCTCCTCTGCCTGCACCCAAGCGCGCACCAGATGCTGTGGTGATTGAATCAACCACAAGAGACCAAGCCGCCTTGTACCGTCTGAGCGGAGACTGGAACCCGCTGCACATAGACCCCGGCTTCGCCGCCATGGGAGGCTTCAGGGCTCCCATCCTG
CACGGCTTGTGTTCGTTCGGCTTCGCGGCGAGACACGTCCTCAAGCGCTTCGCCGACAACGACCCGGCGAAGTTCAAGGCCATAAAGGTCCGCTTTGCGAAGCCCGTATTTCCGGGTCAGTCGCTGCAGACCGAGATGTGGAAGGAGGGCAGCCGGATCCACATCCAGTGTAAAGTGAAG
GAGACGGGTGACGTCGCTCTGGCTGGGGGCTACGTGGATTTGCACGGCACGTCAGAAGCTTCTCCTGAAATTCTCCCT------CAGGGAGGAGGCCTGCAGAGCGACCTGGTGTTTGCAGAGATCGGGCGGCGCGTTAAAGGCCTGGGCTCAGAGCTGGTCAAGAAGGTGAACGCTGTG
TTCGGCTGGGAGATCACCAAGGACGGCGAGAAAGCTGCAGAGTGGACCATTGATCTGAAGAACGGCAGCGGCTCTGTGCTCAGAGGGCCGCCCGGCGGGAAGGTCGACGTGACCTTCACTCTGTCAGACGAGGACTTCATGGAGGTGGTGACGGGGAAGCTTCAACCTCAGAAGGCGTTC
TTCTCCGGCAAGCTGAAGGTGAGAGGGAACATCATGCTGAGTCAGAAGCTGGAGGTCATCCTGAAAGACTACGCCAAGCTG
