# Supplementary material for: Global expression pattern of genes containing positively selected sites in European anchovy (Engraulis encrasicolus L.) may shed light on teleost reproduction
Source: PLoS One. 2023 Aug 11;18(8):e0289940. doi: 10.1371/journal.pone.0289940 (PMC10420382; doi:10.1371/journal.pone.0289940)
Supplement: S1 File — (ZIP) [file pone.0289940.s008.zip › alignments/anchovy.23843_ANCH.fas]

>ENSONIP00000007112_ONIL
ATGTCTACCCGGGCTCTTCGAAGGCTTAAAGGGAAACAGCGAGGCCAGGAGGCGTTGGACTTGGGGGATCTAACTTTGGGTGACACCCCGGAGGAGCAGGCTGAGGCT------------------------GAA------GAGGAGCAGTTGGACACG------------------GCT
AACGTTTCTCTTTCTTCTAACAAGAAAAAT---GACGGCCGAAAGGCTAAGAAAAACAAGGCTCAGAAAAATTTCAGCAACATTTATGAGTTGATCGGTAGTGCAGAC---------------------------------ATCGAAGGAGAAAAA------------------------
ATTTCACCTGATGAAGAG---------------GCAGAGAAACCAAACAGAAACAAAACAAGCGACCCAGCAAAGAATGACAATAGAGACACAGAAAAAGCGGATCAAAAG------------------------------CATGAGCTA------------CCTGGAGAC---------
AGGGTTAAAAAGAAGAAG------AAGAAGAAAAAGGCAAAAGTGACATCAGAA---------GATGGAAAG---GAGGCTGCAGCAGATGATAACATTGATTTATTGCTGGAAAACTTGGAGCAGTCTAACGGTCTGAGTTTGCAAAATGACGATTCTGGAGTGTCAGACAGAAGACCT
GTGCTGCATGTGGAGCACAGGAATCTCAACCCTGAGACGGAGCTGAAGAGATATTTTGGGGCTCGAGCTGTTCTAGGGGATCAA---AGGCCTCGACAGAGAAACAGACAGTTTCACCGTACCACTTGGATGACCAGTCCAAAGGACAGCTGGCCTCGCTTCAGCCGCCCAGGAATCTCA
ATGACCTTACTGGAGACAAAGGACGGCATTCATTACTTCACGTTTGAGCACAGTCGGGAATACCAACAAGTACAGTTCAAGTTCCTGGATGCTGTCGAGTCCATGGATCCCAACAACATTGTGGCCCTGCTTCAGCTTAACCCCTACCACATCGATTCCTTGCTGCAACTTTCTGATGTC
TGTCGCATACAAGAAGACCAGGAGATGGCTAGGGACCTTATTGAGCGAGCCTTGTACAGCTTTGAGTGTGCTTTTCATCCTTTATTCAGTCTGACGTCGGGCACCAGCAGACTGGATTATCTGAGACCAGAAAACAGAGCATTTTATCTGGCTCTGTATAAGCACATGATGTTCCTGGAG
AAGAGAGGATGCCCAAGGACAGCTTTGGAGTACTGCAAACTTATCCTGAGTTTGGACCCAGACTCTGACCCTCTTTGCATGCTGCTGCTCATTGATTTCTTGGCACTTCGTTCCAGAGAGTACCAATCTGTCCTTCAGATATATCAGGACTGGGAGGAGCACAGAAATCTGTCTCAGCTG
CCAAACTTTGCATTCTCCACTGCCCTTTGTTATTTTCATCTAAGTCAGCAGGAAAATATAGACCCTGAA---GAAAGTCACAAACAAAGGCACAAAGCTGACGAGCTGCTGCAGATTGCCCTTATCATGTTCCCTGCAGTCTTGATGCCTTTACTGGATCTGTGTACTGTGCAGCCAGAT
GCTGCAGTCACCTCCCATAGTTTCTTTGGTCCAAATAGTCAGATAAGGCAGCTGCCAGCTCTGGCTGAACTGACAGGTCTGTATGTGGGGAGAACTTACACTCTGTGGAGGGAGGCAGCAGTAATGCTTTGGCTGGAAGAGACGGTGAAAGAAGTGCTACGACGAGTTGATGCCAAAGAC
CCTGTAGTGGAGGACTGCCAAAACAAG------------------------------AGAAAGCAGAGGTACCAAAGTGCACCAAGGAACATCCATCGCCATGTCCTACTCTCTGAGATCAAAGAAGCCACCTCAACTCTGCCTCTG------GAGGTGACCACTCAGCCTGTGATGGGG
TTTGATCCTCTGCCCCCACTCGACTCAGTGATGTCATATACACGACCAGAAAGGCAGCGTGTTGGTGCATCCAATGAGAGTACACTGTCACTGTTTTTCCGGTCATTGCTGCCAAACTTTAACATTCAGGATCCACCGAGGCAGGAA---GATGACATGGAAGTGGCTCGAGCTGGTCAG
GAGCTGAACCAGGAAGTGAATCGCCTAATGGTGGCAATGAGGGACATGCTGGCAAATATCCGGTTTCAGGAGCCACCAAGAGAGGACAACCCCTAC---AGAGATGATGATGAATGGGAC
>ENSTNIP00000012155_TNIG
ATGTCAACGCGGGCTTTGCGTAGACTGAGAGGGAAACAGAGGGGCCAGGAGGCTCTGGACCCCACCGATCTAAGCTTGGGCGACAGCTCGGAGGAGCAG------GCT------------------------GAA------GAGGACCGGGGGGAAACG------------------GCT
AACGTTGCTGCTCCTTCAGACAGAAGAGGC---ACAAGGCAAAAGGGCAAGAAAAACAAGGCTCAGAAAAACTTTAGCAATCTTTATGATCTGGTTTTAACCGTTAAA---------------------------------GCAGAGAATGACAAG------------------------
CTT---------GAGGAG---------------GCTGAAAAAACAAATGGAACCAAAAGT---------------------GACCGGGACACTGACAGTCAGAAGCAGGAGATTCCCGTAATAAACTGTTACCACAAACAGATT---GTT------------TCTGAGGAA---------
CGA---------------------------------ACAAACGCAATGTCAGAA---------GCTGGAGAG---GAGGCTGTGAAGGATGAAAATATCGATGTATGGCTGGAGAACCTGGACAGGTCCAACAATCAGAGGCTACAGAATGAGGATTTTGGAGGCTGCGACAGGAGATCT
GCACTTCACGTGGAGCATAGGAATCTCAACCCAGAAACGGAACTGAAAAGATATTTCGGTGCTCGAGCCGTTCAAGGAGAACAA---AGACCTCGTCAGAGAAACAGACACTTTCACCGCAGTACCTGGATGAGCAATCTAAAAGACAGCTGGCCTCGCTTCAGCCGCCAAGGAATTTCA
ATGACCTTACTGGAGTCAAAGAATGGAATTCAGTACTTTACTTTTGAGCACAGTCGGGACTATCAGCAAGTACAGTTCAAGTTTCTGGATGCTGTCAAGTCCATGGATCCCAACAACATTGTGGCTCTCCTGCAGCTTAATCCCTACCACATTGATTCTCTGCTGCAGCTCTCAGACGTG
TGCCGCATTCAGGAGGATCAGGAGATGGCCAGGGATCTGATCGAGAGAGCCCTGTACAGTTTCGAGTCTGCTTTTCACCCTTTGTTCAGTTTGACGTCGGGGACATGCAGACTGGACTATCGCAGACCAGAGAACAGGGCTTTTTATCTGGCGCTGTATAAGCACATGCTGTTTCTGGAG
AAGAGAGGATGTCCCCGGACAGCGCTGGAGTACTGCAAACTGATCCTGAGCTTGGACCCAGATTCTGACCCGCTGTGCATGCTCCTGCTCATTGACTTCCTGATGCTGCGCTCCAGAGAGTACCAGTCGCTCCTCCAGCTGTACCAGGACTGGGAGGACTACAGAAATCTGTCCCAGCTG
CCAAACTTCTCGTTCTCCGCTGCACTTTGCCATTTCTGTTTGAGCCAGCAGGAGGGTGGAGATCATGAA---GAAAGAAACAGACACAGACACATGGCTGACCAGATGCTGCAGAACACGCTCATAATGTTCCCTGGAGTCTTGACGCCGCTGCTGGATTCGTGCTCGGTGCAGCCAGAC
GCCAGTGTCACCACACACGCCTTCTTTGGTCCAAAAAGCCAGATTGGGCAGCCCCCTGCCCTGGCTGTACTGGCTGTGCTGTATGTGAGAAGGACTTGCAGCCTGTGGAAGGAAGCGGCCGTGATGCTGTGGTTGGAGGAGTCCGTCAAGGAGGTGCTGCGTCGAGTAGACGCCTCCGAC
CCTCTGGTGGAGGACTGCCAAAACAAG------------------------------AGGAAGCAGCGGTACCAGAGCGCACCGAGGAACGTCCACCGCCACGTTCTTCTGTCAGAAATCAAGGAGGCCGTTTCAAGTCTGCCTCTC------GAGGTGACCAGCCAGCCTCTGATGGGC
TTTGACCCCCTCCCACCACCAGATTCCATCACATCATACACACGACCTGAGAGGCCGCATGTTGGTGCGTCCAATGAGAGCACGCTCTCGCTCTTCTTCCGGTCGTTGCTGCCAAACTTCAACCTTGAGGACGAGCCGAGACTGGAG---GACGGG---GAGGTGGCCCAGGCTGGCCGG
GAGTTGAACCAGGAGGTGAACCTTCTCATGGTGGTTATGAGGGACATGCTGGCAAACATCAGGTTTCAAGAGCCGCCCAGGGAAGACAACCCCTAC---AGAGATGACGAAGAGTGGGAC
>anchovy.23843_ANCH
ATGTCGTCTCGTGCATTAAGGAGACTCAAAGGCAAACAGAGGGGACAGGAGGAACTAAACATTGAAGATCTGAAACTG---------AGCGAAGAGCAA------GCGGCAGATGTACAAGAGGAGGAGGAGGAG------GAGGCGCAGGAGGAAGCT------------------GTG
TTACAGCCAGCT---------AAGAAGAGT---AACAACCGGAAAGCTAAGAAAAACAAAGCTCAGAAAAACATTAGCAATATATATGAACTGATTGGCGATGCTGAA---------------------------------AACGAGGTTGAGAAAGGATTGACGGATGAAGATAGTGGG
GTG---------AAACAAAATGCAGACCCAGACGTCACCAAA---------------------------------------------GACGATGAAGAAGAAACTGACAGA------------------------------CCG---CTC------------GCTGAATCCAACAACAGC
GAGGTTACTAAAAAGAAAAAGAAGAAAAAGAAAAAGAAGAAAGGCCCAGCAGCC---------GATGCTCAG---GAGGAGGGAGCAGGAGATGACATCGATGCCATACTGGAGACCATGGAGAAGACCAACGGGCTCTCCCATCAGTCTGATGATGGTGTCATGTTTGACAGCAGGCCG
GTGTTGTACGTGGAACACAGAAATCTCAATCCGGAAACGGAGCTGAAAAGATATTTTGGAGCAAGAGCTGTCCTGGGAGACCAA---AGACCCAGACAGAGACAAAGGCAGTACCATCGAAGTACCTGGATGTCTTTCCCTAAAGACACCTGGCCACGTTTCAGCAAACCAGGAATATGC
ATGAGTCTTCTGGAGACTAGAAATGGCCTACATTACTTCACCTTTGAGCACAACCGAGACTACCAGCAGATTCAGTTCAAATTTCTGGATGCTGTTGAGTCCATGGAACCCAATAACATTGTGGCCCTGCTGCAATTGAACCCGTACCACATCGACTCACTGCTGCAGCTGTCTGATGTC
TGTCGTATCCAGGAGGACCAGGAGATGGCACGGGATCTTATTGAGCGGGCTCTCTACAGTTTTGAGTGTGCTTTCCATCCTGTGTTCAGCCTTACATCTGGAGTCAGCCGGCTTGACTACTTAAGACCAGAGAACAGGGCCTTCTACTTGGCGCTCTACAAGCACATGATGTTCCTGGAG
AAGAGAGGTTGCCCCCGGACTGCTCTGGAATACTGTAAACTCATACTGAGCCTGGATCCCGATAACGACCCCCTGTGCATGCTGCTCCTCATTGACTTCCTGTGCCTCCGCTGCCGCGAGTACAGCCCCCTCATCAGACTCTACGAGGAGTGGGAGGTCCACCGTAACCTGTCCCAGCTG
CCCAACTTTGCCTTCTCGGTGGCCCTCAGCTATTTCCACCTGAGCACGCAGGAGGAGTGCAGCAACGAGGACGAGGCCACCCGACGCAGACACAAGAGTGACAGACTGCTACAGGAGGCGCTCATCATGTTCCCTGGTGTGCTGATTCCTCTGCTGGACCTCTTATCAGTCCAGCCGGAT
GCTGCAGTTGCCTCACATGCCTTTTTTGGCCATAAAAGTCAGATGGGTCAGTCTCCTGCGTTGGCTCAGCTGGTGTCTCTGTATGTGGGCCGTAGCCACCTGCTGTGGAAGGAGGGAGGCGTGCTTGTGTGGCTGGAGGATAACGTCAGGGAGGTGCTGCGCAGGGTGGACTCCCAGGAT
CCCCTGGTGGAGGACTGCAACAACAAG------------------------------AGAAAGTCAAGGTACCAGAGTGCCCCCAGGAACATCTACCGGCACGTTATCTTGTCGGAGATAAAGGAGGCCACAGCTTCTCTCCCTCCG------GAAGTGACCTCACAACCAGTGATGGGC
TTCGACCCCCTTCCCCCCCTGGACTCAGTTGTGTCCTACAACCGACCCGAGAGGCAAAATGGTGGAGCTACAAATGAGAGCACCTTTTCCCTCTTCTTCCGTTCCCTATTGCCAAACTTCAATCTTCAGGGTGACGTGAGGCCCGAGGGAGAGAACCAGGAAGTGGCCCGAGCGGGCCGG
GAGCTGAACCAGGAACTGAATCGGCTAATGGTGGCCATGAGGGACATGCTGGCCAACATCCAGTTCCAGGAGCCGCCCCGGGAAGACAACCCAGAGCTGAGGGACGAGGACGAGTGGGAC
>ENSTRUP00000046534_TRUB
ATGTCAACACGGGCTCTGCGTAGGCTGAGAGGGAAACCGAGGGCCCAGGAGGCGCTGGACCCCACGGATCTCAGTCTGGGCGACAGCTCGGAGGAGCAG------GCT------------------------GAA------GGGGATCAGGTGGAGACG------------------GCT
AACGATGCTGCTGCTTCCGAAAGAAGAGGC---TCCAAGCAA------AAGAAAAACAAGGCTCAGAAAAACTTTAGCAATCTTTATGAATTGATTTGCACAGATACCAGGAGCCACAGAGGAATCGGTGGTGCTGATGGTGCCGAGAATGACAAG------------------------
CCC---------GATGAG---------------GCCGAAAAGGCAAACGGAACCAAAAGT---------------------GACCGGGATGTTGATAACGAGAAGCAGGAG------------------------------ATT---GTT------------CCTGAGGAC---------
CGAATGAAAAAAAAGAAGAAAAATAAGAAGAAGAAGACAAAAAATATCTCACAACAATTAGTGGTTTCCTTT---CAGGCTGTAGAAGATGAAAACATTGATGTATGGCTGGAGAACTTGGACAGAGCCAACAATCAGAGGCTGCGAAATGAGGATTTTGGAGGTGTTGACAGAAGATCT
GTGCTTCATGTGGAGCATAGGAATCTCAACTCAGAAACGGAACTGAAAAGATATTTCGGTGCTCGTGCAGTTCAAGGGGAACAA---AGGCCTCGTCAGAGAAACAGACACTTTCATCGTTGTACCTGGATGACCAACCTTAAGGATAGCTGGCCGCGCTTTAGCCGCCAAGGGATCTCA
ATGACTTTATTGGAGTCAAAAAATGGAGTCCAGTACTTCACCTTTGAGCATAGTCGGGACTATCAGCAAGTACAGTTCAAGTTTCTGGATGCTGTCAAGTCCATGGATCCCAACAACATTGTGGCTCTCCTGCAGCTTAATCCCTACCACATTGATTCTCTGCTGCAGCTCTCAGATGTG
TGCCGCATTCAGGAAGATCAGGAGATGGCCAGAGACCTCATCGAGAGGGCCCTGTACAGTTTCGAGTCTGCTTTTCACCCTTTATTCAGTCTGACATCAGGGACCTGCAGACTTGACTACCGCCGACCGGAGAACAGGGCTTTTTATCTGGCTCTCTATAAGCACATGATGTTTCTGGAG
AAGAGAGGATGTCCCCGGACAGCTTTGGAGTACTGCAAACTGATCCTGAGCTTGGACCCAGACTCGGACCCACTGTGCATGCTCCTGCTCATCGACTTCCTGATGCTGCGGTGCAGAGAGTACCAGTCTCTGCTCCAGCTGTACCGGGACTGGGAGGACTACAGAAATCTCTCCCAGCTG
CCAAACTTCTCGTTCTCTGCTGCCCTTTGCCATTTCTGTCTGAGCCAGCAGGAAGATGGAGACCATGAA---GAAAGAAACAGACACCGACACAAAGCTGACCAGCTGCTGCAGAACACGCTCATCATGTTTCCTGGAGTCTTGATGCCTCTGCTGGATTTGTGCTCTGTGCAGCCAGAC
GCCAGAGTCACCACACACACCTACTTTGGGCCAAAAAGCCAAATCGGGCAACCCCCAGCCCTGACTGAACTGACTGTGCTGTATCTGAGGAGGTCCTGCAGCCTGTGGAAGGAGGCAGCGGTAATGCTCTGGCTGGAGGAGTCGGTCAGAGAGGTGCTGCATCGGGTCGATGCCTCCGAC
CCTCTGGTGGAGGAGTGCCAATCCAAG------------------------------AGGAAGCAGAGGTACCAGAGTGCACCGCGGAACATCCACCGCCACGTTCTTCTCTCAGAAATCAAAGAGGCCGTTTCAAGTCTGCCTCTA------GAGGTGACGAGCCAGCCCCTGATGGGC
TTTGACCCCCTCCCACCACCGGATTCCATTATGTCATACACACGTCCTGAGAGGCCACATGTTGGTGCATCCAATGAGAGTACGCTGTCACTCTTTTTCCGGTCTTTGCTGCCAAACTTCCACCTTCAGGACGAGCCGAGGCTGGAG---GATGGG---GAGGTGGCTCAGGCTGGCCGG
GAGTTGAACCAAGAGGTGAATCGTCTCATGGTGGTTATGAGGGACATGCTGGCAAACATCAGGTTTCAAGAGCCGCCCAGAGAGGACAACCCCTAC---AGAGATGATGAGGAGTGGGAC
>ENSDARP00000059892_DRER
ATGTCGAGTCGCGCTCTACGTAGGCTGAAGGGCGAACAACGCGCTCAGGCCGTGTTA---------------------------------CAAGAGCAC------GAGCTTATTAAGGAAGATGACAAAGATGAA------GAAGAGCAGATGAAGATT------------------GCC
GAACAAACAACC---------CGTAAACCG------------------------------------AGGAACTTCAGCAGCTTATTTGAACTGATAGGAGAGGCT---------------------------------------GATGTGGAAGCATGTCTGTCAGAT------------
GTG---------GAACAG---------------GCAGAAAAA---------------------------------------------AACAGTGATGGACAACAAGAAGCT------------------------------CAT---CTG------------GGGAAAGATGCTGAAAAG
AAAGAGAAATCAAACAAAAAGAAGAAGAAGAAGAAGAAAAATAAGGATTCAGCT---------ATAAGCGAT---GATTTTGGCACCGAAGATGGTATTGATGCTCTATTAGAAATTCCTGAGAAGAGCAAAGGCTTGTCTTGTCAAAGTGCTGAGAATAGTGCTTCTGAACGCAGACCC
GTACTGTATGTTGAACACAGGAATTTGAATTCAGAGACAGAGCTGAAGAGGTTTTTTGGAGCACGGGCTGTTCTTGGACACCAG---AGATCAAAACAGAGGCAGAGACAGTTTCATCGATGCACTTGGATGACTGTTTTTAAAGACACTTGGCCCCGCTTTAGTCGACCAGGTATCTCA
ATGAGTCTAGTGGAGTCTAAAGATGGAGTTCAGCATTTCACATTTGAACATAATCATGACTATCAGCAAGTTCAGTTCAAGTTTTTTGAGGTGGTGGAGTCAATGGACCCTAATAACATTGTGGTTCTCCTACAGATCAACCCATATCATATCGATTCACTTTTGCAGCTGTCAGATGTA
TGTCGTATGCAGGAAGATCAAGAGACTGCCAGAGATCTCATTGAAAGGGCTTTGTACAGTTTTGAGTGTGCATTCCACCCTGTGTTCAGCTTAACATCAGGCACGTGTCGGCTGGACTACTGCAGACCAGAGAACAGGGGTTTTTATTTGGCACTGTTCAAGCACATACAATTTCTGGAG
AAGAGAGGTTGTCCCCGCACAGCCCTGGAGTACTGTAAACTGATTCTGAGTCTGGACCCAGAAAATGACCCCCTCTGTATGCTGCTTTTCTTTGACTTCCTCTGCTTGCGTTGTCATGAGTACAGCACTCTTATTCGACTCTATGAGGAGTGGGAGGTCCATCGAAATCTTTCCCAGCTG
CCAAACTTTTCATTTTCTGTGGCTCTTTCCTATTTTCATCTGAGCCAAGATGAAGACATTTCAACTGTG---GAGAGCCAACAACTAAAGCAAAAGTCCAATGTGCTACTGCAAAATGCTCTCATCATGTTTCCTGGGGCACTGATGCCACTTTTGGACTTATGCACAGTTCACCTGGAG
GCTGCGGTGTCTTCTCACATATTCTTTGGACCTTCAAGTCAAATCGAACAGCCACCTGCACTTTCTGAGTTGGTGTCCCTATATGTGGGCCGGTGTCATAGCCTGTGGAAAGAGGCTGGAGTAATGGACTGGTTGGAAGAGAATGTCAGAGAAGTGCTAAAAAGAGTTGACACACATGAC
CCTTTTGTAGAAGACTGCCAAAACAAG---------------GTTTTAAAGTCGGTGAGGAAGCAGAGATACCAGAGTGCTCCCAGGAACATCCATAGGCATGTGCTGTTGTCTGAGATTAAGGAGGCAACAGCTACTCTTCCACTA------GAAGTGACCACTCAGCCAGGAATGGGA
TTTGACCCTCTTCCTCCTCTGAACTCCATTGTGTCTTACACCAGACCAGAAAGGCAGAGCATGGGGGCTTCAAATGAAAGCACATTTTCTTTGTTTTTCCGTTCATTGCTACCAAACTTCAACCTACAG---------AGGCCTGAA---GAAAGACAGGATGTTGCCCGTGCTGGT---
GAACTAAATCAAGAAGTTAACAGACTCATGGTTGCCATGAGGGACATGTTGGCTAACATCCAGTTTCATGAACCTCAGTGGGAGGACAACCAAGAC---AGAGACGAGGAGGAATGGGAC
>ENSGACP00000021048_GACU
ATGTCTTCCCGGGCTCTGCGGAGGCTCAAAGGGAAACAGCGGGGTCAGGAGGCCTTGGACCTCGGGGATCTAACTTTGGGTGACAGCTCGGAGGAGCAGCTGGAC---------------------------------------------------------------------TCGGCT
AATGTTTCTCCTCCGCCTGATGGCAAAGAC---CGCGGCCGAAAGGCGAAGAAAAATAAAGCTCAGAAAAACTTCAGCAACATCTATGAATTGATAGGTGATGCAGAC---------------------------------AATGACGCAGAGAAG------------------------
AGCTCACCTGATGAAGAA---------------GCAGAAAAGCCAGCTGGAAATAAAACAAATGGCGCGGGAAAAAACAATAACAGGGAA------------------------------------------------------------------ACTAAGTCTGGAGAC---------
AGAGTTAAAAAGAAAAAG------AAAAGGAAAAAGACCAAACTGACATCAGAA---------GATGCACAG---GAGGCCGTACCAGAAGATAATATAGATTTATTGCTGCAAAATCTGGAACAGTCTAATGGTCTGAGTTTGCAAAATGAGGATTGCAGCGGCCCCGAGAGAAGAACT
GTGTTACATGTGGAGCACAGGAACCTCAACCCAGATACGGAGCTGAAGAGATATTTTGGGGCTCGAGCTATTCAGGGGGAACAAATCAGACCACGACAGAGAAACCGACAGTTTCACCGAAGCACCTGGATGACAATTCCAAAGGAAAGCTGGCCTCGTTTCAGCCGTCCAGGAATCTCA
ATGACACTATTGCAGTCAAAGGAAGGCACACAGTACTTCACCTTTGAACATGGTCGGCAGTACCAACAAGTACAGTTCAAGTTCCTGGATGCTGTCGAGTCTATGGATCCCAACAACATTGTGGCATTGCTTCAGCTTAACCCCTACCACATTGATTCCTTGCTGCAGCTGTCTGATGTC
TGTCGCATACAGGAGGATCAGGAGATGGCCAGGGACCTCATCGAGAGGGCAATGTACAGCTTCGAGTGCGCCTTTCACCCCCTGTTCAGTCTTACCTCAGGTACCAGCAGACTCGATTATCTGCGTACAGAGAACAGGGCGTTTTATCTGGCTCTCTATAAGCACATGATGTTCCTGGAA
AAGAGAGGCTGCCCTCGGACTGCTTTGGAGTACTGTAAACTTATTCTGAGTTTGGACCCAGACGCTGACCCACTTTGCATGCTCCTGCTCATTGATTTTCTCACACTGCGCTCCAGAGAATACCAATATCTCCTCCAGTTACATCAGGACTTGGAGGTGCACAGAAACCTGGGTCTGCTG
CCAAACTTTGCATTCTCCACCGCACTCTGTCATTTCCACCTTAGTCAACAAGAAGACGTGGATCCTGAA---GAAAGACAGAAAGAAAGAGAAAAAGCTGACGAGATGCTGCAGAAAGCTCTGATCATGTTCCCCGGAGTGTTGATTCCTCTACTGGATCTGTGCACTGTGCAGCCGGAT
GCCGCAGTCAGCTCACATGCCTTCTTTGGCCCAAAGAGCCAGATTGGGCAGCCGCCGGCCCTGGCTGAACTGACGGCTCTGTATGTGGGGAGGACTCACAGCATGTGGAGGGAGGCAGCGGTTATGCTTTGGTTGGAGCAGTCTGTGAAAGAGGTGCTGTGTCGGGTTGATGCTAAAGAC
CCTCTGGTAGATGACTGCCAAAACAAGTCCCTCTGGTTTACC---------------AGAAAGCAGAGGTACAAGTGTGCCCCGAGGAACATCCATCGCCACGTCCTCCTCTCTGAGATCAAAGAGGCCACCTCAAGTCTGCCTCTCACGAAGGAGGTGACCAGTCAGCCTGTGCTGGGA
TTCGACCCTCTGCCCCCACTGGACTCGGTGACGTCGTACACCCGACCAGAGAGGCAGCACGTTGGTGCAACCAATGAAAGTACATTGTCGCTGTTTTTCCGGTCTTTGCTGCCAAACTTCAACCTTCAGGGCGGGCTGAGGCAGGAG---GACGACATGGAAGTTGCTCGAGCTGGACAG
GAGTTGAACCAGGAAGTGAATCGTCTAATGGTGGCAATGAGGGACATGCTGGCCAACATCAGGTTTCAAGAGCCCCCGAGAGAGGACAACCCCTAC---AGAGATGAGGATGAGTGGGAC
>ENSXMAP00000003030_XMAC
ATGTCTACACGGGCCTTGAGAAGACTCAAAGGGAAACAGAGGGGTCAGGAGGCCTTGGACCTCGGGGACCTAAGTTTGGGAGACAGCCCGGAGGAGCAGGTTGAAGCT------------------------GAGGTTGGGGAGGAGCAGCTGGACACGGCTAATGCTGCTAATGCTGCT
AATGTTTCTCCTCCTTCCAATAGCAAAAGCAGCAGCAGCCGAAAGACAAAGAAAAATAAGGCTCAGGAAAACTTCAGTAACATTTATGAACTGATATGTGATGCAGAA---------------------------------AATGAGTCAGATAGA------------------------
GTTTCACCCGATGAAGAT------------------------CCAGTGAAAAATAAAGCAAGTGGAACCAAAAAGAATAATAACAAAGATGTTGAGAATCAAGGTCAAGAG------------------------------CATGAGGAAGAGTCCACAAAGTCGGGAGAC---------
AGAGTTAAAAAGAAGAAA------AAAAAGAAGAAAACTAAAACGACATCAGAG---------GATGGACAATTAAATGGAGCTGCAACTGAAAATATTGATTTACTGCTGGAGAACCTGGAGCTGTCCAACGGTGTGAGTCTGCAAAGTGAGGACTGCGGCGGCTCAGTCAGAAAATCT
GTGCTTCATGTGGAACACAGGAATCTCAACCCAGAGACTGAACTGAAGAGATACTTTGGGGCTCGGGCTGTTCTGGGTGATCAA---AGACCTCGGCAAAGAAACAGGCACTTTCACCGCAGCACTTGGATTACCAGCCCAAAGGAGAGCTGGCCTCGCTTTAGCCGACCCGGAATCTCG
ATGACCTTGCTGGAGTCCAAGAATGGCGTTCATTATTTCACCTTTGAGCACAACCGGGACTACCAACAAGCGCAGTTCAAGTTCTTAGATGCTGTTGAGTCCATGGATCCCAACAACATTGTGGCTCTGCTTCAGCTAAACCCGTATCACATCGATTCCCTGCTGCAGCTTTCTGACGTT
TGCAGGATACAGGAGGATCAAGAGATGGCGCGCGACCTCATCGAACGGGCTTTGTACAGCTTCGAGTGTGCTTTTCACCCTTTATTCAGCCTAACATCAGGAACCAGCCAGCTGGACTATTTGCGACCAGAAAACAGAGCATTTTATCTGGCTCTTTATAAGCACATGATGTTCCTGGAG
AAGAGAGGATGCCCACGGACCGCTTTGGAGTACTGCAAACTGATCCTTTGTTTAGACCCAGACTCCGACCCGCTTTGCATGCTGCTGCTCATCGATTTCCTCATGCTTCGTTCCAGAGAGTACAAGCCTCTCCTTCAGCTGTATCAGGACTGGGAGGAGCATAGAAATCTGTCTCAGCTG
CCAAACTTTGCATTCTCCTGCGCACTCTGTCATTTCCACCTGAGTCAGCAAGATGATGTGGATCCTGAA---GAAAGTGACAAACAGAGGCAACAAGCTGACCAGATGCTGCAGAGCGCTCTCATAATGTTCCCTGGAGTTCTGATGCCTTTGCTGGATCTATGCACTGTTCAGCCTGAC
AGCACAGTCTCTTCCCATAGCTTCTTTGGTCCAAAGAGTCAGATAGGGCAGCCACCAGCTTTGGCTGAGCTCACGGCTCTGTATGTGGGGAGAACGTACAGCCTGTGGAAGGAGGCGGTGGTAATGCTCTGGCTGGAGGAGTCAGTGAAGGAGGTGCTTCGCCGGGTCGATGCCAAAGAT
CCTCTCGTAGAGGACTGTGAGAACAAG------------------------------AGAAAGCAGAGATACCAGAGTGCACCAAGAAACATCCATCGCCATGTTCTCCTCTCTGAGATTAAAGAAGCCACCTCGACTCTGCCTCTT------GAGGTGACCATTCAGCCTGTGATGGGT
TTTGACCCTCTGCCTCCACTGGACTCTGTGATTTCATACACCAGACCAGAAAGGCAGCATGTTGGTGCATCCAATGAGAGCACGCTGTCGCTGTTTTTCCGTTCTTTGCTCCCAAACTTCAACCTTCAGGGCGGACTGAGACAGGAG---GATGACATGGAAGTAGCGCGAGTCGGCCAG
GAGTTGAACCAGGAGGTGAATCGTCTGATGGTGGCCATGAGGGACATGCTGGCAAACATCCGATTCCAGGAGCCGCCCAGAGAGGACAACCCCTAC---AGGGACGAGGACGAATGGGAC
