# Supplementary material for: Global expression pattern of genes containing positively selected sites in European anchovy (Engraulis encrasicolus L.) may shed light on teleost reproduction
Source: PLoS One. 2023 Aug 11;18(8):e0289940. doi: 10.1371/journal.pone.0289940 (PMC10420382; doi:10.1371/journal.pone.0289940)
Supplement: S1 File — (ZIP) [file pone.0289940.s008.zip › alignments/anchovy.23925_ANCH.fas]

>ENSONIP00000021859_ONIL
ATGGATGTGTACGATTTGTTTAGTAGTTGCAGAAAGGGCGACATTTGTAGAGTCAGATACCTTGTTGAACAAAGAGATGTTGACCTCAATGTAAGAGATAAATGGGACAGCACTCCGTTGTATTATGCTTGTCTCTGCGGTCACGAAGAGCTTGTCCAGTACTTGTTGGCTAGTGGTGCC
AAGTGTGAAGCCAACACGTTTGATGGCGAGAGATGCATGTACGGCTCCCTGAGCGACTCTGTTCGACGCCTGCTCAAAGACTACAAGTGTGTAAGCATCCGCGCTATGCAGCGGGATGATTTCAACTACTTTCTGCACATGTTGTTAGAGCAGGGCCAGTATAGTGACGTCAAGTTCCAG
GTTCATGGACAAACGTTTCTAGCACACCGATGCGTTCTCAGTGCTCGCTCAGAGTACTTCACGGAAATGTTTGAGACCAAATGGAAAGGGAAGAACTTGATCACCCTCAAGCACCCTTTGATCAATCCTGCTGCCTTTGGAGCCATTCTACAGTATTTCTACACAGGACGGATGGATATT
GACATAAGTCTCGTGGAGGACAGTAGACGACTGGCTAAACAGTGCAAAATGGCAGATCTCATAGAAGAGCTGGAGAATAAATGCAAACAAGTGTATGAATTT---------------GTGTCCAATAAACCGGGAATCTGTGTGAAAGTTCTCACCCTCGAGCCTCACAGCTGTCAGCTT
CAGGAGGAGATGGCTCAGTTAGCAGACTGTGCGCTGCCCACTGAATTAAGGGTTGGATTTGGTGAGCTTCCCTTTAACAGAGTCGACCGTTTCCCTACTTATCCCGACATCTGCTTCAGAGTCGATGGTTACGATTTCTTGTGCCATAAGGCATTTTTCTGTGGACGTAGTGATTATTTT
AAAGCCCTACTGGAGGACCACTTCAGTGAGGGAGAGCAGCTCCAGTCTCAGCCCAGCACCCCAGTGATTACTTTACACAACATCTCGCACGAAATCTTTATCCACATCATGTATTACATCTACACCGATGACACAGAGCTAATGACAGAGAACGTGTTTGACGTGCTGTGTGTGGCTGAC
ATGTATCTGCTGCCGGGGCTTAAGCGTCTGTGTGGGAAGACGCTGGCTAAGACGATATGCGAGGAAAACGTTCTGCACATGTGGAAGACGGCCAAGCTCTTCCGTCTCTCTCGGCTAGAAGATCAGTGCACAGAGTTCATGGCCAAGATCATCGAGCGGCTGGTGGAGCAAGCAGAGTTT
GCAGAGATGGTCAAAGAGGACGCCGCGTCGTTAGAGAAGCGGCAGGAGACAGACTCGGTCCCCCTGGTGGACGACATCCGCTACCACATCGCCAGCAACGTGCAGACGTACAGTGCAATCGAGGAGGCTAACCAGAAACTGGAAGCCTTGGAGGAGCTGCTGGTGAGGATTAATATTGAC
TGC
>ENSTNIP00000021054_TNIG
ATGGACGTATACGATTTGTTTAGTAGCTGCAAGAAGGGCGACATTTGTAGAGTCAGACACCTTATTGAACAGAGAGATGTGGACCTCAATGTGAGAGATAAATGGAACAGCACCCCTTTGTACTACGCTTGCCTCTGCGGCCACGAGGAGCTGGTGGAGTACCTGTTGGCCAGTGGTGCC
AAGAGTGAAGCCAACACGTTCGATGGGGAGAGGTGCATGTATGGCTCTCTCAACGACTCCATCCGGCGCCTGCTCAAGGAGTACAAGTGCGTCAGCGTGAGCGCCATGAAGCGTGGGGATGTCGCCTACTTTCTTCACATGCTATGGGAGCAGGGGCAATACAGCGACGTGAAGTTCTTG
GTTCACGGACAGATATTTGCAGCCCACCGCTGCGTTCTCAGTGCACGCTCAGAGTACTTTTCAGACATGTTTGAGAGAAAATGGAAAGGGAAGAACCTGATTACCCTCAAACATCCGTTGGTTAATCCTGCAGCTTTCAGAGCCCTCCTGCAGTACATCTACACAGGTCAGATGGAGATT
GATGTGAACCTGGTGGAGGACTCCAGAAGACTTGCCAAACAGTGCAAGATGAAGGACCTCATCGAGGAACTCGACAACAAATGCAAACAGGTGTATGAATTTGCCAATGATGCGACAGTATCCAACAAGCCTGGAGTCTGCGTGAAGGTCCTCAGCCTGAAGCCTCGGCACTGTCAGCTG
GAGGAGGAGTTGGCTCAGCTAGCCCACGCTGCGCTTCCTGCTGAATTAGCCGTTGGATTCGGTGAACTCCCCTTCAACAGGATGGACTGGTTTCCCACTTACCCTGACATCTGCTTCAGAGTCGACGGCTATAATTTCCTGTGTCACAAAGCATTCTTCTGCGGGCGTAGCGACTACTTC
AGGGCCCTACTGGAGGATCACTTCAGCGAAGGAGAGCAGCTGCAGTCCCATCCCAGCACCTTAGTCATTACCTTACACAACATCTCCCATGAAATATTCATCCATGTCATGTATTACATCTACACAGATAAGACAGAGCTGATGGCAGAGAGTGTGTTTGACGTGCTGTGCGTGGCCGAC
ATGTATCTGCTGCCGGGCCTGAAGCGCCTCTGCGGCAAAACCCTGGCGCAGACTCTGTGCAAGGACAACGTGGTGTACATGTGGAAGACGGCGAAGCTCTTCCAGCTCTCCCGGCTGGAGGATCAGTGCGTGGAGTACATGGCTAAGATGATTTACCAGCTCGTGGAGCAGCCCGAGCTG
GCCGAGGTCATCAAGGAGGACGCAGCCTCGGTGGAGGACCGACAGGCCACCGACTCCGTCCCTCTGGTGGACGAAATCCGCTACCACATCGCCAGCAACGTGCAAACGTACAGCGAAATCGAAGAGGCCAACCAGAAACTGGAGGCCCTGGAGGAGCTTCTCTTCTCCATTAATATTTGC
TGC
>anchovy.23925_ANCH
ATGGACGCTGCCGATTTGTTTACAAGCTGCAGGAAGGGCGACTTTGCTAGAGTGAGATACCTGGTTGAGCAGAGAGATGTTGAACTGAATGTCAGAGACAACTGGGACAGTACACCTCTGTATTATGCCTGTCTTTGCGGTCATGAAGAACTGGTGCAGTACTTGCTGGCCAACGGGGCG
AAGTGTGAGGCGAACACGTTTGACGGCGAGAGGTGTCTGTACGGCGCCCTGAGTGATCCCATCCGGCGGCTGCTGAGGGAGTACAAACAAATCACGGCCAAGGCCATGCAGAGAGACTATTACGACCACTTCCTGCAGACGCTGATGGAGCAAGGCTTCTTCAGTGACGTGGACTTCCTG
GTGCATGGCGAGACGTTTAGGGCCCACCGCTGTGTGCTTGGCGCTCGGTCGGAGTACTTCACACACATGTTCCAGACCAAGTGGAAAGGCAAGAAGCTGATTGCCCTCAAACATCCACTGATAAATCCGGCAGCTTTTGCAGCCATCCTGCAATACTTTTACACAGGCCGTTTGGACATT
GATGTGAGCTATGTGGAGGACCTGAAGCGCCTGGCCAAGCAGTGCAAGATGGGGGATCTGATAGAGGACCTGGAGGCAAAGTGTAAGCAGGTGTATGACTTT---------------GTTTCCTCTAAGCCGGGGACGTGTGTGAAGGTGTTGACGTTGGACCCTCATGGGTGTCAGCTG
CAGGACGACATGGCCCAGCTAGCGGACTGTGCTCTGCCTGCTGAACTCAGAGTTGGATATGGTGAGCTTCCATTTGACATAACTGACAACTTCCCAAGTTACCCCGACATCTGCTTCCGGGTCGAGGGTTACGACTTCCTCTGTCACAAACCATTTTTCTGTGGGCGGAGTGACTATTTC
AAGGCGTTGCTGGAGGACCATTTCAGTGAGGGAGAGACCCTGGCCACCGCTCCCCACATCCCTGTCATCACACTGCACAACATCTCCCATGAGCTCTTCACCAAGATACTCTACTACATCTACAGCGACGACACCCAGCTGTCCCAGGAGGATGTGTACGAGGTGCTGTGCGTGGCGGAC
ATGTACCTGCTGCCGGGCCTGAAGCGGCTGTGTGGTAAGAGCCTGGCGGGGCTGCTGAGCGAGGACAACGTCCTGCACATCTGGAAGAGCGCACGCCTCTTCAACCTCTCACGCCTGGAGGACCAGTGCACCGAGTACATGGCCCGCATCATCGAGAGGCTGGTGGAGCGTCCTGAGTTT
GCGGAGGTGATCCACGAGGATGCGGGGGCTGTGAAGGGCCGCCAGGAGAACGACTCCATCCCCCTGGTTGACGAGATCCGCTTCCACATCAGCAGCAACGTGCAGACGTACAGCGCCATCGAGGAGGCACAGCAGAAACTCGAGGCCATCGAGATGCTGCTCAACAACATCGGCCTGGAC
TGC
>ENSTRUP00000025382_TRUB
ATGGACGTATATGATTTGTTTAGTAGCTGCAAGAAGGGCGACATTTTTAGAGTCAGATACCTTATTGAACAGCGAGACGTGGACCTCAATGTAAGAGATAAATGGGACAGCACCCCTTTGTATTACGCTTGCCTCTGTGGCCACGAGGAGCTGGTGGAGTACCTGTTGGCCAGTGGTGCC
AAGAGCGAAGTCAACACGTTTGATGGGGAGAGGTGCATGTATGGCTGTCTTAATGATTCCATACGCCGCCTGCTCAAGGATTACAAGTGCGTCAGTGTGTACGCCATGAAGCGCGGGGATTTTAACTACTTTCTACACATGCTATGGGAGCAGGGGCAATACAGCGATGTAAAATTCTTG
GTTCACGGACAGATCTTTGCAGTCCACCGCTGCATTCTGAGCGCACGCTCGGAGTACTTTTCTGATATGTTTGAAAGAAAATGGAAAGGGAAGAACCTGATCACCCTCAAGCACCCTTTGGTTAACCCTGCAGCTTTCAGAGCTCTTCTGCAATATATTTACACAGGTCAAATGGATATT
GATGTGACTCTGGTGGAGGACTCGCGAAGACTTGCTAAACAGTGCAAGATGAAGGATCTAATCGAGGAACTTGACAACAAATGCAAAAAGGTGTATCAATTT---GATGATGTGAAAGTATCCAACAAACCTGGGGTCTGTGTGAAGGTCCTCAGCCTGAAGCCTCACCACTGTCGGCTG
GAGGAGGAGTTTGCTCAAATAGCAGATGCTGCGCTACCTGCTGAATTAGGCGTCGGGTTCGGGGAGCTCCCCTTTAACAGGATGGACTGCTTTCCTACCTACCCTGACATCTGCTTCAGAGTCGATGGCTATAATTTCCTGTGCCACAAGGCATTCTTCTGTGGGCGTAGTGACTACTTC
AGAGCCTTACTGGAGGATCACTTCTGCGAGGGAGAGCAGCTGCAGTCTCATCCCAACACCTTAGTCATTACCTTACACAACATCTCCCATGAAATATTCATCCACATCATGTATTACATCTACACCGATAACACAGAGCTGATGGTAGAGAGTGTGTTCGACGTGCTGTGCGTGGCCGAC
ATGTATCTGCTGCCGGGACTGAAGCGCCTCTGTGGGAAAACAATGGCACAGACTTTGTGCAAGGACAACGTGGTGTACATGTGGAAGATGGCAAAGCTTTTCCAGCTCTCCCGGCTGGAGGATCAGTGTGTGGAGTACATGGCTAAGATTATTTATCAGCTTGTGGAGCAACCTGAGCTG
GCGGAGGCCATCAAAGAGGACGCAGACACAGTGGAGGGGCGAGAGGCCACCGACTCCGTCCCCCTGGTGGACGAAATCCGCTTCCACATTGCCAGCAACGTGCAAACATACAGCGAAATTCAAGAGGCCAACCAGAAACTGGAGGCCCTGGAAGAGCTTCTCACGTCCATTAATATCTGC
TGC
>ENSDARP00000098929_DRER
ATGGACGCTGTTGATCTGTTTTCAAGCTGCAGAAAGGGCGACATTGCCAGAGTGAGATACTTGGTTGAACAAAGGGATGTAGAACTGAACATCAGAGATAAGTGGGACAGCACACCTCTGTATTATGCATGTCTCTGTGGACATGAAGAGCTGGTGCAGTACCTGCTCGCCAACGGAGCA
AAGTGTGAGGCGAACACGTTTGACGGCGAGCGCTGTCTGTACGGAGCTCTGAGTGACGCAATTCGTCGTCTGCTCAAGGAGTACAAGCGCATCACAGCCAAGGCCATGCAGAGAGACTATTACGACCAGTTCCTGCAGACGCTTTTGGAGCAGGGAAACTACAGCGATGTGACATTTGTG
GTTCACGGGGAGATGTTTAAGGCCCATCGGTGTATCCTGAGTGCCCGGTCTGAATACTTCGCCCACATGCTGGAGACCAAGTGGAAAGGCAAGAGTGCCATTGCACTCAAACATCCACTGGTCAATCCTGCTGCCTTTGGTGCGATCATGCAGTATTTCTACACCGGTCGTTTGGATATC
GATGTGAATTACGTAGAGGACTGCAAGCGTTTGGCCAAACAGTGCAAGATCGGCGAGCTCATTGAGGAGCTGGAAGTGAAGTGCAAACAGGTTTATGAGTTT---------------GTGTCCAATAAGCCGGGCACGTGTGTGAAGGTGTTGACTCTGGATCCGCATGACTTCCAGCTG
CAGGACGGCATGGCTCTGCTGGCTGACAGTGCACTTCCTGCAGAGCTGCGGGTCGGATACGGTCAGCTTCCATTCGATCTTACTGACAGCTTCCCGAGTTATCCTGACATCTGCTTCCGGGTGGAGGGTTATGACTTCCTATGTCATAAGGCGTTTTTCTGTGGCCGCAGTGATTATTTT
AAGGCTCTGTTGGAGGATCATTTCAGCGAGGGAGAAACTCTACAGACTCATCCCAGTATTCCTGTCATCACGCTTCATGATGTGTCCCATGATTTGTTTACAAGAATCCTTTATTACATTTATAGTGACAACACTCAGCTGTCTCATGAGAATGTGTATGAGGTGTTGTGTGTGGCCGAC
ATGTACCTGCTGCCGGGTTTGAAGCGTCTGTGTGGCCGAACTCTGGCGGCGCTGCTCAATGAGGAGAACGTGCTGCACATGTGGAGAACAGCCAAACTCTTCCGACTGTCCCGTCTGGAGGACCAGTGCACTGAACACATGGCCAAGATCATCGAGAGGCTCGTTGAAAGGCCGGAGTTT
GCCGACATGATCAGAGAGGATGCTGGGAATGTGGCCGCCAGACAGGAGACGGACTCCATTCCTCTGGTGGACGAGATCCGCTTCCACATCGCCAGTAATGTTCAGACGTACAGCGCCATTGAGGAGGCCAACCAGAAACTGAGCGCCCTGGAGCTCCTGCTGGCCAGCATCGGCCTGGAG
TGC
>ENSGACP00000003599_GACU
ATGGACGTGTACGACCTGTTCAGTAGTTGCAGAAAGGGCGACGTTTGTAGAGTCAGATACCTTGTTGAGCAAAGAGACGTGGAACTCAACGTAAGAGACAAGTGGGACAGCTCTCCTTTGTATTATGCTTGTCTCTGTGGTCACGAGGAGCTGGTCCAGTACCTGCTGGCTAACGGCGCC
AAGTGCGAGGCCAACACGTTCGACGGCGAGCGCTGCATGTACGGCTCCCTGAACGAGTCCGTCCGCCGCCTGCTCAAGGACTACAAGTGCATCAGCGTGCGCGCCATGCAGCGGGACGACTTCAGCTACTTCCTGCACGCGTTGCTGGAGCAGGGCCCGCACGGCGACGTCAAGTTCCTG
GTTCACGGGCGCATGTTCACGGCCCACCGCTGCGTGCTCAGCGCGCGCTCCGAGTACTTCACCGACATGTTCGAGACCAAGTGGAAAGGGAAGAGCTCGATCACCCTCAAACACCCTCTGGTCAACCCTTCGGCCTTTGGAGCCATCCTGCAATATTCCTACACAGGCAGGATGGACATT
GACATCAGCCTGGTGGAGGACTGCAGGCGACTGGCCAAACAGTGCAAGATGGAGCTGCTGATCGACCAGCTGGAGAATAAATGCAAACAGCTCTACGAATTCGCCCGTGTGTCCCAAGTGTCCCACAAGCCGGGGATCTGTGTGAAGGTCCTCAGCCTGGATCCTCACAGCTGCCAGCTG
CAGGAGGAGATGGCCCAGTTGGCGGACTGCGCCCTTCCCATCGAATTAAGAGTCGGATTCGGTGAGCTTCCCTTCAACCGAGTCGACCGCTTCCCTACGTATCCCGACATCTGCTTCAGAGTTGATGGTTTCAACTTCCTGTGCCATAAGGCGTTTTTCTGCGGGCGCAGCGACTACTTC
AAAGCCTTGCTGGAGGACCACTTCAGCGAGGGGGAGCAGCTGCAGACGCAGCCCAGCACGCCGGTGATCACCCTCCACAACATCTCCCACGAGATCTTCACACACGTCATGTACTACATCTACACCGATGACACACAGCTGATAGCGGAGGTCTCGTTCGACGTGCTGTGCGTGGCCGAC
ATGTATCTGCTGCCCGGGCTGAAGCGCCTCTGTGGGAAGACGCTTGCCAAGACCATATGCGAGGACAACGTCCTGTACATGTGGAAGACGGCCAAGCTCTTCCGTCTCTCCCGGCTGGAGGACCAGTGCACGCAGTTCATGGCGAAGATCATCGAGCGGCTGGTGGAGCGGGCCGAGTTC
GCCGAGATCATCAAAGAGGACGCGGCGTCCGTGGAGGAGCGGCAGGAGACGGACTCCGTCCCGCTGGTGGACGAGATCCGGTACCACATCACCGGCAACGTGCAGACCTACAGCGCCATAGAGGAGGCCAACCAGAAGCTGGAGGCCTTGGAGGAGTTGCTCTGCAGCATCAACATTTAC
TGC
>ENSXMAP00000015907_XMAC
ATGGATGTGTACGACTTGTTTAGTAGTTGCAGAAAGGGCGACATTTGTAGAGTCAGGTACCTTGTTGAACAAAGGGATGTGGACCTCAATGTGAGAGATAAATGGGACAGCACACCTTTGTATTATGCGTGCCTCTGTGGCCATGAGGAGCTAGTCCAGTACCTGTTGGCTAGTGGGGCC
AAGTGTGAAGCCAACACCTTCGATGGTGAAAGATGTGTGTATGGCTCCCTGAATGACTCAATCCGACGCCTGCTCAAAGATTACAAGTGTGTCAGCGTCCGTGCCATGCAGCGCAATGATTTTAACTATTTCCTACACATGTTGTTAGAGCAGGGTCAGCACAGTGATGTCAACTTCCTG
GTTCATGGACAAATGTTTGCAGCTCACCGATGTGTTCTCAGCGCACGTTCAGAGTACTTCACCGAAATGTTTGAGACAAAATGGAAAGGAAAGAACCTTATAACCCTCAAACATCCTTTGATCAATCCTGCTGCCTTTGGAGCAATTCTTCAATATTTTTATACTGGACGAATGGATATT
GATATAAGTCTGGTGGAAGACTGCAGGCGACTCGCTAAGCAGTGCAAGATGGCAGACCTTATGGAAGAACTGGAGAATAAATGTAAACAGGTGTATGAATTT---------------GTGTCCAACAAACCTGGAACTTGTGTCAAAGTTCTTAGCCTTGAGCCTCGCACCTGTCAGCTC
CAAGAGGAAATGGCCCAGTTAGCAGACTGTGCACTGCCCACTGAACTAAGAGTTGGATTTGGTGAACTTCCCTTTAACAGGGTTGATCTGTTCCCTACTTACCCTGATATCTGTTTCAGAGTAGAGGGTTTTGATTTCTTATGTCACAAGGCTTTTTTCTGTGGGCGCAGTGATTATTTT
AAGGCCTTACTGGAGGACCACTTCAGTGAGGGCGAGCAGCTGCAGTCGCAGCCCAGTACCCCGGTGATAACGTTGCACAACATCTCCCATGAAGTCTTTATTCACGTCATGTATTACATCTACACTGATGACACAGAGCTGACGATGGACAGCGTGTTTGATGTGCTCTGCGTGGCTGAC
ATGTACCTGCTGCCGGGGCTGAAGCGTCTCTGTGGGAAGACGCTCGCCAAGGCGATCTGTGAGGACAACGTCCTGCACATGTGGAAGACGGCCAAGCTCTTCCGTCTTTCTCGGCTGGAGGATCAGTGCACAGAGTTCATGGCAAAGATCATTGAGCGGCTGGTGGAGCAGGACGAGTTT
GCCGAGATGATAAAGGAGGACGCCGCGTCACTGGAGGAGCGACAGGAGACGGACTCTGTCCCTCTGGTGGACGACATCCGCTTCCACATCGCCAGCAACGTACAGACGTACAGCGCCATCGAGGAGGCCAATCAGAAGCTGGAGGCGTTGGAGGAGCTGCTCTCTAGCATCAATATTGAC
TGC
