# Supplementary material for: Global expression pattern of genes containing positively selected sites in European anchovy (Engraulis encrasicolus L.) may shed light on teleost reproduction
Source: PLoS One. 2023 Aug 11;18(8):e0289940. doi: 10.1371/journal.pone.0289940 (PMC10420382; doi:10.1371/journal.pone.0289940)
Supplement: S1 File — (ZIP) [file pone.0289940.s008.zip › alignments/anchovy.23993_ANCH.fas]

>ENSONIP00000015436_ONIL
ATGTCCTGCAGCTTATTTGAGTTCTGTCGGCTTCAAGAGTTCAAAACGGTCCGGGACTTCTTGTTTCGGAAC------------------------GAG---AAAAACACACACACTGTCGTCATGGGGACACTGAAGCGCCAAGAAGATAATGAGCTGTCTTGGGACACCTCTGACTGG
GAGTCGGCATGGGAAGGTGGTGATAATAAAGAGGAGGAATCCACCTCTGATAAAAAGGTTGCGGATGATGCTGGCGGGCAGGGTGAACCGTGGCTGCAGGACTGTGTCGTGTCCCTGTCGCCCTGCGCTGACCTGCTGGTGGTGGCCCGTGAACAGAAAGCAGCCTTTCTCTCAGCTAAA
TGGCGCACAGATGACAGCGGCAGAGAAGAGATGACTCTGGGAGTATCTTGGACTGGAACTCTTAGCACTGAGGAAGGAGAGTGTGTGAGCAGCACCATTTGTATTCCCTTGGCAAGTCAGAAGAGGAGCTCCACCGGGCGGCCTGACTGGACATGTGTAGTCGTGGGTTTCACATCTGGT
TATGTCCGTTTCTACACTGAGAGCGGCGTTCTGCTCCTTGCCCAGCTGCTACACGAGGACCCGGTACTGAGGCTCAAGTGTCGCACGTACGAGATCCCTCGCCATCCTGGAGTAACTGAGCAGCACGAGGAGCTGAGCATCCTCTACCCTGCTGCTATGGTCACCATAGATGGATTCAGC
CTCTTTCAATCTCTGCGGGCCTGCAGGAATCAGGTGGCAAGAGCTGCAGCAGCAGGTAATGATGTGATCCAGCCTCCTCCTCTGGCCTATAAGAAGTGGGGTTTGCAGGAAATGGACACCATTGTGGACCACAGCAGCGTGGGCATCATGACACTGTGTGTCTTTGACCAAATGAAGAAT
GCTTCTATCCTGGGGGGATTCAACGCCTCAGTCAAAGGCAGCCCCCCCGCCATGAGCCAGTATGTCACTGTAGGATCTGGGCCATACACGGGCTTTTACTACGCTATAGAGGGGAGTTCTCAGCCTCTGCTGTCCCACGTGGCTATGGCAGTGGCCAGTAAACTCACCTCAGCCCTCTTC
AGTGCTGCCATAATCTGCGGGTGGTTGGGATGGAACAAAAACAAGAACGAAGAGGAGGCTCCCCAGAAACAGAAGCCCAAGGTGGAGCCTGCCACCCCTTTAAGTATCAGATTTGGTCTCCCAGACTCTCGGCGGCATGGCGAGTCGATATGTCTGTCCCCATGCAACACGCTGGCTGGA
GTGACTGATGACTTTGGCCGAGTCACACTGCTGGACTTGGCCAGGGGCATCGCCATTCGCATGTGGAAAGGTTACAGAGATGCCCAGTTGGGTTGGCTGCAGGTTCCAGAGGAGCGTAGCGAGCGGGATTTATCCCCCTCGGCATCCCTCCCCAGACGCCACGCTCTGTTCCTCATCATC
TACGCCCCTCGTAGGGGGATCCTGGAGGTTTGGGCAATGCAACAGGGGCCTCGGGTTGGAGCTTTCACTGTAGGGAAACATTGCAGGTTGCTGTATGCTGGTTACCGTCTGATGGGGGTGAACAGTGTGACCAGTCAGGGTTGGCAGCTCCACACACAGCAGGTGTGTCTGCTTGATCCA
ATCACAGGAGCTCTGAGGACTGTGAACATTCCCTTCCACCTTGCCCTCAGTGATAAGAAGAGCGAGCGAGCCAAAGATATGCACCTGGTAAAGAAACTCACTACCCTACTAAGGAGCCGAGACACTGAGCTTGATATATTGGAGAGTGAAGCCAGAAGCATCTTACTAGATATCAAACAC
CCTGCAGTTAAGAAGCAGGCACTGGAGTCTCTTCTGTCAAATAAAAACACTCCTGTCTCTTGTCTTGTTAACATCACACGTGCCTTAGATGACACTTTGAAACGGCAAGAGCCTGAGGAAGTGGATGCTGGGTTACTTCAGCTCTGCTCATCACAGCTCAAACTACTGCAGCTCTACACA
GACATCCAGCAACTGCATTCT---------GCC------------------ACAGCTTCTTTAGAGGTGTATTTATTTTTTCCATCCTTGCAGGACTCCCTGGAAGGCATAGAGGAGGAATTGTCCCGTGTTGCACCCACCTTGCAGCGCTATGCCCAGTTCACACCAAGACCCAGTGTT
TCGTTTGCCCAGGAC---TCGCCTGACTCCCCCCTGCCTGCTCAGGCTTTTCTCTCCCAGTTGGAGTGCACAGAGGATGAGGAGGTTAAGGTGATCCGTAGGTCTGAAACTGAATGGAACCAGTTGGGAAACTTCTTGTTCTGGAGTTGTCTGTGTGGAAAAAGTCCACTCCATAAAGTC
TGTTACACACTACAGCAGGCCGGCATCAGCCCACAGCAGCTTCTGTCTTTGCTGTTGAGTGTGTGGTTGCATCGGGAGAAGGAGGTGCTACAGAAACCAGAGGAAAATGTTCGAAACCTCCACAGACTACTTGTCGCCCTCAGCAATATGAAAGGTGCAGTCGAGGAGTCATGGGACCCA
CAGTCTATCTCCCCCTGGTGGCAGCAAGTCCGCACTACATGTGTTCAGTCCCACAACGCTGCCGCTGCCCTGCTGGCTGCACTGGTCACTCACCGTGCTGCTAAAGCTAGCATCACAAGCCGAGCTGATAGCAAG---------------------------GTGGAG------------
---------------AAGCGTCATGCACAT------GCACTTGAGGACTGTCTTAAGCAAAAATCAGAGTGGGAGGCAGTGTCACTGGAGTTGGAGCAGTGGGTGGTGTGTGTTCGCCAGCTGGAAGACGTGCTGGTGCTGCAGACTCTGCTGTTGGTGCCTCCTCCACCAGGAGCAACA
GGGGGCGCTACAGTTCAGTGCTCTATTAAAACATTGCTGGAGGGAGGCACAGGCGGTATTGCCGACAGTGTCTCTAAGTGGGTGTTTAGACAAGACATTTCCCCAGAGCGGCTGAAGGAAATCCTCCAGAAAAGGGGAAATAAAGAAGCAGATGAC---AATGTG---GAGCAGAGAGAC
GAA---GAAGAAAGACAT------------------------------------GAGAAGGAGAAAAGCCAA---------------GAGGACACAGACAGGACAGCAGGTTTTCCAGAGTTGCTGTTAGCGCTATGCCAGCGGTTCCCACACTCTCTCTCACCTGATTTTCTCTTCGCC
CACTGCTGCTGGGAGTATGTGGTGCAGTGGAACAAAGACCCAGAGGAGGGTCAATATCTCTGCTGGTCTGTGGAACATTTGAAGATGGTCTCCAGTCCTCATATTCAGCAAGGAGTTTGTACGATGATGTGGAGCACATTCATTGTCAAGCGTTTCTCAGCAGCAACCTTTCTCATGGAG
AAAGTGGGGAAAGCACCCAAAGATCGCTTGTGTCGACGGGATGTTGGGATGGGAGACAAAGCGATGACGTCCTTCCTGGGCTGCTGCGTCCAGCTGCTGAATATCCTCATGGAGGCGGACTCAGCGGTGGAGGAGGTTTCTGCCCCAGAGTTGTCCATCGAGGAGGCGTGGTCTGGAGCC
GAGGGCCCAGCTTCCATTGCTGAACTTGCCCTGGAGCAAAAAGGTGTTCACTACCCGCTGGTCCAGCACCACTGCCTGTTAGCATCCCTGCTACATGCTGCTATGACCTTCAGTGTCAAGGTCAAACCATTCAGCCTTTTTGATAGCAAGGGTAAGAATGCTTTCTTCAGAGACCTGACG
ACCATCCAGCTGATGCCCAGCGGAGATATGGACCCAGGTTTGGTCTCTGTGCGACAGGAGTTCCTCCTGCGGGTACTGACCGGTTGGGTTCAGGCTATAGATGATCCCTCCAGCTCCACCCCA------------------CTTCCTTCAAGCGGGCCCAGA---------GCCGAGTGG
TGGCCCTCGCTGTGTTTAGAGCTTGGCTCTCTGCTGCAGGTCAACCCAGACATCCTGCGGCGGCATCTCGTCTGCGAGCTCTACAGCCAAGGACTGGATCTTCGGGCAGAAGAGGTGATGTTAGAGGTGGAAGATAAGGATGTTTTGGGCTCCCAGCTGTTGGTGCTGACAGGTCAGAGG
CTGAGCTACTCACTTCTTCACAGCCAGAACCAGACGCAGGCCGCCATGGAGCTGCTGGCCCGCCTGCCCCCCACCCTCTGCACGTGGCTGAAGGCAATGGACCCACATGAGCTGCGGTGTCCCCTGATCCCGCTGCCCCAGACCAGCCGACTGGTCGGTCGTCTGATCGAGATACTGCCA
GAGAACCACGCTCAGTACAGTCTGGCCCTCCACCTGCTGGAGGCTGTAGAGTCCATCTTA---TTTCCCTGCATG---------
>ENSTNIP00000008111_TNIG
------------------------------------------------------------------------------------------------------------------------------------------------------------------------------------
------------------------------------------------------------------------------------------------------------------------------------------------------------------------------------
------------------------------------------------------------------------------------------------------------------------------------------------------------------------------------
------------------------------------------------------------------------------------------------------------------------------------------------------------------------------------
------------------------------------------------------------------------------------------------------------------------------------------------------------------------------------
------------------------------------------------------------------------------------------------------------------------------------------------------------------------------------
------------------------------------------------------------------------------------------------------------------------------------------------------------------------------------
------------------------------------------------------------------------------------------------------------------------------------------------------------------------------------
------------------------------------------------------------------------------------------------------------------------------------------------------------------------------------
------------------------------------------------------------------------------------------------------------------------------------------------------------------------------------
------------------------------------------------------------------------------------------------------------------------------------------------------------------------------------
------------------------------------------------------------------------------------------------------------------------------------------------------------------------------------
------------------------------------------------------------------------------------------------------------------------------------------------------------------------------------
------------------------------------------------------------------------------------------------------------------------------------------------------------------------------------
------------------------------------------------------------------------------------------------------------------------------------------------------------------------------------
------------------------------------------------------------------------------------------------------------------------------------------------------------------------------------
------TCAGCCACACAGTGCTCAATAAAGACCCTGCTGGAGGGGGGCAGAGGTGGTATAGCAGACAGCGTTTCCAAGTGGGTATGCAGGCACAGTCTGCCCCCAGAAAAGCTAAAGGCCTTTCTCCAGAAT---------------TCTGATGAC---CCAAAT---GATGAGATGCAT
AAA---AAGACAGGGGAA------------------------------------AAACCCAAGAAGCAGCAG---------------CAAAACCAAGAGGATGCTCATGGGACGGCAGAGCTGTTTGTTGCCGTGTGCGAGCGTTTCCCAGACTCACTGTCTCCCGACATGCTGTTTGCA
CATTGCTGCTGGGAGTATGTGGTACAGTGGAACAAAGACCCCGAGGAGGTAAAAAACTTCTGCCTGGCGGTGGAATATCTGAAGCTAGTCTCCAGTCCACACATCCAACTAGGAATTTCCACCATGATGTGGAGCACGTTCACCGTCAAGTATTTGTCAGCAGCCACCTTTTTGTTGGAG
AAGGTTGGCAAAGCACCAAAAGATCGCCTGTGTAGACGAGATGTGGGAATGGGAGACAAAGCTCTGACCTGTTTCCTGGGCTGCTGTGTGCAACTGCTGCAGGTCCTGATGGAGGCAGACTCAGGCGTGGAGAAGGTCAGCGCCGTGGAGCTGTGTGTGGAGGAGGTGTGGAGCGGGGCA
GAGGGCCCCCCTTCCATTGCTGATTTGGCCTTGGAACAGAAAGGGATTTACTATCCCTTGGTGCAGCACCACTGGCTTCTGACCTCCCTGCTCCATGCTGCAATGACTTTTAAGGTCAAAACGAAACCTCTGAGCCTGTTCGACAGTAAGGGTAAGAATGCTCTCTTCAGAGATCTAACC
AGCATCCAGCTGATGCCCAGTGGAGTCATGGACTCGGGCTTGATTCTGTCACGACAAGAGTTCCTCTTCCAGGTTCAGATTGGCTGGGTGCAGGCTCTAGAT---GGTTCTTCCACAGCCTCTGACAGCAGCATTAGG------CCTTCTACTGGTCCTGGT---------GCTCCATGG
TGGCCCTCGCTCTGTCTGGAGCTGGGCTCACTGCTGCAGGTCTACCCAGACATTCTGAGGCGGCAGCTGGTCTGTGAGCTCTTTAGCCAGGGCCTGGACCTCAGGGCTGAGCAGGCGATGTTAGAGGTAGAAGATCAAGATGTGTTGGGCTCCCAGCTCCTGGTTCTGAGTGGCCAGAGG
CTCAGTTACACACTGCTCCACAGTCAGAGTCAAACACAGCCTGCCATGGAGCTGCTGGCTCGCCTGCCCCCAACGCTGTGCGCATGGCTGAAGGCGATGGACCCCAGTGACCTCCGGTGTCCTTCGGTCCCTCTGTGTCAGACCAAAAGACTAGTAGGCCGTCTGGTTGAGATGCTCCCA
GAAAACCACGCCCAGTACAGCCTGGCTCTGCACCTTCTTGAGGCTTTGGAG---GCTCTG------------ACCACTGAG---
>anchovy.23993_ANCH
ATGTCTTGTTGCCTGACGGAGTTTTGTCGCGTCCAAGAGCTCAAGACAGTCCACGAGTTCTTGTTTCACAACAAGAAAACCACTCCACCACCGGAGGAGAACCCCAAAACTCAAACAGCA---------------------------GAGAATGACCTGACCTGGGACGACTCTGACTGG
---GGTGCCTGGGACAACCCAGAAGCAACTGAAAATGGACCCCCAGCCCCTCAGGTGGATGATGACAGTGCCCAGTCCATTGGCATCCCCTGGCTGCAGGACTGCGTGCTGTCCCTCTCCCCCTGCTCCGACCTGCTGGTGGTGGCCCGAGAAACCAAAGCCGTCTTCCTCTCTGCGAGG
TGGCGTACGGATGAGGGGGGCCGAGAGGAGATGAATCTGGCCGTATCCTGGAGTGGGACCCTCAGCACAGAGGAAGGAGAATGTATTAGCAGTGTGATCTGCATTCCTCTAGCCAGCCAGAAGAGGAGCTCCACTGGCAGACCTGACTGGACCTGCATAGTAATAGGTTTCACTTCTGGA
TATGTTCGCTTCTACACAGAGACTGGCGTGCTGCTCCTGGCTCAGCTGCTACATGAGGACCCCGTGCTGAGACTCAAGTGTCGCACCTACGCAATCCCTCGCCACCCCGGAGTCACCGACCAGCATGAGGAGCTGAGTATCCTGTACCCCGCCGCCCTGGTCACCATCGATGGCTTCAGC
CTCTTCCAGTCCCTGCGAGCCTGCAGGAACCAGGTGGCCAGAGCTGCGGCGGCAGGTAGTGACGTGGTGCAGCCCCCTCCCCTGGCCTATAAGAAGTGGGGCCTGCAGGACATGGACACCATCGTGGACCACAGCAGCGTGGGCATCATGACGTTGAATGTGTTTGACCAGATGAAGAAT
GCCTCTATCCTGGGGGGCTTCCATGCCTCCGTGAAGGGCAGCCCCCCAGCCATGAGCCAATACATCACCGTGGGGGGCGGGCCTTACACCGGTTTCTACTACGCTATTGAGGGGAGTTCTCAGCCTCTTCTGTCGCACGTGGCCTTAGCTGTAGCCAGCAAACTCACGTCAGCACTCTTC
AACGCTGCC------AGTGGCTGGCTGGGCTGG---AAGAAGCAGAGTGAGGAGGAGCCGCCGCAGAAACAGAAGCCCAAAGTGGAGCCAGCCACCGCCCTCCCCGTTAGGTTTGGTCTCCCTGACTCCCGTCGGCATGGGGAGAGCATCTGCCTGTCGCCGTGCAACACGCTGGCTGGA
GTCACAGATGACTTTGGACGCGTCACACTTCTGGACGTCACCAGAGGCATCGCCATACGCATGTGGAAAGGCTACCGTGATGCCCAGCTGGGCTGGGTGCAGGTGTCGGAGGCGCGTGGTGAACGTGAGCTG---TCGTCGCCCTCGATGCCCCGCCGCCACGCCCAGTTCCTGGTCATC
TACGCCCCACGTAGGGGCATCCTGGAGGTGTGGGGCACGCAGCACGGGCCCCGCGTCGGCGCCTTCAACGTGGGCAAGCACTGCAGGCTGCTGTACGGGGGCTACAGGCTGATGGGCGTGAACAGCGTGACGTCTCAGGGCTGGCAGCTCCACACCCAGCAGGTCTGCTTATTAGACCCC
ACCAGCGGAGTCCTGCGCACCGTCACCATCCCCTTCCACCTGGCACTCAGTGACAAGAAGAGTGAGCGGGCCAAGGACATGCACCTGCTGAAGAGGCTCGGCAGCCTGCTGAAGAGCAAAGACGTGGACCCTGATCTGCTGGAGAGTGAGGCTCGAAGCATGATCCTGGACATCAAACAT
CCCGCCATCAAAAAACAGGCTTTGGAATCCCTGCTAGCCAATAAGAACGCCCCAGTTTCCTGCCTGACCAATGTCATTCGAGCTCTGCTGGACAGCCTGAAAGGACTGGATCCAGAAGCAGTGGATGAGTCTCTCCTTCAGCTCTGCTCTTCTCAGCTCAAGCTCCTTGACCTCTACACA
CACATCCAGCTCCTACACACA---------GAACCTAATCAGGAGGAGTGTCCG------------------------------------------ACGTGTCCGGGCATTGAGGAGGACCTGACTCGGGTGGGGCCGATCCTGCAGCGCTACGGCGAGCTGACGTCCCGGCCTTCCGTC
TCGTTCGCTGAGGAG---AGC------GGCCCGCTTCCCGTGCGCGACTTCCTGTCTCAGCTGGAGTGT---GACGGCGATGCTCTGAGAATCGTCCACGGT---------GACAACTCACCACTGGGGAGTTTCCTGCTGTGGGGTTGTGTGACGGGTCAGAGTCCCATTCAGAAAGTC
TGCGACACGTTACAGGAGAGCCACATCAGCCCACAGAATCTGCTGACTCTGCTGCTGAGTGTGTGGCTGAGCAGGGAGAAGGAGGTGCTGAAACAGCCG---GATGCCGTCAAGAACCTGCACACACTACTGACCAGGCTCAGCGCCATGACAGGTGCGGTGGATGAGTCGTGGGACGGC
CAGTGTGTGTGTCCGTGGTGGCAGCAGGTGCGTGCGGTGTGCGTGCAGTCGGAGAGCTCTGGCGCCGCCCTCCTGGCCGCCCTGGTGGCGCACCGCGCTGCCAAGGCCTCCATCACCAGCCTCGCAGAAACAAAG---------------------------------------------
---------------------------------------TTCCAG------------------TCGGACTGGGAGGCTGTGTCTCTGGAGTTGGAGCAGTGGGTGGTGTGTGTGCGTCAGTTGGAGGATGGCCTCGCTCTGCAGACGCTGCTCAGCCTGCCCTCCCCTCAGGGCTCACCA
GGGGGCGCCACGCCACGCTGCTCCGTCAAAACACTCATGGAGAGCGGCAGAGGTGGTGTGGCTGACAGTGTGTCTAAGGTGTTGTTCAGGCAGGCGCTGGCTCCAGAGGCCCTACGGGACATCCTGCAGAGG---------------AGAGGGGAGAGCCACCACCCCCCACAGCAGCAG
CAGCAGCAGCCTAATGAGCTCACCGCACAGGACACCCCAGACAACAGCCAACAGCAGAGG---------------------------------------------------ATAGAAGAGCTGCTGCTGTGTGTGTGCCAGCGGTTCCCTGACTCCCTGTCTCCTGACCTGCTGTTTGCC
CACTGCTGCTGGGAGTACATGGTGCAGTGGAACAAGGACCCCGAGGTGGGTAAGAATCTAGAATGGTCCGTGGAGCATCTCAAGATGGTCTCCAGTCCTCACATACAACTAGGTATTGCCTTGATGATGTGGACCACGTTCCTAGTGAAACGCTTCTCTGCAGCAGCCTTCCTCATGGAG
AAGGTTGGAAAAGCTCCTAAAGACAGATTATGCAGAAGAGATGTTGGCATGGGTGACAGTGCATTGACATCATTCCTGGGCTCCTGTGTGCAGCTCCTCCAGATTCTTATGGAGGCGGACGCGCGTATGGAGGAGGAGTCTGCTCCTCAGCTGTGCGTGGAGGAGGTGTGGGGTGGCGCG
GAGGGCCCCGTGTCCCTAGCAGAGCTGGCCCTGGAGCAGCGCGGGGTGCACTACCCCATGGTGCAGCACCAATGCCTGCTGGCCTCCCTGCTGCACGCCGCCATGACCTTCAGCCTCAAGGTCAAGCCCCTCAGCCTCTTTGACAGCAAGGGTAAGAATGCCTTCTTCCGGGACCTGACG
ACCATCCAGCTGATGCCCAGTGGCGATATGGACCCAGGCCTGGTGGCCCTCAGGCAGGAGTTTCTGCTGCGGGTGCTGACTGGTTGGGTGAAGGCGCTGGGTGAATCCCAGGCTGCAGCTGGTGGTGCTGCTGATACTAGTGGTGGTAGTGGTGGTGGTAGTGTGTCCCCGGAGGACGTG
TGGCCTGACATGTGCCTGGAGCTGGCCACACTGCTGCAGGTCAACCCAGACATCCTGCGCAGACACCTGGTGTGTGAGCTCTACAACCAGGGCCTGGACCCCAGGGCGGAAGAGTTGATGATGGAGGTGGAGGATAAGGATGTGTTGGGTTCTCAGCTACTGGTGCTGGCTGGCCAGAGG
CTCTGCTTCTCCCTGCTGCACAACAGTGAACAGACCAAACCAGCCATGGAGCTGCTCGCCCGCCTGCCCCCCACCCTCTGCACCTGGCTCAAGGCTATGGACCCCAGTGAGCTGCGATGCCCGCTGGTGCCGCTGAGCCAGAGCAGCCGTCTGGTGAGCCGCGTGATCGAGTCGCTGCCG
GAGAACCACGCCCAGTACAGCCTGGCCCTACACCTGCTGGAGGCCGTCGAG---GTCCTGGGG---------GACGGGGAGGAC
>ENSTRUP00000012323_TRUB
ATGTCCTGCACTTTGCTGGAGTTTTGTCGGCTCCAAGAGCTCGAAACCGTCAGAGACTACTTGTTCCAGAGCCAGAAAATCGAACCCCAA------GAG---GAA---ACTCAGAAAACA---------------------------GACCCTGAACTCAGCTGGGATGTCTCTGACTGG
GAGTCTGAATGGGATTCTGGTGATAACAAACAAGAGGATGCCACTTCTGCTTCTATGGTGGAGGAG---ACCCCTGGGCAGAGTGGACCCTGGCTGCAGCATTGTGTGCTGACCCTGTCTCCTTGCTTGGATCTGCTGGTTGTGGCTCGTGGACAGAAGGCGGCCTTTCTTTCAGCCAAG
TGGTGCTCCGCCGAGGGTAGCAGAGAAGAGATGACCATGGCCGTGTCTTGGACTGGACTTCTCAGCGTCGACGACGGAGAGCATGTAAGCAGCTGTATGTGCATACCACTGGTCAGCCAGAAGAGGAGCTCCACAGGGCAGCCTGACTGGACATGTGTGGTTGTGGGTTTCACCACAGGT
TATGTGCGCTTCTACACGGAGAATGGGGTTCTACTCCTGTCCCAGTTGCTGCAAGAGGACCCTGTACTGAGGCTCAAATGTCGCACATATGAAATCCCTCTTCACCCTGGAATAACGGAGCAGCACGAAGAGTTGAGTATCCTCTATCCTACCGCTCTGGTCACCATCGATGGCTTCAGC
CTCTTCCAGTCTCTGCGTGCCTGCAGGAACCAGGTCGCCAGAGCCGCAGCAGCAGGAAGTGATGTGATCCAGCCGCCTCCTCTTGCCTATAAGAAGTGGGGTCTGCAGGACATGGACACCATTGTGGACCACAGTAGTGTGGGCATTATGACTCTGTGTGTGTTTGACCAGATGAAGAAT
GCGTCCATCCTCGGGGGGTTCAATGCTTCAGTCAAGGGGAGCCCCCCTGCCATGAGCCTGTATGTCAGTGTGGGGGGTGGGCCATATATTGGCTTTTACTATGCTGTAGAGGGGAGCTCCCAGCCTCTGCTGTCTCACGTGGCCCTGGCCGTGGCCAGTAAACTCACCTCAGCCCTCTTC
AATGCTGCC------AGTGGGTGGTTAGGATGGAACAAGAACAGAAGTGAGGAGGAGACAGTTCAGAAGCAGAAGCCCAAAGTGGAGCCTGCAACACCATTAGGGATCAGATTTGGTCTCCCAGACTCTCGTCGCCATGGCGAGTCTATCTGCCTGTCCCCCTGCAATATGTTAGCTGGT
GTGACTGATGATTTTGGACGCGTCGCTCTGCTGGACTTGGCTCGAGGCATTTGCATTCGTATGTGGAAGGGATATCGAGATGCTCAGTTGGGTTGGCTGCAGGTTCAAGAGGAGCGAGGAGATCACGAC---------TCTTCCTCCCTTCCCAAACGCCATGCTCTCTTCCTGGTCATA
TATGCACCACGCAGAGGAATCCTGGAGGTGTGGGCAATGAAGCAGGGTCCCCGAGTGGGCGCCTTCAACGTAGGCAAGCACTGCAGGTTACTGTATGCTGGCCACCGTCTGATGGGGGTGAACTGTGTCACCAGTCAGGGCTGGCACTTGCACACCCCAAAGGTGTGTCTGTTGGATCCT
GCTGCAAGAACTCTGAGGACTGTGAACATCCCCTTCCATCTGGCCCTCAGTGACAAGAAGAGTGAAAGAGCCAAAGATATGCACCTATTAAAGAGACTGACCATGTTACTGAAGAACACAGAAGTGGATCCAGATATTTTGGAGAGTGAAGCCAAGACTGTTTTGTTGGAAATAAGACAT
CCTGCCATGAAGAAACAGGCTTTGGAGACTCTGCTGTCCAACAGGAATGTACTGGTCAAGTGTCTGATTAATATCACATCCGCCCTCTCCCTCCATCTGAAGCAAAAAGACCCAGAAGAAGTTGATGTGAGCCTCCTCCGGTTCTGTTCCTCCCAGCTGAAGCTCCTCCAGCTCTATACT
GACATCCAGCAGCTGCACCCT---------GCTCCGGATGCAGAGGCCTGTGGGACGTCC---------------------------------CTCAGCATT------ACCCAGGATGAACTATCCAGGGTGCGCTCTACCCTGCAGAGCTATGCCCAGCTGAGCAGCAGACCAAGTGTT
TCCTTTGCAGAGGAC---TCTCCCGACTCCCCCCTTCCTGTCCAAGCCTTTCTCTCTCAGATGGAGTTCACTGAGGATGGAAGCTTGAGGGTGATCTACATGTCTGAAACTGACCACAGTCAGCTGGGGAACTTCCTGTTTTGGGGAGCCCTGTGTGGGAAAAGCCAAATTGCTAAAGTG
TGTGACCCTCTGCAGCAGGCTGGCATCAGTCCTCAGCAGCTACTGGCTGTGCTGCTTAGCGTTTGGTTTCAGAGAGAGAAGGAGATCCTCCAAAACCCAGAGCAAACTACAGTCAACCTACACACACTACTCATCACACTCAGCAACATGAAAGGTGCTGTTGAAGACTGCTGGGACCCT
CAGTCTGTCTCCCCCTGGTGGCAGCAGGTTCGCAGCGCTTGTATCCAGTCCCAACACACTGCTGCCGCCCTGCTGGCTGCATTTGTTGCCCATCACGCTGCCAAGACCTGCATCCAGCATCGCGAGGACTCAAAG---------------------------GTGAACGTGACTGAGTTG
CCCTGTTGTTGCTCCCAG---------------------CTGCAG------------------TCAGACTGGGAAGCAGTGTCACTGGAGCTGGAACAGTGGTTGGTGTGTGTCCGCCAGCTGGAGGACCTGATGGTCCTGCAGACTCTGCTCTTGGTGCCCGCAGCTCAGGGACCCCTG
GGGGGTTCAGCCACACAGTGCTCAATAAAGACCCTGCTGGAGGGGGGCCGAGGAGCTGTTGCAGACAGTATCTCCAAGTGGGTGTTCAGGCACCGTTTGGCCCCTGAAAATCTGAAGGCCTTCCTCCAGAAG---------------TCTGATAAC---TCAGAT---GATGAGAGACAT
AAC---GAGCCCAGAGAC------------------------------------CAACCTGAGAAGCAGAGTCATTTAATCCCATTTGAGAGAGAGAAAAAGATCCACATATCATGGGAGCTGTTTGTGGCCGTGTGTGAGCGCTTCCCACACTCGCTGTCTCCTGACATGCTGTTTGCT
CACTGCTGCTGGGAGCACGTGGTGCACTGGAACCGAGACCCTGAGGAGGTGAAATTCTTCTGTCTGGCTGTGGAACATCTGAAGTTGGTCTCCAGCCCACACATCCAGCTAGGTATCGCCACCATGATGTGGAGCACCTTCATCGTCAAGTATTTGTCAGCAGCCACCTTTCTCATGGAG
AAGGTCGGCAAAGCTCCCAAAGACCGTCTGTGCAGACGAGACGTGGGGATGGGAGACCAGGCTCTGACCTGCTTCCTGGGCTGCTGTGTCCAGCTGCTTCAGGTCCTGATGGAGGCTGACGCAGGTATGGAGGAGGAAACTGCTCCAGAACTGTCTGTAGAGGAGGTGTGGTGTGGGGCT
GAGGGCCCCCCCTCCATCGCTGACCTGGCCCTTGAGCAGAAAGGGATCTACTACCCCTTGGTGCAACACCATTGGCTGCTGGCCTCGCTGCTCCATGCTGCAATGACCTTCAAGGTCAAGGTCAAACCTCTCAGCCTGTTTGACAGTAAGGGTAAGAATGCTCTCTTCAGAGATCTCAGC
AGTGTCCAGCTGATGCCCAGTGGGGTCATGGACTCCAGCCTGATTCTAACGCGACAGGAGTTCCTCTTCCAGGTTCAGATGGGCTGGGTGCAGGCTGTGGAGGGTGGTTCTGGCTCAGCCCCTGGTAGCAGCACGACA------CACTCTGATGGTCTGGCT---------GCACAGTGG
TGGCCCTCTCTGTGTCTGGAGCTGGGCTCGCTGCTTCAGGTCAACCCTGACATCCTGAGACGGCAGCTGGTCTGTGAACTCTTCAGCCAAGGCCTGGACCTCAGTGCTGAACAGGCAATGCTGGAGGTAGAAGATCAGGACGTCCTGGGCTCCCAACTCCTGGTTCTGAGTGGCCAGAGG
CTCAGTTACACCCTGCTACACAGCCAGAGTCAAACCCAGCCTGCCATGGAGCTGCTGGCCCGCCTGCCGCCAACTCTGTGTGCCTGGCTGAAGGCCATGGACCCCAGCGACCTCCGCCGTCCCTCGCTCCCCCTGCAGCAGACCAAAAGGCTCGTTGGCCGTCTGGTGGAGATCCTCCCA
GAAAACCACGCCCAGTACAGTCTGGCCCTGCACCTCCTGGAGGCCCTGGAG---GCCCTG------------ACCACCGAGGAC
>ENSDARP00000126559_DRER
ATGTCCTGCTGTCTGCTGGAGTTCGGTCGGGTCCAGGAGCTCAGACAGGTGCGAGAGTTTCTCTTCCCCAAGCACAACAGCACCGGTCCG------GAGGGAGACAAAGCACAA---GCA---------------------------GAGAACGAGTTAACGTGGGATGACTCAGACTGG
---GGCTCCTGGGACAATCCTGAGGGTAAAGAGGATGGGGCTCAGGCT------------GAGGAGGAAGAACAACACCAAAGCGCCCCATGGTTGCAGGACTGTGTTGTGTCTCTCTCGCCCTGCACAGATCTGCTGGTCATAGCTCGAGAGCATAAAGCCGCTTTTCTCTCTGCTAAA
TGGCGGACAGCCGAGAGTGGCCAGGAGGAAATGACCCTCACTGTGACCTGGAGTGGAACTCTAAGTATTGAAGAAGGGGAGTCAATCAATAGTGTTATATGTATTCCACTGGCCAGCCAGAAGAGGAGTTCAACCGGCCGGCCCGATTGGACCTGTATTGTGGTTGGATTCAGCTCAGGT
TATGTCCGTTTCTACACAGAGAGTGGAGTTCTTCTATTAGCACAGTTGTTGCATGAAGATCCTGTGCTGCGCCTGAAATGTCGGACTTATGAGATTCCACGTCATCCTGGAGTAACAGAACAGCATGAGGAACTCAGTATTTTGTATCCGGCAGCGCTGGTCACCATCGATGGCTTTAGT
CTCTTTCAATCTTTACGTGCCTGTCGAAACCAGGTTGCCCGAGCGGCAGCAGCAGGAAGTGATGTCATCCAGCCACCTCCACTGGCCTATAAAAAGTGGGGCCTGCAAGACATGGACACAATTGCTGACCATTCCAGCATAGGTATTACTACCCTGAGTGTATTTGATCAGATGAAAAAT
GCCTCAATCCTGGGAGGATTTCATGCTTCGGTTAAAGGAAGCCCTCCTGCTATGAGTCAGTATATTACAGTGGGAGGAGGACCCTACACTGGCTTCTTCTATGCTATAGAGGGCAGCTCTCAGCCTCTGCTTTCCCATGTGGCTCTGGCTGTCGCCAGCAAACTCACATCAGCTCTGTTC
AGCGCTGCC------AGTGGTTGGTTAGGGTGG---AAGAGTAAAAATGAAGAGGAGTCAGTGCAGAAACAGAAACCAAAGGTGGAACCAGCCACAGCCCTTCCTGTTAGATTTGGTCTTCCAGATTCTCGTAGGCATGGCGAGTCTATCTGTCTCTCTCCATGTAACACTATGGCTGGA
GTCACAGATGACTTTGGCAGAGTTACACTTTTAGATGTGGCACGAGGCATCGCTATCAGGATGTGGAAGGGTTACCGTGATGCTCAGCTCGGCTGGGTGCAGGTGTCAGAAGCTCGAGGAGAAAGAGATATAGCCACATCTCCCTCTATGCCCCGCCGGCATGCACAGTTCCTGGTGATC
TATGCTCCACGCAGGGGAATTTTGGAAGTGTGGGGAACTCAACATGGACCGCGTGTAGGGGCTTTTACTGTGGGCAAACACTGCAGGCTGCTGTATGGAGGTCACAGGTTAATGGGGGTAAACAGTGTAACCAGTCAGGGGTGGCAGATACACACACAGCAGGTGTGTCTGTTTGACCCG
GTTAATGGAGCTCTGAGAGCCATCACCATACCATTCCACCTGGCACTCAGTGATAAGAAGAGCGAGCGCGCTAAAGACATGCACCTGCTGAGGAGACTCACCACCCTATTGAGGAGCAGAGAGGTGGAGCCAGCTCTGCTTGAGAGTGAAGCACAAAGTGTGTTATTGGACATTAAACAC
CCAGCTATTAAAAAACAGGCTCTGGAGTCGCTGCTGTCCAATAAGAATGCACCAGTGTCCTGTTTGACCAGTGTTACTCGTGCATTATTGGCTAGCCTGAAAGAACAAGATCCTGAAGCAGTGGATGAATCATTGCTGCAGTTTTGTTCGTCTCAGCTTAAGCTTCTCCAGCTCTATACA
GACGTTCAGTTATTGCACACACCAGACACATCACCCACTGAGCCAGAACATCCG------------------------------------------TCATTTTCTGGCATTGAAGAGGATCTTGCTCGTGTTGGCCCAGTTTTGCAGCGCTACACAGAGATGAACTCTCGGCCCAGTGTC
TCATTTGCTCAAGACTCTAGT------GGGCCGCTGCCAGTCCGCACATTTCTGTCTCTGTTAGAGTGG---GTGAACGGAGAGCTCAGAGTGATTAAACAACCTGACACTGACTGGACCCAACTAGGTAGTTTTCTGTTCTGGGGTTGTCTGTCTGGTCAGAGTCCTTTACAGAGAGTG
TGTGCAACTCTGCAGGAAAGCGGCATCAGCCCTCAGCAGCTACTGTCCTTGCTCTTGACAGTGTGGCTGAACAAAGAGAAGGATGTATTGAAGTGTCCA---GATGCCGTCTCACACCTGAAAACACTGCTGTCCACTCTCAGCTCAATAAAAGGAGCAGTGGATGAATCCTGGGATGGT
CAGTGTGTCTCCCCCTGGTGGCAGCAAGTGCGCACAGCATGTGTTCAATCTGAGAGCTCAGCCGCTGCACTGCTGGCCGCTCTAGTTGCTCATCATGTAGCCAAGAATGCCATCACCAAACTGGCGGAGAGCAAG---------------------------------------------
---------------------------------------TTTCAG------------------GAGGGGTGGGAGTGTGTTTCTCTGGAGCTGGAGCAGTGGGTGGTGTGTATAAAGCAGCTGGAGGATGTTCTCGCTTTGCAGACACTGCTCTGCTTGCCGTCTCCTCAAGGCTCTACC
GGGAGCGCTGTTACACGCTGCTCGGTCAAAACACTCTTAGAGAGTGGCAGAGGTGGTGTAGCAGACTGTGTTTCAAAGCTGATCTTCAGACAAGGTGTTTCTCCTGATGTCCTGAGGGAGATCCTACAGCAG---------------AGGAGAGAG---AATGAGCCCACGCAACAGCCT
TTACTGCAACGTGGAGAG------------------------------------GGCAAA---------------------------------------------------CTAGAGGAGCTGCTGGAGTGTGTGTGTCAGCGCTTTCCAAACTCTCTATCTCCTGATGTGCTGTTTGCT
CACTGTAGCTGGGAAAATGTGGTGCAGTGGAACAAAGACCCAGAGGTGGGGCAGTACTTAGAATGGTCAGTGGAGTTTTTGAAGATGATCTCCAATCCTCACATTCAGTTGGGTGTTTCAGCTATGATGTGGCAGACCTTCATTGTCAAGCGGTTTTCAGCTGCTGCCTTCCTAATTGAA
AAGGTGGGAAAGGCACCTAAAGACCGGCTGTGCAGACGGGATGTAGGAATGGGGGATGCGGCTGTGAGGAGTTTCCTGGGCTCCTGTGTGCAGTTGCTGCAGGCTCTGATGGAGGCGGATTCAGCAGTGGAGGAAGTGCCTCCTCCAGATGTGAGTGTGGAGGAAGCGTGGAGCGCTGCA
GACGGCCCGGTGTCCATAGTAGAGTTAGCTCTGGATCAGAGATCTGTTCACTATCCTCTCGTTCAGCATCACTGTGTGTTGGCGACTCTTCTGCATGCCGCCATGACCTTCAGTCTGCGGCTGAAGCCGCTCAGTCTGTTCGACAGCAAGGGTAAGAATGCATTCTTCAGAGATTTGGCT
TCCATTCAGTTGCTGCCCAGTGGAGATATGGACCCCAACCTGGTGGCCGTGAGACAAGAGTTTCTGATGAACGTGTTAACAGGCTGGGTGAAGGTTCTAGCTGAA------------------------GCTGAGGAGAACGGTGTGAGAAGCAGCGGTTCT---------GAAGACACA
TGGCCACATGTGTGTATGGAGCTCTCATCACTACTGCAGGTCAATACTGACATCCTGCGCAGACACCTCGTCTGTGAGCTCTACAACCAGGGTCTAGACCTGCGGGCAGAGGAGGTGATGATGGAGGTGCAGGACAAGGATGTTCTGGGCTCTCAGCTGCTGGTGTTGACGGGTCAGAGA
CTCTCTTTCTCTCTGCTTCACTCCCAGTCACAAACCAAACCCAACATGGAGCTGCTGGCTCGTCTGCCACCCACCCTCTGCACGTGGCTGAAGGCTATGGACCCCAGTGAGCTTCGCTGTCCTTCAGTACCTCTTTCCCAGAGCAGTCGACTGATCAGCAAGGTCATCGAGATGCTCCCC
GAAAACCATGCGCAGTACAGCCTTGCCCTCCATCTTCTGGAGGCTGTGGAC---TCTTTA------------CACCAAGAGCCC
>ENSGACP00000017615_GACU
ATGTCCTGCAGCTTGTTGGAGTTCTGTCGGCTCCAGGAGCTTCACACGGTCAGAGACTACTTGTTCCTGAGCCAGAAAAGCGAGTCGGTG------GAG---GAGAAGAACCAAACAGCG---------------------------GAAAATGAGTTGTCTTGGGACTCATCGGACTGG
GAGGCGACATGGGATGGTGGAGAAAACAAAGACGACGCAGCCACGTCTGCCACAACGGTGGAGGAGGTGACTGCAGGGCAGAGGGCCCCCTGGCTGCAGGACTGTGTAGTGTCCCTGTCGCCCTGCTCTGACCTGCTGGTAGTGGCCCGCGAACAGAAGGCTGTCTTTCTCTCAGCTAAG
TGGCGTACGGACGACAGCGGCAGAGAGGAGATGACCTTGGCTGTGTCGTGGACTGGAACGCTTAGCACTGACGAAGGAGAGTGTGTGAGCAGCTCCATCTGTATACCGCTGGCCAGCCAGAAAAGGAGCTCAACTGGGCGGCCTGATTGGACATGTGTAGTTGTGGGTTTCACTTCCGGC
CATGTCCGTTTCTACACCGAGAGCGGGGTTCTCCTCCTGGCTCAGCTGCTGCACGAGGACCCTGTGCTGAGGCTCAAGTGTCGCACGTACGAGATCCCTCGTCATCCTGGAGTAACTGAGCAACATGAAGAGTTAAGCATCCTCTACCCGGCCGCTCTGGTGACTATCGACGGCTTCAGC
CTCTTTCAATCTCTGCGCGCCTGCAGGAACCAGGTGGCAAGAGCCACAGCAGCAGGTAGCGATGTAATCCAACCTCCTCCTCTGGCCTACAAGAAGTGGGCTCTGCAGGACATGGACACCATTGTGGACCACAGTAGTGTGGGCATCATGACGCTGTGTGTGTTCGACCAAATGAAGAAT
GCATCTGTCCTCGGGGGGTTTAATGCCTCAGTCAAGGGCAGCCCCCCCGCCATGAGCCAGTATGTCACTGTAGGAGGGGGGCCGTACACGGGCTTTTACTATGCGGTAGAGGGAAGCTCACAGCCTCTTCTCTCTCACGTGGCTCTCGCTGTGGCCAGCAAACTCACCTCCGCCCTCTTC
AGTGCTGCC------AGTGGATGGCTTGGTTGGAACAGGCACAAGAATGAAGAGGAGGCTGTTCAGAAACAGAAGCCCAAGGTGGAGCCTGCCACACCCTTGGGGATCAGATTTGGTCTCCCAGACTCCCGTCGTCATGGCGAGTCCGTCTGCCTATCCCCATGCAACACGCTGGCGGGA
GTAACGGACGACTTTGGTCGAGTCACTCTGCTGGACTTGGCTCGGGGCATTGCCATCCGCATGTGGAAAGGTTACCGAGATGCTCAGCTGGGTTGGCTGCAGGTTCCGGAGGAGCGCGGTGATCGGGAGTTCTCCCCCTCTGCCTCCCTTCCCAGACGCCATGCGCTCTTCCTGGTCATC
TACGCGCCCCGCAGGGGGATCCTGGAGGTGTGGGGGATGCAGCAGGGGCCTCGGGTTGGAGCATTCACTGTGGGCAAACACTGCAGGTTGCTGTATGCTGGCTACCGTCTGATGGGGGTGAACAGTGTGACCAGTAAGGGCTGGCAGCTCCACACCCAGCAGGTGTGCCTGCTGGATACC
AACACAGGAGCACTGAGGACTGTAAACATCCCCTTCCATCTGGCCCTCAGTGACAAGAAAAGCGAGCGAGCCAAGGACATGCACCTGATAAAGCGACTGACCACCATGCTGAGGAGCAGAGAGGTGGAGCCTGACCTTCTGGAGAGCGAAGCCAAAAGTGTGCTGCTGGATATCAAGCAC
CCCGCCGTTAAGAAGCAGGCTTTGGAGTCTCTGCTGTCAAACAAAAACGCTCTGGTCTCGTGTCTTATTAACGTCACGTCCGCCTTAAATGACAGTCTGAAGCAACAAGACCCGGAGGAAGTGGATGCAGCCTTACTCCAGCTTTGCTCCTCACAGCTGAAATTGCTTCAGCTCTACACC
GACATCCAGGAGCTGCACTCC---------GGTGGAGACAGAGACGCCTGCCCTGAAGAC---------------------------------GACTCCCTCGACGGCATAGAAGATGAACTGTCCCGCGTTGGACCCACCTTGCAACGCTACGCCCATCTCGCCGCAAGACCCAGTGTC
TCCTTCGCCCAGGAC---TCACCGGACTCCCCCATGCCGGCACGAGTCTTTCTCTCCCAGATGGAGTGCACCGAGGACGAGGGGCTGAGGGTCACCCGCGGCTCTGAAGCCCAATGGAACCATCTAGGGAACTTCATGTTTTGGGGTTGTCTGTGTGGAAAGAGCCCCCCACATGAAGTC
TGTGACGCGCTGCAGCAGGCCGGCATCAGTCCACAGCAGCTGCTGTCTCTCTTGCTGAGCGTGTGGCTGCAGAGAGAGAAGGAGGTGCTACAGAAACCACAAGAGGCTGTTAGAAATCTACACACGCTGCTCAGCGCCATCAGCGACATGAAAGGAGCAGTGGAGGAGTCGTGGGACCTC
CAGTCCGTCTCTCCCTGGTGGCAGCAAGTCCGCTCCACATGCATCCAGTCCCACAACGCTGCTGCCGCTCTGCTGGCCGCCTTCGTGGCTCACCGTGCTGCCAAGGCGAGCATCACGAGCCGGGGGGACAGCAAGCCACACTCGCTGACTCGGTGTGTTGGTGTGCAA------------
---------------CAG---------------------TTTCAG------------------TCGGAGTGGGAGGCGGTGTCCCTGGAGCTGGAGCAGTGGGTGGTGTGTGTTCACCAGCTGGAGGACGTGCTGGTGCTGCAGACTCTGCTTTTGATGCCTCCTCCTCAGGGAGCAGCA
GGGGGCGCAGCAGCACAGTGCTCCATCAAAACGCTGCTGGAAGGAGGCACAGGTGGCATCGCCGACAGCGTCTCCAAGTGGGTGTTCAGACACGATCTGGCCCCGGAGCGACTGAAGGATCTTCTCCAAAAGAAAGAAGACCGAGAGGGAGATGAT---GTGAGACCTGAACAAAGGGCT
GGA---GAAGAAGGAAAG------------------------------------GAGAAGGACGAGACCAAA---------------GAAGACACAGACAGGACA------------GAGCTGCTGGTGGCAGTGTGCCAGCGGTTCCCACACTCCCTCTCACCCGACCTGCTCTTTGCC
CACTGCTGCTGGGAATATGTCGTACAGTGGAACAAAGACCCTGAGGAGGACCGATACTTCTGGTTGGCCGTTGAACATCTGAAGCTAGTCTCCAGTCCACACATCCAACTAGGTATTTCTGCGATGATGTGGAGCACGTTCATTGTCAAGCGTTTCTCAGCAGCAGCCTTCCTCATGGAG
AAGGTGGGGAAGGCACCCAAAGATCGCTTATGTCGACGGGATGTCGGGATGGGAGACAAAGCCGTGACGTCGTTCCTGGGCTGCTGTGTCCAGCTGCTGCAGATCCTCATGGAGGCAGACTCCGCCGTGGAGGAGGTGTCCCCCCCCGAGCTGTCCGTGGAGGAGGCGTGGTGCGGGGCC
GAGGGCCCTGCATCCCTGGCCGAACTGGCACTGGAGCAGAGAGGGATCCACTACCCTCTGGTGCAACACCACTGCCTGTTAGCCTCGCTGCTACACGCTGTTATGACCTTCGGCCTGAAGGTCAAACCGCTCAGTCTGTTTGACAGCAAGGGTAAGAATGCTTTCTTCAGAGATCTGACG
ACCATCCAGTTGATGCCCAGTGGCGACATGGACCCCGGCCTGGTCTCATTACGACAAGAGTTCCTGCTGCGGCTGCTGACCGCCTGGGTCCAGGCCATCCAGGATCCTTCCAGCTCGGCCCCGGCCACCAAGTCCCCCCCTGTGCCTTCTGGAGGACCCACG---------GCTGACTGG
TGGCCCTCGCTGTGTCTGGAGCTGGGCTCCCTGATGCAGGTCAATCCCGACATCCTGAGGCGGCACATCGTATGCGAGCTCTACAACCAGGGCCTGGACCTCCGGGCAGAAGAGGTGATGCTGGAGGTGGAAGATAAGGACGTGCTGGGCTCCCAGCTGCTGGTGCTGACTGGCCAGAGG
CTGAGCTACTTGCTGCTCCACAGCCAGAGCCAGACGCAAGCTGCCATGGAGCTGCTGGCCCGCTTGCCCCCCACCCTCTGCACGTGGCTCAAAGCTATGGACCCCGGCGAGCTGCGGTGCCCCCTGGTCCCCCTGTCCCAGACCAGCAGGCTGGTCAGCCGTCTCGTTGAAATCCTGCCG
GAGAACCACGCCCAGTACAGCCTGGCCCTGCACCTGCTGGAGGCTGTGGAT---GCCCTC------------ACCACGGAG---
>ENSXMAP00000018671_XMAC
ATGTCCTGCAGCTTGTTTGAGTTTTGTCGGCTCCAAGAGCTCAAAACAGTCCGGGACTTCTTGTTCCAGAACCAGAGTAAAGAATCAGTA------GAA---GAGAAGACTCAAACAGCA---------------------------GAAAACGAGCTTTCCTGGGATACCTCTGACTGG
GACTCGGGATGGGATAACGAAGAAAATAAGGAGGAAGATTCTGCTTCTTCCACCAAGGCAGAGGAGGAGCCATCGGGACAGAACCAGCCATGGCTTCAGGACTGCGTTGTGTCCTTGTCGCCCTGCGCCGACCTGCTGGTTGTGGCTCGAGAACAGAAAGCTGCTTTCCTCTCAGCAAAG
TGGCGCACAGGTGACAGTGGCAGAGAGGAGATGACCCTGGCGGTGACCTGGAGTGGACACCTCAGCACAGAAGACGGAGAGAGTGTCAGCAGTGTCATCGCTATCCCCCTGGCCAGTCAGAAGAGGAGCTCCACAGGGAGGCCCGACTGGACCTGCATAGTTGTGGGCTTCACATCTGGT
TATGTCCGCTTCTACACAGAGAGCGGGGTTCTTCTCCTGGCCCAGCTGCTACACGTGGACCCTGTTCTAAGGCTCAAATGTCGCACCTACGAGATCCCTCGTCATCCTGGAGTAACAGAGCAGCACGAGGAGCTCAGCATCCTTTATCCTGTCGCTCTGGTCACCATCGACGGCTTCAGC
CTCTTTCAGTCGCTGCGGGCCTGCAGGAACCAGGTGGCGAGAGCTGCAGCAGCAGGTAGTGATGTTGTCCCTCCTCCTCCTTTGGCCTACAAGAAGTGGGGTCTGCAGGAGATGGACACCATCGTGGACCACAGCAGTGTGGGTGTGATGACGCTGTGTGTGTTTGACCAAATGAAGAAT
GCGTCCATCTTGGGGGGCTTTAATGCATCAGTCAAGGGGAGCCCCCCTGCCATGAGCCAGTTTGTGACTGTAGGGACTGGGCCGTACGCTGGATTTTACTACGCAGTGGAGGGAAACTCTCAGCCTCTCCTGTCCCACGTGGCTCTGGCTGTGGCCAGCAAACTCACCTCAGCCCTCTTC
AACGCTGCC------AGTGGGTGGTTAGGGTGGAACAAGAGCAAGAATGAAGAGGAAGCAGCTCAGAAACAGAAACCTAAAGTGGAGCCGGCGACCCCCTTAGGGATCAGATTTGGTCTGCCAGATTCCCGGCGCCACGGTGAGTCCATATGTCTGTCGCCTTGCAACACGCTTGCTGGA
GTCACGGATGACTTTGGTAGAGTAACACTGCTGGATCTGGCAAGGGGTGTCGCCATCCGCATGTGGAAAGGCTACAGAGATGCCCAGCTGGGGTGGTTGCAAGTTCAGGAGGAGCGTGGGGATCGGGAATTCTCGCCCTCTGCCTCCCTCCCCAGACGTCACGCCCTCTTCCTCATCATT
TACGCCCCCCGTAGGGGGATCCTGGAGGTGTGGGCCATGCAGCGGGGTCCTCGAGTCGGTGCATTCACTGTGGGCAAACACTGCAGGCTGCTTTATGCTGGCTACCATCTGATGGGAGTAAACAGTGTGACCAGTCAGGGCTGGCAGCTCCACACGCAGCAGGTGTGTCTGCTGGATCCC
ACCACCGGAGCTCTGAGGACCATCAACATCCCCTTCCATCTGGCCCTCAGTGATAAAAAGAACGAGCGCGCCAGAGACATGCACCTGCTGAAGAGACTGAGCGCCATACTGAAGAGCAGAGACATGGTCTCTGATTCCTTGGAGAGAGAAGCAAAAAGTGTCTTGTTGGAAATCAAACAT
CCTGCCATTAAGAAGCAGGCTTTGGAGTCTCTGCTGTCAAACAGGAACGCTCCGGTCTCTTGTCTAACTAACGTTACTAGTGCCTTACATGATGCTTTGAAGCAACAAGATGCAGATGAAGTGGAAGCATCACTACTCCAGCTCTGCTCCTCCCAGTTGAAACTGCTTCAGCTCTACTCG
GACATCCAGCAGCTGCAGTCG---------GCTGCAGACACAGAGGCCTGCTCTGCAAAT------------------------------CAGGACTCCCTCGAAGGCATAGAGGAGGAGTTGTCTCGTGTCGGTCCCACCTTGCAGCGCTACGCACAGCTCAGCTCCAAACCCTCGGTG
TCTTTTGCCCAGGAC---TCTCCCGACACGCCGCTGTCCGCTCAGACTTTCCTCACTCAGCTGGAGTGTGCCGAGGACGGAGAGGTGAAGGTGAATCGCAGGTCGGATGCAGAGTGGAACCAGCTTGGAAATTTTATGTTTTGGGGCTGTTTATGTGGTAAAAGTCCCACCCATAAAGTG
TGTGACACACTACAGCTGGCTGGCATCAGCCCACAGCAGCTACTGTCTTTGTTAATGAGTGTGTGGCTGCAAAGGGAGAAGGAAGTGCTTCAGAAGCCAGTGGAAACGGTCAGAAACCTGCACACGCTGCTCATCGCACTTAGCAACTTGGACGGTGCTGTCGAGGAGTCATGGGATCCA
CAGTCTGTCTCCCCCTGGTGGCAGCAGGTCCGGTTCACATGCATCCAGTCTCACAACGCTGCTGCCGCTTTACTGGCTGCTTTAGTCGCTCACCGCGCCGCCAAGGCGAGCATCACAAGCAGGGCTGACAGCAAG---------------------------GTACAG------------
---------------CAACGCCCTGCCAATGTGAAAGCTCTGCAG------------------TCAGAGTGGGAGGCCGTGTCATTGGAGCTGGAGCAGTGGGTGGTGTGTGTCCGTCAGCTGGAGGACGTTCTGGTCCTTCAAGCTCTTCTGTTGGTGCCTTCTCCTCTGGGAACAGCA
GGGGGAGCTGTAGTTCAGTGCTCCATCAAAACACTGCAGGAGGGAGGCAGAGGTGGTATTGCAGACAGTGTTTCCAAGTGGGTGTTCAGGCAGAACATGGCGCCTGAGCGACTGAAGAAAATGCTCCAGAGG---------AAAGAAACTCAAGGT---ACAGGT---GACCAAAAGGAG
AAGAAAGAGGACGGAGAA------------------------------------GAGACAGAGAAGTGCCAG---------------GAGGAGGCAGAC---AGTCCTTGTTTCTCAGAGCTGTTGCTGGCAGTTTGTCAACGGTTTCCAGATTCTTTGTCTCCTGACTTGCTCTTCTCC
CACTGCTGCTGGGAATATGTAGTGCAATGGAACAAAGACCCAGAGGAGGGCCGATATTTATTCTTTGCTGTGGAACATTTAAAGTCGATCACCAGTCCTCACATTCAACTAGGTATTTCCACAATGATGTGGAGTACCTTCATCGTCAAGCGTTTCTCAGCAGCTGCTTTCCTCATGGAG
AAGGTGGGGAAAGCACCAAAAGATCGCTTATGTCGACGGGATGTTGGAATCGGAGACAAAGCCATGACGTCGTTCCTGGGCTGCTGCGTCCAGCTGCTGCAAATCCTCATGGAGGCGGACTCAGCCATGGAGGAGATTCCAACTCCGGAGCTTTCCGTGGAGGAGGTGTGGAGCGGAGCC
GAGGGCCCCGCTTCCATAGCTGAGCTAGCGCTGGAGCAGAGAGGCGTTCACTACCCTCTGGTGCAGCACCACTGGCTGTTGGCGTTGCTTCTGCACGCTGCCATGAGCTTCAGCGTTAAAGTCAAACCGCTCAGTCTGTTTGACAGCAAGGGTAAGAATGCTTTCTTCAGAGATCTGACC
ACCATCCAGCTGATGCCCAGTGGAGACATGGATCCTGGCTTGGTCTCACTACGACAGGAGTTCCTCCTGCGGGTGCTGACTGGATGGGTGCAAGCGATAGACGACCCTTCCTGCTCCTCCCCAGCGCCTGCCTCCACATCGCTGCCCTCTGATGGACCGAAA---------GCGGACTGG
TGGCCCTCCCTGTGCATGGACCTGGGATCCCTGCTGCAGGTCAACCCAGACATCCTGCGCCGGCACCTCGTCTGCGAGCTTTACAACCAGGGCCTCGACCTGCGAGCTGAGGAGGCGATTCTGCAGGTGGAAGATAAGGAAGTTCTGGGCTCCCATCTCTTGGTTCTGACCGGTCAGAGG
CTCAGCTACTCCCTGCTTCACAACCAGAACCAGACGCAGGCTGCCATGGAGCTGCTGGCCCGCCTGCCTCCAACCCTCTGCACCTGGTTGAAGGCAATGGATCCCAGCGAGTTGAGATGCCCTCTGGTCTCTCTGTCCAAGACCACCCGACTGGTCAGCCGTCTGGTTGAAATGCTACCA
GAGAACCACGCCCAGTACAGCCTGGCCCTGCACCTGCTGGAAGCTGTGGAC---GTCCTC---TCTCTGTCCACTGAGGAC---
