# Supplementary material for: Global expression pattern of genes containing positively selected sites in European anchovy (Engraulis encrasicolus L.) may shed light on teleost reproduction
Source: PLoS One. 2023 Aug 11;18(8):e0289940. doi: 10.1371/journal.pone.0289940 (PMC10420382; doi:10.1371/journal.pone.0289940)
Supplement: S1 File — (ZIP) [file pone.0289940.s008.zip › alignments/anchovy.24031_ANCH.fas]

>ENSONIP00000009031_ONIL
------ATGCCCCTGACG---------------------------------------------GTCCTGACGTCTGCGTACAGACTGAGGTCCCTCTGCAGGCTGCAGCGAATCCAGGCTCACATG------CAGATGTCGAGTCATGCAGAACCGGAGGTTCTCCTGGAAAAAGTGGGC
AGAGCCGGTGTGATCACCATGAACAGACCCAAAGTCCTGAATGCCCTCAACCTTACCATGATCCGGCAAATCTACCCCCAGCTCAAGAAATGGGAAAGTGACAACGAGACGGACATCGTGATCATTAAAGGAGCAGGCGACAAAGCTTTTTGTGCAGGTGGAGACATTAGAGCTGTAACA
GAAGCCGGGAAGGTCGGAGACTCTCTTGCCCAGGACTTCTTTCGTGAGGAATATATTCTAAACAATGCTATTGGATCATACCGGAAGCCATATATTGCCCTTATTGATGGCATAACAATGGGAGGGGGCGTGGGTCTCTCAGTTCATGGACGGTTTCGAGTGGCCACTGAGAAGACGCTG
TTTGCAATGCCAGAGACTGCCATCGGGCTTTTCCCTGATGTGGGAGGTGGCTATTTTCTGCCGAGGCTCCAGGGGAAGTTGGGATTGTTTCTCGCCTTGACGGGCTTCCGACTTAAAGGACGGGATGTGCAGAGAGCTGGGGTTGCCACTCACTTTGTGGAGTCTAAGAAGATCCCAGAC
CTGCAGAAGGAGCTTGTGGACTTGAAGTCTCCCTCTGCTGAAGATGTCTCCAGAGTGCTAGACTCCTACCAGAGCCAGAGCAGTCTGGATGCTGAGAAGCCTTTCATCTTGAAAAAGCACCTCTCTGATATAGACAGGCTCTTCAGCGCCAGCAGTGTGGAGGGCATCGTGAAGAACCTG
AAGACCGACGGCTCCGAGTTCGCTAAGAAACAAACTGAGACTCTGTCCAAAATGTCTCCCACGTCCCTGAAGATCACCCTCAAGCAGCTGCAGGCGGGCGCATCTCTGAGCCTGCAGGACGTGCTGGTGATGGAATATCGACTGAGCCAGGCCTGCATGAGGGGCTACGATTTCTATGAA
GGCGTTCGAGCCGTGCTTGTTGACAAAGACCAGAATCCCAAGTGGAACCCATCAACACTGGAGGAGGTGTCTGACCAAATGGTGGAGCAGTGCTTTTCCTCCTTGGGCGAGAAGGACCTGACTTTG
>ENSTNIP00000018788_TNIG
------ATGTCGTTTAAA---------------------------------------------GTTTTAATGCGCAAACCCAGACTAAACTCTCTGTGCAGGCTGCAGCGAATCCAGGCCCACATGTCAAACCAGATGTCCAGTCAGGCAGAACCGGATGTTCTCCTGGAGAAAGTGGGT
TGTGCAGGCGTGATCACCATGAACAGACCCAAAGTCCTAAATGCCCTCAACCTGAACATGATCCGACTAATTTACCCCCAGCTGAAGAAATGGGAGGATGAGGAAGACACGGGCCTCGTTCTCATCAAAAGTGTGGGGGGCAAAGCCTTTTGTGCTGGTGGAGACATCAGAGCTGTGACA
GAAGCAGGAAAAGTTGGAGATTCTCTTTCGGAGGATTTTTTCCGGGAGGAATACATCCTCAACAACGCCATCGGAGCCTGCAAAAAACCCTACATAGCCCTCATTGATGGAATAACAATGGGAGGAGGCGTGGGCCTGTCGGTGCACGGGAGGTTTCGCGTGGCCACGGAGAGGACGCTG
TTCGCCATGCCGGAGACGGCCATCGGTCTTTTTCCCGACGTGGGAGGAGGCTACTTCCTGCCGAGGCTCCCGGGGAAGCTGGGGCTCTTCCTGGCCCTGACGGGCTTCCGTCTGAAGGGACGCGATGTGCAGAGGGCCGGCGTGGCCACGCACTTTGTGGAGTCTAAGGACATCCCGGGT
CTGGAGGAGGAGCTGGTGGGCCTGAAGTCTCCGTCGGCCGAGGACGTCTCCGAGGTTCTGCGGTCCTACCACAACCAGTGCTCGCTGGACTCGGAGAAGCCGTTTGTCCTGGAGAAACACCTGTCTGACATCGACAGGCTGTTCAGCGGCAGCAGCGTGGAGGCCATCGTCAGCAGCCTG
AAGGCCGACGGCTCCTCGTTCGCCACCAAACAGGCCGAGACGCTGTCCAGGATGTCTCCCACCTCCCTGAAGATCACCTTCAGGCAGCTCCAGGCCGGCGCCGCCCTCAGCCTGCCGGAGGTGCTGGTGATGGAGTTCCGGCTGAGCCAGGCCTGCCTGAGAGGAGCTGACTTCTACGAG
GGCGTCCGAGCCGTTTTGGTGGACAAGGACCAGAGTCCCCGGTGGAGCCCCCCCACCCTGGAGGAGGTGTCCGACCAGACGCTGGAGCGCTGCTTCTCCTCGCTGGGTCACAGCAAGACTCTGATA
>anchovy.24031_ANCH
---------------------------------------------------------------------------------------------------------------------------------------ATGTCCAGTCATGCTGGGTCAGAGGTGCTCCTGGAGAGGGTGGGG
AATGCTGGCGTTATCACCCTGAACAGGCCCAAGGCCCTCAACGCACTCAACCACAACATGATAAAACACATCTATCCACAACTCAAGAAATGGGAAACGGACTCAGGCGTAGACATTGTCATTATCAAAGGAGCGGGAGGCAAAGCCTTTTGTGCAGGTGGCGATATTAGAGCTGTAACA
GATGCTGGCAAAGCGGGGGATCCCAACGCTAACGACTTCTTCAAAGAGGAATACATACTGAACTACAAGATTGGTACTTACAAAAAGCCATACGTCGCCCTGATTGATGGAATCACAATGGGAGGTGGCGTTGGCCTATCAGTCCATGGACGCTTTCGGGTGGCGACTGAGAAGACTCTC
TTTGCCATGCCGGAAACAGCCATTGGGCTGTTTCCTGACGTGGGGGGCGGCTACTTCCTGCCCCGGCTGCAGGGCAAGCTGGGCATCTTCCTGGCGCTCACCGGCTTCCGCCTCCGCGGCCGAGACGTGCTCCGAGCCGGAGTGGCCACTCACTTTGTGGAGGCAGAGAAGATGGGTGCC
CTTGAAAAGGATCTGACTGGCCTGAAATCTCCCTCCTCCAGTGATGTGGCCCAAGTCCTGGACTCGTATCAGCAGCAGAGTGGGCTTGATGCAGACAAACCCTTCGCCCTTGAACAGCATATGGAAGCCATCAACAGGCTGTTTGAGGCCAGCAGCGTGGAGGGAATAATTGAGAAGCTG
AAGACCGATGGCTCCCCATTCGCCAAGAAACAGGCGGAGACCCTGGCCAAGATGTCTCCCACGTCCATGAAGCTGACCCTGAGGCAGCTCCAGCACGGGGCCTCCATGACTCTGGCTGAGGTGCTGGCCATGGAGTACAGGCTCACACACGCCTGCATGAAAGGTAAAGATTTCTACGAG
GGAGTCCGAGCAGTGCTAATCGACAAGGACCAGAGTCCCAAATGGACGCCTGCCACCCTGGAGGAGGTCTCAGACCAGTCAGTTGAGGACAGCTTCAAGTCCCTGGGGGAGCGTGACCTCAAGCTG
>ENSTRUP00000032891_TRUB
------ATGTCTCTAACAAAAGCCTGGTTTGTAATTTGTTGTGTTGTGTCTTTTTTCTCTCTCGCTTTAGTCCTCCAGCAGCTCCTG------------------------------------------------ATGTCAAGTCGGGCAGAACCAGAAGTTCTTCTGGAGAAAGTGGGT
TGTGCGGGTGTGATCACCCTAAACAGACCGAAATTCCTAAATGCCCTGACTCTGAACATGACCCGTCAAATCTACCCTCAGCTCAAGAAATGGGAAGATGACCAAGAAGCTGCTATTGTGATAATCAGAGGAGCGGGAGGGAAAGCCTTTTGTGCTGGTGGAGACATCAGAGCGGTAACG
GAAGCAGGGAAAGCAGGAGACGCTCTCTCGGAGGATTTTTTCCGTGAGGAATACATCCTCAACAATGCAATCGGAGCCTACAAAAAACCCTATATAGCCCTAATTGATGGAATAACAATGGGAGGAGGCGTGGGCCTGTCGGTGCACGGGAGGTTTCGAGTGGCCACGGAGAAGACGCTG
TTCGCCATGCCGGAGACCGCCATCGGTCTTTTTCCTGATGTGGGAGGCGGCTATTTTCTGCCAAGGCTGCAGGGGAAGCTGGGACTCTTTCTGGCCTTGACGGGCTTCCGTCTGAAAGGACGTGACGTGCAGCGGGTCGGCGTCGCCACACACTTTGTGGAGTCCAAGCACATCCCAGAC
CTGGAGAAGGAGCTGGTGGACCTGAAGTCTCCGTCCGCTGAAGACGTCTCCAACGTTCTGCAGTCGTACCAGAACCAGAGCTCTCTGGACTCGGAGAAGCCGTTTGTCTTGGAGAAACACCTGTCAGACATCAACAGGCTGTTCAGCTCCAGCAGCGTAGAGGGCATCGTGCAGAACCTG
AAGGCCGACGACTCGTCGTTTGCCAAGAAACAAGCGGAGACACTGTCCAAGATGTCCCCCACGTCCATGAAGATCACCTTCAGGCAGCTTCAGGCCGGAGCAACTCTGAGCCTGTCCGAAGTGTTGGTGATGGAGTATCGGCTGAGCCAGGCGTGCATGAGGGGCTGTGATTTCTACGAG
GGCGTTCGAGCCGTGTTGATAGACAAGGACCAGAGTCCCAAGTGGAACCCCCCCACGCTGGAGGAAGTGTCCCATCAGATGGTGGAGCAGAGCTTCTCCTCCCTGGGCCACAAAGACCTGACGTTC
>ENSDARP00000118435_DRER
ATGAGCATGTCGTTAATA---------------------------------------------ATTTTCACATCTGCACAGAGATTGCGATCAGTCTGTAGATTGCAGAGAATACATGGACACATG---------ATGTCCAGTAAAGCTGGATCTGAAGTTCTGTTTGAGAAAGTGGGA
AAAGCCGGAGTAATCACACTAAACAGACCCAAAGCTCTGAACGCTCTCACACTCAACATGATCAGACACATCTACCCTCAGCTCAAGAAATGGGACAAAAACTCGGAAACGGATGTAGTGATTATTAAAGGAGCAGGAGAGAAGGCTTTCTGTGCTGGTGGAGATATCAGAGCAATCGCA
GAGGCTGGAAAAGCAGGCGATTCTCTTTCCCAAGTCTTTTTCCGCGAGGAATACATCCTTAACAACACTATTGGTACATATCAGAAACCCTATGTGGCTCTAATTAATGGAATTACAATGGGAGGAGGTGTGGGTCTTTCAGTTCACGGACAGTTTCGTGTGGCCACTGAGAAGACACTA
TTTGCCATGCCAGAGACGGGCATTGGTTTGTTCCCTGATGTCGGTGGTGGCTACTTTCTGCCTAGACTTCAAGGCAAGCTGGGCCTTTTTCTCGCCCTGACAGGTTTCCGCCTCAAAGGACGAGATGTCCAGAGGGTCGGGGTGGCTACTCACTTTGTGCAGTCAGAGAAGATTGAATCT
CTAGAGAAGGATCTTGTTGACTTGAAGTCTCCATCTATCAGCGATGTGGCTCAGCTACTGGACTCTTATCAGGAACAGAGCCATCTGGATGCTGAGAAACCGTTTGTCCTCCAGGAACAGACAGAGGCCATCGACAGGCTATTTTCAGCTGGAAGTGTAGAGGAGATCGTGGAGAACCTT
AAGAAAGATGGCTCGGCATTTGCACTGAAACAGGCTGAGACTCTTGTCAAAATGTCACCGACTTCACTGAAGTTAACTTTCAGGCAGATTGAGGAAGGAGCGAGAATGAGTATGCAGGAGGTGTTCATGATGGAGTATAGACTCAGCCAGGCCTGTATGAACGGCCACGATTTTTATGAG
GGGGTCAGAGCAGTGCTAATCGATAAAGACCAGAGTCCAAAGTGGAAACCTTCTACCCTGGCTGGAGTCTCAGTTCAGTTTGTAGACAAATGTTTCAGCTCTCTGGGTGAAAGAGACCTCAAACTA
>ENSGACP00000003438_GACU
------ATGTCCTTAACC---------------------------------------------ATATTGACATCCGCTTACAGGCTGAGGTCCTTCCACAGACTGCAGCGAATCCAGGGCCACATG---------ATGTCGAGTCAGGTGGATCCAGGCGTTCTTCTGGAGAAAGTTGGC
AACGCAGGTGTGATCACTATTAACAGACCCAAAGTCCTGAATGCCCTCAACCTGACCATGATCCGACAGATCGCCCCTCAGCTGCAGAAATGGGAAAACGACAATGAGACTGACATTGTGATCATCAGAGGAGCAGGTGGAAAAGCCTTTTGTGCTGGTGGAGACATCAGAGCGGTCACA
GAAGCAGGAAAAGTTGGAGGCCCTCTGGCAGTGGACTTTTTCCGTGAGGAATACATTCTCAACAATGCTATTGGATCATGCAAGAAACCCTACATCGCTCTTATTGAAGGAATAACGATGGGAGGGGGTGTGGGTCTGTCAGTCCATGGGCGGTTTCGGGTGGCCACTGAGAAGACGCTG
TTCGCCATGCCAGAGACCGCCATAGGGCTTTTCCCCGACGTGGGCGGTGGCTATTTTCTGCCGCGGCTGCAGGGGAAGCTGGGGCTGTTCCTCGCCTTGACGGGCTTCCGCCTTAAGGGACGAGACGTGCAGAGAGCCGGAGTCGCCACTCACTTTGTAGAGTCCAAGAAGATCCCAGAG
CTGGAGAAGGAGCTGGTGGGCTTGAAGTCTCCCTCTGCGGAAGACATCTCCAGAGTGCTGGATTCATTCCAGAACCAGAGTAGTGTAGATTCCGAGAAGCCGTTTGTGTTGGACAAACACATGTCTGATATTGACAGGCTGTTCAGCTCCAGCAGTGTGGAGGGCATCGTGCAGAACCTG
AAGGCAGACGGCTCCGAGTTCGCCAACAAACAAGCTGAGACACTGTCCAGAATGTCTCCGACGTCCCTGAAAATCACCCATAAGCAGCTGCAGGCGGGTGCAACTCTGAGCCTGCAGGACGTGCTGGTGATGGAGTACCGACTCAGCCAGGCCTGCATGAGAGGCCACGACTTTTATGAG
GGCGTACGAGCCGTGCTGGTTGACAAGGACCAGAGTCCCAAGTGGAGCCCTTCAACGCTGGAGGAGGTGTCCGAGCAGAGCGTGGATCAGTGCTTCTCCTCGCTGGGGGAGAAGGACCTGAGGTTC
>ENSXMAP00000006456_XMAC
------ATGCCACTAACG---------------------------------------------GTTCTAACTTCTGCCTGCAGACTGAAGCCTCTCTGCAGACTGGAGCGAATCCAGGCTCACCTG---------ATGTCGAGTCACGTGGAACCAGAGGTTCTGCTGGAGAAAGCGGGC
CGGGCCGCAGTGATCACCATGAACCGACCCAAAGTCCTGAACGCACTCAACCTGAGCATGATCCGGCGGATCCACCCGCAGCTGCAGAAATGGGAAAGTGACCCTGAGACGGACATGGTGATCATCAAGGCAGCAGGAGGGAAAGCGTTCTGTGCTGGAGGCGACATCAGAGCCGTGACA
GAAGCAGGGAAGGTCGGGGATTCCCTCGCGCAGGACTTTTTCCGGGAGGAATACATGCTGAACAACTCCATAGGATCCTACAGGAAGCCGTATGTCGCCATTATTGATGGAATAACAATGGGAGGGGGCGTCGGTCTGTCGGTCCACGGACGCTTTCGGGTCGCCACTGAGAAGACGCTG
TTCGCCATGCCGGAGACCGCCATCGGGCTTTTCCCTGATGTGGGAGGCGGCTACTTCCTGCCGAGGCTGCGGGGGAAACTGGGGCTGTTCCTCGCCTTGACGGGCTTCCGGCTCAAAGGACGGGACGTCCAGCGCGCCGGCGTCGCCACTCACTTCGTAGAGTCTAAGAAGATCCCAGAG
CTGGAGCAGCGACTCGTTGGCCTGAAGTCTCCATCGGACTCAGACGTGTCCCGACTGCTGGAGTCCTTCCAGGCGCAGAGTGATCTGGACTCTGATAAACCGTTCGTCTTGGACAAACATACCTCTGATATTGACAGGATGTTCGGCTCCAGCAGCGTGGAGGGAATCCTGCAGAACCTG
AAGGCCGACGGCTCCGACTTCGCTAAGAAACAAGCCGAGATTTTGTCCAGAATGTCTCCCACGTCGCTGAAGGTCACCTTCAGGCAGCTGCAGGCCGGCGCCGCCATGAGCCTGCAGGACGTGTTGGTGATGGAGTACCGGCTGAGCCAGGCCTGCATGAGAGGCCATGACTTCTACGAA
GGCGTTCGGTCAGTTCTGATCGACAAAGACCAGAACCCGCGCTGGAGTCCGCCGTCGCTGGACCAGGTTTCCGACTGTTTCGTGGACGAATGCTTCGCCTCGCTGGGGGAGAAGGACCTGAGGTTC
