# Supplementary material for: Global expression pattern of genes containing positively selected sites in European anchovy (Engraulis encrasicolus L.) may shed light on teleost reproduction
Source: PLoS One. 2023 Aug 11;18(8):e0289940. doi: 10.1371/journal.pone.0289940 (PMC10420382; doi:10.1371/journal.pone.0289940)
Supplement: S1 File — (ZIP) [file pone.0289940.s008.zip › alignments/anchovy.24034_ANCH.fas]

>ENSONIP00000000208_ONIL
AGAATG---GATTTAGAAGACGACACGACCATTTTAACAACCCTGAAGTCCTTCAATTCCTTCATCAGCCGCCCCGAACATCCACAGCGGCTG------TCAGAGCACTCAGCAGGGAGTGGAATCCTGCAGAGTCAGTACAAGCGCAGCATGGAGCTTTTAGAAGCAGCAGAGAGGGTT
CACTCCAAGAATCGCTACCTGCAGTTGGACCAGGAAAAGAAACAGATGGAGCTGAGTCACAAACGGGCTCGTTTTGAACTGGAGAAGGCAGCCTCAGACAGCGCACGAGACTTGGAGCATGAGGTGGATCGGAACCAGGAGCTTTTGGGACAAATAAAAAAGCTGGAGGAGAGAGCGGAG
GAGGCGAATAAGAAGCTAACAGAGCAGAAGGAAGCAAATGATGCTCTCCAGATGAACCTGGAGGGTCTAAACAAGACACTGGAGGAACGAGATGATAAGCTTGGCGCAGCTAACCAGACCATCAGCTCTTTGAAGGATGAGATCAGAGAGCTCAGGCAGAAGATTCAAAACCAAGACTCA
AAAATCTCTGGTCAAACGCTCGAAAACCAGGAGTTACAGGAAAAGCTAGATTTGCAA---------------CAAAGGAAGTATCAGGAAGTCTCTCAACTTTGCCAGAGTCTCCAAGCTGCGCAGTCGTCATGCTCTGAGCACATAATCAAGATTAAGGAGTTGGAAAGGCGGCTTGCG
TTCCAGGAGCAAGACTTTGCCATTGTGAAGACTATAAAGTCAGAGGCGGCCAGAGTTCCAGATCTGGAAAAGGAGCTGAAGCGCCTCAAAGATGATAATGCCTACCTCAGG---GAGAGCAGAGAAAATTGCAGCCTGTTGAAAGAGGAGGTGGAGGGTCTGCGGAAGAAGCTGGAGAGG
ATGGAGAAAACCAAAGAAGAGCTGATCAACATGGAACTGGAAAAAGAGAGGCTCACTGAGAAGCTCCACGCGTGGGAGAACCTTGGGCAATCTACTGGACTCAACATAAGGAAACCCGAGGATCTGTCCAGGGAGGTGATTCAGATCCAGCAGAGAGAAATTGCTCTGAAAGAGCAGAAC
TACACACTCAACAGCCGTGTGAGGAGTGTGGAGCGTTCACAGTCGGAGCTTCGTGCAGAGCTGACCCAGCAGCGCAGCAAGACTCTGGAGGAGCAAAAGAAGAGAGAGGCACAGGACGCTCTTGTCCGTCGACTGCAGAAGCGGGTACTGCTGTTAACCAAGGAGCGGGATGGAATGCGT
GCCATATTAGAGTCCTATGACACCGAGCTGGCGCCTACTGAGTACTCTCCTCAACTGAGCAAACGACTCAGGGAGGCCGAGGACATACTGCAGAAGACGCAGAGCCATAATGCAGAGATGGAGGCTCAGCTGACCAAAGCGCAGGAGGAGACGGGGACACTAAAACTGCAGCTACAAACA
GCGGAGCTGGAGCTGGAGTCTTTAAAGAAGCAGCAGGCCTCTGCTACTGACAGCAACTCTTTACTGACCAAAGAAGAGGTCACCATTCTCAGACAGAAAATTGAAGATTTAGAGAGAGAGCGGCAACGTTTGGAGGAGCAGAATAACATTCTGGAGATGAGACTGGAGAGACACAACCTA
CAGGGAGACTACGATCCAGTCAAAACCCGTGTTCTCCACCTCAAAGTGAACCCCACCGCCATTGCCAAACAAGAGCGCCAGCAGGAAGTGGAGGCTCTCCGGGAAGAAGTGACACGGCTCAGGGATCTTGTACGCTCTTTGCAGAGTGGAGGTGCTGTGGGGCATTCCCAGGATGACACG
------CACAACCCCAGCTTCAGCCTTAGTTTGGCTCCTTCAAAGGAAGTGTTG------------------------------GATTTGCGTAAACAAATGGAGAGTTCAGAGCTGAGGAACCAGAGACTGAAAGAGGTGTTTCAGAGAAAAATACAGGAGTTTCGCACAGTGTGCTAC
GTCCTGACCGGCTACCAGATCGATATAACCACTGAGAACCAATACCGGCTCACGTCTGTCTACGCGGAGCACATGGATGACTCCTTGCTCTTCAAAAAG---GTTCAGGGCTCCAACGGAAGC---ATGCAGCTTATGGAAACAGAGTTCTCCAAAACTCTGGGAGAGATGGTGGCTCTT
CATCTGCATCACCAGAAGAGCATCCCAGCGTTCCTCTCCGCCGTGACCCTCGACCTCTTCAGCCGACAGACCACAGTC
>ENSTNIP00000011085_TNIG
AGAATG---GATTTAGAAGACGACACCACCGTGTTTACGACCCTGAAGTCCTTGAATTCCTTCATCAGCAGAACTGAACCTCAGCAGCGGCTG------TCCGAATACTCT---GGCAGTGGAAACCTGCAGGGACAGTACAAACGCAGCATGGAGTTGTTGGAGGCTGCGGATAGACTT
CACTCTACGAATCGGTACCTTCAGTTGGACCAGGAGAAGAAGCAAATGGAGCTGAGTCACAAGCGCGCACGCTTTGAATTGGAGAAGACCGTGTCTGACAGGGCACGGGACTTGGAGCACGAACTTGACCGTAACCAGGAACTGCTGGCACGGATAAAGAAGTTGGAGGAGAGGGAGTCT
GAGATGGAGAGGAACCTGTCGGAGAAGGTGGAAGCCAACCGCGCTATCCGGAAGAACCTGGAGGCCCTGAACAAGAAACTGGAGGACCGCGATGAGAGACTGAGCTCTGTCAACCAGACGGTCAGCGCTTTGAAGGAAAAATTCAGA---------------ATCAAGACTCTGGAC---
CAGTTTGTGCTGCAGACTCTGGAAAAGCAGGAACTGCAGGAGCAGTTAGAGTTTACAGCTGCCGGTACAGACAGAGCGAAGTATCAAGAAGTCTCTCAGCTTTACCAGAGCGTCCAGGCTGCCCAGTCCGCCTGCTCCGATCAGGTCTTGAAGATTCAG------GAGAGGCGCCTGGCC
CTGCAGGAACAAGACGTCGCCATCATGAAGACAGTTAAATCAGAGTTGGCACGAGTTCCAGAGCTAGAAAAGGAGCTGAAGCATCTCAGAGAGGATAACGCTTTTCTCAGG---GACAGCAGAGAGAACTGCAGCCTGTTGAAGGAGGAGGTGGAGGGACTGAGGAGGAAACTGGAGAGG
ATGGAGAAACTGAAGGAAGACCTGGTCAATATGGAACATGAGAAGGAGAGGATGTCCCAGAAGCTCCAAGCGTGGGAAAATCTGAGCCAGTCTACTGGACTCAACATCAGGAAGCCGGAGGATCTGTCCAGGGAGGTGATTCAGATCCAGCAGAGAGAATTTGCTCTGAAAGAGCAGAAC
TACACACTCAGCAGCCGTGTGAGGAGTGCCGAGCGATTGCATTCTGAGGTTTGCGCAGAGCTTTCACAGCAGCGTGGAAAGACTCTGGAGGAGCAGAAGAAGAGGGAGCTGCAGGATACGCTCGTTCGCCGACTTCAGAAGAGGCTGATGTTGTTAAGCAAGGAGCGTGATGGAATGCGC
GCCATACTCGAGTCCTACGACAGCGAGCTGGGCCCCACCGAGTACTCTCCACAGCTCAGCAAACGGCTCAAAGAGGCGGAGGACGTCCTCCAGAGGACGCAGAGCAACAATGTGGAGCTGGAGGCTGAGCTGAACAAAACGCACAAGGAGATGGGGGCTCTGAAGCTGCAGCTGCAAACG
GTGGAGCTGGAGATGGAGTCCGTAAAGAAGCAGCAGGCCGCTAATGCTGACAGCAGTTCTCTAGCAACTAACGAGGAGGTCAGCATTCTCAGACAGAAAATTGAAGATTTAGAGGCAGACCGTCAGCGTTTGGAGGAGCAGAACAACAATCTGGAAATGAGGCTCGAGAGACACCACCTT
CAGGGAGACTACGATCCGCTGAAAACACGAGTTCTCCACCTCAAAATGAACCCTACCTCTGTTGCCAAGCAACAGCGGCAGCAGGAAATGGAGACTGCCCGGGAGGAAGTGACACGTCTCAGAGAACTTGTGCGGTCCCTGCAGGAGGGTGGCTCCGCCGTCCAATCACAGGACTCCTCC
------ACGGTGGCGAACCTGGGCGTCTGTTTGCCGCCGTCGAAGGAGGTGCTC------------------------------GATTTGCGTAAGCAGATGGAGAGCTCAGAGCTGAAGAACCAGCGGCTGAAGGAGGTGTTCCAAAAGAAAATCCAGGAGTTCCGCACTGTCTGCTAC
ATCCTGACAGGCTACCAGATGGACATCACCACTGAGAACCAGTACAGACTCACCTCAGTCTACGCAGAGCACATGGACGACTCTCTGCTCTTCAAAAAG---GGTGGAAGCTCCAATGGAAGC---ATGCAGCTCATGGAGACGGAGTTCTCCAAAACTCTGGAAGAGATGGTTTCCCTC
CACCTTCATCACCAGAAGAGCATCCCAGCGTTCCTGTCCGCCGTGACCCTTGACCTCTTCAGCCGACAAACCACCGTC
>anchovy.24034_ANCH
---ATGGAGGACCTTAGTGATGACACGACAGTCTTCAGCACTCTGAAGTCTTTCAAGAGTTTCATGTCCCGACCTGAACGAGCT------CTA------AGCCAGCCGAGCTATGGAGCCAGTGACCTGGGCAAACTATACACACACAAGATGGAGATGGAGGAGAGTGCCAAGCGTGTT
CACTCCCATACCAGCCTGCTGCAGCTCTCCCAGGAGAAACAGCAGATGGAGATGAGCCATAAGAGAGCTCGCATAGAACTGGAGAAAGAAGCACAGAGCAGCGCAAGAGACTTGCAGCGTGAGGTGGACAGGAATCAGGACCTCTTGCTGCGGATTGGCCGGCTGGAGGAGCGGGAGGCG
GAGACTGGGAGGAACCTAACAGAGAAGGAGGAGGTTAACCGACAGCTGCGACAGAACATCCAGGAGGTGGAGAAACGCCTGGAAGAGAAGGATGACGCCCTCTCACACGCCAACCAGACTGTGAGTTGTCTTAAAGACGATGTGAGAGACTTGAATCAGCAGCTTCAAACTCAGCAGAGC
CGAATCAACTCTCTCACCTTGGACAAGGAATCACTACAGGAACAACTGGACTTACAG---------------CGCAAAAAGTACCAGGAGGTCAGCCAGAAGCTGCAGACCATCCAGTCATCACACACAGCCAACGAGGAGAGCCAGATCAAGATCAGGGAGTTGGAGCGTCGCTTGGCC
CTCCAGGAGGGAGACAGTGTCATCGTGAGGAGTATGAAGTCAGAAGTGGCTCGCGTCCCCGACCTCGAGAGAGAACTCAAACGCCTACGAGAGGACAACGCCTTCCTCAGG---GAGACGCATGAGAACAGCAGCCTTCTAAAGGAGGAGGTGGAGGGACTGAGGAAGAAACTGGAGAGA
ATGGAGCAAACACGAGAACAACTACTGAACTTGGAACTGCAGAACGAGAAACTCCAAGCGAAACTTCAGTCTTGGGAGGACCTGGGGCAG---ACTGGCCTCAACATCAGGAAACCAGAGGATCTCTCCAGAGAAGTGATCGACATTCAACAGAGAGAGATCAACTTGAAGCAGCAGAAC
TACACACTGACCAGCAGTGTGCGTGCGGCAGAGCGTTCGCGTGCAGAGCTGCGTGGTGAGCTGATGGCTGTTAAGACCAAATCTCTGGAGGAGCACAAGAAGAGGGAGACGCAAGACGCTCTGGTCAGAAGACTGCAGAAGAGAGTCCTGCTACTGACCAAGGAGCGTGATGGAATGAGG
GCTATTCTGGAGTCCTATGATAGTGAGTTGGCCAGCTCTGAATACTCACCCCAACTCACACGCAGACTGAAGGAAGCAGAGGAGTTACTACAGAGGGTACAGGCTCACAGCACAGATATGGAGGGGCAGGTATCGAAGGCTCAGGAAGAGGCTGCCTCTTATAAACTGCAAGCCCAAACT
GCTGAGATGGAGCTAGACGTATTGAAAAAGCAGCAGGCCTCAGCTCCAGAGAAGGACTCCAAGGCAACCAGCGAGGAACTGCAGGCCCTCAGGCTGAAGGTGGAGGAGCTGGAATCTGAGCGTCAGCGACTGGAAGAGCAAAACAACATTCTGGAGATGAGACTGGAGAGACACAACCTA
CAGGGCGACTACGACCCGGTGAAGACCAAGGTGGTGCACCTGCGTTTCAACCCCACCAGCGTTGCCAAGCAACAACGGCAGGAAGAGGCTGAGCAGCTCAGGGAGGAGCTACAGAAACTCCGCGAGCTGATTCGC------------TCAGGCAGCGTG------CCGGCCGGCGACGCC
---------------------CCCCTCAACATCCCGCCCACCCAGGAAGTGCTC------------------------------GATCTCCGTAAGGCGGTGGAGAGTGCGGAACTGAAGAATCAGCGTTTGAAGGAAGTGTTCCAGCGGAAGATCCAAGAGTTCCGCACCGCCTGCTAC
GTTCTAACGGGATTCCAGATCGACATCACTACGGAGAACCAATACAGGCTCACGTCAGTCTACGCAGAGCACATGGACGACACACTACTGTTTAAGGCTACTGGTGCGGTGGGTAGTGGTTCC---ATGAGCCTGTTGGAGTCTGATTTCTCCAGGAGTCTTCAGGAGCTGGCGGAGCTG
CACCTGTTCCATCAGAAGAGCATCCCCGCCTTCCTCAGCGCAGTTACGCTGGAGCTGTTTAGCAGACAGACTACCGTT
>ENSTRUP00000038720_TRUB
---ATG---GACTTAGAAGACGACACCACTGTGTTAACGACCCTGAAGTCCTTCAATTCTTTCATTAGCCGAACCGAACCTCAGCAGCGGCTG------ACAGAGCGACCT---GGGAGTGGAACCTTGCAGGGACAATACAAGCGTAGCATGGAGTTGTTGGAGGCTGCAGATAGACTT
AACTCTACCAATCGGTACCTGCAATTGGACCAGGAGAAGAAGCAAATGGAGCTGAGTCACAAACGAGCACGGTTCGAACTGGAGAAGACTGCTTCAGACCGGACTCGGGCCCTGGAGCACGAAGTTGACCGTAACCAGGAACTACTGGCTCAGATCAAAAAGTTGAAGGAGAGGGAATCT
GAGATGGAGAGGAACCTGACGGAGAAAGGAGATGCAAACCGTGCTCTCTGGAAGAACCTGGAGGCCCTGAACAAGAAACTGGAGGACCGTGATGGGAGACTGAGCTCCGCTAACCAGACTGTCAGCACTTTGAAGGATGAGGTCAGAGAACTGAAGCAGAAAATTCAGAATCAGGACTGT
ACAATTTGTGCTCAGACTCTGGAAAACCAGGAACTGCAGGAGCAGCTAGATTTACAG---------------CGCCGGAAGTATCAAGATGTTTCTCAGCTGTATCAAAGCCTCCAGGCCACCCAGTCCACCTGCTCAGACCACGTCATAAAGATTAAGGAGCTGGAGAGGCGTCTGGCC
CTGCAGGAACAAGATGTCGCCATCATGAAGACCGTGAAATCGGAGTTGGCAAGAGTTCCCGGGATGGAAAAGGAGCTGAAAAACCTTAGAGGGGATAACAGTTTTCTCAGA---GAGAGCAGAGAGAACTGCAGCCTGTTGAAGGAGGAGGTGGAAGGGCTGAGGAAGAAGCTGGAGAGG
ATGGAAAAAATGAAGGAAGACCTGGTCAATATGGAGCTGGAGAAGAATAGGATGGCAGAGAAGCTCCAAGCCTGGGAAAATTTGGGCCAGTCTACCGGACTCAACATCAGGAAGCCGGAGGATCTGTCCAGGGAGGTGATTCAGATCCAGCAGAGAGAATTTGCTCTCAAAGAGCAGAAC
TACACACTCAACAGCCGTGTGAGGAGTGCCGAACGATCACATTCTGATGTTTGCGCAGAGCTCTCTGAGCAGCGCGGGAAGACTCTGGAGGAGAAGAAGAAGAGGGAGCTGCAGGACACGCTCGTTCGCCGACTTCAGAAGAGGTTGATGCTGTTAAATAAGGAGCGTGATGGAATGCGC
GCCATACTTGAATCCTACGACAGCGAGCTGGGCTCTACTGAGTACTCTCCTCAGCTCAGCAAACGGCTCAAGGAGGCAGAGGATGTGCTCCAGAGGACGCAGAACCACAACGTAGAGCTGGAGGCTGAGCTGAACAAAACACACAAAGAGATGGGGACTCTGAAGCTGCAGCTGCAAACA
GTAGAGCTGGAGCTGGAATCTGTAAAGAAGCAGCACGCTGCTAATGCTGACAGCAGTTGTTCAGCAACCAAAGAAGAGCTCAGCATTCTCAGACAGAAAATTGAAGATTTGGAGGCAGACCGTCAGCGTTTGGAGGAACAGAACAACAATCTGGAAATGAGGCTCGAGAGACACAACCTT
CAGGGAGACTATGATCCGCTGAAAACACGAGTTCTCCACCTCAAAATGAACCCTACCTCTGTTGCCAAGCAACAGCGGCAGCAGGAAATGGAGACCATCCAGGAGGAAGTGACACGTCTCAGAGAACTCGTACGGTCCCTGCAGGACGGGGGCTCTTTGGTCCAATCGCAGGACGACTCT
------ATCGTGCCGAACCTCGGCCTCGGTTTGCCGCCGTCGAAGGAGGTGCTC------------------------------GATTTGCGTAAGCAGATGGAGAGCTCGGAGCTGAAGAACCAGCGGCTGAAGGAGGTGTTCCAGAGGAAAATCCAGGAGTTCCGCACCGTTTGCTAC
ATCCTGACGGGCTATCAGATGGACATCACCACTGAGAACCAGTACAGACTCACCTCTGTCTATGCCGAGCACATGGATGACTCCCTGCTCTTCAAGAAGGTGAGAGGGGGCTCCAATGGAAGC---ATGCAACTCATGGAGACAGAGTTCTCCAAAACTCTGGGAGAGATGGTTTCCCTT
CATCTTCATCACCAGAAGAGCATCCCAGCCTTCCTGTCGGCCGTGACCCTTGACCTCTTCAGCCGACAAACCACCATC
>ENSDARP00000048609_DRER
---ATGGACGATATAGAGGATGACACCACAATCTTCTCAACGCTTAAATCTTTCAAGAGTTTAATATCATGCCCAGAACGTTCC------TTGCTGGAAACTGAGCCAGCCTATGGAAGAAGTGACCTTCAGAAGCTCTATACTAAAAGAGTGGAGTTGGAGGAGGCTGCCGAGCGCGTT
CGTTCCCACACCAGCCTGATTCAGCTCACTCAAGAGAAACAACAGATGGAGCTGAGTCACAAACGAGCCCGCATAGAGCTGGAGAAAGAGGCGCACAGCAGCTCCAGAGACTTACAGAGGGAAATTGACCGTAACAGGGACTTGCAGATGAAGATCAGACGTCTGGAAGAAAGAGAAGAG
AAAGCAAATCAAGCCCTTAATGAACAAATGGAAAACAACAAAGCTTTAAAGCGCAACCTCGAGGAACTCCACAAGAAAGCAAATGAAAAGGACAGCAAACTTACCGAGGCAGAGCAGATTATCAGTGAGTTGAAAGATGAGACGAGAAGGCTCGGTCAGCAGATCCAGATTCAGGAGTCT
AAATTCTCCACCCAGAACCTGGAGATCCAGGCCTTGCAGGAACAACTGGATGTGCAG---------------CGCAAGAAGTTTCAGGACATCAGTCAGAAGTACCAAAATCTGCAGTCCTCTCATTCAACCAGCACAGAGAGCGAACTCAAGATGAAGGAGTTGGAGAGGCGTTTGGCT
CTTCAGGAACAGGACTCCGTGATTGTGAAGAACATGAAATCTGAAGTGGCCAGACTGCCTGAAATGGAGCGGGAAATTAAACGTCTGCGTGAGGAAAACTCTTTCTTAAGAAGGGAGACAAAAGAGAACAACAGTTTGCTGAAGGAAGAGACCGAGGGCTTGAGGAGGAAGCTGGAGAGG
CTGGAGAAAGTGATGGAGGAGAAAATCAAAGTGGAGTTGGAGAAAGAGAAAATGGAACGCGAGCTGCAGGCTTGGGAAAACATTGGCCAGGCTACAGGACTTAATATTAGGAAACCTGAGGATTTATCCAGGGAGGTGATACAGATTCAGCAGCGAGAACTGAACTTCAAACAGCAGAAC
TATAGCCTCAATAGCAGTGTTCGCTCTGTGGAAAAGGCCCGCTCTGAGCTCCTGACCGAGATTGCTCAGCTGCGCGCCAAGGCTCAAGAAGAACAGAAGAAACGAGAGAACCAGGACTCACTGGTCCGTCGCTTGCAGAAGAGAGTCTTACTGCTCACCAAGGAGCGCGATGGAATGAGG
GCCATATTAGAGTCGTACGACAGCGAGCTGGCCACAAGTGAATACTCTCCTCAGCTCACACTCCGGGTCAAGGAGGCAGAGGACATGCTGCAGAAAGTCCAGGCTCATAATGCAGAGATGGAGACTCAACTGTCCAAAGCCCAGGAGGAGGCTGGCTCCTTCAAATTACAAGCTCAGATG
GTGGCTGCTGAACTTGAGGCTCTGAAAGAGCAGCAGGTGTCTAATGCCGAGAGAAGCAGCTCAGTGACAGCAGAGGAAATCAGCTCTCTCAGGCAGAAGATTGAGGAGTTGGAAGCAGAACGTCAGCGTTTGGAAGAGCAAAATAACATTCTGGAGATGAGACTAGAGAGGCATAACCTC
CAGGGAGACTACGACCCTGTTAAGACGAAGGTGGTCCACCTGCAGATGAACCCCACCAGCATGGCAAAGCAGCAGCGGGCGGATGAGGTGGAGCAGCTCAGGGTGGAGTGTCAGCGTTTGAGGGACCGACTCCGCAAAATCGAAGTGGCTGGTGGCATG------ACAACAGATGACACT
---------------------ACCCTCATCATCCCACCGTCACAGGAAATACTG------------------------------GACCTGCGTAAGCAAATGGAAAGTGCAGAACTGAAGAACCAGCGCTTGAAGGAGGTGTTTCAGAAGAAGATTCAAGAGTTTCGTACTGCATGCTAC
GTCCTGACTGGGTACCAGATCGACATCACTGTGGAGAACCAGTACCGGCTCACTTCCGTCTACGCCGAGCATATGGAGGATTCATTACTGTTTAAGTCTACTGGTCCAGTGGGTAGCGGCAGC---ATGCAGCTGTTGGAGACGGATTTCTCCCGCACTCTAACTGGACTGGTAGATCTG
CACCTCTTCCATCAGAAGAGCATCCCCGTGTTCCTCAGCGCGGTCACCATCGAGCTGTTCAGCCGCCAGACTGTCGCC
>ENSGACP00000021793_GACU
---ATG---GACTTAGAAGATGACACCACCGTATTAACCACCTTGAAGTCCTTCAATTCCTTCATCAGACACTCCGAGGCTCCCCAGCGGCTG------TCGGAGCACTCAGCGGGGAGCGTGAGCCTGCAGAGTCAGTACAAACGCAGCATGGAGTTGTTGGAAGCGGCGGAGAAGGTT
CAATCCAAGAACCGCTACCTTCAGCTGGACCAGGAGAAGAGGCAGATGGAGCTGAGTCACAAGCGAGCGCGTTACGAACTGGAGAGGGCGGCTTCTGACAGCGCGCGCGACTTCGAGCATGAGGTCGACCGGAACCAGGACCTCTTGGGGCGAATTAAAAAGTTGGAGGAGAGAGAGACT
GAGGAAGCTAAGAACTTATCTGAGCAGGTGGAGGTCAATCGCTCTCTGCGCAAGAACCTGGACGGCCTGAACAGGAAAGTGGAGGAGCGTGATACTAGGCTGAACACTGCTAACCAGACTATCAGTTCTTTGAAGGATGAGATCAGAGAGCTGAAGCAGAAGATTCAAAACCAAGACTCT
GCAGTTTCTTCTCATACCCTTGAAAACCAGGAACTGCAGGAACATTTAGATTTACAG---------------CGCAGGAAGTATCAGGAAGTCTCTCAGCTTTGCCAAAGTCTCCAAGCTGCGCAGTCGTCCTGCTCAGAGCACATCATCACGATTAAGGAGTTGGAGAGGCGTCTCGCC
CTCCAGGAGCAAGACTTTGCCATTGTGAAGAACATAAAGTCTGAGGTGGCCAGAGTTCCAGACCTGGAAAGAGATTTGAAGCGCCTCAGAGAAGATAATGCCTTTCTCAGG---GAGAGCAGGGAGAATTGCAGCCTGTTGAAGGAGGAGGTCGAGGGTCTGAGGAAGAAGCTGGAGAGG
ACTGAGAGAACCAAGGAAGAGCTGGTTAATATGGAACTGGAGAAGGAGAGAGTGGCGGAGAAGCTCCGAGCCTGGGAGACCATCGGCCAGTCTACTGGCCTCAACATCAGGAAACCGGAGGATCTGTCCAGGGAGGTGATTCACATCCAGCAGATAGAGATTTCTCTGAAAGAGCAGAAC
TACACACTCAACAGCCGGGTGAGGAGCGCGGAGCGGTCCCAGGCGGAGCTGCGGGCGGAGCTGTCCAAGCAGCGTGGCAGGACTCAGGAGGAGCAGAAGAAGAGGGAGGCGCAGGACGCTCTCGTCCGCCGGCTGCAGAAGAGAGTGCTGCTGCTGACCAAGGAGCGCGACGGAATGCGC
GCCATACTGGAGTCCTACGACGGCGAGCTGGCCCCCGCCGAGTACTCCCCTCAGCTCAGCAAGCGGCTGCGGGAGGCCGAGGAGGTGCTGCAGAGGACCCAGAAACACAACGTGGAGATGGAGGGTCAGCTGACCAAAGCACAGGAAGAGGCGGGGACTCTGAAACTGCAGCTGCATGCC
GTGGAGCTGGAGATGGAGTCTTTAAGGAAGCAGCAAGCCTCCGCTGGTGATGGCAGCTCTTCAGAGACCAAAGAAGAGGTCAGCATACTCAGACAGAAAATTGAAGATTTGGAGGCAGAGCGCCAGTCCTTGGAGCAGCAGAACAACGTTCTGGAAATGAGACTGGAGAGACACAACCTA
CAGGGCGACTACGATCCCGTCAAGACCCGAGTCCTCCACCTCAAAATGAACCCCACCGCCACCGCCAAGCAGCAGCGCCAGCAGGACGGTGAGGCCCTGCGGGAGGAAGTGACGCGCCTCCGGGAGGTGGTGCGCTCGGACGAGTCCGGC------------------------------
------------------------CTCAGCTTGCCGCCGCCGAAGGAGGTTCTGGGATCATTTTTATGTAACCATAATTTAGTAAATTTACGCAAGCAGATGGAGAGCTCCGAGCTCAGGAACCAGAGGCTGAAGGAGGTGTTTCAGAGGAAGATCCAGGAGTTCCGCACCGTCTGCTAC
GTCCTGACCGGCTATCAGATCGATATCACCACCGAGAACCAGTACAGGCTCACCTCGCTCTACGCCGAGCACATGGACGACTCCCTGCTCTTCAAAAAA---ATG---GGAAGTAATGGAGCTAAAATGCAGCTCATGGAGACCGAGTTCTCTAAAACTCTGGGCGAGATGGTGGCGCTC
CACCTGCATCACCAGAAGAGCCTCCCGGCGTTCCTCTCCGCGGTGACCCTTGACCTCTTCAGCCGGCAGACCACGATC
>ENSXMAP00000014116_XMAC
AAAATG---GATCTGGAAGATGACACCACTATTTTAACGACCCTGAAGTCCTTTAATACCTTCATTAGTCGCCATGAACATCCACAGCGTCCG------TCAGAGCAGTCG---GGGAGCGGGAACCTGCAGCCTCACTATAAGCGCAGCATGGAGTTTCTGGAAGCAGCAGAGAGGGTT
CACTCTCAGCACCGCTACCTGCAGCTGGACCAGGAGAAGAAACAGATGGAGCTGAGTCACAAACGAGCTCGGTTCGAACTGGAGAAGGCAGCTTCTGAAAGCGCTCGAAACCTGGAGCAAGAAGTTGACCGCAACCAGGACCTTTTGGGGCGAATAAAAGTATTAGAGGAGAGAGAGAAA
GAAGCACGGAAGAACCTGTCAGAGCAGGTGGAGGCAAACGGTTCTCTTCGTAAGAACCTGGACGGCCTCAACAAGCAGCTGGACGAGCGAGACGCCAAACTGACGACAGTCGACCAGACCGTCACGTCTCTGAGAGATGAAATCAGAGACCTTCGGCAGAAGATTCAAACCCAAGATGCA
ACAATTTCTTCCCAAACTCTGGAGAACCAAGAGCTGCAAGAACAGCTGGACTTACAG---------------CGCAGAAAGTATTTAGAAGCTTCTCAGCTTTGCCAAAGCCTCCAAGCAGAACAGTCTTCTTGTTCAGAGCATGTCATCAAAATCAAGGAGCTGGAGAGACGTATAGCT
CTCCAGGAACAAGATGTCGCCATTGTGAAGAGTGTGAAATCCGAGGTGGCAAGAGTTCCAGATTTGGAAAAAGAGCTGAAGCGTCTCAGGGAAGACAACGCCTTCCTGAGG---GACAGCAGGGAGAACTGCAGCCTGTTGAAGGAGGAGGTGGAGGGCCTGAGGAAGAAACTGGAGAGA
ATGGAGAAGAAAAAAGAAGAGCTGGTCAACATAGAGCTGGAGAAAGAGAGGCTGGTTGAGAAGCTGCAGGCCTGGGAAAACATCGGACAGTCTACAGGACTCAACATAAGGAAACCGGAGGATCTGTCCAGGGAGGTGATTCAGATCCAGCACAGAGAAATTGCTCTGAAAGAGCAGAAC
TACACACTCAGCAGCCGAGTCAGGAGCTTGGAGCATTCCCAGTGTGAGGTCGGGGCAAAGCTGACCCAGCAGTGCGGCAGAACCGTGGAAGAGCAGAAGAAGAGAGAGGCTCAGGACGCGCTCATTCGACGACTACAGAAACGACTACTTTTGTTAACCAAGGAACGTGATGGCATGCGT
GCTATACTGGAGTCTTACGACGGTGAGCTGGCGTCAAACGAGTATTCTCCTCAACTCAGTAAACGAGTCAAAGAGGCAGAAGACGTTCTGCAGAAGACACAAAACCACAATGCAGAGATGGAGGCTCAGCTCAGTAAGGCACAAGAGGAGACAGGGACGCTCAAACTGCAGCTGCAAAAG
CTGGAGCTTGAGTTGGAGATTGCAAAGACGCAAGTGGCTTCTTCAGTTGACTGCAGCTCTTCACTGAACAAAGAAGAGGTCAACATACTAAGGCAAAAAATTGAAGAGTTGGAGAAGGATCGACAGCGTTTGGAAGAGCAGAATAACATTCTGGAGATGAGACTGGAGAGACACAACCTG
CAGGGAGACTACGATCCCGTCAAAACCCGCGTCATCCACCTGAAGCTGAACCCAACCGCCGAGGCCAAGCAGCAGCGTCAGCAGGAAGCGGGGGCGGTCCAAGAGGAACTGACTCGTCTGAGGGAACTCGTACGTTCCTACCAGGAAGGAGGCGTGGCC------TCACAGGACGACTCC
AGCATTCATACTCCTGGCTTTAGCATCACCTTACCCCCATCCAAAGAAGTGCTG------------------------------GATTTACGTAAGCAGATGGAGAGCTCCGAGCTGAGGAACCAGAGGCTGAAGGAGGTGTTTCAAAAGAAGATCCAGGAGTTCCGCACCGTCTGCTAC
GTCCTGACTGGTTACCAGATCGACATAACCACTGAGAACCAGTACAGGCTCACCTCCGTCTATGCAGAGCACATGCAGGACTCTCTACTCTTCAAAAAG---CAG---GGCTCCAATGGAAGC---ATGCACCTCATGGAGACGGAGTTCTCCAAAACTCTGGGAGAAATGGTGACCCTT
CACCTCCACCACCAGAAGAGCATCCCAGCCTTCCTCTCTGCCGTGACGCTGGACCTGTTCAGCCGACAGACCACCTTC
