# Supplementary material for: Global expression pattern of genes containing positively selected sites in European anchovy (Engraulis encrasicolus L.) may shed light on teleost reproduction
Source: PLoS One. 2023 Aug 11;18(8):e0289940. doi: 10.1371/journal.pone.0289940 (PMC10420382; doi:10.1371/journal.pone.0289940)
Supplement: S1 File — (ZIP) [file pone.0289940.s008.zip › alignments/anchovy.24042_ANCH.fas]

>ENSONIP00000016519_ONIL
---------ATGGCTGCT---GATGGG---------------------------------GAAAAACAACAGGGCCACAGACCCGGCATATACAAACAAAAAAATAAAGGACACAAACATGGCAAGCACCGGACGAAAGGAGAAATTGAAAGAGAAAACAAAGGCAGAGTGTCGGTGACA
GTCCTTACCAAAAAACAGAGGAAGGAGCAAAAGAAGATGGACAGAAGGCACAAAGCCAACCAGCTGCGCAAGAATAAGAAAGACTTGGTCCTGACAGAAAAGCGACGTCTTGGCAGCAGGGATGGTCCTCCTCATTTGGTTGTTGTGGTGTCCCTACATGCTCAAGCCGATTCTGGAGCC
ATCACTAAGCTGCTTCGTGGAGAAGGTGCTGGGGGCATTGTGCATCATGACCGGTGCATCAGTGGTGTCAGTGACAGTTTTGGGCTGATTCTGCCTCGCTTTAAACAGAGGTTCACCTTTCTAAGCCAGAGTACAGCTGACATGCACTCCCTGCTGGATGTGACAAAGATTGCAGATAGC
CTTGTATTTGTGTTGGATTCTACTGAAGGCTGGGACACCTATGGAGACTATTGTCTCTCTTGCCTCTTTGCTCAGGGTCTCCCCAGCTATGCACTGGTGTGTCAGGGTGTGTCCGAGCTCCCTGTGAAGAAGAGGGTTGAGTCCAGAAGAGCTTTGTCAAAGATCACAGAGGCCCGTTTT
CCTGATGCTCGTCTCTTCCCTCTGGACTCCGAACAAGATGCCACACTACTTCTCAGACACCTGGGGACTCAGAGACAGAGAAAGTTGGGTTTCCGCTCCAAACGGTCACATCTCCTTGCTCAACATGTCACTTTTACACCCAACAACCCTGTTGAT---AGTACAAGTGGACCCACTGGC
CTGGGCACACTCTGTGTGTCCGGGTATGTC---CGTGGCCGCCCTCTGCGGGTTGAC------------------------AGACTGGTACACATCAGTGGTCATGGAGATTTTCAGCTCAGCCAGATTGATGCCCCAGTAGACCCTCTTCCTCTGAACTTAACAGTGTCCAGACCACTG
AAGCCTAGCAAAGGAGGAGATGTTGACATGCTG------CATTTCCCACAGGATGGAGGTGAAAATGAGGCC------CCCGTGAGGGTGCTCATGAAAGCGGACCCATCCAACAGGGAGAGTCTGCAGGCAGAGGCTGAGGTGGATCCCATGGACGGAGAGCAGACATGGCCAACAGAA
TCAGAACTGCTGGAAGCAGAAGAGGCCAGGAAGAAAAAACGTGTAATGAAGGTCCCTAAAGGAACATCAGACTATCAGGCCACGTGGATTGTTGATGAAGGTGAGGAGGAG------------------AATGGCGAC------------------------------------------
---------GATGAAGCCATGGATAAAGAGGATGGGGAGACTGACTCTCAGCATGCATTTGATGTCAAGGTTAGCACACAGGACCCCGGTTCATGCTGTGATTCA---------------GAAGAGGAGGAGGAGGAGGAAGAGGTGTGCTCCACAGAGCGAGCGGGCGCAGACCAGCGC
TATGATGAACATATGGATGAAGCTGCTGAGGAAGAAGGCCTAAAACGCTACCGTGAGGCTCGAGCCAATGAAATGTTCCCCGATGAGGTGGACACGCCCCTCGACGCTCCAGCTAGAATCAGGTTCCAGCGCTACAGGGGGTTAAAAAGTTTCCGCTCGTCACCTTGGGACCCCATGGAA
AACTTGCCCCTCGACTATTCGCGTATATTCCAGTTCCAGAGCTTTGAGCGCACTCGCCGCCGCATATTGGCTGAGGCTGCAGCTGAGGAGGATGGAGCCATGGATGGCTGGTATGTGACCCTGCACATCATTGATGTGCCTTTTTCTGTGATGGAGAGTGTCCAGTCAGGCAAACCTCTG
GTTCTCGTGTCTCTCTTGCCCCACGAACAGAAGATGTCAGTCATGCATGTTTTGGTGCGGAGACACCCCAGCAACACAGAGCCGATCAAATCTAAAGAGGAGCTTGTGTTCCACTGTGGATTTCGGAGATTCCGAGCTTCTCCCATCTTCTCTCAGCACACATCAGCTGACAAGCATAAG
ATGGAGCGCTTCCTCAGACCAGATGCCCCCACTGTAGTGTCACTGTATGCCCCCATCACCTTCCCCCCTGCAGGAGTCCTGCTTTTTAAGCAAAGGAATGATGGCATCCAGGACCTTGTGGCTACAGGCACTCTGCTCAGTTGTGACCCTCAGCGTGTTGTGCTAAAGAGGATTGTTCTG
AGTGGACACCCATTCAAAATTAACAGGCGCTCTGCTGTTGTTCGTTACATGTTCTTTAACAGGGATGATATCATGTGGTTCAAGCCAGTGGAGCTGCGAACAAAATGGGGTCGGAGAGGTCACATCAAGGAGGCCTTGGGAACACACGGTCACATGAAATGCGTGTTTGACAATCAGCTA
CGCTCTCAAGACACTGTGCTGATGAATTTGTACAAGAGAGTGTATCCTCGGTGGACGTATGACCCCTATGTGCCCGCGCCTTTAACTTGGGTGAAGAAAGAAGGCACTGTGGAAATGGAAGACTTGGATATGGAG
>ENSTNIP00000000520_TNIG
------------------------------------------------------------------CAACAGGGCCATAGATCCGGGGTTTATAAACAGAAAAATAAAGTCCACAAACATGGCAAACATCGAACGAAAGGTGAAATTGAAAGAGAAAACAAAGGGAGAGTATCAGTGACA
GCCCTTACCAAAAAACAGAGAAAAGAACAAAAGAAAATTGACCGAAGGAATAAAGCCAATCAGCTCCGCAGGAATAAAAAAGACATGGTCCTGATGGCAAAGAGACGTCTGGGAGGCAGGGATGGGCCTCCTCACCTGGTCGCCGTGGTGTCCCTCCACGCAGCAGCGGATGCAAGTGCT
GTCACAAAAATGCTTCGTAGGGAGACTGTGGGGGGTATCGTGCATCAGGAGCAGTGTGTCAGTGGACTTAGTGACAGTTTTGGGTTGATTCTGCCTCGTTTTAAACAAAGGTTCACCTTCCTACACCAGGACACAGCTGACATGCACTCCTTGCTGGATATGGCAAAGATTGCAGACAGC
CTTCTGTTTGTGCTGGACACCACTGAAGCTTGGGACATTTATGGAGACCACTGTCTGTCCTGCCTTTTTGCTCAAGGCCTCCCCAGCCACGCACTGGTGTGTCTTGGTGTGTCTGATCTTCCTGTGAAGAAGAGGGTTGAGGCCCGAAGAGCCCTCTCAAAGATCGCCGAGGTCCGTTTT
CCCGACACCCGTCTCTTCCCGCTCGATTCGGATCAAGACGCCACTCTCCTTCTGAGACATTTGGGCAGCCAGAAACAAAGAAAGCTTGGTTTCCGCTCCAGACGTTCTCATCTCCTGGCCCAGCGTGTCACATTTACCCCCAACAGCCACAGTGAGGGGTCCGGTGGTGGACCTAGTGGC
CTGGGCACACTTTGCGTGTCTGGTTATGTG---CGTGGGCGTCCTCTTCGGGTGGAC------------------------AGACTGGTGCACATCAGCGGACACGGGGACTTTCAGCTCAGTCAGATCGATGCCCCCTCAGATCCGTTGCCCCTCAACTTGACAACTAGCAGGTCAACT
AAACCAGGCAAGGGAGGAGACGTGGACATGCAG------GTCAGTGCTCAAGATGGAGGTGAAGATGAGGCT------CCAGTGCGAATCCTCATGAAGGCGGACCCGTCTGCTCGAGAGAGCCTGCAGGCTGAGGCCGAGGTCGATCCCATGGAAGGAGAACAGACGTGGCCGACAGAA
TCGGAGCTGCTGGAGGCCGAAGAGGCCAGGAAGAACAAACGAGTCATGAAGGTTCCTAAAGGAACATCAGACTACCAGGCCACGTGGATTGTTGACGAAGACGAG------------------------GACGAGGAGGTGAATGAAGAAAGCAGCGAGGAGGAG---------GATGAC
GAGGTGATGGATGACGCCATGGATGAAGGAGATGAGGACATTTGCTCTCAG------------------------------GAGCCAGGCTCTGGCCAGTCC---------------------------------------------TGCTCCACAGAGCGAGCGGGAGCAGATCAGCGC
TACGATGAGCACGTGGACGAAGCGGCAGAAGAAGAAGGGCTGAGGCGCTATCGCGAGGCTCGGGCCAATGAAATGTTTCCCGATGAGGTGGACACGCCCATCGACGCGGCAGCCAGGATCAGGTTCCAGCGTTACAGAGGCCTGAAAAGTTTTCGCACTTCACCCTGGGATCCCATGGAG
AACCTGCCACAGAACTATTCCCGCATCTTCCAGTTCCAGAACTTTGAACGCACCCGCCGCCGCATTTTGGCCGAGGCAGCGGCCGAGGAGGAGGGCGCCATGGTGGGCTGGTACGTTACTCTTCATATCATCGACGTACCTTCGTCTGTGATGGACAGCGTGCAGGCAGGCAGACCTTTG
ACCCTGGTGTCTCTCCTGCCTCATGAGCAGAAGATGTCTGTGATGCACGTCCTGGTGAGGAGACACCCCAGTAATACAGAGCCCATCAAGTCTAAAGAGGAGTTGGTGTTCCACTGTGGTTTCCGGAGGTTCCGCGCCTCTCCTATCTTCTCCCAGCACACCACAGCTGATAAACACAAG
ATGGAGCGCTTCCTGAGACCAGATGCCCCTACTGTGGTGTCTGTGTATGCTCCTATTACCTTCTCCCCAGCCGGAGTCCTGCTTTTCAAACAAAGGAGTGATGGCATCCAGGACCTCGTGGCTACAGGGAGTCTGCTCAGTTGTGATCCTCAACGCGTGGTGTTGAAGAGGATTGTCCTC
AGCGGACATCCGTTCAAAATCAACCGCCGCTCCGCCGTCGTCCGTTACATGTTCTTTAACAGAGATGATATTTTGTGGTTCAAGCCAGTGGAACTAAAAACTAAGTGGGGTCGCAGAGGCCACATCAAGGAGGCATTAGGTACACATGGACATATGAAGTGTGTCTTCGACAACCAGCTA
CGCTCTCAAGACACAGTTCTGATGAATTTATACAAGCGGGTATACCCACGCTGGACGTATGATCCCTATGTACCCTTACCTCTGACCTGGGTGAAAAAAGAAGGGACTGTAGAGCTGGATGACCTGGAGATGGAA
>anchovy.24042_ANCH
---------ATGTCGGGG---AAGAGTTTCCGAGTCAGTGACGGCGACTGGATTTGTCCAGATAAAAAATGCGGCAAT------------------------------------------------------------------------------------------------------
------------------------------GTGAATTTTGCAAGGAGGACCAGCTGCAACAGATGTGGAAGGGAGAAGACC------------ACAGAG---------------------------------------------------------------------------------
---GCAAAGATGATGAAAGCAGGTGGA---------------------------------------------------------------------------------------------------------------------------------------------------------
---------------------------------------------------------------------------------------------------------------------------------------ACAGAGATTGGAAAGACTCTG------------------------
------------------------------------------------------------------GCGGAGAAGAGCCGTGGCCTT---------------------------------------------TTCAGTGCCAATGATTGGCAATGCAAA---------------ACC---
------------------TGTGGCAATGTGAACTGGGCCAGGCGGTCTGAATGTAACATGTGTAACACACCCAAATATGCCAAGCTGGAGGAAAGAACGGGATACGGA------------------------------------------------------------------------
------------------------------------------------------GGGGGATTTAACGAG---------------------------------------------CGTGAAAAT------------------GTAGAGTACATTGATCGTGAG---------------GAA
TCGGACGGGGAATATGACGAGTTTGGCCGTAAAAAGAAAAAGTAC------------CGTGGCACAAGT------------------------------------------------------------TCGGGAAGCAAGTCCAAAGAAAGCTCGAAAAAA------------------
------------------------------------------------CCA------------------------------GAGCCTCCTCCACGCAAGGCTGCTGCTGCGGCTGCTGATGATGATGAGGAGGAGGAAGAAGAGCTGGGCTCCACGGATAAGGGTGGCGTAGACCAGCGC
TACGACGCCACCATGGACCCTGCGGAGGAGGAGGACGGCTTGAGGCGCTACCGCGAGGCCCGCGCCCACCAGCTCTTCCCCGACGAGATCGACACGCCGGTGGACGTGGCTGCCAAGACCAGGTTCCAGCGCTACCGGGGCCTGAAGAGTTTCCGGACGTCCCCGTGGGACCCTCTGGAG
AACCTGCCCTTCGACTACTCTCGCATCTTCCAGTTCCAGAGCTTTGAGCGCACGCGCCGCCGCGTCCTGGCCGAGAGCGCCGAGGAGGACGAAGGAGCCATGGTGGGCTGGTATGTGACCCTGCACGTCCTGGATGTGCCTCCCTCTGTGCTGGAGAGCTTCCAACAGGGCCGACCGCTA
GTGCTCGTCTCCCTGCTGCCACACGAACAGAAGATGTCCGTGATGCACATGTTGGTGCGGCGTCACCCCAGCAACACTGAGCCCATCAAGTCCAAAGAGGAGCTGGTGTTCCAGTGCGGGTTCCGGCGCTTCCGAGCCTCCCCCATCTTCTCACAGCACACCTCCGCTGACAAGCATAAG
ATGGAGCGTTTCCTGCGGGCCGACGCCCCGACGGTGGTGTCTGTGTACGCCCCCATCACCTTCCCCACCGCGGGGGTCCTGGTCTTCAAACAGAGGGACAATGGCATGCAGGACCTGGTGGGCACGGGTACTCTGCTGAACTGCGACCCGCGGAGGGTGGTGCTGAAGAGGATCGTGCTG
AGTGGACACCCCTTCAAGATCAACCGCCGCTCCGCAGTCGTCAGATACATGTTCTTCAACAGGGATGACATTCTGTGGTTTAAGCCAGTTGAGCTGCGCACCAAGTGGGGACGAAGAGGCCACATCAAGGAGGCCCTAGGTACACACGGCCACATGAAGTGTGTGTTTGACAGCCAGCTG
CGGTCCCAGGACACAGTGCTGATGAACCTCTACAAGAGGGTGTACCCCCGCTGGACCTACGACCCCCACGTGCCCCTCCCCCTGCCCTGGGTCAAGCAGGAGGTGGAGGTGGACATGAGCGAAATCGACATGGAG
>ENSTRUP00000011077_TRUB
---------ATGGCTGCG---ACGGAG---------------------------------GAAAAACAACAGGGCCACAGACCCGGCGCCTTTAAACAGAAAAATAAAGTCCACAAACATGGCAAACACCGAACCAAAGGGGAAGTTGAAAGAGAGAATAAAGGGAGAGTGTCAGTGACA
GCCCTCACTAAAAAACAGAGGAAAGAACAAAAGAAGATTGACAGAAGAAACAAAGCCAATCAGCTCCGCAGGAATAAAAAAGACATGATCCTGACAGAAAAAAGACGTCTGGGCGGCAGGGATGGTCCTCCTCACTTGGTCGCCGTGGTGTCCCTCCACACGGACGCGGACGCCAGCAGT
GTTACCAAAATGCTTCGTCGGGAGACCGTTGGGGGCATCGTGCACCAGGAGCAGTGTGTCAGTGGACTCGGTGACAGTTTTGGGCTGATTCTGCCACGTTTTAAACAGCGGTTCACCTTCCTACACCAGGACACGGCTGACATGCACTCCTTACTGGATATGGCAAAGATTGCAGACAGC
CTCCTGTTTGTGCTGGATGCTGCTGAAGGTTGGGACGATTACGGAGACTACTGTCTCTCTTGCCTTTTTGCTCAGGGCCTCCCCAGCCACGCACTGGTGTGTCTTGGTGTGTCTGACCTCCCTGTGAAGAAGAGGGTGGAGGCCCGGAGAGCCCTCTCAAAGATCGTCGAGGTCCGCTTT
CCCGACACCCGTCTCTTCCCGCTTGATTCGGATCAAGACGCAACTCTCCTCCTCAGACACCTGGGCAGCCAGAAACAGAGGAAGCTCGGTTTCCGGTCCAGACGTTCTCATCTCCTGGCTCAGTGTGTCACATTCACCCCCAGCGACCACAGTGAGGGGTCCGGTGGTGGTCCCAGTGGC
CTCGGCACTCTTTGCGTGTCCGGGTATGTC---CGTGGGCGCCCTCTACGGGTGGAC------------------------AGACTGGTGCACATCAGCGGTCACGGAGACTTTCAGCTCAGCCAGATTGATGCTCCGTCAGACCCGCTGCCCCTCAACTTGGCAACAGGCAGATCAAAT
AAATCAGGCAGGGGAGGAGATGTTGACATG------------------CAAGACGGAGGCGACAATGAGGCT------CCGGTACGGGTGCTCATGAAGGCGGATCCGACTACCCGGGAGAGCCTGCAGGCTGAGGCTGAGGTCGATCCCATGGAAGGAGAACAGACGTGGCCGACAGAA
TCGGAGCTGCTGGAGGCCGAAGAGGCCAGGAAGAACAAACGAGTCATGAAGGTCCCTAAAGGAACATCAGATTACCAGGCCACGTGGATCGTTGAT---GACGAC------------------------AACGGAGAGTTGAAGGAAGAAAGCAGTGAGGAGGAAGAGGATGATGACGAT
GAGATGCCGGATGAGGCCATGGATGACGAGGATGAG------------------------------------------------------------ACCTCAGAGGGG---------GAGGAGGAAGAGGAAGAAGAAGAAGAGGTTTGCCCCACAGAGCGAACTGGAGCAGATCAGCGC
TACGATGAGCACATGGATGAAGCAGCAGAGGAAGAAGGCCTGAGGCGTTATCGCGAGGCTCGGGCCAATGAAATGTTCCCCGATGAGGTGGACACGCCCATCGACGCGTCAGCCAGGATCAGGTTCCAACGTTACAGAGGCCTGAAAAGTTTCCGCACCTCACCCTGGGACCCCATGGAG
AACCTGCCGCAGAACTATTCCCGCATCTTCCAGTTCCAAAACTTTGAACGCACTCGCCGTCGCATTCTGGCCGAGGCTGCGGCCGAGGAGGACGGCGCCATGGTGGGCTGGTACGTCACCCTCCACATCATGGACGTACCCTCATCTGTGATGGATAGCGTGCAGGCGGGCAGACCTTTG
ACCCTCGTGTCTCTCCTACCTCATGAGCAGAAGATGTCTGTGATGCACGTCTTGGTGAGGAGACACCCCAGCAATACAGAACCCATCAAGTCTAAAGAGGAGCTGGTGTTTCACTGTGGGTTCCGGAGGTTCCGCGCTTCGCCCATCTTCTCTCAGCACACCACAGCGGACAAACATAAG
ATGGAGCGCTTCCTCAGACCAGACGCCCCCACCGTGGTGTCAGTGTATGCTCCTATTACCTTCTCTCCAGCTGGAGTCCTGCTCTTTAAGCAAAGGAGTGATGGCATCCAGGACCTGGTGGCTACAGGTAGCCTGCTCAGTTGTGATCCTCAGCGCGTGATGTTGAAGAGGATTGTACTC
AGCGGACACCCGTTCAAAATCAACCGCCGCTCCGCCGTCGTCCGTTACATGTTCTTCAACAGAGATGATATTTTGTGGTTCAAGCCAGTAGAACTAAAAACTAAGTGGGGTCGCAGAGGCCACATCAAGGAGGCATTGGGTACACACGGACATATGAAGTGTGTTTTCGACAGCCAGCTA
CGCTCTCAAGACACAGTCCTGATGAATTTATACAAGCGGGTGTATCCCCGTTGGACATATGACCCCTACGTACCCTCACCTCTGCCCTGGGTCAAGAAAGAAGGGACTGTCGAGCTGGATGACCTGGACATGGAA
>ENSDARP00000052644_DRER
---------ATGGCTGCAGGAGGAGAG---------------------------------CAACAGCAGCAGACACACAGACCTGGAGTTTATAAACAGAAAAACAAGCAGCACAAGCATGGAAAACATCGAACTAAAGGCGAGATCGGCCGGGAGAACAAGGGTAGAGTTGCTATTGTG
GCCCTCACCAAGAAACAGAGGAGAGAGATGAGGAAAAAGGACCGCAGGAACACGGCTAACCAGCTGCGTCGCAACAAAAAAGACTTGGTGCTGACGGAGAAGCGTAAACTGGGCAGCCGAGATGGACCTCCTCATCTGGTGGCAGTCATAGCACTTCATTCAAGAGTGGATGCTGGAGCT
GTCACAAAGATGTTGAGAGGGGAAGGAGTTGGTGGAGTGGTGCGTGAAGATCAAGGAGTCACTGGGGCCAAGGACAGCTTTGGTCTTGTTCTTCCTCGCTTTAAGCAGAGATTCACTTTCTACAGGCCAGACACGGATGACTTGCATTCACTCCTGGATGTGGCAAAGATTGCAGACAGT
TTGGTGTTTGTGCTGGATTCAAATGAAGGTTGGGATAGCTATGGAGAATACTGCCTGTCCTGTCTCTTTGCCCAGGGATTACCAAGTCATGCACTGGTATGTCAGGGAGTGGCTGATCTAGCAGTGAAGAAGCGCACTGAGTCCCGACGAGCTCTCTCTCGTTTGGTAGAGTCTCGTTTC
CCAGAAGCACGTCTCTTCCCTGTGGACTGTGATCAGGATGCCGTTTTGCTTCTACGGCACTTGTCAGCGCAAAAACAGAGGCGTCTGGGGTTCCGCTCTCGCCGCTCACACCTGCTGGCGCAGAGAGCCACATATGTCCCCAATAACAGCCAGAGCGGG---------------ACAGGG
TTGGGGACTCTCTGTGTGTCAGGATATATT---CGAGGCTGTCCTCTGCAAGTCAAC------------------------CGGCTGGTGCACATCACAGGTCATGGAGACTTTCAGCTCAGCCAGATCGATGCTCCAGCAGACCCTCTGCCAATAGTTCTGTCAACATCTCGACCAGCA
AAACCAGGACGA------GATGTGGAGATGATG------------------GACGGTGGAGATGGAGAGGTGAATGGGGATGTTCGGGTGTTGATGAAAGCAGACCCTGCTCAGAGAGAGAGCCTACAGGCAGAGGCAGAAGTCGACCCCATGGAGGGAGAGCAGACGTGGCCCACAGAA
GCAGAGCTGGAGGAGGCTGAAGAGGCCAGTAAGAAGAGGAGAGTGATGAAGGTACCGAAGGGGACATCCGACTATCAGGCCACATGGATTATTGATGAAAATGCTGAGGAGGAAGGGGATGGTGGTGATGATGGGGATGATGATGATGACAGCTGTGATGATGATGATGATGATGATGAT
GAGATGATGGACGATGAAATGGATGGA---------GATAATGAATCTCAG------------------------------GATGCCGGCTCTGAATGTGCTTCTGAAGGAGATGATGACGATGAGGAAGAAGAAGAAGAGGAGATCAGTTCCACCGGACGCACTGGAGCCGATCAGAAG
TATGACGAAGGCATGAACGAAAGCGAGGAGGGAGAAGGGTTGAGGAGATACAGAGAGGCACGTGCCAATGAGATGTTCCCTGATGAAGTTGACACTCCCCTTGATGTCCCATCCAGGACACGGTTTCAGAGGTACAGAGGTCTGAAGAGTTTTCGCTCCTCTCCATGGGACCCGCTAGAG
AATCTGCCTTCAAACTACTCGCGCATTTTCCAGTTCCAAAACTTTGAACGCATGCGGCGCCGAATACTAGCAGATGCTGCTAATGAGGAAGACGGAGCAATGGTGGGCTGGTATGTGACACTTCATATAGTTGACGTTCCTCCCTCAGTTATGGAGAGTTTTCAGACTGGTAAACCATTA
GTTCTGGTGTCCCTGCTGCCACATGAACAGAAGATGTCAGTTATGAATGTGTTGGTGCGGCAGCATCCCAGTAACACCGAACCCATCAAGTCTAAAGAAGAGCTGGTGTTTCAGTGTGGATTCAGACGCTTCAGAGCTTCAGCCATCTTCTCTCAGCACACTACTGGTGATAAACACAAG
CTGGAGCGGTTTCTTCGCCCTGATGCCCCTACAATCATGTCTTTCTATGCCCCTATTACCTTCCCCACCGCTGGAGTCTTGGTCTTCAAACAAAGAGACAATGGTATGCAGGATCTGGTGGCCACCGGTAGTCTTCTGAGCTGTGATCCTCGGCGTGTGGTGTTGAAGAGGATTGTGTTG
AGTGGACACCCTTTCAAAATCAATCGGCGCTCAGCTGTGGTTCGCTACATGTTCTTCAACAGAGATGATATTCTGTGGTTTAAGCCAGTAGAACTACGTACAAAGTGGGGCCGACGAGGACACATCAAGGAAGCTTTGGGCACTCATGGCCACATGAAGTGTGTGTTCGACAGCCAGCTG
CGCTCTCAGGACACTGTGCTGATGAACCTCTATAAGAGGGTTTATCCTCACTGGACGTACGACCCCTACGTTCCTGTCCCTCTGCCCTGGGTCAAGAGAGAAGAGCCGCCAGCGCTGGCTGACATAGACATGGAG
>ENSGACP00000014347_GACU
---------ATGGCTGCG---AATGAG---------------------------------GAAAAACAACAGGGGCACAGACCCGGCATATATAAACAGAAAAATAAAGGTCACAAACATGGCAAGCACCGAACGAAAGGTGAACTCGAGAGAGAAAACAAAGGGAGAGTGTCTGTGACG
GCCTTTACCAAGAAGCAGCGAAAGGAGCACAAGCGGATGGACAGAAGGCACAAAGCCAACCAGCTTCGCAGGAACAAGAAAGACATCGTTCTGACAGAGAAGCGACGTCTCGGCACCAGGGACGGACCCCCGCATTTGGTCGCTGTGTTGTCGCTCCATGCCGGAGTGGATGCCGCTGCT
GTTACCAAACTGCTACGAGGGGACGCTGCTGGGGGTGTCGTACATCAGGAGCGGTGTGTCAGTGGCATCAGTGACAGTTTCGGGCTGCTGCTGCCTCGTTTTAAGCAACGGTTCACCTTCATAAGCCACAGCACGGCGGACATACACTCCCTGCTGGATGTGGCAAAGATTGCGGATAGC
CTTGTATTTGTGCTGGACTCTGCTGAAGGTTGGGACAGCTATGGAGAATACTGTCTCTCCTGCCTCTTTGCCCAGGGACTCCCCAGTCATGCACTGGTGTGTCAGGGTGTGTCCGATCTCCCCGTTAAGAAGAGGGTTGACTCCAGGAGAGCTCTTTCAAAGATCACAGAGATCCGCTTC
CCTGATGCCCGTCTCTTCCCTTTGGATTCGGAGCAGGACGCCACTCTGCTTCTCCGACACCTAGGCAGCCAGAGACAGCGAAAGCTTGGTTTCCGCTCCAGGCGTTCCCATCTTTTGGCCCAGAATGTCACTTTTACACCCAACTGCCCCGCTGAGGGGACAGGTGATGGACCCACTGAC
CTCGGCACCCTCTGCGTCTCTGGCTACATC---CGTGGCCGCCCTCTACAAGTTAAC------------------------AGGCTGGTGCACATCAGTGGACATGGAGACTTTCAGCTCAGTCAGATTGATGGTCCACCCGATCCTCTTCCCCTCATCTTAACACCAGCCAGACCAGCA
AAGCCTGTTAAAGAAGGAGATGTCGACATGCTGGTAGGCTGTGTTCCACAGGACGGAGGTGAAGGCGAGGCT------CCAGTCAGGGTCCTGGTGAAAGCAGACCTGTCCTGCAGGGAGAGTCTGCAGGCCGAAGCGGAGGTGGACCCCATGGATGGAGAGCAGACGTGGCCAACCGAG
ACAGAGCTTTTGGAAGCTGACGAGGCCATTAAGAACAAACGTGTGATGAAGGTCCCTAAAGGAACATCAGATTACCAGGCCGCATGGATTCTTGATGAAGAGGAGGAGAAT------------------AACGGAGACCTGGACGAAGAAAGCAGTGAAGAGGATGACGATGATGATGAC
---ATGTTGGACGAGGCGATGGACGGAGAGGATGAGGACAATAACTCTCAG---------------------------------------------------------------------------------------------GTGTGCTCCACAGAGCGCACTGGAGCAGATCAACGC
TACGATGAGGACATTGATAAGGCTGCAGAAGAAGAAGGCCTGCAGCGCTACCGCGAGGCCCGAGCCAATGTGATGTTTCCAGACGAGGTGGACACTCCCCTCGACATGCCGGCTAAAATTAGGTTCCAGCGCTACAGAGGCCTAAAGAGTTTCCGCTCCTCGCCCTGGGATCCCATGGAG
AACTTGCCCGCCAACTACTCGCGCATCTTCCAGTTCCAGAGCTTTGAACGCACTCGCCGCCGGATACTGGCCGAGGCTGAAGCAGAGGACGAGGGGGCCATGGTCGGCTGGTATGTTACGCTGCACATCATCGACGTGCCTTTTTCTGTGATGGAGAGCGTCCACTCAGGCAGACCTCTG
GTTTTGGTGTCTCTCTTGCCGCATGAACAGAAGATGTCAGTGATGCACCTCTTGGTGAGGAGACACCCCAGCAATACAGAGCCGATCAAATCTAAAGAGGAGCTGGTGTTCCACTGTGGATTTCGGCGGTTCAGGGCATCTCCTATCTTCTCTCAGAACGCTTCTGCTGACAAGCACAAG
ATGGAGCGCTTCCTAAAGCCAGATGCCCCCACCGTGGTGTCTGTGTACGCTCCAATCACCTTCCCCCCTACAGGAGTCCTGCTCTTTAAACAAAAGAATGATGGCATCCAGGACTTGGTGGCCACTGGCAGCCTGCTCAGCTGTGACCCTCGTCGTGTCACGCTGAAGAGAATAGTGCTG
AGCGGACACCCGCTCAAAATCAATCAGCGCTCTGCGGTTGTCCGTTACATGTTCTTCAACCGGGATGATATCTTGTGGTTCAAGCCAGTGGAGCTGCGCACAAAGTGGGGTCGAAGAGGCCACATTAAGGAGTCATTGGGAACACATGGTCACATGAAGTGCGTATTTGACAACCAGCTG
CCCTCACAGGACACTGTCCTCATGAATTTGTTCAAAAGAGTGTATCCTCGCTGGACATATGACCCCTATGTGCCCATGTCTTTACCCTGGGTCAAGCGAGAGGTTACTGTGGAGATGGACGACTTGGACATGGAG
>ENSXMAP00000001401_XMAC
ATGGCGAAAATGGCTGCG---AATGAA---------------------------------GAAAAACAACAAGGCCACAGAGCCGGCGTTTACAAACAGAAAAATAAGGGACACAAACATGGCAAACACAGGACGAAAGGTGAAGTTGAAAGAGAAAACAAAGGCAGGGTGTCAGTGATG
ACCCTTACTAAAAAACAGAGGAAAGAGCTGAGGAAGATGGACAGACGACATAAAGCCAATCAGCTTCGGAAAACGAAGAAAGACCAGGTTCTGACGGAAAAGCGACGACTCGGCAGCAGGGACGGTCCCCCTCACCTGGTGGCCGTGGTGTCCCTGCATACCAACGCCGACGCCGGAGCG
GTTAGCAAGCTGCTACGTGGAGAAGGCGCCGGGGGCGTGGCGCACCTGGAGCGATGCGTCAGCGGCGTCGGAGATAGTTTCGGGCTGATTATGCCTCGCTTCAAACAGAGGTTCACATTTGTAAACCAGAGCACAGATGACATGCACTCCCTGCTGGATGTTGCCAAGGTTGCAGACAGC
CTGGTGTTTGTCTTGGACTCAACTGAAGGCTGGGACACTTACGGAGATCACTGTCTGTCTTGTCTCTTCGCTCAGGGCCTCCCCAGCCACGCTCTGGTGTGTCAAGGTTTGTCTGACATCTCAGTGAAGAAGAGGGTCGATTTCAGAAAAGCTCTGTCAAAGATCACAGAGGTCCGCTTC
CCGGACAGCCGCCTCTTCCCGTTGGACTCGGATCAAGACACCACCCTCCTCCTCAGACACCTGGGAAGCCAGAGGCAACGAAAGCTGGGCTTCCGCTCCAGACGCTCCCATCTTTTGGCTGAGCGCGTGGCGTTCACGCCAAATGACCCTGTGGAAGGGAGTGGCGGCGGGCCCAGCGGC
CTGGGGACCCTGCGCGTGTCCGGGTACGTC---CGAGGTCGTGCCCTCCACGCCAAC------------------------AGACTGGTGCACATCAGCGGGCACGGGGACTTTCAGCTGAGTCAGATCGACGCTCCGCCGGACCCTCTGCCCCTCAACCTGACCACAGTCAGAGCGACA
AAACCTGGAAGGGGAAGAGATGTTGAGATG------------------CAGGACGGAGATGGAAACGAGGCC------TCGGTGCGAGTGCTGATGAAGGCAGACCCGTCCAGCCGGGAGAGTCTGCAGGCGGAGGCGGAGGTGGATCCCATGGATGGAGAGCAGACATGGCCGACAGAA
CAAGAGCTGCTCGACGCTGAAGAGGCCAGAAAGAACAAGCGTGTGATGAAAGTTCCTAAGGGAACGTCTGACTACCAGGCCACATGGATCATCAACGAAGATGAGAAGGAG------------------GAGACAGAT------GAAGAAAGCAGTGATGATGATGATGATGGCAATGAC
---CTAATGGATGAAGCTATGGATGGAGAGGATGAGGAGAATCACTCTCAG------------------------------GAGACTGGTTCCCAAGCTGCTTCGGAG---------GACGAAGAGGAGGAGGAAGAGGAGGAGGTGTGCTCCACAGAGAGAGGTGGAGCAGATCAGCGG
TACGACGACAACATGGACGAAGCAGCAGAAGAAGAAGGCCTGAAGCGCTACCGGGAGGCGCGATCGCACGAGTTGTTTCCTGATGAGGTGGACACGCCCCTCGACGCTCCAGCTAGGATCAGATTTCAGCGCTACAGGGGCCTGAAAAGTTTCCGCTCCTCACCTTGGGACCCCATGGAG
AACCTGCCTCTGGATTATTCACGCATATTCCAGTTCCAGAGCTTCGAACGCACTCGCCGTAGAATCCTGGCGGAGGCTGCGGCCGATGAGGACGGAGCCATGGACGGCTGGTACGTCACGCTGCACATCATCGATGTTCCTTTCTCCGTCATGGAGAGCGTCCAGTCTGGCAAGCCCCTG
GTGCTGGTGTCTCTGCTGCCGCACGAGCAGAAGATGTCAGTGATGCACCTCTTGGTGCAGAGGCACCCCAGCAACACAGAGCCAATCAAGACCAAGGAGGAACTGGTGTTCCACTGTGGATTTCGAAGGTTTCGGGCCTCCCCTATATTCTCTCAGCACACTACAGCTGACAAGCATAAG
ATGGAGCGCTTCCTGAGGCCGGATGCCCCCACCGTGGTGTCGGTGTATGCCCCTATCACCTTCCCCCCTGCGGGAGTGCTGCTCTTCAAACAGAGAAATGACGGCGTCCAGGACCTGGTGGCTACAGGCAGCCTGCTCAGCTGCGACCCCCAGCGCGTCGTCCTGAAGCGGATCGTGCTG
AGCGGACACCCGTTCAAAATCAACAGGCGTTCAGCCGTCGTCCGCTACATGTTCTTTAACAGAGACGACATCATGTGGTTCAAACCGGTGGAGCTGCGGACAAAATGGGGCAGGAGAGGCCACATCAAGGATGCTTTAGGAACTCACGGTCACATGAAATGCGTATTTGATAATCAGCTT
CGCTCCCAGGACACCGTCCTAATGAATTTGTACAAGAGAGCGTATCCTCGCTGGACGTTCGACCCGTACGTTCCCCCGCAGTTGCCTTGGTTCAAGAAAGAGGTGACCATTGAAATGGACGACTTGGATATGGAG
