# Supplementary material for: Global expression pattern of genes containing positively selected sites in European anchovy (Engraulis encrasicolus L.) may shed light on teleost reproduction
Source: PLoS One. 2023 Aug 11;18(8):e0289940. doi: 10.1371/journal.pone.0289940 (PMC10420382; doi:10.1371/journal.pone.0289940)
Supplement: S1 File — (ZIP) [file pone.0289940.s008.zip › alignments/anchovy.2416_ANCH.fas]

>ENSONIP00000000534_ONIL
ATGCTCAGAAAAGGAAGGTCCCTCTCA------------------TACCAGGAG------------------------------------------TTCAATGATGATGAT---------------------------GATGACGGGGGG------------------------------
---GAGGAGGAAGAAGATGAAGATGAA---------------GGCAACGCACCGTCTCCAGTCTTTTTTGATGATGCCACTGAAGACCCGGAGCATGAGAAGCCTGATCGCAGCATC---TCACAA---------ACACAGGATGACGTTAGGGGGACCAATCCACATATGAGATTC---
---AGTAAAACCTGTCTGAAGAATTTCTTCACGGTGGTGCTCATCTTCATCTACCTGCTGCTGACTGCGGTGGCAGCATTCCTGGCCTACCAGACGATCTCTGACTTCTTGGAGAAACTAAACAACCCCGTTATGTCCGTCATTTACAAAGAAGTTGACTCATTTTCACCTCCTGGCATA
GCTCTGTACCCCGGCAAAGCCCAGCTGCTCAGCTGTAAACATCACTACCATGACTACATCCCACCTTTAGTGGACCCCGGAAAG---------------CCTCAAGAAGTAGACTGTAAGATGACAGAAGTGACCTACTTTGGGCCATTCGCGAACGAAACAGAGAAAAAAGCTCTGGTG
GTCCGCGGGCCATCTGACGTCCATAACAAAGAACTGATCTTCATGCAGTTCAGTCGCAATGAAACAGAGGAGGACTTCAGTGCCATCAATTACATGCTTTTTGCCAAGTTTAGTGACTTGATTGAC---------------------------AGTGCAAATAAATCCGAGTTTATGAGG
GACTGTGAGAGGAATTACTCCATGTGGACCTTCTCTGGAGGCTTCAGAACCTGGGTCAAAATGTCATTATTGACAACATCTGGGGTAAAAAATGAAGCTGTCGAGTTTCGACAAGAGTCTTCTGTGGTGAAATTCAACGATAAAAGGCCTGAAGCAGCGCAAACCGATCAGCTCTACTTT
GCCGTCTTTGAGTGGCGAGATCCTTTTATGCAGGAAATCCGATTGATAGTGACTGCGAATGCGTGGAGCTCTATAGCCATCCTCTGTGGGGTCTTCATGGCTCTCTTCAAAGCTGCCAATTTCGCCAAACTCACTATTAAGTGGACTATCAAGATGCGCAAGAGGCATCTGAGGAATAAA
GCA---CGGGAACTGAACCATGTAACC
>ENSTNIP00000013443_TNIG
ATGCGCAGGAAAGACAGTTTTCAATCA------------------TACCAAGAGATAATCAGTGTTAAAATGGTGATAATATTGCAAATGATCAATTTCATCGATGAAGAT---------------------------------------------------------------------
---GATGAAGATGACAAAGAAGAT------------------GGCGAC---------------------------------------------------------------GAAGGC---ATCCTG---------AACTTTTATGACAAGAAGGAAGGCGTCCAGTCGAGGAGATTC---
---AGCAAGCTGTGCGTGAAGAACTTCTTCACCGTGCTCCTCATCCTCATCTACCTGCTGCTCACCGCGGTGGCAGCGTTCCTGGCCTACCAGACCATCTCGGAAGTTCTGGAGAAGCTGAAAAACCCCGTCATGTCTGTTACCTACCAGGAGGTGGACTCCTTCCCACGTCCAGGAATC
GCTCTGTATCCCGGCAACGCACAGCTGTTGGGATGCAGCCATTACTACCACAATGACATCCCCCCGTTGGTGGACCCGGGCAAG---------------CCTCAGGAAATCGACTGCGTGGTGACAGAGGTCGCCTACGTGGGGCCGTTTTCCAGCAAAGCGGAGAAACGAGCTCTGGTG
ATCCAAGGCCCGTCTGAGGTCAGAAGCAAAGAGGTCGTCTTCATGCAGTTCAGTTCTAACGAGACGGGAGAGGACTTCAGCGCCATCCGTTACATGATCTTTGCTGATTTTAGTGACTTGATGGCC---------------------------AGTCAAAATAAATCGAGGTTCATGAGG
GAATGTGAGAGGAACTGCTCCAGGTGGACCTTCTCCGGAGGATTCAGAACCTGGGTGAAGATGTCTCTGGTGAAGACGTTCGGGAAACACAACGTATCTGTGGAGTTCCGCCAAGAGACGGCTGTGGTGAAGTTTAACGACCGCCGTCCTGCGTCGGAGCAGACGAACCAGCTTTACTTC
GCTGTTTTCCAGTGGCGGGACCCTTACATACAGCAGAACAAAATGATAGTGACAGCCAATCCCTGGAGCTCCATCGCCATTTTGTCCGGCGTCTTCATGGCTCTGTTCAAGGCCGCTAACTTTGCCAAACTCACCATTCAGTGGATAATCAGGATGCGTAAGAGGCACCTGAGGAATAAA
GAA---CGGGAACTGAACCCAGTCACA
>anchovy.2416_ANCH
---------------------------------------------------------------------------------------------------GATGGTACAGAGCCCACAGAACCTTATCAGCATTCTGCAGACGGCAAGGTG------------------------------
---GAGGCATCCCAGGCCAACGGGTCTGCA---------TTGCCTGAG---------------------------------------------------------------GACGACCCCAATGAGAAT------------------------------AGCCCCATACTGGCGCTG---
---GACAAGAACTGTTTGAAGAGCTTCTTTTCCTGCGTTCTTATTCTGATCTACCTCACCCTGACGACTCTGGCAGCGTTTTTAGCCTATCAAACCATTAGTGACTTTTTGCACAAACTACAGCACCCGGTGATGTCCGTCAGATACAAAGAAGTTGAGGAGTTTGACCCCCCAGGTATT
GCTCTTTATCCTGGAGCGGCAGAGCTGCTGAGCTGCAGGCACCACTACCATGACCACATCCCTCCACGATCCCTACAGACGAACAATACAGAAAAACAGCTCAGAGAGTCAGACTGCGTGATGGACATGGTCAACTATACAGACCCTTACTCAAACCAAACAAAGAGACAGGCCATGGTC
ATCCAGGGCCCCACTGATGTCCTGAACCGGGAGCTGATCTTCCTGCAGTTCAGTCGCAATGAAACGGAGGAGGACTTCAGTTACATCAGCTACATGCTGTTCGCCAGATACAGTGACCTGAACAAAAGC---------------------AAG------GACAAGGAGTCGTTCATGAGG
GATTGTGAAGCAAACTACTCCATGAGGACCTTCTCAGGTGGATTTCGGACCTGGGTGAAAATGTCTTTGGTCAAGACGTCAGGA---AGAAATGAATCTGTGGAGTTTCGCCACGAGTCCAGTGTTGTGAAATACAATGACCGAAGAAAACCTGACGAGAAAACAAATGAACTTTTCTTC
GTCGTGTTCCAGTGGCGAGATCCATTTATACAGGAAGTGAACGATATAATCACAGCCAATCCTTGGAACATGTTTGGCATTCTGTGTGGAGTCTTCATGGCTCTTTTTAAAGCTGCCAACTTCGCAAAACTCTCTGTTCGCTGGATTGTGAAAATCCGCAAGAGACACAAGAAAGCGAAG
AGAAGCAGGGAGCTAAACCAAGTAACC
>ENSTRUP00000019686_TRUB
------------------------------------------------------------------------------------------------------------------------------------------------------------------------------------
------------------------------------------------------------------------------------------------------------------TCT---TTGCTC---------ACAGATGACAACAGACAGGAGAGCTCCCGATCGCGGAGGTTC---
---AGTAAACTGTGCGTGAAGAACGTCTTCACCGTCCTCCTCATCCTCATCTACCTGCTGCTCACCGCGCTGGCGGCGTTCTTGGCCTACCAGACCATCTCTGAAGTCCTGGAGAAGCTGAAGAACCCCGTCATGTCCGTCACCTACCAGGAGGTGGACTCCTTTCCACGACCAGGAATC
GCTCTGTATCCCGGCAACGCTCAGCTGTTGAGCTGCAGTCACTACTACCACAACGACATCCCCCCTGTGGTGGAGCCGGGCCGG---------------CCTCAGGAGATCGACTGTGTGGTGACGGAGGTCACCTACGTCGGGCCCTTCTCCAGTCAAGGAGAGAAACGAGCTCTGGTG
GTCCGAGGCCCGTCTGAAGTCCGAAGTAAAGAGATGGTCTTCATGCAGTTCAGCTCTAATGAGACAGGAGAGGACTTCAGCGCCATCAGCTACATGATCTTTGCTGATTTCACTGACTTGATTGAC---------------------------AGTCAGAACAAATCAAGGTTTATGGGG
GAATGTGAGACCAACTGCTCCAGGTGGACCTTCTCTGGAGGCTTCAGAACCTGGGTCAAGATGTCTCTGGTGAAGACGTTCGGGAAACAAAATGACTCCGTGGAATTCCGTCAAGAGTCGGCCGTGGTGAAGTTTAACGACCGCCGTCCTGCGGCAGAGCAGATCAACCAGCTTTACTTT
GCTGTTTTCCAGTGGCGGGATCCTTACATACAACAGAATAAGATGATCGTGACGGCTAATCCCTGGAGCTCCATCGCCATTTTATCTGGGGTTTTCATGGCTCTGTTCAAGGCTGCTAATTTCGCCAAACTCACCATTCAGTGGATAATCAGGATGCGTAAGAGGCACCTGAGGAATAAA
GAA---CGGGAGCTGAAGCAAGTCACC
>ENSDARP00000129197_DRER
ATGCTGAGAAGAGACACATCGCGCTCT------------------TATCAGGAG------------------------------------------TTCAATGGAGAAGAGCGTCCTGAGACAGTAGAGTCCATTCGGGACAATGGTGTT------------------------------
---TCTGAAGTGGAGCAAGATGATGAAGCCTGCGATCCTTTACCAGAT---------------------------------------------------------------GAGGAC---AATGTGGAT------------------------------AGCAATCTAATGCCCATTGGC
TTCAACAAAGCTTGCCTGAAGAATGTTTTCACAGTAATCCTTGTCCTCATTTACTTGGCGCTCACGGCGGTGGCTGTGTTCTTGGCCTACCAAACCATTTCAGACTTCATGGACAAACTCAACCACCCAGTGATGTCCGTTTCATACAAAGAGGTTGAAGAGTTTGCTGCACCAGGAATT
GTTTTATTTCCTGGAAAGGCACATTTATTAAGCTGCATGCATCACTATCACGACAACATTCCACCTCTTGTTGCATTGGAAAAT---------------CTTGCGAAAAGAGAGTGTATGAAAGAGGAAGTCATCTACCATGGGCCGTATTCAAACCAGACAGAAAAGCGAGCTTTGGTG
TTCAGAGGGCCGACTGACGTGAGGAACCGAGAGCTTATATTCCTTCAGCTTAGCCGAAACGAAACAGAAGAGGATTTCAGCGCAATCAGCTATATGATTTTTGCTAAATTCAGTGACATGCTTGAAAGC---------------------TCA------GATAAAGCTGCATTTATGATG
GACTGTGAAAGGAACTACTCGATGTGGACCTTCTCTGGAGGCTTTAGGACGTGGGTCAAAATGTCTTTAGTCAGGACTTCAGGCAGAAGAAATGAATCAGTAGAATTTAGACAGGAGTCTAGTGTGGTGAAGTACATTGACAAAAGGCCTCCACTGGAGCAAACCAACGAGCTTTTCTTC
ATCGTGTTCCAATGGCGGGATCCATTTATACAGCAAGTTAAAGACATAGTGACAGCAAACCCGTGGAACACCATTGCCATTTTGTGTGGCGTCTTCATGGCCCTGTTTAAAGCAGCAGACTTTGCCAAACTCAGCATTAAGTGGATGATCCGAATCCGCAAAAGACACAAAAGGGCAAAA
ATG---AGAGAAATGAACCAAATCAGC
>ENSGACP00000006871_GACU
ATGCTGAGGACAGAAAGGTCCCGATCG------------------TACCGCGAG------------------------------------------TTTGTTGATAAAGAT---------------------------------------------------------------------
---GAGGAGGAGGAGGAGGAGGAGGAA---------------GGGGACAGGCCGCCTCGAGGCTTCTTCGACGATGCCGCTGAAGACCGCGAGAGCGAGGAGCCCAGCAAGGAGTCC---AGCAAGGGAACCTCACAAGCGGACGACAGCCGGGGGAGCGGCCCGCCGATGAGATTC---
---AGCAAAACCTGCCTGAGGAACTTCTTCACGGTGGTGCTCATCTTCATCTACCTGCTGCTGACCGGCGTCGCCGTCTTCCTGGCCTACCAGACCATCTCGGACTTCCTGGAGAAACTCAACCACCCCGTCATGTCCGTCACCTACAAAGAGGTCGACTCCTTCTCGCCACCAGGCATC
GCTCTGTATCCCGGCAAAGCTCGTCTGCTGAGCTGCAGGCATCACTACCACGACTACATCCCGCCTTTAGTGGACCCGGGGACG---------------CCTCAGGAAGGAGACTGCGTGATGGAGGACGTCACTTACGTCGGTCCCTTCGCCGAACAAAGGATGAAACGAGCCGTGGTG
GTCCGCGGCCAACAAGACGTCAGAAACAAAGAGGTGATCTTCATGCAGTTCAGCCACAATGAAACAGAAGAGGACTTCAGCGCCATCACTTACATGCTTTTCGCTAATTTCAGTGACTTGATTGACAGTGACGCTCGTGTTCTCCGACTCTCTAGTGCGAATAAGTCGGAGTTCATGAGG
GACTGCGAGAGGAACTACTCCATGTGGACTTTCTCCGGCGGGTTCAGGACCTGGGTCAAGATGTCTTTGGTGAGGACGTCCGGGAAGAACAACGAAGCCGTGGAGTTTCGGCAAGAGACGGCGGTGGTGAAGTTCAACGACAAAAGGCCCGAATCGGAGAGAACCAATCAGCTCTTCTTC
GCCGTCTTTGAATGGCGGGATCCGTACATGCAAGAAATCCGACTGATCGTCACGGCAAATCCCTGGAACTCTGTCGCCATTCTGTGTGGCGTCTTCATGGCTCTCTTCAAGGCGGCGAATTTTGCCAAACTCACGATTCAGTGGACAATAAAAATGCGAAAGAGGCATCTGAGGAACAAA
ACG---CGGGAACTGAACCAAATCCAA
>ENSXMAP00000009485_XMAC
---------------------CAGAGCGCTTTCCCGTTTCTTGTAAATAAACAG------------------------------------------TTCAACGATGAAGAC---------------------------GACGACGACGACAAAATCAGCGGTCCTTTGTCTCAAGACTCT
TTCGACGATGCTGACGAGGAGACGGTG---------------CCCGAG---------------------------------------------------------------GAGTCC---AACGGCAACGTCGGACAAGAGAATGACATGGGAGGGAACAGTCCACCGCGGAGATTC---
---AGCAAAACCTGCGTGAAGAACGTCTTCACCGTGCTGCTCATCTTCATCTACCTGGTGCTGACCGCCGTGGCGATTTTCCTGGCCTACCAGACCATCTCCGACTTTCTGGACAAACTCAGTCAGCCTGTCATGTCGGTCAGCTACAAGGAAGTGGACTCCTTCTCTCCTCCTGGTATC
GCTCTGTTTCCTGACGATGCTCAGCTGCTGAGCTGCAAACATCACTACCATGACAACATCCCACCTCTAGTGGACCCTGGTACG---------------CCTCAGGAAAGGGACTGTGAGATCACTGAGGTGACTTACTTTGGGCCGTTCACAGAGCACAAACAGAAACGGGCCGTGGTG
GTCCGTGGCCCGTCGGACGTGAAAAACAAAGAGCTGATCTTCGTGCAGTTCAGCCAGAATGAAACCCGGGAGGACTTCAGTGCCATTTCATACATGCTCTTTGCGAAGTTCAGTGACTTGATTGAAAGC---------------------TCAAGTGCGAACAAGTCAGCGTTCATGAGT
GACTGCGAGCGGAATTACTCCATGTGGACCTTCTCTGGAGGATTCAGAACCTGGGTCAAAATGTCTCTCGTGAAAACGTCCGGCAGACGCAGCGAAGCGGTGGAGTTTCGGCAAGAGTCGGGAGTGGTGAAATTCAACGACAAGAGGCCCGAATCAGAACAGACGGTTCAGCTCTTCTTT
GTTGTCTTTGAGTGGCGAGATCCTTACATTCAGGAAATCAGGCTGATCGTGACTGCGAATCCCTGGAGCTCCATCGGCATCCTCTGTGTCGTCTTCATGGCTCTCTTCAAGGCTGCAAATTTTGCTAAGCTCACCATAAAGTGGATTATTAAGATGCGCAAGAGGCACCTGAAGCATAAA
GCA---AGGGAGCTAAACCCGATAAAC
