# Supplementary material for: Global expression pattern of genes containing positively selected sites in European anchovy (Engraulis encrasicolus L.) may shed light on teleost reproduction
Source: PLoS One. 2023 Aug 11;18(8):e0289940. doi: 10.1371/journal.pone.0289940 (PMC10420382; doi:10.1371/journal.pone.0289940)
Supplement: S1 File — (ZIP) [file pone.0289940.s008.zip › alignments/anchovy.24175_ANCH.fas]

>ENSONIP00000001784_ONIL
------------------ATGGCTGGC------TGTACCTTTGTTGCCAGACTTTTGCCGTTG---GCGAGA---------------------GGCCGCTTT---TGTAATAACATGTCTCTCCCCGTACGCACAGCTACCCGTGCT---------------TTTTCCTGCACTTTAACT
TGTTCACAGCTTCAGCAAGTCCACGGGGTCAGCGCT------------------------------------------------------TTAACGGGGAAAGTGGACCGATTCGGTGGAGTGACAGTGAACCTGGCTGAGGTCGGACTGCCGGGTGACATCAGCGAGAGCTCATTCAGC
GGTTTACTGCAAGATTCTTTAGCCCAGTGGAAAGCAGAGGGGAAGGCAGCAGTGTGGCTTCGAGTACCCATCTCGCTGAGTCGATGTGCTGCCGCCGCCTCGGCTCACGGCTTCACCTTCCATCATGCCAGAAACGACTACGCCATGCTGGCTCTTTGGCTGGGAGAGGGGGAGAGCAGA
CTACCAGGTTTTGCAACTCACCAAATTGGAGTGGCAGGTGCAGTTGTTGATGAGTCCAATGCAAAGGTCCTTGTTGTCCAAGACAGAAATAAGACAAAGAATGCTTGGAAGTTTCCCGGTGGTTTGTCTGATCCAGGAGAAAATATTGGTACGACTGCTGTTCGTGAAGTGTTTGAGGAA
ACTGGTGTTCGCTCCGAGTTCAGATCTCTGCTAAGTATCCGGCAGCAGCACAACCACCCCGGTGCCTTCGGCATGTCTGACATGTACATCATCTGCCGTCTGAGCCCGCTAACCTACGAGATCAACTTCTGCACTCAGGAGTGTCTACGCTGCGAGTGGCTGGACATCAGCGAGCTGGCC
AAAACCAGCGAGACCACGCCCATCACCACTCGCTTAGCCAGTCTTCTGCTTCATGGCCTTGAGCACGGCTTTGATAAGATCGACCTCAACATGGAGGAGCTTCCTGCTGTTTACTCTGGGAGGTTTTACCAGTTATATTACAGACAGCTTCCC------------ACGATA---------
---CTAAAATTA---------
>ENSTNIP00000016044_TNIG
------------------------------------------------------------------------------------------------------------------------------------------------------------------------------------
------------------------------------------------------------------------------------------------------------------------------------------------------------------------------------
------------------------------------------------------------------------------------------------------------------------------------------------------------------------------------
------------------------------------------------------------------------------------------CAGACGAAGAACGCATGGAAATTCCCTGGCGGACTGTCTGACCTGGGAGAAAACATCGGGGTCACCGCGGTTCGGGAGGTCTATGAGGAA
ACCGGCGTGCGCTCCGAGTTCAGGTCTCTGCTCAGCATCCGGCAGCAGCACAACCACCCCGGCGCCTTCGGCATGTCGGACATGTACATCATCTGCCGACTCCGCCCCCTGACCTACGACATCAACTTCTGCGTCCAGGAGTGTGTGCGCTGCGAGTGGCTGGACCTGGCCGAGCTGGCC
GAGACCGCGGACGCCACGCCCATCACCTCGCGGGTGGCCAGGCTCCTGCTGCACGGCCTGGAGCGAGGCTTCCACACCATCGACCTCAGCATGGAGCAGATTCCTGCTGTCTACTCTGGGATGTTCTACCAGCTCTACCACCGGCAGCTTCCA------------CAGATC---------
---ACCAGATCC---------
>anchovy.24175_ANCH
------------------------ATG------GTACGGCTTTGTAGCCACTTGGTACCCGCCTTTGCCAGGATTATATCTAAACAAAATGTAAAATATGTATCTTGCGGA---------------------------TTGTCACAGAGGGCATTGCGCCCCTTCTCGTGTTTTGGTAAG
CAGTTCCAACTTCAGAAAGGGCACCCGGCGAGTTCT---------------------------------------------------GTTTTGGCAGGGAAAGTGGACCGGTTCGGAGGTGTGACTGTTCGT------------GACTTTCCACCTGACATCAGTGAACATTCTTTTAAT
ACCATTCTGAAAGATTCTCTGGCGTCATGGAGGCAAGAAGGCAAGATTGCTGTCTGGCTCCACGTTCCCATCTCCCTCAGTGGGCTGGCGGCAGTGGCAGCCACACATGGGTTCACCTTCCACCACGCCAGGCAGGACCAGGCCGTGCTGTGCCTGTGGATGGGAGAGGGGGAGAGCCGT
CTGCCTGGCTTTGCCACCCACCAAATCGGAGTTGCAGGTGCTGTTGTGGATGAGTCCAGTGGGAAGGTCTTAGTTGTGCAGGACAAGAATAAGACAAAAAATGCTTGGAAGTTTCCAGGGGGGCTTTCAGATCCAGGGGAAAACATTGGTAAG---------------------------
------------------------------------------------------------------------------------TATATTTCTTCCTCATACCGCACTGGGCATTAT---------------------------------------------------------------
---------------------------------------------------------------------------------------------------CTTTTTGCCGTTACAAATGGCAAA---------------------------------------------------------
---------------------
>ENSTRUP00000022396_TRUB
------------------ATGGCTGCT------TGTGCCTTCACGACCAGGCTTTTACCGTCT---GTGAGG---------------------AGACGGGTC---AGCAGC---------------------------AGCAGAGCTTCGGCTCTTCGGGTGTTTTCGTGCGTCGCCGCC
CGTTCTCAGCTGCACCGTGAGGACGGAGCGGCTGCA------------------------------------------------------CTGACGGGGAAAGTGGACCGGTTCGGCGGGGTGACGGTGAACTTGGGACGGATCGGGCTGCCGACCGACATCAGCGAGAGCTCGTTCAGC
CGGCTGCTGCAAGGCTCTTTGCTCCAGTGGAGAGCAGAAGGGAAAGCTGCGGTCTGGCTCCACGTGCCCATCTCGCTGAGCCGATGCGCCTCCGCCGCCGCCGCCCACGGGTTCACCTTCCATCACGCCAAAGACGACCACGCCGTTCTGACCCTCTGGCTGGGAGAAGGGGAAAGCAGG
CTGCCAGCGTTCGCCACGCACCAGGTTGGAGTCGCAGGCGCGGTTGTTGATGAATCCAGTGGCAAAGTTCTGGTTGTACAAGACAGAAATAAGACAAAGAACGCGTGGAAGTTCCCCGGAGGCTTGTCTGATCTAGGAGAAAACATCGGCGTCACTGCGGTCCGTGAGGTCTTTGAGGAA
ACCGGCGTGCGCTCCGAGTTCCGGTCTCTGCTCAGCATCCGGCAGCAGCACAACCACCCCGGCGCATTCGGCATGTCGGACATGTACATCATCTGCCGACTCCGCCCCCTGACCTACGACATCAACTTCTGCGTCCAGGAGTGTCTGCGCTGTGAGTGGCTGGACCTGGCCGAGCTGGCC
GAGACGGCCGACACCACGCCCATCACCGCGCGGGTGGCCAAGCTCCTGCTCCACGGCCTGGAACGCGGCTTCCACGCCATCGACCTCAGCATGGAGGAGATTCCTGCTGTGTACTCTGGGATGTTTTACCAGCTCTACCACCGGCCGCTTCCA------------CAGATC---------
---ACCAAATCC---------
>ENSDARP00000133374_DRER
ATGATGGTTTTGTGGATCATGTCAGCCGGGTTCTGTAGGGTCTCCTCTGGGTTGTGCAGGGTG---TCTTCT---------------------GGGTTCTTT---AGGGTC---------------------------ACTTCTGGCTCCTCC---AGGGCCTCATCTGTTTTC------
------------GGAAAGTTCCGGCTGGTCTCTGCTGGCTCTGCTCGCTTCTGCTCCGGCTGTGAGGAGCGGCTCTGTCCGCCTCTG---CTGGCCGGAGATGTTGATCGGTTTGGCGGCGTGACGGTGCGA------------GACTTTCCGCCGGACATCAGCGAGGAGGAGTTCAGT
GATCTGCTGAAGGTGTCTCTGCATCAGTGGCGTTCAGAAGGCCGTGTTGCAGTATGGCTCCATGTCCCCATCTCTCAGTCTCGTGTGTGTTCTGCTGCTGCACGTCACGGCTTCAGTTTCCACCACGCGCGCGGAGATCAGGCTGTTCTGAGCGTGTGGCTCGCGGAGGGGCAAAACCGG
CTGCCAGCATTCGCCACACACCAGGTCGGAGTCGCTGGTGCTGTTCTGGATGAATCCAATGGCAAAGTGCTCGTGGTTCAGGACAGAAATAAGACTAAGAATGCTTGGAAGTTTCCCGGGGGTCTTTCAGATCTCGGAGAAAACATTGCTGATACAGCAGTGCGGGAGGTGTTTGAGGAG
ACGGGCGTGCGCTCAGAGTTCCGGTCTCTCCTCAGCCTCCGCCAGCAGCACACTCACCCAGGAGCCTTCGGGATGTCTGACCTGTACCTGATCTGCAGGCTGCAGCCGCTCTCACACCGCATACACATCTGCACGCACGAGTGTCTGCGATGCGATTGGCTGGATCTGAGAGAGCTGGCG
GAGACCAGCGAAACCACACCCATCACAAGCCGCATCGCCAAACTGCTGCTGTACGGCCTGGAGAACGGCTTCCAGCACATAGACCTGCACATGGAGGAGCTGCCGGCCGTCTATTCTGGATTATTCTATCAGCTCTATCACAGACCCATGCCTGACGGTGGGAAACAGTAC---------
---TCTAAAGGGGCC---ATT
>ENSGACP00000022083_GACU
------------------ATGGCGGCC------------TTCGCTTCGAGGCTGTTCCCGGCG---GCGATG---------------------GGAAGGTTC---TGCGGC---------------------------GCGCGCTCACCTGCC---CGCGCGCTCTCGCGTACC------
------------CCGAAAGTAACCGGAACCGGCGCC------------------------------------------------------CTGGCGGGCCAGGGGGACCGATTCGGCGGCGTGACCGTGGACCTGGCCGACACCGGTCTACCGGAGGACGTCAGCGAAAGCTCGTTCGGC
AGATTGCTTCAAGGCTCGCTGGCCCAGTGGAAAGCCGAGGGGAAAGTGGCGGTGTGGCTCCGGGTGCCCATCTCCATGAGCCGGTGTGCCGCCGCCGCCTCCGCCCACGGCTTCACCTTCCATCACGCCAAACGGGACCACGCCGTGTTGGCCCTCTGGATGGGGGACGGGGAGAGCAGG
CTGCCGGGGTTCGCGACTCACCAAATTGGAGTGGCAGGTGCAGTTGTTGATGAATCGAATGGAAAAGTTCTTGTGGTCCAAGACAGAAACAAGACAAAGAATGCGTGGAAGTTCCCCGGCGGCTTGTCTGATCCGGGAGAAAATATCGGGGCCACCGCTGTCCGGGAAGTCTTTGAGGAG
ACCGGCGTCCGCTCCGAGTTCAAGTCGCTGCTCAGCATCCGGCAGCAGCACGACCACCCCGGCGCCTTCGCCATGTCGGACATGTACATCATCTGCCGGCTGCGCCCGCTCAGCTACGACATCGACTTCTGCACCCAGGAGTGTCTGCGCTGCGAGTGGCTGGAGCTGGCCGAGCTGGCC
CGGACGGACCGCACCACGCCCATCACCTCCCGCGTGGCCCGGCTCCTGCTGCGCGGCCTGGAGCGCGGCTTCGGCGAAATCGACCTGGTCATGGAGGAGCTGCCCGCCGTCTACTCGGGGGTGTTTTACCAGCTGTACCTCAGGCCGCTGAAA------------GGTTTG---------
---ACACGAGCG---------
>ENSXMAP00000018405_XMAC
------------------ATGACCGCC------TATGCCTTCCTGTCCAGACTGTCCCCTCTG---CTCAGA---------------------GGCCGGTTCGGTTGTAAA---------------------------GTTCGGGCG---------------ATTTCATGCACTGTCACC
TGCTCCCAGCTCCACAAAGTGGAGGGACCCGGCGGT------------------------------------------------------TTGACAGGCAAAGTGGATCGGTTCGGTGGTGTGACAGTGAACCTGGCTGAGGTCGGACTCCCGGTGGACATAAGCGAAGATGCATTCAGC
AGATTGCTGAAAGACTCTCTGGTCCAGTGGAAAGCTGAAGGGAAGATGGCGGTGTGGCTACAAGTTCCCATCTCACTGAGTCGATGCGCCGCTGCAGCAGCGACTCACGGCTTCACTTTCCATCACGCCAAAAGCGACCACACCATGCTGGCTCTGTGGATGGGAGAAGGAGAAAGCAGG
CTGCCGGGGTTTGCTACTCATCAGGTTGGAGTGGCAGGTGCGGTCCTTGATGAGTCCACTGGAAAAGTTCTGGTTGTCCAAGACAAAAATAAGACCAAGAACGCCTGGAAGTTTCCTGGCGGCTTATCCGATCCAGGAGAGAATATCGGTTCCACCGCTGTTCGTGAAGTGTTTGAAGAG
ACAGGGGTGCGCTCCAAGTTCAGGTCCCTGCTCAGCATCCGGCAGCAGCACCAGCACCCGGGCGCCTTCGACATGTCGGACATGTACCTCATCTGCCGGCTGAGCCCGCTCACCTACGACATTAACTTCTGCCCTCACGAGTGTCTGCGCTGCGAGTGGCTGAGGGTGAGCGAGCTGGCC
GAGACCAGCAGCACCACGCCCATCACGGCCCGCGTCGCCCGGCTGCTGCTGCACGGCCTGGAGCACGGCTTCGACAAGATCGACCTCAAAATGGAAGAGCTGCCGGCCGTCTACTCTGGGATGTTCTACCAGCTGTACCACAGACAGCTTCCT------------GTTTTCACTTACTCA
GGATTTAAACTGACTCTGATT
