# Supplementary material for: Global expression pattern of genes containing positively selected sites in European anchovy (Engraulis encrasicolus L.) may shed light on teleost reproduction
Source: PLoS One. 2023 Aug 11;18(8):e0289940. doi: 10.1371/journal.pone.0289940 (PMC10420382; doi:10.1371/journal.pone.0289940)
Supplement: S1 File — (ZIP) [file pone.0289940.s008.zip › alignments/anchovy.24208_ANCH.fas]

>ENSONIP00000013705_ONIL
ATGGTGAAGCCAGACATCCACACTCTGGCCCACCACCTGAAGCAGGAGCGGCTGTATGTGGCATCAGAGAAGCAGCTGATCCAGAGGCTCAACAGTGATGTGCTGAAGACGGCTGAGAGGCTGTACCGCGCTGCATGGATTGCAAAGCAGCAGCGCATCAACCTCGATCGTCTCATTCTC
ACTAGTGCGGAGGCCTCTCCGGCTGAATGCTGCCAACATGCCAAAATGTTGGAAGATACACAGTTTATTGATGGCTACAAGACTCTGGGCTTTCATGAAACAATCTATGGAGAGTTCTTGGCCAGGTTGAGGGAGAATCCCCGGCTGGTTGCATCCTGCTTGGTGGCAGGAGAGAGGCTG
AACCAGGAGCACACTCAAGGCGCCATATATACAGTCTTCACCTCACTTTATGGCAACTGTATCATGCAGGAGGATGAGAGCTACCTACTACAGGTGTTGCGGTACTTGATAGAGTTTGAGCTGAAGGAGAGTGACAACCCTCGTCGTTTACTCCGACGGGGAACCTGTGCCTTCAGCATA
CTGTTCAAGCTCTTCTCCGAGGGCCTTTATTCCGCCAAGCTCTTCCTCACTGCCACCCTACATGAACCTATTATGCAGCTTCTTGTTGAAGATGAGGACCACCTGGAAACGGACCCAGCCAAGGTGACGGAGCGCCTCACTCCGGCCCAGCAAGAGCGC---TTCGGAGAGAAAGGCTCT
GAGGGCTACAAGCAGAGGGTGCAGGCAGCTGTGGAGGCGAACGAAGCCAAGCTGGTCGCTCTGGTCAACAAGTTTATCGGTTACTTGAAGCAGAACACCTACTGCTTTCCCCACAGCCTGCGCTGGATCGTGTCCCAGATGTACAAGACTTTGTCATGCGTAGAGCGTCTTGAGGTGGGA
GAGGTGCGCACCATGTGTACAGATCTGCTGCTGACCTGCTTCATTTGTCCAGCTATAGTTAACCCAGAGCAGTATGGCATTATCTCAGACGCACCGATCAATGAAGTGGCTCGCTTCAATTTAATGCAGGTGGGGCAACTTTTGCAGCAGTTGGCAATGACCGAC---GATGATGCAGAC
CCAAGGCGGAAAAGCAGTTTGTCTAAGTTTGATAAGAGTTGTGTTGCTGCTTTTCTGGACGTGGTGATTGGCGGAAGAGCAGTTGAAACTCCACCCATGTCCTCAATGAATCTTCTAGAAGGCCTCAGTAGGACTGCAGTCTATGTTACTCATAATCAGCTGCTTTCTCTGGTGGAGTTT
GTTCGAGGCTTGATGACAGGGGACCACCTTAGAGAGGAGGAGCACATGGCATTGGAAACCCTGCTGGCCAATGTGCCT---------CAGTCTCGAACTGTTAAGAGCAACAGCCTGGAGCTCACTCCATCCAACACCCCTCAGCTCTCTCCAGCTACCACTCCTGCCAACAAGAAGAAC
AGACTTCCTATAGCATCT------------------------------------------------------------------------------GCTCGAAGCCGGAGCCGTTCCAACATAGCCCAGGAGGGGGAGGCAGAGGCCAGCTCCCAAGAGTCCCTACAGGAGCTGGTACCA
GAGGAGGTGCTGGTAATTTCATTGGGAACTGGTCCTCAGACTGTCCCTGGGATGATGTCAGAGAATGAGGTTTTGAAT---CAGATGGCTGATGGGGCCCAGGTGGATGGCCATGCTGATGACACTAAGCTGCATGGAAAACCAGACAAAACGTTGCGCTTCTCTCTGTGCAGTGACAAC
TTGGAAGGAATCTCAGAG---GGCCCTTCAAATCGTTCTAATTCTGTGTCATCTCTGGACCTGGAGGGAGAGTCTGTTTCTGAGCTGGGAGCTGGCCCATCAGGGAGCAACGGGGTAGAGGCTCTGCAGCTTTTGGAGCATGAACAGGCCACGACACAGGACAACCTCGATGACAAACTA
CGCAAATTTGAAATCAGAGACATGATGGGTCTGACAGATGACCGGGACATCTCCGAGACGGTCAGTGAAACCTGGAGCACCGACGTGCTCGGCAGTGACTTTGACCCCAATATGGACGAAGATCGGCTACAGGAAATAGCA------GGGGCAGCTGCGGAAAATATGCTCGGCAGCCTG
CTGTGTCTTCCTGGCACGGGTTCAGTTCTGCTGGACCCCTATGGTTCCACCATCTCAGAGACCACAAGCGAGGCCTGGAGTGTAGAGGTCCTGCCTAGTGACTCAGAAGCCGCAGACCTGAAGCAGGAGGAGCGTCTGCAGGAGCTG---GAGAGCTGCTCTGGGGTCGGCAGCACCTCA
GATGACACCGAGGTC---AGAGAAGTGAGCTCGAGACCCAGCACACCGGGCCTCAGCGTCGTCTCGGGTATCAGTGCAACGTCAGAAGATATCCCCAACAAGATTGAGGATCTGAGGTCAGAGTGCAGCTCGGACTTCGGAGGGAAGGACTCTGTGACCAGTCCAGATGGGGAGGAGTCA
GGCCACGGAGCACACCATCTGACATCTCCACCTTCACAGGCCGATTCCTTGCTGGCCATGTTTGATCCCCTCTCCACCGCCGAAGGCTCCTCCACGGGAACAATAGTGAGGCCAAAAGTGCACTATGCCAGGCCCCCTCACCCCCCTCCCGATCCTCCCATCCCTGAAGCCAGTGCCCTG
GGG---CAG---GAGACTCGCCACTCTCTTTTCACGCCCCACTGCTTGGCCCAGTCT------------------GAGCTGGAACAC---ACCAAGCAGCGCCACTCGTTCCCTGACAGGCTGGTCCGCAGCCGCAGCTCTGACATCGTGTGCCCAGGTCGCCGGCCCACGAGTGACCCC
GGCCTTAACCGGCGGGTAGCAGTCGAAGAGCGCGACCCC------------------------------GCCGGGGCCTTCGCCTTA---------------------------------------------GGTCCATCCTCATCTCCCAGCAAGGACTCCCTGAAAGGAGAGGTTGAG
GATAGAAAAGACAGTGACGATGAGAAGTCTGATCGCAACAGGCCGTGGTGGAAGAAACGTTTTGTGCCAGCCATTCCCAAA---------------------------------GCTCCAATTGCAGCATTTAGGAAAAGGGACAAACAAGAGAAAGATGAAGTTGTCCACAAT---ATC
------------------------CCGCAAGCTTTCCCCCTCACAGATGACCCG---TTGCTCAGAACGAGCACTCAAGCCCAGGCAGCTGAGGACATCCTGGACAAATACAGGAACATT------------AAAAGGATCAGCCCGAGTGATGGAGCCACAGCCGGAGCCTCCTATGAT
GGTGCAGGA------------GGTCGGAGCAGAGGAAAAAAAATCAAAACACCATCCATTCACAAGAGGTACACCTGCAGGAGACATAATAAA---GACAATGTGCATGACGCTCAGAGAGAAGACACTTTGCAGAACATTTCTGCAGATGATCTCCCAGACTCAGCCAGCCAGACGGCA
CAACAGCACGAAACAAAGTTCTCTTTCAGTGATGCAAAGAAGAAGTTGAGGTTGGCTTTGTGTTCTGCAGACTCAGTGGCTCTGCCTATCATGGCTCCTGCAACCACTCGGAATGGGCTTCCTGATCACATGGATCCTGAAGAAAATGAGATCGTCTGCTTCCTGAAGATCCAGTTAGCA
GAAGCCATCAACCTTCAGGATAAGAACCTGATGGCCCAGATCCAGGAGACCACTCGGTGCGTCAGCCGCTTTGACGCGCGCACCTGCAGGAAGCTGCTCGCTGCCATTGCAGAAGATTACAGAAAGCGGGCACCATACATAGCCTATCTAACCAGGTGTCGTCAGGGCCTGCAGACCTCT
CAGGCCCATTTGGAGAGGCTCCTCCAGAGGGTGCTAAGAGACAAGGAGGTGGCAAACCGCTACTTCACTACAGTCTGTGTTCGACTTCTCCTCGAGCATATGGAGTGTAAGATGCTCGATTTCATTAAAGCGTTCCAGGGGTGCACAGCAGCCGACGACAAGACAGCAGCAGTGGAGGAT
TTTCTGCGCTACTTGTACGGCGCCATGGCCCGTGATGCCATTTGGCAGTATGCAAGCGAGGACCAGCTGCAGGATGCCCAGATGGCTATCGAACGCAGTGTTATGAACCGCATCTTTAAACTGGCCTTCTACCCCAATCAGGATGGAGATATTCTCAGAGACCAGCTTTTCCATGAACAT
ATCCAGCGACTCTCAAAAGTTGTGACAGCAAATCATAAAGCTCTTCAGATCCCAGAGGTTTACCTGAAGGAAGCTCCCTGGCCTTCTGCACAGTCCGAGATTAAGAGCATCAATGCATACAAGACGCCACGAGATAAAGTCCAGTGTATACTGCGGATGTGTTCCACCATCATGAATCTC
CTCAGTCTGGCCAACGAGGATTCTGTCCCTGGAGCAGACGACTTTGTTCCCGTGCTCGTCTTCGTCCTTATTAGGGCAAACCCGCCCTGCCTGCTGTCCACCGTTCAGTACATCAATAATTTCTACGCCAGCCGGCTGAGTGGGGAGGAGTGCTATTGGTGGATGCAGTTCACCGCGGCG
GTGGAATTCATTAAGACCATCGACGATCGCAAG
>ENSTNIP00000009812_TNIG
ATGGTAAAGCCAGACATCCACACTCTGGCCCACCACCTGAAGCAGGAGCGGCTTTACGTGGCGTCAGAGAAACAGCTCATCCAGAGGCTCAACAACGACGTGCTGAAGACGGCTGAGAAGCTTTACCAGGCAGCATGGATCGCCAAGCAGCAGAGGATCAACCTGGATCGCCTTATTCTC
ACAAGTGCGGAAGCTTCTCCAGCTGAATGTTGCCAACATGCCAAAGGGTTGGAAGACACGCAGTTTGTCGATGGCTACAAGTCTCTGGGCTTTCAGGAGATGATCTATGGTGAGTTCCTGGCCAGGTTGCGGGAGAACCCCAGGCTCGTGGCATCCTGTTTGGTGGCAGGAGAGAGGCTG
AATCAGGAGCACACGCAGGCTGTCATTCACACTGTCTTCACCTCACTTTATGGAAACTGTATCATGCAGGAGGATGAGAGCTTCCTGCTACAGGTCTTGCGATATCTGATAGAGTTTGAACTGAAGGAGAGTGACAACCCTCGCCGCCTGTTGCGAAGGGGAACATGTGCCTTCAGCATC
TTGTTCAAGCTATTTTCCGAGGGCCTCTACTCCGCCAAGGTCTTCCTGACAGCCACCCTTCACGAGCCCATTATGCAGCTGCTAGTTGAAGATGAAGATCACCTGGAGACCGATCCAGCCAAAGTGCTCGAACGGCTTACTCCGACCCAACAAGAGCAG---TTTGGAGAGAAGGGCTCT
GAAAGCTACAAACTACGAGTGCAGTCTGCTGTTGATGCAAATGAAGCCAAGTTGGTAGCCCTGGTTAACAAGTTCATCGGCTACCTGAAGCAGAACACGTACTGCTTCCCCCACAGCTTGCGCTGGATTGTCTCTCAAATGTACAAGACTTTGTCATGTGTGCAGCGCTTTGAGGTGGGC
GAGGTGCGCACCATGTGTACCGACCTGTTGCTCACCTGCTTCATCTGTCCCGCCATCGTTAATCCTGAGCAGTATGGTATCATCTCGGATGCTCCGATCAATGAAGTGGCCCGTTTCAACCTCATGCAGGTGGGGCAGCTTTTGCAGCAGCTGGCCATGGCT------GATGATGCAGAC
CCAAGACGGAAAAGCAGTTTGTCCAAATTTGATAAGAGTTGTGTTGCTGCCTTCTTGGATGTGGTGATTGGTGGAAGAGCAGTAGAGACTCCACCAATGTCCTCAATGAACCTCCTGGAAGGTCTCAATAGGACCGCAGTTTATATGACACATAATCAGCTTTTCGTGCTGGTGGACTTT
GTGCGCAGC---ATGGCGGGAGACCATCTTCGGGAAGAGGAGCACATGGCACTGGAGACGTTGCTTGCCAATGTGCCA---------CAGAACCAAACTGTTAAGAGCAATAGTCTGGAGCCAACGCCTTCCAACACCCATCAGCTCTCGCCAGCTACCACCCCTGCTAACAAGAAGAAC
AGGCTGCCCATAGCATCT---------------------------------------------------------------------------------CGCAGTCGCAGTCGCAGCAACATATCCCAGGAGGGGGAGTTGGACGGCAACTCGCAGGAATCACTGCAGGAGCTGATGCCG
GAGGAAGTGTTGGTGATTTCACTTGGAGTCAGTCCTCAGAGTGTCCCTGGGATGATGTCAGAAAATGAGGTTTTGAACTTGCAAATGTCTGATGGAGCCCAGGGGGACGGTCACACCGATGACACTAAGCTTCATGGCAAACCCGACAAAACTCTGCGATTTTCGCTGTGCAGTGACAAC
TTGGAGGGGATTTCAGAG---GGTCCGTCCAATCGTTCTAATTCTGTTTCGTCTCTGGACCTGGAGGGAGAATCCGTTTCTGAGCTAGGAGCTGGGCCATCAGGGAGTAATGGAGTAGAGGCTCTGCAGCTTCTGGAACATGAACAAGCCACCACTCAGGACAATCTGGACGACAAACTG
CGCAAGTTTGAGATCAGAGACATGATGGGTCTGACTGATGACCGCGACATCTCTGAAACGGTCAGTGAAACCTGGAGCACTGATGTGTTGGGCAGCGACTTTGACCCCAACATGGATGAAGATCGGCTGCAGGAAATAGCAGCTTCAGGGGCGGCTGCAGAAAACATGCTGGGCACCCTA
CTGTGTGTC---GGGCCAGGTTCGGTTCTACTGGACCCCTACGGCTCCACCATCTCTGAAACCACAAGTGAAGCCTGGAGCGTGGAGGTCCTTCCCAGTGACTCTGAAACCCCAGACCTGAAACAAGAGGAACGCCTGCAGGAGCTAGGAAAGTCCTGCTCCGGGGTTGGCAGCACCTCC
GACGACACGGAGTGTCCGAGAGGTCTAGCCTCCAGACCGAGCACGCCAGGTCTCAGTGTTGTCTCAGGTATCAGCGCAACCTCAGAAGACATCCCTAACAAGATTGAGGACCTACGGTCAGAGTGCAGCTCAGACTTTGGGGGAAAGGATTCTGTGACCAGTCCGGATGGGGAGGAATCA
GTCCACGGAGCACACCATCTGACGTCTCCACCCTCCCAAGTTGATTCTTTATTGGCCATGTTTGATCCTCTCACCTGT------GGATCCTCCACCGGAACAATAGTGAGGCCTAAAGTGCACTACGCCAGACCTACTCATCCTCCGCCTGATCCTCCCATC---GAAACTAGCATGCTG
GGAGGGCAG---GACATCCGCCACTCCCTCTACATGCCCCACTGCCTGACCCAGGCC------------------GATTTGGAACAC---AACAAACAACGCTACTCATTCCCAGACAGGCTCGTCCGCAGCCGCAGCTCTGACATCGTCTGCCCAGGCCGGCGGCCCACAAGCGACCCC
TGCCTCAACCGGCGGGCAGCGGTTGAAGAGCGGGAACCT------------------------------GCCGGTGCCTTCGCCCTT---------------------------------------------GGACCAACCTCTTCACCCAGCAAGGACTCCTTGAAAGGAGAGGTTGAG
GATAGAAAAGACAGCGACGATGAGAAGTCTGACCGTAACAGACCATGGTGGAAGAAACGCTTTGTGTCAGCGATTCCCAAA---------------------------------GCTCCAATAGCAGCTTTTCGGAAAAAGGACAAGCAGGAGAAAGAAGACATTGCCCCAGACCGCATC
------------------------CCACAA---------------GAGGACTCA---TTACTCACACAGAGCAGCCAAGTGCAGGCAGCTGAAGACATCCTGGACAAGTACAGGAATATT------------AAGAGGACCAGTCCAAGTAACGGCGCTACGGGTGGGACCTCTTACGAC
GGGACAGGA------------GACCTTTGTGGG---------------------------------------------------------GAG---GATGCGGTG---------------CCTGATTCCATGCAGAACATTTCCACAGATGACCTTCCAGACTCGGCCAGCCAGACAGCC
CAGCAGCACGACTCAAAGTTCTCTTTCAGTGATGCAAAAAAGAAGTTGAGGTTGGCATTGTGCTCAGCAGACTCTGTGGCATTGCCAATCATGACTCCCGCTACCACACGAAATGGACTGCCCGATCACATGGAGTCTGAAGACAATGAGATTGTCTGCTTCCTGAAGGTGCAGCTAGCA
GAAGCCATCAACCTTCAGGATAAGAACCAGATGGCCCAGATCCAGGAGACCACACGTTGCGTCAGCCGCTTCGATGCACGCATCTGCAGGAAGCTGCTGGCTGTCATTGCTGAGGATTACAGAAAGCGGGCTCCATACATAGCCTACCTCACTCGGTGTCGTCAGGGGCTGCAGACTGCA
CAGGCTCATCTGGAGAGGCTCCTCCAGAGGGTGCTGAAAGACAAAGAAGTGGCTAACCGCTACTTCACAACCGTCTGTGTCCGGCTGCTTCTAGAACACATGGAGTCCAAGATGCTCGACTTTATTAAAGCGTTCCAGGGGTGCACGGCAGCGGACGACAAAACGGCAGCAATGGAGGAT
TTTCTGCGGTACTTGTACGGTGCCATGGCCTCTGATGCCATTTGGCAGTACGCTAGTGAGGAGCAGCTGCAGGATGCCCAGATGGCCATCGAGCGCAGTGTTATGAATCGCATCTTCAAACTGGCCTTCTATCCCAACCAGGATGGAGACAGTCTCAGAGACCAGCTGTTCCATGAACAC
ATCCAGCGGCTCTCCAAAGTTGTAACAGCCAATCACAAAGCTCTTCAAATCCCAGAGGTATATTTGAAGGAGGCCCCCTGGCCCTCTGCTCAGTCTGAGATCCGGACCATTAATGCTTACAAGACTCCTCGAGATAAGGTCCAGTGCATTCTGCGCATGTGTTCCACCATCATGAACCTC
CTCAGTTTGGCCAATGAAGACTCCGTCCCTGGAGCGGACGACTTTGTCCCTGTACTTGTGTTTGTCCTCATAAGGGCAAACCCGCCCTGCCTGCTGTCCACTGTTCAGTACATCAATAATTTCTACGCCGGTCGGCTGAGTGGGGAGGAGAGCTATTGGTGGATGCAGTTCACCGCGGCG
CTGGAATTCATTAAGACCATCGACGATCGCAAG
>anchovy.24208_ANCH
ATGGTGAAGCCGGACATCCTGACGCTAGCGCACCACCTGAAGCAGGAGCGTCTCTACGTGGCGTCGGAGAAACAGCTGATCCAGCGGCTGAATAACGACGTCCTGAAGACGGCCGAGAGGCTCTACAGGGCAGCATGGATCGCAAAACAGCAGCGGATCAACCTGGACAGACTCATATTC
ACCAGTGTTGAGGCGTCCCCTGCTGAGTGCTGCCAGCATGCGCGTGTGCTGGAGGACACCCAGTTTGTAGACGGCTACAAGACACTGGGCTTCCAGGAGAGTCTGTATGGGGAGTTCCTGTGGCGCCTGAGGGAGAACCCTCGCCTGGTGGCCTCATGCCTGGTGGCCGGGGAGAGGCAC
GGACAGGAGCACACACACTCCGTCACACACACCGTCTTCACGTCACTATACGGCAACGGCATCATGCAGGAGGACGAGAGCTACCTACTACAGGTGCTGCGTTACCTGATAGAGTTCGAGCTGAAGGAGAGTCCTGATCCGCGTCGTCTGCTGCGTCGCGGCACGTGTGCGTTCAGCATC
CTGTTCCGTCTCTTCTCGGAGGGCCTGTACGCCGCCAAGCTCTTCCTGACGGCCACGCTGCACGAGCCAATCATGCAGCTGCTGGTGGAGGACGAGGACCACCTGGAGACGGACGCCGCCAAGCTGACGGAGCGCTACACGCCCGCGCAGCAGCAGAGGCTGTTTGGGGAGAAGGGCAGC
GACGCGCACCGCACACGCGTACAGGCAGCCGTGGAGGCCAACGAGGCCAAGCTAGTGGCCCTCGTCAACAGCTTTATAGGGTGTCTGCGTAAGAACACGTACTGCTTCCCCCAGTCTCTGCGCTGGGTTCTGTCCCAGATGTTCCGCACGCTGGCGCGGGTGGAGGGCCTTCAGGTGGGC
GAGGTGCGCGCCATGGTAACGGACCTGCTGCTCGCCTGCTTCATATGCCCTGCTGTGGTCAGCCCCGAGCAGTACGGAATCATCAGCGACGCCCCCATCAACGAGGTCGCACGCTTCAACCTCATGCAGGTGGGGCAGCTCCTGCAGCAGCTGGCTATGGTGGATGCAGATGATGGCGAC
CCACGCAGGAAAAGCACCCTGTCCAAATGTGACAAGAGTTGTGTGTCATCGTTCCTGGACGTTGTGATTGGTGGTCGTGCCGTGGAGACTCCGCCCATGTCCTCCATGAACCTTCTAGAGGGACTCAGCAGAACAGTCGTCTACATCACACACACACAGCTGCTGACTCTGGTGGATTTT
GTGCGTAACGTTGTGGGCGGTGACCAGCTGCGTGAGGAGGACCAGGTTGCCTTGGAGACGCTGCTCACCAACGTTCCGCAAGCACAACAGTCGCGCACCGTCAAGAGCAACAGTCTGGAACTCACACCATCAAACACACCACAACTGTCACCCGCCACTACACCCGCCAACAAGAAGAAT
AGACTACCTATAGGTTCG---------------------------------------------------------------------------------CGTAGCCGTAGTCGTACCAACATGAACCAGGAGGGGGAGCCGGAGGGCAGCAGCCAGGAGTCGCTACACGAGGCGCCGCCA
GAGGAAGTCCTGGTCATCTCACTAGGAACCACGCCACAGACCGTACCCGGCATGATGTCAGAAACAGAGGTGTTGTCTCTGCAGATGTCTGAGGGTGCTTCAGGTGACGCCCCAGCTGACGAGGCCAAACTACACGGCAAACCGGACAAGACCCTCAGATTCTCACTATGCAGCGATAAC
CTGGAGGGAATATCAGAGGCAGGCCCATCTAATCGCTCTAACTCTGTGTCATCGCTGGACCTGGAGGGGGAGTCTGTGTCTGAGCTGGGGGCCGGACCGTCAGGCAGCAACGGGGTCGAGGCACTACAACTACTGGAACACGAATCGGCCACCACGCAGGACAACCTGGATGACAAGCTG
CGTAAGTTTGAGATCCGGGACATGATGGGCCTGACGGAGGATCGAGACATCTCAGAGACCGTCAGCGAAACCTGGAGCACAGACGTACTGGGCAGCGACTTCGACCCCAACATGGACGAGGACCGGCTACAAGAGATCGCA------GGTGCTGCGGTTGAGAACATGCTGGGTAGTCTG
CTGTGTCTGCCCGGTTCCGGCTCGGTTCTCCTGGACCCGTACGGATCCACCATCTCCGAAACCACCAGCGAGGCCTGGAGCGTGGAAGTGCTGCCTAGCGACTCAGAAGCAGCTGACCTTAAGCAAGAGGAGCGTCTGCAGGAGCTT---GAAAGCTGTTCAGGAGTCGGCAGCACGTCG
GACGACACAGAGGTC---AGAGAGGTCAGCTCTCGGCCCAGCACACCCGGACTCAGCGTAGTGTCAGGTATCAGTGCCACATCAGAGGACATCCCCAATAAGATTGAGGACCTGAGGTCAGAATGCAGCTCAGACTTCGGAGGGAAAGACTCAGTAACCAGCCCAGACGGAGAGGACTCA
GCACACGGAGCG------------TGTGCCTCCTCCCAGAATGATTCCCTGCTGGCCATGTTTGACCCCCTCTCTTCTGGTGAAGGTTCGTCCACAGGTACCATTGTGCGTCCCAAGGTGCACTACATGCGGCCTGCCCACCCCCCTCCTGACCCCCCCATCCCGGAGGTGGGCGCCATG
GCAGCGCCCCCCGAGCCCAGAGGCAGC---------------------------GCCGTGATTGGTGCGTTTGTGGATCTGGAGGCTGGCGGTAAGCAGCGTCACTCGTACCCGGAGCGCCTGGTGCGCAGCCGCAGTTCCGACATCGTGTGCGGAGGCCGCCGCCCCACCAGCGAGCCC
TGCCTCAACCGACGCACCATCGCCGAGGACCGCGAGCCGCACGACACGCACCCACACACACACGCACACGCCGGAGCACACGCGCACACACACTCGCACACACACGGCCACGCGGCGGCAGGCTTTCCCGGGGGAGCCACGTCCTCACCCAGCAGAGACTCACTCAAGGGGGAGGTAGAA
GATCGTAAGGACAGTGATGATGAGAAGTCTGATCGGAATCGTCCCTGGTGGAAGAAGCGCTTCGTTCCCGCCATTCCAAAA---------------------------------GCTCCCATCGCTGCCTTCAGGAAGAGGGATAAGCAGGATAAGGACGAGCTCGGACCTGAACGCCTT
------------------------CCACAA---------------GAAGAGCCT---CTCTCGCGGCCGAGTACCCAGGCCCAGGCAGCGGAGGACATCTTGGACAAATACAGAAACATC------------AAGAGGACCAGCCCAGGAGACGGGGGA---GCAGGGGCAGCTTACGAT
GGAGCAGATCATGCAGGG------------------------------------------------------------------------GATGGTGAGTGTGTGCACGACTCCCCAAGAGACGAGGCCCTTCAGAACATCTCAACTGACGACCTGCCAGACTCAGCCAGCCAGACCGCA
CAGCAACACGAC---AAGTTCTCATTCAGTGATGCCAAGAAGAAGCTTCGTCTGGCTCTGTGTACAGCCGACTCTGTGGTCTTCCCTCTCATCACCCCCTCAAGCACACGCAACGGCCTCCCAGAG---ACCGACCAAGAAGATAATGAGATCGTGTGTTTCCTGAAGGTCCAGTTAGCG
GAGGCCATTAACCTGCAGGACAAGACTCAGATGGCAGCGCTGCAGGAGACCATGAGATGTGTAGGACGCTTAGACAGCAGAACCTGCAGGAAACTACTGGCAGCCATCGCAGAGGACTACAGGAAGCGTGCCCCCTACATTGCCTACCTGACTCGGTGTCGTCAGGGTCTGCAGGCGTCT
CAGGCTCATCTGGAGAGATTACTGCAGAGAGTCCTGAGGGACAAGGAAGTGGCCAACCGCTATTTCACCACCGTGTGTGTACGCCTCCTGCTGGAGGACATGGAACCCAACATGAACGACTTCATAGCCGCGTTCCAGGGCTGCACGGCGGCGGATGACAAGACTGCGTCGGTGGAGGAC
TTCCTGCGTTACCTGTACGGGGCGATGGCCCATGATGCAACTTGGCAGTTCGCCAGCGAGGACCAGCTGCAGGACGCACAGATGGCCATAGAACGCTCCGTCATGAACAGAATCTTCAAACTGGCATTCTACCCCAACCAGGACGGAGACATACTACGAGACCAGCTGCTTCAGGAGCAT
ATCCAGCGTCTGTGTAAGGTGGTGACAGCCAATCACAGAGCTCTGCAGATCCCAGAGGTGTATCTGAAAGAGGCTCCGTGGCCGTCAGCGCAGGCTGAGATCCGCACTATAAACGCCTACAAGACTCCTCGTGATAAAGTCCAGTGTATCCTCCGCATGTGCTCCACCATCATGAACCTG
CTCAGCCTCGCCAGCGAA---TCACCACCCGGCGCCGACGACTTCGTACCTGTACTGGTCTTCGTACTCATCAAGGCCAATCCCCCGTGTCTGCTCTCCACAATTCAGTACATCAGTAACTTCTACGCGTCTCGGCTGAGCGGCGAGGAATGCTATTGGTGGATGCAGTTCACCGCCGCC
GTGGAATTCATCAAGACCATCGACGACCGCAAG
>ENSTRUP00000020576_TRUB
ATGGTAAAGCCAGACATCCACACTCTGGCCCACCACCTGAAGCAGGAGCGGCTGTACGTGGCATCGGAGAAACAGCTGATCCAAAGGCTCAACAACGATGTGCTGAAGACGGCTGAGAAGCTTTACCAGGCAGCATGGATTGCCAAGCAGCAGAGGATCAACCTGGACCGCCTCATTCTC
ACAAGTGCGGAGGCTTCTCCAGCCGAATGTTGCCAACATGCTAAAAGGTTGGAAGACACACAGTTTGTCGATGGGTACAAGACTCTGGGCTTTCAGGAGACGATCTATGGGGAGTTCTTGGCCAGGTTGCGTGAGAACCCCAGGCTCGTGGCTTCCTGTTTGGTGGCAGGAGAGAGGCTG
AACCAGGAGCACACACACGCTGTCATTCACACCGTCTTCACCTCGCTGTACGGGAACTGCATCATGCAGGAGGACGAGAGCTTCCTGCTGCAGGTCTTGCGATATCTGGTAGAGTTTGAGCTGAAGGAGAGCGACAACCCTCGCCGCCTGTTGCGGAGAGGAACGTGCGCCTTCAGCATC
TTGTTCAAGTTGTTTTCCGAGGGCCTCTACTCAGCCAAGGTCTTCCTGACAGCCACCCTTCATGAGCCCATCATGCAGCTGCTGGTCGAAGACGAAGATCATCTGGAGACTGATCCGTCCAAGGTGACGGAACGCCTCACTCCAGCCCAACAGGAGCAC---TTTGGAGAGAAGGGCTCC
GAAGGATACAAACTCCGCGTGCAGTCCGCTGTTGATGCGAATGAAGCCAAGCTGGTCGCCCTGGTTAACAAGTTCATCGGTTACCTGAAGCAGAACACCTACTGCTTCCCCCACAGCTTGCGCTGGATTGTGTCTCAGATGTACAAGACTTTGTCGTGCGTGGAGCGCTTCGAGGTGGGC
GAGGTGCGCACCATGTGCACGGACCTGCTGCTCACCTGCTTCATCTGCCCAGCTATTGTGAATCCCGAGCAGTACGGCATCATCTCTGACGCTCCCATCAACGAAGTGGCCCGCTTCAACCTCATGCAGGTGGGGCAGCTTCTGCAGCAGCTGGCCATGGCCGAC---GATGACGCAGAC
CCAAGGAGGAAGAGCAGTTTGTCCAAATTTGACAAGAGTTGTGTAGCTGCCTTCTTGGATGTGGTGATTGGAGGAAGAGCGGTCGAGACTCCGCCGATGTCCTCGATGAACCTTCTGGAGGGTCTCAATAGGACTGCCGTTTATATGACACATAATCAGCTTTTTGTGCTGGTGGACTTT
GTGCGCAGCGTGATGGCGGGAGACCATCTCCGGGAAGAGGAGCATGCGGCACTGGAGACTTTGATTGCCAGTGTGCCA---------CAGAGCCAAACTGTTAAGAGCAATAGCGTGGAGCCCACGCCCTCCAACACCCCTCAGCTCTCACCAGCTACCACCCCTGCTAACAAGAAGAAC
AGGCTGCCCATAGCGTCT---------------------------------------------------------------------------------CGCAGTCGCAGCCGTAGCAACATATCCCAGGAGGGGGAGATAGACGCCAACTCCCAAGAATCCGTGCAGGAGCTGCTGCCA
GAGGAGGTGCTGGTGATTTCACTTGGAGTCAGTCCTCAGAGTGTCCCTGGGATGATGTCAGAGAATGAGGTTTTGAACCTGCAAATGTCTGATGGAACCCAGGGGGATGGTCACACTGATGACACTAAGCTTCATGGCAAACCAGACAAAACACTGCGGTTTTCCCTGTGCAGTGACAAC
CTGGAGGGCATCTCAGAG---GGTCCATCCAATCGTTCTAATTCTGTGTCATCTCTGGACCTGGAGGGAGAGTCCGTTTCTGAGCTCGGGGCTGGACCATCAGGAAGTAATGGGGTAGAGGCTCTGCAGCTTCTGGAACACGAACAGGCCACCACTCAGGACAACCTGGATGACAAACTA
CGCAAGTTTGAGATTAGAGACATGATGGGTCTGACGGATGATCGAGACATCTCAGAAACAGTCAGTGAAACGTGGAGCACCGATGTGTTGGGCAGTGACTTTGACCCCAACATGGATGAAGATCGGCTGCAGGAAATAGCA------GGAGCGGCTGCAGAAAACATGCTGGGCACCTTA
CTGTGCGTC---GGCTCGGGTTCAGTTCTACTGGACCCGTACGGCTCCACCATCTCTGAAACCACAAGTGAGGCCTGGAGTGTCGAGGTCCTTCCCAGTGACTCTGAAACCCCAGACCTGAAACAAGAGGAACGCCTGCAGGAGCTG---GAGAGCTGCTCCGGGGTTGGCAGCACCTCC
GACGACACCGAGGTC---CGAGAGGTCAGCTCCAGACCCAGCACGCCAGGCCTCAGCGTCGTCTCCGGTATCAGTGCAACCTCAGAAGACATCCCGAACAAGATTGAGGACCTACGGTCAGAGTGCAGCTCAGACTTTGGTGGGAAGGACTCTGTGACGAGTCCAGATGGGGAGGAATCA
GTCCACGGAGCACATCATCTGACGTCTCCACCCTCACAAGCTGATTCTTTATTGGCCATGTTTGATCCTCTCACCTGT------GGCTCCTCAACTGGAACAATAGTGAGACCTAAAGTGCACTACACCAGGCCCACGCATCCTCCCCCTGATCCTCCCATCCCTGAAACCAGCATGCTG
GGG---CAG---GATATCCGCCACTCTCTCTTCATGCCCCACTTCCTGACCCAGGCT------------------GATTTGGAGCAC------AAGCAACGCTACTCCTTCCCGGACAGGCTCGTCCGCAGCCGCAGCTCTGACATCGTCTGCCCGGGCCGCCGGCCCACAAGTGACCCT
TGCCTCAACCGGCGGGTAGCGGTTGAAGAGCGGGAGCCT------------------------------GCCGGTGCCTTCGCCCTG---------------------------------------------GGACCGACCTCCTCGCCCAGCAAGGACTCCTTGAAAGGAGAGGTCGAG
GATCGAAAAGACAGTGACGACGAGAAGTCAGACCGCAACAGACCTTGGTGGAAAAAGCGTTTCGTGTCAGCGATTCCCAAA---------------------------------GCTCCGATAGCAGCTTTTCGGAAAAAGGACAAGCAGGAGAAAGACGACGTTGCCCCAGACCGCATC
CACCCAGGTCTGTCCAGGCCAGGTCCA------------------GAGGACTCA---CTGATCTCACACAGCAGCCAGGTGCAGGCAGCTGAAGACATCCTGGACAAGTACAGGAATATT------------AAGAGGACCAGTCCAAGTAATGGAGCGACGGGTGGGACTTCCTACGAT
GGGACGGGA------------GACCTTTGTGGT---------------------------------------------------------GAG---GATGGGGTG---------------CCTGACTCCATGCAGAACATTTCCACAGATGACCTCCCGGACTCTGCCAGCCAGACAGCC
CAGCAGCATGACTCAAAGTTCTCTTTCAGTGACGCCAAAAAGAAGTTGAGGTTGGCGTTATGCTCGGCAGACTCTGTGGCATTGCCTATCATGACTCACGCTACAACACGGAATGGACTTCCTGACCACATGGAATCTGAAGACAATGAGATTGTCTGCTTCCTGAAGGTGCAGCTAGCG
GAGGCCATCAACCTTCAGGATAAGAACCAGATGGCCCAGATCCAGGAGACCACACGTTGCGTCAGCCGCTTCGATGCACGCATCTGCAGGAAGCTGCTGGCTGTCATTGCTGAGGATTACAGAAAGCGGGCCCCGTACATAGCCTACCTGACGCGGTGCCGTCAGGGGCTGCAGACCGCA
CAGGCCCATCTGGAGAGGCTCCTCCAGAGGGTGCTGAAAGACAAAGAAGTGGCTAACCGCTACTTCACGACCGTCTGCGTTCGGCTGCTTCTAGAACACATGGAGTCCAAGATGCTTGAATTCATTAAAGCGTTCCAGGTGTGCACGGCGGCGGATGACAAGACGGCAGCGGTGGAGGAT
TTTCTGCGCTACTTGTACGGCGCCATGGCCTCTGATGCCATTTGGCAGTACGCTAGTGAGGAGCAGCTGCAGGACGCCCAGATGGCCATCGAGCGCAGCGTTATGAACCGCATCTTCAAACTGGCCTTCTATCCCAACCAGGATGGAGACATTCTCAGAGACCAGCTGTTCCACGAACAC
ATCCAGCGACTCTCTAAAGTTGTAACAGCCAATCACAGAGCTCTTCAAATCCCAGAGGTGTACTTGAAGGAGGCCCCCTGGCCCTCCGCTCAGTCTGAGATCAAGACCATTAATGCGTACAAGACCCCTCGAGACAAGGTCCAGTGCATCCTGCGCATGTGTTCCACCATCATGAACCTC
CTTAGTTTGGCCAATGAAGACTCTGTCCCAGGAGCGGACGACTTTGTCCCTGTGCTCGTCTTTGTCCTCATCCGCGCAAACCCGCCCTGCCTGCTGTCCACTGTTCAGTACATCAATAATTTCTACGCCAGTCGGCTGAGTGGGGAGGAGAGCTATTGGTGGATGCAGTTCACCGCGGCG
CTGGAATTCATTAAGACCATCGACGATCGCAAG
>ENSDARP00000102755_DRER
ATGGTGAAGCCAGACATTCACACTCTGGCCCACCACCTGAAGCAGGAACGTCTCTATGTGGCATCAGAGAAGCAGCTTATCCAGCGGCTCAACAACGAGGTGCTAAAGACAGCAGAAAGGCTCTACCGCGCAGCCTGGATCGCCAAACAACAGAGGATCAACCTCGACCGCCTCATTCTC
ACTAGTGCCGAGGCCTCACCTGCAGAATGCTGCCAGCATGCCAAGTTTCTGGAGGACACACAGTTTGTGGATGGTTATAAAACACTGGGCTTTCAGGAGAGCATCTATGGAGAGTTCCTGAGCCGATTGAGGGAGAACCCGCGATTGGTGGCGTCCTGTCTGGTGGCAGGAGAGAGACTT
AATAATGAGCACACACAGGGGGTCATACACACTGTCTTCACCACTCTCTATGGCAACTGCATCATGCAGGAGGATGAAAGCTACCTGCTGCAGGTGCTGCGTTATTTGGTAGAATTTGAGCTAAAGGAAAATGACAACCCTCGTCGGTTGTTACGGCGAGGCACGTGTGCCTTCAGCATC
CTCTTCAAACTCTTCTCCGAAGGCCTGTATTCAGCTAAACTTTTCCTCACCGCTACTCTCCACGAGCCCATCATGCAGCTTCTGGTAGAGGACGAGGACCATCTAGAGACAGATCCAGCCAAACTGATAGAGCGCTTTACCCCAGCCCAGCAGGAGCGCCTGTTTGGGGAGAAAGGCACA
GACGAGTACCGCAGAAAGGTTCAAGCAGCAGTGGAGGAAAATGAGGCCAAGCTGGTGGCTCTTGTAAACACCTTTATCGGCTACTTGAAGCAGAACACCTACTGCTTCCCACAGAGCCTGCGCTGGATCGTGTCTCAGATGTATAAGACGCTGGCACGAGTGGAGAGGTTGGAGGTTGGG
GAGGTGAGGACGATGTGCACAGACTTGCTGCTCACCTGCTTCATCTGTCCAGCCATCGTCAACCCCGAACAGTACGGCATCATCTCAGATGCACCCATCAATGAGGTGGCACGCTTCAACCTCATGCAGGTGGGGCAGTTGTTGCAGCAGTTAGCAATGTCTGATGCAGATGATGGAGAT
CCTCGACGTAAAAGCAGTTTATTAAAGTTTGACAAGATGTGTGTTGCCGCCTTTTTGGACGTGGTCATTGGTGGAAGGGCTGTCGAGACTCCACCGATGTCGTCAATGAATTTACTGGAGGGCCTCACACGGACTGTTGTTTACATGACTCATAATCAGCTTTTAGCTTTGGTGGACTTT
GTGCGCAGTGTTACAGCAGGCGATCAGCTCAGAGAGGAAGAGCATCTGGCTCTAGAAACTCTTCTTGCTAATGTTCCT---------CAGTCCCGCACAACAAAGAGCAACAGTCTGGAGCTCACGCCCTCAAACACACCCCAGCTCTCCCCTGCTACTACACCTGCAAACAAGAAGAAC
AGACTCCCCATTGGCTCT---------------------------------------------------------------------------------CGCAGCCGAAGCCGATCCAACATGGCCCAGGAAGGAGAGACTGAAGCCAGTTCTCAAGAGTCTCTGCAAGAG---GTCCCC
GAGGAAGTGCTGGTCATCTCTCTAGGAACATCACCACAGACCATTCCCGGGATGATGTCAGAAAACGAGGTTCTGACTTTGCATCTTGGAGATGGAGGACAAGGTGACGCCCCTGTCGACGACACCAAATTACATGGCAAGCCTGACAAAACACTGCGCTTCTCACTTTGCAGTGACAAC
CTGGAGGGCATTTCTGAG---GGGCCGTCTAACCGCTCAAATTCAGTTTCTTCTTTGGATTTGGAAGTGGAGTCCGTGTCAGAAGGAGGACCAGGACCGTCTGGTAGTAACGGTGCAGAAGCCTTACAGCTACTGGAGCACGAACAAGCCACTACACAGGATAATTTGGACGATAAACTG
CGCAAGTTTGAGATTCGGGACATGATGGGCCTGACGGATGACCGAGACATTTCTGAGACGGTCAGTGAGACTTGGAGCACTGATGTCTTGGGGAGTGACTTTGACCCCAACATGGATGAGGACCGACTGCAGGAGATA---------GGGGCTGCAGCGGAGAATGCTCTGGGCAGCATG
CTGTGTTTGCCT------------GTGCTTTTGGATCCATATGGTTCAACCATCTCAGAGACCACGAGCGAGGCTTGGAGTGTGGAGGTTCTGCCGAGTGACTCAGAAGCTGCAGACCTGAAGCAGGAGGAACGTTTGCAGGAGCTG---GAGAGCTGCTCCGGTGTGGGAAGCACTTCA
GACGACACAGAGGTC---CGAGAGGTCAGCTCAAGACCAAGTACTCCAGGACTCAGCGTTGTTTCAGGCATCAGTGCCACGTCGGAGGACATCCCTAATAAGATTGAAGACCTACGCTCGGAATGCAGCTCCGATTTTGGAGGCAAAGACTCCGTGACCAGTCCAGATGGAGAGGACTCT
GCTCATGGAGCTCACAGTCTCTCCTGTGCACCTTCTCAAACAGATTCACTGCTGGCCATGTTCGATCCCCTCTCCTCTGGAGAAGGTTCGTGCACTGGCACCATAGTGCGACCCAAGGTACACTATCCTCGTCCTCCTCACCCTCCGCCTGACCCACCCATTCCAGAGGCCAGCATAACC
AGCCACATG---GAACCCCGTCCGCCCCTCTTTCCTCCCCAC---CTGGCACAGGGT------------------GACCTGGAGCAC---CCCAAGCAGAGGCACTCTTACCCTGAGAGGCTGGTGAGGAGCCGCAGCACAGATGTGGTGTCCGCTGGACGCAGACCTAACAGTGACCCC
GGACTGAACCGCAGAACCATGATGGAGGAGAGAGACCCG------------------------------GCTGGAGCTTACTCTACT---------------------------------------------GGGCCCACCTCCTCTCCCAGCAAGGATTCCCTCAAAGGAGAGTCTGAG
GACAGGAAGGACAGTGATGATGAGAAGTCTGATAGGAACAGACCCTGGTGGAAGAAGCGCTTTGTTCCTGCCATTCCTAAA---------------------------------GTGCCGATTGCCGGGCTTCGGAAGCGGGACAAGGCAGAAAAAGACGAGCAAGGAGCAGAGAGGGTC
------------------------CCACAA---------------GATGAGCCTTCACTGCTCAGACAGAGCTCCAAAACCCAGTCAGCAGAGGCAATTATGGACAAGTAC------ATCAGGTACATGGAGAAACGACCCGCACAGGCTGACGGAGCAACTGCTGGA------------
------GGTTATGTTGGACAAGAGTCTTGTCGA---------------------------------------------------------GAAGGGGACAGTGAGCACGACTCTCCTAAAGATGAAGCTCTGCAGAACATCTCTGCTGATGATCTTCCGGATTCTGCCAGTCAGACGGCA
CCACCTCAGGACAAGACTTTCTCCTTCAGTGATATTAAGAAGAAGCTACGCCTGGCACTTTGCTCTGCAGATTCAGTTGTGTTTCCCATCATTCCACCTGCAACAACACGCAACGGTCTTCCAGATCATGCAGATCCTGAAGACAACGAGATTGTGTGCTTTCTGAAGGTGCAGCTGGCG
GAGGCCATTAACCTGCAGGATAAGAACCAGATGGCACAGATCCAGGAGACCACGCGCTGCGTCAGCCACCTCGACCCGCGCACCTGCAGAAAACTGCTCACTGCCATGGCAGAGGACTACAGGAAGCGGGCTCCATACATCGCCTATCTGACACGTTGTCGGCAGGGCCTGCAGACATCT
CAGGCTCATCTGGAGAGACTCCTGCAGAGAGTGTTGAGAGATAAAGAAGTGGCCAACCGCTACTTTACCACTGTCTGTGTCCGACTACTGCTGGAGCACATGGAGTCCAAGATGCTTGACTTCATTAAAGCATTTCAGGGATGCACAGCAGCTGATGATAAGACAGCAGCCGTGGAGGAT
TTCCTGCGTTACCTGTATGGAGCCATGGCCCATGATGCCATCTGGCAGTACGCCAGTGAAGAGCAGCTCCAGGACGCACAGATGGCCATCGAACGCAGCGTCATGAACCGCATCTTCAAACTGGCATTCTACCCCAATCAGGATGGGGACATCCACAGAGACGAGCTATTCCATGAGCAC
ATTCAGCGACTGTCTAGAGTGGTGTCGGCCAATCATAAAGCTCTGCAGATCCCTGAGGTGTATCTGAAAGAGGCTCCGTGGCCTTCTGCACAGGCTGAGATCAAGACCATCAACGCCTATAAGACCCCGCGAGATAAAGTGCAGTGTATCTTGCGCATGTGCTCCACCATTATGAACCTG
CTCAGCCTGGCCAATGAGGATGCTGTACCCGGCGCGGATGACTTCGTCCCTGTGCTCGTCTTTGTTCTGATTAAAGCAAACCCACCCTGCCTTCTGTCCACCATTCAGTACATCAATAATTTCTACGCCAGCAGGCTGAGCGGGGAGGAGTGCTATTGGTGGATGCAGTTCACTGCTGCC
GTGGAATTCATTAAAACCATCGACGATCGCAAG
>ENSGACP00000015861_GACU
ATGGTGAAGCCAGACATCCACACTCTGGCCCACCACCTGAAGCAGGAGCGGCTGTACGTGGCATCGGAAAAGCAGCTGATCCAGAGGCTCAACAGTGATGTTCTGAAGACAGCTGAGAGACTGTACCGGGCCGCGTGGATCGCTAAGCAGCAGAGGATCAACCTCGATCGTCTCATTCTC
ACCAGTGCCGAGGCCTCTCCGGCTGAATGCTGCCAACATGCCAAAATGCTGGAAGACACGCAGTTTATTGATGGCTACAAGACTCTGGGCTTCCAGGAGACTATCTATGGCGAGTTCGTGGCCAGGTTAAGGGAGAACCCCAGACTTGTGGCTTCCTGTCTGGTGGCAGGAGAGAGGCTG
AACCAGGAGCACAGCCAGGGAGTCACCTATACCGTCTTCACCTCCCTTTATGGCAACTGTATTATGCAGGAGGACGAGAGCTACCTGCTCCAGGTGTTGAGATATCTGGTTGAGTTCGAGCTGAAAGAGAGTGACAACCCTCGGCGCCTTCTGCGGCGGGGAACCTGTGCCTTCAGCATC
CTTTTCAAGCTCTTCTCCGAGGGCCTGTACTCAGCCAAGCTCTTCCTCACCGCCACCCTCCACGAACCCATTATGCAGCTGCTGGTGGAAGACGAAGACCACCTTGAGATCGACCCGGCCAAAGTGACCGAGCGCCTCACTCCGGCCCAGCAGGAACGC---TTTGGAGAGAAGGGCTCC
GAGGGCTACAAACAAAGGGTGCAGACGGCCGTGGAGGCAAATGAAGCCAAGCTGGTAGCTCTGGTCAACAAGTTCATCGGTTACCTGAAGCAGAACACCTACTGCTTTCCGCACAGCCTGCGCTGGATCGTGTCGCAGATGTACAAGACCTTGTCGTGCGTGGAGCGCCTCGAGGTGGGG
GAGGTGCGCACCATGTGTACAGACCTGCTGCTGACCTGCTTCATCTGCCCCGCCATCGTTAACCCCGAGCAGTACGGCATCATCTCAGACGCCCCCATCAACGAGGTGGCCCGCTTCAATCTGATGCAGGTGGGGCAACTTTTGCAGCAGTTGGCGATGACCAAC---GATGATGCGGAC
CCAAGGCGGAAAAGCAGTTTGGCCAAATTTGACAAGAGTTGTGTTGCTGCGTTTCTGGATGTGGTGATCGGAGGAAGGGCCGTCGAGACCCCACCCATGTCCTCAATGAACCTCCTTGAAGGCCTCAGTCGGACGGCGGTCTATATTACACACAATCAGCTGCTCGTGCTGGTGGACTTT
GTGCGTAACGTGATGGCCGGGGACCACCTCCGGGAGGAGGAGCACATGGCTCTGGAGACCCTGGTGGCCAACGTGCCC---------CAGTCCCGAACTGTGAAGAGCAACAGCCTGGAGCTCACTCCCTCCAACACACCCCAGCTCTCCCCGGCTACCACTCCTGCCAACAAGAAGAAC
AGGCTCCCCATAGGTACCCAC---------------------------------------------------------------------------GCCCGTAGCCGCAGCCGTACGAACATAGCCCAGGAGGGGGAGGCAGAGGGCAGCTCCCAGGAGTCCATTCAGGAGCTGATGCCA
GAGGAGGTGCTTGTGATTTCACTAGGAACTGGTCCTCAGTCGGTCCCTGGGATGATGTCAGAGAATGAGGTTTTGAACCTGCAGTTGGCTGATGGGGCCCAGGGGGACAGCCATGCTGATGACACTAAGCTGCACGGCAAACCAGACAAAACACTGCGCTTCTCCCTCTGCAGTGACAAC
TTGGAAGGCATTTCGGAG---GGTCCGTCCAATCGTTCTAACTCTGTGTCATCTCTGGACCTGGAGGGGGAGTCTGTTTCTGAGCTGGGAGCCGGACCGTCAGGGAGCAACGGCGTGGAGGCTCTTCAGCTTCTGGAGCACGAACAGGCCACCACTCAGGACAATCTGGATGACAAACTG
CGCAAGTTTGAGATCAGAGACATGATGGGTCTGACAGATGATAGAGACATCTCCGAGACGGTCAGCGAAACCTGGAGCACCGACGTGCTCGGCAGTGACTTTGACCCCAACATGGATGAAGATCGGCTGCAGGAAATTGCA------GGGGCGGCTGCGGAGAACATGCTCGGCAGCCTG
CTGTGTCTTCCTGGCTCGGGTTCAGTGCTGCTGGACCCCTACGGCTCCACCATCTCGGAGACCACAAGCGAGGCTTGGAGCGTGGAAGTCCTTCCCAGTGACTCGGAAGCCCCTGACCTGAAACAGGAGGAGCGTCTGCAGGAGCTG---GAGAGCTGCTCCGGGGTCGGAAGTACCTCC
GATGACACAGAGGTC---CGAGAGGTCAGCTCGAGACCTAGCACACCAGGCCTCAGTGTTGTCTCAGGCATCAGTGCAACCTCTGAAGATATTCCCAACAAAACCGAGGACCTGCGGTCAGAATGCAGCTCAGACTTTGGAGGGAAGGACTCTGTGACCAGTCCAGATGGGGAGGAGTCA
AGCCACGGCGCACACCATCTGACATCTCCCCCGTCACAGACAGATTCCTTGCTGGCCATGTTTGATCCTCTCTCCTCC------GGCTCCTCAACTGGGACAATAGTAAGGCCCAAAGTGCACTACGCCAGGCCCCCTCACCCTCCCCCGGACCCCCCCATCCCTGAGGCCAGTGCCCTG
GGG---CCG---GACACGCGTCACTCTCTCTTCATGCCCCACTGCCTGGTCCAGGCT------------------GAGCTGGAACAC---ACCAAGCAGCGCCACTCCTTCCCGGACAGGCTGGTCCGTAGCCGCAGCTCCGACATCATGTGCCCGAGCCGCCGGCCCACGAGTGACCCC
GGTCTTAACCGGCGGGTCGCGGTTGAAGAGCGCGACCCT------------------------------GCCGGGGCCTTCGCCTTA---------------------------------------------GGACCGTCCTCG------------------------------------
------------------------------------------------------------------------------------------------------------------------------------------------------------------------------------
------------------------------------------------------------------------------------------------------------------------------------------------------------------------------------
------------------------------------------------------------------------------------------------------------------------------------------------------------------------------------
------------------------------------------------------------------------------------------------------------------------------------------------------------------------------------
------------------------------------------------------------------------------------------------------------------------------------------------------------------------------------
------------------------------------------------------------------------------------------------------------------------------------------------------------------------------------
------------------------------------------------------------------------------------------------------------------------------------------------------------------------------------
------------------------------------------------------------------------------------------------------------------------------------------------------------------------------------
------------------------------------------------------------------------------------------------------------------------------------------------------------------------------------
---------------------------------
>ENSXMAP00000015086_XMAC
ATGGTGAAGCCAGACATCCACACTCTGGCCCACCACCTAAAGCAGGAGCGGCTGTACGTGGCATCGGAGAAGCAGCTGATCCAGAGGCTCAACAGCGATGTGCTAAAGACGGCCGAGAGGCTGTACCGAGCGGCCTGGATCGCCAAGCAGCAGAGGATCAACCTTGATCGGCTCATTCTC
ACCAGTGTGGAGGCCTCTCCGGCTGAGTGCTGCCAACATGCCAAGATGCTGGAAGATACACAGTTCATCGACGGCTACAAGACTCTGGGTTTCCAGGAGACGATCTATGGCGAATTCTTGGCCAGGCTGAGGGAAAACCCCAGGCTTGTTGCATCCTGCCTTGTGGCAGGAGAAAGACTT
AACCAGGAGCACACCCAGGGCGTCATCCATAACGTCTTCACCTCACTTTATGGCAACTGTATCATGCAGGAGGATGAGAGCTACCTGTTGCAGGTGTTGCGATACCTGGTAGAATTTGAGCTGAAGGAGAATGACAACCCCCGCCGCCTTCTGCGACGTGGAACCTGTGCCTTCAGCATC
CTTTTCAAACTCTTCTCAGAGGGCCTGTACTCGGCCAAGCTCTTCCTCACCGCCACCCTTCACGAACCCATAATGCAACTGCTGGTGGAGGATGAGGATCACCTGGAGACCGACCCGGCCAAGGTGACGGAGCGCCTCACCCCGGCCCAACAGGAACGC---TTCGGGGAGAAAGGCTCT
GAGGACTACAAGCAGAGAGTTCAGGCAGCTGTGGAGACCAACGAAGCCAAGCTGGTTGCCTTGGTGAACAAGTTCATTGGTTACCTGAAGCAGAACACCTACTGCTTCCCTCACAGCCTGCGCTGGATCGTGTCCCAGATGTACAAGACTCTGTCGTGTGTGGAGCGACTCGAGGTGGGT
GAGGTGCGCACCATGTGCACCGACCTCCTGCTGACCTGTTTCATTTGCCCGGCTATAGTCAACCCAGAACAGTACGGCATTATCTCGGATGCACCCATCAATGAAGTGGCTCGTTTTAATCTCATGCAGGTGGGGCAGCTTTTGCAGCAGCTAGCCATGGCCGAT---GATGATATAGAC
CCCAGGAAGAAAAGCAGTTTGTCTAAGTTTGATAAGAGTTGTGTTGCCGCTTTTCTGGATGTGGTGATTGGAGGACGAGCAGTTGAGACCCCGCCCATGTCCTCCATGAATCTCCTCGAAGGGCTCAGTAGAACTGCAGTCTATATTACTCATAGTCAGTTGCTTGCACTGGTGGACTTT
GTTCGGAGCGTAATGGCAGGTGACCACCTTCGAGAGGAGGATCACATGGCCCTGGAGACTTTGCTGGCTAACGTTCCC---------CATTCTCGAACCGTGAAGAGCAACAGTTTGGAGCTTACTCCTTCCAACACCCCTCAGCTTTCCCCAGCTACAACCCCTGCCAACAAGAAGAAC
AGATTACCCATAGGACAACATTTAGCCGCTATAACATCCTGGGACCCCTCAACCACCACTCTGTCTGCTCACATTCCATTAGTAACCCCTTTTGCTGCTCGCAGCCGTAGCCGTACCAACATAGCCCAGGAGGGGGAGGCAGAGGCCAGCTCCCAGGAGTCCTTGCAAGAGCTGATGCCA
GAGGAGGTGCTAGTAATTTCATTCGGAACTGGTCCTCAAACTGTCCCTGGGATGATGTCAGAGAATGAGGTTTTGAACTTGCAGATGGCTGATGGGCCCCAGGGGGACGGCCCGGCTGACGATACTAAGCTGCATGGTAAACCAGACAAAACCCTGCGCTTCTCGCTGTGCAGCGACAAC
TTGGAAGGAATCTCAGAG---GGACCATCCAATCGTTCCAACTCTGTGTCCTCACTGGACCTGGAGGGAGAGTCTGTTTCCGAGTTGGGAGCCGGACCTTCGGGGAGCAACGGCGTAGAAGCGCTGCAGCTCTTGGAGCACGAACAGGCTACCACACAGGACAACCTGGATGACAAATTG
CGCAAGTTCGAGATCAGAGACATGATGGGTCTGACGGATGACCGGGACATCTCCGAGACGGTCAGTGAAACCTGGAGCACTGACGTCCTTGGCAGCGACTTTGACCCAAATATGGATGAAGATCGACTGCAGGAAATAGCA------GGAGCAGCAGCGGAGAACATGCTCGGCAGCCTG
CTGTGCCTTCCCGGCTCCAGCTCGGTTCTGCTGGACCCCTACGGCTCCACCATGTCAGAGACCACCAGCGAGGCCTGGAGCGTGGAGGTCCTTCCAAGTGACTCAGAAGCCCCAGACCTGAAGCAGGAGGAGCGTCTGCAGGAGCTG---GAGAGCTGCTCTGGGGTTGGCAGCACCTCT
GATGACACCGAGGTC---AGAGAAGTCAGCTCGAGACCCAGCACACCAGGCCTCAGTGTTGTCTCAGGTATCAGTGCGACCTCAGAAGACATCCCAAACAAGATCGAGGACCTGCGATCAGAGTGTAGCTCAGATTTTGGCGGAAAGGACTCCGTGACCAGTCCGGATGGCGAGGAGTCG
GGTCATGGAGCCCATCATCTGACATCCCCGCCTTCACAGGCCGATTCTTTGCTCGCCATGTTTGATCCACTCTCCTCTGGTGAAGGCTCCTCCACAGGGACAATAGTTCGGCCCAAGGTGCACTACGCCAGGCCCACTCATCCTCCCCCTGACCCTCCCATCCCTGAAGCCAGTGCCATG
GGC---CCG---GACATACGGCACTCCATTTGCACAGCTCAGTGCTTGGCCCAGGCT------------------GAGCTCGAGCAA---TCAAAGCAGCGCCATTCCTTCCCCGACAGACTGGTCCGCAGTCGCAGTTCTGACATCGTGTGCCCGGGCCGCCGGCCCACAAGCGACCCC
GGCCTTAACAGGCGGGTGGCGGTTGAAGAGCGTGACCCT------------------------------CCCGGAGCTTTTGCCGCC---------------------------------------------GGACCTTCCTCTTCGCCGAGCAAGGACTCCCTGAAAGGAGAGGTGGAA
GACAGAAAAGACAGCGACGATGAGAAATCTGATCGCAACAGACCCTGGTGGAAGAAACGTTTTGTGTCAGCCATTCCCAAAGTGCTGTATTGGACGGCTGAGAGTGACGTCCCAGCGCCAATGACGGCGTTCAGGAAGAAGGACAAACATGAGAAGGAAGATGCTGCACAGGATCGTGTC
------------------------CCACAA---------------GATGACCCA---GTGCCAAGACAGAACACTCAAGCCCAGGCAGCAGAGGACATCCTGGACAAGTACAGGAACATC------------AAGAGGACCAGCCCGAGTGATGGAGCCACCGGAGGAGCCTCTTATGAT
GGATCAGGA------------GAGCTGTGTGTG---------------------------------------------------------GAG---GACAATGTGAATGACCCTCCCAGAGAAGATGCTCTGCAAAACATTTCTGCAGATGATCTGCCAGACTCAGCCAGCCAGACAGCA
CAGCAGCACGATTCCAAATTCTCTTTCAGCGATGCAAAGAAGAAGCTGAGGTTGGCTTTGTGCTCTGCAGACTCTGTAGCTCTCCCCATCATGGCGCCAACAACAACGCGTAACGGACTGCCTGATCACATGGATCCTGAAGACAATGAGATCGTCTGTTTCCTGAAGGTCCAGCTGGCG
GAGGCCATCAACCTTCAGGATAAGAACCAGATGGCCCAGATTCAGGAGACCACACGCTGTGTCAGCCGTTTTGATGCACGCACCTGCAGGAAGCTGCTTGCCGCCATCGCGGAAGATTACAGGAAGCGGGCTCCGTACATAGCCTACCTGACCCGGTGCCGCCAGGGTCTGCAGACATCT
CAGGCCCACTTGGAGAGGCTCCTGCAGAGGGTGCTGAGAGACAAGGAGGTGGCAAACCGCTACTTCACCACCGTCTGCGTTCGCCTCCTCCTCGAACATATGGAGACAAAGATGCTCGAGTTCATTAAAGCTTTCCAGGGGTGCACAGCAGCCGATGACAAGACTGCAGCAGTGGAGGAT
TTTCTGCGCTACTTGTACGGTGCCATGGCCCGTGATGCCATTTGGCAGTATGCAAGCGAGGACCAGCTGCAGGATGCCCAGATGGCTATCGAGCGCAGCGTTATGAACCGCATCTTCAAACTGGCCTTCTACCCCAATCAGGATGGAGATATTCTCAGAGACCAGCTGTTCCATGAACAC
ATCCAGCGGCTTTCAAAAGTTGTGACGGCAAATCACAAAGCTCTGCAGATCCCAGAGGTTTACCTTAAAGAGGCTCCCTGGCCTTCAGCTCAGGCTGAGATCAGGACTATCAACGCATACAAGACCCCACGAGACAAAGTCCAGTGCATACTGCGTATGTGCTCCACCATCATGAATCTG
CTGAGTCTAGCCAACGAGGACTCGGTGCCAGGAGCAGACGACTTCGTCCCAGTCCTCGTCTTCGTCCTCATAAGAGCAAACCCGCCCTGCCTGCTGTCCACCGTTCAGTACATCAATAATTTCTACGCCAGCCGGCTGAGTGGGGAGGAGTGCTATTGGTGGATGCAGTTCACCGCTGCG
GTGGAATTCATTAAGACCATCGACGATCGCAAG
