# Supplementary material for: Global expression pattern of genes containing positively selected sites in European anchovy (Engraulis encrasicolus L.) may shed light on teleost reproduction
Source: PLoS One. 2023 Aug 11;18(8):e0289940. doi: 10.1371/journal.pone.0289940 (PMC10420382; doi:10.1371/journal.pone.0289940)
Supplement: S1 File — (ZIP) [file pone.0289940.s008.zip › alignments/anchovy.24227_ANCH.fas]

>ENSONIP00000003929_ONIL
ATGGCTGCTCATTCTACCGAAGAGCCGTTCCCCTTCCACGGGCTGCTCCCCAAAAAAGAAACCGGCGCTGCCTCTTACCTCACCCGGTTCCCCGAGTATGATGGCCGAGGGGTGCTCATCGCCATCCTCGACACCGGCGTGGATCCCGGGGCCCCCGGCATGCAGGTCACAACTGAGGGG
AAGCCAAAGATTGTTGACATCATCGATACGACAGGCAGTGGCGATGTGAACATGACCACCGTGGCGGAGCCTAAAGATGGGACAATCACCGGCCTCTCTGGCAGAACGCTCAAGGTCCCTCCTGCTTGGGTCAATCCATCAGGGAAGTATCGCATTGGAGTTAAAAATGGCTACGAGTTC
TTCCCCAAGGCTCTGAAAGAAAGAGTACAGAAAGAGCGAAAGGAGAAGATGTGGGACCCGCCACACAGAGCAGCACTCGCTGAGGTTTGCCGCAAGACGGAAGAGTTTGACCTCGCTCATCCAAACCCCTCACAGATTGAGAAGTTGCAGAAAGAAGAGTTGCAGTGTCAGTCAGAGCTC
CTGGCATCGCTAGAAAAGAAGTACAGTGATCCTGGGCCTGTATATGACTGTGTGCTTTGGCACGATGGCGTCACATGGAAGGCTGTAGTTGACACTTCAGAGTGCGGAGACCTGTCCCAGTGCACTGTGCTGAGCTCATACAGAGAGTCACATGAGTACGCCACGTTAGGAACTGTCGAG
ATGCTTAACTATTCTGTTAATATTTATGATGACGGCAACACGCTCTGCATAGTCACCAGCGGAGGGGCTCACGGGACACATGTGGCAAGCATCGCAGCAGGCTACTTCCCAGAGGAGCCCGAACGTAATGGTGTGGCCCCGGGTGCCCAAATCCTGGCTCTGAAGATTGGAGACACCCGC
CTCAGCACAATGGAAACAGGCACAGGGCTCATCCGCGCGATGATTGAAGTAATCAACTACAAGTGTGACCTGGTTAATTACAGTTATGGGGAGGCCACACACTGGCCCAATTCAGGGAGGATTTGTGAGGTGATCACTGAAGCTGTGCAGAAACACAACGTGATCTTTGTGTCAAGCGCG
GGAAATAACGGCCCCTGCCTCACTACAGTCGGCTGCCCAGGAGGAACCACCAGCAGTGTTATAGGAGTTGGCGCATACGTGACGCCAGACATGATGGTGGCAGAATACTCCCTGAGGGAGAAGCTGCCTCCGAACCAGTACACCTGGTCATCGAGGGGTCCCAGCACCGACGGGGCCCTG
GGGGTCAGCATCAGCGCCCCTGGCGGTGCCATTGCATCCGTGCCCAACTGGACCCTTCGTGGTACCCAGCTGATGAACGGCACATCCATGTCATCCCCGAACGCTTGTGGCGGCATCGCATTAGTCCTCTCAGAAGGATTGAAGCAGAATGGGATCCATCCCTCAGCTCCTGCTGTGAGA
AGAGCGCTGGAAAACACTGCTCTGAAGGTTGATGACATCGAGGTGTTTGCACAGGGCCACGGAATAATCCAGGTGGAAAAGGCGTTAGACTACCTCACTCAGCACGCCTCTTTACCCACAAGCCACCTAGGCTTCTCGGTAAGTGTGGGAACACAGAGAGGCATCTACCTCAGGGACCCA
GCCCACGTTCTTGGACCCACTGATCACGGAGTAGGAATTGAGCCCATCTTTCCAGAGAACACA---GGAAACTCTGAGCGAATCAACCTGCAGCTTCACTTGGCGCTCACGTGCGCTGCCCCGTGGGTCCAGTGCCCCTCCCACCTTGAGCTCATGAACCAGTGTCGTCACATTAACGTC
CGCATCGACCCTGTTGGACTGAGAGAGGGAGTCCACTACACAGAGGTGTGTGGGTATGATACAGCAGCTTCTAACTGTGGGCCACTATTCAGAGTTCCAATCACAGTTGTTATCCCTGCCAAAGTGACAGATAGTCGTAATCAGGAGGTGTGTTTCACAGACGTCCACTTTAGACCGGGC
CAGATCAGACGCCACTTCATTACTGTTCCTCAGGGAGCCACCTGGGCA---------------GAGGTCACACTGACGTCTCATTCGGGAGACGTCTCGTCAAAGTTTGTTCTCCATGCGGTGCACCTGGTCAAACAGAAAGCCTACAGAGCAAACGAGTTCTACAAGTTCTCGTCGCTG
TTGGAGAGAGGCTCACTAACTGAGGCTTTCCCTGTTCTGTCAGGTAAAGTGGTAGAGTTCTGCATTGCACGCTGGTGGGCGAGCCTGGGTGACGTCACGGTGGACTACACCATCGCCTTCCACGGACTCAACACGTCTCCGTCACCCCTGCACATACATGCCTCGGAGGGAGTGACGAGT
TTCGAAGTGTCTTCACCACTGAGATACGAGGAAGTGTCTCCAACTATCACCCTCAAGTCGTGGGTTCAGCCTCTGAGGCCCTTAAGTTCGAAGATAAAAGCGTTGGGGATGAGGGATGTTCTGCCTGATAACAGACAACTCTATGAGATCGTGCTCACCTACAGCTTTCACCAGCCCAAA
AGTGGAGAAGTTACACCCAGCTGCCCAATGCTGTGTGAGCTGCTGTACGAGTCAGAGTTTGACAGTCAGCTCTGGATGCTGTTTGACCAGAATAAGAGACTGCTGGGCTCCGGCGACGCCTATCCACACCAGTATTCTTTAAAGCTGGAGAAGGGAGACTACACTGTCCGGCTGCAGGTC
CGGCACGAGCAGTCCAGTGAGCTGGAGCGACTTAAGGATCTGCCGTTCGTGGTTTCTCACCGTCTCTCCACCACCCTCAGCCTGGATGTCTACGAGACACATCGCGCTGCCCTCATGGCCAAGAAGAAGGTGAACTCTGTCACCTTGTGCCCGGGTGCCACACAACCTTTCTACGTCACA
GGCCTGCCAGATGACAAGATCCCGAAGGGAACGAGTCCAGGATGCTACCTTTCAGGCTCTCTCGTTGTGCCCAAGAGCGAGTATGGCAAGAAAGCT------------------------------------------GATGTCGTTCCCGTCTTCTACCACTTAATTCCTGCTCCCAAC
AAAACAAAGAATGGAGGGAAGGAGAAGGACAAGGAAGGAGAGAAGGAGAAAGACGTGAAGGACGAGTTTGCAGAAGCTATGAGGGATCTGAAGATTCAGTGGATGACCAAGTTAGATTCCAGCGCTGTTTATGACGAACTGATGGAAAACTACGCGGACTACCTGCCACTGCATGTGCAA
AGACTACACCAGCTGGACTCGGAAAAGGAGCGTGCAAAACGCCTCAAGGAGGTGGTGTCAGCAGCAGACCTCGTCATCTCCCGCATCGACCAGACAGCCCTGGCTGTTTACCTCACCATGAAGACGGACCCACGGCCGGACGCCGCTTCTATCAAGAGCGACATGGAGAAGCAGAAGTCG
TCCCTGCTCGACGCCCTGTGCAGGAAGGGCTGCGCTCTGGCCGACCAGCTCCTCCTG------CCCCCCGCGTCGCAG---------------GATGGCGCTGGGGCTGTCGCCACGGGGCAGACG---GTGGCT---------GAAGAGCCTGCAGAGGAGGCGGCCAGCAGCTCTGAT
GACATCTTGCAGAACATT---------------------------------------------------------------------TCCAAAGCCCTGATGGATACATTCTGGGAGGTGCAGAAGTGGGCGGAGCTAACGGAGTCCAAGGTGTTGATGTTTTCATATAAACACGCTCTG
GTGAACAAGATGTATGGGCGGGCTTTAAAATACGCCTCAAAGATGGTGGAGGAGAAGCCCAGCAAGGAGAACATGAAGAACTCCATCCAGCTCATGCGTCACCTCGGATGGACACACTGCGCTGCTTTCAGCGAGAACTGGCTCCCCGTCATGTACCCCGCCGACTACACGCTGTTC
>ENSTNIP00000012318_TNIG
------------------------------------------------------------------------------------------------------------------------------------------------------------------------------------
------------------------------------------------------------------------------------------------------------------------------------------------------------------------------------
------------------------------------------------------------------------------------------------------------------------------------------------------------------------------------
------------------------------------------------------------------------------------------------------------------------------------------------------------------------------------
---------------------------------------------------------------GGTGCTCACGGGACACACGTCGCCAGCATTGCTGCAGGTTACTTCCCAGAAGAACCCGAGCGCAACGGCGTGGCCCCCGGTGCCCAAATCTTGGCCCTTAAGATCGGAGACACTCGC
CTGAGCACCATGGAGACGGGCACGGGACTCATCCGCGCGATGATCGAAGTCATCAATTACAAGTGTGACCTGGTTAACTACAGCTATGGAGAGGCTACCCACTGGCCTAATTCTGGGAGGATTTGCGAGGTCATCACAGAGGCTGTGCAGAAGCACAACGTCATGTTCGTCTCAAGCGCT
GGGAACAACGGTCCATGTCTCTCTACAGTCGGCTGCCCGGGGGGGACAAGTATTAGTGTCATAGGAGTTGGAGCCTACGTGACTCCAGACATGATGGTTGCTGAGTATTCCCTCCGGGAGAAGCTTCCTCCCAACCAGTACACCTGGTCCTCCCGGGGGCCCACCACAGACGGGGCCCTG
GGGGTCAGCATCAGTGCCCCCGGTGGTGCTATTGCGTCAGTACCGAACTGGACCCTCCGCGGCACCCAGCTCATGAACGGCACGTCCATGTCATCCCCGAATGCGTGCGGAGGCATCGCCTTGATCCTCTCAGAAGGGCTGAAACAGAATGGAATC---CCCTTTGTTCCTGCTGTGAGA
AGAGCTTTGGAAAACACTGCCTTGAAAGTCGAGGACATAGAAGTGTTTGCTCAAGGTCATGGAATTATCCAGGTGGACAAGGCACTAGACTACCTCATTCAGCACGCCTCCTCACCCACACACCACCTTGGCTTCTCCATAAACGTGGGCACCCAGAAGGGCATCTACCTCAGGGATCCA
TCCCAGATTCTCTCTCCCTCCGATCACGGAGTGGGAATTGAACCCATTTTTCCAGAGAATACA---GGAAATGCTGAGCGCATCTCCTTGCAGCTACATTTGGCACTCACATGTTCTGCCCCTTGGGTTCAGTGCCCCTCATACTTGGAGCTGATGAACCAGTGCCGCCACGTGAACGTT
CGCATCGATCCGATGGGCCTGAAAGAGGGCGTGCATTACACGGAGGTCTGCGGGTATGACACGACATCACCAACCTCTGGGCCTCTGTTTAGAGTTCCAATCACAGTTATCGTCCCAACTAAAGTTTCTGATAGCCGTGATCCTGAGGTCTCCTACACGGATGTCCGTTTCAGACCGGGC
CAGATCAGGCGTCACTTCTTCACTGTTCCTCAGGGAGCCTCCTGGGCA---------------GAAGTCACGCTGACATCTCATTCCGGAGACGTGTCCTCGAAGTTTGTTCTCCACGCAGTGCACCTGGTCAAGCAGAAAGCCTACAGGGCTAACGAATTCTACAAGTTCTCTTCGCTG
TTGGAGAAAGGCTCTCTGACCGAGGCCTTCCCCGTGCTGTCCGGACGGGTGGTGGAGCTGTGTATTGCGCGCTGGTGGGCGAGCCTGGGTGACGTCACAATCGACTACAGCGTCTCCTTTCACGGACTCAGCACTTCTCCGTCACCTCTGCACATACACGCTTCAGAGGGGGTGACCAGT
TTCGAGGTGTCGTCCCCGCTGAGGTACGAAGAGGTGTCTCCCAGCATCACCCTCAAGTCCTGGATCCAGCCCATCCGGCCCTCGAGTTCAAAAATCAAAGCTCTGGGACTGAGAGACGTTTTGCCAAATAACCGACAACTGTATGAGAACGTGCTCACCTACAGCTTCCACCAGCCAAAG
AGTGGGGAGGTCACCCCCAGCTGCCCCATGCTCTGTGAGCTGCTCTACGAGTCCGAATTTGACAGTCAGCTGTGGATGCTTTTTGATCAGAACAAGAGGTTGATGGGCTCGGGCGACGCCTACCCTCACCAGTATTCCCTGAAACTGGAAAAGGGCGACTACACCGTGCGCCTGCAGGTG
CGCCACGAGCAGTCCAGCGAGCTGGAGCGCCTGAAGGACCTGCCGTTCGTGATCACCCACCGGCTGTCCACCACGCTCAGTCTAGATATCTACGAAACCCACCGCGCTGCCCTCATGGCCAAGAAAAAGGCGAACCCCCTCACCCTGTGCCCTGGCGCCGCACAGCCCTTCTATGTTACC
GCCTTGCCCGATGACAAGATCCCAAAGGGAACGGGTCCTGGATGTTTCCTCTCAGGCTCCCTGCTTGTTTCCAAAAGCGAGTTTGGCAAGAAAGCA------------------------------------------GATATCGTTCCTGTTTTTTACCATTTAATTCCTCCCCCAAAC
AAAACCAAGAACGGAGGGAAGGAGAAGGACAAGGAAGGAGACAAAGACAAAGATGTGAAGGAGGAATTCGCCGAAGCTCTCAGAGACTTGAAGATTCAGTGGATGACCAAGTTGGATTCCAGTGTCATCTATGATGAACTGAGGGAAACCTACCCGGACTTTCTCCCGCTGCACGTGCAA
CGGCTCCACCAGCTGGATTTGGAGAAGGAGCGCACCAAGCGTCTTGCGGAGGTGATATCAGCGGCCGACGTTGTCATCTCCCACATCGACCAGACCGCTTTGGCTGTTTACTTCACCATGAAGACAGATCCGCGACCGGACGCTGCTTCCATAAAGACCGACATGGAGAAGCAGAAGTCC
TCGCTGCTGGACGCCCTGTGCAGGAAGGGCTGCGCTCTGGCCGACCAGCTCCTCCTG------CCAGCCGCGCCTCGC---------------GACGGTGCCAGCGCCATCGAA---------------------------------------------------GCCTGCGGCTCCGAC
GACACCTGGAACAACGTG---------------------------------------------------------------------GCCAAAGCCTTGATGGAAACCTTCTGGGAGGTTCAGAAGTGGGCCGAGCTGACCGACTCCAAGATGCTGATGTTTTCATACAAGCACGCTCTC
GCTAACAAGATGTACGGCCGAGCCCTGAAATACGCCTCCAAGGTGCTGGAGGAGAAGCCCAGTAAGGAGAACATGAGGAACTGCGTCCAGCTAATGCGGCACCTGGGATGGACCCACTGTGCCGCCTTCAGTGAGAACTGGCTTCCTGTCATGTACCCTAACGATTACACACCCTTT
>anchovy.24227_ANCH
ATGGCTTCTCACTCTGCTGAAGAACCATTCCCATTTCATGGGTTGCTTCCCAAAAAAGAGACTGGTTCCGCGTCTTTCCTTACAAGGTTTCCCGAATACGATGGAAGGGGTGTCCTTATCGCCATACTCGACACCGGAGTGGACCCCGGGGCTCCGGGTATGCAGGTGACAACCGAGGGA
AAGCCAAAGGTAGTCGACATCATTGACACGACAGGCAGCGGCGATGTCAACATGGCTACCGTTGTGGAACCAAAAGAGGGCACCGTGGTCGGCCTGTCAGGGAGAACACTTACGATCCCTTCCACCTGGGTTAATCCGACGGGGAAGTATCACATAGGCATCAAGAACGGCTTTGATTTC
TTCCCCAAGGCGTTAAAAGAGAGAATGCAGAAAGAGCGCAAAGAGAAGATGTGGGACCCGGGTCACAGAGCTGCCCAGGCAGAGGCCAGCCGGAAACTGGAGGAGTTCGACCAGACTTATCCAACCCCCTCACAGATGGAGAAGCTTGTGAAGGAGGAGCTGCAGGCCCAGGTGGAGCTG
CTGGCCACGCTAGAGAAGAAGTACAGCGATCCTGGGCCCGTTTACGACTGCCTGCTCTGGCATGATGGCATCACATGGAGAGCTGTTGTAGATACGTCAGAAAACGGAGATCTGGCATCATGCACAGTTTTGAGTTCCTACAGAGAGAGGCAGGAGTACGCCACTCTGGGGAATGCGGAG
ATGCTGAACTACTCAGTCAACATCTATGATGAGGGAAACACACTGTGCATCGTCACTAGTGGGGGTGCTCACGGGACGCACGTGGCAAGTATCGCAGCCGGCCATTTTCCAGACGAGCCCGAGAGGAACGGGGTGGCGCCAGGTGCTCAGATCCTGGCCGTGAAGATCGGGGACACCCGC
CTCAGCACCATGGAAACAGGGACAGGCCTTATTCGTGCGATGATCGAAGTAATCAACTACAAATGCGACTTGGTGAACTACAGCTATGGTGAAGCTACACACTGGCCAAACTCAGGGAGGATCTGTGAAGTGATCAACGAGGCGGTGCAGAAGCATAACGTCCTGTTCGTGTCGAGCGCT
GGCAACAACGGCCCGTGCCTCTCCACCGTCGGTTGCCCAGGAGGAACCACCAGCTCTGTGATTGGTGTTGGAGCGTACGTCACCCCTGACATGATGGTGGCCGAGTACTCTCTGAGGGAGAAGCTGCCCCCTAACCAGTACACGTGGTCCTCCAGGGGTCCCAGCACCGACGGTGCCCTG
GGGGTCAGCATCAGCGCCCCGGGGGGAGCCATCGCCTCGGTCCCCAACTGGACCCTCAGGGGCACCCAGCTCATGAACGGCACCTCCATGTCCTCCCCGAACGCGTGCGGCGGCATCGCGCTGGTGCTCTCA---GGTTTGAAGCAGAATGACGTCCGTCCCTCCGTTCCAGCGGTGAGG
CGAGCTTTAGAGAATACTGCTCAGAAGGTGGAGGATATTGAGGCCTTTGCACAGGGGCATGGCATCATTCAGGTGGACAAGGCGTTTGACTACCTCATGCAGCACTCAGCTCTGCCCACCAGTAATCTGGGCTTCACCGTCTCCGTGGGCCAGCAGCGCGGCATATACCTCAGGGACCTG
GTCCACGTGGGCACGCCCTTCGACCACAGCGTGGGCATCGAACCCGTCTTTCCGGAGAACACG---GACAACTCGGTGCGCATCTCCCTCCAGCTGCACTTGGCCCTCACGTGCAATGCATCGTGGGTACACTGTCCTTCCCACTTGGAGCTGATGAACCAGTGTCGCCATGTCAACGTG
CGTGTGGATCCACAGGGACTGAGGGAAGGCCTGCACTACACAGAGGTGTGTGGCTATGACACGACGGCTCCCAGCGCAGGCCCTCTCTTCAGAGTACCCATCACAGTCATAATTCCTATGAAGGTCCCAAGTGGTCACAGTCCAGAGGTTTCCTTCAGCGATGTCCACTTCAAACCGGGC
CAGATCCGCCGCCATTTCATCACTGTACCTCAGGGCGCTTCATGGGCA---------------GAAATCACGTTAACGTCCCAGTCAGGAGATGTGTCTTCTAAATTTGTGCTGCACGCTGTACACTTGGTCAAGCAGAGGGCATACAGAGCCAACGAATTCTATAAGTTCTCCTCATTG
TTGGAAAAGGGTTCTCTCACAGAGGCCTTCCCTGTCTTGCCAGGGAGGACAGTGGAGATCTGTGTAGCCCGATGGTGGGCCAGCTTGGGTGACGTCAACATCGACTACACCATCTCATTCCACGGCCTCACGACCACTCCGTCTTCACTGCACATTCATGCATCTGAAGGGATCTCCTCA
TTTGAGGTGACGTCACCACTGCGCTATGAAGACGTCTCACCCAGCATCACTCTGAAGAACTGGGTCCAGCCTCTCAGGCCCACTAGTGCCAAGACCAGAGCTCTGGGTGCTCGTGATGTGCTTCCCAACAACCGGCAGCTGTATGAGATCGTTCTCACCTACACTTTCCACCAGCCCAAG
AGTGGGGAGGTGACGCCCAGTTGCCCTATGCTGTGCGAGCTTCTGTACGAGTCGGAGTTCGACAGCCAGCTCTGGATGCTCTTCGACCAGAACAAGAGACTGCTGGGCTCAGGGGACGCTTATCCACATCAGTACTCTCTGAAACTGGAGAAGGGCGACTACACAGTGCGTCTGCAGGTT
CGCCACGAGCAGGTGTCGGAGCTGGAGCGTCTGAAGGACCTGCCCTTCGTGGTGTCGCACCGCATGTCCAACACACTCAGCCTGGACGTCTACGAGACGCACCGCGCCGCCCTGCTCTCCAAGAAGAAGGCCAACTCCCTCACGCTCACCCCGGGCGCCTGCCAGCCCTTCTACATCACC
GGCCTGCCAGACGAGAAGATCCCTAAAGGCACTGCTCCCGGCTGCTACTTCACAGGCTCCCTCGCCGTATCCAAGACTGAGTACGGGAAGAAAGCA------------------------------------------GACATTGTGCCAGTGGTCTACCACCTGATCTCTCCCCCGAAC
AAAGCCAAGAACGGCGGGAAGGAGAAGGAGAAAGATGCGGACAAGGAGAAGGACGTGAAGGATGAGTTTGCCGAAGCCCTCAGGGATTTGAAAATCCAGTGGATGACCAAGTTGGACAACAGCGCTCTGTATGACGAGTTGAAGGAGAACTTCAGCAGCTACTTGCCACTTCATGTCCAG
CGCCTCCACCAGCTGGATTCAGAAAAGGAGCGACTGAAGCGTCTATCAGATATCGTATCGGCAGCGGACGTGGTGGTGTCTAGTATCGACCAGACTGCCCTTGGCGTCTACCTCTCCATGAAGACAGACCCACGGCCCGACGCCGCTACCATCAAGAGCGACATGGAGAAGCAGAAGTCG
TCCCTGCTGGACGCTCTGTGCAGGAAGGGCAGCGCTCTGGCCGACCAGCTGCTGCAG------GCAGCTCCTCCCCAGGCCCATGCCCAGGAGGAGGGGGCCGATGCTGGGGTA---------------------------------------------------GCCGTGGCCAGCGAA
GGGTCCGGGTCCGGGGTTGGATCTGGAGCTGGATCAGGGGCCCCAGTGGTGGCTCCGGACTCCCAGGATGCAGACTCCCAGGACCTGACCAAGACGCTGACGGACACCTTCTGGGAGGTGCAGAAGTGGGCCGACCTCACTGACTCTAAGGTTTTAAACTTTGCCTATAAGCACGCTCTT
GTAAACAAGATGTACGGAAGAGCTTTGAAGTATGCATCGAAAATCGTCGAAGACCGACCCAGCAAAGACAACTGGAAGAACTGTGCTCAGCTGATGCGGTCCCTGGAGTGGATGCACTGTGCCAACTTCACGGAGAACTGGCTGCCCATTATGTACCCGGCGGAGTACACGCCTTTC
>ENSTRUP00000044124_TRUB
ATGGCTGCCCATTGTAACGAAGAACCCTTTCCTTTCCACGGGCTGCTTCCCAAAAAAGAAACAGGTGCCACGTCCTATCTTACGAGGTTTCCCGAGTATGACGGCCGGGGGGTGCTCATCGCTATCCTTGACACCGGCGTGGATCCCGGGGCACCCGGCATGCAGGTCACGACCGAGGGG
AAGCCAAAAATCATTGATATCATCGACACTACTGGAAGTGGCGATGTGAATATGACCACCATTGCAGAGCCCAAAGATGGGACAATTACTGGCCTCTCTGGGAGAACACTTAAGATCCCTCCTGCTTGGGTCAATCCATCAGGGAAGTATCGCATTGGAGTTAAAAATGGATATGAATTT
TTCCCCAAGGCTCTTAAAGAAAGAATTCAGAAAGAGCGAAAAGAGAAGATGTGGGACCCTCAGCACAGAGCTGCCGTTGCTGAGGTCTCTCGTAAGGCAGAGGAATTGGACCTCTCTCACCCAACACCCTCACAGATGGAGAAATTACAGAAAGAAGACATGCAGAGTCAATCGGAGTTG
CTGGCATTGCTAGAAAAGAAATACAGCGATCCCGGACCTGTCTATGACTGTGTTCTTTGGCATGATGGTGACACCTGGAATGCTGTGGTGGACACTTCAGAATGCGGGGAGCTTTCCCAGTGTACTGTCCTGCACTCTTACAAAGAGAAGCAAGAATATGCCACACTAGGAAATTTTGAG
ATGCTCAACTACTCTGTAAATATTTATGATGAGGGAAACACGCTCTGCATCGTCACAAGCGGAGGTGCCCATGGGACACATGTTGCAAGCATCGCTGCGGGTTACTTCCCAGAGGACCCTGAGCGCAACGGCGTGGCCCCCGGTGCCCAAATCTTGGCCCTTAAGATCGGAGACACTCGT
CTGAGCACCATGGAGACGGGCACAGGACTCATCCGCGCGATGATAGAAGTCATCGAATACAAGTGTGATCTGGTTAACTATAGCTACGGAGAAGCTACCCACTGGCCCAATTCAGGGAGGATCTGTGAAGTGATCACGGAGGCTGTGCAAAAGCACAACGTGATGTTCGTCTCAAGCGCT
GGGAACAACGGTCCATGTCTCTCCACAGTTGGCTGCCCAGGGGGAACAAGCATCAGTGTCATAGGAGTCGGCGCATACGTGACTCCCGACATGATGGTTGCAGAGTACTCCCTCCGGGAGAAGCTTCCTCCCAACCAGTACACCTGGTCATCTAGGGGCCCCACTGCAGACGGGGCCCTA
GGGGTCAGCATCAGTGCCCCTGGTGGTGCCATTGCCTCCGTACCAAACTGGACCCTCCGTGGTACCCAGCTCATGAACGGCACATCCATGTCATCCCCTAATGCATGTGGAGGCATCGCACTAATTCTCTCA---GGACTGAAGCAGAACGGGATCACTCCCTTTGTTCCTGCTGTGAGA
AGAGCTTTGGAAAACACAGCCTTGAAAGTCGATGACATAGAAGTGTTTGCTCAAGGCAACGGAATTATCCAGGTGGACAAGGCATTAGACTACCTCATTCAACACGCCTCTTCACCCATGCAACACCTTGGCTTCTCAATAAACGTGGGCACCCACAAGGGCATCTACCTCAGGGATCCA
TCCCAGATTCTGTCCCCCTCGGATCACGGAGTAGGGATTGAACCCATTTTCCCAGAGAATTCAGCAGGAAATGCTGAGCGCATCTCCTTGCAGCTACATTTAGCACTCACGTGTTCCGCCCCGTGGGTTCAGTGCCCCTCGTATTTGGAGCTCATGAACCAGTGCCGCCATGTGAACATC
CGCATCGATCCGGTCGGCTTGAAAGAGGGAGTGCACTACACGGAGGTCTGTGGGTTTGACACCACGTCACCAACCGCTGGTCCTCTGTTCAGAGTCCCAATCACGGTTATCATCCCAACTAAAGTTACAGAGAGTCGCGATCCCGTGGTCTTTTACAAGGATGTTTGTTTCAGACCGGGG
CAGATCAGACGTCACTTCTTCAGTGTTCCTCAGGGAGCCTCGTGGGCAGCTTTTGCTCCCACAGAGGTCACACTGACGTCTCATTCTAAAGACGTGTCTTCGAAGTTTGTTCTCCATGCAGTACACCTGGTCAAGCAGAAAGCATACAGGGCCAATGAATTCTACAAGTTTTCCTCACTT
CTGGAGAAAGGGTCCCTAACTGAGGCCTTCCCTGTGCTGTCTGGACGGGTGGTGGAGCTGTGCATCGCACGCTGGTGGGCGAGCCTGGGCGAGGTCACCGTTGACTACAGCATCTCATTCCACGGACTCAGCACTAATCCTTCACCCCTTCACATACATGCTTCAGAGGGAGTGACCAGC
TTTGAAGTATCGTCACCACTGGGATACGAAGAAGTGTCTCCTACCATCACCCTCAAGTCTTGGATTCAGCCCCTCAGGCCCTCAAGTTCAAAAATCAAAGCTCTGGGATTAAGAGATGTTCTGCCAAATAACCGACAACTGTACGAAAATGTCCTCACGTACAGCTTTCATCAGCCAAAG
AGTGGGGAGGTCACCCCCAGCTGCCCCATGCTCTGTGAGCTGCTCTACGAGTCTGAATTTGACAGTCAGCTCTGGATGCTCTTTGATCAGAACAAGAGACTAATGGGCTCAGGCGACGCCTACCCTCACCAGTATTCTCTGAAGCTGGAAAAGGGAGACTACACGGTGCGTCTGCAGGTT
CGCCACGAGCAGTCCAGTGAGCTGGAGCGCCTTAAAGACCTGCCTTTTGTGATCACCCACCGCCTGTCCTCCACGCTCAGTTTAGATATCTATGAAACCCACCGCGCTGCACTCATGGCCAAGAAGAAGGTGAACCCTCTCACCTTGTGCCCCGGTGCCACACAACCCTTCTATGTTACC
GCCTTGCCTGATGATAAGATCCCAAAGGGGACAGGTCCCGGATGTTTCCTCTCTGGTTCTCTGCTGGTTTCCAAGAGCGAGTTTGGCAAGAAAGCA---GGGCAGACCTGTCCAAAACGTCAAGGAAAGTTTAAAAAGGATATCGTTCCTGTTTTTTACCATTTGATTCCTCCTCCAAAC
AAAACAAAGAATGGAGGAAAAGACAAGGACAAGGACGGAGACAAAGACAAAGACGTGAAGGAGGAATTCGCCGAAGCTCTCAGAGACCTCAAGATTCAGTGGATGACAAAGTTGGATTCTAACATCATCTATGATGAACTGAGGGAAACCTTCCCAGATTACCTTCCTCTGCACGTGCAA
CGACTTCACCAGCTGGACTCGGAGAAGGAGCGCGCAAAGCGTCTTGCGGAGGTGATCTCAGCAGCGGACATCGTCCTCTCCCACATCGACCAAACGGCTCTGGCTGTTTATTTCACCATGAAGACGGATCCACGGCCCGACGCTGCTTCCATTAAGAACGACATGGAGAAGCAGAAGTCT
TCGCTGCTGGACGCTCTGTGCAGGAAGGGCTGCGCTCTGGCTGACCAGGTTCTCTTG------CCGGTCGTGCCACAC---------------GACAGCGCCAGCGCCATAGAA---------------------------------------------------GCCAGCAGCTCTGAT
GACACCTTGAACAATGTG---------------------------------------------------------------------GCCAAAGCCCTGATGGACACATTTTGGGAGGTGCAGAAGTGGGCGGAGCTAACAGACTCCAAGATGCTGCCCTTTTCATACAAACACGCTCTG
GCAAACAAGATGTACGGCCGAGCCTTAAAATACGCTTCCAAGATACTAGAGGAGAAGCCCAGTAAAGAGAACATGAGGAACTGCATCCAGCTTATGCGACACCTGGGATGGACGCACTGTGCGGCCTTCAGTGAGAACTGGCTTCCTGTCATGTACCCTACTGAGTACACACCATTT
>ENSDARP00000126605_DRER
ATGTCTGCTCATTCCGCCGAAGAACCGTTCCCGTTTCACGGGCTGCTCCCGAAAAAAGAGACCGGCGCTGCTTCGTTCCTCACTAAGTACCCGGAGTACGATGGCCGAGGGGTGCTCATCGCGATTCTCGACACCGGCGTGGACCCAGGGGCCCCGGGCATGCAGATCACCACAGACGGA
AAGCCGAAGATCGTGGACATCATCGACACCACGGGCAGCGGTGACGTGAACATGAGCACAGTGGTGGAGGTGAAGGAGGGCAGTGTGAGCGGTCTGACTGGACGCACGCTTAAAATTCCTGCAGCGTGGGTCAATCCGTCTGGGAAATATCACATTGGAGTGAAAAACGGCTATGATTTC
TTCCCTAAAGCTCTTAAAGAGAGAATACAGAAAGAGCGCAAGGAGAAGCTGTGGGATCCGACACACCGAGCAGCTCTCGCTGAGGCCAGCCGCAGGACAGAAGAGTTCGACCAAACACACACAAACCCCTCACAGATGGAGAAGCTCCAGAAGGAGGAGCTGCAGTGTCATGTGGAGCTG
CTGGGAATGCTGGAGAAGAAATACAGTGATCCTGGACCCGTGTATGACTGTATATCATGGCACGACGGGGTCACGTGGAGGGCTGTGGTGGACACGTCTGAGTGTGGAGATCTGTCGTCCTGCACTGTCCTCAGCTCCTACAGAGAGAGACAGGAGTTCTGCACGCTGGGATTCGCTGAG
ATGCTCAACTTCTCCGTCAACATCTATGATGAGGGAAACACACTCTGCATCGTCACCAGCGGAGGGGCTCATGGGACACACGTGGCCAGCATCGCAGCAGGTCATTTCCCAGATGAACCCGAGCGTAACGGTGTGGCTCCTGGAGCTCAGATCCTGGCGCTGAAGATCGGAGACACTCGC
CTGAGCACCATGGAGACGGGAACCGGCCTCATACGAGCGATGATTGAAGTTATAAACTATAAGTGTGATCTTGTGAACTACAGTTACGGTGAAGCGACGCATTGGCCAAACTCAGGGAGAATCTGTGAGGTCATCACGGAGGCTGTACAGAAGTATAATGTTATGTTCGTGTCGAGTGCG
GGGAATAACGGTCCATGTCTGACCACCGTGGGCTGTCCTGGAGGAACCACCAGCAGTGTGATCGGAGTGGGAGCGTATGTTACTCCAGATATGATGGTGGCCGAGTATTCTCTGAGAGAGAAGCTTCCTCCTAACCAGTACACCTGGTCATCCCGTGGGCCCTGCACAGACGGCGCTCTG
GGCGTCAGTATTAGTGCTCCGGGCGGCGCCATCGCCTCCGTGCCCAACTGGACGCTGCGCGGCACTCAGCTGATGAACGGCACGTCCATGTCCTCCCCGAACGCCTGCGGAGGAATCGCCCTCGTGCTGTCA---GGTCTGAAGCAGAACGGTCTGCGGCCCACGGTGCCGGCGGTGCGC
AGAGCTCTGGAGAACACAGCTCAGAAGGTGGAGGAGATCGAGGTGTTTGCGCAGGGACACGGAATCATACAGGTGGAGAGGGCGTTCGACTACCTCATGCAGCACAATTCTCTGGCCTCCAGCAGTCTGGGCTTCAGCGTCAGTGCAGGATCTCAGAGAGGAATCTACCTCAGAGACGCC
ACACACGTCACTGCACCATCTGACCACGGCGTCGGCATCGAGCCGATCTTTCCAGAGAACACC---GAGAACGCAGCTCGTATCTCTCTGCAGCTTCACCTGGCGCTGGTCTGTAATGCGTCCTGGGTTCAGTGTCCGTCCCATCTGGAGCTCATGAATCAGTGCAGGCATGTGAATGTG
CGCATCGACCCACAGGGCCTTCGAGAGGGACTGCACTACACCGAGGTGTGTGGATACGACACAACTGCTCTCAGCGCCGGCCCGCTCTTCAGAGTGCCCATAACCGTTATAATCCCTACCAAAGTATCTGACAGTCGCAGTCAGGAGCTCTCCTTCACTGATGTTCACTTCCGGCCAGGA
CAGATCCGTCGCCACTTCATCACCGTCCCTCAAGGAGCATCATGGGCA---------------GAGATCTCTCTGACGTCTCACACTGGCGACGTGTCCTCGAAGTTCGTCCTGCATGCGGTTCATCTGGTGAAGCAGCGAGCGTATCGAGCCAACGAGTTCTACAAGTTCTCCTCTCTG
CTGGAGAAAGGCTCGCTCACAGAGGCCTTTCCAGTGCTGCCAGGTCGGACTCTGGAGCTGTGTATTGCGCGCTGGTGGGCGAGTCTCGGTGATGTCACCATCGATTATGTCATTTCCTTCCACGGCCTGGTGACGTCGCCCTCTCCTATTCACATCCACGCTTCTGAAGGCATTTCTAGT
TTTGAGGTTTGCTCTCCGTTGAGATATGAAGATGTTTCTCCAACAATCACACTGAAGAACTGGGTTCAGCCGCTCCGGCCTGTAAGTTCTAAAATCAAACCGCTGGGCATGAGAGACGTGTTGCCCAATAACAGGCAGCTCTATGAGCTCGTCCTCACCTATAATTTCCACCAGCCGAAG
AGCGGCGAGGTGACACCCAGCTGTCCACTGCTCTGTGAGTTATTATACGAGTCTGAGTTCGACAGTCAACTCTGGCTCCTGTTTGACCAGAACAAGAGGCTCATGGGATCTGGAGATGCGTACCCACACCAGTACTCTCTGAAGCTGGAGAAAGGCGACTACACTGTGCGTCTGCAGGTG
CGTCACGAGCAGCAGAGTGAGCTGGAGCGTCTGAAGGATCTGCCGTTCGTGGTGTCTCACCGTCTGTCCAACACTCTCTCGCTGGACGTCTACGAGACGCATCGCGCCGCCCTGCTGGCCAAGAAGAAGGCCAACTCCATCACACTGAGCCCCGGGGCCTCACAGCCGTTCTACATCACC
AGTCTGCCCGACGACAAGATCCCTAAAGGCTCCGGTCCAGGCGGGTTCATCTCCGGCTCTCTGGTTCTGCCCAAGAGTGAGTTCGGCAAAAAAGCACAGGGACAAGCTTCAGCCAAACGACAAGGAAAATTTAAAAAGGATATCGTGCCAATCTTTTACCACCTGGTTCCTGCTCCCAAC
AAAAGCAAGAAC---GGGAAGGAGAAGGAGAAGGACCCGGAGAAGGAGAAGGACGTGAAGGAGGAGTTCAGTGAGGCGCTGCGGGACCTGAAGATCCAGTGGATGAGCAAACTGGACAACAGTTCACTGTATGAGGAGCTGAAGGAGGCGTTTCCTACACACCTGCCACTGCATGTGCAG
AGACTCCATCAGCTCGACTCTGAGAAGGAGCGTCTGAAGCGTCTGCCGGAGATTGTATCCGCTGCAGAGTCAGTGATGTCACACATCGATCAGACGGCGCTGGCAGTGTACCTCACCATGAAGACGGACCCACGGCCCGACGCCGCCTCCATCAAGAGTGATATGGAGAAGCAGAAGGCG
TCTCTGCTGGATGCGCTCTGCAGGAAGGGCTGTGCTCTGGCGGATCAGCTGATGCAG---------ACGCCGCTGCAG---------------GACGGGGCCAGTGCCGGACAG---------------------------------------------------GTGAGCAGCTCGGAG
GAGGAGTCAGTGGGCGTG---------------------------------------------------------------------GCCAAAGCTCTGACGGACACCTTCTGGGAGCTGCAGAAGTGGGCGGAGCTTACAGACTCTAAGGTTTTGTCGTTCTCCTATAAGCATGCGCTG
GCCAATAAGATGTACGCCAGAGCCTTGAAATACGCAATAAAGATTGTAGAGGACAAACCCAGCAGAGAGAACTCCAAGAACTGCTTACAGCTGATGCGTTCTCTGGGCTGGACACACTGCGTCTCGTTCACTGAGAGCTGGCTGCCGATCCTCTTCCCGGCAGACTTCACACCCTTC
>ENSGACP00000020176_GACU
ATGGCTGCTCATTCCACCGAAGAACCGTTCCCCTTCCACGGGCTGCTCCCCAAAAAAGAAACGGGTGCCGTGTCTTATCTTACCAGGTTCCCCGAGTACGATGGCCGAGGGGTCCTCGTCGCCATCCTCGACACGGGCGTGGATCCCGGGGCCCCCGGCATGCAGGTCACAACTGAGGGG
AAGCCAAAGATCGTCGACATCATCGATACGACGGGCAGCGGGGACGTGAACATGAGCACGGTGGCCGAGTCTAAAGACGGGACAATCCTCGGCCTCTCTGGTAGAACGCTTAAGATCCCTCCTGCCTGGGTCAACCCGACAGGGAAGTACCGCATTGGAGTTAAAAATGGCTATGAGTTC
TTCCCTAAGGCTCTCAAAGAAAGAATGCAGAAAGAGCGAAAGGAGAAGATGTGGGACCCACCACACCGAGCAGCAGTAGCTGAAGTCTCTCAGAAGACGGAAGAGTTTGACCTCTCTCACCCAACACCCTCACAGGTGGAGAAGTTGCAGAAGGAAGAGCTGCAGAGTCAGTCAGAGTTG
CTGGCATCGTTGGAAAAGAAGTACAGTGATCCTGGTCCTGTGTATGACTGTGTGCTTTGGCACGATGGCGTCACATGGAGGGCTGTAGTCGATACTTTAGAGAGTGGAGAACTGTCCCAGTGCACCGTGCTGAGCGCCTACAAAGAGACGCAAGAGTACGCAACGTTGGGCAATGCTGAG
ATGCTTAACTACTCTGTTAACATCTACGACGAGGGAAACACACTCTGCATTGTCACCAGTGGAGGCGCTCACGGGACACATGTGGCAAGCATTGCAGCCGGCTACTTCCCAGAAGAACCTGAGCGTAACGGCGTGGCCCCCGGTGCCCAAATCCTGGCCCTGAAGATTGGAGACACCCGC
CTCAGCACCATGGAAACAGGCACAGGACTCATCCGAGCGATGATTGAAGTCATCAACTACAAGTGTGACCTGGTTAACTATAGCTACGGAGAAGCCACCCACTGGCCCAACACGGGGAGGATTTGTGAGGTGATCACAGAGGCTACGCAGAAGCACAATGTCATATTCGTTTCGAGTGCA
GGAAACAACGGGCCGTGCCTCTCCACCGTCGGCTGCCCCGGGGGAACCACCAGCAGTGTCATAGGAGTTGGGGCATATGTGACTCCGGACATGATGGTGGCAGAGTATTCTCTTAGGGAGAAGCTACCTCCCAATCAGTACACCTGGTCATCCAGGGGCCCGAGCACAGACGGGGCCCTG
GGTGTCAGCATCAGCGCGCCGGGCGGGGCCATCGCCTCCGTACCCAACTGGACACTTCGTGGCACCCAGCTGATGAACGGCACGTCCATGTCCTCCCCTAATGCTTGTGGCGGCATCGCACTAATCCTCTCA---GGAATGAAGCAGAGCGGGATCCGTCCCTCTGTTCCTGCGGTGAGG
AGAGCGCTGGAGCACACGGCTCTGAAGATTGACGACATCGAGGTGTTTGCACAGGGTCATGGAATAATCCAGGTGGACAAGGCATTAGACTACCTCACTCAACACGCCACTTTACCCACAAGCCACCTTGGCTTCTCAATAAGTGTGGGATCACAAAGAGGCATCTACCTCAGGGACCCA
GCCCACGTTCTCGCCCCCTCAGATCACGGAGTAGGAATTGAACCCGTCTTTCCGGAGAACACG---GGAAACTCTGAGCGAATCTCCTTGCAGCTCCACTTGGCGCTCACGTGTGCCGCCCCGTGGGTCCAGTGCCCCTCCCATCTAGAGCTGATGAACCAGTGTCGCCACGTGAATGTA
CGCGTTGATCCTGTGGGACTGAAAGAGGGAGTGCACTACACAGAGGTCTGCGGGTATGATACAGCAGCACCAAGCTGTGGCCCCTTATTCAGAGTCCCAATCACATGCATTATCCCCACCAAAGTGACGGATACCCGTAATCAGGAGGTGGGTTTCACAGACGTCCACTTCAGGCCCGGC
CAGATCAGACGCCACTTCATCACCGTTCCTCAGGGAGCCTCCTGGGCA---------------GAGATCACGCTGACCTCTCATTCGGGAGACGTCTCATCAAAGTTTGTCCTCCATGCGGTGCACTTGGTCAAGCAAAAAGCGTATAGAGCTAATGAATTCTACAAGTTTTCCTCTCTG
TTGGAAAGAGGCTCCCTTACTGAGGCTTTCCCTGTGCTGTCCGGAAAGATAGTCGAGTTCTGCATTGCACGCTGGTGGGCGAGCCTGGGCGACGTCACAGTGGACTACAGCATCTCGTTCCACGGACTCCACACTTCACCTGCACCGCTGCACATACACGCCTCAGAAGGAGTGACGAGT
TTTGATGTGTCGTCGCCTCTGAGGTACGAGGAGGTGTCCCCCACTATTACCCTCAAGTCTTGGGTTCAGCCTCTCCGGCCCTTAAATTCAAAGATCAAAGCGCTGGGAATGAGGGACGTTCTGCCTAACAACAGACAACTCTACGAGATTGTCCTCACCTACAGCTTCCACCAGCCAAAG
AGTGGCGAGGTCACCCCCAGCTGCCCCATGCTGTGTGAGCTACTGTACGAGTCCGAGTTTGACAGTCAGCTCTGGATGCTGTTCGATCAGAACAAGAGACTACTGGGCTCAGGGGACGCTTATCCACACCAGTACTCTCTGAAGCTGGAGAAGGGGGACTACAGTGTGCGCCTGCAGGTC
CGCCACGAGCAGTCCAGCGAACTGGAGCGCCTGAAGGACCTACCGTTTGTGGTCTCTCACCGTCTATCCACCACGCTGAGCCTGGACGTCTACGAGTCGCACCGCGCTGCCCTGATGGCCAAGAAGAAGGCGAACTCTGTCACCTTGTGCCCAGGGGCTACGCAGCCCTTCTATGTCACA
GCCCTGCCCGACGACAAGATCCCAAAGGGGACGAGTCCAGGAGGTTATCTTTCAGGCTCTCTGGTTGTCCCCAAGAGCGAGTATGGCAAGAAAGCA---GGGCAGGCCTCTGCAAAACGACAAGGGAAGTTTAAAAAGGATATTGTGCCAGTCGTCTACCACTTAATTCCTGCTCCCAAC
AAATCAAAGAATGGC------------------------------------GATGTGAACGAGGAGTTTGCAGAAGCTCTGAGGGACTTAAAGATTCAGTGGATGACAAAATTGGACTCAAGCGCCATCTATGAGGAGCTGAAAGAGACCTACCTGGATTACCTCCCGCTGCACGTGCAA
AGGCTTCACCAGCTGGACTCTGAAAAGGAGCGCGTGAAGCGTCTCAAAGAGGTGGCATCAGCTGCCGATATCGTCATATCCCACATCGACCAGACGGCCCTGGCCGTTTACCTCACCATGAAGACGGACCCTCGGCCCGACGCCGCCTCTATCAAGACGGACATGGAGAAGCAGAAGTCG
TCTCTACTGGACGCGCTGTGCAGGAAGGGCTGCGCTCTGGCCGACCAGCTGCTGCTGCTGCTGCCCGCCGTGCCGCAG---------------GACGGCGCCGGTGCCGTCTCCACGGGACGGGTAGAGGCAGCAGGAGAACAGGAGGAGCCGCAGCAGCAGGTT---------------
------------------------------------------------------------------------------------------AAAGCTCTGACGGATACGTTTTGGGAGGTGCAGAAGTGGGCGGAGCTAACTGACTCCAAGGTGTTGATGTTTTCATACAAACACGCTCTG
GTGAACAAGATGTACGGCCGAGCCTTAAAGTACGCCTCAAAGATGGTGGAGGAGAAGCCCAGCAAAGACAACATGAAGAACTGCATTCAGCTCATGCGGCACCTTCAATGGACGCACTGTGCCACCTTCAGTGAGAACTGGCTCCCCGTCATGTACCCCGCAGAATACACGCTGTTC
>ENSXMAP00000019278_XMAC
ATGGCTGCTCATTCTACCGACGAACCGTTCCCTTTCCACGGGCTTCTCCCCAAGAAAGAAACCGGCGCTGCCTCTTACCTCACCAGGTTCCCCGACTATGACGGGCGAGGGGTGCTCATCGCTGTCCTCGACACCGGCGTGGACCCCGGGGCCCCCGGCATGCAGGTCACCACTGAGGGG
AAACCAAAGATCGTGGACATCATTGATACAACAGGCAGTGGTGACGTGAACATGACCACGGCAGTGGAGCCTAAAGATGGGACAATCACTGGCCTCTCCGGAAGAACGCTCAAGATCCCTCCCGCCTGGGTCAACCCATCAGGGAAGTTTCGCATCGGAGTTAAAAATGGCTACGAGTTC
TTCCCCAAGGCTCTTAAGGAAAGGATACAGAAAGAGCGAAAAGAAAAGATGTGGGACCCAGCACACAGAGCAGCCCTCGCTGAGGTCTGTCGCAAAACAGAGGAGTTTGACCTCGCTCATCCCACGCCTTCTCAGATGGAAAAGCTGCAGAAGGAAGACCTGCAGTGTCAGTCAGAGCTG
CTGGGATCTCTAGAGAAGAAGTACAGTGATCCCGGCCCAGTGTATGACTGTGTGCTTTGGCACGATGGCGTCACGTGGAAGGCGGTAGTGGACACATCGGAGTGTGGAGAACTGTCCCAGTGCACCGTCCTGGGCTCATACAGAGAGAAACAAGAATATGCCACTTTAGGAAATGCTGAG
ATGCTTAACTATTCTGTTAACATATATGACGAAGGAAACACACTCTGCATCGTTACTAGTGGAGGGGCTCATGGGACCCATGTGGCGAGTATTGCGGCAGGTTACTTCCCAGAGGAACCAGAAAGAAACGGCGTGGCTCCTGGTGCCCAAATTCTGGCTCTGAAGATCGGAGACACTCGA
CTCAGCACCATGGAAACTGGCACCGGACTCATCCGAGCGATGATTGAAGTAATCAACTACAAGTGTGACCTGGTTAACTATAGCTACGGGGAAGCCACCCACTGGCCTAATTCAGGGAGGATTTGTGAAGTGATCACAGAGGCTGTGCAGAAGCACAATGTGATTTTTGTGTCAAGTGCA
GGAAATAACGGCCCCTGCCTTTCTACGGTCGGCTGCCCAGGAGGAACCACCAGCAGCGTTATCGGAGTTGGCGCGTACGTGACTCCAGACATGATGGTGGCCGAGTACTCCCTGAGAGAGAAGCTGCCCCCCAACCAGTACACATGGTCATCCAGGGGTCCCAGTACCGACGGAGCCCTC
GGGGTCAGCATCAGCGCTCCAGGCGGGGCCATCGCATCCGTACCCAACTGGACGCTCCGTGGCACCCAGCTGATGAACGGCACGTCGATGTCCTCGCCAAACGCCTGCGGGGGCATCGCGCTCGTTCTGTCA---GGCCTGAAGCAGAGCGGGATCCCTCCCTCTGTTCCTGCTGTGAGG
AGAGCGCTGGAGAACACCGCTCAGAAGGTCGATGACATTGAAGTGTTTGCACAGGGTCATGGAATAATCCAGGTGGACAAGGCTTTAGACTACCTCACTCAGCACGCCTCATTACCCACAAGCCGCCTGGGCTTCTCGGTCAGCGTGGGTTCACAGAGAGGCATCTACCTCAGGGAACCA
GTCCAAGTTCTCGCACCTTCTGATCACGGGGTTGGAATTGAACCCATCTTCCCAGAGAACACA---GAAAACTCCGAGCGAATTTCCTTGCAGCTACACCTGGCGCTAACATGTGCCGTCCCATGGGTCCAGTGCCCCTCCCATCTGGAGCTGATGAACCAGTGTCGACACATCAACGTC
CGGATCGATCCCGTAGGACTGAGAGAGGGAGTCCACTATACCGAGGTTTGTGGTTATGATACAGCAGCCCCCACCTGTGGCCCTCTATTCAGAGTTCCTATCACAGTTATCATCCCTGCCAAGGTGACTGATAGTCGTAATCAAGAGGTGCGATTCTCAGACGTCCACTTCAGACCCGGA
CAGATCAGACGCCACTTCGTCACTGTTCCTCAGGGAGCCTCCTGGGCA---------------GAGATCACTCTAACCTCCCATTCTGGAGACGTGTCCTCGAAGTTCGTTCTTCATGCGGTTCACCTGGTCAAGCAAAAAGCCTACAGAGCCAATGAGTTCTACAAGTTCTCCTCACTG
CTAGAAAGAGGTTCTCTAACAGAGGCTTTTGCAGTGCTGTCAGGTCGGGTTGTGGAGTTTTGTATAGCCCGTTGGTGGGCGAGCCTGGGCGATGTGACGGTGGACTACACCATCTCCTTCCACGGCCTCAGCACTTCTCCTTCTCCTCTACACATTCACGCCTCAGAGGGAGTGACGAGT
TTTGACGTGTCATCACCCATGAGATATGAGGAGGTATCCCCCACTGTCACCCTGAAGTCATGGGTTCAGCCTCTGCGGCCTCTAAGTTCAAAGATTAAAGCGTTGGGAGTTCGGGACATTCTGCCTAATAACAGGCAGCTCTATGAAATTATCCTCACCTACAGCTTTCACCAGCCTAAG
AGTGGAGAGGTTACGCCCAGCTGCCCGACGCTCTGCGAGCTTCTCTACGAGTCTGAGTTTGACAGTCAGCTCTGGATGCTGTTTGACCAGAACAAGAGACTGCTGGGCTCAGGGGACGCCTACCCACACCAGTATTCCCTGAAGCTAGAAAAGGGGGATTACACGGTCCGTCTGCAGGTC
CGACACGAGCAGTCCAGTGAGCTGGAGCGCCTGAAGGATTTGCCGTTTGTGGTTTCTCATCGTCTTTCCAACACTCTCAGTCTGGATGTGTATGAGTCACACCGCGCCGCCCTCATGGCAAAGAAGAAGGCCAACTCAGTTACTTTGTGTCCAGGGGCTACACAGCCTTTCTATGTCACC
ACCCTGCCAGACGACAAGATACCTAAAGGCACGAGTCCAGGATGTTACCTATCAGGCTCCCTCATTGTGCCCAAGAGCGAGTATGGCAAGAAAGCA---GGGCAGGCCTCTGCAAAACGACAAGGAAAATTTAAAAAGGACATAGTTCCAGTCATCTACCATCTAATCCCTGCCCCAAAC
AAATCAAAGAACGGTGGGAAGGAGAAGGACAAGGATGGAGACAAAGAGAAGGATTTGAAGGAAGAGTTTGCAGAAGCTGTGAGGGATCTAAAGATTCAGTGGATGACAAAGTTGGACTCGAGTTCCATCTATGATGAACTGAGGGAAAACTACTTGGATTACCTTCCACTTCATGTGCAA
AGACTCCATCAGCTGGACTCAGAGAAGGAACGAGTGAAGCGCCTCAGAGAGGTTGTGTCTGCAGCAGAGATCGTCATGTCCCACATCGACCAAACGGCGTTGGCTGTGTATTTCACCATGAAGACAGACCCTCGGCCGGACGCCGCCTCCATCAAAACTGACATGGAGAAGCAAAAGTCA
TCTCTTCTGGACGCCCTGTGTAGAAAAGGCTGCGCTTTGGCCGACCAGCTCCTGCTG------CCGTCCACGCTGCAG---------------AGCGGCGCCGGGGCTGTTGCTACAGAGCAAGCT---GCGGCAGGAGAG---GAGGAGGTCGAGGAGCAGTTGGCTAGCAGCTCTGAC
GACCCCCTGGACAACACT---------------------------------------------------------------------TCAAATGCCCTGATGGACACATTCTGGGAGGTGCAGAAGTGGGCGGAGCTAACCGACTCAAAGGTTTTGACGTTTTCATACAAACACGCCCTG
GCAAACAAGATGTACGGCCGAGCCCTAAAATACGCCTCCAAAATGGTTGAGGAGAAGCCCAGCAAGGAGAACATGAAGAACTGCATCCAGCTCATGCGTCACCTTGGCTGGACGCACTGCACTGCCTTCAGTGAGAACTGGCTCCCCGTCATGTACCCCGCAGATTATTCACCATTC
