# Supplementary material for: Global expression pattern of genes containing positively selected sites in European anchovy (Engraulis encrasicolus L.) may shed light on teleost reproduction
Source: PLoS One. 2023 Aug 11;18(8):e0289940. doi: 10.1371/journal.pone.0289940 (PMC10420382; doi:10.1371/journal.pone.0289940)
Supplement: S1 File — (ZIP) [file pone.0289940.s008.zip › alignments/anchovy.24234_ANCH.fas]

>ENSONIP00000016736_ONIL
---------------------------------------------------------------------------------------------------------------------------------AGAGCT------------GGTAGAGAGAAAAAACAC---GAGAAGAAGAAA
CGGAGACGATCCTCGTCCTCCTCTTCCTCCTCTCCATCATCTTCGTCTTCCTCCTCCAACAGC---------------------------AGGAGTCGGAGCAGAAAGAAG---------ACGTTGCACAGGAGCAAAGATGAGAAAACACAAAAGAAGAAGCGCAGAAGGCACTCGTCT
TCTTCTTCCTCATCTTCCTCATCCACC------------------------TCTTCCTCCTCCTCGTCATCATCCTCG------------------------------------------------------------------------------------------------------
------------------------------------------------------------------------------------------------------------------------------------------------TCAAACCCAGCA------------GAGAAACCTCCA
TCCTACCTGGAGGTGTGGCAGACTGAGGAG---------GGGGCCGTGGAGCTTGGGCCTGTCATGACAGATGAGCAGAAGGCCCGGCTCTCCACTAAGAGGCCCCTCACCAAAGAGGAGTACGAAGCCAGGCAGAGCGTGATCCGCAGGGTGGTGGACCCTGAAACGGGGAGGACAAGA
CTGGTGAGAGGAGAGGGGGAGATCATAGAGGAGATAGTCAGCCGGGAGAAGCAAAAAGAGATCAACAAGCAAGCTACGAAGGGAGATGGGGATGCCTTCCAGAGAAAACTGGGCATCAACAGG
>ENSTNIP00000018918_TNIG
GTTCGGCGGAAGGAAATCAGCAACGAACACACTTCCGTAAACGACGAGGTTAACTTCCGAGTAAACATTTCAGGATCGGCGTCGATAATGAATCGCAGCAGATCACACGAC------------------AGATCC------------CTCAGAGAGAAAAAAACAAAGGAACAAAGGAAG
CGCCGGCGATCCTCTTCGTCGTCGTCTTCTTCT---TCATCCTCCTCCAGT---AGCAGGAGT---------------------------CGAAGTAAATCGTCCAAGAAT---------TCGTCGCATAAGAATCGAGATGTAAAAACAAAGAAGAAACGCAGACAA------------
AATGAGGCCAAACGTGGGCTCAGC---TTGTGGATGCTAATCTGGCCAATATCATCACAAGAC---------------------------------------------------------------------------------------------------------------------
---------------------------------------------------------------------------------------------------------------------------------CCCAGCTTGAAC---GCCCCTATTTGT------------------------
---------------------GGGCAAGAA---------------ATT---------CCAGTGATGACGGATGAGCAGAAGGCTCGACTCTCCACCAAGAGACCGCTCACCAAAGAGGAGTACGAGGCCAGGCAGAGTGTGATCCGCAAGGTCGTCGACCCAGAAACCGGACGCACCAGA
TTGATAAGAGGAGAGGGAGAGATCATAGAGGAGATCGTCAGCCGAGAGCAGCACAAGGACATCAACAAGCAGGCCACCAGGGGAGATGGAAACGCCTTTCAGAGAAAATTAGGAATCAACAGG
>anchovy.24234_ANCH
---------------------------------------------------------------------------------------ATGGGTCGAGGTCGAAGCAAATCGCGCGACAGATCTCCTGGGAGGTCACGGAGCAGACAGGCAGAAGAGAAGAAGGCT---GAAAAGAGGAAA
CGCAGAAAATCTTCCTCATCATCATCCTCATCC---TCTTCGTCATCCTCCAGCTCTAGCAGTGCCAGTCAGAGTCCTGCAAAGAAGAATGCTCGCACATCCAGCAAA---------------AGCCAAGACAGAAAGCAGGAGAAGCGCAAGGCCTCCAAGCGCCAA------------
CGGAGCTCCTCTTCCTCCTCCTCGTCC------------------------TCCAGCTCATCCTCCTCCTCGTCCAGTGATGAAGAG---GCCCGGAAGAAAAGAAAG------CAGCGCAAGGCCAAGAAG---------CGCATGAAGAAGCTCAAGGCCAAGGAGAAA---------
AGGAAGGAAAAGAAGAGGCTGAAGAAGGAGAAGAAGAAGATGAAGAAGCTTAAAAAGCTGGCAGAGAAGTCTGAGCTGGGCACCGCTCCTGGAGGCCCGCCC---------------------------------CTCTCTGTCTCCGTGGCAACGCTGGCCCCTGGT------------
---TGCCTGGAGACGTGGCAGAGTGAGGAA------------GCTGTAGAGCAGGGACCAGCCATGACAGACGAGCAGAAGGCGCGACTCTCCACCAAGCGACCCCTCACCAAGGAGGAGTATGAGGCCCGGCAGAGTGTCATCCGCAGGGTTCTGGACCCAGCGACAGGACGCACTCGT
CTGGTGCGAGGAGATGGTGAAATTCTGGAGGAGATTGTCAGCAAGGAAAAACACAAGGAAATAAATAAGCAGGCCACCAAGGGTGATGGAAACGCTTTCTCCAAGAGGATGGGCATCAACAGG
>ENSTRUP00000025453_TRUB
---------------------------------------------------------------------------ATCGCCGCGATAATGAATCGTAGCAGTTCACACGAC------------------AGATCC------------ATCAGAGAGAATAAAACG---GAACCGAAGAAA
CGCCGTCGATCCTCTTCATCATCTTCTTCGTCA---TCATCCAGTAGT---------AGGAGT---------------------------CGAAGTAAATCGTCCAAGAAA---------TCGTCGCATAAGAATAAAGATGTGAAAACAAAAAAGAAACGCCGACGA------------
TCGTCATCATCATCATCCACGTCT---------------------------TCCTCCTCGTCTTCGTCTTCATCCAGCAATGAAAAGACAAAGAGGAAGAAAAGTAAG------AAAAGTAAAGCCAAGAAGAAAAAGGCTAAGCTGAAGAAACAGAACAAGAAGGAGAAA---------
AAGAAGAAACAGAAGTTAAAAAAGAAGACTAAAGCG------------------GCGGCGGCAGCG---GCCGCC------------------------GCAGCGGCTGCGGCGGCGGTGGCGGTGCTGCCATCGCTGCCA---TCTCCTGCAGCC------------GTTAAACCTCCT
TCTTATCCGGAATTGTGGCAGAGTGATGAG---------------GTGGAGCTCGGACCTGTTATGACAGATGAGCAGAAGGCTCGACTCTCCACGAAGAGACCGCTCACCAAAGAGGAGTACGAGGCCAGACAGAGTGTGATCCGCAGGGTGGTCGACCCAGAAACTGGACGCACCAGA
TTGATAAGAGGAGAAGGAGAGATCATAGAGGAGATTGTCAGCCGAGAACAACACAAAGACATCAACAAGCAAGCCACCAAGGGAGATGGAAACACCTTTCAGAAAAAACTGGGAATCAACAGG
>ENSDARP00000137044_DRER
---------------------------------------------------------------------------------------ATGGGAGGGAGCGATTCTGACAGC------------------AGATCCAGGAGCAGAAACAGAGAAGAAAACAAA------------------
---------------------------------------TCCCGCAGTTTATCATCCTCGAGC---------------------------GCCAGGAGACCCAGTCCA---------------AACCATGAGAAGAAACATGAGCATTCATCTGAGAAGAAAAAGATG------------
AAGAGAAGAAGATCCTCCAGTTCTTCA------------------------TCGTCTTCAAGCTCTCCTTCACCATCCAGAGAGAAG---AAGGCCAAGAAGAAGAAG------AAGCGGCGAGAAGCGAAG---------AAACTCAAGCGCGAGAAGAAAAAGGAG------------
---------------------AAGAAGGAGAAGAAGCGTCAGAAGAAGCTGGCGCTGAAAGCGGAGCGAGCAGCA------------------------GCG---------------------------------CTGACGGCTTCAGTTCCTGCTCCAGTTCCTGAAGAAAAGCCTCAA
ACATACCTGAAGACCTGGCAGAGCGAAGAA------------ACTAAAGAGCACGGCCCTGCCATGACTGATGAACAGAAGGCCAAACTCAGCACCAGGAGGCCGCTGACGAAGGAGGAATACGAGGCCAGACAGAGCGTCATCCGCCGAGTGCTGGACCCAGAGACAGGCCGCACCAGG
CTTATAAGAGGCGATGGGGAGATTTTAGAAGAAATCGTCAGCAAGGAGCGACACAAAGACATCAACAAGCAATCTACAAGAGGGGATGGAGATGCCTTCCAGAAGAGACTGGGGATCAGTAGG
>ENSGACP00000010929_GACU
---------------------------------------------------------------------------------------ATGGATCGCAGAAGATCAATCGAG------------------CGAGGT------------GGCAGAGAGAAGAAACTC---GAGAAGAAAAAA
CGAAGGAGATCCTCTTCTTCTTCTTCCTCTTCA---TCGTCTTCCTCATCCAGCAGCAGGAGT---------------------------CGAAGCAGATCGTCAAAGAAA---------ACACCCAACAAAAGTCAAGATGTGAAAACACAAAGAAAGAAGCGACGAAGA---------
---AGCTCATCTTCTTCATCGTCAACT------------------------TCCTCCTCGTCTTCTTCTTCGACCAGTGACGAAAAGACCAAGAAGAAGAAAAGTAAAGCCAAGAAAAAGAAGTTGAAGAAGATGAAGGCGAAGCTGAAGAAACAGAAGAAAAAGGAGAAAAGGGAGAAA
AAGAAGAAAGAGAAGCTGAAGAAGAAGGAGGAGAAG------------------AAGAAAGCAGAG---GTGGTG------------------------CTG---------------------------------CTGCCGCCCAGTCCTCCAGTA------------GAGAAGCCTCCA
TCTTACCTGGAGGTGTGGCAGAGTGACGAG---------GGGGCCGTGGAGCTCGGGCCTGTGATGACGGATGAGCAGAAGGCCCGACTCGCCACCAAGAGGCCCATCACCAAAGAGGAGTACGAGGCCAGACAGAGCGTGATCCGCAGGGTGGTGTGCCCAGAAACGGGGCGCACCAGA
TTGGTGAGAGGAGAAGGAGAGATCATCGAGGAGATCGTCAGCCGAGAAAAACACAAAGACATCAACAAGCAGGCCACCAAGGGAGACGGGAAAGAGTTCCAGAGGAAACTAGGAGTGAACAGG
>ENSXMAP00000017771_XMAC
---------------------------------------------------------------------------------------ATGAATCGCACCAGATCATCTGAC------------------CGAGAT------------ACTAGGGAGAAGAAAACA---GAGAAAAAGAAA
CGCGGGCGGTCTTCTTCTTCGTCGTCTTCCTCC---TCCTCCTCTTCC------------AGC---------------------------AGGAGCAGGTCGGCTAAGAAAATTTCTTCCACGAAGAAGAAGATGACAGATGGGAAAGAGCAACGAAAGAGGCGGAGGACGCGATCCTCA
TCTTCATCATCCACTTCCTCCTCT---------------------------TCCTCTCCCTCTTCCTCCTCCTCAAGTGATGAGAAGAGAAAGAGGAAGAAGAGCAAAGCCAAGAAGAAGAAACTGAAGAAGCAGAAGGCCAAGCTGAAGAAACAGAGGAAAAAGGAGAAAAAG------
------------AAGTTGAAGAAGAAGGAGAAAAAG------------------CTGAAAAAGGAG---GTGGAG------------------------GCG---------------------------------ATGCAG------AGACCTCCA------------GAGAAACCTCCA
TCCTACCTGGAGGTGATGCAGAATGAAGAAGAGGAGGAGGATGAGGTGGAGCTGGGGCCAGTCATGACTGACGAGCAGAAGGCCCGGCTCGCCACTAAGAGGCCTCTCACCAAGGAGGAGTACGAGGCCAGGCAGAGCGTGATCCGCAGAGTGGTGGACCCAGAAACAGGAAGAACCAGG
TTGGTGAGAGGAGAAGGAGAGATCATTGAGGAGATAGTGACCCGAGAGAAACACAAAGAGATCAACAAGCAAACTACAATGGGAGATGGGAATGCCTTCCAGAGAAAACTGGGAATGAACAGG
