# Supplementary material for: Global expression pattern of genes containing positively selected sites in European anchovy (Engraulis encrasicolus L.) may shed light on teleost reproduction
Source: PLoS One. 2023 Aug 11;18(8):e0289940. doi: 10.1371/journal.pone.0289940 (PMC10420382; doi:10.1371/journal.pone.0289940)
Supplement: S1 File — (ZIP) [file pone.0289940.s008.zip › alignments/anchovy.24260_ANCH.fas]

>ENSONIP00000001293_ONIL
ATGCTGACCGCACAGAGGGCATGTGCAGCAATG---GCTGCCCGGCACCTGGTTAGAACTTCA------GTCTCCTCATCC---------------CTCACACACTGCTCTCTGATCCATACTTCAGTACCCTGT---------------------------------------------
---------------------------------------------------------CAGGACCGT---------------------------------------------------------TCTGAGCTGCATTCTGAATGGGCCGGTCTGGCTAAGAAACAGCTGAAGGGGAAGAAC
CCAGAAGATCTGATCTGGCACACTCCCGAGGGGATTAACATCAAGCCCGTGTACACCAAAGCAGACTCAAAAGATGTTGTTGATGAGTTGCCAGGAGTGTTTCCTTACACTAGAGGGCCCTATCCCACCATGTACACATACAGACCTTGGACTATCAGGCAGTATGCTGGATTCAGCACT
GTTGAGGAGAGCAATAAGTTCTATAAAGACAACATAAAGGCTGGTCAGCAGGGTCTTTCTGTGGCCTTTGACCTCCCGACACACCGTGGTTATGACTCGGACAACCCCAGGGTCCACGGAGATGTGGGCATGGCTGGAGTGGCTATAGATACAGTTGAGGACATGAAGTTGCTCTTTGAT
GGAATCCCATTGGAGAAGATGTCTGTTTCAATGACTATGAATGGAGCAGTTATCCCTGTGTTGGCAATGTTTATTGTCACCGGAGAGGAGCAGGGCGTTCCAAAAGAGAAACTAACTGGCACGATTCAAAATGATATTTTGAAGGAATTTATGGTGCGCAACACCTATATTTTCCCCCCG
GAACCTTCCATGCACGCCATTGCAGACATCTTTGCATATACCTCTAAGCACATGCCTAAGTTCAACTCCATATCCATCAGTGGCTACCATCTTCAGGAGGCCGGCGCTGATGCCATCTTGGAAGTAGCCTACACCATTGCTAACGGCCTGGAGTACTGCCGCACTGGACTGAAAGCAGGT
TTAACCATAGATGAATTTGCTCCAAGGCTGTCGTTCTTCTGGGGCATCGGGATGAATTTCTACATGGAAATTGCCAAGCTGAGGGCAGCCAGGAGGTTATGGGCTACGCTCATTAAAGAAAATTTCCAGCCCAAGAATGCCAAGTCTCTCCTCCTGCGCACACACTGCCAGACCTCAGGC
TGGTCTCTCACTGAACAAGATCCATACAACAATGTGATCCGCACGGTGATTGAAGCCATGGCCGCTGTGTTTGGGGGGACCCAGTCGCTGCACACCAACTCTTTCGATGAAGCTCTGGGCTTGCCCACCGTGAAAAGCGCTCGCATCGCCAGGAACACTCAGATCATCATCCAGGAGGAG
TCGGGCATACCCAAAGTTGCAGATCCTTGGGGAGGCTCGCACATGATGGAGGCTCTTACAGATGATGTCTATAACACTGCTTTGAAGTTTATTAAAGACATCGAAGAGATGGGAGGCATGGCCAAAGCTGTAGCCGAGGGAATTCCAAAGCTCCGTATTGAGGAATGTGCTGCTCGTAGA
CAGGCCCGCATTGACTCAGGCTCAGAAGTTATTGTTGGTGTGAACAAGTACCGTCTGGAGAAAGAGGAGACGGTGGAGGTCCTGGCCATAGATAACACTGCTGTGCGCCAGAAGCAGATTGAAAAACTGAAAAAG---GTGAGGGAGAGCCGTGACCCTGAGAAAGCCAAGAAGTGTCTG
GCTGCCATTGAGGAGTGTGCCCAAACCAGGGAGGGCAACCTTTTAGCTCTGGCTGTGGAGGCATCAAGAGCCAGATGCTCTGTTGGTGAGATAACTGAAGCCATGAAGAAGGTGTTTGGTGAACACAAGGCCAGCACCAGGATGGTGAGCGGGGCTTACCGCACTGAGTTCGGAGAGCAT
GAAGAGATCACTCTGGCCAACAACAGAGTTGCAGAGTTCAAGAGGCTTGAGGGGAGGAATCCTCGATTGCTGGTGGCAAAGATGGGGCAGGATGGTCACGACAGAGGTGCCAAAGTTATCGCTACGGGGTTTGCAGACCTGGGCTTTGACGTAGACATCGGACCACTGTTTCAGACCCCC
CGGGAGGTGGCCCAGCAGGCGGTCGATGCAGACGTTCACTGTGTCGGGGTCAGCACGCTGGCAGCAGGACACAAGACCCTGGTGCCAGAGCTCATCAAGGAACTCCACAAGCTCAACAGGCCAGATATACTTGTCATCTGTGGAGGTGTCATCCCTCCCCAGGACTACGAGTTCTTGTAC
CAGAGTGGCGTATGCGCCATCTTTGGCCCAGGAACCAGGATCCCACAGGCTGCAGTGGAAGTTATTGACAACATTGAAAAGAGCCTGGAAAAGAATCGACAAGCCATG
>ENSTNIP00000012562_TNIG
------------------------------------------------------------------------------------------------------------------------------------------GTTGTTCTGGTTAATAATAACTTGTTTCACGCACCTCTGCAC
CTCTTATTTAGCGTGTTGCGTAGCAGCAATAATAGTTTAGCATTTAGAAAAGTGATCCATGACCGG---------------------------------------------------------GTTGGACTGCATCCCGAATGGGCCGGCCTGGCTAAGAAACAGCTGAAGGGAAAAAAC
CCAGAAGACCTTATCTGGCACACGCCGGAGGGTCTGGACATCAAGCCCGTGTACACGCAGGCAGACTCGGCTGGCCGCCCGGATGAACTGCCAGGAGTGTTCCCGTTCACTAGAGGGCCCTATCCTACCATGTACACCTACAGACCCTGGACCATCAGGCAGTATGCTGGCTTCAGTACA
GTGGAGGAGAGCAACAAGTTCTATAAAGACAATATCAAAGCCGGCCAACAGGGTCTCTCTGTGGCTTTTGACCTCCCGACACACCGCGGCTATGACTCCGACAACCCCAGGGTCCACGGAGATGTGGGCATGGCTGGAGTAGCAATAGACACGGTGGAGGACATGAAGATGCTGTTTGAT
GGAATTCCTCTGGAGAAGATGTCTGTCTCGATGACGATGAATGGGGCCGTGATCCCGGTGTTGGCCATGTTTATTGTGACGGGAGAGGAGCAGGGTGTGCCTAAGGAAAAACTGACCGGCACAATTCAGAACGACATTTTAAAGGAGTTCATGGTTCGCAACACCTACATTTTCCCTCCG
GAGCCTTCCATGCATGCCATCGCTGACATCTTTGCCTATACTTCCAAGCACATGCCCAAGTTCAACTCCATATCCATCAGTGGCTACCATCTCCAGGAAGCGGGTGCCGATGCCATCCTGGAGGTAGCCTACACCATTGCTAACGGTCTGGAATATTGCCGCACCGGTCTAAAAGCGGGC
CTAACTATCGACGAGTTCGCCCCAAGGTTATCGTTTTTCTGGGGTATCGGCATGAATTTCTACATGGAAATTGCCAAGTTGAGGGCAGCCAGGAGGTTATGGTCCACGCTGATAAAGGAGAATTTCCAGCCCAAGAACACCAAGTCCCTCCTGCTCCGCACTCACTGCCAGACTTCAGGA
TGGTCTCTCACCGAACAGGACCCGTACAACAATGTGATCCGTACAGTCATCGAGGCCATGGCCGCCGTGTTCGGTGGCACGCAGTCTCTCCACACCAACTCCTTCGACGAAGCCCTGGGTCTTCCCACGGTGAAGAGCGCTCGCATTGCTAGGAACACTCAGATTATCATCCAGGAAGAA
TCAGGCATCCCTAAAGTGGCTGATCCGTGGGGGGGCTCGCACATGATGGAGGCTCTCACGGATGATGTGTATAACACAGCGTTAAAGTTCATTAAGGAAATTGAAGAGATGGGAGGGATGGCCAGAGCTGTGGCAGAGGGCATCCCAAAGCTGCGCATCGAAGAATGTGCCGCTCGCAGA
CAGGCTCGCATAGACTCAGGTTCAGAGGTCATTGTTGGGGTCAACAAGTACCGGCTGGATAAGGAGGAGACCGTGGAAGTGCTGGCTATAGATAACACCGCAGTACGTGAGAAACAGATAGAAAAACTCAAAAAGGAGGTGAGACAGGGTCGCGATCCTGAGGGAGCGAAGAAGTGCCTG
GCAGCCATACAGGAGTGTGCCCGGACCAGGGAGGGTAACCTTTTAGCCCTGGCTGTGGAGGCAGCACGTGCCAGATGCTCCGTAGGTGAAATCACTGATGCCATGAAGGCCGTGTTTGGTGAGCACAAAGCCAGCACCAGGATGGTGAGCGGCGCGTACCGCAGCGAGTACGGAGAGCAG
GAAGAGATCGCCTTGGCTCACAACAGAATCGCAGATTTTAAGAGGCACGAGGGCAGGAACCCTCGTCTGTTGGTGGCAAAGATGGGTCAGGACGGTCACGACAGAGGTGCCAAAGTCATTGCCACGGGCTTTGCTGACCTGGGATTTGATGTGGACATCGGACCGCTGTTCCAGACACCC
CTCGAGGTCGCCCAGCAGGCTGTCGACGCAGATGTCCACTGTGTTGGCGTCAGCACACTCGCCGCCGGACACAAGACCCTGGTCCCCGAGCTCGTCAAGGAACTGCGGAAGCTGAACAGACCCGATATCCTGGTCATCTGCGGAGGGGTTATACCGCCACAGGACTACGAGTTCCTGTAC
CAGAGCGGCGTCTGTGCTGTGTTCGGCCCAGGAACCAGGATCCCTCAAGCTGCTGTGGAGGTCATAGACAATATAGAGAAGAACCTGGACAACATCCGTCAAGCAATG
>anchovy.24260_ANCH
ATGTTGACAGCGCAGAGGGCATGTGCGTCCTTGGCTTCTTCCCAGCGGTTGCTGGCAGCCTCCCGCCCCGTCGCCCCGGGCCTGGACACCTACCAGCGC---CGTCGC------------------------------------------------------------------------
---------------------------------------------------------------------------------------------TTCCATACCGCCACGGCGCGGCGCGACGAGGTCAAGCTGCACGAAAACTGGGCGAACCTCGCCAAGAAGCAGCTAAAAGGCAAGAAC
CCTGAGGACCTGATCTGGCGCACTCCAGAGGGCATCTCCATCAAGCCTGTGTACACTAAAGCCGACTCGGAGAATGTTAGCGATGAACTGCCCGGGGTGCACCCTTTCACCCGCGGCCCGTACCCCACCATGTACACCTTCAGGCCCTGGACTATTCGACAGTACGCTGGCTTCAGCACC
GTGGAGGAGAGCAACAAGTTTTACAGGGACAACATCAAAGCGGGCCAGCAGGGCTTGTCGGTGGCCTTCGACCTCCCCACGCACCGCGGCTACGACTCGGACAACCCGCGCGTCCATGGCGACGTGGGCATGGCGGGCGTGGCCATCGACACGGTGGAGGACATGAAGCTGCTGTTCGAC
GGCATCCCGCTGGAGCGCATGTCCGTCTCCATGACGATGAACGGCGCCGTCATCCCCGTGCTGGCCATGTTCATCGTGACGGGTGAGGAGCAAGGGGTGGACAAGGCCAAGCTGACGGGGACCATCCAGAACGATATTCTCAAGGAGTTCATGGTGCGAAACACCTACATCTTCCCGCCG
GAGCCCTCCATGCACGCCATCGCCGACATCTTCGCCTACACCTCCAAGAACATGCCCAAGTTCAACTCCATCTCCATCAGCGGGTATCACCTGCAGGAGGCAGGTGCCGATGCCATCCTGGAGCTGGCCTACACCATCGCCAACGGCCTGGAGTACTGCAGGACCGGCCTGAAAGCTGGC
CTCACTATTGACGAGTTTGCACCTAGGCTGTCATTCTTCTGGGGTATCGGCATGAACTTCTACATGGAGATTGCTAAGCTGAGGGCCGCCCGGCGCCTGTGGGCCACTCTCATCAAGGAGAAGTTTGGACCCAAGAACACCAAGTCACTGCTGCTCAGGACCCACTGCCAGACATCGGGC
TGGTCCCTCACGGAGCAGGACCCGTACAACAACGTGATCCGCACGGTGATCGAGGCCATGGCGGCGGTGTTCGGCGGCACGCAGTCGCTGCACACCAACTCCTTCGACGAAGCGCTGGGCCTGCCCACCGTCAAGAGTGCCCGTATCGCCCGCAACACGCAGATCATCATCCAGGAGGAG
TCGGGCATCCCCAAGGTGGCCGACCCCTGGGGCGGCTCGCACATGATGGAGACCCTCACAGACGATGTCTACAATGCTGCCCTCAAGTTCATCACTGAGATTGAGGACATGGGTGGAATGGCCAGGGCCGTGGCTGAAGGCATCCCCAAACTGCGCATTGAGGAGTGTGCAGCCCGCCGG
CAGGCTCGCATAGACTCAGGTTCGGAGGTGATTGTGGGCGTGAATAAGTACCGTCTGGAGAAGGAGGAGAGCGTGGAGGTGCTGGCCATCGACAACACCATCGTACGCAACAAGCAGATCAGTAAAATTAAGAAG---GTGCGGGAGTCCAGAGACCCTGAGGCAGTGAAGAGCTGTTTG
ACTGCCATCGAGGAGTGTGCCCGGACCAGGGAGGGGAACCTTCTGGCCCTTGCCGTGGAGGCAGCACGGGCAAGGTGTTCCGTGGGCGAGATCACTGACGCCATGAAGGCGGTGTTTGGGGAGCATAAGGCCAGCACGCGCATGGTGAGCGGAGCGTACCGCAGCGAGTTCGGGGAGGTG
GACGAGATCAGCCTGGCACACAACCGGGTCTTGGAGTTCCGTAAGCACGAGGGCCGGAACCCTCGACTCCTGGTGGCCAAGATGGGGCAGGACGGCCATGACAGAGGCGCCAAGGTCATCGCTACGGGATTTGCAGATCTGGGATTCGACGTCGACATCGGCCCACTCTTCCAGACACCG
GTGGAGGTGGCTCAGCAGGCGGTGGACGCGGATGTGCACTGCGTGGGCGTGAGCACGCTGGCGGCCGGCCACAAGACCTTGGTGCCCGAGCTCATCAAGGAGCTGAGGAACATGGGCCGGCCCGACATCCTGGTCATCTGCGGCGGAGTCATCCCACCCCAGGACTATGAGTTCCTGTAT
GAGAGCGGGGTCTGCTGCATCTTTGGACCTGGGACCAGGATCCCCCAGGCATCTGTGGAGGTTGTGGACAACATCGAGAGGAGCCTGGAGAAGAACAGGCAGGCCATG
>ENSTRUP00000010189_TRUB
ATGCTGACTGCACATCGGGCCTGTGCAGCCGCG---GCTGCGAAGCATCTGGCCAGAGCTTGT------GCCTCCTCAGCA---------------CGCACGCGTCGCTGTCTGCTTCACACTTCGGTACCCTGTCCG------------------------------------------
------------------------------------------------------------GACCGA---------------------------------------------------------GTTGAACTGCATCCCGAATGGGCCAGCCTGGCTAAGAAACAGCTGAAGGGCAAAAAC
CCAGAAGATCTCATCTGGCACACCCCGGAGGGTCTCGACATCAAGCCCGTGTACACGCAGGCAGACTCGGCTGGGCGCGCAGATGAGCTGCCTGGAGTGTTTCCGTTCACTAGAGGGCCCTATCCAACCATGTACACCTACAGACCCTGGACCATCAGGCAGTATGCTGGCTTCAGTACG
GTGGAGGAGAGCAACAAGTTTTATAAGGACAATATTAAAGCCGGACAACAGGGTCTCTCCGTGGCTTTTGACCTCCCGACACACCGCGGCTACGACTCAGACAACCCCAGGGTCCACGGAGACGTGGGCATGGCTGGTGTCGCGATAGACACGGTGGAAGACATGAAGATGCTCTTTGAT
GAAATTCCTCTGGAGAAGATGTCCGTCTCCATGACGATGAACGGGGCCGTGATCCCAGTGTTGGCCATGTTTATTGTGACGGGAGAGGAGCAGGGAGTGCCTAAATCCAAACTAACCGGCACCATTCAGAATGACATTTTAAAGGAGTTTATGGTCCGCAACACCTACATTTTCCCGCCC
GAGCCTTCCATGCACGCCATCGCTGACATCTTTGCTTACACGTCACAGCACATGCCCAAGTTCAACTCCATATCCATCAGTGGCTACCATCTTCAGGAAGCGGGTGCTGATGCCATCCTGGAGGTAGCCTACACCATCGCTAACGGCCTGGAATATTGCCGCACTGGTCTGAAAGCGGGC
CTGACTATCGATGAGTTTGCTCCAAGGTTGTCCTTTTTCTGGGGCATCGGCATGAATTTCTACATGGAAATTGCCAAGCTGAGGGCAGCCAGGAGGTTATGGGCCACACTAATAAAGGAGAATTTCCAGCCCAAGAACACCAAGTCTCTCCTCCTCCGCACTCACTGCCAGACTTCAGGA
TGGTCGCTCACTGAACAGGATCCGTACAACAATGTGATCCGTACAGTGATCGAGGCCATGGCCGCCGTGTTCGGAGGCACGCAGTCTCTCCACACCAACTCCTTTGACGAAGCCCTGGGCCTGCCCACGGTGAAGAGCGCTCGCATTGCCAGGAACACCCAGATTATCGTCCAGGAAGAA
TCGGGCATCCCTAAAGTCGCTGATCCATGGGGGGGCTCGCACATGATGGAGGCTTTAACAGACGATGTGTACAACACGGCGTTAAAGTTCATTAAGGACATTGAAGAGATGGGAGGGATGGCCAAAGCTGTGGCAGAGGGCATCCCAAAGCTGAGGATTGAAGAATGTGCTGCTCGCAGA
CAGGCCCGCATTGACTCAGGGTCAGAGGTCATCGTTGGCGTCAACAAGTACCGCTTAGATAAGGAGGAGACGGTGGAAGTGCTGGCTATAGATAACACAGCCGTACGCGAGAAACAGATAGAAAAACTCAAAAAG---GTGAGACAGAGTCGTGACCCCGAGGCGGCGAAGAAGTGCCTG
GAAGCCATAGAGGAGTGTGCCCGAACCAGGGAGGGTAACCTTTTGGCCCTGGCTGTGGAGGCAGCACGTGCCAGGTGCTCCGTAGGTGAAATAACTGACGCCATGAAGGCCGTGTTTGGTGAACACAAAGCCAGCACCAGGATGGTGAGCGGTGCCTACCGCAGTGAGTATGGCGAGCAG
GAAGAGATCGCCCTGGCTCACAACAGAATCGCAGATTTTAAGAAACATGAGGGCAGGAACCCGCGTCTGCTGGTGGCAAAGATGGGTCAGGACGGTCACGACAGAGGCGCCAAAGTCATCGCCACGGGCTTCGCTGACCTGGGATTTGACGTGGACATCGGACCACTGTTCCAGACGCCC
CTGGAGGTTGCCCAGCAGGCTGTCGACGCAGACGTCCACTGTGTTGGCGTCAGCACACTCGCCGCCGGACACAAGACCCTGGTCCCCGAGCTCGTCAAGGAACTGCGGAAGATGAACAGGCCAGATATCCTGGTCATCTGCGGAGGAGTCATCCCGCCACAGGACTACGAGTTCCTGTAC
CAGAGTGGCGTGTGTGCAGTGTTTGGCCCAGGAACCAGGATTCCACAAGCCGCTGTGGAGGTCATAGACAATATAGAGAAGAACCTGGAAAACATCCGTCAAGCAATG
>ENSDARP00000079877_DRER
ATGTTGACTGCACAGAAGGCATGCATCTCTTTG---ACAGCAAGACGTCTGCTGGGAGCGTCT------ATATCGTCGACTCTTGATCCCCAGCAGCGCACAAGACAG------------------------------------------------------------------------
---------------------------------------------------------------------------------------------TTCAGCACTGCTGTCCCACTCCGAGATGAAGTGAAGATCCATGAGGCCTGGGCTGCTCTAGCCAAAAAGCAGCTAAAAGGCAAAAAC
CCAGAGGATCTGATCTGGAAGACCCCTGAAGGCATCTCTATTAAACCTGTATATACTCAGACGGACACTGCCAAGGCTCCCGATGAGCTGCCTGGAGTCTTTCCCTTTACCCGGGGGCCATATCCAACCATGTACACCTACAGGCCCTGGACTATCAGGCAATATGCTGGATTCAGCACT
GTGGAAGAAAGCAACAAGTTTTACAGGGATAATATTAAAGCGGGCCAGCAGGGTCTGTCTGTGGCTTTTGACCTCGCAACGCACAGAGGTTACGACTCTGACAATCCCAGAGTTCATGGCGATGTGGGTATGGCGGGTGTAGCCATCGACACCGTAGAGGACACCAAACTCCTGTTCGAC
GGCATCCCACTGGAGAAGATGTCCGTATCGATGACAATGAACGGAGCCGTCATTCCCATTCTAGCCATGTTCATCGTGACTGGAGAAGAGCAAGGTGTGCCGAAGGAGAAGCTGACGGGCACCATCCAGAATGACATCCTCAAAGAGTTCATGGTGCGAAACACATACATCTTCCCTCCA
GAGCCCTCAATGCACGCCATCGCAGATATCTTCGCCTACACTTCAAAGAATATGCCCAAGTTTAATTCTATTTCCATCAGTGGATACCACATACAGGAAGCTGGTGCTGATGCCATCCTGGAGTTGGCTTACACGATTGCCAATGGACTGGAGTACTGCAGGACTGGACTAAAGGCTGGA
CTCACTATTGATGAATTTGCACCCAGATTGTCTTTCTTCTGGGGCATCGGGATGAACTTTTATATGGAAATAGCGAAGCTGAGAGCAGCACGACGTCTGTGGGCGACACTCATCAAAGAGAAGTTTCAGCCGAAGAACTCCAAATCCCTCCTGCTGAGAACTCACTGTCAGACATCTGGA
TGGTCCCTTACTGAGCAGGACCCTTACAACAACGTGATCCGTACCGTAATCGAGGCCATGGCTGCTGTGTTTGGAGGCACTCAGTCTTTGCACACCAATTCTTTTGACGAAGCTCTGGGTTTGCCCACGGTCAAGAGCGCCCGCATCGCCCGCAATACCCAGATCATCATCCAGGAGGAG
TCAGGCATCCCAAAGGTGGCTGATCCCTGGGGTGGATCCTACATGATGGAGGCTCTCACCAATGACGTCTACAACTCGGCCCTCAAGTTTATCACAGAGATTGAGGACATGGGAGGTATGGCTCGTGCTGTAGCCGAAGGAATTCCCAAACTGCGCATCGAGGAGTGCGCTGCCCGAAGA
CAAGCACGCATTGATTCAGGCTCTGAGGTCATCGTGGGGGTCAACAAATACCGCCTGGAGAAGGAAGAATCTGTCGACGTGCTTGCCATCGACAACACAGCTGTGCGTAACAAGCAGATTGAAAAGCTGCAGAAG---GTCAGAGAGAGCAGGGATGCAGAGGCGGCAAAGAGATGTTTG
GCTGCGATCGAACAGTGTGCCCGAACCAGAGATGGAAATCTTCTTGAACTTGCCGTGGAGGCTGCCAGAGCACGGTGCTCGGTTGGAGAGATCACAGATGCCATGAAATCAGTTTTCGGGGAGCACAAGGCCAGCACTCGCATGGTGAGCGGAGCATATCGCAGCGAGTTCGGCGAACAC
GAGGAGATAGCACTGGCGCATAACAGAGTTGTTCAGTTTAAAAAGCATGAAGGCAGAAATCCTCGTCTGCTAGTGGCCAAAATGGGACAGGATGGTCATGATAGAGGGGCAAAGGTCATTGCCACTGGATTTGCAGATCTTGGGTTCGATGTGGACGTTGGCCCACTTTTCCAGACCCCG
CTGGAGGTGGCCCAACAGGCGGTGGATGCAGACGTTCACTGTGTAGGGGTCAGCACATTGGCAGCTGGACATAAGACCCTCGTGCCCGAGCTCATCAAAGAGCTGCGTAACCTGAACCGGCCCGATATCATGGTGATCTGCGGAGGGGTCATACCACCACAGGACTATGAGTTCCTCTAT
GCGAGTGGTGTCAGCTGTATCTTCGGCCCCGGGACAAGGATTCCAAAAGCAGCCGTGGAGGTTCTTGACAGCATTGAAAAAAGCCTGGAGAAGAACCGGCAGGCCATG
>ENSGACP00000016339_GACU
------------------------------------------------------------------------------------------------------------------------------------------------------------------------------------
---------------------------------------------------------------CGTTACATGACGTTAACGCACCGCTCCCTCGTGCACACGACGACGCCGCGTCGGGACCAGGTCGAGCTGCATCCCGAATGGGCCACGCTGGCTAAGAAACAGCTGAAGGGGAAGAAC
CCGGAAGATCTGATCTGGCACACGCCGGAGGGACTCGACATTAAGCCTGTATACACCAAAGCAGACTCCACCGACCGTCCGGATGAATTGCCGGGAGTGTTTCCCTACACTAGGGGGCCCTATCCCACCATGTACACCTACAGACCGTGGACCATCCGGCAGTACGCTGGCTTCAGCACT
GTGGAGGAGAGCAACAAGTTCTATAAAGATAACATCAAAGCTGGTCAGCAGGGTCTCTCCGTGGCGTTCGACCTCCCGACACACCGCGGCTATGACTCGGACAACCCCCGGGTCCACGGGGACGTCGGCATGGCCGGAGTCGCCATAGACACCGTCGAAGACATGAAGATGTTGTTTGAC
GAAATCCCGCTGGAGAAGATGTCCGTTTCCATGACAATGAATGGAGCGGTCATCCCCGTGCTGGCGATGTTCATCGTGACCGGAGAGGAGCAGGGCGTGTCCAAAGCCAAACTCACTGGCACCATTCAAAACGATATTTTGAAGGAGTTCATGGTACGCAACACCTACATTTTCCCCCCG
GAGCCTTCCATGCACGCCATCGCAGACATCTTCGCTTACACCACCAAGAACATGCCCAAGTTCAACTCCATATCCATCAGCGGCTACCATCTTCAGGAGGCTGGAGCTGATGCCATCCTGGAAGTAGCCTACACCATCGCTAACGGCCTGGAGTACTGCCGCACGGGTCTGAAAGCAGGC
TTAACCATCGATGAGTTTGCCCCGAGGTTGTCTTTCTTCTGGGGCATCGGGATGAATTTCTACATGGAGATTGCCAAGCTGAGGGCGGGCAGGAGGCTGTGGGCGACGCTCATCAAAGACAACTTCCAGCCCGAAAACGCCAAGTCTCTGCTCCTGCGCACGCACTGCCAGACCTCAGGC
TGGTCCCTCACCGAACAGGACCCGTACAACAACGTGGTGCGCACGGTGATCGAGGCCATGGCCGCCGTGTTCGGGGGCACGCAGTCGCTGCACACCAACTCCTTCGACGAGGCGCTGGGTCTGCCCACGGTGAAGAGCGCTCGCATCGCCAGGAACACGCAGATCATCATCCAGGAAGAG
TCGGGCATCCCCAAAGTCGCCGACCCCTGGGGGGGGTCGCACATGATGGAGGCCCTCACGGATGACGTCTACGACAAAGCTTTAAAGTTCATTAAAGAAATTGAGGAGGTGGGGGGCATGGCCAGAGCGGTGGCAGAGGGCCTCCCGAAGCTTCGTATCGAGGAGTGTGCCGCTCGCAGG
CAGGCCCGCATCGACTCAGGGTCGGAGGTCATCGTTGGGGTGAACAAGTACCGCCTGGGAAAGGAGGAGAGCGTGGAGGTGCTGGCTATAGATAACACTGCTGTGCGTGAGAAACAGATTGAAAAACTGAAAAAG---GTGAGAGCTAGTCGCAACCCGGAGGCAGCAAACAAGTGCCTG
GCAGCCATAGAGGCGTGTGCGCGCACCGGGGAGGGCAACCTCCTGGCGCTGGCCGTGGAGGCAGCGCGAGCCAGATGTTCGGTCGGTGAAATCACCGACGCCATGAAGAAGGTGTTTGGTGAGCACAAGGCCAGCACCCGGATGGTGAGCGGCGCTTATCGCAGCGAATACGGCGAGCGC
GACGAGATCTCCGTGACCCTCAACAGAGTCGCAGACTTTAAGAAGCACGAGGGCAGGAACCCTCGACTGCTGGTGGCGAAGATGGGGCAGGATGGTCACGACAGGGGGGCCAAAGTCATCGCCACAGGGTTCGCCGACCTGGGCTTTGACGTAGACATCGGACCGCTGTTTCAGACGCCG
CTGGAGGTGGCCCAGCAGGCGGTCGATGCAGACGTGCACTGCGTCGGGGTCAGCACGCTCGCCGCCGGGCACAAGACGCTGGTCCCCGAGCTCCTCAAGGAGCTGCGGAAGCTCAACAGGCCGGATATCCTGGTCATCTGCGGCGGCGTCATCCCCCCACAGGACTATGAGTTCCTGTAC
CAGAGCGGCGTGAGCGCCATCTTCGGCCCGGGAACCCGGATCCCACAAGCTGCCGTGGAAGTGATAGAAAGCATCGAGAAGAGCCTGGAAAACATCCGGCAGGCCATG
>ENSXMAP00000003436_XMAC
ATGTTGTCCGCTCAGCGGGCATGTGCAGCGGTG---GCTGCCCGCCGCCTGGCCGGAGCTTGC------GTCTCCTCAGCC---------------CAGACACACCGCTTGCGGATTCACACCTCGGCGTCGTGT---------------------------------------------
---------------------------------------------------------CAGGACGAG---------------------------------------------------------GTCCAGCTGAATGCTGCGTGGGCCGGCCTGGCTAAGAAGCAGCTCAAGGGGAAGAAC
CCAGAAGATCTGATCTGGCGCACACCTGAGGGGCTCAACATCAAGCCGGTGTACACGCAAGCTGATTCCGAGGGACGTGCCGACGAGCTGCCAGGAGTCTTTCCATACACTAGAGGGCCCTATCCCACCATGTACACCTACAGACCCTGGACAATCAGGCAGTATGCTGGCTTCAGCACT
GTGGAGGAGAGCAACAAGTTCTACAAGGACAACATTAAAGCGGGTCAGCAGGGCCTGTCTGTGGCGTTTGACCTCCCGACCCACCGTGGCTACGACTCAGACAATCCCCGAGTCCACGGGGACGTGGGGATGGCCGGAGTGGCTATCGACACCGTGGAGGACATGAAGATGCTCTTTGAC
GGAATCCCCCTAGAAAAGATGTCTGTGTCGATGACAATGAACGGAGCTGTTATCCCAGTGTTGGCCATGTTTATCGTCACCGGGGAGGAACAGGGAGTGGCCAAAGAAAAACTAACCGGCACCATTCAGAATGATATTCTAAAGGAGTTCATGGTGCGCAACACCTACATTTTCCCTCCG
GAACCATCCATGCACGCCATTGCAGACATCTTTGCGTATACCTCCAAGCACATGCCTAAATTCAACTCCATATCCATCAGCGGCTACCATCTTCAAGAGGCCGGTGCAGATGCTATTTTAGAAGTAGCTTACACCATTGCTAACGGCCTGGAGTACTGCCGGACGGGTCTGAAAGCAGGT
CTAACCATCGATGAGTTTGCGCCGAGGTTGTCATTCTTCTGGGGCATAGGGATGAATTTCTACATGGAAATAGCAAAGCTGAGGGCGGGCAGGAGGTTATGGGCCACGCTCATTAAAGAAAACTTCCAGCCCAAGAACCCCAAGTCTCTCCTCTTGCGCACACACTGCCAGACCTCAGGC
TGGTCACTCACTGAACAGGATCCCTACAACAACGTGATCCGCACGGTGATCGAAGCCATGGCTGCTGTGTTCGGAGGCACCCAGTCACTTCACACCAACTCCTTCGACGAAGCTCTGGGTTTGCCGACGGTGAAGAGCGCTCGCATCGCCAGGAACACCCAGATCATCATCCAGGAGGAG
TCGGGGATCCCTAAAGTGGCAGATCCCTGGGGCGGCTCATTCATGATGGAGGCGCTCACCGACGATGTTTATAACACGGCTCTGAAGTTCATTAAAGACATAGAAGAGATGGGAGGCATGGCCAGAGCCGTGGCGGAGGGAATTCCAAAACTACGGATTGAGGAATGTGCTGCACGGAGA
CAGGCCCGCATCGACTCAGGGTCAGAGGTGATTGTTGGTGTGAACAAGTACCGCCTGGAAAAAGAGGAGACCGTGGAGGTGCTCGCCATAGATAATACCATAGTACGTCAGAAGCAGATTGAGAAACTGAAAAAG---GTGAAAGAAAGTCGTGATCCCGAGGTAGCGAAGAAGTGCCTG
GCAGCTATTGAAGAGTGTTCCCGAACCAGGGAGGGCAACCTTCTCGCCCTGGCAGTGGAGGCGGCGCGGGCCAGATGCTCTGTCGGTGAAATAACCGACGCAATGAAGAAAGTGTTTGGTGAGCACAAGGCCAGCACCAGGATGGTGAGCGGGGTGTACCGCAGCGAGTTCGGAGAGCAC
GAGGAGATCGCTCTGGCCAACAAGAGAGTTACAGAGTTTAAGAGACACGAGGGCAGGAACCCTCGTCTACTGGTGGCAAAGATGGGACAGGATGGCCACGACAGAGGTGCCAAGGTCATCGCCACTGGCTTTGCCGACTTGGGATTTGATGTTGACATTGGACCGCTGTTTCAGACTCCC
CGGGAGGTCGCCCAGCAGGCGGTAGACGCTGACGTCCACTGCGTTGGGGTCAGCACGTTGGCAGCAGGACACAAGACCCTGGTACCAGAGCTCATCAAAGAGCTACGGAAGCTCGACAGGCCAGATATCCTGGTCATTTGCGGAGGAGTCATCCCACCACAGGACTATGAATTCCTCTAT
CAGAGCGGTGTGTGCGCCATATTTGGTCCAGGAACCAGGATTCCTCAAGCTGCAGTCGAAGTTATTGACAATATTGAAAAGAGCCTGGAGAAAATACGACAAGCCATG
