# Supplementary material for: Global expression pattern of genes containing positively selected sites in European anchovy (Engraulis encrasicolus L.) may shed light on teleost reproduction
Source: PLoS One. 2023 Aug 11;18(8):e0289940. doi: 10.1371/journal.pone.0289940 (PMC10420382; doi:10.1371/journal.pone.0289940)
Supplement: S1 File — (ZIP) [file pone.0289940.s008.zip › alignments/anchovy.24306_ANCH.fas]

>ENSONIP00000022027_ONIL
ATGCTGAGAGCGTGTCTGAGAGGGGCTAATGCTACCGCCCGGAAGAACTAC---AGGAGAATCCCTCTTACCAGT---CTGCAGCAGTGTCGGCACTACACAGCAGGA---GAGAGC------AGTAGTGCT---TCCAAAGTGGTTGTTGCTGGCTTGTTGACAGTAAGTGGTGGCATT
GGAGGGACCATACTCTATGCCAAATGGGACCACAAGTTCAGAGCAGCGGTTGAGAAGAACGTCCCATACTCAGACTGGCTGCTGGGTTTGGCTTTGGGA---CCCCCTGCCCAAGATCCTGGCCTCCCCATAAAGAAACGG------------------GTGGAGTTGGCCCAGCCG---
------CCCTCTATGATAGAA------AAA---------------CAAGTGAAGAAGTCG---------------------------------GCGAAG------------AAG---------GAGGGAGCCGAGGGTCCAGTC------------------------AAAGACTCCAGC
CCCGTC---------------------CCCAGTAAGCCTGCACAGAGCATAGAGGAGGCCTCAGCAGAGGCGACTCATATCATCTCAGCCATCAGTGAGGTCCCATCAGTCCCTGCTCCATGTGACACAGAG------------------------------GCAGCAGCAGTCAAA---
------------------GAAGAG---------------------------------------------TGCAAAGAGTGCCATGAACAC---------AAGGAGGCGACAGCGGTCCATCCTGCACCCACAGAACCA---------------ATGAAAGAGCGTCCAGTAGAAGAAGTG
GCTGCCAGACTTGCTCAACAAGAACAGGAGGAACAGGATATTTCAGCATCGGTATCAGCCAGTCTTGAAGACTCACTGGCGAGCTCAGCCAAAGCTACTCTGCAGGCCATAGGAGCGCAAGAAGCAGCCCTGCAGGCTATCATACAGCACACAGACAAACTGAAGGAGGCTATGGAAGCA
GAGGTTCTACCTGAGGAGAAGTCAAACCAGTGGAAGGACCTCGAAGCTGCTCTTGCTGATAGAACCACGGCTTTGAACGATGCCAGAGCTGCTCTGTCGAAAGCCAACGAGTCCTTGGACAGTCTCAGGTCAGTGATTGACAAATCCAAAGGGCTGAAGATATCCTCTGTTCGCCCACTG
GTTTTAGCAGCAGAGGAGAATCTCCATAACATGGTAGTGGACTTGGACAAAATGGTCATGAAGGTTCAGTCTGCAGAGTCAGAGGCTAAGATCGTCTCCCAGTACAGTGAACTGGTTAACGAAGCCAAACGACAGTTTCAGAGGGAAGTCAGCAGTCTTACTCCAGAGATCCAGGCCAAC
TGGAAAGGGCTC---------------ACT---------------GGTAAACTGTCCACAGACGACCTCAACGCCCTGATCGCCCACGCACATCGTCGCATTGACCAGTTGAACCGAGAACTGGCTGAGCAGAAGGTCAGAGAGAAGATCCACGTTGATGCAGCGTTGGAACAACAGAAA
CTTGAGGACCAGAAAGCTCTGGACAACGCTGTCAACACTGTCCTGCAGCACGTCAAAGAAGAGGCCCGACTGGAGCAGGAGAGGAAGCTGGCTGAGTTGAGAGAAGTGATGGAGGCAGAGATGAGGACTCAGCTTCGGCGGCAGGCAGCAGCTCACACAGACCACGTCCAAGATGTGCTG
AAAGTCCAGGAGCACGAGCTGAAAGCTGAGGCTGAGCAGGTACTGAGCAGTAAGATGCTGGAACAGGAGACTCGCTACCGTCAGCTGACCCAGGAACAGCTCGACAACTTCACTTTGGACATGAACACAGCCTACGCAAGACTGAAGGGGGTGGAAGAAGCTATAGACAGCCACGTGGTA
------GCAGAGGAGGAGGCTCGTAAGGCCCACCAGCTGTGGCTCTCTGTGGAGGCTCTCAGTTACTCTCTAAAGACTGCTGAAGCTGACGTGCCCACTGTGCCTCTGGAGAATGCCGCTCAGGCCGTTCGCGACAGCTGCCGAGACAACGACTTTGCCTTGGCGCTGGCGGCGGCTCTT
CCAGAGAAATCCCTGCAGCGAGGCGTGTACAGCGAGGCCTCTCTCCGTGCCCGTTTCAACTCCTTGCGATCGCTGGCCCGCCGTGTTGCTCTCATCGATGAATCTCGTAACTCCTTGTATCAGTATTTCTTGTCCTACCTTCAAGCTGCACTGCTGTTTGAGAAGAGTCAGGAAGCTCCA
CCTAGCCAGCTGAGCTCTGAGGATTTAGATCCATTCAAGCTTCTGTCATATGCTAGCTACTGCTTAGAGCACGGGGACCTGGAGTTAGCAGCTAAACTGGTGAACCAGCTGAGAGGAGAGGCCAGGAGAGTGGTGCAGGACTGGCTCATTGAAGCCAGACTCACACTGGAAACTAGGCAG
GTAGTGAATTTGCTGTCTGCTTACGCCAATGCTGTGGGGTTGGGTACCACACAGGCACCG
>ENSTNIP00000008553_TNIG
ATGCTGAGGGCCTGCCTGAGAGGAACTGTCCATACAGCTCGGAACAACTTT---GGGAGGAATAGTGTTGTAAAC---TTGCAACACTGCCGAAAATACACCAGTTCAACCAAGGAA------AATACTATTTTTGCAAAAGTAGTAGCTGCTACTGTGGTGACAGTCGGTGGTGGCCTT
GGAGGTACAATCGTTTATGCTAAATGGGACCATAAATTCCGAGCAGCCGTGGAGAAGAACGTTCCATACTCTGACTGGTTATTTAACCTGGCCTTGGGA---CCCAGTTCACAAGATGGAGGCATCCCGATCAGAAAACAG------------------GCTGAACTGGTGCAGCCT---
------CCCTCAATGATGGAA------AAACAGGCTAAGACTCCAAAACTGAAGTCGGAG---------------------------------AAAAAGGGAAAGGTGGCAGAG---------AGTCCAGCG------CCTGAA------------------------GAAAAC------
CCTGTT---------------------CAGACGCAGCCTGTGCAGACTATAGAGGAGGCTTCAGTAGAGGCAACACACATCATCTCAGCTATTAGCGAGGTTCCATCAGTCCCTGCTCCTTGTGATACCGAG------------------------------GCAACA---GTCAAA---
------------------------------------------------------------------------------------------------------GCGATTGCTACAGTCCAACCTAACACGGAGGCTGCTGTGGCAGAAGGAAAACTGAAAGAACGCCCTGCAGATGAAGTG
GCAGCTAGGATAGCTCAACAAAACCAAGAGGAACAGGACGTCGTTGCAGCCGTATCTGTGAGTCTTGAAGAATCACTGGCCAACTCTGCTAAAGCTACACTACAGGCCATTGGAGCTCAGGAGGCTGCTGTGCAAGCTATCACTCAGCACACCTACAAACTAAAGGCAGCTATGGAGGCA
GAGGATCCAGAGTCGGAGAAGTCGGCCCAGTGGAAAGATGTTGAAGCTGCCGTCGCTGATAGAGCCTCTGCCGTTAATGCTGCTGAAGCGTCTTTGTCGAGAGCCAATGAAGTCTTGGCAAACCTTAAGGCTGAAATCAACAGGTCTAAAGAGATGAAGGTAGCTGCTGTTCGCCCACTG
ATTTTAGCAGCAGAAGAGAACCTTCACAACATGATGGTGGACTTGGACAAAGGAGTTACAAAAGTGCAAGCCGCAGAGTCTGAAGCTAAAATCGTTTCCCAGTATAGCGACCTGCTTAGAGAGGCCAAACAGCAGTTCCAGAGGGAAGTAAGCAGCCTAACTCCAGAGATCCAGGCCAAC
TGGAAGGGGCTC---------------ACT---------------GGCAAGCTGTCAGAGGATGACCTGAATGCGCTGATAGCCCACGCACACCGACGCATCGACCAGCTGAATCGAGAGCTGGCTGAGCAGAGAGTCAGTGAACAGATCCACATCGACGCAGCGCTGGAACAGCAGAAA
CTTGAGCACCAGAAGACCTTGGAAAAAACTGTCAATACTGCCTTGCAGCACGTCAGGGAGGAGGCTCGCCTGGAGCAGGAGAGGAAGATGTCTGAGCTGAGGGAAGTAATGGAGGCCGAGATGAGAACCCAGCTCCGACGCCAAGCTGCTGCTCACACCGACCACGTCCGTGACGTACTT
AAAGTTCAGGAGCAGGAGCTGACGGCCGAGGCTGAACAGGTCTTGAGCAGTAAGATGCTGGAACAGGAGACCAAATTCCGTCAGCTAAGCCAGGAACAGCTGGATAACTTTACTCTCGACATGAACACTGCCTATGCAAGACTGAAGGGGGTGGAAGAGGCCATAGATAGTAAGGCCATG
TGGTTGCGGAAGGAAGAGGCCCGTAAAGCTCACCACCTCTGGATCTCGGTGGACGCTCTTAACTACGCTTTAAAGACTGCAGACTTTGAGTCACCCACTGTGCCTCTAGAGGGCGCTGTTCAGGCTTTAAAAGACAGCTGCTCCAGTGACGATTTTGCTTTGGCTCTGTCGTCAGCGTTC
CCAGAAGAATCCCTGCAGCGTGGCGTATACAGCGAGGCTTCCCTTCGCGCCCGTTTCAATGCCATACGTCCACTGGCGCGCAGGGTGGCCCTCATTGATGAAACCCACAACTCTTTGTACCAATATTTCTTATCTTACCTCCAAGCTGCACTCTTGTTTGAAAAGAAAGAGGAGGCGCCA
CCTTCTCAGCTACGTAGTGAGGATTTAGATCCATTCAAGCTCATGTCGTATGCAAGCTACTGTTTGGAGCACGGAAATCTGGAGTTGGCAGCTAAACTGGTAAATCAGTTGAGGGGGGAGTCCAGGAGAGTGGTGGAAGACTGGCTGACTGAAGTCAGACTTACGCTAGAAACCCGACAG
GTCGTCCGTTTACTGTCTGCTTATGCAAACGCAGTAGGTGTTGGAACCACCCAGGCTCCA
>anchovy.24306_ANCH
ATGCTGCGTGTCTGTTTGAGAGGGGCAAATGCAGCAGCGCGGCAATGCGTTTGTGGGAAAGTGGCCGGCCACCCTCCCTTGCAGCACTGTCGTCGCTACACCTCAGCC---GGAGACTCAGGAGTAAGTGCG---GGCAAAATTGTGGCTGCCAGCCTTCTAACAGTGGGCGGTGGGCTT
GGCGGCACAATCATTTATGCCAAATGGGACCCCAAATTCCGTTCAAATGTTGAGAAGACCGTCCCATACTCCGACAAGGTGTTTGGGATGACGCTGGGT---CCCCCTCCG------CCTCCTGTCATTGTGCCAAAGAAA------------------CCGGCAAAAGTGGAGCCCCTG
CAGATCTCCTCAGTGTCCGAGGCCACCAAGGACTCCAAGCAGCCGAAGAAGGAGAAGAAG---------------------------------GCCAAG------------GAGGCCGCGCCACCCCCAGAGGAGGCCCCAGCA------------------------GTGGAGGAGGCC
CCCGCTGATGCTGCTGCTGCACCTCCTCCACCACCTCCTGCCCAGACCATCGAGGAGGCCTCCGCCGAGGCTGCCCACATCATCTCGGCCATCAGCGATGTGCCCTCCGTGCCCGCGCCGGGCACCGTCGACGATGCCTCTGCCCCTCCTCCTCCTCCTCCCGCGGCG---GAGCCC---
------------------GAGGCGGAGGCTGCTCCCCCAGCCGAGGCCGCAGCTTTGCCTGCAGGGGAATGTACGGAGTGT---------------------------------------GCTCATGAGCCTGCTACA---------------CTGAAAGAGAGGCCCGCGGAGGAGGTG
ACTGCTCTCCTGGCTGCCAAGGATGCGGCCGAGCAAGACACTCTGGCATCCATCTCCAGTAATCTGGACGAGACGCTAGGCAGCTCGGCCAAGACCACCATGGCGGCCATCGGAGCCCAGGAGGCCGCCCTCGCAGCCATCGCCGTCCACACAGAGAAGCTGAAGGAGGCCATGGACGAA
GAGGGTGCCGCGGACACAAAGTCAGCCCAGTGGAGGGCGCTGGAGGAGGCCCTGAACGAGCGCAGCAAGGCTGTGGACGAGGCCGGAGCCGCCCTCCTCAGAGCCAGAGATGAGCTGGAGAAACTAAAAGGAGTGATCACCTCTGCTAAGGACACCAACATTGACGCGGCACGGCCACAG
GTGTTGGCAGCTGAGGAGAACCTGCATAACATGATTGTAGACCTGGACAAGGTGGTGGGCAAGGTCCAGTTAGCCCAGTCCGAGGCGAAGATCGTGTCTCAGTACAGCGACCTGGTCAACGAAGCCAAGGCTCAGTTCCAGAAGGAGCTGGACAGCATCACACCGGAAATCAAAGCCAGC
TGGAAGGGACTT---------------GCC---------------GGCAAGCTGACCACAGACGACCTGAACTCCCTGATCGCGCACGCACACCGGCGTATCGACCAGCTGAACCGCGAGCTGGCAGAGCAGCGCGTGCGGGAGCAGATCCACATCGAGACGGCACTGGACCAGCAGAAG
CTGGAGCACCAGAAGGCCCTGGAGACGGCCGTGCTCACCGCACTGGAGCACAACCGCGAGGAGATGAGGCTCGAGCAGGAGAAGAAGGTGGCAGAGGTGCGGGAGGTGATGGAGGCGGAGATGCGCACGCAGCTGCGCAGGCAAGCGGCTGCACACACAGACCATCTGCGCGACGTGCTC
AAGGTGCAAGAGCAGGAGCTCAGAGCAGAGGCCGAAGAGACCCTGACCAACAAAATGCAGGAGCAGGAGACCCACTACCGCAGGCTGACCCAGGAACAGCTGGACGCCTTCACGCTGGACATGAACGCCGCCTACGCCAGGCTCAAGGGCGTGGAGGAGGCCATCGACAGTCACGTGATT
------GCTGAAGAGGAGGCGCGTAAGGCCCACCAGTTGTGGCTCTCTGTAGAGGCCCTGAACTACTCCCTCCGCACGTCCGGCGCCGACGCCCCCACGGAGCCCCTGGAGGCCGCCGCCCTGGCCGTGCGCGAGAGCTGCGCCGACAACGAGTTCGCCCAGGCGCTGGCGACGTCCCTG
CCCTCCGAGTCGCTCAGCCGCGGCGTGTACAGCGAGGCCTCGCTGCGCGCCCGCTTCCAGGACGTGCGGAAGCTGGCGCGACGCGTGGCGCTGATCGACGAGACGCGCAACAGCCTGTACCAGTACTTCCTGTCGTACGTGCAGGCGGCGATGCTCATGGAGCCCGAGCAGGAGAGGCCG
CCCGAGCGCCTGTCGCCCACCGACCTGGACACCTTCAAGCTGCTGTCCTACGCCTGCTACAGCATGGAGCGCGGAGACCTGGAGCTAGCCGCCAAGCTGCTCAACCAGCTGACGGGCGAGCCGCGCCGCGTGGCCCAGGACTGGCTCAACGAGGCACGCCTCACCCTGGAGACCCGGCAG
GCCATCAGCCTGCTCTCAGCCTACGCTAACGCCGTGGGGCTGGGCACCACCCAGGCACCA
>ENSTRUP00000001270_TRUB
ATGCTGAGGGCCTGTTTGAGAGGAACTGTTCACACTGCTCGGAAGAACTTT---GGGAGGAATAGTGTCATAAAC---TTGCAACATTGCCGAAAATACACAGCGGGTACAGGCGGG------AACAGTGCA---GCAAAAGTAGTTGCTGCTACTGTGCTGACTGTCGGTGGCGGCGTC
GGAGGTACAATCATCTATGCCAAATGGGACCATAAATTCAGAGCAGCTGTGGAGAAGAATGTTCCTTACTCTGACTGGTTGTTTAATCTGGCCTTGGGA---CCCTCGTCACAAGATGGAGGCATCCCGATCAGAAAGCAG---------------------------------------
---------------------------------------------AAAATAAAAATTGACTTAAAGATAAAGCCAATAAATTCTATTTTGAGAAAAAAA------------GAA---------CCACCGAGT------CCTGAGTGCAACAAAACAAATCATAGTCTGAAGGAT------
CCA---------------------------------------------------GAGGCTTCAGTAGAGGCAACACACATCATCTCAGCTATTAGTGAGGTCCCAACAGTCCCTGCTCCTTGTGATACAGAG------------------------------GCAACA---GTCAAA---
------------------GATGAG---------------------------------------------TGCAAGGACTGTCATAATCACCCGAAGACTCCAGAGGCAGCTGCAGTCCAATCTAAGGTGGAGGCTGCTGTGGCAGAAGGAATATTGAAAGAACGTCCCGCAGAAGAAGTG
GCAGCTAGGATAGCTCAACAAAACCAGGAGGAACAGGACATCATCGCAGCTGTATCTGCAAATCTTGAAGAGTCACTGGCTAGCTCGGCTAAAGCTACGCTACAGGCCATTGGCGCTCAAGAGGCTGCTGTGCAAGCAATCACACAGCACACATACAAACTGAAGGCAGCTATGGAGGCA
GAGGATCCAGAGTCGGAGAAGTCGGCCCAGTGGAAAGATGTTGAAGCGGCTGTCGCTGTTCGAGCCTCTGCAGTTAATGCTGCCGAAGCTTCCTTCTTGAAAGCCAATGAAGTCTTGTCCAACCTCAAGGCTGAAATCAATAAGTCTAAGCAGATGAAGGTAGCTGCTGTTCGCCCTCTG
ATTTTAGCAGCAGAGGAGAACCTCCACAACATGACGGTGGACTTGGACAAAGTGGTTACGAAAGTTCAAACCGCAGAGTCGGAAGCTAAAATTGTCTCCCAGTACAGTGAACTGCTTAAAGAGGCCAAACAGCAGTTCCAGAGGGAAGTAAGCAGCCTAACTCCAGAGATCCAGGCCAAC
TGGAAGGGACTCATGTTTTGTCTGTTAGCT---------------GGTAAGCTGTCGGAGGATGACCTGAATGCTCTGATAGCCCACGCACACCGTCGCATCGACCAGCTGAACCGAGAGCTGGCTGAGCAGAGAGTGACTGAACAGATCCACATCGATGCAGCGCTGGAACAGCAGAAA
CTAGAGCACCAAAAGTCCTTGAGCAAAACCGTCAATACTGCCTTGCAGCACGTCACGGAGGAGGCTCGCTTGGAGCAGGAGAGGAAGCTGTCTGAGTTGAGGGAAGTGATGGAGGCAGAGATGAGAACTCAGCTCCGGCGCCAAGCTGCCGCTCACACCGACCACGTCCGTGACGTGATT
AAAGTCCAGGAGCAGGAGCTGAGATCTGAGGCTGAACAGGTCTTGAGCAGTAAGATGCTCGAACAGGAGACCAAATTCCGTCAGCTCAGCCAGGAGCAGCTGGATAACTTTACTCTGGACATGAACACAGCCTATGCAAGACTGAAGGGGGTGGAAGAAGCCATAGACAGCCATGTGGTT
------GCAGAGGAAGAAGCTCGTAAAGCTCATCACCTCTGGATCTCCGTGGATGCTCTCAACTACACCTTAAAGACTGCGGATGTTGAGGCCCCCACCGTGCCTCTAGAGGGCGCTGTTCGGGCTTTGAAAGACAGCTGCCCCAGTGACGATTTCGCTTTGGCTCTGTCAGCAGCCTTT
CCTGAAGAATCCCTGCAGCGCGGTGTGTACAGTGAGGCTTCCCTTCGCGCCCGATTCAATGCCATCCGACCACTGGCGCGCAAGGTGGCCCTCATCGATGAATCCCATAACTCTTTGTACCAGTATTTCTTATCCTACATCCAAGCTGCGCTGCTGTTTGAAAAGAAAGAGGAAGCTCCA
CCTTCTCAGCTATGTAGTGAGGATTTAGACCCATTCAAGCTTCTGTCGTATGCAAGCTACTGTTTGGAGCATGGAAATCTGGAGTTAGCAGCTAAATTGGTGAACCAGTTGAGGGGAGAGGCCAGGAGAGTTGTGGAAGACTGGCTGACTGAGGTCAGACTTACTCTAGAAACCCGGCAG
GTTGTCAGTTTACTGTCAGCTTATGCAAATGCAGTCGGTGTTGGAACCACCCAGGCTCCA
>ENSDARP00000133453_DRER
ATGCTGCGCGTCTGTTGGAAAGGGGCACATGCAGCAGCGCGGCAATGTGTGTGTGGTAAAGTGAAGGCCCATCCA---TTACAGCACTGCCGCAGATACACCACAGCA---GGAAACTCTGGATCCTCCGCT---GGGAAAATAGTGGCTGCTAGTCTTTTAACAGTGGGTGGTGGTCTT
GGTGGGACTATCCTTTATGCCAAATGGGACCCAAAATTTCGGTCATCTATAGAGAAGAGTGTTCCCTATTCGGATCAACTATTTGACATGGTGCTAGGGGCACCCCCTTCT------CCACCCGTACCTATACAAAAGAAA------------------CCGGAGACTGTCAAACCACTG
CAAATCTCTTCATTGTCAGAAGCAACTAAAGACTCCAAACAGCCTAAAGCTAAAGCCAAG---------------------------------AAGTCT------------GATCCAGCACCTCCACCT------------TCT------------------------GTAGAGGAAGCT
CCAGCA---------------------CCAGCGCCAGCTCTTCAGTCACTGGAGGAAGCCTCAGCAGAGGCGGCTCATATTATTTCGGCTATCAGCGAAGTGCCCTCTGTGCCCGCACCAGGTACAAGTGATGAAAGC---------CCATCTGGCCACTCGGCGGCA---GCTGAA---
------------------GAGTGT---------------------------------------------TGTAAGGAATGC---------------------------------------ACTGAACCTGAACCGGCT---------------GTGAAGGAAAGGCCAGCGGAGGAAGTG
ACCGCTAGACTGGCTCAACAGGATAAAGCTGAGCTGGATGCGCTGGCAGCTCTCACTGCTGGACTGGAAGAAACTCTCGGCAGCTCAGCTAAAGTCACCCTGCAGGCCATCGGAGCTCAGGAGGCTGCGCTGACCGCCATCGCTGCTCACACAGACAAACTCAGAGAAGCCATGGACTCA
GAGACTCCTCCAGATGAGAAGTCCACTCAG------GCACTGAATGAGGCTCTGAACGAGAGGGCCAGAGCTGTGGACGATGCTGGAGAAGCCCTGTTCAAAGCCAAAGGAGAGCTTGAAAAGCTGCGTAGTGTGATCGACAAAGCAAAACAATCCAAGATTGATTCGGCGAGACCGCAG
ATCCTGGCCGCTGAGGAGAACTTGCACAGCATGATTGTGGATCTGGACAAAGTTGTAACCAAGGTGCAGACGGCACAGTCCGAGGCCAAGATCGTGTCTCAGTACAGTGAGCTGGTAAATGAAGCTAAAGCTCAGTTCCAGCAGGAGCTTGCCAACATCACACCTGAGATCCAGGCCAAC
TGGAAAGGACTA---------------TCG---------------GGAAAGCTGAGCGCAGATGATCTGAACTCTCTGATTGCTCATGCCCACCGGCGCATCGACCAGCTAAACCGAGAGCTGGCAGAGCAGCGCGTGAGGGAGCAGATCCACATTGAAGTGGCTCTAGAGCAGCAGAAG
CTGGAGGATCAGAAAGCGCAGGAGAGAGCCGTGATTTCTGCTCTGGAGCACAGCCGAGAGGACATGAGACTCGAGCAGGAAAAAAAGGTTCAGGAGGTGCGTGAAGTGATGGAGGCTGAGATGAGGACTCAGTTGCGTCGTCAGGCTGCTGCACACACAGATCACCTGCGGGACGTGCTC
AAGGTTCAGGAACAGGAGCTGCGTGAAGAGGCTCAAGAGATTCTGAACAGTAAGATGATGGAGCAAGAAACTCATTACCGCAGACTGACTCAAGAACAGCTGGACACCTTCACCCTGGACATGAACGCAGCTTACGCTCGTCTGAAAGGCATTGAAGAGGCCATAGACAGTCATGTGATT
------GCTGAGGAAGAGGCTCGTAAAGCTCACCAGCTGTGGCTTTCGGTTGAAGCTCTAAACTACACGCTGAAATCTGCAGGTGCTGATTCCCCCACTGAGCCTCTAGAGGGCGCTGTACGTGCTATTAAAGAAAGCTGCGCAGAAAACGAATTTGCACAGGCACTGGCCATCGCCATT
CCTGAAGAGTCCCTCAACCGAGGAATCTACAGTGAAGCTTCCCTTCGCGCACGTTTCTACGACATCCGCAGGCTCGCACGACGTGTGGCGCTTATCGACGAAACCCGCAACAGCCTTTACCAGTACTTCCTGTCCTACCTACAGTCCGTCCTTTTGTTTGAGAGGGATCAAGAAGCGCCA
CCTGCGAAACTAGCCCCTGAAGATCTTGACACATTCAAGCTGCTAGCCTACGCTACTTACAGCATCGAGCGCGGCGACCTGGAACTAGCCGCTAAGTTCGTCAACCAACTTCGCGGAGAGTCACAGCGCGTGGCGCAGGACTGGCTCAAAGAAGCCCGGCTCACTTTAGAAACAAAGCAG
GTGATTAGCTTGCTATCAGCATATGCTAATGCGGTAGGCTTGGGCACCACACAGGCCCCT
>ENSGACP00000025910_GACU
ATGCTGAGGGCCTGTGTGAGAGGCGCTAAGGCCACAGCCCGGAAGAACACC---AGGAGAATCCCACTCACCAAT---CTGCAACCATGCCGGCAGTACACAGCAGGA---GGGAGCAGGCACAGTGGAGCC---GCTAAAGTGGTGGCTGCTGGCCTGCTGACAGTGGGGGGGGGCGTT
GGAGGAACAATACTCTACGCAAAATGGGACCACAAGTTCAGAGCCGCTGTGGAGAACAATGTTCCATACTCAGACTGGCTCCTGGGTCTGGCTCTGGGA---CCTGCTTATCAAGGGGAC---------ATCATGAAACAGTCAAAAGCGACACACACCGTGGAGATGGCCCAGCCT---
------CCCTCCATGATGGAT------AAACCAGGAAAGGCGCCCAAAGGGAAGAAGGCG---------------------------------CTGAAG------------GAG---------CCAGGGAGT------CCAGCC------------------------AAAGAGACAAGT
CCTGTC---------------------CCCTCACAGCCTGCACAGAGCATCGAGGAGGCTTCAGCAGAGGCATCTCATATCATCTCAGCCATCAGTGAGATCTCCACGGTGCCTGCTCCATGTGACACAGAG------------------------------TCAGCA---GTCAAAGGT
AAGATAAGACTCCAAATGAAGGAG---------------------------------------------TGCAAAGAGTGTCAGCACCAT---------GCAGACCCAGCAGTGGTTGCCCCTCACACGGAGCTCCCA---------------CTGAGAGAGAGACCAGTAGAGGAAGTG
GCAGCTAGACTGGCTCAGCAAGACCAGAAAGAGCAGGACACCCTATCATCTGTATCAGCCAGTCTGGAGGAGTGCCTGGCTAGCTCGGCTAAAGCCACCCTGCAGGCCATTGGCGCGCAGGAGGCAGCCGTGCAGGCTATCACGCAGCACATCCACAAACTGAAGGAGGCCATGGAGGCA
GAGGTCCCACCTCCGGAGAAGTCGTCCCAGTGGAAGGATCTGGAAGCAGCTCTAGCTGATAGAACCTCCGCTGTCAATGATGCAGAAACTGCTCTGTTGAAGGCCAAGGAAGCCCTGGACAGTCTCAAGTCAGAGATTGACAAGTCTAAGGGACTGAAGGTCTCTGCTGTTCGCCCACTG
GTTCTAGCGGCAGAGGAGAACCTCCATAACATGGTGGTGGACTTGGACCGAGTGGTGACTAAGTTGCAGTCTGCAGAGTCCGAATCTAAGATTGTCAGCCAGTACAGTGACCTGGTTAATGAAGCCAAACTACAGTTCCAGAGGGAAGTAAGCAGCCTCACTCCAGAGATCCAGGCCAAC
TGGAAGGGCCTC---------------ACT---------------GGTAAACTGTCAGCGGACGACCTGAACGCCCTGATCGCGCACGCACACCGTCGCATTGACCAGCTGAATCGGGAGCTTGCTGAGCAGAGAGTCAGAGAGCAGATCCACATCGATGCATCGCTGGAGCAGCAGAAG
CTGGAGGACCAGAAAGCCCTGGAGAAGGCCGTCCTCACCGCCGTGCAGCACATCAAGGAGGACACGCGGCTGGAGCAGGAGAGGAAGCTGTCTGAATTGAGGGAAGTGATGGAGGCAGAGATGAGGACTCAGCTCCGGCGTCAGGCAGCGGCTCACACAGACCATGTCCAAGATGTCCTC
AAAGTCCAGGAGCAGGAGCTGAGAGCTGATGCTGAGCAGGTCCTGGGCAGTAAGTTGCTGGAGCAGGAGACAAGCTACCGCCAGCTGAGCCAAGAACAGCTGGATAACTTCACTCTGGATATGAACACGGCCTACGCAAGGCTCAAGGGGATGGAGGAGGCCATAGACAGCCATGTAGTA
------GCAGAGGAGGAGGCCCGTAAAGCCCACCAGCTGTGGCTCTCTGTGGAGGCTCTCAACTACTCGTTAAAGATGGCTGATGCCGACTCCCCCACCATGCCTCTAGAGAGCGCTGCTCAGGCTGTGCGAGACAGCTGCCACGACAATGACTTTGCCTTGGCTCTTGCGACGGCCCTC
CCAGAAGAATCCCTGCAGCGCGGCGTGTACAGCGAGGCCTCCCTCCGGGCCCGCTTCAACGCCCTTCGAGCGCTGGTTCGCCGGGTCGCCCTGGTTGACGAAACTCACAACTCCTTGTATCAGTACTTCTTGTCCTACCTTCAAGCTGCGCTGCTGTTTGAGGCCAAACAGGAAGCACCC
CCCGGCCAGCTGTGCAGCGAGGATTTAGACCCATTCAGGCTTCTGTCGTATGCTAGCTTCTGCTTAGAACACGGGGATTTGGAGCTGGCAGCTAAACTGGTGAACCAGTTGAGAGGAGAGGCAAGGAGGGTGGTGGAGGACTGGCTCACTGAGGCCAGACTCACACTGGAGACGAGGCAG
GTGGTCAGTCTGCTGTCTGCTTATGCTAACGCTGTGGGGTTAGGAACCACCCAGGCTCCC
>ENSXMAP00000012849_XMAC
------------------------------------------------------------------------------------------------------------------------------------------------------------------------------------
------------------------------------------------------------------------------------------------------------------------------------------------------------------------------------
------------------------------------------------------------------------------------------------------------------------------------------------------------------------------------
------------------------------------------------------------------------------------------------------------------------------------------------------------------------------------
------------------------------------------------------------------------------------------------------------------------------------------------------------------------------------
------------------------------------------------------------------------------------------------------------------------------------------------------------------------------------
------------GAGGAAAAGTCAACGCAGTGGAAAGATCTAGAAGCCGCTCTGGCAGACAGAACAACTTCTGTGAATGATGCCAAAACTGCTCTTGTCAAAGCCAATGAAGCTCTTGACAGTCTAAAATCAGTGATTGACAAATCCAAAGGGTTGAAGATTACAGCTGCACGGCCGCTG
ATCTTAGCAGCAGAAGAGAATCTCCATAAAATGGTGGTAGACTTGGACAAAGTCGTCTCCAAGGTCCAATCAGCAGAGTCGGAAGCAAAGATCGTGGCCCAGTACACTGAACTGGTTCATGAAGCCAAGCAGCAGTTTCAGAGGGAAGTGAGTAGCCTAACTCCAGAGATCCAGGCCAAC
TGGAAGGGCCTT---------------ATGAATCCTAAGCTAGTTGGTAAACTGTCAACAGATGACCTGAACGCTTTGATTGCCCATGCACATCGGCGCATTGACCAGCTGAATCGAGAACTGGCTGAGCAGCGAGTCCGAGAGCAGATCCACATGGAAGCAGCGCTGGAGCAGCAGAGA
GCCGAGGACCAGAGAGCTCTGGACAAAGCCGTCGGCACGGCAAAGCAGCATGTTAAAGAGGAGGCCCGACTGGAGCAGGAGAGGAAGCTGGCTGAGCTGAGGGAAGTGATCGAGGCAGAGATGAGAACTCAGCTGCGGCGGCAGGCAGCCGCTCACACCGACCACGTCCGAGATGTCCTC
AAAGTCCAGGAGCAGGAGCTGAGAGCTGAAGCTGAGCAGGAGCTGAGCAGTAAGCTGCTGGCGCAGGAAACCCGCTACCGTCAGCTCACTCAGGAACAGCTCGATGACTTCACTCTGGATATGAATGCTGCCTACGCAAGACTGAAGGGAGTGGAGGAGGCCATAGATAGTCATGTGGAA
------GCAGAGGAGGAGGCCCGGAAAGCTCATCGGCTGTGGCTGTCTGTGGAAGCGCTTACCTACACCTTAAAAACAGCCAGCACTGAGTCTCCCAGCATGCCCCTGGAGGACGCTGCTGAGGCTGTGCGTGCCAGCTGCGTTGAAAATGATTTTGCCCTGGCTCTGGCGTCAGCTCTG
CCTGAAGAATCCCTGAAGCGTGGCGTGTACAGCGAGGCTTCCCTTCGTGCTCGTTTCAACTCTCTGCGATCGCTCGCTCGCAGAGTTGCTCTCATCGATGAATCCCACAACACCTTGTACCAGTACTTTTTATCGTATGTCCAAGCTGCACTGCTTTTTGAGAAGCAACAGGAAGTCCCG
CCCACCCAGCTACGCAGCGAGGATTTGGATCCCTTCAAGCTTCTCTCATATGCCAGCTACTGCCTAGAGCACGGGGATCTGGAGCTGGCAGCCAAACTGGTGAACCAGCTGCGAGGGGAGGCCAGGAGAGTGGTGGAGGATTGGCTGATTGAAGCCAGACTCACACTGGAAACCAGGCAG
GTCATCAGTTTGCTTTCAGCCTATGCCAATGCAGTGGGTTTAGGCACCACCCAGGCTCCA
