# Supplementary material for: Global expression pattern of genes containing positively selected sites in European anchovy (Engraulis encrasicolus L.) may shed light on teleost reproduction
Source: PLoS One. 2023 Aug 11;18(8):e0289940. doi: 10.1371/journal.pone.0289940 (PMC10420382; doi:10.1371/journal.pone.0289940)
Supplement: S1 File — (ZIP) [file pone.0289940.s008.zip › alignments/anchovy.24390_ANCH.fas]

>ENSONIP00000016705_ONIL
---------------ATGCAGAAAACT---------------------------------------------------------------------------------------------------------------------------------------------------------
------------------------------------CTCATTTTATTGCTTCAGAAGACTATCCGCGTAGTCCTAAATCCCCCTGGAAAACTTGTTAGATGTCAGAAATACTTCAGGTTGTGTAGGGCCTTT------------------------------------------TCTGTC
TAT------TCATGTGCTGAGCGTCTACCTTTGTCTTTTCATGAGTTACATTTTACAAGGAAAATCTCTGCGTTTTCCTCAGTATCCCAAAAGCACAGTCTTCTCCCAAACTATCCTCCCTGGTTTTTCCTGCAT---------------------------------------------
---------------------------------------------CGA------------------------------------------------------------------------------------------------------------------------------------
---------------------AGTTTCTCCAATCAGCCGGAT---ATGGCAGATCAGAGGTTTCTCGTTGAATACGCCAAACGTGGCACAGCAGGATGTAAGAAATGCAAGGACAAAATCCAGAAGGGAATAGTGCGCATAGGCAAAATTGTGCCAAACCCTTTCAGTGAGTCTGCAGGG
GAGATGAAAGAGTGGTACCATGTGAAGTGTATATTCGAAAAGCTGGAAAGAGCCAGAGCCACCACGAAGAAGATCGAGGACATCACCGACCTGGAGGGCTGGGAGGAATTACAGGACGACGACAAGGAGATTATAAATAAACACGTTTCAGACCTGATGGCCAAAGTTAATGCAAGTCCA
AAAAAGAAGGTGCAGGCCAAGTTGAACACCACCGGTCAGCTGATGGCTCCTCCTGCTGACCCATCTGTCAATGCGCCAAGGAAGTTTTCAGGCTTCACTGCA---------------------------ACAAAGGCTGGCAGT------------------------TCCAGCAGCAGC
CCTGGGCCATCCTCTTCCCCTGCC---AAAGCCAGCCAAGGCAGCGCGCTGTCCACCCAGCTCTGTGACCCCAAGCACAAAGACTGCCTCTTCAGAGAGTTTCGCAAGCTCTGTGCCATGGTGGCCGAAAACAACAGCTACAATACAAAGACGCAGATTATTGAAAAGTTCCTCAGGAAG
GGCACAAGTGGA---------GATAAGTTCCACGGCGATCTTTACCTGACTGTGAAATTGCTCCTGCCGGGTGTTGTGAAAAGCGTCTACAACCTCAATGACAAGCAGATTGTAAAACTCTTCAGCCGCATATTCAGGAGCAACCAGGATGACATGGTGCGCGATCTGGAGCAG---GGT
GACGTGTCTGAGACGGTGAGGATGTTCTTTGAGGAGAGTAAATCATTTCCCCCGGCTGCCAAAAGTCTCCTTACCATCCAGGAAGTAGACGCATCCCTGACTCGACTTTCCCAGCTGACGAAGGAGGATGAGCAGCAGAACGAGCTGGAGGATATTGCCAAAAAATGCACCAGTAATGAC
CTGAAATGCATCGTTCGCCTAATTAAGCACGATTTGAAGATGAACGCTGGTGCAAAACACGTCTTGGATGCAGTGGATCCAAACGCTTACGATGCCTTCAAGGCCTCGCGTAATCTGGGGGACGTGATTGAAAGGGTGTTAAGGAATCAGCAGGAGGCGTCCAATGGTTCAGGACCAAAG
AAACTCCTCACTATCGAGGCCTCACTTATGACCCCCGTCCAGCCCATGTTGGCGGAGGCGTGTAAATCCATCGAGTACGCCATGAAGAAATGCCCCAACGGGATGTACTCGGAGATCAAGTACGATGGCGAGCGCGTGCAGGTCCACAAGAACGGAGACAACTTCAACTACTTCAGTCGC
AGCCTCAAACCAGTGCTGCCTCACAAAGTGGCCCATTTCAAAGAATACATCCCTCAGGCTTTTCCTGGTGGCCACAGCATGATACTGGATGCTGAAGTCCTCCTAATTGACACAAAGACCAGTAAACCCCTGCCCTTCGGGACCTTGGGTGTACACAAGAAAGCAGCCTTTCAAGACGCC
AACGTGTGCCTTTTTGTTTTCGACTGTATCTACTTCAATGGTGTGAGTCTCATGGAGAGGCCTCTGTGTGAACGCAGGAAGTTCCTGCATGACAACATGGTTGAAGTCCCCAACAGGATCCTGTTCTCAGAGATGAAGCACGTCACTAGAGCAGGGGATCTGGCTGATATGATAACTCGT
GTCATCAGGGAGGGACTTGAAGGTCTGGTGCTAAAAGACGTAAAGAGCACCTATGAGCCAGGGAAGCGCCACTGGCTGAAAGTAAAGAAGGACTATTTGAATGAAGGGGCGATGGCGGACACAGCTGACCTGGTGGTGCTGGGAGCCTTCTACGGGAAAGGCTCAAACGGG---GGCATC
ATGTCCAGTTTTCTAATGGGCTGTTACGACCCAGACTCCAAGAAATGGTGCACAGTCACCAAGTGCTCCGGAGGCTACGATGACGCCATGTTGGCCAGGCTCCAGAAAGAGCTGGATATGATCAAAATCAGCAAGGACCCAAGCAAAATCCCTAGCTGGTTGAAAATCATCAAGAACTAT
TATCCAGATTTCATTATCCGCGATCCTGAGAACGCACCTGTGTGGGAGATCACAGGCGCGGAGTTTTCCAAATCGGAAATGCACACCGCTGATGGCATCTCCATCCGCTTCCCCCGCATGACGCGAATCCGCGATGACAAGGACTGGAAGAGCGCCACCAACTTGCACCAGCTTAAAGAG
CTGTACCGCATATCGAAGGAGAACAGCGACTTCAAAGTGACAGCGGGTCCGTCTACGTCCAAC---GATGACAAGGGCTCATCGGGGGGGGACAGCGGAGGAAGCTCGCCATCATCCTCCTCCAACAAAGGTGCTCCGCCCAAG---------AAGACG---------------------
------------------------------------------------------------AGC---AGCAGCACTCCACCCAAAGCC------------------------------------------------------------AAGGCGGTGAAATCCCAGCCTCGCACTCCCAGC
TCAGACGCACCCAGT---GCTAAGAAG------------------------GTG---------AAGAAG------AGTGAGAGTGTT------CACAGCAACGGACAAACTAAA---GCAAAAGCT---ACCTCACAAAAACTGGAGCCAAGGAATGACAAGACGCTGCTGGACATCTTC
AGCGGCGTGAAGCTCTTCCTGCCCAACTCGGTGCAGGACTTTGACAAGCTGAGGCGATACTTCGTGGCGTACGACGGGGACCTCGTGCCAGATTACGACGCCGCCTCCGCCACGCACACTCTGGCCGAACCCGAAGAACAGAGCCAGGCTCAGAAAGTGACCTCCAGCTGGATCTGGGAA
TGTATCCGCAAGAGGCGTGTCGTAGCTCCCTGT
>ENSTNIP00000001322_TNIG
------------------------------------------------------------------------------------------------------------------------------------------------------------------------------------
------------------------------------------------------------------------------------------------------------------------------------------------------------------------------------
------------------------------------------------------------------------------------------------------------------------------------------------------------------------------------
------------------------------------------------------------------------------------------------------------------------------------------------------------------------------------
---------------------------TCCAGCCAGGCAGAT---ATGGCAGAGCAGAGGTTCCTTGTGGAATACGCCAAGCGCGGCACTGCAGGATGCAAAAAGTGCAAGGATAAAATCGTGAAGGGCATAGTGCGCATTGGAAAGATCGTGCCGAACCCTTTCAGCGAGTCTGCAGGC
GAGATGAAGGAGTGGTACCACGTCAAATGTATTTTTGAGAAGCTAGAGAGAGCCAGGGCCACCACAAAGAAGATTGAAGACCTGACTGAGCTGGAGGGCTGGGAGGAGCTCCAGGATGAGGATAAAAACCTCATTAAAGAGCATATCTCAGAGCTGATGGCCAAAGTAAACGCCAGTCCT
AAGAAGAAAGTCCAGGCCAAGCTGAACACCAGCGGCCATCTGATGGCCCCTCCTGCTGACCCTTCTGTTAACGCCCCACGCAAGTTCTCAGGCTTCACCGGTAAACAGCAACACCTTCATCCGTTGATG------------------------TCC---------TCGTCTACTCCT---
---------------------------------------GGCAGCAGCCTGTCCAGCCAGTTGTGTAACCCCCAGCACAAAGACTGCCTCTTCAGGGAGTTCCGCAAACTCTGCGCCACGGTGGCTGAGAACAACAGCTACAACGCCAAAACGCAGATTATTGAGCAGTTCCTGCGGAAG
GGCAGTGGCGGA---------GATAAGTTCCACGGAGATCTTTACCTGACCATAAAGCTGCTCCTGCCCGGGGTCATCAAAAGCGTCTACAACCTGAATGACAAGCAGATCGTGAAGCTCTTCAGCCGCATTTTCAGGTGTAACCAGGAAGAGATGGTGCGCGACCTCGAGCAG---GGC
GACGTGTCAGAGACCGTCCGGGTGTTCTTTGACAACAGCAAGTCCTTCCCCCCGGCCTCCAAAAGTCTTCTGACCATCCAGGAGGTGGACGCCTCCCTGACCCGTCTGGCTCAGCTGACCAAGGAAGATGAGCAGCAGTCCGAGCTGGAGTCCATCGCCAAGAAATGCACCTCCAACGAC
CTCAAATGCATAGTTCGACTGGTCAAGCATGACCTGAAGATGAACGCTGGAGCGAAACATGTGTTGGATGCTGTGGATCCCAACGCCTATGATGCCTTCAAGGCTTCACGAAATCTGGGCGATGTGATCGACCGGGTGCTGAGGAACCAGCAGGAGGCCTCAAATGGATCGGGACCCAGG
AAACTCCTCACTGTGGAGGCTACGCTCATGACGCCCGTCCAGCCAATGCTGGCTGAAGCTTGTAAATCTGTTGAATATGCTATGAAGAAGTGCCCCAATGGGATGTACTCGGAGATCAAATACGACGGGGAACGAGTGCAGGTCCACAAGAACGGAGACAGCTTCAGTTACTTCAGCCGC
AGCCTGAAGCCAGTGCTGCCACACAAAGTGGCGCACTTTAAGGACTACATCCCTCAGGCGTTCCCTGGAGGTCACAGTATGATCCTGGATGCCGAAGTCCTGCTGATCGACACACAGACCAGTAAACCTCTGCCCTTCGGAACTCTGGGCATACATAAGAAAGCGGCCTTTCAGGACGCT
AACGTGTGCCTTTTTGTTTTCGACTGCATCTACTTCAACGGCACGAGCCTCATGGAGAGGCCTCTGTGTGAACGCAGAAAGTTCCTGCACGACAACATGGTTGAAGTTCCCAACAGGATCCTGTTCTCAGAGATGAAGCACGTGACGAGGGCGGCTGACCTGGCTGACATGATCACTCGG
GTCATCAGGGAAGGGCTGGAAGGTCTGGTGCTGAAGGATGTCAAGGGCATGTATGAACCAGGAAAACGACACTGGCTGAAGGTCAAGAAGGACTACTTAAACGAGGGCGCAATGGCCGACACGGCAGACCTGGTGGTGCTCGGCGCCTTTTATGGAAAAGGCTCCAACGGG---GGCATC
ATGTCCAGTTTTCTGATGGGTTGTTTTGACCCCGACTCCAAGAAATGGTGCACGGTCACCAAGTGTTCGGGAGGCTACGACGACGCCATGTTGGCTCGACTTCAGAAGGAGCTGGACGTGGTCAAGATCAGTAAGGACCCCAGCAAAATCCCACAGTGGCTGAAAATTGTCAAGAATTAT
TACCCAGATTTCATTATCCGTAATCCTGAGGAGGCGCCAGTCTGGGAGATCACGGGAGCAGAATTCTCCAAATCAGAGATGCACACGGCTGATGGAATATCCATCCGGTTCCCCCGCATGACCCGTATCCGTGACGACAAGGACTGGAAGAGCGCCACCAACCTGCACCAGCTGAAGGAA
CTCTTCCGTATCTCCAAAGAGAACTGTGACTTCAAGGTGACAACCGGAACGTCT------GAT---AACGACAAAGCCTCATCG---GGAGAAAGCGGAGGACACTCTCCGCCCGCCTCGTCCCGGGGAGGCGCTGTTCCCAAG---------AGAAAA---------------------
------------------------------------------------------------AGC---ACCGAGGGTCCTACAAAAGCA------------------------------------------------------------AAGGCGGTGAAATCTCAGCCTCGCAATCCCGGC
CCTGAGGCGCCCAGT---GCCAAGAAG------------------------GTA---------AAGAAG------AGTGAAAATGTC------CACAGCAATGGGAAAACGAATGAGGTGAAGAGC---GAGGTGAAGAGCGTGGAGCCAAAGAAAGACCAGACGCTGCTGGATATCTTC
AGCGGAGTGAAGCTCTTCCTGCCCTTAACGGTTCAGGACTTTGACAAGCTGAGGCGCTACTTTGTGGCGTACGACGGCGAGCTGGTGCCAGAATACGACGCTGCCGCGGCCACGCACACGATGGCCGAGCCTGAAGACGACAGCGGCGCTCAGAGGGTGACGCCCAGCTGGATCTGGGAG
TGTATCCGGAAGAGGCGCGTCGTTCCTCCCTGC
>anchovy.24390_ANCH
---------------ATGCATAGGGTTTGCATTCGCAAAGCCGTACACACTGTCACCTTCTTGAGAGAGAATACTATCTTGCGATTTGGCTGGACTCAACACTTCAGCCACTGCACCAAACCGACACCACGTCCTCACTGGGGCCGGAGCCCTCGTCATTTAAACCGTGTTGACTTTAAC
TTTCCCTTTCAGAGGTTTGGTACGTCCTCAAGATTTCTTATCCAACTC------------------------------------------------------------------------------------------------------------------------------------
---------TCC------------TGGCCA------------------------------------------------------------------------------------------------------------------------------------------------------
---------------------------------------------GGT------------------------------------------------------------------------------------------------------------------------------------
---------------------AGACTCTCCAAGGAGGGGCAAACGATGGCAGAGCAAAGGTTCTGTGTGGAATACGCCAAGCGTGGCACGGCCGGCTGCAAAAAGTGCAAGGACAAGATCATGAAGGGCCTGGTCCGTATCGGCAAGATCGTGCCCAACCCCTTCAGCGAGTCTGCCGGG
GAGATGAAGGAGTGGTACCACGTCAAGTGCATGTTTGAGAAACTCGAGAGGGCCCGGGCCACCACCAAAAAAATTGAAGACCTCACAGAGTTGGAAGGCTGGGAAGAACTTGAGGATGATGACAAAGATCTCATAAAGAAACATGTGGCAGAGCTTGCTGCCAAAACCAATGCAAGCCCA
AAGAAGAAAGTTCAGGCCAAGTTAAACACGAGTGGACAGCTGTCAGCACCGCCTGCCGACCCAGCCCTTAATGCGCCCAGAAAGTTCTCTGGCTTCACAGCT---------------------------------------------------GCAAAGGCTGGTACCTCT---GCCAGT
CCTGGGCCATCGTCA------GCTACCAAACCTAGCCAAAGCAGCGCCCTCTCCGCCCAGCTCTGCGACCCCAACCATAAGGACTGCCTGCTGAGGGAGTTCCGGAAGTTGTGCGCCTTGGTGGCTGAGACCTCCAGCTACAACTCCAAGACCGCGATCATCCAGGACTTCCTGAGGAAA
GGCAGCGGTGGA---------GATAAATTCAAAGGAGACTTGTTCCTCACCGTGAAGTTGCTACTACCAGGGGTGGTGAAGAATGTATACAACCTGAACGACAAGCAGATTGCGAAGCTGTTCAGCCGGATATTGAACTGCAACCAAGATGAGATGGTTCGCGATCTGGAGCAG---GGG
GATGTATCGGAAACGGTGCGGATATTTTTCGAGGACAGCAAGTCCTTCCCACCTGCGACCAAGAGTCTCCTGACCCTACAGGAAGTCGATGCGTCACTGACCCGTCTGGCTCAGCTCACCAAGGAGGACGACCAGGCCAACGAGCTTCAAAACATAGCCAAAAAATGCACAGGAAATGAC
CTGAAATGCTACATCAGACTTGTGAAGCACGATTTGAAAATAAACTCTGGAGCGAAGCACGTGCTGGATGCGGTGGACCCCAATGCATATGACGCCTTCAAAGCCTCGAGGAACCTGGGTGATGTGATCGAGCGTGTGCTGAAGAACCAGCAGGATGCGTCCAACGGCACGGGCCCCCGT
AAGAGCCTGACCGTGGAGGCAACCCTCATGACTCCAGTGCAACCTATGCTGGCAGAGGCCTGTAAGTCTGTGGCGATGGCCATGAAGAAGTGTCCTAACGGGATGTACTCCGAGATCAAGTACGACGGCGAGCGTGTGCAGGTCCACAAAAACGGAGACAACTTCACCTACTTCAGCCGC
AGTCTCAAACCAGTGCTTCCACACAAGGTGGCACATTTCAAGGAGTTCATCCCTCAGGCGTTTGCTGGAGGTCACAGTATGATTTTGGATGCAGAGGTTCTCCTCATCGACACCAATACCAGCAAACCCCTCCCCTTCGGAACACTGGGTGTGCACAAGAAAGCTGCTTTCCAGGATGCC
TGTGTGTGCCTGTTTGTCTTTGACTGCATTTACTTCAATGGAGTAAGCCTGATGGACAAGCCTCTTAAAGAAAGGAGGAAGTTTCTTCATGACAACATGGTGGAAGTTCCAAACAGGATCTTGTTCTCTGAAATGAAACATGTCACTAGAGCAGCGGATCTGGCTGAGATGATTACCCGT
GTCATCAGAGAGGGCCTGGAAGGCTTGGTGCTGAAGGACATCAAGGGTGCGTATGAGCCAGGGAAGCGCCACTGGTTGAAGGTGAAGAAGGACTACCTGAACGAGGGGGCCATGGCTGACACTGCTGACCTGGTGGTGCTGGGAGCCTTCTACGGCAAAGGCTCAAACGGG---GGAATA
ATGTCCAGCTTCCTGATGGGCTGTTATGACCCGGCCTCAAAGAAATGGTGCACGGTGACCAAGTGCTCCGGGGGCTACGATGACGCCATGTTGGCTAGACTTCAAAAGGAGCTGGACGTCATTAAAATCAGCAAGGAACCAAGCAAAATCCCTGGCTGGTTGAAGATCGTGAAGAACTAT
TACCCAGATTTCCTCATTCGCAATCCAGAGGAAGCGCCAGTGTGGGAAATCACAGGTGCAGAGTTCTCCAAGTCGGAGATGCACACGGCCGACGGGATCTCCATCCGTTTCCCTCGAATGACTCGTATCCGTGACGATAAGGACTGGAAGACTGCCACCAATCTCCCTCAGCTGAAGGAG
CTGTTTCGCATATCCAAAGAGCGCACTGACTTTGAGGTGACTGCAGGCCAGTCCAAAGATGACAAGGATGACGAGAACTCCTCTGGCGGCGCCAGCGGTGGCAGCTCTCCACCGTCCACATCCCAGAAAAAGACGCCGACGCCCAGTAAAGCTCGGAAC---------------------
------------------------------------------------------------GGTGCTGCTGCGCAAGCCCCACGGCCC------------------------------------------------------------AAGCAGGTGAAATCAGAGCCT------------
CCATCCACTCCCTCCCCAGCCAAGAGGAAAATGCCTGCTGAGGAACACAGC------AGCAGCAAAAAGGTGAAGACTGAACCTGTTCTCAGCCACAGCAATGGGCAGAGCAAA---GCAAAGAGCAGCACCACCAAGGTGATGGAAGCGGGGCCTGAGAAGACCCTTTTGGACATCTTC
AGCGGCGTGAAGCTCTTCCTGCCTCAGGGCGTCCCAGACTACGAAAAGCTCCACCGATACTTTGTGGCCTACGATGGAGACCTAGTACCGGATTACGATGCCGCCACCGCCACACACACGCTGACGGACCCCGAGGAAGACAGCCAGGCCCAGAAGGTAACAGCCAACTGGATCTGGGAG
TGCATCCGCAAGAGGAGAGTTGTCCCTCCCTGT
>ENSTRUP00000027351_TRUB
------------------------------------------------------------------------------------------------------------------------------------------------------------------------------------
------------------------------------------------------ACC---------------------------------------------------------------------------------------------------------------------AGTTTA
ACC------TTT------------TGGCCCTTCTCTTTC---------------------------------------------------------------------------------------------------------------------------------------------
---------------------------------------------CAG------------------------------------------------------------------------------------------------------------------------------------
---------------------GATTTCTCCAGCCAGGCAGAC---ATGGCGGAGCAGAGGTTCCTCGTGGAGTACGCCAAGCGCGGCACTGCGGGATGCAAGAAATGCAAGGACAAAATCGTGAAGGGCATAGTGCGCATAGGAAAGATCGTTCCCAACCCTTTCAGTGAGTCTGCGGGG
GAGATGAAAGAGTGGTACCATGTCAAATGCATTTTTGAGAAGCTGGAAAGAGCCAGAGCCACCACAAAGAAGATCGAAGACCTGACTGAGCTGGAGGGCTGGGAGGACCTCCAGGATGAGGACAAAGACCTCATTAACAAGCACGTTTCAGACCTGATGGCAAAAGTCAACGCCAGTCCA
AAGAAGAAGGTCCAGGCCAAGCTCAACACCAGCGGCCATCTGATGGCTCCTCCCGCCGACCCCTCCATTAACGCCCCTCGCAAGTTCTCAGGCTTCACCGCC---------------------------------------------------TCC---------AGCTCCACCTCCAGC
CCTGTGTCCTCGTCCTCTCCTGCC---AGAGTC---CAGGGCAGCAGCCTGTCCAGCCAGTTCTCTGACCCCCAGCACAAAGACTGCCTCTTCAGAGAGTTCCGCAAACTCTGCGGCACGGTGGCCGAAAACAACAGCTACAACGCCAAAACGCAGATCATCGAGAACTTCCTGAGGAAG
GGCACCGGTGGAGTCTTCTTAGACAAGTTCCACGGAGATCTTTACTTGACGGTCAAGCTGCTCCTGCCCGGCGTCGTCAAAAGTGTTTACAACCTGAACGACAAGCAAATCGTGAAGCTCTTCAGCCGCATATTCGGAAGTAACCAGGATGAGATGGTGCGCGACCTGGAGCAG---GGT
GACGTGTCGGAGACTGTCCGGGTGTTCTTCGAGAGCAGTAAATCCTTCCCTCCGGCCTCCAAGAGCCTTCTGACCATCCAGGAGGTGGACGCCTCACTGACCCGCCTCGCTCAGCTGACCAAGGAGGACGAGCAGCAGACCGAGCTGGAGTTTATCGCCAAAAAATGCACCTCTAACGAC
CTGAAATGCATAATTCGACTGGTCAAACATGACCTGAAGATGAACTCCGGAGCCAAACACGTGTTGGACGCGGTGGATCCCAACGCTTACGATGCCTTCAAAGCTTCCCGAAATCTGGGCGATGTGATCGACCGTGTGCTGAAGAATCAGCAGGAGGCCTCAAACGGATCAGGGCCCAGG
AAACTCCTCACTGTGGAAGCTTCACTCATGACGCCCGTCCAGCCGATGTTGGCCGAAGCTTGTAAATCTGTTGAATATGCCATGAAGAAGTGCCCCAACGGGATGTACTCGGAGATCAAATATGACGGGGAACGAGTTCAGGTCCACAAGAACGGAGACAACTTCAGTTACTTCAGCCGC
AGCCTGAAGCCAGTGCTGCCACACAAAGTGGCCCACTTCAAGGACTACATCCCGCAGGCGTTCCCAGGAGGTCACAGTATGATCCTGGACGCTGAGGTCCTGCTGATCGACACTCAGACCAGTAAACCTCTGCCCTTTGGAACTCTGGGCATTCACAAGAAAGCAGCCTTTCAGGACGCC
AAAGTTTGCCTTTTTGTATTCGACTGTATTTACTTCAATGGCACAAGTCTCATGGAGAGGCCACTGTGCGAACGCAGGAAGTTCCTGCACGACAACATGGTTGAAGTTCCCAACAGGATCTTGTTCTCAGAGATGAAGCATGTGACGAGGGCAGCTGATCTGGCCGACATGATCACCCGG
GTCATCAGGGAAGGACTGGAAGGACTGGTGTTGAAGGATGTTAAGGGCATGTATGAACCAGGGAAACGACACTGGCTGAAGGTCAAGAAGGACTACTTAAATGAGGGCGCAATGGCCGACACGGCCGACCTGGTGGTGCTCGGCGCCTTCTACGGAAAAGGCTCCAATGGG---GGCATC
ATGTCCAGTTTCCTGATGGGATGTTATGACCCCGACTCTAAGAAATGGTGCACCGTCACCAAGTGTTCCGGAGGCTACGATGACGCCATGTTGGCTCGCCTTCAGAAGGAGCTGGATGTGGTCAAAATCAGCAAGGAGCCGAGCAAAATCCCAAACTGGCTGAAAATTGTCAAGAATTAT
TACCCAGATTTCATTATCCGTAATCCTGAGGAGGCTCCGGTGTGGGAGATCACCGGAGCAGAGTTCTCCAAATCTGAGATGCACACAGCTGACGGGATATCCATCCGTTTCCCCCGAATGACCCGTATCCGTGACGACAAGGACTGGAAGACTGCCACCAACCTGAACCAGCTCAAGGAA
CTTTACCGCATATCCAAAGAGAACTCCGCCTTCAAGGTGACGGCTGGGCCGTCT------GAC---AATGACAAACCCTCATCA---GGAGACAGCGGAGGAAACTCGCCGCCCGCCTCCTCCCGAGGTGGCGCCACACCCAAG---------AAAAGAGGTAAGCTGAATATTACAGAG
CAGCGTTTCTTTATCATTTCAGTGTTTTTTAGACCGTGTATACACCCTGCTGTGATTGCAGCC---AGTGAAGGTCCTTCAAAACCA------------------------------------------------------------AAGGCGGTGAAATCTCAGCCTCGCACTCCCGGC
CCCAAGGCTCCGAGC---GCTAAAAAG---------------------------------------------------------------------------------------------------------------------------------------ACGCTGCTGGACATCTTC
AATGGAGTGAAGCTGTTCCTCCCACTGTCGATTCAGGACTTTGACAAACTCAAGCGCTACTTCGTAGCGTACAACGGCGACCTGGTGCCAGACTACGACGCCGCCACGGCCACGCACACCATGGCCGAGCCTGATGAGGACAGCGGGGCTCAGAAGGTGACGCCCGGCTGGATCTGGGAA
TGCATCCGGAAGAGGCGCGTCGTCCCACCCTGC
>ENSDARP00000139641_DRER
ATGCCCAGTCTTTGGCTTGGCAGGGCA---------------------------------------------------------------------------------------------------------------------------------------------------------
------------------------------------TTAAGAACACTCAGCAGATCA---------------------------------------------------------------------------------------------------------------------TCTTTG
ACCAAAATTTCT------------TGGGAGCCTTTATTT---------------------------------------------------------------------------------------------------------------------------------------------
---------------------------------------------AGAGCAACACTCAAACACCAATATCTCCAGTGCTCGAGGACTCTTATATTTACACGGGGCTCTGAATCAAGCCCCAGTGGAGTCTTTTTCTGTGCGCCACACACTCCAGCATTTACTTTAATATCCAGCTCTTAT
TTCCACATTTCCTGGCCTGTGCGGAGGAGTGAACAAGCGGAT---ATGGCGGAGCAGAGATACTGTGTTGAATATGCCAAACGTGGCACGGCTGGCTGCAAGAAATGCAAAGACAAGATCATGAAAGGTCTGGTCAGGATCGGCAAGATCGTTCCAAACCCATTCAGCGAGTCTGCAGGG
GAAATGAAGGAATGGTATCATGTAAAGTGTATCTTTGAGAAGCTTGAGAGAGCGCGGGCCACCACAAAGAAGATTGAGGACATCACTGAACTGGAGGGATGGGAGGAACTTCAGGATGAGGATAAAGATCTCATCAATAAACACGTTTCAGAACTGGCAGCTAAAGTTAATTCAACCCCA
AAGAAGAAAGTGCAAGCAAAGCTAAACACCAGTGGGCAGCTGTCATCGCCGCCAGCTGATCCAACAGTCAATGCTCCTCGCAAGTTTTCTGGCTTCACAGCT---------------------------------------------------ACCAAGGCCGGTTCCTCTTCCTCCAGT
CCTGGACCATCTCCA------GCC---AAACCCGCTCAGGGTAGCGTTTTATCAGCTCAGATGTGTGACCCCACACATAAAGACAACTTACTTCGTGAGTTCAGAAAACTCTGTGCTTTAGTGGCAGAGAAGTCGGGCTACAACGCCAAGACGGAGATCGTCAGAGACTTCTTAACAAAA
GGCTCAGGTGGA---------GACAAATTCAGAGGAGATTTGTACCTGACAGTGAAGCTTCTCCTCCCAGGCGTAGTGAAGAATGTGTACAACCTCAATGACAAACAAATCGTCAAGCTTTTTAGCCGCATACTGAATTGCAATCAGGATGACATGGTGCAAGACTTGGAACAG---GGA
GATGTTTCGGAGACGGTGCGGATGTTTTTCGAGGAAAGCAAGTCTTTCCCTCCTTCAGCAAAAAGTCTTCTGACCATCCAAGAGGTGGATGCTTCGCTGAGCCGATTATCCCAGCTCACAAAGGAGGACGATCAGCAGGCAGAGCTGCAGAGCATTGCCAAAAAATGCACCGGGAATGAT
CTGAAGTGCTACATTCGTTTGGTCAAACATGATTTGAAAATCAACTCAGGGGCGAAACACATTTTGGATGCTGTAGACCCCAATGCCTATGATGCCTTCAAAGCCTCCCGTAATCTCGGTGATGTGATAGACAGAGTGCTGCGTAACCAGCAGGATGCTTCTAATGGAACTGGCCCCCGA
AAGATCCTCAGCATCGAGGCATCTCTGATGACTCCAGTACAGCCAATGCTGGCAGAGGCATGCAAGTCCATTGAGTACGCCATGAAGAAGTGTCCTAATGGGATGTATTCTGAGATCAAATATGATGGTGAGCGCGTGCAGGTCCATAAGAACGGCAATCACTTCAGTTACTTCAGTCGC
AGTCTCAAACCAGTCCTCCCACACAAGGTTGCCCATTTTAAGGACTTCATACCGCAGGCGTTTGCTGGTGGTCATAGCATGATCCTTGATGCTGAAGTTCTTCTTATTGACACAAAGACTAGCAAACCACTGCCTTTTGGGACTCTTGGAGTACACAAGAAAGCCGCTTTTCAGGATGCT
CAAGTGGGCCTGTTCGTGTTCGACTGCATTTATTTTAATGGTGTCAGTCTAATGGACAAGCCTCTCTGTGAGAGAAGAAAGTTTCTCCATGATAATATGGTGGAAGTTCCTAACCGAATTCTGTTCTCAGAAATGAAGCATGTCACAAGAGCTCCTGATCTGGCAGAAATGATCACGCGT
GTCATCAGAGAGGGGCTGGAGGGCTTGGTTCTGAAGGATATAAAGGGCCTTTATGAACCAGGAAAACGCCACTGGCTGAAGGTGAAGAAAGACTATCTGAATGAAGGAGCGATGGCGGACACTGCTGATCTTGTGGTGCTTGGAGCCTTCTATGGCAAAGGCTCAAATGGT---GGAATT
ATGTCCAGTTTCCTCATGGGCTGCTATGACCCGGAATCCAGGAAGTGGTGCACCGTTACCAAGTGTTCAGGAGGCTTCGACGACGCCATGTTAGACAGACTGCAGAAAGATTTGGACGTGATTAAAATTGGCAAGGATCCAAGCAAGATCCCAGGATGGTTGAAGATTGTCAAGAACTAT
TACCCAGATTTCATTATCCGAGATCCACAAAAAGCACCAGTGTGGGAAATCACAGGAGCAGAGTTTTCTAAATCTGAAATGCACACTGCTGATGGCATATCCATCCGATTCCCACGATGCACCCGAATGCGTGATGACAAGGACTGGAAGACGGCAACTAACCTTCAGCAGCTCAAGGAG
CTATATCGCATCTCAAAGGAGAATTGTGATTTTGAGGTGACCGCTGGTCCATCCAAAGCGAACCAAAATGACAAGAGCTCCTCAGGAGGTGAGAGCGGAGGAAGCTCTCCATCTGCATCT------CGCGGAGCATCCACAGCTAACAAACCCAAAAAT---------------------
------------------------------------------------------------GGT---CATACC------CCCAAAGCA------------------------------------------------------------AAGGCTGCGAAAACAGAA---------------
TCATCTGCTCCGGCA---GTTAAGAGGAAACTACCAGCTGAGAAACAAGATGTT---------AAGAAGATAAAAACAGAATCGGTT------CACAGCAATGGTCAAAGCAAA---TTGAAGAGC------GTTCCAACAACCGACCCGAAGCAAGAAAAGACACTACTTGACATTTTC
ACCGGAGTAAAGCTCTACCTCCCTGAATCAGTGAAAGACTTTGAGAAGCTCCGACGCTACTTTCTAGCATACGATGGAGATTTGGTGCCCGAGTATGACTCTGCTTTAGCCACACACACGCTAGGACAGCCAGAGGATGGCAGTTCAGCCCAGAAGGTCACCTCCAACTGGATCTGGGAA
TGCATCCGGAAAAGGAGGGTGGTTCCCCCCTGC
>ENSGACP00000027561_GACU
---------------ATGCAGAGAGCC---------------------------------------------------------------------------------------------------------------------------------------------------------
------------------------------------CTGATTTTATCAGCGCACACG---------------------------------------------------------------------------ACTTTCTGCGTCGGCCTAAAGCAACTTCGGACGGCGCGCGGATCCCTT
---------TCT------------GTCGCTCCGAGCTTT------------------------------------------------------------------------------------------------AAACCTCCGCCTCCGCTTCTCCCTGGCCGCCGACTCCATCGCCTC
TCCTCCGAGCTCCTCCAGGACCAGCGTCCCCGGCTCTCCCCGCATCGG------------------------------------------------------------------------------------------------------------------------------------
---------------------CGTTTCTCCCACCGGCCGGAC---ATGGCAGAGCAGAGGTTCATCGTGGAGTACGCCAAGCGCGGCACGGCGGGATGCAAGAAGTGCAAGGACAAAATCCCCAAGGAGGTGGTGCGCATCGGGAAGATCGTGCCGAACCCCTTCAGCGAGTCCGCGGGG
GAAATGAAGGAGTGGTATCACGTCAAGTGTATATTCGAGAAGCTGGAGAGGGCGAGAGCCACCACCAAGAAGATCGAGGACATCACGGACCTGGAGGGCTGGGAGGAGCTGCAGGACCAAGACAAGGAGGTCATCAATAAACACGTTTCAGACCTGATGGCCAAAGTCAACGCCAGTCCA
AAGAAGAAAGCGTCGGCCAAGACGAACACCTCCGGTCAGCTGATGGCTCCGCCCGCCGACCCGTCCGTCAACGCGCCGCGGAAGTTCTCCGGCTTCACGGCG---------------------------------------------------------------------------TCC
CCTCCCCCCGCCTCG------GCC---AACGACAGCCGGGGCAGCCCCCTGTCCGCCCAGCTCTGCGACCCCCGGCACAAGGACTGCCTCTTCAGAGAGTTCCGCAAGCTCTGCGCCACGGTGGCCGAGCACAACAGCTACAACGTGAAGACGCAGATCATCGAGAAGTTCCTCCGGAAG
GGCTCCGGCGGA---------GACAAGTTCCACGGAGATCTCTTCCTCACGGTGAAGCTGCTCCTGCCGGGCGTCGTGAAGAGCGTCTACAACCTCAACGACAAGCAGATCGTGAAACTCTTCAGCCGCATCTTCAGGTGCAGCCAGGAGGAGATGGTGCGCGACCTGGAGCAG---GGC
GACGTGTCTGAAACGGTGAGGATGTTCTTCGACAAGAGCAAATCGTTCCCCGCGGCCACCAAGAGCCTCCTGACCATCCAGGAAGTGGACGCCTCGCTGACCCGCCTCGCCCAGCTGACCAAGGAGGACGAGCAGCAGACCGAGCTGGAGGAGATCAGCAAGAAGTGCACCAGCAATGAC
CTCAAATGCATCATTCGGCTCATTAAACACGACTTGAAGATGAACTCTGGAGCAAAACACGTCTTGGACGCCGTGGATCCAAACGCTTACGATGCCTTCAAGGCCTCGCGTAACCTAGGCGACGTGATTGAGCGGGTGCTGAGGAACCAGCAGGAAGCGTCCGACGGCTCGGGACCCAGG
AAGCTGCTCACCGTGGAGGCCTCGCTCATGACCCCCGTTCAGCCCATGTTGGCGGAGGCGTGTAAGTCGGTGGAGTACGCCATGAAGAAATGCCCCAACGGCATGTACTCGGAGATCAAGTACGACGGGGAGCGCGTGCAGGTCCACAAGAACGGAGACCACTTCAGCTACTTCAGCCGC
AGCCTCAAGCCCGTGTTACCACACAAAGTGGCCCATTTCAAGGACTACATCCCCCAGGCGTTCCCCGGGGGCCACAGCATGATATTGGACGCTGAAGTTCTTCTAATTGACACAAACACCAGTAAACCCCTGCCCTTCGGGACTCTGGGTGTCCACAAGAAAGCGGCGTTTCAGGACGCC
AACGTCTGCCTCTTTGTGTTCGACTGCATCTACTTCAACGGCGTGAGTCTCATGGAGAGGCCTCTGTGTGAACGCAGGAAGTTCCTGGTCGACAACATGGTGGAGGTGACCAACAGGATCCTGTTCTCAGAGATGAAACACGTCACTAGGGCAGGCGACCTGGCTGAGATGATAACCCGA
GTCATCAGGGAGGGACTGGAGGGCCTGGTGCTGAAGGACTTGAAGGGCTCCTATGAACCGGGGAAGCGCCACTGGCTGAAGGTGAAGAAGGACTATCTGAACGAAGGCGCGATGGCCGACACGGCCGACCTGGTGGTGCTGGGGGCCTTCTACGGAAAAGGCTCCAACGGG---GGCATC
ATGTCCAGCTTCCTGATGGGCTGTTACGACCCACACTCCAAGAAATGGTGCACGGTCACCAAGTGCTCCGGAGGCTATGACGACGCCACCTTGGCCCGGCTCCAGAAGGAGCTCGATGTGATTAAAATCAGCAAGGAGCCGAGCAAAATCCCAGGCTGGCTGAAAGTCATCAAGAACTAT
TATCCGGATTTCATTATTCGCGATCCTCAGCGAGCGCCCGTCTGGGAGATCACGGGCGCAGAGTTCTCCAAATCAGAAATGCACACCGCCGACGGCATCTCCATCCGCTTCCCCCGAATGACGCGTATCCGTGACGACAAGGACTGGAAGACGGCCACCAACTTGGACCAGCTCAAAGAG
CTCTTCCGCATATCGAAGGAGAACTGTGACTTTAACGTGACGGCCGGACCGTCCACGATCAAG---GAGGAGAAGAGCTCCTCTGGAGGAGACAGCGGGGGGAGCTCCCCGGCCCCCCCACCGCCCCGTGGACCTCCACCCAAG---------AAGACC---------------------
------------------------------------------------------------ATC---AGCACC------CCCAAAACC------------------------------------------------------------AAGGCGATAAAATCTGAGCCTCGCACTCCTGGC
TCAGGCCCACCGAGC---GCCAAGAAG------------------------GTATTTACTGAGAAGAAG------AGCGAAAGCGTC------CAAAGTAACGGACGAACCCAA---CCGAAGGCC---ACGGCCGCGCTACTCGAGCCGAGGGCCGACAAGACGCTGCTGGACGTCTTC
AGCGGGGTGAAGCTCTTCCTGCCCGTCTCCGTGCAGGATTTCCACAAGCTGAGGAGGTACTTCGTGGCGTACGACGGCGACGTGGTGCAGGACTATGAAGTCGCCACGGCAACGCACACGCTGGCCGAGCCCGAAGACGACAGCCAGGCGGAGAGAGTGTCGCCCGACTGGATCTGGGAA
TGTATCCGCAAGAGGCGGATCGTGCCTCCCTGC
>ENSXMAP00000011498_XMAC
------------------------------------------------------------------------------------------------------------------------------------------------------------------------------------
---------------------------------------TTGCAGTTGCTACACTCC---------------------------------------------------------------------------------------------------------------------TCTCCT
TAT------TCT------------GACCACCTTTCATTT------------------------------GTGTCTTCCAGCTACTTTCAG------------------------------------TTCGTATCT---------------------------------------------
---------------------------------------------GGT------------------------------------------------------------------------------------------------------------------------------------
---------------------TCTTACTCATAT------------ATGTCGGAACAACGCTTCCTGGTGGAATACGCCAAACGTGGCACGGCGGGGTGCAAGAAATGCAAGGACAAGATCCAGAAGGGCGTCGTGCGCATAGGGAAAGTCGTGCCAAACCCTTTCAGCGAGTCTGCTGGC
GAGATGAAAGAGTGGTATCACGTGAAGTGCATATTTGAGAAGCTGGAGAGGGCAAGAGCCACGACGAAGAAGATCGAGGACCTGACGGAGCTGGAGGGCTGGGAGGAGCTGCAGGAGGAGGACAAAGAGCTCATTAATAAACACGTTTCAGACCTGATGGCCAAAGTCAATGCAAGTCCT
AAAAAGAAGGTCCAGGCCAAGTTGAACACCACTGGTCAGCTTATGGCGCCCCCTGCTGACCCTTCTGTCAATGCTCCGAGGAAGTTTTCTGGCTTCACAGCT---------------------------GCGAAGGCTGGCAGCTCCGGCAGCTCC---------AGCAGCTCCAGCAGC
CCCGGACTGTCGACGTCCCCGGCGGCCAAAGCCGGCTCCGGCAGCGCCCTGTCCACTCAGCTCTGCGACGCCCAGCACAAAGACTGCCTCTTCAGGGAGTTTCGCAAACTCTGCGCAATGGTGGCTGAAAACAACAGCTACAACAGCAAGACACAGATTATAGAGAAGTTCCTGAAGAAG
GGCACAGGAGGA---------GATAAATTTCACGGAGATCTTTACCTGACGGTGAAGCTGCTGCTGCCAGGCGTGGTTAAAAGTGTTTACAACCTGAACGATAAGCAGATAGTAAAACTCTTCAGCCGCATATTCAGGTCCAACCAGGAGGACATGGTGCGAGATCTGGAGCAGAAGGGC
GACGTGTCAGAAACGGTGAGGATTTTCTTCGAGGAGAGCAAATGTTTTCCTCCCGCTGCCAAGAGCCTCCTAACAATCCAGGAAGTAGATGCGTTCCTGATGCGCCTCGCTCAGCTCACAAAGGAGGACGAGCAGCAGAGCGAGCTGGAGAGCATCGCCAAAAAATGCACCAGCAACGAC
CTGAAATGCATCATCAGGCTAATTAAGCACGACTTGAAGATGAGCGCTGGCGCCAAACACGTGTTGGACGCGGTAGATCCAAACGCGTACGACGCCTTCAAGGCCTCCCGTAACCTTGGCGACGTGATCGAGAGGGTTCTGAGGAACCAGCAGGATGCCACCAGCGGCTCTGGACCCAGG
AAGCTCCTGACCGTGGAGGCGTCGCTCATGACGCCCGTCCAGCCGATGCTGGCCGAGGCGTGTAAATCCATCGAGTACGCCATGAAGAAATGTCCCAACGGGATGTACTCGGAGATAAAATACGACGGCGAGCGCGTTCAGGTCCACAAGAACGGAAACACCTTCAGCTACTTCAGCCGC
AGCCTCAAGCCGGTGCTGCCCCACAAGGTGGCCCATTTCAAAGAGTACATCCCTCAGGCCTTCCCTGGCGGCCACAGCATGATTCTGGACGCTGAAGTCCTGCTGATTGACACAAAGACCAGCAAACCGCTGCCGTTTGGCACTCTGGGTGTTCACAAGAAAGCTGCCTTTCAAGACGCC
AAAGTGGGTCTGTTTGTGTTCGACTGCATTTACTTCAACGGTGTGAGTTTGATGGAAAGGCCGCTCTGCGAACGCAGGAAGTTCCTGGACGACAACATGGTGGAAGTCCCAAACAGGATCCTCTTCTCAGAGATGAAGCACGTCACGAGGGCAGGAGACCTGGCGGAGATGATAACTCGC
GTCATCAGAGAAGGACTGGAAGGCCTGGTGCTGAAAGACGTAAAGGGAAGCTATGAGCCGGGGAAGCGACACTGGCTGAAGGTGAAGAAGGATTATTTGAACGAGGGAGCGATGGCCGACACAGCAGACCTGGTGGTGCTCGGTGCCTTCTACGGAAAAGGATCAAACGGTCGGGGCATC
ATGTCTAGCTTTCTGATGGGCTGCTACGACCCGGACTCGAAGAAGTGGTGCACGGTGACCAAGTGCTCCGGAGGATACGATGACGCCATGCTGGCCCGACTCCAGAAGGAGCTGGATGTGATCAAAATCAGCAAGGAACCCGGGAAAATTCCCAGCTGGTTGAAAATTGTCAAGAACTAT
TATCCTGATTTCATTATCCGTGACCCTGAGCAAGCGCCAGTCTGGGAGATCACCGGCGCAGAGTTTTCCAAATCAGAAATGCACACCGCCGACGGCATCTCCATCCGCTTCCCCCGCATGACGCGAATCCGCGACGACAAGGACTGGAAGACGGCCACCAACCTGCACCAGCTCAGGGAG
CTGTTTCGCATTTCGAAGGAGAACTGCGACTTTAAAGTGACGGCGGGTCCTTCCACGTCC------GACGACAAAGGCTCATCGGGAGGAGACAGCGGGGGAAACTCGCCGTCGTCCTCATCCAGCAGGAGCGCTCCGGCCAAA---------AAGACG---------------------
------------------------------------------------------------AGTGAGTCCGATTGTGCAGAAAAAGCCATAAGCTCTTTGAGTTTACAGAGTAGTAAACCTTTTAGTAGCAGCACCCCTACCAAACCAAAGGCTGTAAAATCAAAACCCCGCACTCCCACC
TCTGAGGCCTCCAGC---GCCAAGAAG---------------------------------------------------------------------------------------------------------------------------------------TCGCTGCTGGACATCTTC
AGCGGGGTCAAGCTCTTCCTCCCCGTCTCCGTTCAGGACTTCGACAGACTGCGGCGGTACTTTGTGGCGTACGACGGGGACCTGGTGCCGGATTACGACTCCGCCTCGGCTACACACACGCTGGGCGACCCGGAGGGGGGCAGCCGGGCCCAGAGGGTCTCTCCCAGCTGGATCTGGGAA
TGCATCCGAAAGCGGCGCGTCGTTCCTCCCTGC
