# Supplementary material for: Global expression pattern of genes containing positively selected sites in European anchovy (Engraulis encrasicolus L.) may shed light on teleost reproduction
Source: PLoS One. 2023 Aug 11;18(8):e0289940. doi: 10.1371/journal.pone.0289940 (PMC10420382; doi:10.1371/journal.pone.0289940)
Supplement: S1 File — (ZIP) [file pone.0289940.s008.zip › alignments/anchovy.24408_ANCH.fas]

>ENSONIP00000008177_ONIL
ATGGCGGACAGGAGAGCGGAGAAGTCATGTGAAGAAGCCAGTAGATCGTTAGCCAGGCGGGAGTACGAGGCGGCAGTCAGCCATAGCACGGATGCCCTGGTGGTCCTTGCACCCCAACCCCCA---TCCTCCAGCACCCCCATCCCGCTGAGCCCTCCATCTCTTGTCGCCGCCGCCGGA
CCCCTCCGCAGCCGTGCCCTGCTCTACCGAATTGCTGCCTTCTTGCAGCTGAAAAATTATGATGAAGCAGATGAAGACTGCAAACATGTCCTGGCAGAAGAAATTGCCAGGGGAGATGGTTCACTACAGGCGAACTTGCGCTCCATGCTGTTGGATGGCAGCCTGCGGGAGGTGGCCAGC
ATCCTGTCTAAAGCCTTGTATGGAGAGCCAATGAATGGTATTGTTGCAAAAGACCTGAGCAGATTAAAAATGCTGTTATCTGAAATAGAG------------------------------------------------------------------GCTGTAAAAGGGGAGATGGCACCA
GAATACACAGATGACCAGGACGAAGAGGTCCAAGAT------------------------GGCTGGCGGTTCCGACCACCTCCGAGAGGAGTCACGAGCAGTGAGGAGTACACCCTTTGTAAAAGGTACTTGGAGCAGGGCCTGTGTCGGTATGGGGCCCAGTGTACATCCGCTCATTCG
CAAGAGGAGCTTATGGAGTGGCAGAAGCGCTATGCTTCACGCCTCATCCGCCTCAAACAGCAGCAGGAGAGTAAACACTTCACCGAAAACTACATGGAGACCTTAATAGAGAAGTGGATGAACTCCCTTTCTCCAGAGAAAGTGCTAAGTGACTGTTTAGAAGGAGTGAATGTAGAGACC
ACCTCTAGCCTCTCTGTCACCGTCACCACCAAAAAATCCTCCCACTCCTGGGTCTTCTCCTTGTTGTGCAAGCCGCCTAGAAAGCTGTACCGGATTGCTCTCCTCTATGATGCCCACCGACCACACTTCTTCATCACAGGCGTGTCAGCTGGAGAGCGGCTTCAAGGTGTT---------
---------CCCAAAGGCTGCCAAGAGTGG---------ACTCCGGGGGAGGAGACAGCAGTGGCAGCAGACAATGGCCTGGACCACTGTGTCTACAAGGTCGCAGTGGGTTTCAGCACAGAGATCTTTGGTACCTTCCGACAGACCATTGTTTTTGACTTTGGTTCAGAACCTGTGCTA
ATGCAGCGGATCATGGTGGATGCTGCCTCTATTGAAGACTTGGAGCACCTGTTGGCAGCCAGACAGCAACTCTTGATGACTGCGAAACGCTGGGACTCATCCTGTAAAACCATTGTTGAATTCAGTCCCAATGAGACGATGGCTGAACTGGAGCGCAGCCTCCTTTCCCGCTATCAGATA
CCTCTATCAGCTGACCAGCTCTTCACCCAGTCAGTCCTTGACAAGACTCTGACCAAAGACAACTACCAGGCCCGACTGCACGATCTGCTCTACATAGAAGAGATTGCACAGTACAAAGAAGTTAGCAAGTTTAACATCAAGGTGAACCTGCAGCTGGTCACTAGCTTTATGCTGACTGGC
ATTTCTGTTGGAGCAAAGTATGCTCAGAATGGACAGCTTTTTGCACGCTTCAAACTCAATGAAACACTTTCTGAGGACACACTGGCTGGGCGGCTAGTGATGACCAAGGTAAATTCAGTTCTGCTGCTACCTTTGGGCCGTGAAGCGGTCAACAGC---------------CAGCCGCCT
CCTGGAGTTAAAGAGCGTGTTTATGAGGCTGTGATTGAGGAGAAGACTAAGGATTACATCTTTCTAAGGATCTGCAAGGACTGCTGCGAGGAACTCGGGCTGCAGCCTGACAGAGAACTACAGGTGGAGCTCCAGTTCCAGCTGAACAGACTGCCACTCTGTGAGATGCATTATGCCCTG
GATCGCATCAAAGATAATACCATCCTTTTCCCTGATGTTAGCCTTGTCCCTACTATCCCCTGGAGTCCCAACAGGCAGTGGGATGAGCAGTTGGATCCTCGTCTGAATGCCAAACAGAAAGAGGCCATCCTGGCCATCACCACACCCATCTCTATCCCTTTGCCCCCCATTCTTATCATT
GGGCCCTATGGTACCGGCAAGACCTTCACCCTGGCACAGGCTGTAAAGCACATCCTCCGCCAAGACCACAGC---AGGGTCCTGATCTGCACCCACTCCAACAGTGCGGCTGACCTTTACATTAAGGACTACCTTCATCCTTATTTTGAAGCAGGCAATCAGCATGCCAGACCTCTCAGG
GTATACTTCAGGAACCGCTGGGTGAAGACGGTCCACCCAGTGGTCCAGCAGTACTGTCTCATCTCCAACACACAGGTCACTTTCCAGATGCCCACAAGGGAGGACATCCTCAGGCACCGCGTGGTGGTGGTCACCCTCAGCACCTCCCAGTACCTCTGCCAGCTTGACTTGGAGCCTGGT
TTGTTCACTCATATCCTATTGGATGAAGCAGCCCAGGCCATGGAGTGTGAAACCATCATGCCTTTTGCTCTAGCTAGCAAGACAACCCGCATCGTGCTGGCCGGAGACCACATGCAGCTCAGTCCATTTGTGTACAGCGAGTTTGCACGGGAGCGCAACCTACACGTGTCCCTGCTGGAT
CGACTGTATGAGCACTACCCCCCTGAATTCCCCTGTCGTATTCTCCTGTGTGAGAACTACCGCTCCCATGAAGCTATCATCAACTACACGTCAGAATTGTTCTATGATGGGAAGCTAATGGCAAGTGGGAAGCAGCCCTCCCATAAGGACTTCTACCCTCTGACCTTCTTCACAGCAAGA
GGAGAAGATGTCCAGGAGAAGAATAGCACTGCCTACTACAACAATGCTGAGGTATTTGAGATCGTGGAACGGGTGGAGGAGTTGCGCAAAAAGTGGCCAGTGGCCTGGGGGAAGCTGGATGAAGGCAGCATTGGGGTGGTGTCACCATATGCTGACCAGGTGTTCCGCATTCGCGCTGAG
CTACGGAAGAAGAGAATGCCTGAGGTCAGCGTGGAAAGAGTGCTCAATGTCCAAGGTAAACAGTTCCGGGTGCTGTTCCTTAGCACGGTGCGTACACGGCATACCTGCAAGCACAAGCAAACGGCCATCAAGCGCAAAGAGCAGCTGGTTGAGGACTCGACAGAGGACCTTGACTATGGT
TTCCTGTCCAACTACAAGCTGTTGAATACAGCCATCACCAGAGCCCAGTCCTTGGTTGCAGTTGTGGGAGATCCCATTGCGCTATGTTCTGTTGGGCGTTGCAGAAAATTCTGGGAGCACTTTATTTCCATTTGCCATGAAAACTCGAGCCTTCATGGCATCACCTTCGAGCAGATTAAG
GCTCAGCTGGAGGCCCTGGAGCTCAAAAAGACCTATGTCCTCAACCCATTGGCCCCAGAGTTCATCCCTCGTGCCCTTAGGCCCCTG------------------------------------------------------CAACATGCACAGCCAGCCTCCAACAAGCAGGGCCCCCAG
------------CAGCAGCAGCAG---TCACCTCCTAAG------GGTAAACATGCAAACCACACAGAGCATCTCCCACCTGAAGGATATGTCCAACCAAACCCAGCAGTGTTGATGGGGAACCCTATTCGGGCATTCACACCACCCTTGGGTGGCACACCAGCT---------GGTATG
GGCAAGTCACCTAGTCCTGTGCAGAGGATAGATCCGCATACAGGTGCCAGT------ATCCTCTACGTTCCAGCTGTATATGGGGGAAACATGGTCATGCCCATGCCCCTGCATTTGCCCTGGCCAGGTTACCAGAATCGCTTTGCTGTGGACCCTCGCATCATGGGTCATCCAGCAGCC
ATGGCT---TACAACTTTAATCTGCTGCAGCCACCAAATCGAGGCTCCCCCATTCCTTATAGTGGGGTAGCACACCCCTCTCCTCTAGGACTAACC---CAGCCGAGCCCAGACAAAGAG---CCTTCTGACCCCATCAGAAATGGT------AAATTAGAAGGATGTTCAAAGTCGGAG
CAGAACCATCTTCAGACACCAGAAAGAAAAACCACAGACATGAAGGAAAAACAGGGA---------------------------------------------------------------------------GATTTAGAC---ACAGGCCAA------AGTCGAAGTCTAGATTCACAG
ACAGAAAGCCTAGTTGGATTTCCCAACCCTCTGCTCCACCGAAAAGACCCCTCAGCTGCC------------CAAAGACCTCTTAACTTC---------------------CAACTTGCGCCACCT---ACTACACCCTTTCCTTCAAATCCGATC---------------AGTGGAAGA
ACC---------------------------------------TTCCCCCAGCAGTATCCAGTCACTAGGCTTCCTTATCGGGTTAGCCAGCCTCAACACCCAGGGATGGCCCAGCAAAATCAGCAGCAGCAACAG---------------------------------------------
---------CAGCTCAGTCCTGCCTACACTGGTGGAAGCCATAATGCTTCTTTTTTCAGTGGC------------CCTATACCCACT---------------------CACAGACCTGTCCAGTCGCCGACTTTG------------AATGGGCCAGAC---------------------
---TCTGGAGGAGTAGAGGAAATGAGTAGCTCTGTTAGGACTCCAATG---------------------------------------------------------------------------------------------------------------------------------GGC
CACCCAGTAGGCCACCACTCAGGCCTATCACAGCATAACAGGGTCAGCAGCTTTGGGGAAGAGGGACAGGATGGAAACCCAGGAGATGGTTTG------------------------------------------------------------GATCTTCAGGGACCCTTGGCTCTAGAG
GCCCTTAGCCAGCAG---CAGCAGCAGGCAGCTAGGCTGGGCCAGTGGGGGGAGGCAGCAAGCCCTTTCATCCAGGCCAGTGTTGCC---TTTCCTCTGCCCCAACAGCTTGCCCACCTTGCTCAATCCAACATGGCTCGCTTCCCCCATCAGCTGCTTCGGGCAGGTAACTGGGGCCTT
AGTTCCAATCTGGATGATGAA------GCT---------------GTTCCTTCTGCCTCGACCGGGCCAACT---TTC------AGCAGGTACCCAGGTCTCTTGAGAGAGATGGCTCCA---CAGGAACAGCCTGAGCCCAGGGAAGCAGTTGAGATGCAGCCCCCACCTCAGTCTCGC
CTCCTCCAGTATCGCCAGTCC---CAGCCCCGTGGCTCGGGTGACCCTTCGTCCTCTTTAGGTGCCATTTCCAACCAAGCTGGCCCTTTTCCATCAGGACTCTACCCTCATGACACAGGTCGGGATCTACTGAACGAAAACCTTCTTAACAACCAAGGTCTGCAGCAG------CACCCG
GGGAATCCCCTGTACAATACTGGTAGCTTTCCACATCAG---------------------------------------CCACCAGCTCAATCT------GCCAGCCCCCCTCCCGCCCAGGTCAAATACCTTCTGCAAGAGGCCCAGTGGCCCCATGGTGGAGCT---ACAGTGAGCCCA
CCACAGCAGAACCCTCTGATGGGGAATCAGGGCCACGGCCTTCCTTATGGACTGCCCATCATGGCTCAC---------------------------------------------------------------------------------------------------------CAAGGT
CCAGATCAGGAGTCCTACCACCCATTATCCCCCAGAACATCAGCAGCCACAGCACATCACAATGTAGATGAGTATGAACCCAGAGGTCCAGGGCGGCCTCTTTATCAGCGCCGCATCTCGTCCACC------------TACCCAGATGAATCATCTCCAGCCAACACCCACAATACCCTG
------------------------TCACAGCAATCCCAGCCTTGTGCATCAGATACCCAGGACCACCCTCATCCTCACATACAGCATCATCAGCACCCACACGCCCCCTACAGCTATCCTTCACATGACCACCTCTGGCCAAGTAATGGAGGT---------GGTCCGGGTCCGTTTCAG
AACATTCCATGTAACGGAGCCGGCACACTCGCTCAGCATCGGGACCTTCTA---------GCT---TCCAAGGCCCTTCGTCAGGCAGAGGAGCAGGCAAAGGCAGAA---------GCCGCAGGAACACAGCAG------ACGCATCCACACTCCCTCAACTCCCTTCAGCAT------
CAGTTTCCTCCTCTCATGCCCAACAACAAGCAGCAGCCTCAG---------------------CCTCAGCCTCAGCCTCCCACCGAGCCCAGCGAGGGGGCTCCAAATTTAGGC---------------AAACAGCCTACCATGTCGTACGCGAGCGCCCTTCGCGCTCCACCTAAGCCC
CGGGCAGTTCGGCCTGAACAGGTCAAGAAGAATAGCGACCCCCTCTCCCTCCTACAAGAGCTGAGTATAGGAAGTTCAAATGGTAGCAATGGGTACTATTCCTATTTTAAA
>ENSTNIP00000001502_TNIG
ATGGCGGACAGGAGAGCGGAGAAGTCATGTGAAGAAGCCAGCAGATCGTTAATCAGACGGGAGTACGAGGCAGTGGTCAGCCACAGCACAGACGCCCTGGTGGTTCTTGCGCCCCAAACCCAA---TCTCCTGGTGCCCCTCTTCCGCCGAGTCTTCCATCC------------------
---CTCCACAGCCGCGTCCTGCTCTACCGAATCGCTGCCTTTTTGCAGCTGAAAAACTACGATGAAGCAGATGAAGACTGCAAATGCGTTTTGGCACAGGAGTTTTCCAGGGGTGACTTTTCCCTACAAAGCAGCTTGCGCTCCATGTTACTGGATGGCAGCCTGCAGGAGGTGGTCAGC
ATCCTCTCCAAAGCCTTATATGGAGAGCCAATGAATGGGATAGTTCAGAAGGACCTGACCAGATTGAAAATGCTCCTCACAGAAATAGAGATTATTAAAAAAAAGGTCTTCATTTCAGTGTGTCACATAAACAGT---------------------GCAACA------------------
------------------------GATGTTCAAGAT------------------------GGCTGGCAGTTTCGGCCTCCTCCTCGAGGAGTCACGAGCAGCGAGGAGTACACACTGTGTAAGAGGTACTTGGAGCAGGGTCTGTGTCGCTATGGGGCCCAGTGTACCTCAGCCCACTCG
CAGGAAGAGCTGATGGAATGGCAGAAGCGCTACGCTTCACGCCTCATCCGCCTCAAACAGCAGCAGGAGAGCAAACACTTCACCGAGAACTACATGGAGACCCTGATTGAGAAGTGGATGAATTCCCTCTGCCCAGATAGAGTGCTAAGTGATTACTTAGATGGGGTGAATGTTGAAACC
AGCGCCAGCCTTTCTGTTACTGTTTCCACAAAAAAGTCCTCCTACTCCTGGACCTTCTCATTGTTGTGCAAGCCGGCTAAAAAGCTGTACCGCATCGCCCTGCTCTACGACGCTCACCGACCACACTTCTTCATCTCTGGTGTGTCAACTGGTGATGGACTACAAACTCTC---------
---------CCACGAGGCTGCCAAGAGTGG---------ACTGCAGGAGAAGAGACG---------GCATACAACGGCCTGGACCACTGTGTCTACAAGGTCGTAGTGGGCTTCAGCACAGAAATCTTTGGTACCTTCCGCCAGACTGTTGTTTTTGACTTTGGTTCAGAACCGGTGCTA
ATGCAGCGGATAATGGTGGATGCTGCTTCAATTGAAGACCTGGAACACTTGATGACAGCCAGGCAGCAGCTTTTATTGACTGCAATGCGCTGGGATTCTTCCTGCAAGACCATCGTAGAATTCACTCCAAATGAAATTTTGGCTGACCTGGAGCGCAGCCTTCTGTCCCGCTATCAGATT
CCTCTGTCAGCAGACCAGCTCTTCACCCAGTCTGTCCTGGACAAGACTCTGACCAAAGACAACTACCAGGCTCGACTGCACGACCTGCTCTATATCGAGGAGATTGCTCAATACAAGGAAGTTAGCAAGTTCAACATCAAAGTGAATCTCCAGTTAGTGACCAGCTTCATGTTAACTGGT
CGGAGTTNC---------------------------------------------------------------------------------------------------------------CTGGTGTTGCCGTTGGGCCGCGAGGGAGCCGGCAGT---------------CAA------
CCAGGAGTGAAGGAGCGAGTGTATGAGGCTGTGATTGAGGAGAAGACAAAGGATTACATCTTCCTAAGGATCTGCAAGGACTGCTGTATTGAGCTTGGCTTGCAGCCTGATGGTGAACTCCAGGTGGAGCTGCAGTTCCAGCTGAACAGACTGCCACTCTGCGAGATGCACTACGCCCTG
GATCGCGTCAAGGATAACACCATCCTTTTTCCTGACGTTGGCTTGGTCCCCACCATTCCGTGGAGCCCTAACAGGCAGTGGGACGAGCAGCTGGACCCCCGTCTGAATGCAAAGCAGAAAGAAGCCATCCTGGCGATCACCACACCCATCTCCATTTTTCTGCCCCCAATCCTCATTATT
GGGCCCTACGGCACCGGCAAGACCTTCACCCTGGCGCAGGCTGTCAAGCACATCCTCCGCCAGGACCACAGCAGCAGGGTCCTGATCTGTACCCACTCCAACAGTGCAGCTGACCTTTACATTAAGGATTATCTTCATCCTTATGTTGAAGCAGGCAATCAACATGCCAAACCTCTCAGG
GTATATTTCAGGAACCGCTGGGTGAAGACCGTCCACCCAGTGGTCCAGCAGTACTGTCTGATCTCCAGCACACAGGTCAATTTCCAAATGCCCACAAAGGAGGATATCCTCAGGCATCGTGTGGTGGTCGTCACCCTCAGCACTTCCCAATATCTCTGTCAGCTTGACTTGGAGCCTGGG
TTGTTCACTCATATACTGTTGGATGAAGCTGCCCAGGCCATGGAGTGTGAAACCATCATGCCTTTTGCTCTAGCTAGCAAGAGCACCCGCATCGTGCTAGCTGGAGACCATATGCAGCTGAGTCCGTTTGTGTACAGCGAATTTGCACGGGAGCGCAATCTGCACGTGTCTCTGCTGGAC
CGGCTGTATGAGCACTATCCTGCAGAATACCCATGTCGCATTCTCTTGTGTGAAAACTACCGCTCCCACGAAGCTATCATCAACTACACATCAGAGTTGTTTTACGATGGGAAGCTAATGGCAAGTGGGAAGCAGCCCTCTCATAAGGACTTCTACCCACTGACCTTCTTCACGGCCAGA
GGAGAGGACGTGCAGGATAAGAACAGTACTGCTTACTACAACAATGCTGAGGTTTTTGAGATTGTGGAGCGAGTGGAGGAGTTGCGCAAAAAATGGCCCGTGGCCTGGGGCAAGCTGGACGATGGCAGCATCGGAGTGGTGTCACCATATGCCGATCAGGTGTTTCGCATTCGTGCTGAG
TTACGAAAGAAAAGACTGCATGATGTCAGTGTGGAAAGAGTCCTGAATGTCCAAGGCAAACAGTTCCGTGTGCTGTTCCTCAGCACCGTGCGAACGCGATACACTTGTAAGCACAAGCAGACGGCCATCAAACGCAAAGAGCAGCTTGTTGAAGACTCAACAGAGGACCTTGATTATGGA
TTTCTGTCCAACTATAAGCTACTTAACACGGCCATCACCAGAGCTCAGTCCTTGGTCGCAGTTGTGGGAGACCCAATCGCACTGTGCTCAGTGGGACGGTGCCGAAAATTTTGGGAGCACTTTATCTCCATCTGCCATGAAAACTCAAGCCTTCATGGCATCACCTTTGAGCAGATCAAA
GCTCAGCTAGAGGCTTTGGAGCTCAAGAAGACCTACGTCCTGAATCCACTGGCGCCAGAGTTCATTCCTCGGGCCCTCAGGCCCCTC---------------------------------------------------------------------------AACAAGCAGGGTCCGCAG
------------CAGCAGCAGCAG---TCCCCACCGAAGATTAAAGGGAAACATGCAAACCACACCGAGCACCTTCCACCAGATGGATTTGTTCAACCCAGCCCTGCCATGTTGATGGGAAACCCTATTCGGGCTTTCACACCACCTTTGGGTGGAACACCTGCT---------GGCATG
GGCAAGTCTCCCAGTCCTGTTCAGAGGATCGATCCACACACAGGTGCCAGC------ATCCTGTATGTTCCAGCCGTGTACGGTGGAAACATGGTCATGTCCATGCCTCTGCCTTTGCCTTGGCCAGGGTACCAGAACCGCTTTGCTGTGGATCCTCGGCTCATGAGCCACCCGGCAGCC
ATGGCC---TACAACTTCAACCTGCTGCAGGCCCAGAATCGTGGCTCGCCGATCCCTTACAGCGGGGTTGCTCACCCTTCTCCTCTCGGAATGGGC---CAACCCAGCCCCGACAAGGAGCTACAGCCAGACCCCATCAGGAATGGT------AAATTTGAAGGATGCCCAAAATCGGAA
CAGAACCGTCTCCAGACACCAGAAAGGAAGACCTCAGACATGAAGGAAAAACAGGGA---------------------------------------------------------------------------GAC---------ACAACCCAA------AGCAGAAGTTTGGACACTCAG
TCCGAAGGTCTGGTTGGATTTCCCAGTGCACTTCTTCACCGAAAAGACCCCTCAGCTGTT------------CAAAGACAACTCAACTAT---------------------CACCTCGCCCCTCCC---AATCCTTCTTTTCCACCACACCCGGGC---------------AGCGGAAGA
GCT---------------------------------------TTCCCTCCGCTGTATCCAGTCTCCAGGCTTCCCTTCCGCGTCAGCCAGCCTCAACATCCGGGAATGGCTCCACAG---------------------------------------------------------------
------------ATTAGCCCCGTTTACACTGGAGCTAGCCAGAATGCTTCTTTTTTCAGCGGC------------CCCATACCCCCT---------------------CACAGAGGGGTCCAATCACCAACTCTG------------GATGGGACAGAG---------------------
---ACTGCGGGGGTGGAGGAACTAAACAACTCCATCCGGACCCCAATG---------------------------------------------------------------------------------------------------------------------------------GGT
CAAGCAGGG------------GGCCTGGCACAGCATAGCAGGGTCAGCAGCTTTGTGGAAGATGGACAG---------------------TTATGCTACCTCAGCCTGTTGACTCATGGAAACAGTCAACCAAATATTACGGTTGCCTTTTCAGATCTCCAGGGGCCCTTGGCCCTCGAA
GCACTGAGCCAG---------CAGCAGGCCGCCAGGCTTGGCCAGTGGGGGGAAATGTCCGGAACATTTCTCCAAGACAACATTGCG---TTTCCTCTGCCTCAACAACTCGCCCACCTTGCCCAGACCGGCATGGTTCGCTTTCCTCCTCAGCTCCTGCGGGCTAATAGCTGGGGCCTG
GGGGCCAGTATGGATGATGAA------AATTGTGGATCTAAACAT------------------------ACA---TTTCTGTTGAGCAGGTATCCAGGACTCTTGCGGGAAATGCCCCAG---CATGAACAAGCTGAGCACAGAGAGGCGGCAGAAATGCAGCCCCCGCCTCAGTCTCGT
CTCCTCCAGTACCGCCAGTCA---CAGATGCACTCCTCAGTGGACCCCCCCTCCTCCTTACCCACCACTTCTAATCACGGTGGGCCCTTCCCCTCAGGATCCTTCTCCCACGACGCCGGCCGAGACGTCCTGAACAGCAACCATTTCAACACCCCAGTTCTC---CGG------CACACA
GGAAACCACCTTTATAACGCTGCTAGCTACCCACATCAG---------------------------------------CCACCAGCCCACCCT------TCCAGCCCCCCTCCCTCACAGGTCAAATACCTTCTCCCCGAGGCCCGCTGGACTCAAGGTGGAGCGCCATCAGTGAGCCCA
CCGCAACAGAACCACCTGCTGGGTAACCAGGGTCACGGCCTTCCGTACGGACTGCCCATGGTGGCTCAGCAGAGCCGGCAGGAGCAAGTGCATCTGATGCAGCTTCACCATCAA---GCTTCA---------------------------------------------------------
---GATGAGGAGTCCTACCACCCACTGTCCCCTAGAGCATCCGCAGCCACAGCCCTCCACAGTGTAGACGAGTATGAACCCAGAGGCCCCGGTCGGCCTCTCTATCAGCGTCGGATCTCTTCCAGC------------TACCCAGACGAACCCTGCCCC---AACACCCACAATCCCCTG
------------------------------CAGTCCCAGGCTTGCACATCGGACCCCCAG------------------------------------TCACATGGCCCCTACAACTACCCCCTACACGAC---CTCTGGCCCAGCAACGGCGGC---------GGCCCCGCTCCGTTCCAG
AGCATTCCATGTAATGGCGCCGGCGCCCTCGCTCAGCAGAGGGACTTTCTG---------GCAGCTCCCAAGGCTCTTCATCAGACGGAGGAGCAGCTTAAAGCTGAG---------GCAACCGCAGCGCAACAA------GCCCACACACACTCCCACGGCTCCCCTCAGCACCTCGGA
CAGTTCCCCCCGCTCCTGCCCAAAAACAAGCCGTTA------------------------------CGACCAGACGCTCCCGCTGACGCCGGTCAGGGGGTGGCAAACTTAAGC---------------AAACCCCCCACCATGTCCTATGCCAACGCCCTCCGCGCTCCACCCAAACCC
AGAGCCGTTCGCCCAGAACAGGCAAAAAAGAACAGCGACCCTCTGTCCCTGCTACAGGAGCTGAGTATAGGTAGTTCAAATGGTAGCAACGGCTACTACTCCTATTTTAAA
>anchovy.24408_ANCH
ATGGAGGACGGGAGACCACAGAGGTCATGTGAAGAAGCCATTGGATCACTGGTGAGACACGAATATGAGGAGGCGGTGACCCAGAGCACCGAGGCGCTGCTGGCGCTGGGGCCGGGGCCCCTTGGTCCTCACGGGGCG------------------------------------------
GCTCTGCGCTTGAGGGCTCTGCTCTACAGGATCGCCGCGCTACTACAATTGAAGAACTACGATCAGGCAGATGAGGACTGTAAGCATGTTATTGCCCAGGAGTTGGCCAAGGGGGACGGTTCCTTCCGGGTGGGAGTGCAGGGCATGGTGCTGGACGGTAGCCTACAGGAGGTCTCGCTC
ATCCTGTCCAAGGCCCTGTTCGGGGAGCCCCTGAATGGAATCATGACGAAAGACATGACCAGATTGAAAATGCTGCTGTCTGAAATTGAG------------------------------------------------------------------GCGGCAAATGGTAAAATGGCGCCG
GAATTTACCGAAGACACAGACGAAGATGGAAAGGAG------------------------GGGTGGCAGTTTAGACCCCCACCCCGGGGAGTCACCAGCAGTGAGGAGTACACCCTTTGCAAAAGGTTCCTGGAGCAGGGCCTGTGCCGGTACGGGGCCCAGTGCACATCGGCCCACTCC
CAGGAGGAGCTGACGGAGTGGCAGCAGCGCTACGCCTCGCGCCTCATCCGCCTCAAGCAGCAGCAGGACAGCAAGAGCTTCACCGAGAACTACATGGAGGCGCTCATCGAGAAGTGGATCAACTCCCTCACCCCTGAGAAAGTGTTGAGTGACAGTTTAGACGGCGTCGGTGTCGAGCAC
AGTTCGGACCTCTCCGTCACAGTCACCTCCAAAAAGTCATCTCACTCATGGACCTTCTCTCTGCTCTGCAAGCCTGCTCGCACTTTACACCGTGTCGCGCTGCTGTACGACGCCAACCGGCCGCACTTCTCCATCACGGCCGTGGCGGCGGGGGACTCG---TCCGCGCTGGTGCCCCAG
GAGGTGTGCCCCGGCGCCTGCCAGGAGTGGAGCTGC---AGCCCCGGC---CTGGTG---------CCGCCCAACGGCCTGGACCACTGCCTCTACACCGTCACGGTCGCCTTCAGCACCGAGATCTTCGGAACCTTCCGGCAGACCGTGGTGTTCGATTTCGGCTCGGAGCCGGTGCTG
ACGCAGAGGGTGCTGGTGGACGCGGCCTCCATAGAAGACCTGGAGCACCTGATGCGGGCGCGGCAGCAGCTGCTGATGACGGCCAAGCGCTGGGACTCGTCCTGCAAGACCATCGTGAACTTTGACCCCAACGAGACGGGC---GAGCTGGAGCGCAGCCTGCTGGCCCGCTACCAGATC
CCCCTGTCGGCCGACCAGCTCTTCACCCAGTCGGTGCTGGACAAGAGCCTGACCAAGGACAACTACCAGGCCCGTCTGCACGACCTGCTCTACATAGAGGAGATCGCACAGTACAAGGAAGTCAGCAAGTTCAACATCAAGGTGCACCTGCAGCTGGTCAACAGCTTCATGCTGACGGGC
ATCTCGGGCGGCGCCAAGTACGCCGTGAACGGCCAGCTGTTCGGCCGCTTCAAGTTGACGGAGACGCTGTCGGAGGACACGCTGGCGGGCCGGCTGGTGATGACCAAGGTCAACTCGGTGCTGATGCAGCCGCTG------GAGCGCCACGGCGACCTGCACGGCCACGGCATGCACGCG
GGGGGTGCCAAGGAGCGCGTCTACGAGGCCGTCATCGAGGAGAAGACCAAGGACTACATCTTCCTGCGCGTCTGCAAGGACTGCTGCGACGAGCTCGGCCTTCTGCCCGACCGCGAGCTGCAGGTGGAGCTGCAGTTTCAGCTGAACCGGCTGCCCCTGTGTGAGATGCACTATGCCCTG
GACCGCGTCAAGGACACGGGGCTGCTCTTCCCCGACGTCAGCCTCACTCCCACCATCCCCTGGAGCCCCAACAGGCAGTGGGACGAGCAGCTGGACCCGCGGCTAAACGCCAAGCAGAAGGAGGCCATCCTGGCCATCACCACGCCGCTCAGCGTCTGCCTGCCGCCCGTGCTCATCATA
GGGCCCTACGGCACCGGCAAGACCTTCACCCTCGCCCAGGCCGTCAAGCACATCCTCAAGCAGACCACCACC---AGGGTTCTGATCTGCACCCATTCCAACAGCGCCGCCGACCTCTACATCAAGGACTACCTACACCCCTATGTGGAGGCAGGCAACGCCCACGCTCGGCCCCTCAGG
ATCTACTTCCGTAACCGCTGGGTGAAGACGGTGCACCCGGTGGTGCAGCAGTACTGCCTGATCTCGCCCACCAACTACACCTTCCAGATGCCCCAGAGGGAGGACGTGGAGCGCCACCGCGTAGTGGTGGTCACGCTCTCCACATCGCAGTACCTCTGCCAGCTAGACCTGGAGCCAGGT
CTGTTCACCCACATCCTGCTGGACGAGGCGGCCCAGGCCATGGAGAGCGAGACCATCATGCCCCTGGCTCTGGCCACCAAGAGCACGCGCATCGTGCTGGCTGGGGACCACATGCAGTTGAGTCCGTTTGTGTACAGTGAGTTTGCGCGGGAGCGTAACCTGCACGTGTCTCTGTTGGAC
CGGCTGTACGAGCACTACCCTCCTGACGACCCCTGCCGCATCCTGCTCTGCGAAAACTACCGCTCACACGAGGCCATCATCAACTACACGTCGGACCTGTTCTATGAGGGCAAGCTGATGGCCAGCGGTAAGCAGCCCCCGCATAAGGACTTCTACCCCCTCACCTTCTTCACGGCCCGC
GGGGAGGACGTCCAGGAGAAGAACAGCACCGCATACTACAACAACGCAGAGGTGTTTGAGATCGTGGAGCGCGTGGAGGAGATGCGACGCAAGTGGCCGGTGGCGTGGGGCAAGCTGGACGAGGGCAGCATCGGGGTGGTGTCGCCCTACGCCGACCAGGTCTTCCGCATCCGCGCGGAG
CTACGCAAGAAGAGGATGCACGAGGTCAGCGTGGAGAGGGTGCTCAACGTGCAGGGTAAGCAGTTCCGGGTGCTGTTCCTGAGCACGGTGCGGACGCGCCACACCTGCAAGCACAAGCAGACGGCCATCAAGCGCAAGGAGCAGCTGGTGGAGGACTCCACTGAGGACCTGGACTACGGC
TTCCTGTCCAACTACAAGCTGCTCAACACCGCCATCACCCGCGCGCAGTCCCTGGTGGCCGTGGTGGGAGACCCCATAGCGCTCTGCTCCGTGGGACGCTGCAGAAAGTTCTGGGAGACGTTCATCTCCATCTGCCACGAGAACAGCAGCCTGCACGGCATCACCTTCGAGCAGATCAAG
GCCCAGCTGGAGGCTCTGGAGCTGAAGAAGACCTACGTGCTGAACCCCCTGGCCCCCGAGTTCATCCCCCGCGCCCTGCGCCCACAG---------------------------------CCC---------------TCCCTG------------------------CAGACCGCCGGC
------------AAGCACCAGCAC---TCCCCGCCCAAGGCCAAGGGGAACCTGGCGAACCACTCAGAGCATTTTCCACCGGAAGGATTCGTCCAGCCCAGTGCAGCCGTGCTGATGGGGAACCCCATCCAGGCGTTCACTCCCCCGGTGGCGGGGGGCAGCGCTGGGGGCTCTGCA---
GGGAAGTCCCCCAGCCCCGTGCAGAGGGTGGACCCCCACACCGGCGCCTCC------ATCCTCTACGTCCCCGCAGTGTACGGCGCCAACATGGTCATGCCCATGCCCTTACCCCTCCCCTGGCCCGGCTACCAGAGCCGCTTCCCCGTGGACCCCCGGCTCATTAACCACCAGGCAGCC
ATGGCGGCCTACAACCTGAACCTGCGCCAGCCCACCAGCCGAGCCTCGCCGGGGCTGTAC---GGCCTCAACCACCCCTCCCCCCTCAGCCTCACGCCCCAGTCCAGCACGGAGAAGGAGCTAATGCAGGACGGCAGCGCCACAGGT------AAGATGGACATGAATGGGAAGGTGGAG
CACAGCCGCCTCTTGACACCGGAGAGGAAGGCCTCAGAGCTGAAGGACAAACAGGGC---------------------------------------------------------------------------GAG---------TCTGACCAGGGCCCCAACAGGAGC------CCTGAG
GCCGTGGGCCCTCTGGGTTTCCCCGGTAGCCGTCTCCTCCGTAAAGACCCCTCGGCGGGCCCCGGCGGCCCCCAGAGGCCCCTGGGCTTCCCCCACCTGGCCTCACAGCACCACATGCCCCCGCACCATCACCCCGCCTTCCCCCCTCCACACGCCGGAGCTCCCGCCAACAGC------
---------------------------------------------------------------------------------------------------------------CAGCAGTTCCAACAGCAGCAGCAGCAGCAGTACGGCCTCCCCCGCCCCACC------------------
---------CAGCTACGCCCC------------------TTCCCCCCTCCCAATGCAGCAGGGGCCGCCGGCGCTCCCCCCACCTCCCTCAACTCCTCCTTCTTCCTCCCGCTGGCGCTGCAGTCCCCCGGCCTG------------GACGCGACGGGGGTGGCGGCGGACTCGTCTGAG
CAGGCCGCCCTACCGGAGGAGCTGAAAGGGGCCATGAGGGCCATGCCCCCCTCCGGGGCCCAGGGGCCTCCACAACCTCCAACACAGCAGCAGCAAGCAGCCACACAGGCCCAGCAGCTGGCGGCCCAACACGCACACGCTGCTGCAGCCCAGCACACACACCAGCAGCACGCCCACGCA
CACCCA------CACCAC------------CAGAACATGCACGTCAACAGCTACGCCGAGGAGAGCCTGGACGCCGCCATGGCCGAGGGACTT------------------------------------------------------------GATGCCCAGAGCTCGGCCAGCCTAGAG
CTGATGTCG------CAGCAG---------GCTCGTCTGAGCCAGTGGGGTGAG---CCCGGCCCCTTCCTGCCACCCGGCGTGGCGGCTTTCCCCCTG---CAGCCCCTCTCCCACCTGGGCCAGCCGGGCCTG---CGTCTCCCCCAGCAGCTCATCCGCACGGGC---TGGGGCCTC
CCGCCGCCCACTGAGGAGGACGGGCCCCCC---------------------------------------AGGGGACCCCTCGCCAGCCGGTACCCAGGGCTGCTGCGGGAGATGCCTGGGGCTCAGGAGCACTACGAGCAG---------------------------------------
------------------------------------------------------------------------------------------------------------------------------------------------------------------------------------
------------------------------------------------------------------------------------------------------------------------------------------------------------------------------------
---------------------------------------------------------------------------------------------------------------------------------CAGCAGCAGCAGCAGCAG---------------------------------
------------------------------------------------------------------------------------------------------------------------------------------------------------------------------------
------------------------------------------------------------------------------------------------------------------------------------------------------------------------------------
------------------------------------------------------------------------------------------------------------------------------------------------------------------------------------
------------------------------------------------------------------------------------------------------------------------------------------------------------------------------------
---------------------------------------------------------------------------------------------------------------
>ENSTRUP00000001153_TRUB
ATGGCGGACAGGAGAGCGGAGAAGTCATGTGAAGAAGCCAGTAGATCGTTAATCAGACGGGAGTACGAGGCGGTAGTCAGCCACAGCACAGATGCCCTGGTGGTTCTTGGACCCCAAACCCAA---TCTTCTGGTGCCCCAATTCCGCCGAGTCTTCCATCCATCGTCACCGCCGCCGGA
CCCCTGCACAGCCGCGTCCTGCTCTACAGAATTGCTGCCTTCCTGCAGCTAAAAAACTACGATGAAGCAGATGAAGACTGCAAATGCGTTTTGGCACAAGAGTTTTCCAGGGGAGACTTTTCCCTACACAGCAGCTTGCGCTCCATGTTGCTGGATGGCAGCCTGCAGGAGGTGGTCAAC
ATCCTCTCAAAAGCCTTGTACGGCGAGCCTATGAATGGCATAGTTCAAAAGGACCTGACCAGATTAAAAATGCTCCTCACAGAAATAGAG------------------------------------------AAA---------------------GCTGTAAATAGAGAAATGGCCCCA
GAATACACAGATGACCAGGAGGAAGATATTGAGGAT------------------------GGCTGGCAGTTTCGGCCTCCTCCTCGAGGAGTTACGAGCAGTGAGGAGTACACGCTTTGTAAGAGGTACTTGGAGCAGGGTCGGTGTCGCTATGGCGCCCAGTGTACTTCAGCGCACTCG
CAGGAAGAGCTGATGGAATGGCAGAAGCGTTACGCTTCACGTCTCATCCGCCTCAAACAGCAGCAGGAGAGCAAACACTTCGCTGAGAACTACATGGAGACCCTGATAGAGAAGTGGATGAATTCCCTCTGCCCAGATAGAGTGCTAAGTGAGTATTTGGATGGAGTGAATGTCGAAACC
AGCTCCAGTCTTTCTGTTACCGTTTCCTCAAAAAAGTCCTCCTACTCCTGGACCTTCTCGTTGCTGTGCAAGCCGGCTAAAAAGCTGTACCGCATTGCCCTGCTGTACGATGCTCATCGACCACACTTTTCCATCTCTGGGGTGTCGGCTGGGGATGGACTACAAACTCTC---------
---------CCGCGAGGCTGCCAAGAGTGG---------ACTCCAGGAGAAGAGACG---------GCATACAATGGCCTGGACCACTGTGCCTACAAGGTGGTAGTGGGCTTCAGCACAGAAATCTTTGGCACCTTCCGACAGACGGTTGTTTTTGATTTTGGTTCAGAGCCAGTGCTA
ATGCAGCGGATAATGGTGGATGCTGCTTCCATTGAAGACCTGGAACACCTGATGACAGCCAGACAGCAGCTTTTACTGACGGCAATGCGCTGGGATTCTTCCTGCAAGACCATTGTAGAATTCACTCCGAATGAAATTTTGGCTGACCTGGAGCGTAGCCTTCTGTCCCGCTATCAGATT
CCTCTGTCAGCGGACCAGCTCTTCACCCAGTCTGTCCTGGACAAGACTCTGACCAAAGACAACTACCAGGCTCGACTGCACGATCTGCTCTATATAGAGGAGATTGCTCAATATAAGGAAGTTAGCAAGTTTAACATCAAAGTGAATCTCCAGTTAGTGACCAGCTTTATGCTAACTGGT
CATTCTGTGGGAGCCAAGTATGCCCAGAATGGACAGCTGTTTGCACGCTTCAAACTCAGTGAAACACTCTCTGAGGACACATTGGCTGGTCGCCTGGTGATGACCAAGGTGAATTCGGTCTTGGTGTTACCTTTGGGCCGCGAGGGAACCGGCGGT---------------CAA------
CCAGGAGTAAAAGAGCGAGTGTATGAGGCTGTGATTGAGGAGAAGACAAAGGATTACATCTTCCTAAGGATCTGCAAAGACTGCTGTATTGAGCTTGGCTTACAGCCTGATGGTGAACTCCAGGTGGAGCTGCAGTTCCAGCTGAACAGACTGCCACTGTGTGAGATGCACTACGCCCTG
GATCGCGTCAAAGATAACGCCATCCTTTTTCCTGACATTGGCTTGGTCCCCACCATCCCATGGAGCCCCAACAGGCAATGGGACGAGCAGCTGGATCCTCGACTGAATGCAAAGCAGAAAGAAGCCATTCTGGCTATCACAACACCCATTTCCATTTCACTGCCTCCAATCCTCATCATT
GGGCCCTATGGCACCGGCAAGACCTTCACCCTGGCACAGGCTGTCAAGCACATCCTCCGCCAGGACCACAGCAGCAGGGTCCTGATCTGTACCCACTCCAACAGTGCAGCTGACCTTTACATTAAGGATTATCTCCATCCTTATGTTGAAGCAGGCAATCAACATGCCAAACCTCTCAGG
GTATACTTCAGGAACCGCTGGGTGAAGACAGTCCACCCAGTGGTCCAGCAGTACTGTCTGATCTCCAGCACACAGGTCAATTTCAAAATGCCCACAAAGGAGGACATCCTCAGGCATCGTGTGGTGGTCGTCACCCTCAGCACTTCCCAATATCTCTGTCAGCTTGACTTGGAGCCTGGG
TTGTTCACTCATATACTGTTGGATGAAGCTGCCCAGGCCATGGAGTGTGAAACCATCATGCCTTTTGCTCTGGCTAGCAAGAGCACCCGCATCGTGCTAGCTGGAGACCACATGCAGCTGAGTCCGTTTGTGTACAGCGAATTTGCACGCGAGCGCAATCTGCACGTGTCTCTGCTGGAC
CGGCTTTATGAGCACTATCCGGCAGAATACCCCTGTCGGATTCTCTTGTGTGAGAACTACCGGTCCCACGAGGCTATCATCAACTACACATCAGAGTTATTTTATGATGGGAAGTTGATGGCAAGTGGGAAGCAGCCCTCTCATAAGGACTTCTATCCACTGACCTTCTTCACAGCCAGA
GGAGAGGACGTGCAGGATAAGAACAGCACTGCTTACTACAACAACGCTGAGGTTTTTGAGATCGTGGAGCGAGTGGAGGAGTTGCGCAAGAAATGGCCCGTGGCCTGGGGCAAGCTGGACGATGGCAGCATCGGAGTGGTGTCGCCATATGCCGATCAGGTGTTCCGCATCCGCGCTGAG
CTACGAAAGAAACGACTACATGATGTCAGTGTGGAAAGAGTCCTTAATGTCCAAGGCAAACAGTTTCGGGTGTTGTTCCTCAGCACTGTGCGAACGCGATACACTTGTAAGCACAAGCAAACGGCCATCAAACGTAAAGAGCAGCTTGTTGAAGACTCGACGGAGGATCTTGACTATGGA
TTTCTCTCCAACTACAAGCTCCTTAACACGGCCATCACCAGGGCTCAGTCCTTGGTTGCAGTTGTTGGAGACCCAATTGCGCTGTGCTCAGTCGGACGGTGCAGGAAATTTTGGGAGCACTTTATCTCCATCTGCTATGAAAACTCCAGCCTACATGGCATCACCTTTGAGCAGATCAAG
GCTCAGCTGGAGGCTTTGGAACTCAAAAAGACCTACGTGCTGAACCCGCTGGCGCCAGAGTTCATTCCCCGTGCCCTCAGGCCCCTC------------------------------------------------------------------------------AAACAGGGTCCGCAG
------------CAGCAGCAGCAACAGTCGCCGCCGAAGTTACAGGGGAAACATTCAAATCACATTGAGCACCTTCCGCCCGAAGGATTTGTTCAACCCAGCCCTGCCATGTTGATGGGAAACCCTATTCGGTCTTTCACCCCACCTTTGGGTGGAACACCTGCC---------GGCATG
GGCAAATCACCCAGTCCTGTTCAGAGGATAGATCCACACACAGGTGCCAGCACTGGCATCTTGTATGTTCCAGCCGTGTATGGTGGAAACATGGTCATGTCCATGCCTCTGCCTTTGCCTTGGCCGGGGTACCAGAATCGGTTTGCTGTGGATCCTCGGATCATGAGCCATCCGGCAGCC
ATGGCC---TACAACTTCAATCTGTTGCAG------AATCGCGGCTCGCCGATCCCTTACAGTGGGGTCGCTCACCCTTCTCCTCTGGGAATGGGC---CAACCCAGCCCAGACAAGGAGCTTCAGCCAGACCCCATCAGAAATGGT------AAATTTGAAGGATGCCCAAAGTCGGAA
CAGAACCGTCTCCAAACACCAGAAAGGAAGACCTCAGACATGAAGGACAAACAGGGA---------------------------------------------------------------------------GAC---------GCAAGTCAA------AGCCGAAGTTTAGACTCGCAG
TCGGAGGGTCTCGTTGGATTTCCCAACGCGCTTCTTCACCGAAAAGACCCCTCAGCGGTT------------CAAAGACAACTCAACTAC---------------------CACCTCGCACCTCCC---AATCCTTCCTTTCCACCACATTTGGGC---------------AGTGGGAGA
CCG---------------------------------------TTTCCTCCACTGTATCCAGTCTCTAGGCTTCCCTATCGCGTCACCCAGCCTCAACATCCAGGAATGCCTCAGCAGAGTCAACAACAACAACAACAACAG---------------------------------------
---------CAGCTTAGTCCTGTTTACACTGGTGCCAGCCAGAATGCTTCTTTCTTCAGTGGC------------CCTATACCACCT---------------------CACAGAGGGGTCCAGTCACCAACTCTG------------GATGGGACAGAG---------------------
---TCTGCAGGGGTGGAGGAACTCAGTAACTCCATTCGGACTCCAATG---------------------------------------------------------------------------------------------------------------------------------GGT
CAAGCAGGG------------AGTCTGTCACAGCATAACAGGGTCAATAGCTTTGGAGAAGATGGACAGGATGGAAGCTTGGGAGATAATCTGGCC------------------------------------------------------AGTAATCTGCAGGGTCCCTTGGCTCTCGAA
GCCCTGAGCCAG---------CAGCAGGCCGCCAGGCTTGGCCAGTGGGGGGAAATGTCTGGAACGTTCCTCCAAGACAACATTGCG---TTTCCTCTGCCCCAACAACTGGCCCACCTCGCCCAGCCCGGCATGGTTCGTTTTCCTCATCAGCTCCTGCGGGCTAATAGCTGGGGCCTC
GGGGCCAGTATGGATGATGAA------AAG---------------------------------------GAG---TTTTTATTGAGCAGGTATCCAGGACTCTTGAGAGAAATGCCCCAA---CACGAGCAACCTGAACACAGAGAGGCAGCGGAAATGCAGCCCCCGCCCCAGTCTCGT
CTCCTGCAGTACCGCCAGTCA---CAGCTGCATCCCTCGGTGGACCCCTCATCTTCCTTACCCGCCACTCCTAATCACGCTGGGCCCTTTCCCTCAGGATCCTTCTCCCACGACAGCGGCCGAGACGTCCTGAACAGCAACCATTTCAACAACCCGGTTCTA---CGG------CACACA
GGAAACCACCTTTATAATACTGGTAGCTACCCACATCAA---------------------------------------CCATCAGCCCACTCT------TCCAGCCCCCCTCCCTCACAGGTCAAATACCTTCTACAAGAGGCCCGGTGGACTCAAGGCGGAGCGCCATCGGTGAGCCCA
CCGCAGCAGAATCACCTGCTGGGTAACCAGAGTCACGGCCTTCCTTACGGACTTCCCATGGTGGCTCAGCCGAGCAGGCAGGAGCAAGTGCACCTGATGCAGCTTCACCATCAGCACCCTTCG---------------------------------------------------------
---GATGAGGAGTCCTACCACCCACTGTCCCCTAGAACATCAGCAGCCACGGCCCTCCACAGTGTAGACGAGTATGAACCCAGAGGCCCCGGTCGGCCCCTCTATCAGCGCCGGATCTCTTCCAGC------------TTCCCAGATGAATCCTGCCCC---AACACCCACAATTCCCTG
CAGCAGCAGCTGCAGCAGCAGCCG------CAGCAGCAG------------------CAA------------------------------------CCTCACGGCCCCTACAACTACCCCCTGCACGAC---CTCTGGCCCAGTAACGGCGGC---------GGCCCCGCGCCGTTCCAG
AGCATTCCATGTAATGGCGCCGGTGCCCTCGCTCAGCACAGGGACTTTCTGGGTGATCCGGCAGCTTCCAAGGCTCTTCATCAGACGGAGGAGCAGCTTAAAGCTGAG---------GCAACAGCAGCGCAACAG------GCCCACACACACTCTCACAACTCCCCTCAGCACCTCGGA
CAGTTCCCCCCGCTCATGCCCAAAAACAAGCAGTTG------------------------------CGACCAGACGCTCCCGCTGAGGCCAGTCAGGGGGTGGCAAATTTAAGC---------------AAACCGCCCACCATGTCTTATGCCAACGCGCTCCGAGCTCCACCCAAACCT
AGAGCCGTTCGCCCAGAACAGGCAAAAAAAAACAGCGATCCTTTGTCCCTGCTACAAGAGCTGAGTATAGGTAGTTCAAATGGTAGCAATGGGTACTATTCCTATTTTAAA
>ENSDARP00000042673_DRER
ATGGAGGACAGGAGGCCACAGAAGTCATGTGACGAGGCCATTGGATCATTAGTGAGGCAGGAGTATGAGGCGGCGGTGGCCCACAGCACAGAGGCCCTGCTGGCCATGGGGCCCCGGACCCCGACCCCCAGCACTGCC------------------------------------------
CTCCTGCGCACGCGAGCCCTGCTTTACCGCATAGCAGCACGACTACAGCTGAAGGACTACGATCAGGCTGATGAAGACTGCAAGCATGTGTTTGCTGAGGAGCTGGCCAAGGGAGATGGCAGTTTCAGGGCAGGGCTTCAGAGTCTGCTGCTGGACGGAAGCTTGCAGGAAGTGTGCAGC
GTTCTCTCTAAGGCGCTCTACGGAGAACCACTGAATGGGATCATGACTAAAGACATGACGAGACTGAAGAGGCTCCTCTCAGAAATAGAG------------------------------------------------------------------GCGGCGAGGAGTAAAGTGGTG---
---TTTTCTGAAGAGAACGAGGAGGATGTTCAGGAG------------------------GGCTGGCAGTTTCGTCCTCCTCCTCGAGGGGTCACTAGTAGTGAAGAATACACATTGTGCAAAAGGTTTTTGGAGCAGGGTCTGTGCCGGTACGGAGCTCAGTGCACCTCTGCTCACTCT
CAGGAGGAGCTGACCGAATGGCAGCGGCGCTACGCCTCGCGCCTCATCCGCCTCAAGCAGCAGCAGGAGGGCAAACACTTCAGCGAGAACTACATGGAGGCGCTCATCGAGAAGTGGATCAACTCACTCACGCCCGAAAGAGTGATGAATGACTGTGTGGATGGAGTTACAGTGGAGCAC
AGCTCAGATCTCTCCATTACCGTCAACACCAAGAAATCATCCCACTCCTGGACGTTCACGCTCTTCTGCAAGCCGGTCCGCACTCTCCAGCGCATCGCTTTGCTGTACGACGCCAACCGGCCTCATTTCTCCATCGCGGCGGTGTCTGCCGGAGACGCC---TCGGCCCTGGAGCCGCAG
CCGGTGTGCCCGGGCGGCTGTCAGGAGTGGAGTGCCGCCAGCCCG---------------------GTGCAGAACGGGATGGACCACTGCATCTACACAGTGGAGATCGCCTTCAGCACAGAGATCTTCGGCACCTTCCGGCAGACCGTGGTCTTTGATTTGGGCTGCGAGCCGGTGCTA
ATGCAGAGAGTGATGGTGGACGCCGCTTCCATCGAAGACCTGGAGCACCTGTTGCAGGCGCGGCAGCAGCTCCTGATGACGGCCAAGCGCTGGGACTCGTCCTGCAAAACTATCGTGGAGTTCGTCCCGAATGAGAACATG---GACCTGGAGCGCAGCTTGCTGACCCGCTACCAGATC
CCGCTGTCCGCCGACCAGCTCTTCACGCAGTCCGTCCTGGACAAAACCCTCACCAGAGACAACTACCAGCCGCGGCTGCACGACCTGCTCTACATCGAGGAGATCGCGCAGTACAAGGAAGTCAGCAAGTTCAACATTAAGGTTAACCTGCAGCTGGTGACGAGCTTCATGCTGACGGGC
ATTTCAGGCGGTGCCAAATACGCTCAGAACGGACAACTGTTTGCACGCTTCAAGCTGACGGAGACTCTGTCTGAAGACACGCTGGCCGGCAGACTGGTCATGACGAAGGTCAACTCTGTGCTCCTGCTGCCCGTTTTTAAAGAGCGCATGGGCCAG---------------AACCAGCCG
GCGGGAGCCAAGGAGCGCGTTTACGAGGCGTTAATTGAGGAGAAAACGAAGGATTACATCTTCCTGCGGGTCTGTAAGGAGTGCTGTGATGAGCTGGGGCTGGTGGCCGATCAGGAGCTGCAGGTGGAGCTGCAGTTTCAGCTGAACAGGCTCCCTCTGTGTGAGATGCACTACGCTCTG
GACCGCGTCAGAGATAACAGTATCCTGTTTCCAGACATCAGCCTCACTCCCACAATCCCCTGGAGTCCCAACAGGCAGTGGGACGAGCAGCTGGATCCGCGTCTGAATGCCAAGCAGAAGGAGGCGATTCTGGCCATCACCACCCCGCTCTCCATCAACCTCCCGCCGGTGCTCATCATC
GGGCCCTACGGCACCGGCAAGACCTTCACGCTGGCCCAGGCTGTCAAACACATCCTCAAGCAGCCCGAGTCA---CGGGTTCTGATCTGCACACATTCGAACAGCGCCGCCGATTTGTATATTAAAGATTACCTTCATCCTTACGTGGAGGCGGGAAATCCACACGCACGACCTCTCAGG
GTTTACTTCAGGAACCGCTGGGTGAAGACGGTCCACCCGCTGGTGCAGCAGTACTGCCTGATCTCCGGAGCGCACTTCACCTTCCAGATGCCCACGCGGCAGGACGTGGAGCGCCACCGTGTGGTCGTGGTCACGCTCAGCACATCCCAGTACCTCTGCCAGCTCGACCTGGAGCCAGGG
ATCTTCACACACATCCTGCTGGACGAGGCGGCTCAGGCGATGGAGTGTGAGACCATCATGCCTCTGGCTCTGGCTGTGAAGAGCACTCGTGTGGTTCTGGCAGGAGATCACATGCAGCTCAGTCCGTTCGTGTACAGCGAGTTTGCGCGGGAGAGGAATCTGCACGTGTCTCTGCTGGAC
CGGCTGTATGAGCATTACCCGTCCGAATACCCCTGCAGGATCCTGCTCTGCGAAAACTACCGCTCGCATGAGGCAATCATCAACTACACGTCGGATCTCTTCTACGAGGGGAAGCTGATGGCCAGCGGGAAACAGCCGCCACATAAGGATTTTTACCCCCTGACCTTCTTCACAGCCCGC
GGAGAAGACGTGCAGGAGAAAAACAGCACAGCGTACTACAACAACGCTGAGGTGTTTGAGATCGTGGAGCGTGTGGAGGAGATGAGGAAGAAGTGGCCCGTGTCCTGGGGGAAGCTGGAGGAGGGCAGCATCGGTGTGGTTTCGCCCTACGCCGACCAGGTCTTCCGGATCAGAGCCGAA
CTGCGCAAAAAGAGGATGTCGGAGGTCAGCGTGGAGAGAGTGCTCAACGTGCAGGGTAAGCAGTTCCGGGTGCTGTTCCTGAGCACGGTGCGCACGCGTCACACCTGCAAACACAAGCAGACGGCCATCAAGAGGAAGGAGCAGCTGGTGGAGGACTCGACTGAAGATCTGGACTACGGC
TTTCTGTCCAACTACAAGCTGCTGAACACCGCCATCACTCGAGCGCAGTCACTGGTGGCCGTGGTGGGAGATCCTATCGCCCTCTGCTCTGTGGGACGCTGCAGAAAGTTCTGGGAGACCTTCATCTCCATCTGCCATGAGAACCACAGCCTCCACGGCATCACCTTTGAGCAGATTAAG
ATCCAGCTGGAGGCCCTGGAGCTGAAGAAGACGTATGTGCTCAACCCGCTGGCCCCAGAGTTCATCCCTCGGGCCCTGCGCTCGCAG------------------------------CATCCG---------------CCGCAA------------------------CAGGGGCCCGGA
------------AAACACCAGCAC---TCCCCACCAAAGGCGAAAGGACAGCTGGCCAATCACACGGAGCCCTTCCCCCCTGAAGGTTTCGTTCAGCCCAATGCTGCGGTATTGATGGGAAACCCAATCCAGGCCTTTACTCCACCAGGAGCAGGAGCTCCAGCC---------TCT---
GGAAAATCACCGAGTCCCGTTCAGAGACTCGACCCT------GGGGCCAGC------ATCCTTTACGTGCCTGCAGTCTATGGAGGAAATATGGTGATGCCCATGCCTCTTCCGTTGCCCTGGGCCGGTTATCAGAGCCGTTTTCCGATGGATCCTCGCATTATGAGCCACCAGGCGGCC
ATG------TACAACCTGAACCTGCGTCCTGCAGCCAGTCGCACCTCTCCAGTGCTGTAC---GGGTTCAGTCACGCGTCTCCTTTAGGCCTCAACCAGCAGCAAAATACAGAGAAAGAGCTGCTTCAGGAGCCCAGCGGGAACGGG------AAAATGGACATTAATGGGAAAGCTGAG
CACTGTCGACTGCTGACGCCTGAGAGAAAAGCCCCTGAACTGAAGGAAAAACAGGGGGATCCAGAAGCAGTCCAAAACAAAGTCCAAATCCCAGTTTTGCTTTCAGAAATGAGTCAAAATGAAGGGGATCTAGAA---------TCAGTCCAA------AACAAGAGT------CCGGAG
CCCCAGTCCAACATGGGCTTCCCTGCGAACCGCCTCATACGCAAAGAC---------------------CCCCAGAGAGCCCTTAATTTC---------------------CACATGGCACCCCCG---CATCCCGCATTCCCCTCTCATCATGGG---------------ACC------
---------------------------------------------------------------------------------------------------------------AGCCAGTTCCCGCAGCAG------------TACGGCCTGTCCCGACCCCCTCTCCGCATGCAGACGCCC
ATGCACCCTCAGGCCTCCTCC------------------TTCCCTCCGTCGTTCTACAGCGGG------------CCGCCGATGGGA---------------------CCCCGCGGGCTGCAGTCTCCGGTGCTGGAGGGCGGTGAGGACCCGATGGGG---------------------
---GCCGGGATGTCTGAGGATCTGAAGGGTGTGGTCCGGGGTCTGCCT---------------------------------------------------------------------------------------------------------------------------------GCA
CAGATG------CACCAG------------CAGCCGCTCCGGCTCAACAGCTTCGGGGAAGAGAGCTTGGACTCGCTGTTGGGCGACACTTTA------------------------------------------------------------GATGGTCAGGCGTCGTCGGGAATGGAT
GCTCTTCAGCATCAGCAGCAG---------GCTCGTGTGGGTCAGTGGGGGGAA---CACACACCCTTCCTGCCGGCCGGTGTCGCCCCCTTCCCTCTGCCACAGCAGTTGGCTCATCTGGCACAACCTGGACTG---CGCATCCCTCCGCAGATCCTGAGAGCCGGA---TGGGGCCTG
GGGCCAGCAGCAGACGAGGAG------CCC---------------------------------------AGA---CCCACCATGCCCAGGTATCCGGGTCTGCTCCGTGAGATGCTCCCGCAGGATCAGCAGTATGAGCAGCGGGACCCTGCAGAAATG---CCTCCTCCTCAGTCTCGT
CTCCTTCAGTACCGTCAGCAGATCCAGCCCCGGAGCCCTGGAGACCTGCCGTCCCCCTCATCCTCAGCCCCAAACCAC---------------------------------------------------------------------AACTTCCCGGCCCCAGCCCAGCCC---------
------------------------TCGTACCCCGACACCAGCCGAGAGCCGCCTGTGGGCTTCAGTCAGGCCCCGTTCCCGCCGGATCACAGC------GCGGGGCCACTTCCA------GTCAAGTACCTGCTCCAGGAGGCCCACTGGCCCCATCCCGGA------------------
------------CACATGCTGGGC---------CACGGGTTGCCCTTCGGCCTACAGGCGATGGCACAG------CGGCAGGATCCAGGGCCGCTG---------------------------CAGCACCAGCAGCAGAAACAGCAGCTCCAGGCCCCGCAG------------------
------------------------------------------------AGCTCCCTGCACAGCCTAGATGAGTATGAACCACGTGGCCCGGGGCGGCCCCTCTACCAGCGCAGGATCTCCTCTAGCTCCCCTCAGCCGTATCCGGACAGCCTGGAGCCC---------------------
------------------------------CAGGACCAGCCGGTGCCCTCC---------------------------------------------------------TACAGATACCCCTCAGCAGAC---CTGTGGCTGGGTGGCCCCGGTCCTGTCCCGGGTCCCGCTCCCATTCAC
AACATTCCATGCAATGGAGCCAGTCACATCGGCCCCCACCGCGAGATTTTA---------GTT---TCAAAGGCGATG------AGTGAAGAACAGATGAAGGCCGAGTGTCTCCAGCCTCCTCCTCCGCCGCCT------CCTCATCCGGCCAGTGCAGCGTCTCTCCAGCATCACGGA
CAGTTCCCACCTCTTCTGCCCAGCAAGCAGACGCCGCCAGACCCC------------------------------------------------GGTGGAGGAGGAAACACCAGCCCTGCGGGACACCCCAAACCCCCCACCATGTCCTACGCCAGTGCCCTGCGCGCGCCGCCCAAACCA
CGGCCGATGCTGCCCGAGCAGAGCAAGAAGAACAGCGACCCCATCTCGCTCTTACAGGAGCTTAGCATAGGCAGTTCAAACAGTAGCAATGGCTATTACACCTATTTTAAA
>ENSGACP00000024500_GACU
ATGGCGGACAGGAGAGCGGAGAAGTCATGTGAAGAAGCCAGCAGATCGTTAGCCAGGCGGGAGTACGAGGCGGCAGTCAGCCACAGCACGGATGCCCTGGTGGTCCTTGCGCCGCCGGCCCCA---CCCTCCGGCGCCCCCGTCCCGCCGAGCTCCCCGTCCCTCGTTGCTGCTGCCGGA
CCCCTTCGCAGCCGAGCCCTGCTCTATCGAATTTCTGCCTTCTTGCAGCTGAAAAACTATGACGAAGCAGATGAAGACTGCAAACATGTCCTTGCGGAGGAGATTGCCAGAGGTGACGGGTCGCTTAAGGCCAGCTTGCGCTTCATGCTGTTGGATGGCAGCCTGCAGGAGGTGGCCATC
ATCCTCTCTAAAGCCCTGTATGGGGAGCCAATGAATGGCATTGTCGCAAAAGACCTCACCAGATTAAAAATGCTTTTCTCAGAGATTGAG---------------------------------------------GTAAGTGCCTTTGGCTGCAGGGCTGTAAAC---------------
------------------------------------CTTACTGCTCTTTTGCGTTCATATGGCTGGCAATTCCGGCCTCCCCCCCGAGGCGTCACCAGCAGTGAGGAGTACACCCTCTGTAAAAGGTACTTGGAGCAAGGTCTGTGTCGGTACGGGGCCCAGTGTACGTCGGCCCATTCT
CAGGAGGAGCTGATGGAGTGGCAGAAGCGATACGCGTCACGCCTCATCCGCCTCAAACAGCAGCAGGAGAGCAAACACTTCACCGAGAGCTACATGGAGACCCTGATAGAGAAGTGGATGAACTCCCTCTCCCCAGAGAAAGTGCTAAGTGACTATTTAGAAGGAGTGAATGTAGAAACG
AGCTCCAGCCTCTCTGTGACCGTCACCACCAAAAAATCTGCACACTCTTGGACCTTCTCCTTCTTGTGCAGGCCGCCTAGAAAGCTGTTCCGCATCGCCCTGCTCTATGATGCGCACCGACCCCACTTCTTCATCACAGGTGTGTCATCCGGGGAGCGGCTGCAAGCTCTC---------
---------CCCAACGGGTGCCAAGAGTGG---------ACTCCCGGAGAGGAGGTC---------GCAGACAACGGCCTTGACCACTGTGTGTACAACGTAGCGGTGGGCTTCAGCACGGAAATATTTGGGACCTTCCGACAGACCGTTGTTTTTGACTTTGGCTCGGAGCCTGTGCTG
ATGAAGCGGATCATGGTGGATGCGGCCTCTATTGAAGACTTGGAGCACCTGATGGCAGCCAGGCAGCAGCTCTTGATCACCGCAAAGCGCTGGGACCCGTCCTGCAAGACCATCGTGGAATTCTGTCCAAATGAAACAATGGCCGACCTGGAGCGCAGCCTCCTTTCTCGCTATCAGATC
CCTCTGTCGGCAGATCAGCTGTTCACTCAGTCAGTCCTGGACAAGACCCTGACCAAAGACAACTACCAGGCCCGGCTACATGACCTGCTCTACATAGAAGAGATTGCTCAATACAAGGAAGTTAGCAAGTTTAACATCAAAGTGAATCTCCAGCTCGTCACCAGCTTCATGCTGACAGGC
ATCTCTGTCGGGGCCAAGTATGCCCAGAACGGACAGCTCTTTGCACGCTTCAAACTCACTGAAACACTGTCTGAGGACACATTGGCTGGACGGCTCGTGATGACCAAGGTGAATTCAGTCCTAGTGCTGCCATTTGGCCGTGATGGGATCAGCAAT---------------CATCCGCCT
CCTGGGGTCAAGGAGCGTGTTTACGAGGCTGTGATCGAGGAGAAGACCAAGGACTACATCTTCCTGAGGATCTGCAAGAACTGCTGTGATGAGCTCGGGCTGCTGCCCGACAGGGAACTACAGGTGGAGCTCCAGTTCCAGCTGAACAGACTGCCGCTCTGTGAGATGCATTACGCTCTG
GATCGCATCAAAGATAATGGAATCCTTTTCCCTGACATTGGACTGGTCCCCACCATCCCCTGGAGCCCCAACAGGCAGTGGGACGAGCAGCTGGATCCCCGTCTGAATGCCAAGCAGAAAGAGGCCATCCTGGCCATCACCACACCCGTCTCTATCCCCCTGCCCCCGATCCTCATCATC
GGGCCCTACGGCACCGGCAAGACCTTCACGCTGGCGCAGGCTGTCAAGCACATCCTGCGCCAGGACACCAGC---AGGGTGCTGATCTGCACACACTCCAACAGTGCGGCCGACCTTTACATTAAGGACTACCTTCATCCTTACGTCGAAGCAGGCAACGCGCATGCCAGACCTCTCAGG
GTGTACTTCAGGAATCGCTGGGTGAAGACGGTTCACCCGGTGGTCCAACAGTACTGTCTCATCTCCAACACACACGTCAATTTCAAGATGCCCACAAGGGAGGACATCCTCAGGCACCGCGTGGTGGTGGTCACACTCAGCACCTCCCAATACCTCTGCCAGCTCGACTTAGAGCCCGGG
CTGTTCTCTCATATCCTTTTGGATGAAGCGGCCCAGGCCATGGAGTGTGAAACCATCATGCCTTTTGCTCTAGCCAGCAAGCACACCCGCATCGTGCTGGCCGGAGACCATATGCAGCTCAGTCCGTTTGTGTACAGCGAATTTGCGCGTGAGCGTAACCTGCACGTGTCACTGCTGGAC
CGGCTGTATGAGCACTACCCCCCCGAGTACCCTTGTCGCATCCTCCTGTGCGAGAACTACCGCTCTCACGAAGCCATCATCAGTTACACGTCTGAATTATTTTATGATGGGAAGTTAATGGCAAGTGGGAAGCAGCCCTCCCACAAGGACTTCTACCCTCTGACCTTCTTCACAGCCAGA
GGAGAAGATGTCCAGGAGAAGAACAGCACTGCCTATTACAACAATGCAGAGGTATTCGAAATTGTTGAGCGGGTGGAAGAGTTGCGCAAGAAGTGGCCGGTGTCCTGGGGTAAACTGGACGACAGCAGTATTGGAGTAGTGTCACCGTACGCCGACCAGGTGTTCCGCATTCGCGCTGAG
CTCCGAAAGAAGAGAATGCACGAGATCAGCGTGGAAAGAGTCCTGAATGTCCAAGGCAAACAGTTCCGGGTGCTGTTCCTCAGCACGGTGCGGACGCGGCACACCTGCAAACACAAGCAGACGGCCATCAAACGTAAAGAGCAGCTCGTTGAGGACTCGACAGAGGACCTCGACTATGGA
TTCCTCTCCAACTACAAGCTGCTCAACACGGCCATCACCAGAGCCCAGTCCCTGGTTGCAGTTGTGGGAGACCCCATTGCACTCTGCTCTGTTGGGCGCTGCAGAAAATTCTGGGAGCACTTTATCTCCATCTGCCACGAAAACTCAAGTCTCCATGGCATCACCTTTGAGCAGATCAAG
TCTCAGCTGGAGGCCCTGGAGCTCAAGAAGACCTACGTCCTCAACCCATTGGCCCCGGAGTTCATCCCCCGTGCCCTCAGGCCGCAGCAAGGCCACCACTCTTCATCGCAGGCCCTCCACCCCCACCATCATCCACATCCTCAGCATGCTCAGGCCGCCTCTAACAAGCAGGCC------
---------------------------------------------------------------------------------------------------AACCCAGCTGTGTTGATGGGAAACCCTATTAGGGCATTCACGCCACCCTTGGGTGGCCCACCAGCT---------GCCATG
GGCAAGTCACCCAGTCCTGTTCAGAGGATCGATCCTCATACGGGCGCCAGC------ATCCTCTACGTCCCCGCTGTGTACGGTGGCAACATGGTCATGTCTATGCCCCTGACTTTGCCTTGGCCAGGTTACCAGAATCGATTCCCCGTAGACCCTCGGATCATGAGCCACCCGGCAGCC
ATGGCC---TACAACTTCAATCTGTTGCAGGCCCAAAATCGAGGCTCCCCCATCCCATACAGTGGGGTGGCCCACCCCACTCATCTAGGAATAGGC---CAGCCCAGCCCCGACAAGGAGCTGCAGGCAGACCCCATCAGAAATGGTATGCGCAAATTAGAAGGATGTCCAAAGTCCGAA
CAGAGCCGTCTTCAGACACCAGAGAGGAAAAGCACCGACATGAAGGAAAAGCAGGCA---------------------------------------------------------------------------AGT------TACTCGGGCCAG------AGCCGAAGTCTAGATCCTCAG
CCAGACGGGCTCGTTGGATTTCCCAATTCGCTGCTCCATCGAAAAGATCCCACCGCTGCT------------CAAAGACCCCTCAACTAT---------------------CACCTGGCACCACCC---AACCAAGCTTTCCCTCCACACCCTGCC---------------ACACAGCAG
ACGCACCCACACCCTCTCAACTCACTTCAGCATCTTGGACAGTTTCCCCCTCTC---------------------------------------------------ATGCCCAAAAACAAGCAGCAGCAACAACAGCAACAG---------------------------------------
---------CAA------------------------------------------------------------------------------------------------------------------------------------------------------------------------
------------------------------------------------------------------------------------------------------------------------------------------------------------------------------------
------------------------------------------------------------------------------------------------------------------------------------------------------------------------------------
---------CAGCAGCAGCAACAACAA---------------------------------------------------------------------------------------------------------------------------------------------------------
------------------------------------------------------------------------------------------------------------------------------------------------------------------------------------
------------------------------------------------------------------------------------------------------------------------------------------------------------------CAACAACAACAG------
------------------------------------------------------------------------------------------------------------------------------------------------------------------------------------
---------------------------------------------------------------------------------------------------------------CAACAACAACAGCAGCAGCAGCAGCAACAACAACAACTGCAGCTGCAACAACAACAACAG---------
------------------------------------------------------------------------------------------------------------------------------------------------------------------------------------
------------------------------------------------------------------------------------------------------------------------------------------------------------------------------------
------------------------------------------------------------------------------------------------------------------------------------------------------------------------------------
------------------------------CAGCCACCACCTCCCCCGCCGCCACCCCCACCACCCCCGCCGCAGGCTCCCACGGAGGCTAGCCAGGGGGCTCCAAATTTAAGC---------------AAGCCACCGACCATGTCCTATGCCAGCGCCCTCCGTGCTCCACCCAAACCC
CGAGCTGTTCGCCCTGAACAG------------------------------------------------------------------------------------------
>ENSXMAP00000006565_XMAC
ATGGCAGACAGGAGAGCGGAGAAGTCATGTGAAGAAGCCAGCAAATCGTTAGCAAGGCGGGAGTACGAGGCGGCGGTCACCCACAGCACGGACGCCCTGGTGGTCCTCGCGCCCCAAGCCTCG---TCGCCCGGCGTCCCCGTACTGCCCAGCCCTCCCTCGGCGGTC---GCCGCCGGA
CCCCTCCGCAGCCGCGCCCTTATCTACCGAATTGCTGCCTTCCTTCAGCTGAAAAACTACGACGGAGCAGATGAAGACTGCAAACATGTATTGGCAGATGAGGTTGCCCGGGGTGACGGCTCTCTACAGGCTAGTTTGCGCTCCATGCTTTTGGATGGCAGCCTGCAAGAGGTGGTCAGC
ATCCTATCTAAAGCCCTGTATGGAGAGCCAGTGAATGGCATCGTTACAAAAGACCTGACCAGATTAAAAATGCTCTTCTCCGAAATTGAG------------------------------------------------------------------GCAACAAAAAGAGAGATGGCCCCT
GAATACACAGATGACCAGGATGAAGAAGTCCAAGAT------------------------GGCTGGCAGTTCCGGCCTCCTCCCAGAGGGGTCACTAGCAGCGAGGAGTACACACTCTGCAAAAGGTACTTGGAGCAAGGCCTGTGTCGGTACGGGGCGCAGTGTACGTCGGCCCACTCG
CAAGAGGAGCTGATGGAGTGGCAGAAACGTTACGCCTCCCGACTCATTCGCCTCAAACAGCAGCAGGAAAGCAAACACTTCACTGAGAACTACATGGAAACTCTAATCGAAAAGTGGATGAACTCCCTTTCCCCGGAGAAAGTGTTAAGTGACAGTCTAGAAGGCGTGACAGTTGAGACC
AGCTCCGGCCTTTCTGTTACGGTCACCTCGAAAAAATCCTCCAACTCCTGGATCTTTTCCTTGTTGTGCAAGCCGGCCAGAAAGCTGTTCCGCATTGCCTTGCTCTACGACGCCCATCGACCACACTTCTTCATCACCGGCGTGTCAGCCGGGGATCGCCTGCAGTCGGTT---------
---------CCCAAAGGATGCCAAGAGTGG---------ACGCCCGGAGACGACTCGGCG---GCGGCCAACAACGGCCTCGACCACTGCGTCTACAAAGTGGCGGTGGGCTTCAGCACCGAGATCTTTGGCACCTTCAGACAGACCATCGTGTTCGACTTCGGCTCCGAGCCGGTGCTG
ATGCAGAGGATCATGGTGGACGCCGCCTCGATCGAAGACTTGGAGCACCTGCTGGCAGCCAGGCAGCAGCTGCTGATAACCGCCAAGCGCTGGGACTCGTCCTGTAAAACCATCGTGGAATTCACTCCCAACGAGACGGTGGCCGACCTGGAGAGGAGCCTGCTGGCCCGCTACCAGATC
CCTCTGTCGGCTGACCAGCTCTTCACCCAGTCCGTCCTGGACAAGACGCTGACGAAAGACAACTACCAGGCGCGGCTACACGACCTGCTCTACATAGAGGAGATTGCTCAGTACAAGGAAGTCAGCAAGTTCAACATCAAGGCCAACCTCCAGCTGGTAACCAGCTTCATGCTAACTGGG
ATTTCTGTTGGAGCCAAGTACGCTCAGAACGGACAGCTCTTTGCACGCTTCAAACTTACTGAAACACTTTCCGAGGACACTCTGGCTGGGAGACTAGTAATGACCAAGGTAAATTCAGTTCTGCTGCTGCCGTTGGGGAGGGAAGGGTTCGGCGGT---------------CACGCTCCT
TCTGGGGTCAAAGAGCGCGTTTATGAGGCTGTGATAGAGGAGAAGACCAAGGATTACATCTTCCTGAGGATTTGCAAGAGCTGCTGCGAGGAGCTGATGCTGCAGCCTGACAGAGAAATACAGGTGGAGCTCCAGTTTCAGCTCAACAGACAGCCACTGTGTGAGATGCACTACGCCCTG
GATCGCATCAAAGACAACACCATCCTTTTCCCTGATGTTGGCCTTGTGCCCACAATCCCCTGGAGCCCAAACAGGCAGTGGGATGAACAGCTGGACCCCCGTCTGAATGCCAAGCAGAAAGAGGCCATCCTGGCCATTACCACACCCATCTCCATCTCTCTTCCCCCAATCCTCATCATT
GGGCCCTATGGTACCGGCAAGACCTTCACCCTGGCACAGGCTGTCAAACACATTCTTCGCCAGGACACCAGC---AGGGTCCTGATCTGCACTCATTCCAACAGCGCAGCTGACCTTTACATTAAAGACTATCTTCATCCATATGTCGAAGCAGGCAACGAGCACGCCAGACCTCTCAGG
GTATATTTCAGGAACCGCTGGGTGAAGACCGTCCACCCGGTGGTCCAGCAGTACTGTCTCATCTCCAGCACACAGGTCACTTTCCAGATGCCGACAAGGGAGGACATCCTCAGGCACCGTGTTGTCGTGGTCACCCTCAGCACCTCCCAGTACCTCTGCCAGCTGGATTTGGAGCCTGGG
TTGTTCTCCCATATCCTGTTGGATGAAGCAGCTCAGGCCATGGAGTGTGAAACCATCATGCCTTTTCCTCTTGCCAGCAAGACCACCCGCATCGTGCTGGCTGGGGACCATATGCAGCTCAGTCCGTTTGTGTACAGCGAGTTTGCGCGGGAGCGCAACCTGCACGTGTCACTGCTGGAC
CGACTGTACGAGCACTACCCCCCCGAATTTCCCTGTCGCATCCTCCTGTGCGAGAACTACCGCTCCCACGAAGCTATCATAAACTACACATCCGAGTTATTTTACGACGGGAAGCTCATCGCGAGTGGGAAGCAGCCGTGCCATAAGGATTTCTACCCGCTGACCTTCTTCACAGCCAGA
GGAGAAGATGTCCAGGAGAAGAATAGCACTGCCTACTACAACAATGCAGAGGTGTTTGAGATTGTGGAGCGGGTGGAGGAGCTGCGCAAGAAGTGGCCGGTGGCCTGGGGGAAGCTGGACGAGGGCAGCATCGGGGTGGTGTCGCCGTACGCCGACCAGGTCTTCCGCATTCGTGCCGAA
CTCCGAAAGAAGAGAATGCACGAGGTCAGCGTCGAAAGAGTGCTTAACGTCCAAGGTAAACAGTTCCGGGTGCTGTTCCTCAGCACGGTGCGGACGCGGCACACCTGCAAGCACAAGCAGACCGCCATCAAACGCAAAGAGCAGCTGGTGGAGGATTCGACCGAGGACCTCGACTACGGT
TTCCTGTCAAACTACAAGCTGCTCAACACGGCCATCACCAGAGCTCAGTCCCTGGTCGCCGTGGTGGGAGACCCCATAGCGCTCTGCTCTGTTGGACGCTGCAGAAAATTCTGGGAGCATTTCATCTCAATCTGCCACGAGAACTCCAGCCTGCACGGCATCACCTTCGAGCAGATCAAG
GCTCAGCTGGAGGCCCTGGAGCTCAAGAAGACGTACGTCCTCAACCCGCTGGCCCCGGAGTTCATCCCTCGGGCCCTCAGGCCCCTTCAGGGACACCAGTCCTCCTCCCAGGGCCTTCATCCCCACCATCATCCTCATCCTCAGCACGGTCTGCCTGCCTCCAACAAGCAGGCTGCGCAG
CATCACCAACAGCAGCAGCAGCAG---TCCCCTCCAAAG------GGGAAACAGTCGAACCACACAGAGCACCTCCCACCTGATGGATATGTGCAATCCAGCCCTGCTGTGTTGATGGGAAACCCCATCCGGGCCTTCACGCCCCCTCTGGGTGCCACGCCGGCC---------GGCATA
GGGAAGTCGCCCAGCCCCGTGCAGCGCATCGACCCTCACACCGGAGCCAGC------ATCCTCTACGTACCAGCTATGTACGGAGGAAACGTCGTCATGCCCATGCCTCTGTCGTTGCCCTGGCCAGGTTACCAGAACCGCTTTGCTGTGGACCCTCGCATCATGAGCCACCCGGCGGCC
ATGGCC---TACAACTTAAACCTGCTTCAGCCGCAGAACCGAGGCTCTCCCATCCCTTATAGCGGCGTCGCCCACCCCTCTCCTTTAGGACTGGCC---CAGCTCAGCCCAGAGAAGGACCTGCAGGCCGACCTCATCAGGAACGGT------AAAGTAGACGGCTGCACAAAGGCCGAA
CAGACCCGTCTTCAGACGCCAGAGAGGAAAAACGCAGACATAAGGGAAAAACAGGGA---------------------------------------------------------------------------GATTTAGAC---ACCGGTCAA------AGTCGAAGTTTAGATTCCCAA
CCAGAAGGTCTGGTTGGCTTTCCGAACGCTCTGCTTCACCGAAAAGACCCTTCAGCTACC------------CAAAGATCCCTCAACTAC---------------------CACCTGGCACCGCCC---AGCCCAGCTTTTCCTCCACACCCCGCC---------------AGCGGAAGA
ACC---------------------------------------TTCCCCCAGCAGTACCCCGTTCCTAGACTTCCCTACCGGGTCGGCCAGCCTCAACATCCAGGGATGCCCCAACAGAATCAGCAGCAA---------------------------------------------------
---------CAGCTCAGTCCTGCCTTCACTGGTGGAAGCCAC---GCTTCCTTCTTCAGCGGT------------TCCATGGCCGCT---------------------CACCGATCCGTGCAATCGCCCACCGTG------------GACGGGGCGGAG---------------------
---TCTTCGGGGGCCGAGGAGATGAGCGGCACCATTAGGACTCACATG---------------------------------------------------------------------------------------------------------------------------------GGC
CACCAGGGGGCGCAACACCCAGGCCTACCACAGCACAACAGGGTCAGCAACTTTGGGGAGGATGGACAGGATGGAAGTCTGGTGGACGGTTTA------------------------------------------------------------GACCTCCAGAGTCCCCTGACTTTAGAA
GCCCTGAGCCAGCAGCAGCAGCAGCAGGCGGCCAGACTGGGCCAGTGGGGGGAAGCAACAGGCCCCTTCCTCCAGGGCAGTGTTGCC---TTTCCTCTGCCCCAGCAGCTCGCCCACCTCGCTCAATCTGGCATGGCTCGCTTTCCCCCTCAGCTGCTCCGGGCTGCTACCTGGGGGCTT
AGTGCCAATATGGACGACGAA------GCC---------------GTTTCCTCTGCCACCGCGGGTCCAACA---TGC------TCCAGGTACCCGGGCCTTTTGAGAGAAATGCCCCCC---CAGGAACAGCCGGAACCACGGGAAGCGACCGAATTGCAGCCGCCGCCTCAGTCCCGC
CTGCTCCAGTATCGACAGTCC---CAGACCCGTGCCTCCGGCGAGCCCTCGTCCTCCTTAGCCCCCCTGTCCAATCACGCTGGCCCCTTCCCCGCAGGACTGTACTCCCACGAAAGCGGCCGGAACCTCCTCAACGAAAACCTTCTCAACAACCCGGCTCTGCAGCAGCAGCAGCACCCA
GGGAACCCCCTGTACAATGCCGGTAGCTACCCGAATCAG---------------------------------------CCGCCAGCGCAGTCCGGTGGTAGCAGCCCCCCACCATCGAACATGAAGTATCTCCTGCAGGAAGCGCAGTGGTCCCACGGCGGAGCG---GCG---TCCGTG
TCCCAGCAGAACCACCTCCTAGGGAACCAGAGCCATAGCCTTCTGTACGGACTGCCCCTGATGGCTCACCCCAGCAGGCCGGAGCAGGTG---CTGATGCAACTCCACCACCAGCAGCAACAGCAGCAGCAGCAGCAGCAGCAGCAACACCATCAACAGCAACAGCAACAAAATCAAGGC
CCGGACTCCGAGTCCTACCACCCTCTGTCCCCTAGAACATCAGCAGCCGCTGCCCTCCACAGCGTAGACGAGTATGAACCGAGAGGTCCGGGCCGGCCCCTCTATCAGCGCCGCATCTCCTCCAGC------------TACCCGGATGAATCATCTCCAGCC------------------
------------------------------------CACCCTTGTCATCCCGAGCCCCAGGATCACCCA---------------------CAGCAACCGCACGGCTCCTACACCTACCCCCCCCACGACCACCTCTGGCCCAGCAACGGCGGG---------GGTCCCGGTCCATTCCAG
AACATTCCATGCAATGGAGCTAGCAAACTAGTTCAGCATCGTGAGCTTCTA---------GCT---TCAAAGGTCCACCGTCAGACGGACGAGCAGGTGAAGGCGGAA---------CCGGCCGGCGCGCAGCAGCAGCAGGCGCATCCACACAACCTCAACTCCCTTCAGCAC------
CAGTTTCCCCCTCTAATGCCCAATAAGAAGCAGCAGCAGCAGCAGCCGCCACCGCCGCCCCCACCGCCACCACAGCCTCCGACGGAGCCCACCCAGGGGGCTCCCAGTTTAGTA---------------AAGCCGCCCACCATGTCGTACGCGAGCGCCCTCCGAGCGCCTCCCAAACCG
AGAGCCGTTCGACCCGAGCAGGTGAAGAAGAACAGCGACCCGCTGTCCCTCCTCCAGGAGCTGAGCATCGGAAGCTCAAACGGTAGCAATGGTTATTATTCTTACTTTAAA
