# Supplementary material for: Global expression pattern of genes containing positively selected sites in European anchovy (Engraulis encrasicolus L.) may shed light on teleost reproduction
Source: PLoS One. 2023 Aug 11;18(8):e0289940. doi: 10.1371/journal.pone.0289940 (PMC10420382; doi:10.1371/journal.pone.0289940)
Supplement: S1 File — (ZIP) [file pone.0289940.s008.zip › alignments/anchovy.24454_ANCH.fas]

>ENSONIP00000010861_ONIL
------------ATGAGTGGCGAATCAGATCCC---AACAAAGAGTTTATGGAGCAGCTGCGGCTGCAAGAGCTCTATGGGCAGAGAAATGAAGATGGCTCAGACCCATACACCTACACCGATCCAGAGGATGGCACTGTGTATGACTGGGATCATGAAAAGAAGGCCTGGTTTCCCAAA
ATAACAGAGGACTTCATGGCAGCCTACCAGGCCAACTATGGCTTCACTCAGGAATCGGCTCTGGATGGAAAGAACACTTCTCTGACCGGCACC------------------------AACCCAGCAGCACCTGGGACTGACAGCAAACCACCACAAAAACCACCAGAAAAGGAGAAACCA
GAAGATCCCGCCCCAAACTCGGCCTCAGAGCAGCATGAGACGCCAGGCAAAGAAACCAAACAG---------------------------AAAGGGGAGAAGAGGAAAGCTGAGCAAGGATGGTTTGATATTGATGAAAGTAAAAACACGAATGTCTATGTGTCAGGCCTGCCTCCTGAC
ATCAGCTCCGATGAGTTTGCCGAGCTGATGTCAAAGTGTGGGATTGTAATGCGGGACCCCATCACCGAAGAGTACAAGGTCAAACTTTACAAAGACAAAGAAGGAAATCTGAAGGGAGATGGTCTTTGCTGCTATCTAAAGAAGGAGTCTGTGGATCTGGCTATACGCCTGATTGATGAG
TCAGAGGTCCGAGGTTATAAACTGCATGTGGAAGCAGCACGATTTGAGCTGAAGGGGCAGTATGACGCCAGCAAAAAGAAGAAGAAAAGCAAAGATTATAAGAAGAAGCTACAGCAGCAGCAGAAACAGTTGGATTGGAGGCCGGAG---AAAAAAGGAGACTTGAGGAAGAGGCATGAA
AAAGTTGTCATTATCAGGAATATGTTCCATCCCAGTGACTTTGAGGAGGACCCACTGGTGCTGAATGAGTATCGTGAGGATCTGCGGAGTGAGTGTGAGAAGTTTGGGGAAGTTAAGAAGGTCATCCTCTTTGATAGACACCCGGACGGCGTGGCATCAGTCGCTTTTAAGGAGCCTGAG
CAAGCTGATGCATGTATTCTGTCGTTCAACGGGCGCTGGTTTGGAGGAAGGCAGCTATCTGCTCAGCTTTGGGATGGAACGACAGACTATCAGGTAGAAGAGACGACACGCGAGCGAGAGGAGCGGCTGAAGGGTTGGTCTCAGTTTTTGGAGGGTGGAGACGGAGAACAGCAGAAGGAC
------TCC---AAGCCTGCAGAGAGCAGCACAGCG---ACAGAACCTAGCGAGCCCTCC---AGCACCACTGAGCCAGAGCAGCAACCCAAA---------------------------------------------------------TCAGAACCGCAGCCCTCAGAGGAGCAA---
---CAGGAGGAGGAA---------GTGGACTCCACTGACAGCAGCCTAGCAGGAAGTGACGATGAGGAAGCT------------------------------------------------------------------------------------------------------------
------------------------------------------------------------------------------------------------------------------------------------------------------------------------------------
------------------------------------------------------------------------------------------------------------------------------------------------------------------------------------
------------------------------------------------------------------------------------------------------------------------------------------------------------------------------------
------------------------------------------------------------------------------------------------------------------------------------------------------------------------------------
------------------------------------------------------------------------------------------------------------------------------------------------------------------------------------
------------------------------------------------------------------------------------------------------------------------------------------------------------------------------------
------------------------------------------------------------------------------------------------------------------------------------------------------------------------------------
------------------------------------------------------------------------------------------------------------------------------------------------------------------------------------
------------------------------------------------------------------------------------------------------------------------------------------------------------------------------------
---------------------------------------------------------------------------------------------
>ENSTNIP00000019231_TNIG
CTATCCTTTCAGATGAGTGGTGGGAATGAGGCC---AACAGGGAATTTCAGGAACAGCTGCGGATGCAGGAACTTTACGCCCAGAGGAACGCTGACGAGTCTGACCCCTACACCTACACCGACCCGGAAGATGGCACGGTGTATGACTGGGACCACGAGAAGAAGGCCTGGTTTCCTAAA
ATAACAGAAGACTTCCTCGCAGCCTACCAGGCCAACTATGGCTTCACACAGGAAGGAGGTTCCGATTCAAAGAGCGCCGCAGTGAGCAGCAGC------------------------GAGCCAGCCGACCCAGATTCAAACAAAACGCCCCCA------------GAAAAGCAGAATCCT
GGCCGTCCCACTCAGACCTCCAATGCAGACCCGCCTGAGGCTCCATCCAAGGAAATCAAGCAG---------------------------AAGGGCGAGAAGAGGAAGGCAGAGCCGGGCTGGTTCAGTATTGACGAAGATAAAAACACAAACGTCTATGTTTCAGGCCTGCCTCCTGAT
ATCAGTACAGAGGAGTTTGCTGAGTTAATGTCCAAGTGTGGAATAGTGATGCGAGACCCCATGACGGAAGAGTACAAGGTCAAACTCTACAAGGACAAGGAGGGCAACCTGAAAGGAGACGGCCTCTGCTGCTATCTCAAGAAAGAATCGGTGGCCTTGGCTATTCGTCTGATCGATGAG
TCAGAGGTCAGAGGTTACCGGCTACATGTGGAAGCAGCACGCTTTGAGCTAAAGGGCCAGTATGATGCCACCAAGAAGAAGAAGAAGAGCAAAGACTACAAGAAGAGGCTACAGCAGCAGCAGAAGCAACTGGACTGGAGGCCGGAG---AAGAAGGGAGACAACCGGATGAGGCATGAA
AAAGTCGTTATTATTAGGAACATGTTCCATCCCAGTGACTTTGAGGAGGATCCACTGGTGCTGAATGAATATCGCGAGGATCTGCGGGTGGAGTGTGAGAAATTCGGGGTGGTTAAGAAGGTCATCCTTTTCGACAGACACCCGGATGGCGTGGCGTCAGTAGCGTTCAAGGAGCCCGAG
GAGGCGGATGCATGCTTTCAGTCATTCAACGGGCGCTGGTTCGGAGGAAGACAGCTCTCCGTTGAGTTTTGGGATGGAAAAACGGACTACCAGGTGGAAGAGACGACGCGTGAAAGAGAGGAGCGGCTGAAAGGTTGGTCTAATTTCCTGGAGGGGGCGAATCCGGGCCAGCAAGACGCT
------GCC---CCGCCAGCAGAGGGCGCCACCACC---GCAGAGCCCAGGGAACCCCCG---ACCTCAACAGGGCCAGAA------------------------------------------------------------------------------------ACG---GACACG---
---CAGGAACACGAA---------GTGGACTCTACAGACAGCAGTCTAGCTGGGAGCGATGACGAGGAGGCC------------------------------------------------------------------------------------------------------------
------------------------------------------------------------------------------------------------------------------------------------------------------------------------------------
------------------------------------------------------------------------------------------------------------------------------------------------------------------------------------
------------------------------------------------------------------------------------------------------------------------------------------------------------------------------------
------------------------------------------------------------------------------------------------------------------------------------------------------------------------------------
------------------------------------------------------------------------------------------------------------------------------------------------------------------------------------
------------------------------------------------------------------------------------------------------------------------------------------------------------------------------------
------------------------------------------------------------------------------------------------------------------------------------------------------------------------------------
------------------------------------------------------------------------------------------------------------------------------------------------------------------------------------
------------------------------------------------------------------------------------------------------------------------------------------------------------------------------------
---------------------------------------------------------------------------------------------
>anchovy.24454_ANCH
------------ATGAGTGGGGACTCGGATGGTCACAATAAGGAGTTCCTTGAGCAGCTGCGACAGCAGGAGCTCTATGGGAACAGGCGTGGGGATGGAGACGACCCCTACACGTACGTGGACCCCGAGGACGGAACCGTGTACGACTGGGACCACGAGAAGAAAGCGTGGTTTCCCAAG
ATAACGGATGATTTCCTGGCAATGTACCATGCCAACTATGGCTTCAACGAGAACCAGGAGGAGAATGCA---TCTGCTTCTGGTACCCCGGCA------------------------CCACCT------------------------------------------------AAGAAGACA
GAGGAGCCCCCAAAA------------------CCAGAG------------AAGGCCAAAGAC---------------------------AAGGGAGAGAAGAGAAAGGCAGATCCAGGCTGGTTTGATGTGGAAAAGGACAAGAACACAAATGTTTATGTCTCAGGCCTGCCTCCAGAC
ATCAGTCCAGACGAGTTTGTGGAGTTCATGTCCAAGTGTGGCATCGTCATGCGAGACCCCATCACAGAGGAGTACAAGGTCAAGCTCTACAGGGACCGCGAGGGGAACCAGAAAGGAGACGGGCTGTGTTGCTACTTAAAGAAGGAGTCTGTGGCGCTGGCGGTGCGTCTGCTAGACGAG
AGTGAGATCCGGGGCTACCAGCTCCATGTGGAGGCGGCACGCTTCGAGCTGAAGGGCGACTATGACGCCAGCAAGAAGAAGAAGAAGTCCAAAGAGTACCGCAAGAAACTCAAAGCGCAGCAGAAGATGCTGGATTGGCGGCCCGAGAAGAAGGCTGGAGAGGCGCGTATGAGGCACGAG
CGCGTGGTCATCATCCGTAACATGTTCCATCCCAGTGACTTTGAGGAAGATCCACTTGAACTGAACGAGTACAGAGAAGACCTCAGAACAGAGTGCGAGAAGTTTGGAGAAGTGAAGAAAGTCATCATATTTGATAGGCACCCTGACGGTGTGGCATCGGTGGCCTTCAAAGAACCAGAG
CAGGCCGACGCGTGTGTTCAGGCGCTACACAACCGCTGGTTTGGAGGCAGGCAGCTATCCGCAGCCCTCTGGGACGGAACCACCGACTATCAGGTGGAGGAGACGAGTCGTGAGCGGGAGGAGCGCCTGAAGGGCTGGGAGACTTTCCTG------GGCGGCAAGGGAGGTGCTGCTCCT
CCAGGAGCT---CCTCCAGCAGGAGGAGCAGCGGCTCCGGGAGACGCCCCGAAAAGCAGCGCAGCAGACACAGCCCCAACCTCCACCGCAGCGGTCAAAGAGGCCTCCAATGGCGAGAGGGCGGTGACGACGGCCACAGCCACGACCGACACGCCTGCCCAG---GGC---ACGTCGGGG
GCCGACGAGGAGGAAGACCAGGGTGCTGACTCCACTGATAGCAGCGTAGCAGGCACAGACGATGAGGAGGAGGAGGAGGAGAAGGAGAAGGAGGTGGTGGTTGAGAAGCAGCCTGAGGCTCCGGCAGCAGATGTTATTGAGGAGCCAAAGGTGGAAGTTGAGAAGGAGAAGGAGGAGAAG
GAAGAAGCTCCTTCACCAGTATTGGAGGCGCCAGAGCCTGTGGCTCCTGCAGTGGAGGAGAAGGAGGTGAAAGAGGAGGAGAAGGCAAAGATGGAGGAGAAGGAGATTGCAGAAGCCGAAAGCGAGAAGGACAAGGATGAGAAGGAGCAAGAGAAGGTGGCAGTCGATGCGGCGGTCACG
GAACCCAAAGCTCCTGCCCCTGCCGTCCCAGAGGAGGTGCTCACGCCTCCAGCCTCCCCTGCCCAGAAAGCTCCGGAAGAGGAGGAGAAACAGGCGCCAGTCAAGCACCGCTACGAGCGGGAGAAGGACCGCGTGAAGGAGAAGGAGAAAGAGAAGGCAGCGGACACGAGCAACGTGTCG
AACGCGGACAGTAGCAGCGGAGACCTCAACTTGTCCATCTCAAGCTTCATCGCCAAGAACAAGGAGGGCAACGCCCTCACCTCGCAGGAGGTGAAGCGCCAGAAGAAGACGCTGAAGAAGACTCGCAAGTTCATGGTGGACGGCGTGGAGGTGAGCGTGACCACGTCCAAGATCGTCACC
GACAACGACACCAAGAACGAGGAGATGCGCTTCCTCAGGCGCCAGGAGCTGCGTGAGTTGCGTCTCCTCCAGAAGGAGGAGCAGAGGGCCCAGCAGCAGCTGAGCAACAAGCTGCAACAGCAGAGGGAACACATCTACAGACGCTTCGAGCAGGAGACCACGAGTAAGAAGCGTCAGTAT
GACACAGAGGTGGAGAACCTGGAGCGTCAGCAGAAGCAGACCATCGAGCGGCTGGAGACGGAGCACACCAATCGCCTCAGGGACGAGGCCAAGCGCATCAAGGCCGAGCAGGACAAGGAGCTGTCCAAGTACCAGAACATGCTCAAGAACCGCAAGAAGGAGGAGCAGGAGTTCCTGCAG
AAGCAGCAGCAGGAGCTGGACTGCGCCCTGAAGAAGATCATCTCTCAGCACAAGCACGAGCTGGCCACCATCGAGAGGGACTGCCTCAACCACAAGCAGCAGCTGCTCAGAGCGCGTGAGGCGGCCATGTGGGAGCTGGAGGAGCGCCACCTGCAGGAGAAACACCAGCTGCACAAGCAG
CAGCTGAAGGACCAGTACTTCATGCAGAGACACCAGCTCCTCAAGAGACACGAGAAGGAAATGGAGCAGATGCAGCGCTACAACCAGCGTCTGATCGAGGAGATGAAGAACAAGCAGACGGCGGAGCGCGCGCGGCTGCCCAAGATCCAGCGCAGCGAGGCCAAAACGCCCATGGCCATG
TTCAAGAAGAGCCTGCGCATCACCTCCGCCACCGTCTCCCCCGAGCAGGAGAGAGAGAAGATCAAACAGTTTGCGGCGCAGGAGGAAAAGCGCCAGAAGAACGAGCGTCTGCACCAGCACCAGAAGCACGAGAACCAGATGAGAGACCTGCAGCTGCAGTGTGACGCCAACATCAGAGAA
CTGCAGCAACTACAGAACGAGAAGTGCCACCTGCTGATTGAGCACGAGACCCAGAAGCTGAAGGAGCTGGACGAGGAGCACAGCCAGGAGCTGAAGGAGTGGAGGGAGAAGCTACGGCCACGCAAGAAGGCGTTGGAGGAGGAGTTTGCGCGTAAGCTGCAGGAGCAGGAGGTGTTCTTC
AAGATGAGCGGCGAGTCGGAGTGCCTCAACCCCAACGCCCAGAGCCGCATCTCCAAGTTCTACCCCATACCCAGCGTGCACTCCACCGGATTC
>ENSTRUP00000034103_TRUB
------------ATGAGTGGCGGGGATGAGACC---AACAAAGAGTTTAAGGAACAGCTGCGGATGCAGGAACTTTATGCCCAGAGAAATGCTGATGACTCTGACCCCTACACCTATACTGATCCAGAGGATGGCACAGTGTATGACTGGGACCACGATAAGAAAGCCTGGTTTCCTAAA
ATAACAGAAGACTTTCTCGCAGCCTACCAGGCCAACTATGGCTTCAGACAGGAAGGAGGTTCTGATTCAAACAGTGCAGCAGTGAGCAGCAGC------------------------GAGCCAACAGTCCCGAATTCACACAAGCCCTCCCCA------------GAAAAGCAGAAACCT
GGAGATCCCATTCGGACCCCAAATGCAGACCAGCCTGAGACTGCAGCCAAGGAAGTCAAGCAG---------------------------AAGGCGGAGAAGAGGAAAGCAGAGCCAGGATGGTTCAGTATTGACGAAGATAAAAACACAAACGTCTATGTTTCAGGCCTGCCTCCTGAT
ATCAGCACAGACGAGTTTGCTGAGTTAATGTCCAAGTGTGGCATTGTGATGCGAGACCCCATGACCGAAGAGTACAAGGTCAAGCTCTACAAGGACAAGGAGGGAAATCTAAAAGGAGATGGCCTCTGCTGCTATCTCAAGAAAGAATCCGTGCCGTTGGCTATTCGTCTCATCGATGAG
TCAGAGGTCAGAGGTTACAGGCTACATGTGGAAGCAGCACGGTTTGAGCTAAAGGGTCAGTATGATGCCAGCAAGAAGAAGAAGAAGAACAAAGAGTATAAGAAGAGGCTACAGCAGCAACAGAAGCAGCTGGACTGGAGGCCGGAG---AAGAAAGGAGAAAACCGGATGAGGCATGAA
AAAGTTGTTATCATCAGGAACATGTTCCATCCCAGTGACTTTGAGGAAGATCCACTGGTGCTAAATGAATATCGTGAGGATCTGCGGGTAGAGTGTGAGAAATTCGGGGCAGTTAAGAAGGTCATCCTCTTCGACAGACACCCGGACGGCGTGGCTTCAGTAGCATTTAAGGAGCCTGAT
GAGGCAGACGCATGCATTCAGTCATTCAATGGGCGCTGGTTCGGAGGAAGACAGCTGTCTGCTCAGTTTTGGGATGGAAAAACGGACTACCAGGTGGAAGAGACGACCCGTGAAAGGGAGGAGCGGCTCAAAGGGTGGTCCACTTTCCTGGAGGGAGGGAATCCTGGACAGCAAAACACC
------ACT---ACACCAACAGGGGGCGCCACCACC---GCAGAACCCACAGAACCCCCGAGCACAGCAGTGCGACCAGTA------------------------------------------------------------------------------------ACA---GACACA---
---CAGGAACAGGAA---------GTGGACTCTACAGACAGCAGTCTAGCAGGAAGCGATGAAGAGGAAGCC------------------------------------------------------------------------------------------------------------
------------------------------------------------------------------------------------------------------------------------------------------------------------------------------------
------------------------------------------------------------------------------------------------------------------------------------------------------------------------------------
------------------------------------------------------------------------------------------------------------------------------------------------------------------------------------
------------------------------------------------------------------------------------------------------------------------------------------------------------------------------------
------------------------------------------------------------------------------------------------------------------------------------------------------------------------------------
------------------------------------------------------------------------------------------------------------------------------------------------------------------------------------
------------------------------------------------------------------------------------------------------------------------------------------------------------------------------------
------------------------------------------------------------------------------------------------------------------------------------------------------------------------------------
------------------------------------------------------------------------------------------------------------------------------------------------------------------------------------
---------------------------------------------------------------------------------------------
>ENSDARP00000073630_DRER
------------ATGAGCGGGGACTCAGACGGT---AATAAAGAGTTCCACGAGCAGCTCCGGTTGCAGCAGCTGTATGAACAGAGGCAAGAGAATTCAGACGATCCCTACACATACACCGACCCAGAAGACGGCACTGTGTATGACTGGGACCATGAAAAGAGAGCCTGGTTTCCAAAG
ATAAATGATGATTTCATCGCAGCATATCAAGCAAACTATGGATTTAATGAGGAAGGAGCTCCTGATCCG---TCTGCTGCAGTTAATTCAGCTGAATCCCTCCCTGCCAAATCAGAGGAGCCG------------------------------------------------AAGAAACCA
GAGGAACCCACGAAA------------------CCGGCG------------GAAGCGCCAGAGCAGGGGAAAAATAAAGAGGGAGAGAAGAAAGGAGAGAAAAGAAAAGCAGATCCAACTTGGTTTGAAGTTGAAAAGGAAAAAAACACAAATGTTTATGTGACCGGCCTTCCTCCAGAC
ATCACTCCTGATGAGTTTGTGGAGGTGATGTCCAAATGTGGAATTGTCATGCGTGATCCCATCACAGAGGAATATAAAATCAAAATATACAAGGACAAAGACGGGAACCAAAAAGGAGATGGACTGTGCTGCTACTTAAAGAAAGAGTCTGTCGCTCTAGCTAAGCAGCTCTTGGATGAG
ACAGAGATTCGGGGCTACCGGCTGCATGTGGAGGAAGCACGATTTGAACTTAAAGGGCAATTTGATGCCAGCAAGAAGAAGAAAAAGAACAAAGAGTACCGCAAAAAACTACAGCAGCAACAAAAGCAGCTGGATTGGAGGCCTGAG---AAGAGCGGAGAAGTGCGCAAAAGACACGAA
AAAGTTATCATCATCCAAAACATGTTTCATCCCACTGACTTTGAGGAGGATCCTCTGGTCCTCAACGAGTATAGAGATGATCTGCGGACAGAATGTGAGAAATTCGGGCAAGTGAAGAAAGTGATCATTTTTGATAGGCACCCTGATGGAGTGGCGTCAGTGGCATTTAAGGAGCCTGAA
GAGGCAGACGCGTGTCAGGTGGCTTTGAACGGACGCTGGTTTGGAGGAAGGAAACTCTCAGCTCTGCTGTGGGACGGCGTGACCGACTACCAGGTTGAGGAAACGTCACGAGAGCGAGAAGAGAGACTGAAAGGCTGGTCGTCTTTTCTG------GGCGATGAAAAAGGATCTGGCGAA
GCTAAAGCT---AACTCCACAAAAACAGACGAACAACAGAATTCCAGCACACAAGAAGCAGCAGCAGCAGAACAGACCCAGCAGGAGCCACATGTAAACGAAAGCAGC------------------------------------------ACAAAACCACAG---GAG---GAGAAA---
---AATGAGGAGGAAGGAGGAGGAATGGCATCGACTGATAGCAGTTTAGCAGGAAGTGATGATGAAGATGCG------------------------------------------------------------------------------------------------------------
------------------------------------------------------------------------------------------------------------------------------------------------------------------------------------
------------------------------------------------------------------------------------------------------------------------------------------------------------------------------------
------------------------------------------------------------------------------------------------------------------------------------------------------------------------------------
------------------------------------------------------------------------------------------------------------------------------------------------------------------------------------
------------------------------------------------------------------------------------------------------------------------------------------------------------------------------------
------------------------------------------------------------------------------------------------------------------------------------------------------------------------------------
------------------------------------------------------------------------------------------------------------------------------------------------------------------------------------
------------------------------------------------------------------------------------------------------------------------------------------------------------------------------------
------------------------------------------------------------------------------------------------------------------------------------------------------------------------------------
---------------------------------------------------------------------------------------------
>ENSGACP00000027053_GACU
------------ATGAGCGGGCAATCGAATGCC---AACAAAGAGTTCATGGAGCAGCTGCGGATGCAGGAACTCTATGATCGGAGAACTGATGGTGGCTCTGACCCAAACACCTTCACCGACCCAGAGGACGGAACCGTGTATGACTGGGACCCCGAAAAGAAGGCCTGGTTCCCTAAA
ATAACAGAGGACTTCATTGCAGCCTACCAGGCCAACTACGGCTTCACTCAGGATGGAGATCCAGATTCCAACCAAGCTGCAGTGAGCAGCTCC------------------------AACCCAGCAGCCCCAGAACCACAAAGCAAACCTTCC------------GAAAAGGCCAAACCA
GGAGATTCCTCCAAGAAACAGAAGCTAGACAAGCAGGAA------------GAAGGAACACAG---------------------------AAAGGGGAGAAGAGAAAACCAGATCCAGGATGGTTCGATATAGAAGACAATAAAAACACGAACGTCTACGTATCAGGCCTGCCTCTTGAC
ATCACTCCTGATGAGTTTGCCGAGTTGATGTCCAAGTGCGGCATTGTGATGCGGGACCCCATTACTGAAGAGTACAAGGTCAAACTCTACAAGGATAGAGAGGGAAATCTAAAGGGAGATGGTCTCTGCTGTTATCTCAAGAAGGAGTCAGTGGAGTTGGCTCTGCGTCTGATTGATGAG
TCAGAGGTCAGAGGGTACAGACTCCACGTGGAAGCAGCACGGTTCGAGCTAAAGGGCCAGTACGACGCCAGCAAGAAGAAGAAGAAGAACAAAGAGTATAGGAAAAAAATGCAGCAGCAACAGAAACAGTTGGATTGGAGGCCGGAG---AAGCAGGGAGAATTGAGGAAGAGGCATGAA
AAAGTTGTCATCATTAGGAACATGTTCCACCCCAGTGACTTTGAGGAAGACCCACTGGAGTTGAACGAGTACCGTGATGATCTGCGAACAGAGTGCGAGAAGTTTGGCGGCGTCAAGAAGGTCATCCTCTTCGATAGACACCCGGACGGCGTGGCATCGGTCGCCTTTAAGGAGCCCGAA
CAAGCCGACGCGTGCGTGGAGTCGTTCAATGGTCGCTGGTTTGGAGGAAGGCAGCTGAGTGCTCTGCTTTGGGATGGAACAACGGACTATCAGGTGGAAGAGACCACACGAGAGCGCGAGGAGCGACTGAAGGGTTGGTCTACTTTCCTGGAGGGAGGCGATAAGGGACCGCAGAACAAT
------ACTGAGAAGCCAGCAGAGGGCAACAGCGCCAAAACAGAACCCACAGAACCGTCC---AGCACCACAGAGCCCGAACAGCATCCCAAA---------------------------------------------------------AAAGAACCACAG------------AAA---
---CGGGAAGAGGAA---------GCAGACTCTACAGATAGCAGCCTTGAAGGAAGTGATGATGAGAAAGCC------------------------------------------------------------------------------------------------------------
------------------------------------------------------------------------------------------------------------------------------------------------------------------------------------
------------------------------------------------------------------------------------------------------------------------------------------------------------------------------------
------------------------------------------------------------------------------------------------------------------------------------------------------------------------------------
------------------------------------------------------------------------------------------------------------------------------------------------------------------------------------
------------------------------------------------------------------------------------------------------------------------------------------------------------------------------------
------------------------------------------------------------------------------------------------------------------------------------------------------------------------------------
------------------------------------------------------------------------------------------------------------------------------------------------------------------------------------
------------------------------------------------------------------------------------------------------------------------------------------------------------------------------------
------------------------------------------------------------------------------------------------------------------------------------------------------------------------------------
---------------------------------------------------------------------------------------------
>ENSXMAP00000000485_XMAC
------------ATGAGCGGGGAATCGGACGCC---AACAAGGAGTTTGTGGAGCAGCTGCGAATGCAGGAGCTGTACGGGCAGAGAAATGCAGACGGCTCGGATCCGTACACCTACACTGATCCAGTGGACGGGACAGTGTATGACTGGGACCATGAGAAAAAAGCCTGGTTCCCTAAG
ATAACAGAGGACTTCATCGCAGCCTACCAGGCGAACTATGGCTTTACTGAGGAAGGAGATCCAGGTGCAAAGAACGTGGCGCAGAGCGTCTCT------------------------GAGCCTGTGGCTCCTGAATCAAACAGCAAGCTGCCA------------GAAAAGGAGAAATCA
GTCAATCCTGCCCCAAGCCCTGCCGCAGAGCAGCAAGAGAACTCTGCTAAAGAAGCCAAGCAG---------------------------AAAGGGGAGAAAAGGAAAGCAGAGCCAGGATGGTTTGATATCGAAGAGGACAAAAACACAAATGTCTATGTATCAGGTCTGCCTCCCGAT
ATCAGCCCTGATGAGTTTGTTGAGCTGATGTCCAAGTGCGGCATCGTGATGCGGGACCCCATCACTGAAGAGTACAAAGTGAAACTCTACAAGGACAAAGACGGGAACCTGAAAGGCGATGGCCTCTGCTGCTACCTTAAGAAAGAGTCGGTGGCTCTGGCTGTGCGTCTGATTGATGAG
TCAGAGGTCAGAGGTTATAAACTCCCTGTGGAAGCAGCTCGCTTTGAGCTAAAGGGTCAGTATGATGCCAGCAAGAAGAAGAAGAAAAGCAAAGATTACAAAAAGAAGATGCACCAGCAACAGAAACAGCTGGACTGGAGGCCCGAG---AAGCAAGGAGAACTCAGGAAGAGGCACGAA
AAAGTTGTCATCATCAGAAACATGTTTCATCCCAGCGACTTTGAGGAAGACCCGCTGGTGCTGAATGAGTATCGTGAGGATCTACGGACAGAGTGTGAGAAGTTTGGTGAAGTCAAGAAGGTCATCCTGTTTGATAGACATCCGGACGGTGTTGCGTCAGTTGCGTTCAAGGAACCAGAG
GAAGCCGATGCTTGTATTCTCTCATTTAACGGCCGCTGGTTTGGAGGACGGCAGCTGTCTGCTCAGCTCTGGGACGGAACCACAGACTATCAGGTTGAAGAGACGTCGCGTGAGCGCGAGGAGCGGCTCAAAGGCTGGTCTACGTTCTTGGATGGAGCAGATAAGGAAACGCAGAAAAAC
AGCGGCAGC---AAACCAGCAGAGAGCAACACA---------GAACCCAGTGAGTCCACC---AGTGCCACAGAACCCCAGCAA------------------------------------------------------------------ACAGAACCGCAGTCCTCA---GAGCAA---
---CAGGAGGAGCAA---------GTGAACTCTACTGATAGCAGCCTGGCAGGAAGTGATAACGAGGACGTC------------------------------------------------------------------------------------------------------------
------------------------------------------------------------------------------------------------------------------------------------------------------------------------------------
------------------------------------------------------------------------------------------------------------------------------------------------------------------------------------
------------------------------------------------------------------------------------------------------------------------------------------------------------------------------------
------------------------------------------------------------------------------------------------------------------------------------------------------------------------------------
------------------------------------------------------------------------------------------------------------------------------------------------------------------------------------
------------------------------------------------------------------------------------------------------------------------------------------------------------------------------------
------------------------------------------------------------------------------------------------------------------------------------------------------------------------------------
------------------------------------------------------------------------------------------------------------------------------------------------------------------------------------
------------------------------------------------------------------------------------------------------------------------------------------------------------------------------------
---------------------------------------------------------------------------------------------
