# Supplementary material for: Global expression pattern of genes containing positively selected sites in European anchovy (Engraulis encrasicolus L.) may shed light on teleost reproduction
Source: PLoS One. 2023 Aug 11;18(8):e0289940. doi: 10.1371/journal.pone.0289940 (PMC10420382; doi:10.1371/journal.pone.0289940)
Supplement: S1 File — (ZIP) [file pone.0289940.s008.zip › alignments/anchovy.24499_ANCH.fas]

>ENSONIP00000021020_ONIL
ATGACGCAGGGCGGGGGCGTGCCCGCGATGCGCGCTGCGCACGGCTGCTTGTTGTTCCCGCAGAGAGGCGAGAAGATGGCGGCCGTGTCAAGCGGAGGTGCTGCTGGGTCCGCAGCGGCCGGGATTACGCACTCTGCCCGACCGACCCACGCAGGCATGGGCTCCCAGAACCGAGCCCAG
CCATCCTCCGGGATCAGCCACTCCGGTCGTACCAACACAGCCACTGGGTGCATCACAAATCCTGGCCACACTTCGGTCCCCAGGCCACCCCCAGCCCGAGTGGGCCACTACGAAATCGAGCGGACCATCGGGAAGGGAAATTTCGCGGTTGTTAAACTGGCCACACACATCATTACTAAA
GCAAAGGTGGCTATAAAAATAGTGGATAAGACCCAGCTGGACGAGGAGAACCTGAAAAAGATCTTCAGAGAGGTGCAAATCATGAAGTTGCTGAAGCACCCCCACATCATCCGCCTCTACCAGGTGATGGAGACGGAGAGGATGATCTATTTGGTAACAGAGTACGCTAGCGGTGGAGAG
ATATTC---------GACCACCTGGTGGCTCATGGGCGTATGGCAGAAAAAGATGCCAGGAAGAAGTTCAAGCAGATTGTGGCAGCGGTTCATTTCTGTCACTGCCGCAGCATTGTCCACAGAGACCTGAAGGCAGAGAATCTGCTACTGGACCACAACCTCAACATCAAAATCGCAGAT
TTTGGTTTCAGCAACATGTTTTCTCGAGGCCAGCTATTGAAGACATGGTGTGGCAGCCCCCCCTATGCTGCTCCTGAACTATTTGAGGGAAAGGAGTATGACGGACCCAAAGTAGATATATGGAGCTTAGGTGTGGTGTTATACGTGCTGGTGTGCGGCGCCCTGCCCTTTGATGGCAGC
ACTCTACAAAATTTGCGGGCACGTGTCCTCAGTGGAAAGTTCCGCATCCCTTTCTTCATGTCCACAGACTGTGAGTACTTAATTAGACACATGTTAGTACTGGAGCCCAGCAGACGGTTGACCATGGAGCAGATCTGTAAGAACAAGTGGATGAGACAGGGGGACCCAGACCCAGAGTTT
GACCGGTTGATAGCGGAGTGTGAGCAGGTGAAGACGGAGAGAGAGATGGAGCTCATCAACGAGCAGGTGCTCATGGCCATGTGTGAGATGGGCCTGGACCGAGAGCGCACACTCCAGTCTCTACAAACAGATGCATACGATCACTACAGTGCCATCTACAGTCTGCTGGCTGACCGCCTC
AAGAAACACAAGACCCTGCGTGTTGCTCAACCTACACTGCGCCCCATTAGCTATCCTCTGAATGCTGTACAGACAGACCCACAAGGTAATCCTGTTAGCATGACCGTTCCCCATGTCCAACTCATCAATCCAGAGAACCAGATTGTTGAGCCTGACGGCAGCATGGCTCTGGACAGCGAT
GAAGGGGAGGAGCCATCTCCTGAGGCCATGGCTCGCTACCTTTCAATGAGGCGGCATACTGTGGGGGTACCAGACCAAAGGACAGAGATGCAGGAAGATCTCCAGAAGCTGCCTCCTGGTTTCCCTCGTGGTGCGCTGCCCCAGCCCCCTTTCATCCCTCTTGCCCCTACTATGGGTCAA
ATGCACACTCTCATGCCCACACAGAGCCTGCAGCCCACACAGCAGCTGGAATACAAGGAGCAATCATTGTTGCAGCCGCCTACCCTCCAACTGCTCAATGGCATGGGGCCTCTGGGTCGAAGAGCTTCCGACGGCGGGGCCAACATTCAGCTACATGCTCAGCTCTTGAAAAGGCCCCGA
GGGCCCTCGCCACTTGTCACCAGCCCGCATCCTATCCCTGCAGTAGCTCCGGTGGATGAGGAGGGTTCAGACGGAGAGCCAGATCAAGAGGCAGTACAGAGGTACCTGGCGAACCGCTCCAAGCGGCACACGACGCACACGCTCACGAGCACATCGCATGGCGAGCCCTCGGCAGAGTCA
CAGCGGCCCCAAGGCCCCCGTCAGCGGGTGGGCTGGGTCCCCGACACACACACC---------CGATCCAGCTATAAGGACTGTAACACCCTTCATCTGCCCATGGAGCGCTTCTCTCCTGTCAGACGGTTCTCTGACGGGGCTGCCACCATTCAGGCCTTCAAGGCTCACCTAGAGAAC
AGCAGCCTCATTAAGCAACTCAAGCAGGAGTGTGAGCAGCTCCAGAAAATGTACGCTGTCCAGCAGGATGAGAAACTCCTGGAGCACACCCAGCAGCAGCATATCCTGTACCAGCAAGAGCAACAAATCCTCCACCAGCAAATCCAG---------GGTCTGTCTTTA------------
---GGCCATGGAGAAAGCCAGCCC---AGTCACCTAACCCACCAGCTTCAGAGGTTGCGTATCCAGCCCTCTAGCCCTCCGCCAACACAGCCCAGCAACCACCTCTTCAGACAGCCCAATCAGAGTTCTCCGCCT---------GGCTCTGTAGGACTAATGCAAGGGCACGGTCAA---
TCATCA------------------------------------------------------------------------------------------GTGCAGTACCAACATGGCGCTCCAGCCATGTACCAGGGCCAGAGTGGCAGCCCGCCTCCCACGGGCCTTCCTCGAGTGTCTCTG
CCAACC---------AATCCACAAGCAGCATCTGCCCGCCCCACTGTCCCATTGGCACAGGGTGTACCT---CAACAACAGCAGGTGACCATTCAGGTGCAGGAGGTGGAGCTGGGAGGTGGGGCACAGAGGCAGAGCAACTTTCTGTCCACGCCA------------------------
------------------GGCGGACACAGAGTCCTCGGGAAGCAGCTTAGCGCAGACAACGCCGAGTCGCACAGCCGCAGCCTTGGCCGCTTC---ACATCGGGCTACGACCAG------GCCCAGTTCAATCCCCACCTCTACTCTGGCGACGCTGCCTCCCGAGGCGCCTCAGGCGTG
GTGGGGTCCTACAGCCCCTACCTGCAGGGAGCCTCCCTTAAAGTTCCCGGCCTGGAGGGTTACCAGACCGGGGCGGTGGGGACCAACAACTACGGAGCCCCTTCCACACTACAGCAGGCCCTCCTCTCCCCAACTCCTTTGGACTACCGCCCCCCTCAGCAGCACGTCACTCCCACCCTG
CAGGGCCTTCTGTCTCCCCGCCACTCTTTAACAGGCCACGCCGATCCCAGACTGCCCCCACAGGACCTGGCTGCCCTGCTGAAAAGGCAGAGCCCCCGGCCATGTCCAGCACCCCCGACACCACCCAGCGGTGCGCCACAAGAGTATGGAGATATGCTGCTTCTCCGCCAGCTAGGCCCA
GGAGAAAGCTTGGAACCACAGGTGCCTCAGGGTGCCTCTGGAGGGCAACACTACCACCACCTCCTTCAGATCAGACCCCCGGAGGTC---CAGCAG------------CAGCAGGCACCGTGTCCCAGCTTACCTCACTCAGAGAGCATGGAGGAGGACGAGGTACCGGCTAGCTACCAT
CACCCACACGAAGGCCTTCTTGCCAAGACAGGAGAAGGACATGAGCTCCTGGGGCCTCCCCGAGGAGGCACCCCACCCTACACCTCCCCTACACACAGGCATGGTGGCTACATAAGAACTGGCACAGGT---------------------------------------------------
AACAGAGAGTCTGAGCATGTGGAGTGCAGGCCTCAAGGACAGGCCATGGAAGTGCCTGATCATAATGGTGTGGGCTATTCGCGAGGCCCCCAGGGGGAGGTTTACAGATCCAGAGGACAGCTGCAGCGCCACCACACCATCCAGACTTGTGATGATGCTTATGATCAGGCAGACCCCATG
TCTGGGATGAGCTTGCTGGCTGGGAAGGCGCTAAGCTCCGCTCGCATGTCGGACATTCTCAGCCAGACATCGCTGACAGGAAGCCAGCAGCTACACCAGCGGGAAGAATCGGTGTGCGACGTTGAAGGGGAGCTCCATGCGGCAGCCTGCTATCCCTCCTCCTGCACCAGTGACATGCTC
CTTAGCTACAAGCCCCCTGACCTGCAGTACAGCATGGAGCAGGCTGGGGTC
>ENSTNIP00000009209_TNIG
---------------------------------------------------------------------------ATGGCGGCCGTGTCAAGCGGAGGTGCTGCTGGGTCTGCCGCGGCCGCGATTACGCATTCTTCCCGAACGACCCACGCAGGCATGGGCTCCCAGAACCGAGTCCAG
CCACCCTCCGGCCTTAACCACTCCAGTCGAACCAGCGCGGCCGCTGGGTGCTTGACCAATCCCGGCCACACTTCGGCCACCAGGCCCCCCCCTGCCCGTGTGGGCCACTATGAAATCGAGCGGACCATCGGCAAGGGAAATTTTGCGGTTGTCAAACTAGCCACACACATCATTACCAAA
GCAAAGGTGGCTATAAAGATCGTCGACAAGAGCCAGCTGGATGATGAGAACCTGAAAAAGATCTTCAGAGAGGTGCAAATCATGAAGTTGCTCAAGCACCCCCACATCATCCGCCTCTATCAGGTGATGGAGACGGAGAGAATGATCTATCTGGTAACAGAATACGCCAGCGGGGGAGAG
ATTTTT---------GACCATTTGGTGGCTCATGGTCGTATGGCAGAAAAGGACGCCAGGAAGAAGTTCAAGCAGATTGTTGCCGCCGTTTATTTCTGCCATTGCCGCAACATTGTCCACAGAGACCTAAAGGCTGAAAATCTGCTTTTGGACCACAATCTCAATATCAAAATAGCAGAT
TTTGGCTTCAGTAACATGTTTTCAAAAGGACAGCTCCTGAAGACGTGGTGCGGCAGTCCGCCTTACGCTGCGCCCGAGTTGTTTGAAGGCAAAGAGTACGACGGGCCTAAAGTAGACATATGGAGCTTAGGTGTGGTTTTATACGTGCTGGTCTGTGGCGCTCTGCCCTTTGATGGCAGC
ACTCTACAAAACCTGCGAGCGCGGGTCCTCAGTGGCAAATTCCGCATCCCCTTCTTCATGTCCACAGACTGTGAGTACCTGATCAGACACATGTTAGTGCTGGAACCCAGCAGACGGCTGACCATGGAGCAGATCTGTAAGAACAAGTGGATGAGGCAGGGAGACCCTGACCCGGAGTTC
GACAGGCTGATAGCAGAATGTGAGCAGGTGAAGACGGAGAGAGAGATGGAGCTCATCAGTGAGCAGGTTCTCATTGCCATGTCTGAGATGGGACTGGACCGCGAACGCACCATCCAGTCCTTACAAACAGACGTCTACGATCACTACAGCGCCATCTACAGTCTGCTGGCGGACCGCCTC
AAGAAACACAAGACCCTGCCTGTTGTGCTGCCGACGCCGCGGCCCATCAGCTACCCT---------------ACGGATTCACAGGGCAATCCTGTTAGCATGACTGTTCCCCACGTCCAGCTCATCAACCCAGAAAACCAGATTGTTGAGCCGGACGGCAGCATGGCACTAGACAGCGAT
GAGGGAGAAGAACCTTCTCCCGAGGCCATGGCTCGTTACCTTTCCATGAGGCGGACAACTGTGGGGGTACCAGACCAAAGGGCAGAGATGCAGGAAGACTTACAGAAGCTGCCTCCAGGATTCCCACGTGGTGCAGTGCCCCAGCCCTCATTCCCCCCTCTGGCCCCAGTCATGGGGCCA
ATGCACACTCTGATGCCCACGCAGAGTTTACAACCCACACAGCAACTGGAATACAAGGAGCAGTCCCTGTTACAGCCACCAACCCTACAGCTGCTTAATGGCATGGGGCCGCTGGGCCGCAGAGCTTCTGATGGAGGAGCTAATATTCAGCTACACGCTCAGCTGCTCAAGAGGCCCCGG
GGGCCTTCCCCACTTGTTGCCAGCCCGCACCCAATCGCTGCTGTCGCACCCGTGGATGAAGAGGGTTCGGATGGAGAGCCGGACCAAGAGGCAGTACAG------------------------------------------------------AGCCAC---------------------
------------------------------------------------------------CAAAGGTCCAGCTACAAGGACTGCAATACCCTTCACCTGCCCATGGAGCGCTTCTCACCGGTCCGACGCTTTTCCGATGGAGCAGCCACAATCCAGGCTTTCAAGGCCCACCTGGAGAAT
AGCAGTCTCATCAAAAAGCTCAAACAGGAATGTGAGGAGCTTCAGAAGAAGTATGCTGCTCAGCAGGACGAGCAGTTTCTGGAGCACACCCAGCAGCAGCACATCCTGTACCAGCAAGAGCAACAAATCCTCCACCAGCAAATCCAA---------GGTCTGTCGCTA------------
---GGCCACGTAGAGAGCCAGCCC---AGTCACCTGACCCACCAGCTCCAGAGATTACGTATTCAGCCCTCCAGCCCTCCGCCAACACATCCCAGCAACCACCTCTTCAGACAGCCTAACCAGAGTCCTCCACCT---------GGCTCTGCAGCCATAATGCAGGCGCATGCGGGTCCC
TCCTCG------------------------------------------------------------------------------------------GTCCAGTACCAGCACGGTGCTCCGGTGCTCTACCAGGCTCAGAGTGGGAGCCCACCTGCAACAGGCTTACCAAGAGTCTCCTTA
CCAACC---------AGTCAGCAAGGGCCCGCCGCTCACACCCCCGTCCCACTGGCCCCGGGCGTA------------------GTGACCATTCAGGTCCAGGAGGTGGAGCTGGCGGGTGGAGCCCAAAGGCAGGCCGCCTTCCTGGCCACGCCG------------------------
------------------GGAGGTCACAGGGTCCTCGGGAAGCAGCTGAGCGCTGACAATGCCGAGTCTCACAGTCGCAGCCTCGGCCGCTTC---ACCTCGGGTTACGAACAG------GTCCAGTTCAACCCCCAGCTGTTCTCCGGCGACAGCGCCTCTCACGGGACCCCGGCCATG
GTGGGCACCTACAGCCCTTACCTGCAAGGGGCCTCCCTCAAGGTCCCAGGCCTGGAAGGCTTCCAGAGCGGGGTGGTGGGCACCGGCAGCTACGGCACCCCCTCCACACTACAGCAGGCTCTGCTCTCTCCCACTCCTCTGGACTACCGCCCGCCCCAGCAGCACGTCACCCCCACCCTG
CAGGGCCTGCTCTCCCCTCGCCATTCTTTGACGGGCCACGCTGACCCCCGGCTGCCCCTGCAGGACTTGGCCGCCCTGCTGAAGAGACAGAGCCCCCGCTCGTGCCAGGGCACCCCCACGCCACCCAGTGGTACGCCCCAGGACTATGGAGAAATGCTGCTGTTGCGCCAGCTGAGCCAG
GGCGAAAGTTTAGACCCC------CCCCAAGCCTCCCCCGGGGGCCAGCATTACCACCATCTCCTCCAGATACGGCCCCCAGACCTC---CAGTCGCCCCAGCACCCGACCCAGCCGCCGGGCCCCAGCCTGCCTCACTCCGAGAGCATGGAGGAGGACGAGACGCCAGCGGGCTACCAC
CACCCGCACGACGGGCTGCTGACCAAGGCTGGTGAAGGTAACGAGCTGCTGGGGCCCCCCAGGGGAGGCACCCCGCCCTACAGCTCCCCCACCCACAGGCACGCAGCTTATATCAGGAGCGCGCCAGCA---------------------------------------------------
CCCAGAGAATCGGAGCACGTGGAGTGCAGACCACCGGGACAGACCATGGAGGTCCCCGATCACAACGGCGTGGGCTACCTGCGGGGCCCTCAGGGCGAGGCCTACAGGTCCCGGGGCCAACTGCAGCGCCACCACACCATCCAGACGTGCGACGACGCCTACGACCAGGCGGACTCCATG
TCAGGGATGAGCCTGTTGGCGGGGAAGGCCCTCAGTTCCGCTCGCATGTCCGACATCCTCAGTCAGACGTCGCTGACGGGGAGCCAGCAGCTACAACAGCGCCAAGAGTCAGTATGTGACGTGGACGGGGAGCTCCATGCGGCCGCCTGCTACCCCTCCTCCTGCACCAGTGATATGCTT
CTGACCTACAAGCCCCCTGACCTGCAGTACAGCATGGAGCAGGCTGGAGTC
>anchovy.24499_ANCH
------------------------------------------------------------------------------------------------------------------------------------------------------------------------------------
------------------------------------------------------------------------------------------------------------------------------------------------------------------------------------
------------------------------------------------------------------------------------------------------------------------------------------------------------------------------------
------------------------------------------------------------------------------------------------------------------------------------------------------------------------------------
------------------------------------------------------------------------------------------------------------------------------------------------------------------------------------
------------------------------------------------------------------------------------------------------------------------------------------------------------------------------------
------------------------------------------------------------------------------------------------------------------------------------------------------------------------------------
------------------------------------------------------------------------------------------------------------------------------------------------------------------------------------
------------------------------------------------------------------------------------------------------------------------------------------------------------------------------------
------------------------------------------------------------------------------------------------------------------------------------------------------------------------------------
------------------------------------------------------------------------------------------------------------------------------------------------------------------------------------
------------------------------------------------------------------------------------------------------ATGGAGCGCTTCTCCCCCGTCAGGCGCTTCTCAGACGGAGCCGCCACCATCCAGGCCATCAAGGCCCACCTGGAGAAC
AACACACTCATACGACAGCTCAAACAGGAGTGTGAGCAGTTGCAGAAGATGTACGCCATGCCGCAGGACGAGGATATCCTC---------CAGCAGCAGCACTTGAAGTACCAGCAGGAGCAGCAGATACTACACCAGCAGATACAG---------GCTCTCTCCTTG------------
---GGACACGGAGAAAGCCAGCCC---GGCCATCTCACTCACCAGCTACAGAGGTTGCGCATCCAGCCCTCTAGCCCTCCGCCTACACATCCCAGCAATCACCTCTTCAGGCAGCCCAATCAGAGTCCGCCGCCC---------GGCACCGCAAGCATGATGCAAGGACACGGTGGGATG
CCGGGA------------------------------------------------------------------------------------------GTGCAGTACCAGCACGCC---CCCTCCATGTACCAGCCATCGGAAGGCAGCCCGCCCCCCACCAGCCTGCCCCGCATGGCCCTG
CCCAATCAGCAGCCACAGCAGCAGGCAGGGCCCGCCCGCGCAGCCGTGGGATTGGCCCCGGGCCTCGCCCATCAGCAGCAGCAGGTGACCATCCAGGTGCAGGAGGTGGAGTTGGGGGGCGGGGCTCAGCGGCAGGGC---TTTCTGTCCACGCCG------------------------
------------------TGCGGCCACCGCGTGCTGGGCAAGCAGCTGAGCGCCGACAACGCCGAGACGCACAGG---------------------------------------------------------------------------------------------------------
------------------------------------------------------------------------------------------------------------------------------------------------------------------------------------
------------------------------------------------------------------------------------------------------------------------------------------------------------------------------------
------------------------------------------------------------------------------------------------------------------------------------------------------------------------------------
------------------------------------------------------------------------------------------------------------------------------------------------------------------------------------
------------------------------------------------------------------------------------------------------------------------------------------------------------------------------------
------------------------------------------------------------------------------------------------------------------------------------------------------------------------------------
---------------------------------------------------
>ENSTRUP00000009539_TRUB
------------------------------------------------------------------------------------------------------------------------------------------------------------------------------------
---------------------------------------------------------------------------------------CCCCCTGCCCGTGTGGGCCACTATGAAATCGAGCGGACCATCGGCAAGGGAAATTTTGCGGTTGTCAAACTAGCCACCCACATCATTACCAAA
GCAAAGGTGGCTATAAAAATTGTCGATAAGACTCAGCTGGATGATGAAAACCTGAAAAAGATCTTCAGAGAGGTGCAGATCATGAAGCTGCTGAAGCACCCCCACATCATCCGCCTCTACCAGGTGATGGAGACGGAGAGAATGATCTATCTGGTTACAGAATACGCCAGCGGTGGAGAG
ATATTT---------GACCATTTAGTGGCTCATGGCCGTATGGCAGAAAAGGACGCCAGGAAGAAGTTCAAGCAGATTGTTGCTGCAGTTTATTTCTGCCATTGCCGCAACATTGTCCACAGAGACCTAAAGGCTGAAAATCTGCTTTTGGACCACAATCTCAATATCAAAATAGCAGAC
TTTGGCTTCAGTAACATGTTTTCAAAAGGACAGCTCTTGAAGACGTGGTGTGGCAGTCCACCCTATGCTGCCCCGGAGTTGTTTGAAGGAAAAGAGTACGACGGGCCTAAAGTAGATATATGGAGCTTAGGTGTGGTTTTATATGTGTTGGTTTGCGGTGCTTTGCCTTTTGATGGCAGC
ACTCTACAAAATCTGCGAGCGCGAGTCCTCAGTGGCAAGTTCCGCATCCCCTTCTTCATGTCCACAGACTGTGAATACCTGATCAGACACATGTTAGTGCTGGAGCCCAGCAGACGGCTGACCATGGAGCAGATCTGCAAGAATAAGTGGATGAGGCAAGGAGACCCTGACCCCGAGTTT
GATAGGCTGATAGCCGAATGTGAGCAGGTGAAGACCGAGAGAGAGACGGAGCTCATCAGTGAGCAGGTCCTCATCGCCATGTCTGAGATGGGTTTGGACCGTGAACGCACCATTCAGTCCCTACAAACAGACATCTACGATCACTACAGCGCCATCTACAGTCTGCTGGCGGACCGCCTC
AAGAAACACAAGACTCTGCCTGTTGTCCTGCCGATGCCACGCCCCATTAGCTATCCTGTTAATGCTGTACAGACGGATCCACAGGGCAATCCTGTTAGCATGACTGTTCCTCACGTCCAGCTCATCAACCCAGAAAACCAGATAGTTGAGCCGGACGGCAGCATGGCACTAGACAGTGAC
GAAGGAGAGGAACCTTCTCCTGAGGCCATGGCTCGTTACCTTTCAATGAGGCGGCACACTGTGGGGGTACCAGACCAAAGGGCAGAGATGCAGGAAGACTTACAAAGGTTACCTCCAGGTTTCCCACGTGGTGCGGTGCCCCAGCCCTCGTTCCCCCCGCTGGCCCCAGTGATGGGACCA
ATGCACACTCTGATGCCCACACAGAGCTTACAACCCACACAACAGCTTGAATACAAGGAGCAGTGTCTCTTACAACCACCAACCCTCCAGCTGCTTAATGGCATGGGGCCACTTGGTCGGAGAGCTTCTGATGGGGGGGCTAATATTCAGCTACATGCTCAGCTACTTAAGAGGCCACGG
GGACCATCACCACTTGTCGCCAGCCCGCACCCGATCCCCGCTGTCGCACCTGTGGATGAAGAAGGTTCGGATGGAGAACCAGACCAAGAGGCAGTACAGAGGTACCTGGCGAACCGCTCCAAGCGGCACACGACGCACGCGCTTATGAGCACTTCACATGGCGAGCCCTCAGCAGAGTCA
CAGCGGCCTCAGGGCCCCCGCCAGAGGGTGGTCTGGGCCCCCGACACACACACCCGCCAACGCAGGTCCAGCTATAAGGACTGCAATACCCTTCATCTCCCCATGGAGCGCTTCTCGCCTGTCAGACGGTTTTCTGATGGGGCGGCCACAATCCAAGCTTTCAAAGCCCATCTAGAGAAC
AGCAGTCTCATCAAAAAACTCAAACAGGAATGTGAGGAGCTTCAGAAAAAGTATGCTGCTCAGCAGGATGAGCATTTTCTGGAGCACACCCAGCAGCAGCATATCCTGTACCAGCAAGAGCAACAAATTCTCCACCAGCAAATCCAAACTTCAGTGGGGCCTCGGCTGCAATCTGCTCTT
TTTGGCCACGTAGAGAGCCAGCCC---AGTCATCTAACCCACCAGCTCCAGAGGTTACGTATTCAGCCCTCCAGCCCTCCGCCAACACATCCCAGCAACCACCTCTTCAGACAGCCTAACCAGAGTCCTCCACCT---------GGCTCTGCAGGCATAATGCAGGGGCATGGTAGGTCT
TCAAGTCGCTTTTTTCCCGTCCGACCTAAACATGTACATTTTTTTAAGCGCAACCCCTCCCCATCCCCAGCCCTACGGATGTGCTGTCCTGTCCTATTCCAGTATCAGCATGGTACTCCAGTGCTCTATCAGGCTCAGAGTGGCAGCCCGCCTGCAACAGGCTTGCCCAGAGTTTCTCTA
TCAACC---------AGTCAGCAAGGGCCAACTGGTCACACCGCTGTCCCATTGGCCCAAGGGATA---------------------------------------------------------------------------------------CCTCAGCCACAGCAGATTTCCCAACGC
TCATCTGCTCCGAATTTTAGAGGTCACAGGGTCCTGGGGAAGCAGTTGAGCGCCGACAATGCCGAGTCTCACAGTCGCAGCCTTGGCCGCTTC---ACCTCTGGTTATGAACAG------GTTCAGTTCAACCCCCAGCTGTTCTCCAGCGATAACCCCTCTCACGGCACCTCTGCGATG
GTAGGGACCTACAGCCCTTACCTCCAAGGTGCCTCCCTCAAAGTCCCAGGCCTGGAAGGCTACCAGAGTGGGGTGGTGGGCACTGGCAGCTACGGCAGCCCTTCAACACTACAGCAGGCCTTGCTGTCCCCGACTCCTCTGGACTACCGCCCACCACAACAGCACGTCACTCCCACCCTG
CAGGGTCTCCTCTCCCCTCGCCATTCTTTAACAGGCCACGCTGACCCTAGGCTGCCCCTGCAGGACTTGGCTGCCCTGCTGAAGAGACAGAACCCCCGGCCATGCCAGGGGACCCCCACACCACCCAGTGGTGCGCCCCAAGAGTATGGAGAAATGCTGCTTCTGCGCCAGATGAGCCAG
GGTGAGAGCTTAGATCCG------CCCCAAGCTTCCCCCGGGGGTCAGCATTACCACCATCTCCTCCAGATACGCCCCCCAGACATT---CAGTCACCGCAGCACCCGGCCCAGCCACCTTGCCCCAGCTTACCGCACTCTGAGAGCATGGAGGAGGACGAGACACCAGCGGGCTACCAC
CACCCGCATGAAGGACTGCTGACAAAGGCTGGTGAAGGTAATGAGCTCCTGGGGCCACCCAGGGGGGGCACCCCACCCTACAACTCCCCTACTCACAGGCATGCAGGTTATATCAGGAGCGCGCCAGCAACTAGAGGTGAGAACCACATAGGTTCTTCTTTCAAACTTGTCTCATCTGTT
CCATCAGAATCCGAACATGTGGAATGCAGACCCCCCGGACAGACCATGGAGGTGCCCGATCATAACGGTATTGGCTATCTACGAGGCCCCCAGGGTGAGGCCTACAGGTCCCGTGGACAACTACAACGTCACCATACCATCCAGACGTGTGACGACGCCTACGACCAGGCAGACTCCATG
TCGGGCATGAGCCTATTGGCAGGGAAGGCCCTGAGTTCTGCTCGCATGTCTGATATCCTGAGTCAGACGTCGCTGACGGGGAGCCAGCAGCTCCAGCAGCGTGAAGAGTCAGTATGTGACGTTGAAGGGGAGCTTCACGCAGCAGCCTGCTACCCTTCCTCCTGCACCAGTGATATGCTT
CTCACTTACAAGCCCCCTGACCTGCAGTACAGCATGGAGCAGGCTGGAGTC
>ENSDARP00000138448_DRER
------------------------------------------------------------------------------------------------------------------------------------------------------------------------------------
------------------------------------------------------------------------------------------------------------------------------------------------------------------------------------
------------------------------------------------------------------------------------------------------------------------------------------------------------------------------------
------------------------------------------------------------------------------------------------------------------------------------------------------------------------------------
------------------------------------------------------------------------------------------------------------------------------------------------------------------------------------
------------------------------------------------------------------------------------------------------------------------------------------------------------------------------------
------------------------------------------------------------------------------------------------------------------------------------------------------------------------------------
------------------------------------------------------------------------------------------------------------------------------------------------------------------------------------
------------------------------------------------------------------------------------------------------------------------------------------------------------------------------------
------------------------------------------------------------------------------------------------------------------------------------------------------------------------------------
---------------------------CACCCGATTCCCGCCGTGGCGCCGGTGGACGAGGAGGGATCAGACGCAGAGCCGGACCCGGAGGCCGTGCAG---------------------------------------------------------------------------------
---------------------------------------------------------------AGGTCGTCGTATAAGGACTGTAACACCCTTCACCTGCCGATGGAGCGCTTTTCTCCTGTCAGACGCTTCTCTGATGGAGCCGCGACTATACAGGCCTACAAGACCCAGCTGGAGAAC
AACAGCCTCATCCGACAACTCAAACAGGAGTGTGAGCAGCTGCAGAAGATGTACGCGGCTCCACAGGACGAGCGGCTGATGGAACACACACAACAACAGCACGTCCTTTACCAGCAAGAACAGCAGATCCTACACCAGCAAATACAG---------GCTCTGTCTTTG------------
---GGACACGGAGAAAACCAGCCCAGCAGTCACCTAACATACCAGCTACAGAGGTTGCGCATTCAGCCCTCCAGTCCTCCCCCAACGCACCCTAGCAACCACCTCTTCAGGCCAGCCAATCAGAGTTCTCCTCCTCCTCCTGGGGGCGGTGCAGGGCTGATGCAGACGCATGGTGGGCCT
TCTGCA------------------------------------------------------------------------------------------GTGCAGTATCAGCATGGC---TCCGCCCTCTACCAGTCTCCCAGCGACAGCCCCCCCCCAACCAGCCTTCCCCGTATGGCACTG
GCCAATCAGCAGCCTTCAGTGCCGCCAGGCTCCGCCCGCACA---------CTAGCGCAGACCCTCCCC------CAGCAGCAGGTGACAATTCAGGTGCAGGAGGTGGAGCTCGGGGGCGGAGCTCAGCGACAGAGT---TTCCTAGCAACGCCG------------------------
------------------TGT---CACAGAGTTCTGGGCAAACAGCTGAGCGCCGACAACGCAGAGACCCACAGTCGCAGTTTGAGCCGCTTCCACACGTCAGCGTATGAGCAGTTGACTGCGCAGCTG------------------------TTGGGCGAGAGC------------GTG
ATGGGCTCCTATAACCCGTACCTGCAGGGGGCGTCTCTGAAGGTGCCGGGGCTGGAGGGGTACGGGCTG------------------AGTTACGGCGGTCCATCCGCACTGCAGCAGGCGCTCCTGTCGCCCACGCCGCTGGAGTACCGCCCCCCGCCGCAG---GTCACGCCCACGCTG
CAGGGTCTGCTGTCGCCGCGACACTCACTGACAGGTCACGCCGACCCCCGCCTGCCCCCACAGGAGCTCGCCGCGCTGCTGAAACGCCACAGCCGC---------CCGGCCCCGCCCACTGCCCCGCCCCACATCCCACAGGACTACGGAGAGATGCTGCTG------------------
------------------------------------------------------------------------------------------------------------------------------------------------------------------------------------
------------------------------------------------------------------------------------------------------------------------------------------------------------------------------------
------------------------------------------------------------------------------------------------------------------------------------------------------------------------------------
------------------------------------------------------------------------------------------------------------------------------------------------------------------------------------
---------------------------------------------------
>ENSGACP00000008104_GACU
---------------------------------------------------------------------------ATGGCGGCCGTGTCAAGCGGAGGTGCTGCTGGGTCCGCTGCGGCCGGGATTACGCACTCTGCCCGACCGACCCACGCAGGCATGGGCTCCCAGAACCGAGCCCAG
CCGTCCTCCGGCATCAACCACCCCAGTCGCACCGGCACGGCCCCCGGGAGCATCGCCAGTCCTGGCCACACTTCGGCCACCAGGCCCCCCCCAGCCCGAGTGGGCCACTACGAAATCGAGCGGACCATCGGCAAGGGAAATTTCGCGGTTGTCAAACTAGCCACACACATCATTACCAAA
GCGAAGGTGGCTATAAAAATAGTGGATAAAACCCAGCTGGACCAACAGAACCTGAAAAAGATTTTCAGAGAGGTGCCAATCATGAAGGTGCTGGAGCACCCCCCCATCATCCGCCTCTACGAGGTGATGGAGACTGAGCGGATGATCTATCTGGTAACGGAGTACGCCAGCGGTGGAGAG
ATATTCGCGCGCACAGACCACCTGGTGGCCCACGGGCGCATGGCGGAAAAGGACGCCCGGAAGAAGTTCAAACAGATTGTGGCAGCGGTCCATTTCTGTCACTGCCGCAACATCGTCCACAGAGACCTGAAGGCGGAGAATCTGCTGCTGGACCACAACCTCAACATCAAAATCGCAGAT
TTTGGCTTCAGCAACCTGTTTGCTCGAGGACAGCTGTTGAAGACGTGGTGCGGCAGCCCCCCCTACGCCGCGCCAGAGCTCTTCGAGGGCAAGGAGTACGACGGGCCGAAAGTCGACATATGGAGCTTAGGTGTGGTGTTGTACGTGCTGGTGTGCGGCGCCCTGCCTTTTGACGGCAGC
ACCCTGCAGAATTTGCGGGCGCGCGTCCTCAGCGGCAAGTTCCGCATCCCCTTCTTCATGTCCACAGACTGCGAGTACCTGATCAGACACATGTTGGTGCTGGAGCCCAGCAGACGGTTGACCTTGGAGCAGATCTGTAAGAACAAGTGGATGAGACTAGGAGATCCGGACCCGGACTTC
GACAGGTTGATAGCGGAGTGTGAGCAGGTGAAGACGGAGAGGGAGGTCGAGCTCATCAATGAGCAGGTTCTGAAAGCAATGTGCGAGATGGGCCTGGATCGAGAACGCACACTTCAGTCCCTACAAACGGATGCATACGATCACTACAGCGCCATCTACAGTTTGCTGGCCGACCGCCTC
AAGAAACACAAGACCCTGCTTGTTGCTCCGCCCAAGCCGCGCTCCATCAACTATCCTCTTAGCGCCGTGCAG------------GGTAATCCCGTTAGCATGACCGTTCCCCACGTCCAGCTCATCAACCCAGAGAACCAGATCGTCGAGCCGGACGGCAGCATGGCGCTGGACAGCGAT
GAAGGGGAGGAGCCATCCCCCGAGGCCATGGCTCGCTATCTGTCAATGAGGCGGCACACCGTGGGAGTACCAGACCAAAGGACAGACATGCAGGAGGACCTCCAGAAACTGCCGCCAGGTTTCCCTCGCGGTGCGGTTCCCCAGCCCCCTTTCCCCTCACTGGTCCCCAACATGGGCCAA
ACTCACACTCTCATGCCCGCACAGAGCTTGCAGCCCACACAGCAGCTGGAGTACAAGGAGCAGTCCTTGCTGCAGCCCCCCACCCTCCAGCTGCTCAACGGCATGGGGCCTCTCGGTCGAAGGGCTTCCGACGGCGGGGCCAACATTCAACTACACGCTCAGCTCCTCAAGCGGCCCCGG
GGGCCCTCACCGCTTGTTGCCAGCCCGCACCCAATCCCCGCAGTAGCTCCGGTGGATGAGGAAGGTTCAGACGGAGAGCCGGACCAGGAGGCAGTACAG---------------------------------------------------------------------------------
---------------------------------------------------------------AGATCCAGCTATAAGGACTGTAACACCCTTCATCTCCCCATGGAGCGCTTCTCACCCGTCAGGCGCTTTTCTGACGGCGCCGCCACCATCCAGGCCTTCAAGGCTCATCTAGAGCAC
AGCAGCCTCATTAAGCAACTCAAACAGGAGTGCGAGCAGCTCCAGAAAATGTACGCTGCCCAGCAGGATGAGCGGTTCCTGGAGCACACACAGCAGCAGCATATCCTCTACCAGCAAGAGCAACAGATCCTCCACCAGCAAATCCAG---------GGTCTGTCTTTA------------
---GGCCACGGAGAGAGCCAGCCC---AGTCACCTGACCCACCAGCTCCAGAGGTTGCGCATCCAGCCTTCCAGTCCTCCGCCAACTCATCCCAGCAACCACCTCTTCAGACAGCCCAACCAGAGCCCCCCGCCT---------TGCTCTGCAGGCATGATGCAAGGGCACGGAGGTCCC
TCACCA------------------------------------------------------------------------------------------GTGCAGTACCAGCACGGGGCTCCTGCACTCTATCAAGGCCAGAGTGGCAGCCCGCCT------------CCGCGAGCCTCTCTA
CCGACC---------AATCAGCAGGCAGCATCCGCCCACCCCAGCGTAGCGCTGGCGCAGGGTGTACCT---CAACAACAGCAGGTGACCATTCAGGTTCAAGAGGTGGAGCTGGGAGGCGTGGCGCAGAGACAGGGCGGCTTTTTGTCCACGCCG------------------------
---------------------GGGCACCGAGTCCTCGGGAAGCAGCTGAGCGCGGACAACGCCGAGACGCACAGTCGCAGCCTCGGCCGCTTC---ACATCGGCTTACGACCAA------GCTCACTTTAACCCCCACCTCTTCTCGGGCGACGTCGCCTCCCGG------------GTG
GTCGGCCCCTACAACCACTACCTGCAGGGAGCCTCCCTCAACGTGCCGGGCCTGGAGGAGTACCAGAGCGGGGCGGTCGGGACCGGCACCTACGGCCCCCCCTCCGCACTACAGCAGGCCCTGCTGTCCCCGACTCCTTTTGAGTGCCGCCCCGCACAGCATCACGTCACCCCCACCCTG
CAGGGCCTCCTGTCGCCCCGCCACTCTCTAACAGGCCACGCCGACCCCAGGCTGCCGCCCCAAGACCTGGCAGCCCTGCTCAAGAGGCAGAGCCCCCGGCCGTGCCCGTCGACCCCCGCCCTGCCCAGCGGCGCGCCCCAAGAGTACGGAGAGATTCTGGTCCTCCGCCAGCTGAACCAG
GGGGAAGGCTTGGAGCTGCAGGCGCCGCAGGGCGCCGCCGGGGGCCAACACTACCACCACCTCCTCCAGATCCGGCCCCCCGAGGTC---CAGCCGCAGCAGCACCTGGCCCAGGCTCCCTGCCCCGGCTTACCCCACTCGGAGAGCATGGAGGAGGACGAAGCGCCGCCCGGCTACCCC
CACCCGCACGAGGGCCTGCTGGCCAAGGCGGCAGACGGTCACGAGCTGCTGGGGCCCCCCCTAGGAGGCACCCCGCCCTACAACTCCCCTACACACCGGCACGGCGGCTACGCGAGGAACGTTCCGCCG---------------------------------------------------
GCGAGAGAATCGGAGCATGTCGACTGCAGGCCCCAAGGGCAGGCCATGGAGGTGCCCGATCACAACGGCGTGGGCTATTCAGCAGCTCCCCAGAGTGACGCCTATAGGTCCCGTGGACAGCTACAGCGCCACCACACCATCCAGACCTGCGACGACGCCTACGACCAGGCGGAGCCCATG
TCGGGAATGAGCCTGCTGGCCGGGAAGGCGCTGAGCTCGGCTCGCATGTCGGACATTCTGAGCCAGACGTCGCTGACGGGAAGCCAGCAGCTGCATCAGCGGGGAGAGTCGGCGTGTGACGTGGAGGAGGAGCTCCATGCGGCGGCCTGCTACCCCTCCTCCTGCACCAGTGACATGCTC
CTCAGCTACAAGCCCCCCGACCTGCAGTACAGCATGGAGCAGGCCGGTGTT
>ENSXMAP00000002919_XMAC
---------------------------ATGCGCGCTGCGCAGGGCTGCTTGTTGTTCCCGCAGAGAGGCGAGAAGATGGCGGCCGTGTCTAGCGGAGGTGCTGCTGGGTCCGCGGCGGCTGCAATTACGCACCCTGCCCGACAGACCCAAGCAGGAATGGTCTCCCAGAACCGGGCCCCG
CCGTCCTCTGGGATCAACCCCACTGGTCGTACCACCACGGCCACCGGGTGCATCACTAATCCCGGGCACACTTCGGCCACCAGGCCCCCTCCAGCCCGAGTGGGCCACTACGAAATCGAGCGGACCATCGGCAAGGGAAATTTTGCGGTTGTTAAACTAGCCACACACATCATCACTAAA
GCAAAGGTGGCTATAAAAATTGTGGATAAGACCCAGCTGGATGACGAAAACCTGAAAAAGATCTTCAGAGAGGTGCAAATCATGAAGTTGCTGAAGCACCCCCACATCATCCGCCTCTATCAGGTGATGGAGACGGAGAAGATGATCTATCTGGTAACAGAGTACGCCAGTGGGGGAGAG
ATATTC---------GACCACCTGGTGGCCCACGGGCGCATGGCAGAAAAGGACGCCAGGAAGAAGTTTAAGCAGATTGTGGCAGCGGTCCACTTCTGTCACTGCCGCAACATCGTCCACAGAGACTTGAAAGCTGAGAATCTGTTACTGGACCACAACCTAAACATTAAAATCGCAGAT
TTTGGCTTCAGCAACCTATTTTCCCGAGGTCAGCTGTTGAAGACGTGGTGTGGCAGCCCTCCCTATGCTGCTCCAGAGCTTTTTGAGGGTAAAGAGTACGATGGACCCAAAGTAGATATATGGAGCTTAGGTGTGGTGTTATATGTGCTGGTGTGTGGCGCCTTACCCTTTGATGGCAGC
ACTCTCCAAAATTTGCGAGCGCGTGTCCTCAGTGGAAAGTTCCGCATCCCCTTCTTCATGTCCACAGACTGTGAGTACTTAATTAGACACATGTTAGTTCTGGAGCCCAGCAGACGGTTGAGTATGGAGCAGATCTGTAAGAACAAGTGGATGAGACAAGGAGACCCAGACCCAGACTTT
GACAGGTTGATAGCGGAGTGTGAGCAGGTGAAGACGGAGAGAGAGATAGAGCTAATCAATGAGCAGGTGCTGATGGCCATGTCTGAGACGGGCTTGGACCGAGAGCGCACAATTCAGTCCCTGCAAACAGATGCATACGATCACTACAGTGCCATCTACAGCCTGCTCGCGGAGCGCCTC
AAGAAACACAAGACGCTGCGTGTTGCACCGCCCCCGCCACGTTCCATTAGCTACCCTCTAAATGCCGTTCAGACAGACCAACCAGGTAATCCTGTTGGCATGACCGTGCCCCATGTCCAGCTCATCAACCCAGAGAACCAAATTGTAGAGCCTGATGGTAACATGGCCCTAGACAGTGAC
GAAGGGGAGGAGCCGTCTCCAGAGGCAATGGCTCGCTACCTTTCAATGAGGCGGCACACTGTGGGGGTACCAGACCAAAGGACAGAGATGCAGGAAGAACTCCAAAAGCTTCCACCAGGTTTCCCTCGTGGTGTGATCCCTCAACCCCCCTTCCCCCAACTTGCCCCCACTATGGCCCAA
ATGCACACTCTCATGCCCACACAGAGCTTGCAGCCTACACAGCAGCTGGAGTACAAGGAGCAATCGCTGCTGCAGCCGCCTACCCTGCAGCTGCTCAACGGCATGGGGCCCCTGGGCCGAAGAGCTTCCGATGGCGGGGCCAACATCCAGCTGCACGCTCAGCTCCTGAAGAGGCCCCGA
GGGCCTTCGCCACTCGTCACCAGCCCGCATCCTAACACCGCTGTAGCTCCAGTGGATGAGGAGGGTTCAGATGGAGAGCCAGACCAAGAGGCGGTGCAGAGGTACCTGGCGAACCGCTCCAAGCGGCACACGACGCACGTGCTCCCAAGCACATCGCATGGCGAGCCCTCGACAGAGTCA
CAGCGGCCCCAGGGCCCCCGCCAGAGGGCCGGCTGGGTGCCTGACACATACGCC---------CGATCCACCTATAAAGACTGTAACACCCTCCACCTCCCCATGGAGCGCTTCTCTCCTGTCAGACGCTTCTCTGATGGCGCCGCTTCCATCCAGGCTTTCAAGGCTCACCTGGAGAAC
AGCAGCCTCATTAAGCAGCTCAAGCAGGAGTGTGAGCAGCTCCAGAAGAAGTATGCTGCCCAGCAGGATGAACGCTTCCTTGAGCACACCCAGCAGCAGCACATCCTGTACCAGCAAGAGCAACAAATCCTTCACCAGCAAATCCAG---------GGTCTGTCTTTA------------
---GGCCATGGAGAGAGCCAGCCC---AGTCACTTAACCCACCAGCTCCAGAGGTTGCACATCCAGCCCTCCAGCCCTCCGCCAACTCATCCCAGCAACCACCTCTTCAGACAGCCCAATCAGAGTTCTCCGCCT---------GGCTCTGCAGGCCTAATGCAAGGGCATGGGGCTCAG
TCATCG------------------------------------------------------------------------------------------GTGCAGTACCAACACGGTGCTCCAGCGCTGTACCAGGGACAAAGTGGCAGCCCGCCCCCTACAGGCCTGCCTCGAGTCACTCTC
CCAGCC---------AATTCGCAGACAGCACCTGGCCGCCCTGCCGTCCCACTGGCACCGGGCGTACCG---CAACAGCAGCAGGTGACCATTCAGGTGCAGGATGTGGAGCTGGGAGGAGGGGCACAGAGACCAGGCAGTTTCCTGTCCACACCG------------------------
------------------GGTGGACACAGAGTCCTCGGGAAGCAGCTCAGTGCAGACAACGCCGAGACGCACAGCCGCAGCCTCGGCCGTTTC---ACCTCCGCCTACGACCAG------GCCCATTTCAATCCACACCTCTTCTCCGGCGACGCTGCCTCTCGGGGCGCCTCCGGAGTC
GTTGGCTCCTACAACCCCTACCTGCAGGCTGCCTCCCTGAAAGTCCCCGGCCTGGAGGGCTACCAG------GCTGTGGGGACCGGCAGCTACGGGACCCCCTCCACACTACAGCAGGCCCTGCTCTCCCCGACTCCTTTGGACTACCGCCCCCCGCAGCAGCACGTCACTCCCACCTTG
CAGGGCCTCCTGTCTCCTCGGCATTCTCTGACGGGCCACGCGGATCCCAGGTTGCCCCCGCAGGACTTGGCTGCCCTCCTGAAGAGACAGAACCTCCGGCAGTGCCCTGCACCCCAAACCCCACCCAGCGGTGCAGCACAGGAGTTTGGAGAAATGCTGCTCCTCCGCCAGCTGAGCCCG
GGAGACACCCTGGAGCCCCCCGTGGCTCAGCCTGCCTCAGGGGGTCAACATTACCACCATCTCCTCCAAATACAGCCCCCAGAGGTTCAACAGCAGCCGCAGCACGTGACGCAGGCACCATGTCCCAGTTTACCACACTCGGAGAGCATGGAAGAGGACGAGGCCCCTGCTGGATACCAC
CACCCTCATGAAGGCTTGCTGGCTAAAGCAGGAGACCCACATGAGCTCCTGGGGCCCCCCCGAGGTGGCACCCCACCTTACAACTCCCCTACACACAGGCACGGTGCTTACATAAGGAGTCCTCCTGCT---------------------------------------------------
TCAAGAGAGTCTGAGCATGTAGAGTGCCGGCCCCAAGGACAGGCCATGGAAGTGCCTGATCACAACGGGCTGAACTATCAGCGAGGCCCCCAAAGCGAAGTCTATAGATCTAGAGGGCAGCTTCAGCGTCACCACACCATTCAGACCTGTGACGATGCCTACGATCAAGCAGATCCCATG
TCTGGTATGAGCCTCTTGGCAGGAAAGGCGCTCAGCTCGGCTCGCATGTCCGACATTCTCAGCCAGACGTCTCTGACTGGAAGCCAGCAGCTTCACCAGCGAGAGGAGTCAGTTTGCGATGTAGAAGGGGAGCTCCATGCTGCAGCCTGTTACCCGTCGTCCTGCACCAGTGACATGCTC
CTCAGCTACAAACCCCCAGATCTGCAGTACAGCATGGAGCAGGCTGGGGTC
