# Supplementary material for: Global expression pattern of genes containing positively selected sites in European anchovy (Engraulis encrasicolus L.) may shed light on teleost reproduction
Source: PLoS One. 2023 Aug 11;18(8):e0289940. doi: 10.1371/journal.pone.0289940 (PMC10420382; doi:10.1371/journal.pone.0289940)
Supplement: S1 File — (ZIP) [file pone.0289940.s008.zip › alignments/anchovy.24873_ANCH.fas]

>ENSONIP00000018514_ONIL
------GTAGAGACACAGGAAAAGAAAGTGAAGGCAGAAAGAGAAATGAGACAGGCA---------CAGAAAGATTCCTCAGACAAGAAGGAGGGCAAGAAGAAGAGAGAGGAGAGC---CCAACACCAGACGATGGCCATAAGTGCAGAGTCTGTCGTTTCCCTCTGCTCATC------
------------GCTCTGCTCCAGCTGCTGTTGGGGGTGGCTGTCACAGCCGTGGCCTTCCTTATGTTGGCTATCAGTCCCTCACTTTTGGCCAGGGAGACTCCACACTGGGCTGGGATCATTCTGTGTTTAGTTTCCATCCTGGGCTTTGTCCTGTACTGTATCACCTATGTCCCTGAT
GAGAAAACATCGAAGCAATTCATTGTCAAGCTCCTGTATTTTGTCCTGTGCATGATTGGCCTGGTCATCTCTGTGCTGGTCATGGCGTTTGCTGCGCACCATTACGAGCAGACCAGCAGCTTCATCTGTGAGCAGAAGGCAGAAGCCTGCATCTGCATACTGGATAATGAAGATCTACTA
GCTCGCACCTTCACTTATGAGGGAGTCAGTGACTGCGAGGTGATCACCGGTACACTCACACTTTACTTCCTGATCCAGATCTTCCTCAATCTGGCCCAAGCGCTCGTCTGTGCTGTTGGCGCCTTCATCATGTGGAAGCACCGCTATCAGGTCTTCTTTGCTGGGCTTCAGATTGGCTCT
CCCTCAACCCAGCAGTGGCAGAAAGTT
>ENSTNIP00000015115_TNIG
GCTGCA---------------------------------------ATGGGGCAG------------AAGAAA---------GACAAGGAGAGCAGGAGCGAGAAGAGAGAAGGAAGC---CCAGAAGCAGAGGACGGCCATAAGTGCAGGTTTTGTCGCTTCCCTCTGGTGGTC------
------------GCTCTGCTCCAGCTGCTGTTGGGGGTGGCCGTCACAGTGGTGGCCTTCCTCATGCTGGCAATAAGCCCCTCACTCCTGGCTAGAGAGACGCCACACTGGGCTGGGATCATCCTGTGTTTAGTTTCTGTCCTGGGTTTCATCCTGTACTGCATCACCTACCTCCCTGAT
GAGAGAACGTCAGCTCAGTTCATTTGTGAGGTTCTGTACTTCATCCTGTGTTCCATCGGGTTGGTGCTTTCAGTGCTGGTGGTGGCGTTTGCCGGACACCACTACTCACAGGCCAGTGGCTTCAGCTGTGGCCCCGCCAGAGGAGACTGCGTTTGCACACTTAGCCAAGAGGACCCGATA
GCTCGCACCTTCACCTACGAGGGAGTGGGAGACTGCCAGGCCATCACCGGGACCCTCACTCTCTACTTCCTGGTCCAGATCGTGCTCAACCTGGCCCAAGCTCTGGTCTGTGCCGCCGGGGCCTTCATCATGTGGAAGCACCGGTACCAGGTCTTTTTCGCTGGGCTGCAGATCGGCTCT
CCCTCCTTCAAA---TGGCAGAAGGTT
>anchovy.24873_ANCH
---------------------------------------------ATGTCATTGTCCTGGGCCCAGCAACAGCTGTCAGCG------------------------------------------------------GCCCTGGATGCATGTATCTGTGCGTATATTCCAATATGTGATCCT
GCCTCCTCCGGTGCTCTCCTTCCACCTACCTACAGTATA------------------TACCTAATCCAAGCTGTGTTTCCT---------------------------------------------------------------------------------------------------
---------------------GTGGTGCAGGTGCTCTACTTCCTGCTGTGCTCGGCGGGCGTGGTCATATCGGTGTTGGTCATCGCATACCAGGGCCACCACTACTCGCAGGCCACCGGCTTCAGCTGCCGCGAGCGCGGCGAGGACTGCGTCTGCACGCTGGACCCCCTGGACCCCATC
GCCCGCGTCTTCAGCTACGAGGGTGTGAGCGACTGCGCGGCTATCACGGACACGCTGAAGCTCTACTTCCTGATCCAAATGGTGCTGAACCTGGCCCAGGCGCTGGTGTGCGCCGTGGGGGCCTTTGTCATGTGGAAGCACCGCTACCAGGTCTTCTTCGCCGGCCTGCAGGTGGGCTCG
CCCTCTGCTCAGCACTGGCAGAAGGTC
>ENSTRUP00000014340_TRUB
---------------------------------------------ATGGAGGAG------------AAGAAGGGGTCTTTAGACAAGGAGAGCAGGAGCAAGAAAAGAGAAGAAAGC---CCAGAACCAGAGGACGGCCATAAGTGCAGGTTTTGTCGCTTCCCTCTGCTCGTC------
------------GCCTTGCTCCAGCTGCTGTTGGGGGTGGCCGTCACGGTGGTGGCCTTCCTCATGTTGGCCATAAGCCCCTCACTCATGGCGAGAGAGACACCACACTGGGCTGGGATCACCCTGTGTTTAGTTTCCATCCTGGGCTTCATCCTGTACTGCATCACCTACGTCCCTGAT
GAGAGAACGTCAGCGCAGTTCATTTGTAAAGTTCTGTACTTTATCCTGTGTACCATCGGGTTGGTCGTTTCAGTGCTGGTCGTGGCGTTCGCTGGGCACCATTACTCCCAGACCAGTGCTTTCAGCTGTGGGCCGGCAGGAGAGGACTGTGTCTGCACACTCAGCCAAGAAGACCCGATA
GCTCGCACCTTTAACTATGAGGGAGTCGGCGACTGCGAGGTGATAACTGGGACCCTCACTCTGTACTTCCTGGTCCAGATCGGGCTCAACCTGGCCCAAGCACTGGTCTGTGCCATCGGGGCCTTCATCATGTGGAAGCACCGGTACCAGGTCTTTTTTGCCGGCCTGCAGATCGGTTCT
CCCTCCTCCAAG---TGGCAGAAGGTT
>ENSDARP00000061188_DRER
---------------------------------------------ATGGGGTTGGGAATGAATCCGAAGGTAGGAGGCAACCAAAGCAGTGAGAAGAAGGCAAAGGCAGAGACTGGAGGCCCGGTGCCGGAGGAAGCCCAGAAATGTTGTGGCTGCCGCTTTCCTCTGCTGGTG------
------------GCTCTCCTGCAGCTTCTGCTGGGCATCGCAGTGGCAGCTGTGGCCTTCCTCATGCTTGCCATTAGCTCCTCTCTGCTGGCCCGGGAGACGCCCCATTGGGCCGGCATCATTATGTGTGTGGTGTCTCTGCTGGGATTCGTCCTCTTCTGTATCACCAGAGTGCCTGAT
GAGAGAGCGTTGCTTCAGTTTGTTATAAAGCTCCTGTATTTCTTCTTATGCACAATGGGTCTGGTTATGTCAGTGGTGGTCATCGCCTTCCAGTGCTACCATTACACGCTGACCAACAGCTTTAGCTGCAGGGAAATGCGTGAGGATTGTATTTGCACCCTGGACCCAGAGGATCCCATC
GCTCGTATGTTCGTCTTCAGCGCTGTGTCAGACTGCAGTGACATCACCAGCACTCTGCCCATGTATTACCTCCTGCAGGTGCTGCTCAACCTGGCCCAGGCCATCGTCTGCCTGCTCGGAGCCTTCCTGATATGGAAGCACAGGTACCAGGTGTTTTTCGCAGGGCTACAGACGGGATCT
CCTGCTGCCCAGCACTGGCAGAAAGCT
>ENSGACP00000015456_GACU
---------------------------------------------------------------------------------------AAAGAGGGCAAGAAGAAGTGGGATGAAAGC---CCAGCGCCGGAGGACGGACACAAATGCAGAGTCTGTCGCTTCCCTCTGCTCATC------
------------GCCCTGCTCCAGCTGCTGTTGGGGGCGGCCGTCACGGCGGTGGCCTTCTTCATGTTGGCCGTCAGCCCCTCACTGCTGACAAGAGAGACGCCGTACTGGGCTGGAATCATTCTGTGTTTAGTTTCCATCCCGGGCTTTATCCTGTACTGTGTCACCTACCTCCCCGAC
GAGAGGACATCTATTCAATTCATTGTCAAGATCCTGTACTTCGCCCTGTGCGCAATCGGGCTGGTCACGTCAGTTGTGGCCATGTCGTTTGCCGGACACCACCACTCACAGACCAGTGGCTTCACCTGCCAGCGGGTCAGGATGGACTGTGTGTGCAAACTGGATCAAATGGACCCAATA
GCCCGCACCTTCACCTACCAGGACGTCAGCGACTGCGAGGGAGTCACCGGGACGCTGGCGCTCTACTTCCTGCTCCAGATCGTGCTGAACCTGGCCCAGGCGCTGGTGTGCGCGCTGGGGGCCTTCGTCATGTGGAAGCACCGTTACCAGGTCTTTTTCGCCGGCCTTCAGATTGGCTCT
CACGCTTCCCGGCAGTGGCAGAAGGTT
>ENSXMAP00000001115_XMAC
---------------------------------------------ATGGGACAGGGC---------CGGAAAGGTTCCTCAGACAAGAAGCAGAGAGAGAAGAATAGAGATGACAGC---CCAACACCAGAGAATGGCAATAAGTGCAGAGTGTGTCGATTCCCTCTGCTAGTC------
------------GCCCTGCTGCAGCTGCTGCTAGGGGTGGCTGTCACAGCCGTGGCCTTCCTCATGCTGGCCATCAGCCCCTCACTCACGGCCCGGGAGACTCCACACTGGGCTGGGATCATTCTTTGTTTGGTTTCTATTGTTGGGTTCTTCCTCTACTGCATCACCTACCAGCCAGAT
GAGAGATCATCTACACAGTTTATTGTTAAGCTCCTGTACTTTATCCTGTGCACCACTGGCCTGGTCATCTCACTGCTGGTTGTGGCATTTGCTGGACATCACCACTCTCAGGCCAGCAGCTTCAGTTGCCAGCAGAAAGGAGACGACTGTGTGTGTGTGCTGGAAAAGAGTGACCCGATA
GCCCGCACCTTTGACTACAAGGGGGCTAGCGACTGCGAGATGATAACTGGCACGCTCATCTTTTACTTCCTGCTCCAGATCCTGCTGAACCTTGCCCAGGCTCTAGTCTGTGCCGCTGGAGCCTTCATCATGTGGAAGGATCGCTACCAGGTCTTCTTTGCAGGGACACAGATCAGATCT
CCCTCCACCCAGCAGTGGCAAAAGGTT
