# Supplementary material for: Global expression pattern of genes containing positively selected sites in European anchovy (Engraulis encrasicolus L.) may shed light on teleost reproduction
Source: PLoS One. 2023 Aug 11;18(8):e0289940. doi: 10.1371/journal.pone.0289940 (PMC10420382; doi:10.1371/journal.pone.0289940)
Supplement: S1 File — (ZIP) [file pone.0289940.s008.zip › alignments/anchovy.25027_ANCH.fas]

>ENSONIP00000018063_ONIL
------------------------------------------------------------------------------------------------ATGGTGGAGGCAGTTCCTGAAACCATTAAGTTTCCCTCTGAGGAGGAGAAGATTCTGCACTTTTGGAATGAAAAGGACTGCTTC
CAGGAATGCCTCAAACAGTCCAAGAACAGACCCAGGTACACCTTCTACGATGGACCTCCCTTTGCCACTGGTCTACCCCACTATGGCCACATCCTAGCTGGTACCATCAAGGACATTGTTACTCGCTTTTACCACCAGAGTGGCTTCTATGTGGACCGGCGCTTTGGATGGGACTGTCAT
GGCCTACCTGTGGAGTATGAGATTGATAAGACTTTGGGGATCAAAGGACCTGAAGATGTGGCCAAAATGGGCATTGCTGAGTACAACAAGCAATGCCGAAGCATTGTAATGAGATACTCCAACGAGTGGGAGGTTTCAGTAAACCGAATGGGACGATGGATTGACTTCAAAAATGACTAC
AAGACCCTTTACCCATGGTTCATGGAGACTGTCTGGTGGGTTTTCAAACAGCTGTATGACAAGGGTCTGGTGTACCGTGGTGTCAAAGTCATGCCTTTCTCCACTGCCTGCAACACCCCCTTGTCCAACTTTGAGGCCCATCAGAACTACAAGGATGTTCAGGATCCCTCGGTGATTGTT
AACTTCCCACTGGTTGAGAATGAGGATGTTGCTTTGATTGCCTGGACAACCACACCATGGACACTGCCGAGCAACCTGGCCCTGTGTGTGAACCCAGAATTACTTTATGTCAAGGTCAAAGATAATACCACAAATAAGACCTACATCATGATGGAGGCCAGACTGGGGGCTCTGTTTAAG
TCAGAGAGCGAGTACACTATCCTTGAC------AAATTTCCTGGTAAGACACTGAAAGGGAAAAAATACAAGCCTCTTTTCCAGTACTTTGCAAAGTGTTCAGAGAAAGGAGCTTTCCAGGTTTTGACGGATAACTATGTCAAAGAGGAAGAGGGCACAGGAGTGGTCCACCAGGCACCT
TACTTTGGAGCTGATGATTATAGGGTGTGCACTGAATACAAGATCATCCAGAAGGACCAGACTCCTATCTGCCCTGTGGACGCCTCGGGCTGCTTCACTTCAGAGGTCACCGACTTTGTGGGACAGTATGTCAAAGATGCTGACAAAAATATCATCAAGTGGCTGAAGGAGAACAGTCGC
CTCGTCAATTCCAGCTCCTACAAACATAATTACCCCTTCTGCTGGAGATCTGACACACCACTCATCTACAAAGCCGTCCCCAGCTGGTTTGTCCGAGTGGAGCACATGGTGGAGAATCTACTGGACAACAATGGAAAATGCTATTGGGTTCCAGAGTTTGTGGGTGAGAAGCGTTTCGGC
AACTGGCTGAGAGATGCACGCGACTGGGCAATTTCAAGGAACCGTTACTGGGGCACACCAATCCCCATCTGGGTCAGCGAAGACTTTGAGGAGGTGGTTTGCATTGGATCCATGGCTGAACTAGAAGAGCTGACTGGAATCAAAGTAACTGATTTGCATCGGGAAAACATCGACAATCTG
ACAATCCCCTCACGGTGTGGTAAGGGCGTGCTGCGGAGGATCGAAGAGGTGTTTGACTGCTGGTTCGAGAGTGGGAGCATGCCTTACGCTCAGGTTCACTACCCCTTCGAAAACAGGAAGGAGTTTGAGGACAGTTTCCCAGCAGACTTCATTGCTGAAGGCATTGACCAGACCAGAGGA
TGGTTCTACACACTGTTGGTGCTCTCCACAGCCCTGTTTGGGAAACCACCCTTCAAAAATGTCATTGTTAATGGACTGGTGCTTGCTAGCGATGGACAGAAGATGAGCAAGCGCAAGAAGAACTACCCAGATCCTGGACTGATAGTGCAGAACTATGGAGCTGATGCCCTCAGACTGTAC
CTCATCAACTCTCCTGTAGTGAGAGCAGAGAACCTGCGTTTCAAAGAGGAGGGTGTGCGAGATGTGCTTAAGGATGTCTTCCTGCCGTGGTATAATGCCTATCGCTTCCTGGTGCAGAATGTACAAAGGTTACAGAAGGAGGAGAATACTCACTTCCTATACAATGAAAACACAGCAAAG
AAGAGCGACAATATCATGGACAAATGGATTCAGTCATTCACGCAGTCCCTCATCCAGTTCTTCAAGGCTGAGATGAACGCTTACCGCCTGTACACCGTTGTGCCTCGCCTGGTCAAGTTTGTTGACATGCTCACCAACTGGTATGTCAGGACCAATAGACGCCGCCTGAAGGGCGAGAGT
GGCACTGAGGACTGCTTGTGGGCGCTGGAAACCCTCTTCAGTGTTCTGTTCTCCATGTGCAGGCTGATGGCTCCTTTCACACCCTTCATTACCGAGATGATGTACCAAAATCTGCGTCACCTCATTGACCCTGCTTCTGTCGAAGAGAAGGACAACAGCAGCATCCACTATCTCATGCTG
CCTCAAGTCAGGGAGAATTTGATTGACAAGCGCATTGAAGGCGCCGTCTCTCGGATGCAGTCTGTGATTGAGCTGGGCAGAGTGATCAGAGACAGGAAGACCCTGCCTGTCAAGTACCCGTTGAAGGAGGTTGTAGTCATCCACCAGGACCCAGAGGCTCTGAAGGACATTGAATCACTG
CAGAAATACATACTTGAAGAGCTTAATGTGCGACAGTTGACACTTTCAACAGACAAGGACAAGTATGGTATCCGCCTGAGAGCCGAGCCAGACCACATGGTGCTGGGCAAGAGATTAAAGGGAGCCTTCAAAGCCGTCACTGCTTCTATCAAGGAGCTCACCAGCGAACAGCTTGAAGCC
TTCCAGAAGAAAGGCTCCATAGTGGTAGATGGTCATGAGCTCCACGAGGAGGACCTGAGGCTGATGTACACTTTTGATCAGAGCTCAGGCTCT---GCACAATATGAAGCACACTCTGATGCACAGGTCCTGGTGCTGTTGGATGTTACCCCAGATCAGTCTATGGTGGATGAAGGCGTT
GCCAGAGAGGTCATCAACCGCATTCAGAAACTACGCAAGAAGGGGCATTTGGTGCCATCAGACGAGATAACAGTGTACTACCGCTCCCAGCCAGAGGGGGAGTACTTGGATTCTGTGATCAAGGCTCACACTGACTTCATCCTGGCTACCACCAAGGCTCCACTTCTCCCCTTCCCTGTC
CCAAAAACTGCCAGCGTCATCATAGAGGAAAAGACCCAGCTGAAGGGTTCAGACCTGGAGTTAACCATAGTAAAGGGATCTTCA---------GCCCCTCGGGCTCCTCTAAATGGACCAGCTTGCACATATGTCAACCTCCAGGTGAAGGTCAACAACAAAGAACAAGAGGGTGTAGTG
CTGTTGGAGAATCCCAAAGGAGATAACAGGCTAGACTTGGACAAGCTGAAGAAAGCGTGCAGCAGCATCTTTGGAACCAATAACACACAGCTCAAATTCTTCAGTGATGGAACTGAGCTGACCAGCAAAACGGACCTGCAGACTCTGACTGGTAAAACTTTGTCAGTGACTGCG---GGA
ACTGCGTCACCTGGCCCCGCCTCCTCCACCAACACCATCGTGTGTCCTTATGTAAACCTTCTACTATGCAACGCTCAGCCAGCTGAGTGCCAATCAGGAGACGTGGGTACCCTCCTACTGGTCAACCCAGTAGGCCAGAATCAGCTTAACCACGAAGGCTTGCTCTCTGAGACTGCCAGA
GTTTTTGGCCTCCGCAGCAGGCGGCTCAAACTCTACCTGGATGAGGACCTTACTCAGGAGCTGCCAGCTGATTCTTCAGTCAAATCTCTTGACACCAAAACTCTGTTTGTGAGAGTTCTTCCTACAACCGCTGAGGCA
>ENSTNIP00000017855_TNIG
CAGGTTTGGCCTGTACTTTTATCAGAACAATATTTCAAATCTCCA------GACATC---------------------------------------ATGGTGGAGCCAGTGCCCGAGTCCATTCACTTTCCCTCTGAGGAGGAGAAGATCATGGCCTACTGGCAGGAAAAGGACTGTTTC
CAGGAATGTCTCAAGCAGTCCAAGAACAGGCCAAAGTACACCTTTTATGACGGTCCACCTTTTGCGACGGGCTTACCTCACTATGGACACATCCTCGCCGGCACCATTAAAGACATTGTCACCCGCTTCGCCCATCAGAGCGGTTTTCATGTGGAGCGGCGATTTGGCTGGGACTGTCAC
GGCCTACCTGTGGAATATGAGATCGATAAGACGCTGGGGATCAAGGGGCCTGAAGACGTGGCAAAGATGGGCATTGCTGAGTACAACAAGCAGTGCAGAGGCATCGTCATGAGATATTCCAACGAGTGGGAGTCCTCAGTGAAGCGAATGGGAAGGTGGATTGACTTCAAGAACGACTAC
AAGACTCTCTATCCGTGGTTCATGGAGACTGTCTGGTGGGTGTTTAAGCAGCTGTACGACAAAGGACTGGTGTACAGAGGGGTCAAGGTCATGCCTTTCTCCACTGCCTGCAACACCCCACTGTCTAACTTTGAGTCCCACCAGAATTACAAGGACGTTCAGGACCCATCCGTCATCGTC
AGCTTCCCACTGGTGGAGAATGAGGAGGTGGCTCTGATTGCCTGGACAACCACACCCTGGACACTGCCAAGCAACCTGTCTCTCTGTGTCAACCCGGAGATGTTGTATGTGAAGGTCAAAGATAACTCCACAGAGAAGACCTACATCATGATGGAGGCCAGGCTGGCAGCGCTGTTTAAG
TCAGAGAGCGAGTACACTGTTCTAGAC------AGATTTCCTGGCAAGACGCTGAAAGGAAAAAAATACAAACCACTTTTTTCATATTTTGCCAAGTGTGGGGATAAAGGAGCTTTCCAGGTTTTGGTGGATAACTATGTCAAGGAAGAAGAGGGCACTGGAGTCGTTCACCAGGCACCG
TACTTTGGAGCTGATGATTACAGGGTGTGCACGGAATTCAACATAATCCAGAGGGACCAGGCTCCTATCTGCCCTGTGGATGCCTCAGGCTGCTTCACTTCAGAGGTCACTGACTTTGCAGGACAGTATGTCAAAGATGCTGACAAGAATATCATCAAGTGGCTGAAGGAGAAAGGTCGC
CTTGTTAATGCCAGCTCTTTCAAGCATAGTTATCCCTTCTGCTGGAGGTCTGACACACCTCTGATCTACAAAGCTGTGCCAAGCTGGTTTGTCCGAGTAGAGCACATGGTGGAGAAGCTACTGAACAACAACGACAGATGCTACTGGGTTCCAGAGTTCGTACGTGAGAAGCGTTTTGGG
AACTGGCTGAGAGACGCTCGCGACTGGGCCATTTCAAGGAACCGGTACTGGGGCACACCCATCCCTCTCTGGGTCAGCGACGACTTTGAGGAGGTGGTGTGCATCGGCTCCATTGCAGACCTGGAGCAACTGACCGGAGCAAAAGTAGCCGATCTGCATCGGGAGAGCATCGACGGTCTG
ACGATCCCATCACGGTGCGGAAAGGGCGTGCTGCGGAGGATCAGCGAGGTCTTCGACTGCTGGTTTGAGAGTGGCAGCATGCCTTATGCCCAGGTCCATTACCCCTTTGAAAACAGAAAGGAGTTTGAGGACACTTTTCCAGCCGACTTCATCGCTGAAGGCATTGATCAGACCAGAGGA
TGGTTCTACACCCTGCTGGTGCTCTCCACTGCTCTGTTTGGGAAGCCGCCCTTCAAAAATGTCATTGTTAATGGATTAGTACTTGCCAGCGATGGACAGAAGATGAGCAAGCGCAAGAAGAACTACCCAGATCCAGGACTGATAGTACAGAACTACGGAGCTGATGCCCTCAGGCTGTAC
CTCATCAACTCTCCTGTTGTGAGAGCCGAGAACCTGCGGTTCAAGGAGGAAGGAGTGAGGGATGTGTTGAAGGATGTCTTCCTTCCCTGGTATAATGCCTATCGCTTCCTGGTGCAGAACGTACAAAGATTACAGAAGGAAGAAGACAATCAGTTTCTGTACAATGAGAACACAGCCAAG
CAGAGTGACAACATCATGGACAACTGGATTCAGTCTTTTACCCAGTCGCTGATCCAGTTCTTCAAAGCAGAGATGGATGCTTATCGCTTATACACTGTGGTGCCTCGCCTGGTCAAGTTTGTGGACATGCTTACCAACTGGTACGTCAGGACCAACAGACGCCGGCTGAAGGGAGAGAGT
GGGACACAGGACTGCCTGTGGGCACTGGAAACCCTCTTCAGCGTTCTGTTCTCCATGTGCAGGCTGATGGCTCCTTTCACACCCTTTATTACAGAGATGATGTACCAAAATCTGCGCCACCTCATTGACCCTGACGCTGTGGAAGAGAAGGATGCTGGCAGCATTCACTATCTGATGCTG
CCTCAAGTAAGAGAGAGTCTGATTGACAAGCGCATCGAGAGCGCTGTGTCCCAGATGCAGTCTGTGATCGAGCTGGGCAGAGTGATTCGAGACAGGAAGACCATGCCCATCAAGTATCCACTGAAGGAGGTGGTAGTTATTCACCAGGACCCTGAGGCTCTGAAAGACATCCAGTCCCTG
CAGAAATACATCCTGGAAGAACTAAATGTGCGACAGTTGACGCTGTCGACGGACAAGGATAAATATGGCATTCGCCTCCGTGCTGAGCCAGATCACATGGTGCTGGGAAAGAGACTGAAGGCTGCCTTTAAGGCCATCACTGCCTCCATCAAGGAGCTTACCAGCGAACAGCTAGAGGTC
TTCCAGAAGACGGGATCCATCGTGGTGGATGGCCATGAGCTTCATGAAGAAGACCTGAGATTGATGTACACCTTCAACCAGGCGTCTGGCTCTGCTGCTCAGTACGAAGCTCACTCTGACTCTCAGGTGCTGGTGCTGTTGGACGTCTCCCCTGACCAGTCCATGGTGGACGAAGGTGTT
GCCCGGGAGGTTATCAATCGCATTCAGAAACTGCGGAAGAAGGCCCATTTGGTCCCGACAGATGAGATAAAGGTGTTCTACCGCTGCCAGCCTGAGGGGGATTACTTGAACTCTGTGGTCCAGGCTCACACTGACTTCATAATGGGCACCATCAAGTCTCCTCTGCTGCCCTTCCCTGTT
CCCAAGGCTGCCAGTGTCATCATATCAGAAAACACCCAGCTAAAAAACTCGGATTTGGAGTTGACCATAGTGAAGGGATCCTCA---------GCT---CAAGCCCCTCTAACCGGACCGGCCTGCACCTACGTAAACCTGAGGGTCAGCGTCAACAACAAAGAGAAAGATGGGGTGGTG
CTCTTGGAGAACCCCAGAGGGGATAACAAACTGGACCTGGACAAGCTGAGGAAAGTTTGCAGCAGCATCTTTGGGACTAATAACACTCAGCTCAGGTTCTTCAGTGGTGGAACTGAGTTGACCAACAAAATGGACCTCCAGGCTCTGAACGGGAAAACTTTGACAGTGACTCAA---GGC
TCTTCATCTCCTGGCCCTGCACTCACTGCTAACACCCTCCCGTGTCCATATGTGAACTTGCTGCTCTGCAATGCACAACCATCTGAATGTCTAACTGGAAGAGCAGCGACTCTGCTGCTGGCTAACCCGGTGGGCCAGAATGGACTCGACTACTCAGGCCTGCTCTCCGAGGCCTCCAAG
GTGTTTGGGCTGCGTGGCAGACGGTTCAAACTCTACCTGGACCAGGATCTCACCCAGGAGCTGCCAGCCGATTCAACAGTTAAAACTCTTGACACCAAAACGCTGTTTGTGAGAGTTCTTCCAACCACTGCTGAAGCA
>anchovy.25027_ANCH
------------------------------------------------------------------------------------------------ATGGTGGAACCAGTGCCTGAATCCATCAACTTCCCCTTGGAGGAAGACAAGGTCCTCAAGTTCTGGAAGGAGAAGGACTGCTTT
CAGGAGTGTCTGAAGCAATCCAAGAACCGACCCAAATACACCTTCTATGATGGGCCTCCATTTGCCACTGGTCTGCCCCACTATGGCCACATCCTGGCCGGCACCATTAAGGACATTGTCACCAGGTTCGCACATCAGAGCGGCTTCCATGTAGACCGCAGATTCGGCTGGGATTGCCAC
GGACTGCCTGTGGAATATGAGATTGATAAGACCTTGGGCATCAAGGGGCCTGAGGACGTGGCCAAGATGGGCATCGCCGAATACAACAAGCAGTGCAGGAACATCGTCATGAGATACTCCAACGAATGGGAGATATCTGTAACACGAATGGGCCGATGGATTGACTTCAAGAATGACTAC
AAGACCCTCTATCCATGGTTTATGGAGACAGTCTGGTGGGTGTTTAAGCAGCTCTATGACAAAGGCATGGTCTACAGAGGAGTGAAGGTCATGCCGTTCTCCACCGCCTGCAACACTCCACTGTCCAACTTCGAGTCCCACCAGAACTACAAGGATGTCCAGGACCCATCTGTCATCGTC
AACTTCCCATTGGTGGAGGAGGATGCGGTCAGCCTCATCGCCTGGACGACCACCCCCTGGACCCTGCCTAGCAACCTGGCCCTCTGCGTCAACCCTGAGTTCATCTATGTCAAGGTCAAAGATAACGCCACTGGGAAGATCTACATCATGATGGAGGCTCGCCTCGTGGCCCTCTTCAAG
ACTGAGGCCGAGTACACCCTGCTGGAC------AAGTTCCCTGGTAAGACCCTGAAGGGGAAGCGCTACAAGCCCCTCTTCGACTACTTCAGCAGGTGTAAGGATAGTGGAGCCTTCCAGGTGGTGTTGGATAACTATGTGCGAGAGGAGGAGGGTACGGGTGTGGTCCACCAGGCTCCA
TACTTTGGCGCTGACGATTACCGCGTCTGCATGGACTATGACATCATCCAGAGAGACGCCGCCCCGATCTGCCCCGTGGACGCCTCTGGCTGCTTCACTGCCGAGGTCACAGACTTTGTCGGCCAGTATGTCAAGGACGCTGACAAAAACATCATCAAGTGGCTGAAGGAGAAGGGACGT
CTCGTGAACGCCAGCTCCTTCAAGCATAGTTACCCATTCTGCTGGAGGTCGGACACGCCGTTGATCTACAAGGCAGTGCCCAGCTGGTTTGTGCGTGTTGAGCACATGGTGGACAAACTCCTGGACAACAACAGCAAATGCTACTGGGTGCCGGAGTTTGTGCGGGAGAAGCGCTTCGGA
AACTGGCTGCGTGACGCTCGTGACTGGGCCATCTCTCGTAACCGCTACTGGGGTACCCCCATCCCACTCTGGGTCAGCGACGACTTCGAGGAGGTTGTTTGTGTGGGCTCCATGGCAGAGCTGGAGGAGTTGAGTGGAGTGAAAGTAACTGATCTGCATCGGGAGAGCATTGACGGCCTG
ACCATCCCGTCGCGCTGTGGCAAGGGGCAGCTGAGGCGAGTGACTGAGGTGTTTGACTGCTGGTTCGAGAGTGGCAGCATGCCCTACGCCCAGGCCCACTACCCCTTCGAGAACCGACGGGAGTTCGAGGACACCTTCCCTGCCGACTTCATCGCAGAGGGCATTGACCAGACCAGAGGA
TGGTTTTACACCTTGTTGGTGCTGTCCACTGCCCTGTTTGGCAGACCGCCCTTCAAAAATGTGATCGTGAACGGACTGGTGCTGGCCAGTGACGGACAGAAGATGAGCAAGAGGAAGAAGAACTACCCCGACCCCGGCGTCATCGTGCAGAGCTACGGCGCTGACGCACTGAGACTGTAT
CTGATCAACTCTCCGGTGGTGCGTGCTGAGAACCTGCGCTTCAAGGAGGAGGGGGTGAGGGACGTGCTGAAGGATGTCTTCCTGCCCTGGTACAACGCCTACCGCTTCCTGGTGCAGAACGTGCAGAGGCTGCAAAAGGAGGAAGGCATCCAGTTCCTCTACAACGAGAACACTGCCAAG
ATCAGTGAGAACATCATGGACAAGTGGATCCAGTCCTTCACCCAGTCTCTCATCCAGTTCTTCAAGGCTGAGATGGATGGGTACCGGCTGTACACCGTGGTTCCCAGGCTGGTGAAGTTTGTGGACATGCTCACCAACTGGTACGTGAGGACCAATCGCAGGCGCCTTAAGGGTGAGAGT
GGGACGGAGGACTGCCTGTGGGCGTTGGAGACTCTCTTCAGCGTGCTCTTCTCCATGTGCCGACTGATGGCTCCCTTCACCCCTTTCATCACCGAGATGATGTACCAGAACCTGAGACATCTGATCGACCCCTCGTCTGTGGAGGAGAAGGACAGCAGCAGCATCCACTACCTCATGCTG
CCCCATGTCAGGGAGTCATTGATTGACAAGCGCATCGAGAGCGCTGTCTCCCAGATGCAGTCCGTCATTGAGCTGGGCCGCGTCATCCGAGATAGGAAAACCATGCCTGTGAAGTACCCCTTGAAGGAAGTGGTGGTGATCCACCAGGACTCTGAAGCTCTCCAAGACATCAAGTCCCTG
CAGAAATACATCCTGGAGGAGCTGAACGTGCGCCAGCTGACACTGTCCACCGACAAGGACAAGTATGGCATCCGTCTGCGGGCAGAGCCGGACCACATGGTGCTGGGCAAACGTCTGAAGGGGGCCTTCAAGTCCATCACCGCCTCAATCAAGGAGCTCAAGAGCGAGCAGCTGGAGGCC
TTCCAGAAGACAGGCTCCATTGTGGTAGATGGCCATGAGCTGCATGAGGAGGATCTGCGTCTGATGTACACCTTCGACCAGACGTCCGGCTCGGCCACCCAGTATGAGGCCCACTCGGACGCCCAGGTGCTGGTGCTGCTGGATGTGACTCCAGACCAGTCCATGGTGGACGAGGGAGTC
GCCCGCGAGGTCATCAACCGCATTCAGAAACTACGTAAAAAGGGCCACCTGGTCCCCTCTGACGAGATCACGGTGTACTACAGCTGCAAGCCTCAGGCAGACTACCTGGACAAAGTCATCCAGGCCCACACAGACTTCATCCTGGCCACCACCAAGGCCCCCATGAAGCCATACCCTGTA
CCCAACACTGCCAGCGTCATTGTGCAGGAGATCACTCAGTTGAAGGGCACAGATCTGGACCTGACCATAGTGAAGGGAGCGGCT---------GTGTGCAAGGCGCCCATCAATGGTCCCGCCTGCTCCTACGTCAACCTCCGGCTGCAGCTGGGTAACAAGGAGCAAGAGGGAGTAGTT
CTGTTGGAGAACCCCAAGGGAGACAACAAGCTGAGTCCTGAGCGGCTGAAGCTGGTGTGCCAGAGTCTGTTCGGCCAGAACAACGCCAACCTCACACTCACCAGTGGGGGACGCGAGTTAAGTGTGAAGAGCGATGTGTCTGCGCTGGCTGGGCAAACCCTGCTGCTGTCGTCCAACGGT
GTCTCCAGC------GCCGCTCCCTCCTCCAGCACACTGGCCTGCCCCTACGTCAACCTCCAGCTCTGCAACGCACAGCCTGCAGAATGCCAGAGTGGCGACGTGGCAACGCTACTGCTGGCCAATCCGGTGGGGCAGAACGTCCTGACGCACGGCAGCCTGCTGACCGAGACCGGCAAA
GTGTTTGGCCTCCGCAGCCGCAGACTGAAGCTGTACCTGGACCAGGACCTCACACAAGAACTCACAGACCACTGTCCTATGAAGACCTTGAACAACAAGACCCTGTTTGTCCGAGTGCTACCAACAACAGCAGAAGCT
>ENSTRUP00000017335_TRUB
------------------------------------------TAT------AGTATAACACTGGAAAGACACTTCCGGCGGTGGTTGACATACACCATGGTGGAGCCAGTGTCTGAGTCCATTCACTTCCCCTCTGAGGAGGAGAAGATCATGCAGTTCTGGAAGGAAAAGGACTGTTTC
CAGGAATGTCTCAAGCAGTCCAAGAACAGGCCAAAGTACACCTTTTACGACGGTCCGCCTTTTGCGACGGGTTTACCTCACTATGGGCACATCCTAGCCGGCACCATCAAGGACGTGGTCACTCGCTTCGCCCATCAGAGCGGTTTCCATGTGGAGCGGCGATTTGGCTGGGACTGCCAC
GGCCTGCCTGTGGAGTACGAGATCGATAAGACATTGGGGATCAAAGGGCCTGAAGATGTGGCAAAGATGGGCATTGCTGAGTACAACAATCAGTGCAGAGGCATCGTCATGAGATATTCCAACGAGTGGGAGTCCTCAGTGAAGCGGATGGGAAGGTGGATCGACTTTAAGAATGACTAC
AAGACTCTCTATCCATGGTTTATGGAGACTGTCTGGTGGGTGTTCAAACAGCTGTACGACAAAGGGCTGGTGTACAGAGGGGTCAAGGTCATGCCATTCTCCACAGCCTGCAACACCCCATTGTCTAATTTTGAGTCCCACCAGAACTACAAGGATGTTCAGGATCCGTCTGTCATCGTC
AACTTCCCATTGGTTGGGAATGAGGAAGTGGCTCTGATCGCCTGGACAACCACACCGTGGACACTGCCAAGCAACCTGGCCCTCTGTGTCAACCCGGAGATGTTGTATGTCAAGGTCAAAGATAACTCCACAGAGAAGACCTACATCATGATGGAGGCCAGGCTGGGAGCTCTCTTTAAA
TCAGAGAGCGAGTACACTGTTGTAGACAGAATTAGATTTCCCGGCAAGATGCTGAAAGGAAAAAAATACAAACCTCTTTTCCAGTACTTTTCCAAGTGCGGGGATAAAGGAGCGTTCCAGGTTGTGACGGATAACTATGTGAAGGAAGAAGAAGGCACCGGAGTTGTTCACCAGGCCCCC
TACTTTGGAGCTGATGATTACAGGGTGTGCACTGAGTTCAACATTATCCAGAGGGACCAGGCTCCTATCTGCCCTGTGGATGCCTCGGGCTGCTTCACTTCAGAGGTCACTGACTTTGCAGGACAGTATGTCAAAGATGCTGACAAGAATATCATCAAGTGGCTGAAGGAGAACGGTCGG
CTCGTCAATGCCAGCTCCTTCAAGCATAGTTATCCCTTCTGCTGGAGGTCTGACACACCTCTGATCTACAAAGCTGTGCCAAGCTGGTTTGTCCGAGTGGAGCACATGGTGGAAAAGCTACTGGACAACAACGGCAAATGCTACTGGGTTCCAGAGTTTGTACGTGAGAAGCGTTTTGGG
AACTGGCTGAGGGATGCACGCGACTGGGCCATTTCAAGGAACCGCTACTGGGGAACCCCCATCCCTCTCTGGGTCAGCGACGACTTTGAGGAGGTGGTGTGCATCGGCTCCGTTGCAGATCTGGAGGAACTGACCGGAGTAAAAGTAACCGATCTGCATCGGGAGAGCATCGACAGTCTG
ACCATCCCATCGAGGTGTGGAAAGGGCGTGCTGCGGAGGGTCAGCGAGGTCTTCGACTGCTGGTTTGAGAGTGGCAGCATGCCTTATGCCCAGGTCCATTACCCCTTTGAAAACAGGAAGGAGTTTGAGGACACTTTTCCGGCCGACTTCATCGCTGAAGGCATCGACCAGACCAGAGGA
TGGTTCTACACCCTGCTGGTGCTCTCCACTGCTCTGTTTGGGAAGCCGCCCTTCAAAAATGTCATCGTTAATGGATTAGTACTTGCAAGCGATGGACAGAAGATGAGCAAGCGCAAAAAGAACTACCCAGATCCAGGACTGATAGTGCAGAACTATGGGGCCGATGCCCTCAGGCTGTAC
CTCATCAACTCTCCTGTGGTGAGAGCTGAGAACCTGCGGTTCAAAGAGGAAGGAGTGAGGGACGTGTTGAAGGATGTCTTCCTGCCCTGGTATAATGCTTATCGCTTCCTGGTGCAGAACGTACAAAGATTACAGAAGGACGAAGATATTCAGTTCCTGTACAATGAGAACACGGCAAAG
CAGAGCGACAACATCATGGACAAATGGATCCAGTCTTTCACCCAGTCGCTGATCCAGTTCTTCAAAGAAGAGATGGACGCTTATCGCCTGTACACTGTGGTGCCTCGCCTGGTCAGGTTTGTGGACATGCTCACCAATTGGTACGTCAGGACCAACAGACGCCGGCTGAAGGGAGAGAGT
GGGACAGAGGACTGCCTGTGGGCACTGGAAACCCTCTTCAGCGTTCTGTTCTCCATGTGCAGGCTGATGGCTCCTTTCACACCCTTCATTACAGAGATAATGTACCAAAATCTGCAGCACCTCATTGACCCCGTCTCTGTGGAAGAGAAGGACGCTACCAGCATTCACTATCTAATGCTG
CCTCAAGTAAGGGAGAGTCTGATTGACAAGCGCATCGAGAATGCTGTGTCTCAGATGCAGTCTGTGATCGAGCTGGGCAGAGTGATTCGAGACAGGAAAACCATGCCCATTAAGTACCCACTGAAGGAGGTGGTGGTTATTCACCAGGACCCAGAGGCTCTGAAAGACATCCAGTCGCTG
CAGAAATACATCCTGGAAGAACTAAATGTGCGGCAGTTGACGCTGTCGACAGACAAGGACAAATATGGCATTCGTCTCCGAGCCGAGCCAGATCACATGGTGTTGGGAAAGAGACTAAAGGGTGCCTTTAAAGCCGTCACTGCCTCCATCAAGGAGCTCACCAGCGAACAGCTCGAGGTC
TTCCAGAAGACAGGATGCATCGTAGTGGACGGTCACGAGCTTCACGAAGAAGACCTGAGGCTGATGTACGCCTTCAACCAAGCGTCTGGCTCTGCTGCTCAGTATGAGGCTCACTCTGACTCTCAGGTGCTGGTGCTGCTGGATGTCTCCCCTGACCAGTCCATGGTGGATGAAGGTGTT
GCCCGGGAGGTCATCAATCGCATTCAGAAACTGAGGAAGAAGGCCCATTTGGTGCCCACAGATGAGATCAGTGTGTACTACCGCTGCCAGCCTGAGGGGGACTACTTGAACTCTGTGGTCCAGGCTCACACTGACTTCATCATGGGCACCACCAAGGCTCCTCTGCTGCCCTTCCCTGTT
CCCAAGAGAGCCAGTGTCATCATAGCAGAGAAGACTCAGCTGAAAAACTCCGACTTGGAGTTGACCATAGTAAAGGGATCCTCT---------GCT---CAAGCTCCTCTCAACGGACCGGCGTGCGCCTACGTGAACCTGAGGCTCCACGTCAACAACAAAGAGACAGAGGGAGTGGTG
CTGTTGGAGAACCCCAGAGGGGACAACAGGCTGGACCTGCACAAGCTAAGGAAAATTAGCAGCAGCATCTTTGCTACGAACAACACTCAGCTCAAGTTCTTCAGTGGAGGAACCGAGTTGACCAACAAAATGGACCTCCTGGCTCTGAACGGGAAGACTTTGACAGTGACTCAA---GGC
TCTTCATCTCCTGGCCCTGCACCCACAACCAGCAGCCTCTTGTGTCCATATGTGAACTTGCTGCTCTGCAACGCACAACCATCTGAATGTCTAACTGGAGTGGCGGCAACTCTGCTGCTGGCCAACCCAGTGGGCCAGAATGGACTCGACTTCTCGGGCCTGCTCTCCGAGGCCTCCAAG
GTGTTTGGACTACGTGGCAGACGACTCAAACTCTACCTGGACCAGGATCTCAGCCAGGAGCTGCCTGCCGATTCCTCAGCAAGAACCTTAGACAGCAAAACGCTGTTTGTTAGAGTTCTTCCAACAACCGCTGATGCC
>ENSDARP00000009149_DRER
------------------------------------------------------------------------------------------------ATGGTGGAAGCAGTGCCAGAGTCCATCCACTTCCCCACTGAGGAGGAGCAAATCCTGCAGTTCTGGCAGAAGAACGACTGTTTC
CAGGAGTGTCTGAAGCAGTCAAAGAGCCGGCCCAGGTTCACGTTCTACGACGGGCCGCCCTTCGCCACAGGTCTGCCTCACTATGGTCATATTCTGGCGGGAACCATCAAGGACATCGTGACGCGATTCGCTCATCAGAACGGCTTCCACGTGGAGCGGCGCTTCGGCTGGGACTGCCAT
GGCCTGCCGGTGGAGTATGAGATCGATAAATCTCTGAACATCAAAGGACCCGAGGATGTGATGAAGATGGGCATCGAGGAGTACAACAAACAGTGCCGGAGCATCGTCATGAGATATGCTGATGAGTGGGAGAACTCGGTGAGGCGGATGGGGCGCTGGATTGACTTCAGGAACGACTAT
AAGACCCTCTACCCCTGGTTCATGGAGACTGTGTGGTGGGTGTTTAAGCAGCTGTATGACAGTGGTCTGGTGTACCGCGGGGTGAAGGTGATGCCGTTCTCCACCGCCTGCAACACTCCGCTCTCCAACTTTGAGGCCAATCAGAACTACAAGGATGTGCAGGACCCGTCAGTGATCGTC
AATTTCCCGTTGCTGGAGGATCCGTCTGTCAGCTTGATCGCCTGGACCACCACACCCTGGACCCTCCCCAGCAACCTGGCACTCTGCGTCAACCCAGAGCTCATCTACGTCCGGGTCAAAGACAACAGCTCACAGAAGATCTACATCATGATGGAGGCCAGACTCGTCGCTCTCTTCAAG
TCTGACTCTGAATACACCATTCTGGAG------CGATTTCCTGGCAAGACTCTGAAGGGCAAAAAATACAAGCCTCTTTTCGAGTACTTCATCAAGTGTAAGGAGACCGGTGCCTTCTCGGTAGTGATGGATAATTATGTTCGTGATGATGACGGTACAGGAGTCGTCCATCAGGCCCCG
TACTTCGGAGCTGATGATTATCGTGTGTGTATGGAGTATGACATCATCCAGAGAGACTCCGCCCCCATCTGCCCGGTCGACCCATCTGGCATATTCACTCCGGAGGTCACACACTTCGCCGGACAGTATGTGAAGGATGCAGACAAAAACATCATCAAGTGGCTGAAGGAGAACGGACGT
CTGGTGAGCGCCAGCTCCTTCAAGCACAGCTACCCGTTCTGCTGGAGGTCGGACACGCCGCTGATCTACAAAGCAGTGCCCAGCTGGTTTATAAGGGTGGAGCACATGGTGGAGAAACTTCTGGACAACAACAGCAAGTGCTACTGGGTGCCAGAGTTTGTGAAGGAGAAGCGTTTCGGG
AACTGGCTGAGGGACGCCAGGGACTGGGCGGTGTCCCGCAACCGCTACTGGGGCACACCTATCCCTCTGTGGGTCAGTGACGACTTCGAGGAGGTGGTGTGTGTGGGATCCATGGCGGAGCTGGAGGAGCTGACGGGAATTAAAGTCACTGATCTCCACCGAGAAAGCATTGACGGCCTC
ACCATCCCCTCTCGCTGTGGGAAAGGGCAGCTCCGGCGGGTTTCGGAGGTGTTCGACTGCTGGTTCGAGAGCGGCAGTATGCCCTACGCTCAGGTGCACTACCCGTTTGAGAACAGGCGCGAGTTCGAAGACGCATTCCCTGCAGACTTCATCGCAGAGGGCATCGACCAGACCAGAGGA
TGGTTCTACACGTTACTCGTGCTCTCGACGGCTCTGTTTGGGAAACCGCCATTCAAGAACGTGATCGTCAACGGTTTGGTTTTGGCCAGTGATGGGCAGAAAATGAGCAAGCGGAAGAAGAATTACCCCGACCCCGGACTCATCGTGCAGAGCTACGGTGCAGACGCACTACGGCTGTAT
CTGATCAACTCTCCTGTGGTTCGAGCTGAAAACCTGCGCTTCAAAGAGGAAGGAGTTCGAGATGTGCTGAAAGACGTCTTCCTACCCTGGTACAATGCATACCGGTTCCTGGTGCAGAACGTCCAGAGACTGCAGAAGGAGGAAGGCGTTGAGTTCCTGTACAACGAGAGGACGTCCAGC
GTCAGCAACAACATCATGGATAAATGGATCCAGTCTTTCACACAGTCACTCATTCAGTTCTTCCGGGACGAGATGGGAGCCTACAGACTCTATACTGTGGTGCCCAAGCTTGTCAAGTTTGTGGATATGCTCACTAACTGGTACGTGCGGATGAACCGCCGGCGGCTGAAGGGTGAAAGT
GGTTCTGAGGACTGCGTTCGTGCTCTGGAAACCCTCTTCAGTGTCCTGTTCTCCATGTGCAGACTGATGGCTCCGTTCACTCCGTTTATAACCGAGCTGATGTACCAGAACCTGCGGCACCTGCTGGACCCGGCAGCAGTGGAGGAGAAGGACACCGGCAGCATACACTACCTCATGCTG
CCACAAGTCAGGGAGTCTCTGATTGACCAGCGTATTGAGAGTGCGGTGTCTCGGATGCAGTCGGTCATTGAGTTGGGTCGTGTAATCAGAGACAGGAAGACTCTGCCCATCAAGTATCCGCTGAAGGAGGTGGTGGTCATCCATCAGGACCCAGAGGCTCTCACTGATATCCAGTCCCTG
CAGAACTACATCCTGGAGGAGCTGAACGTGCGCCAGCTCACTCTCTCCACTGATAAGGACCGATACGGCATCCGTCTGCGGGCCGAACCCGATCACATGGTGCTGGGCAAACGGCTGAAAGGAGCCTTTAAATCCGTGACCGCGTCCATCAAAGAGCTGAAGAGTGAAGAGCTGGAGGAG
TTCCAGAAGACAGGTTGTATAGTGGTGGATGGTCATGACCTGCGTGAGGAGGATCTGCGTCTTATGTACACCTTCGATCAGTCGTCTGGATCCGCGTCTCAGTACGAGGCTCACTCAGACGCTCAGGTGCTGGTTCTGCTGGACGTCACGCCGGATCAGGCCATGCTGGACGAAGGAGTG
GCCCGAGAGGTCATCAACCGCATCCAGAAACTGCGTAAGAAGGGTCACCTGGTGCCGTCAGATGAGATCACGGTGTTCTACCGCTGTCAGCCGGCTGGTGAATATCTGCATCAGGTGATT---GGGCACACAGACTTCATCCTGGCCACCACTAAAGCTCCGCTCAGAGCGTACCCCGTG
TGTCCCAACGCCAGCGTCATCGTGCAGGAGAACACACAGCTGAAGGGCTCAGATCTGGAGTTGACTATCGTGCGAGGCTCCTCCTCTTCCTCCGTCTGCAGGGCTCCTGTGAGCGGCTCGGCGTGTGCGTTTGTGAACCTCAGAGTGTCGCTCAAAGATAAACAGCAGGACGGTGTGGTT
CTGCTGGAGAACCCCAAGGGAGACAACAGACTGGACCTGGAGCAGCTGAAGAGGATCTGCTGCAGTGTGTTCGGCCTCAACGGAGCTCCAGTCTCCATATTCAACGGCAAGACAGCACTCAGCAGCAGCACTGATCTGCTGTCTCTGAGCGGCAGGACTCTGACTGTGAGCTCGGCTGCG
GGTTCGAGTCCTGCAGATGTGAGCAGCTCCGAGTCTCTGCTGTGTCCGTATGTGAACCTGCAGCTCGTCAACGCCAGTCCTGCAGAGTGTCGGACTGGAGACGTGGCGACGCTGCTCCTGATGAACCCTGAGGGTAAAAACCTCCTCCAGTTCTCAGATCTGCTGAGAGAAACGGCTAAA
GTGTTCGGTCTGAGAGGAAGAAGACTGATGCTCTACACTGATCCACAGCTCACTGCAGAGCTGAAGGCG---TCCTCTATGAAGACTCTGAACTCGAAGACGCTCTACGTGAAGGTTCTTCCAACAACAGCAGAAGCG
>ENSGACP00000009432_GACU
---------------------------------------------TTGGTAGACGCC---------------------------------------ATGGTGGAGCCAGTTCCTGAGTCCATCAATTTTCCCTCAGAGGAGGAGAAGATCCTGCAGTTCTGGCAAAAGAAGGACTGCTTC
CAGGAATGCCTCAAGCAGTCCAAGAACAGGCCCAAGTACACCTTCTACGATGGCCCTCCTTTTGCCACTGGTCTACCCCACTATGGGCACATCCTGGCCGGCACCATAAAGGACATTGTTACTCGCTTTGCTCACCAGAGCGGCTTCCATGTGGACCGGCGCTTTGGCTGGGACTGTCAC
GGCTTGCCTGTGGAGTATGAGATTGATAAGACTTTGGGGATCAAAGGGCCCGATGATGTGGCCAAGATGGGCATTGCGGAGTACAACCAGCAGTGCAGAAACATTGTCATGAGATACTCAAACGAGTGGGAGAGTTCAGTGACACGAATGGGAAGGTGGATTGACTTTAAGAACGACTAC
AAGACTCTCTACCCATGGTTTATGGAGACTGTCTGGTGGGTGTTCAAACAGCTGTACGACAAGGGTTTGGTTTACCGTGGAGTCAAAGTCATGCCTTTCTCAACCGCCTGCAACACCCCCCTGTCCAACTTTGAGTCCAACCAGAACTACAAGGACGTTCAGGACCCGTCTGTGATTGTC
AACTTCCCGCTGGTGGGGAATGAAGACGTGGCTTTGATCGCCTGGACGACAACACCTTGGACACTGCCAAGCAACCTGGCCCTCTGTGTCAACCCGGAGTTCATATATGTCAAGGTCAAAGATAACGCCACAGAGAAGACCTACATTTTGATGGAGGCCAGGCTGGGAGTTCTGTTTAAG
ACAGAGAGCGAGTACACTCTCCTCGAC------AAATTTCCTGGCAAGACGCTGAAAGGGAAGAAATACAAGCCTCTTTTTGAGTACTTTGCTGAGTGTGGGGAGAAAGGAGCCTTCCAGGTGGTGATGGATAACTACGTCAAGGAGGAAGAGGGCACGGGAGTGGTTCACCAGGCACCT
TACTTTGGAACTGATGATTACAGAGTGTGCACCGAATACAAGATCATCCAGAGGGACCAGGCTCCTATCTGCCCCGTGGACGCCTCGGGCTGCTTCACTGCAGAGGTCACTGACTTTGTGGGACAGTATGTCAAAGATGCCGACAAAAACATCATCAAGTGGCTGAAGGAGAAGGGTCGC
CTTGTCAATGCCAGCAGTTTCAAACATAGTTACCCTTTCTGCTGGAGGTCTGACACGCCTCTGATCTACAAAGCTGTCCCCAGCTGGTTTGTTCGAGTGGAGCACATGGTGGAGAAACTACTGGACAACAACAGCAAATGCTACTGGGTTCCTGAATTTGTGCGGGAGAGGCGTTTCGGG
AACTGGCTGAGAGACGCCCGGGACTGGGCGATTTCCAGGAACCGCTACTGGGGCACACCGATCCCTCTCTGGGTCAGCGACGACTTTGAGGAGGTGGTGTGCGTCGGGTCCATAGCTGAACTGGAGGAACTGACCGGAGTCAAAGTAACTGATCTGCATCGGGAGAGCATCGACGGTCTG
ACCATCCCATCGCGGTGCGGTAAGGGCACCCTGCGGAGGATCACCGAGGTGTTTGACTGTTGGTTTGAGAGCGGCAGCATGCCGTATGCCCAGGCCCACTACCCCTTTGAAAACAGGAAGGAGTTTGAGGACACCTTTCCCGCAGACTTCATCGCAGAGGGCATTGACCAGACGAGGGGC
TGGTTCTACACCCTGCTGGTGCTCTCCACAGCGCTGTTTGGAAAACCGCCATTCAAGAATGTCATTGTCAACGGATTGGTGCTTGCTGGCGATGGACAGAAGATGAGCAAGCGCAAGAAGAACTACCCGGATCCAGGACTAGTAGTGCAGCAATATGGAGCTGATGCCCTCAGACTCTAC
CTCATCAACTCGCCGGTGGTGAGAGCAGAGAACCTGCGTTTCAAAGAGGAGGGCGTGCGAGACGTCTTGAAGGATGTCTTCCTGCCGTGGTACAATGCCTATCGCTTCCTGGTACAGAACGTACAAAGGTTACAGAAGGAGGAAGGGATTCAGTTCCTGTACAACGAAAACACAGCGAAG
CAGAGTGACAACATCATGGACAAATGGATTCAGTCCTTCACGCAGTCCCTTATCCAGTTCTTCAAGGCGGAGATGGACGCTTACCACCTGTACACTGTCGTTCCTCGCCTGGTCAAGTTTGTGGACATGCTCACCAACTGGTATGTGAGGACCAACAGACGCCGTCTCAAGGGAGAGAGC
GGCACTGAGGACTGCCTGTGGGCGCTGGAAACCCTCTTCAGTGTTCTGTTCTCCATGTGCAGGCTGATGGCTCCGTTTACACCCTTCATTACAGAGACGATGTACCAAAATCTCCGTCACCTCATCGATCCCGCCTCTGTCGAAGAGAAGGACAGCGGCAGCATCCACTATCTCATGCTG
CCCCAAGTCAGGGAGACTGTGATTGACAAGCGCATTGAGAGCGCAGTCTGCCAGATGCAGTCTGTGATTGAGCTGGGCCGAGTGATCCGAGACCGGAAGACTCTGCCCGTTAAGTACCCATTGAAGGAGGTGGTAGTTATTCACCAGGACCCAGAAGCTCTGAAAGACATTCAGTCTCTG
CAGAAATACATCCTGGAAGAGCTTAATGTGCGACAGTTGACACTGTCATCCGACAAAGACAAGTACGGCATCCGTCTGCGAGCCGAGCCGGACCACATGGTGCTGGGCAAGAGACTGAAGGGGGCCTTCAAGGCCGTCACCGCTTCCATCAAGGAGCTCACCAGTGAACAGCTAGAGGTC
TTCCAGAAGACGGGATCCATCCAAGTGGACGGCCATGAGCTTCACGAGGAGGACCTGAGACTGATATACACCTTCAACCAGAGCTCCGACTCTGCAGCGCAGTACGAGGCGCACTCCGACGCACAGGTCCTTGTCCTGTTGGATGTCTCCCCGGACCAGTCCATGATGGATGAAGGCGTC
GCCCGAGAGGTCATCAACCGCATTCAGAAACTACGCAAGAAGGGTCATTTGGTGCCATCAGATGAGATAACTGTGTACTACCGCTGCCAGCCGGAGGGGCAGTACTTGGACTCAGTGATCCAGGCTCACACTGACTTCATCCTGGCCACCACCAAGGCTCCACTGTTGCCCTTCCCCATC
CCCAAGCCCGCCAGCGTCATCATCGAGGAAAAGACTCAGCTGAAGGGCTCAGACTTGGACTTAGCCATAGTAAAGGGATCTTCA---------GCCCCGCAGGCTCCTTTAAATGGGCCGGCTTGCACCTTTGTGAATGTCAGGGCAAAGGTCAACAACAAAGAACAAGAGAGGATGGTG
CTGTTGGAGAACCCGAAAGGCGACAACAAACTTGACTTGGACAAACTGAAGAAAGTGTGCAGCAGCATCTTTGGAACCAATTACACCCAACTCCGATTGTTCAATAGCTCTTCTGAGTTGACCAGTAAAATGGACCTTCAGGCTTTGAGCGGTAAAACGTTGTCAGTGACGGCA---GGC
GCTTCCTCCCCTGGCCCACCCCCCACCTCAGATCCCCTCCTCTGTCCCTACGTTAACCTGCTGCTTTGCAACGCACAACCAGCTGAATGCCTGACAGGAGAGGTGGCCACCCTGCTGCTGGAGAACCCAGTGGGTCAGAATGGGCTCCACTACTCCGCTCTGCTGTCTGAGGCTGCCAAG
GTGTTCGGGCTCCGCAGCAGGAGGCTCCAACTCTACCTGGACCAGGACCTCACCCAGGAGCTGCCGGCTGATTCATCGGTAAAATCCCTAGACACCAAAACCTTGTTTGTGCGAGTTCGTCCAACAACTGCCGAGGCC
>ENSXMAP00000017658_XMAC
------------------------------------------------------------------------------------------------ATGGTGGAGCCAGTTCCTGAATCCATCAGTTTTCCCTCTGAGGAGGAGAAGATTATGCAGTTTTGGCAAGAAAGGGACTGTTTC
CAGGAATGCCTCAAACAGTCCAAGAACCGACCCAGGTACACCTTTTACGATGGCCCCCCCTTTGCCACGGGTCTGCCGCATTACGGTCACATCCTGGCGGGCACCATCAAGGACATAGTTACCCGCTTTGCCCACCAGAGTGGCTTCCATGTGGACCGGCGCTTTGGTTGGGACTGTCAC
GGTCTGCCTGTGGAGTATGAAATTGATAAAACTTTGGGGATCAAAGGACCTGAAGATGTGGCCAAGATGGGCATTGCTGAGTACAACAAGCAGTGTCGAAGTATTGTCATGAGATACTCTCATGAATGGGAGAGCTCAGTGAGAAGAATGGGCCGGTGGATCGATTTCAAGAATGACTAC
AAGACTCTTTACCCGTGGTTCATGGAGTCAGTCTGGTGGGTGTTTAAGCAGCTCTATGATAAGGGTCTGGTGTATCAGGGAGTTAAAGTCATGCCTTTCTCCACTGCCTGCAACACACCCCTCTCCAACTTTGAGTCTCATCAGAACTACAAGGATGTCCAGGATCCCTCTGTGATTGTG
AGTTTTCCTCTGGTTGAGAGCGAAAACGTTTCTTTGATCGCTTGGACAACCACACCTTGGACCCTGCCAAGTAACCTGGCGCTCTGTGTCAACCCAGAGTTCTTGTATGTCCAGGTCAAAGATAATACCACAGATAGGACCTACATCATGATGGAAGCCAGACTGGGAGCTCTTTTCAAG
TCTGAGAGCGAATACACAATTTTGAAC------AAATTTCCAGGCAAGGTCCTCAAAGGAAAAAAGTACAAACCACTTTTTCTCTACTTCAGTAAGTGTGCGGAGAAGGGAGCATTCCAGGTGGTGATGGATAACTACGTCAAAGAGGAAGAGGGCACAGGAGTTGTCCACCAGGCCCCT
TACTTTGGAGCTGATGATTACAGGGTGTGCACTGAATACAACATCATCCAGCGGGACCAGGCTCCTATCTGCCCTGTGGATGCCTCGGGCTGCTTCACTTCAGAGGTCACTGACTTTGCAGGACAGTATGTCAAAGATGCTGACAAGAACATCATTAAATTTCTGAAGGAAAAGGGACGC
CTGGTCAATGCCAGCACATTCAAACATAACTACCCTTTCTGCTGGAGGTCTGACACCCCCCTGATCTACAAAGCTGTCCCCAGCTGGTTTGTGCGAGTGGAGCACATGGTGGACAAACTGCTGGACTGCAACGGGAAATGCTACTGGGTCCCAGAGTTTGTGCGTGAGAAGCGTTTTGGG
AACTGGCTCAGAGATGCACGCGACTGGGCAATTTCGAGAAACCGCTACTGGGGCACGCCGATCCCTCTGTGGGTCAGCGATGACTTCGAGGAGGTGGTCTGTGTAGGGTCCATGGCTGAACTGGAGGAGCTGACTGGAGTCAAAGTTACAGATTTGCATCGGGAAAACATTGACAGCCTG
ACAATCCCGTCACGGTGCGGTAAAGGCGTCCTGCGAAGGGTTACAGAGGTGTTTGACTGCTGGTTTGAGAGTGGCAGCATGCCGTATGCCCAGGTTCACTACCCGTTCGAGAACAGGAAGGAGTTTGAGGACACCTTTCCAGCAGACTTCATCGCCGAGGGCATTGACCAGACCAGAGGA
TGGTTCTACACCCTACTGGTGCTCTCCACAGCGCTGTTTGGGAAACCACCCTTCAAGAACGTCATTGTTAATGGGCTCGTACTCGCTAGCGATGGGCAGAAGATGAGCAAGCGCAAGAAGAACTACCCAGATCCAGGACTGATTGTGCAAAACTATGGAGCCGATGCCCTCAGGCTGTAC
CTCATCAACTCCCCTGTGGTGAGAGCGGAGAACCTGCGATTCAAAGAGGACGGCGTGCGAGACGTGCTGAAGGATGTCTTCTTGCCGTGGTACAACGCCTATCGCTTCCTGGTGCAAAACGTACAAAGATTACAAAAGGAGGAGGAGATTCAGTTCCTGTACAATGAAAACACAGTGAAG
CAGAGTGACAACATCATGGACAAATGGATCCAGTCGTTCACACAGTCTCTCATCCAATTCTTTAAAGCTGAGATGGACGCGTACCGGTTGTACACGGTGGTCCCTCGCCTGGTCAAGTTTGTGGACATGCTCACCAACTGGTACGTCAGGACTAACAGGCGCCGCCTGAAGGGCGAGAGT
GGCACTGAGGACTGCCTGTGGGCGCTGGAAACACTCTTCAGTGTTCTGTTCTCCATGTGCAGGTTGATGGCCCCCTTCACACCCTTCATCACAGAAATGATGTACCAAAATCTGCGTCACCTCATTGACCCTGCCGCTGTTGAAGAAAAGGACTCAAACAGCATCCACTATCTCATGCTG
CCACAAGTCAGGGATAATTTAATTGACAAGCGCATTGAGAGCGCCGTCTCTCAGATGCAGTCTGTGATTGAGCTGGGAAGAGTGATTAGAGATAGAAAGACCCTTCCTGTCAAGTACCCATTGAAGGAGGTGGTAGTTATCCACCAGGACCCAGAGGCTCTAAAAGACATCCAGTCTTTG
GAGAAATACATCCTCGAAGAACTTAATGTGCGACAGTTGACACTTTCAACAGACAAGAACAAGTACGGGATCCGTCTGCGAGCCGAGCCTGACCACATGGTGTTGGGCAAGAGATTAAAGGGGGCCTTCAAAGCTGTGACTGCTTCTATCAAGGAGCTCACCAGCGAACAGCTAGAGGCC
TTCCAGAAAACAGGGTCCATTGTGGTGGACGGCCATGAGCTCCATGAGGAAGACCTGCGGCTGATGTACACTTTTGATCAGACTTCTGGCTCTGCTGCACAGTATGAAGCTCACTCTGATGCTCAGGTGCTTGTGCTGTTGGACGTGACCCCAGACCAGTCCATGGTGGACGAGGGCGTT
GCCAGAGAGGTCATCAACCGCATTCAGAAGCTACGCAAAAAGGCACATTTGGTGCCATCAGATGAGATATCGGTGTACTACCGCTGCCAGCCAGAGGGGGAGTACTTGGGATCTGTGATTGAGGCTCACACTGACTTCATTCTGGCTACCACCAAGGCTCCTCTCCTGCCCTTCCCTGTC
CCAAAAACTGCCAGTGTCATCATTGAGGAGAAGACTCAGCTGAAGGGCTCAGACTTGGCGTTCACAATAGTAAAAGGATCTTCG---------CTCTCACAAACGCCACCAAACGGACCAGCTTGTGCGTACGTTAACCTCAGAGTGAAAGTCAACAACACAGAACAAGAGGGCGTAGTG
TTGCTGGAGAATCCCAAAGGGGATAACAGACTAGACTTGGACAAACTGAGGAAAGTGTGCAGCAGCATCTTTGGAATCAATAACACCCAGCTCAGATTCTTCAGCGATCAAAGTGAATTGACCAGCAGAGCGGACCTCCAGGCTCACAGTGGCAAAACTTTGTTAGTGACTTCA---GGC
CCCTCCTCTCCCGGCGCTGTGCCCACCGCCGACACCCTGCTGTGTCCCTATGTAAACCTGTTACTGTGCAACGCACAGCCGGCTGAGTGCCAGGCTGGAGATGTTGGCACCCTCTTGCTGGTGAACCCAGTTGGTCAGAATGAGCTCGACCACTCCGGTCTGCTCTCTGAGGCTGCCAAG
GTTTTCGGCCTCCGCAGCAGACGCCTCAAACTCTACCTGGACCAGGATTTTACCAGTGAACTGCCAGCTGAATCATCGGTAAAATCTCTCCACACCAAAACTCTGTATGTGAGAGTTTTTCCAACCACCGCTGAAGCT
