# Supplementary material for: Global expression pattern of genes containing positively selected sites in European anchovy (Engraulis encrasicolus L.) may shed light on teleost reproduction
Source: PLoS One. 2023 Aug 11;18(8):e0289940. doi: 10.1371/journal.pone.0289940 (PMC10420382; doi:10.1371/journal.pone.0289940)
Supplement: S1 File — (ZIP) [file pone.0289940.s008.zip › alignments/anchovy.25043_ANCH.fas]

>ENSONIP00000005478_ONIL
ATGCGACGAAGTAAGGCTGACGTGGACTGTTACGTTTCCTCAGTACAGAGTTCCTCTCCCTCACTCAAAGAGAAGCCAGTCAAAGGGTTTTTATTTGCTAAATTGTACTTTGAAGCAAAGGAATATGATCTTGCAAAAAGGCATGTGTCAGACTATCTCAAGGTCCAGGAGAGGGATCCC
AAAGCACATAAGTTCCTTGGACAGCTCTACGAGAGAGAGGGAGACATCAACAGAGCAGTTGGATGTTACAAGCGGTCGGTGGATTTGAACCCAGCCCAGAAAGACCTGGTGCTGAAGGTTGCAGAGCTGCTTGTCAGTAAGCAGGAGTGTGACAGCAGGGCAGAGTTTTGGGTGGAGAAA
GCTGCAAAGTTGCTACCAGGAAACCCGGCGGTTTTCAACCTTAAGGAGCGCCTGTTGAGTCGTCAGGGTCAGCAGGGTTGGAACCGGTTGTTTGACCTCCTTCAGACCGAGCTGGCAGCGCGGCCGGCTGACGCCCACGTGAACGTGAAGTTGGTTCAGCTGTTCCGTCAGGATGGCCGG
CTGGAAGAGGCTGTTAAACACTGCCTGGCTGCTGAGAAAAGAGCCATGCTGCGCAACAGTCTGGACTGGTACACTGAGGTGGTGCGCACACTGCAGGAGTACCTGGCTCAGCCCAGCATCTTGAACAATGAGAAGATGAGTCGACGTATTCAGAGAGAGCTGTTGTTGGCCCACTGCAGC
CTGCTGAGAATCACACTATCTGAAAGCAGCGTGCAGCCAAGTCTAGATGCACTTAGAGAGTTTGACCAAGCTATGCAGGCACTGAGCAGCATTGCAGGCCGCAGTGCGGACGAGCTCCTTGAGGTGTTTGTGGAGATGAGAGGGCACCTCTACCTGCATGCAGGCACGCTGCTGCTTAAG
CTGGTTCAGGATCGTCAACAAACCTGGAGGGCTGTTCGTGACCTGGCTGCACTTTGCTACCTACTGGCATATCAGGTCCCCAGACCAAAGCCAAAAGTGACCAAAAGAGATCAGACAGCCCCA---CAGCTTCTGGAGCTGCTGGCAAATGACCGACAGAGCCAGGCCGGCCACATGTTG
TTCAATCTGAGCACAGATTCATCTGCCTTGATCAGAGAGGTTGTGGAGGCTATTGGGAACCGGAGTGGTCAGGACTCCCTGTTTGACCTCCTGCGGGGTCCGCAGGCCTCTGCTGGATTGTCTTTTATCGCCAATGATGACATTCATTCCCTTACTGCTATGGCTCCAGAGCTCTCTCAG
CTGGCCAAATGGGACACTGGCTCCATCTTGCTCCACAGTGGTCAGTTGCAACATCTGAGCTGGTTGGGACTCCAGTGGAACCTTCTGGACCAAAGACCACCGCTGCGGGAATGGCTACAGCAGCTCTTTCCTCGGCTTACGCTGGAAACCTCTAAACTAGATACCAATGCACCAGAGTCA
ATCTGCCTGCTGGACCTAGAGGTGTTTCTATATGGTGTGGTGTTCTGTAGCCACTGTCAGCTTCAGGAGATAGCGAAG------------------ATCAACGCTGGAGTCAATCAGTCACACCAA------CAACAGCTCTTTGAGCCTCGTTGCCTCCCTCTTCCTCTCCTCCGCCTC
TTGACCACTGACAGACAGAGGGAGTGGTGGGATGCCCTCTACAGCCTCATTCACAAGCGAGCAGTACTTGGTGTGTCAGGAAAGCTACGAATGATTGTGCAGCATGGGCTAAGCACATTGAGAGCTGGAGAAAAACATGGGCTTCAACCAGCGCTGGTCATCCACTGGGCTCAGTGTCTT
AGCCAGACGGGGGATGGAGTGAACTCCTACTATGACCAGAAGGAGTACATTGGCCGAAGTGTCCACTACTGGAAAGTTGCCCTTCCACTGCTGGAGAAGATCAAAAACAGACGCAGTATACCAGAACCTCTTGACCCTCTCTTTATACACTTTCCCTCCAAAGATATTCAG---------
------------------------------------------ATTTCTTCTGTGAAAGGTTATGAAGAGGAAGCAAGGATAGCATATGCAGTTCTTCTTGACATTGAAGGGAAAACAGAGGAGGCCATTTCTACCTTGGAAAGCATCAATAACATGTCTTCCATCTGGCATTTAGCTCAA
ATCTATCAGCGG------------------------CTGTCAGAAGAGGCTAGCAATGGTGTTGAGGAGACTCAAGACAGGTGCATGATGTTCTTGAGAAAGTTCAGGGCAAACCTGTCAAAGATCTACAGTGCCAATGCAGATGACATTGAAAAG------------------------
------------------CTGCCTGTCTCTATGGAGGAAGTTGTGGACCTCCTAAATGATGTGAACCAGCAGCTGGGGGAGAACGGGGAGATCATC---------------------------------------------CCTGTTCATCTCGGC---------------GAAACTAGT
GCAACCATATCCCACATTAAGTTCTCCACTCCCTCTCCAAACAAAAGCATTGTTTCTCCTTCAAAAAGA---CTG------ATTTCTCCCAAAACACAACCTCATTGGGTGGAGGACCAGAAGAGTCTCCTTCAGATGTTGTGTCAGCAAGTAGAAGCCCTTAAGAATGAGGTTCATGAT
CTAAGACACAACTCATCAGGCTCTACAGTTTCTCCTCACCATAAAATGTATGGCGAGACTTACGGGGCGGAGGGCCTGCAGGAACCATTTACCCCGGTTCAGTCCTATCACGGAGCCCCCCTAACA------GTTTCCACCACAGGCCCCTCTGTGTACTACAATCAGTCACAAGCTTAC
AACTCTCAGCATCTCTTGCGCACAGCAGCAAATGTAACCCCCACCAAGACCCCAATGTATGGCGTAAACCGCATGCCACCTCAGCAGCATATGTATGCCTACCAGCAGCCCACGCATACACCTCCACTGCAGACAGCCCCAGCCTGC---ATCTACCCTCCTCAAGAACAAGTCTTTGGT
GCACCTCTGCGGTTTGAATCACCAGCCACAAGTCTTCTTTCACCCTATGGTGAAGATTATTATGGCCAGAGTGTTACCCAACAAGCCAGTAACCCTACCTTACCTGAACCTGGCTATTTCACCAAGCCACCTGTAGTCCCTGTG---CAACAACCAAAGAACATTGAGGGAAAGCCCATG
GACTTTGGAAAGCTCTCCTTCAGCCAGCAGGCACCCGCTGAAGTCCCCAGAGTGCCTAGTTTTGGTACAGGTGTAACTGCCCAGTCAACACCTTCACCT------------GCTTTTAAATTCAACTCCAATTTTAAATCCAATGATGGTGATTTTACATTCTCAGCTTCTCAAAATAAG
CACAGTGAAAGTTTGCTTGGCCTTCTCACATCAGACATTCCCAGTAAAACAGACACCGTTCCAGAG---AAACCACAAACTCAGGAGCAGCCCACCACCCAAACGGGCATCTTCACCTTTGGAAACAAAAATGTTACCAGCTTTTCATTTGTTGATTCTGCACAGAGCACAGCCACTGGA
GGCCTGTTTGGGAAGGTAGATCAACCATTTCAATTTGGG---GACATGTCCAAGCCAGTGTTTGGAATGTCAAAGCCTACAGCAGAGCAGGAACGGGCAGTGGAGAGTGACAATGATAGTACTCATGCTGAGGAGGATGAAGATGGGCCTCACTTTGAACCTATTGTCCCTCTTCCCGAT
AAGGTAGATGTGAAAACGGGTGAGGAAGAAGAGGAAGAGACTTTCTGCACCAGGGCAAAGTTGTATCGATTTGACACAGAGACAAAAGAGTGGAAGGAACGGGGCATCGGCAATGTTAAAATTTTAAAACACAGCACTAAAGGCAAGGTCCGCCTCTTAATGAGAAGGGAACAGGTCCTT
AAGATCTGTGCAAATCACTACATAACGCCTGATATGCTGCTGAAACCAAATGCCGGCTCTGATAAATCTTGGGTATGGAATGCTATTGATTATGCAGATGAGGAGCCTAAACCTGAACAGCTGGCCATCCGTTTCAAAACTGTAGACGAGGCAGCACTTTTCAAAGCCAAGTTTGAGGAA
GCCCAGAAGACTGTACTCAAATCACCTGACAAGACAAATCAACAGGAAAGGAAAGAAAAAACCGTGAAAGATTCTGAATCG------------------------ATTGCAGCCCAGTTTGCACTGAAAGAAGGAGAATGGGAATGCTCTGTGTGCTGTGTAAGAAATAAACCCACAGAT
GTACGTTGTGTATCCTGTCAAAGCCCTAATCCCAACGCC---------TCTTCAAAGCCA------GATATTCAGGCTGCT------------------------GGATTCAAATTTGGCACTGATTCAGCAAAACCAAGTAGTTCTGGCTCCACATTTACTGGATTTGGTGGTTTTGGA
TCTTCTGTAGCCTCTTCATTCACATTCGGTCTCAGCTCATCAAAACCT------------------------------GCAGACACTGGTTCCAATACATTTGGT---GGCTTTGGAGCC---------------------------------------------------------GTA
CTTACCAGCAAACCAGGGCAGTGGGACTGTGAATCATGCTCTATAAAAAATGAGGCCAATGTAGACAGTTGTGTTTCTTGCAAAGCTCTTAAACCCTCGGCTAAAACAGCTGCCGCAGCACAAGCTGCACCAGCTGCTGGT------------GCACCTGCAGCACAA------------
---------------------------------------------------------------CCCATTCTGTCCAGT------------------------------------------------------GACTCT------------------------------GCTGGGGTTGCT
GCCAAG------------------TTTAGTAAGAAGCCTGGACAGTGGGATTGTGATGTGTGTGAAGTAAGAAATGAAGCCTCTGCTGGTAAATGTGTATCCTGTGGAAGTCCAAACCCT------GCTGCTAAGCCAACAGAG------GGGGCTTCATTAGCGTCAAATCTTCCAGCG
GTGTCGGGACCACAAGCTGATTTTCCAAAGAAAGATGGGCAGTGGGATTGCAATGCCTGTCTGGTCAGAAATGATGCATCAGCTACTGAATGTGTTTCCTGCAAAGCTCCAAATGAGAAT---GCATCT------TTAGCAGCTAGATTTGGTAAGAAGGATGGAGAATGGGACTGCGAC
ACTTGTCTCGTGAGAAATGAAGCCTCTGCTGATAAATGTGTGTCCTGTCAGACCCTAAATCCTAACGCTAAAAGCACAAGCAGCACTAGTTCCTCATCGTCCTCCTCAAAATTTACCTTTGGAACAAAGAGTTCGTCAAGTCAGCCTGCTGGAACTGGATTTACAATACCTTTTGTAAGT
GGGGGCACCTTTCAGTTTGGTCAGAGCAAAGATAAAAGCTCACCTGCTTCTTTCAAATTTGAAGCTCCCCAGACTGGATCTAGTACAATC---------------AGTTCGTCAAGCTTCTCTTTTTCAATGCCCATTGGGCCTGGTGGCTTCAAGTTTGGTGTTCAAGACCCTCCAAAA
GAATCCCCTTCAAATGATAATCAGACT---CAATCT---GGGTCAGCCTCCAGTATGCTCAAA------------AAGCAAACGGAGGAAGAA------------------------------------------------------CAAAATCCATTAATATCTGGAAAAACAAATACG
TTCAGT---------------TTTGCAGACTTGGCTAAATCTGCT---GGAGGAAACTTTCAGTTTGGCACGAAAGATCCAGAATTCAAAGGTTTCTCTGGAGCAGGTGAGCAGTTGTTCACATCATTCCAA---------GCAACCCCCACCAAGACAGAAGCCTCAAATGAACTGGAG
GATGATGATATGTATAAAACAGAGGAAAATGATGATATCCAGTTTGAACCAGTGATCCAGATGCCTGAGAAAGTGGACCTGGTAACTGGGGAGGAGGATGAACAGGTTCTTTACTCTCAGCGTGTCAAACTGTTTAGATTTGATGTGGGTACCAGTCAATGGAAAGAGCGTGGTGTGGGA
GTTCTCAAATTCCTGAAAAACACTACAAATGGTCGGCTAAGGGTGCTGATGAGAAGGGAACAAGTTCTCAAGGTTTGTGCCAACCACTGGATCACCACCACCATGAACCTTAAACCCCTGGCAGGCTCAGACAAAGCCTGGATGTGGTTGGCCAATGACTTCTCTGATGGAGATGCTAAA
CTCGAACAGTTAGCTGCCAAGTTTAAAAGCCCTGAGCTTGCTCATGAGTTTAAGGAAAAGTTTGAAGAGTGTCAGAGACTTCTCTTGGACATCCCTTTACAAACCCCCCACAAGCTGGTTGACACAGGTAGAACAGCACACCTCATTCAGAAGGCAGAGGAAATGAAGTCTGGTTTGAAA
GACCTGAAATCATTTTTGACTGATGAGAAAACAAAGATAAAAGACAATGACACACAGGGAGACAATGCAACAGCTGGT------GACATTTCAAGCCTTGTAATCAAGCCCCAAGGTGACACCACCGGCCCTACCTTGGAGTGGGACAACTACGACCTCAGAGAAGACGCTTTAGATGAC
ACGGCTGACTCGTCCGTGTATGCCTCCCCTCTTGCCAGCAGCCCCCTGAGAAAGAACCTATTCCGCTTCGGGGAATCTACTGGTGGGTTCAGCTTTAGCTTCCAACCTGGCATCAGCCCCTCAAAGTCTCCTGCTAAGCTCAACCAGAGCAGAGCTTCAGTGGGTACTGATGACGAGCAG
GATGTCACCCAGGATGAAGAGCGGGACGGCCAGTACTTTGAACCTGTGGTCCCCTTGCCAGATTTGGTGGAGACTTCTACAGGAGAGGAAAATGAGCAGGTGGTCTTCAGTCACAGAGCCAAACTATATCGCTATGATAAAGAGTCAAAACAGTGGAAGGAGAGAGGAATTGGAGACCTC
AAGATCTTGCAGAATTATGACAACAAACGAGCGAGGTTGGTAATGAGAAGGGATCAGGTGCTGAAGATCTGTGCCAACCACTGGATTAGTCCAATCATGAAGCTGGAACCTATGAAGGGTGCAGAGAAGGCCTGGGTCTGGAGTGCTATGGACTTTGCTGAGGAAGGAGAGGGCAAGCTT
GAGCAGCTGGCTGTGAGATTCAAGCTGCAAGAAACTGCAAATACATTCAAACAAGTCTTCGAGGAAGCCAAGGATGCTCAGGGAAAAAAAGAACTCATGACTCCAGTGACATCTAGAGTG---GTTGCACCACAAGACAGTGGA---ACACCAGGA---TCTGCAAAGACCACTCCAGCT
GTATGTGGCAAAGCAGCCATTGCCGTTCTTGAAGAGACGACTAAGGAATGTACTGAGCTTCCT------------------ACAGACACTGGATCAAGTGCATCTGCGTCACAGAGTCCTGTCAATCCCGGAAAGACTGTGGTGTCTCCCCCAAAGTTTGTTTTTGGCACTGATACCCTC
CAGAAGATTTTTGGCACTCCTAAA---------------------------------------------------------------------------------TATAACCCA------------------------------------------------------------------
------ATGGCTTTTTGGACCAGCTCATCAACC------------------ACCCAATTTGAACCCCCAGATATTCAA---------------------------------------------------------------------TCTGGAAATTGGTCTACGTTAGGGGGTGTCAAA
ACAGGAACAGACCAGCAGCTTTTGGTGACCAAATGTCACTTGGAGAGAAGTGTGGACCTCAACTCGAAGCTTTACAAACTGGTCAGT------------------------------------------------------------GACTTCATGGTGGCTACA---------------
---------------------------------------TCCATCTCTTATACACAATCTGTACAAAAAGTT---------------------AAAGCTCAGGCAGAGGGAAGCAGTGCT---------------------------------------AGGTCT---------------
GAT------GAGGACTCGGAGGTGGAGATTGTGTACGTCAGGGAACCCACAGCTGAGCAGGCAGCTTTAGCTAGGAAGCTCCAGCTGCCCATCACCTTCTTCTGCTACAAGAATGAACCAGGCTACATCAGTGATGACCAAACTGAC------GATGAAGACTACGAATCAGCGGTGAAG
GCCTTGAATGGAAAGCTCTACCCTGATCCTCCTGAGAGAAAGGCTGCAGCATGTGGTGAT------------------------GAGTCAGACTGTCAGGTGGTGTGGGAGAAGAAGCCAACACCAGAGGAGGAGAAAAAAGCCAAAAGCCTCCAGCTTCCACCCACCTTCTTCTGTGGC
CTGAGCACCACGGACAGCGACCCGGACCAGGATAAGCCTGAGGACTTTGAGACAGAAGTCCGCAAAGTACATGAAGTCCTG---GTTGCTCAGTTAGACAAATCTAAC------------------------------------------GAAGCCTCCAGCAGTCCTGCTGTGACCCCT
GAAATGCCAGCATCAGGACCATCATCCAGCAGAGCAGAGGCTGCCGACAGCACATCTACA---------------------------GCAGACAAACAGACCACAGCAACTCCTAGCAGG---AGCTCTCCCATTGACCTCTCAACTAAGAAGAGTGTCGAGCTGGAGTCCAACACTGAG
ACT------AAACCT------GACATCTCCACCTTTGGCTTCAATGCA---------TCTGGCTTTTCTTTTGCTGAGTTGGCCAAAAATACAGATGGATTTGCATTTGGATCAAAAGAAAATGTAGATTCTAATTTCTCATGGGCAAATGCTGGAGCAACAGTGTTTGGATCTGCAGTG
GCCTCTCAGCCTAAAACCAATGCTGATGAGGAGGGAAGTGATGAAGAAGAAGCTCCTAAAAATGTGGACATTCACTTTGAGCCCATAGTATCTCTGCCTGAGGTGGAGACTAAGTCTGGAGAGGAGGACGAGGAGATCCTGTTCAAGGAGCGTGCCAAACTGTATCGATGGGACCGGGAT
ATCGGCCAGTGGAAGGAGCGCGGCATCGGTGACATCAAGATCCTCTTCCACCCAACCAAACATTTCTACCGAATCCTGATGAGAAGAGAACAGGTGCTGCGGGTTTGCGCCAACCACAAGATCTCGCAGGCGATGGAGCTCAAACCCATGAACACCTCAGCGAACGCACTGATCTGGACT
GCCACTGATTACTCA---GATGGCGAAGGTGTGATTGAGCAGCTGGCGGCCAAGTTCAAAACCCCTGAAATAGCCGAATCCTTCAAAAAGACCTTCTGCGAGTGTCAGAACCGGATGGGCCAAATTGATGGTGATGCCTCGTCTCTGTGCTCGCCACAGATGTCCAGAATTCAGGAGCAC
TCCAGAGACACTAACCCACAGGTGTTCCTCAAGCTGGCAGCTGATGGCCAACCTCTGGGCACAATCACTGTAGAGCTGTTCTCACATATTGTACCCAAAACTGCAGAGAACTTCAGAGCTCTCTGCACTGGTGAGAAAGGCTTTGGGCTGCAGGACTCCATCTTCCACAGGATCATACCA
GATTTCATGTGTCAGGGTGGTGACATCACCAAGAATAACGGCACAGGAGGCAAGTCCATTTACGGCAACAATTTTGAGGATGAGAACTTTGATGTCCGGCACACAGGCCCGGGCATCCTGTCGATGGCAAATCGCGGGCGCGACACCAACAACTCGCAGTTCTTCATAACCCTGAAGAAA
GCCGAACACCTGGACTTCAAACATGTGGCTTTTGGCTGGGTTCGGGATGGCATGGATGTGGTGCAGCAGATGGGAGAGCTGGGCTCAAAGGCAGGCACTCCCACAAAGAAGATCATCATCACAGACTGCGGACAGCTG
>ENSTNIP00000002348_TNIG
ATGCCACGGAGTAAGGTTGAAGTGGACCGCTACGTTTCTTCAGTACAGAATTCCTCCCCCTCGCTGAAGAAGAACCCAGTCAAAGGCTTTTTATTTGCTAAACTGTACTTTGAAGCGAAGGAATACGAACTAGCGAAACGACATGTATCTGATTATCTTAAAGTCCAGGAGAGAGATCCT
AAAGCACATAGGTTCCTTGGACAACTCTTTGAAAGAGAGGGAGAAATCAACAAAGCAGTTGGATGTTACAAGCGTTCTATAGACTTGAATCCAGCCCAGAAGGACCTGGTTCTGAAGGTGGCCGAGTTACTGCTCAGTGGAGACGAATGTGACCGCAGAGCAGAGTTTTGGGTGGAGAAA
GCAGCCAAGTTGCTACCAGGGAACCCTACAGTTTTCAACCTAAAGGAGCGCTTGTTAAAGCGTCAGGGCCAAGAGGGTTGGAACCAGCTCTATGATCTCCTGCAGTCTGAACTGACAGCAAGACCAGCTAATGCTCACGTGAATGTAAAGCTGGTGCAGCTTTTCAACCAAGATGGGCGG
CTGGATGAGGCAGTCAAACACTGCCTAGCTGTCGAGAAACGGGGGATGCTGCGCAACAGTCTGGACTGGTACACAGTGGTGCTGCACACACTGCAGGAGTATCTAGCTCAGCCCAGCGTCTCTAGCAATGAGAAGATGTGTTGGCGTCTACAGAGAGAACGTTTGTTGGCCCACTGCAAC
CTCCTGAGAATCACACTGTCTGACAACAGCATCCAGCCAAGCCTCGATGCCCTGAAAAGTTTTGACGAAGCCATGCAAAGCCTGAGCAGCATTGCTGGTCGGCACACAGACGACTTGTTTGACGTGTTTGTGGAGATGAGAGGTCACCTGTACTTCCATGCCGGCACACTGCTGTTGAAG
TTGGCTCAGGACCGTCAACAGACCTGGAGATCTGTCATTGACCTAGCGGCACTGTGCTACCTGCTGGCATACCAGGTTCCAAGACCAAAGCCTAAAATGACCAAAAGAGACCAGGCAGGCCCA---CAGCTTCTGGAGCTGCTGGCCAATGACAGACAGAGTCAGGCCGGCCACATGTTG
TTCAATCTGAGCGCTGATGCATCCAGCCTGATCGCAGAGGTGGTTGAGGCCTTTGGAAACCGCTGTGGTCGGGACACCCTGTTTGAACTCCTGTTTGGACCACAGGCCTCCACTGCATCGTCCTTTATCGCCAACGATGACATTCATGCAGTTAATGCTGTGGCTCCAGATCTCGTTCAA
CTTGCCAAATGGGACAGTGGCTCTATCCTGCTCCATGGAGGTGACCTGCAACATCTAATCTGGCTGGGATTGCAGTGGACCCAACTTAATCAAAGACCAGCCCTGCGCAGTTGGTTGCAGCAGCTCTTTCCTCTCCGCAACCTGGAAACCTCCAAACTGGACAGTAACGCCCCAGAGTCT
ATTTGTTTACTGGATTTGGAGGTTTTCTTATATGGAGTGGTGTTTTGTAGCCATTGTCAACTTCAGGAGTCTGTGAAGATCAGGGGTGGTGGGAAC------------------------CAGCAACACTTGCAGCAGCTGTATGAACCACGCTGCCTTCCCCTCCCGCTTCTTCGTCTC
CTGACCACTGAGAGGCAGAGAGAGTGGTGGAATGCCATTTACAGCCTCATTCACAGACAAGCAGCACCTGGAACTTCAGCCAACCTACGGATGATTGTACAGCATGGACTAAACACTCTAAGAGCTGGAGAGAAACATGGCCTTCAACCTGCAATGGTCATCCACTGGGCTCAGTGTTTA
AGCCAGATGGGCGATGGAGTGAACTCGTACTACGACCAGACAGAGTACATCGGGCGCAGTGTCCACTACTGGAAAGCCATACATCCACTGTTGGAAAGGATCAAAAATAGACGTAGTATACCGGAACCTCTCGACCCCCTTTTCATACACTTTCCATCCAAAGATATTCAGCCA------
---------------------------------------AGATTCTCTTCTGTCAGAGCTTATGAAGAAGAAGCCATGGTAGCATATGCAACCCTCCTTGACATTGAAGGCAAGACAGAAGAAGCCATTGCTACCTTGGAATCTGTCAATAACATGTCATCAGTCTGGCATCTGGCTCTG
ATCTACCAGCGC------------------------TTATCAGAGGAGGCCAGTAATGGTGTGGAGGAAACACAGGACAGATGCGTTACATTTCTGAGAAAGTTCCGCACATATTTGTTGAAGATCTATAACGCCAATGCAGATGACATTGACAAG------------------------
------------------CTTCCTGTTTCCATGGAGGAAATTGTGGATCTTCTGAATGATGTAAACCAGCAGCTG------------------------------GATGAT------GAGGATAGA---------AAAGGACCTGCCCACTCCAGCCCTGCTCACCCCACTGAAACCTCC
GCCGCAGTGTCCCACTTAAAGTTTTCCACTCCTTCTCCTAACAAGTGCACCGTTTCTCCATCTAAGAGACATCTG------ATTTCTCCAAAGACA---CCTCATTGGGTAGAGGACCAGAAAAGTCTCCTCCAGATGTTGTGTCAGCAAGTCGAAGCCCTTAAGAGCGAGGTCCATGAT
CTGAGACAAAACGTCTCGGTGAACATGGGTTCCCCTCATCATAAAAAGTATGGGGATAGTTATGGGGCCGAGGGCCTCCAGGAGACGTTCAATCCAGTCCAGTCTTTTCATGGAGTGCCTCTAACAGGCGAAGTTGCCACCACAGGCCCCTCTGTGTACTATAACCAGTCCCCAGCATAT
AATTCTCAGTATCTCCTACGTACAGCAGCAAATGTGACCCCCACC---------------------------------------------------------------------------------------------------------------------------------------
------------------------------------------------------------------------------------------------------------------------------------------------------------------------------------
------------------------------------------------------------------------------------------------------------------------------------------------------------------------------------
------------------------------------------------------------------------------------------------------------------------------------------------------------------------------------
------------------------------------------------------------------------------------------------------------------------------------------------------------------------------------
------------------------------------------------------------------------------------------------------------------------------------------------------------------------------------
------------------------------------------------------------------------------------------------------------------------------------------------------------------------------------
------------------------------------------------------------------------------------------------------------------------------------------------------------------------------------
------------------------------------------------------------------------------------------------------------------------------------------------------------------------------------
------------------------------------------------------------------------------------------------------------------------------------------------------------------------------------
------------------------------------------------------------------------------------------------------------------------------------------------------------------------------------
------------------------------------------------------------------------------------------------------------------------------------------------------------------------------------
------------------------------------------------------------------------------------------------------------------------------------------------------------------------------------
------------------------------------------------------------------------------------------------------------------------------------------------------------------------------------
------------------------------------------------------------------------------------------------------------------------------------------------------------------------------------
------------------------------------------------------AAGTTTGAAGCTCCTCGCGCTGGGTCCGTGACCCCA---------------AGTTCTACAAGCTTCTTTGCTTCTATGCCCATCCCAGCTGCTGGCTTCAAATTTGGTTTGCAGGATCCTGTCAAA
AAA------------------------------------------------------------AGCATAGCTGACAAACACAAGGAGAAGGAAAATGTGTCC---------------TCAACTTCA---------CTGGAACAGGATCAGAATCCATTAATTTCTGGTAAAAATAATGCA
GTCAGC---------------TTTGCAGACTTGGCAAATTCTTCT------AAAGACTTTACATTTGGCCAAAAAGACCCCAGTTTTAAAGGATTCTCTGGAGCCGGTGAGCAGCTGTTCTCATCGCTACCA---------GCCACCCCCAGCAAGATAGATGGGTCAAATGAGCCGGAG
GACGATGGCATGTACCAAACGGAGGAACACGATGATATTCAATTTGAACCAGTGGTCCAGATGCCTGATAAAGTGGACCTGGTGACTGGAGAGGAGGACGAAGAGGCTCTTTATTCCCAGCGAGTCAAACTGTTCAGGTTCGATTCTAGTGTGAGCCAGTGGAAGGAGCGTGGCGTGGGT
ATCCTCAAAATCCTGAAGAACGCTGCCAACGGAAGGTTAAGAGTTCTGATGAGAAGAGAGCAGGTCCTGAAGGTGTGCGCCAACCATTGGATTACAACCACCATGAACCTGAAGCCCCTGGCAGGTTCAGACAAAGCCTGGATATGGATGGCAAATGACTTTTCGGACGGCGATGCCAAG
CTTGAACAGCTGGCCGCTAAGTTTAAAAGTCCAGAGCTGGCCGAGGAATTTAAGCTGAAGTTTGAAGACTGTCAAAAGCTCCTGTTGGACATCCCCCTCCAAACCCCCCACAAGCTGGTCGACTCTGGCCGAACAGCACAACTCATCCAGAAAGCCGAGGAAATGAAGTCGGGTTTAAAG
GACCTTAAACTCTTTTTAACAGATGACAAGACTAAAATCAAAGACGATGACGCACAAGAAGATGTTGACACGTCCATC------AACGCTTCGAGCGTTGTTCTCAAGCCTCAAGGCGAAACCACTGGCCCCACCCTGGAGTGGGACAATTATGACCTAAGAAAA---GCCTTGGACAAT
ACAGCGGACTCTTCAATCTACGCCTCCCCGCTCGCCAGCAGCCCGCTGAGAAAGAACCTTTTCCGTTTTGGAGAATCTACTGGTGGCTTCAACTTCAGCTTCCAGCCGGGCATTAGCCCCTCCAAGTCTCCCGCTAAGCTCAACCAGAGCAGAGCCTCGGCGGGCACAGATGACGAGCAG
GACACGACGCAGGAGGACGAGCGGGATGGACAGTATTTTGAACCTGTGGTCCCTTTGCCCGACCTGGTGGAGGTGTCCACTGGGGAGGAGAACGAGCAGGTGGTTTTCAGCCACAGGGCCAAACTGTATCGCTACGATAAGGAAGCAGCTCAGTGGAAGGAAAGGGGCATCGGAGACCTC
AAGATCTTGCAGAATTATGAGACGAAGCAAGTGAGATTGATCATGAGGAGAGACCAGGTACTTAAAATCTGTGCCAACCACTGGATCACAGCCACTATGAAGTTGGAACCGATGACGGGTTCAGAAAAGGCCTGGGTCTGGAGCGCCATGGACTTTGCCGAAGTAGACGAGGGAAAAATT
GAACAGCTGGCTGTTAGATTCAAGCTGCAGGAGACTGCAAACACCTTCAAACAGATATTTGACGAGAGCAAGACTGCACAAGAAAACAAAGAACTCATGTGTCCAGTGGCAGCAAGGGTC---ACCACA---CAAGAAGGCGGA---ACCGTCCCGTCTGCGCCCACTGCAACGACT---
GTGTGTGGGACAGAAGCCATTGCTGTTCTAGAGGACACCACGAAAGAATGTACGGAGCTTCCG------------------CCTGATAACACACCGTGCGCAGCTGTGTCTCCTGGTCCA------GGCTCGAAGGCCGTGGTTTCACCTCCCAAGTTTGTGTTTGGGGCCGATAGTCTT
CAGAGGTTTTTCGGATCCTCTAAA------------------------------------------------------------------------------------------------------------------------------------------------------------
------------------------------------------------------------------------------------------------------------------------------------------------------------------------------------
------------------------------------------------------------------------------------------------------------------------------------------------------------------------------------
------------------------------------------------------------------------------------------------------------------------------------------------------------------------------------
------------------------------------------------------------------------------------------------------------------------------------------------------------------------------------
------------------------------------------------------------------------------------------------------------------------------------------------------------------------------------
------------------------------------------------------------------------------------------------------------------------------------------------------------------------------------
------------------------------------------------------------------------------------------------------------------------------------------------------------------------------------
------------------------------------------------------------------------------------------------------------------------------------------------------------------------------------
------------------------------------------------------------------------------------------------------------------------------------------------------------------------------------
------------------------------------------------------------------------------------------------------------------------------------------------------------------------------------
------------------------------------------------------------------------------------------------------------------------------------------------------------------------------------
------------------------------------------------------------------------------------------------------------------------------------------------------------------------------------
------------------------------------------------------------------------------------------------------------------------------------------------------------------------------------
------------------------------------------------------------------------------------------------------------------------------------------
>anchovy.25043_ANCH
ATGCGGCGTAGCAAAGCCGAAGTGGATCGCTATGTTTCCTCGGTACTAGATAACTCGGCTTCAGTGAAAGAGAAACCACTGAAAGGCTTCCTGTTCGCAAAACTGTACTTTGAGGCAAAGGAGTACGAGCTTGCTAAGAGACATGTATCGGCCTACTTGTCAGCCCAGGAGAGGGATCCA
AAAGCACACAAGTTCCTTGGACAGCTGTATGAACTTGAGGGAGATGTCAACAAAGCAGTGGGCTGTTACAAGCGCTCCGTGGATCTTAACCCAGCTCAGCGAGATCTTGTACTTAAAGTGGCAGAACTTCTGTGCAGCAAAGAGGAACGAGATAGTCGAGCTGATTTTTGGGTGGAAAAG
GCGTCAAAGCTCATGCCTGGTAGTCCAGCTGTTTTCAAGCTAAAGGAGAAACTGTTGAGTAAACAAGGACAGCAGGGCTGGAACCAGCTGTTTGATCTTCTGCAGTCAGAGTTGCAGTTGCGTCCAGGAGATGCCCATGTGAATGTAAAGCTTGTGGAGTTGTACTGCTCTGATGGGAGA
CTTGAGGAAGCAGTCAGCCACTGCTTGGCTGTGGAGAAGGCCGGCGTCCTTGGCCACAGCTTGGACTGGTCCACTACTGTTGTGTGCACATTGCAGGATTACCTTAGCCAGCCAAGTGTGTCATTAAATGAGAAATCCTGCCGCAAATTCCAAAAGGAGCTGCTCCTGGCCCACTGTAAC
CTTTTGAAACACACACTATCAGAAAAGGCGGTTTTACAGGGCGCAGAAGCCTTGCAAAATTTTGACCATGCTATGCAGTCACTGAAGAACACTGCCAGTAGCACTACAGACGAGCTAGCAGAGATGTTCACGGAGCTGAGGGGGCACCTGTACATCCACGCAGGGACACTCTTGCTGAAG
ATGGCTCATGAGAGTGTGCAGCCGTGGAGAGCGGTGGTGGATTTAGCTGCCCTGTGCTATGTGCTGGCCTATCAGGTTCCTCGACCAAAGACAAAGACGTCTAAAGGGGAT---CCGGCTCCTCTGCAGCCATTGGAGCGCCTGGCTTGCGACCGCCAGAGCCAAGCTGGTCACATGTTG
CTGAACCTGAACCAGGATGTCGACCAGTTTGTGAAGGATGTTGTCGAAGCGTTTGGTAACGTCAGTGGCCAAGAGGCCCTGTTCGACATGCTGTTTGGAGCGGATGCCCCCATAGGGCTGTCGTTCATCGGCAACGACGACATCCACTCCATCTGCGCCCAGGCTCCCGAGACGGCAGAT
CTGGTCAAGGCTGATGGTGGGGCAATTCAGCTTCATGGAGGCGATCTACAGCATCTGACTTGGCTCGGTTTGCAGTATTCATTCATGGGTCAGAGACCATCTCTAAGAGACTGGCTTAAACAGCTTTTTCCTCGGCTGACCCTCGAAACTTCCAAACTGGACACCAACACCCCTGAGTCG
ATCTGTCTGCTGGATTTAGAGGTCTTTCTGTGTGGAGTGGTGTTTGCTAGTCACACGCAGCTCCAGGAGACTGCCAAG------------------ATCTCGGCCACCACTTCT---------------------CAGCTGCATGAGCCCCGATGCCTGCCTTTGCAGGTCATGAAGCTT
TTGTCGACTGACAGGCAGAGAGAGTGGTGGAATGCTGTGTACACACTAATCCATAAAAAAGCCCAGCCTGGGACATCAGCAAAGCTGCGAATGGTTGTTCAACACGGATTGAGCACACTTCGAGCTGGGGAGAAACATGGCTTGCAGCCAGCACTGCTTGTGCACTGGGCACAACATCTC
AGCGAAACGGGTGTGGGTGTGAACTCGTACTATGACCAGAAGGACTACACAGGCCGGAGTGTGCACTATTGGAAGGTGGTGCGGGCACTGCTGGACAAGGTCAAGAAGAGAAGGAGTATCCCTGAACCTCTGGATCCTCTCTTCTTACACTTCCCAAGTAAAGACATACAG---------
------------------------------------------ATTTCGGAGGTGAAAAGCTACGAAGAGGAGGCAATGATCGCATCTGCCACCCTTCTTGATATCGAGGGCAAAACAGATGAAGCCATCGCTACTCTTGAAGCTATCAACAGCATTTCCTCCAACTGGCAACTTGCACGG
ATATTTCAAAGA------------------------CTGTCAGAAGAAGCTGGCAATGGAGTGGAGGAAACGCATGACCGATGTATGTCATTCCTCAAGAAGTTCAGGAAACATCTGATAAACATTTACAATTCGAATGCAGCTGAAATCGATAAG------------------------
------------------CTTCCAGTATCAATGGAGGAAGTTATGGATCTGCTGGAAGAAGTGAACCAGCAGCTGGGTGAAAATGGGGATGCGATTGAT------GACGAA------GAAGGCCGA---------------CCTTTCCATTCGAGCCCGCATCAACTCGCGGAGCCGGCT
GCTGCAAGCTCGCACATTAAATTTTCT---CCATCACCGTCAAAGAATGCATCATCTCCTTCCAGGAGACACATT------------------ACACCACCTCATTGGGCAGAGGACCAGAAGTCTCTCCTTCAGATGCTGTGTCAGACAGTTGAAGCACTAAAAAATGAAGTTCATGAC
TTGCGACTCAATTCTTCTGATGCAACTGCATCACCACATCAGAGAGTTTATGGAGAGGGATTTAGTTCTGACAACATGCAAGAGTCTTTTCCTGCGGCACAAACATTCCATGGAGCACCTCTAACA------GTTTCCACAACAGGTCCCAATGTGTACTACAACCAGTCTCCTGCTTAC
AACCAGCAGTTTCTGTTACGTCCTGCTGCAAATGTCACACCTACAAAGGCACCAGTGTATGGAATCAACCGTTTGCCACCTCAGCAACACATGTATGCCTACCAGCAACCCACGCATACTCCACCACCTCAGACCACTCCAGCGTGTGGAGTATATCCA---CAAGAC------TTTGGT
GCACCACTCCGCTTTGAGTCTCCTGCAACAAGTTTACTATCACCATACAGCGAAGAGTACTATGGACACAGTGTTCCTCAACCCACAACAAACCCCCCTCTACCAGAGCCTGGATACTTCACTAAACCATCTGTTCCTGCTTCA---CAACCCACAAAGCCTTCTGACGGAAAAGCTCTG
GACTTTGGAAAGATAACATTTGGCCAGCCT------GCTGAACCGTCCAAGGTGCCAGCCTTTGGTAAC------------CAATCAGCACCCTCAGCATTGCCACCCACTGCCTTCAAATTCAATTCCAATTTTAAGTCTAATGATGGGGACTTCACATTCTCAGCCAATCAGGGAAAA
AACAGTGAAAGTCTCTTGGGACTACTCACCTCAGATATG---TCCAGAAATGATGGGCAGTCAGAACCAAATCCTTCTGCCCAAGACCCTCCACAAAGTCAAGGTGGGGTGTTCACATTCGGCAGCAAAAGCATGGCTGGATTTTCTTTTGCTGATGCTGCGCAAAATCAGAAC------
AGCTTATTTGGCAAATCTGAACAACCATTTAGCTTTTCA---GACCCGAACAAGTCAGAAGTAGTG---------------GAACAAGAGGATAAAAATGCAGAGAGCGATAACGACAGCACACATGCAGAAGAGGATGAGGATGGTCCACATTTTGAGCCCATTGTACCTTTGCCTGAC
AAGGTAGACGTAAAAACTGGAGAAGAGGAAGAAGAGGAAATGTTCTGCAACAGAGCCAAGCTATTCCGATTCGACACAGAGGCAAAAGAATGGAAAGAAAGAGGAATTGGAAGCCTCAAAATTCTGAAGCACAAGACCTCAGGCAAAGTTCGTTTGCTCATGAGGAGAGAGCAGGTACTT
AAAATATGTGCCAACCACTACATAACCGCTGACATGATTTTGAAGCCCAATGCTGGCTCTGATAAGTCCTGGGTTTGGTATGCCATGGACTATGCAGACGAAATGCCAAGGACCGAGCAATTGGCAGTCCGTTTCAAAACTGCAGATGAGGCAGCCCTCTTCAAGACAAAGTTTGAGGAG
GCACAGAGAGTCTTGCCGACATCACCACAGAAGCAAGATCAAGTTGATGAAGGTGAAGTAACTACAAAGCCCAGTTCATCAGATGTTCCAAAAAAGGTGGTCGATCTGAAAACCCAGTTTGCTAAAAAGGAGGGTGAATGGGATTGTGATGTGTGTTGCATTCGGAATGCCTCCTCAGCA
ACAAGCTGTGTCGCTTGTCAGACTCCTAATCCTAACAGCTCAAAAATTGAAGACAAGCCCTCTGAAGAGCCCAAAGGATTTTCTTCAGGGCCCACCTCAGTTGGAGGCTTTACCTTTGGCATCACTGGAGAGGCCGCAAAAGACACTGGCAGTTTGACAAAAGGATTT---------GGT
TCAAATATACCCATGTCATTTAAGTTTGGAACCAGCTCAGACACATCAACCACATCCATAAGTAGTCCCGCAGCTTCTCTTGCTCCATCGGCTGCTCCATTTGGTGCTGGCTTTGGGTCAAATCTGTCAAATCAAACTGCAGATGATGCATCAACAGTAAAACCATCATTCTCATTCCAG
TTTGCTAAGAAAGATGGGGAATGGGACTGTCCTACCTGTTGTGTAAGAAATGCAGCATCTTCAAGCAGCTGTGTTGCATGTCAGGCTGAAAACCCCTCAAACAAAACTGACAAAGAGCCACAA---GCTTCC---------TCCTTTTCCTTTGCGTCCAGTTCT---GTTTCAGGATTT
GGAGCCCAATTTGCTAAGAAAGAAGGGGACTGGGATTGCCCTACATGTTGTGTAAGAAATAAACCATCATCAAGCACATGTGCTGCATGTCAGACTCCAAACCCTTCAAGCAAAGTTGAAAACAAAGAAGTGAAGGCTTCCACATTTCCCTTTGGCTCCAGTTCTGTTTCAGGATTTGGT
GCACAG------------------TTTGGCAAGAAGGAAGGCGAATGGGATTGTCCTACATGTTGTGTCAGAAATGCAGCGTCAACAAGCACCTGCGTTGCATGTCAGACGAAGAACCCTTCAAGCATAGTTGAAAACAAAGAACCAAAGGCTTCCACATTTAAGTTCAGCTCCAGTTCT
GCCTCAGGATTTGGGGCACAGTTTGCTAAGCAAGAGGGACAATGGGACTGCGACCAGTGTCTTGTCAGAAATGACCCAACATCTTCAAAGTGCGTTTCCTGTCAAGCTCCTGGTCCTGTTCAAGCGCCAACTGGATTGGCGGCTATGTTTGCAAAGAAAGATGGACAGTGGGATTGTGAT
GTTTGCTTGGTGAGGAATGATGGTGCCTCCAACCAATGTGTCTCTTGTCAGACGCCCAACCCCAACAATAAGGGTGCAATTGCCTCAGCACCTTCAAGCTCCTCCTTCAGCTTCAGCTTTGGAACCCCAAGTAAAACCAGCGAACCCAGTGGCACAGGAATTGCAACTGGTTTCCCCAAC
GCTGGTGCCTTCCAATTTGGTGTG---AAAGAGAAAAGCACCTCTGCACCTTTC------------------------------------------------GGCAGCAGCGCCGGTTTCTCCTTTTCAATTCCGTCTAGT------GGCTTCAAGTTTGGCGCACAGGAAAGTGCTGAT
GAAACCCCAGCCACAGAGAGTGAACCA---ACCGCTCTTGGCTCTGCATCCATGTTTCTGAAAAATATTGCTGAGCAACACAGGGACAAAGAAAACGAGTCTGGTGCAGAACCATTGACGCCTTCCATTGACAACTCTGAACAAGAGGTAAACCCTCTATTCATGCCAAAGGAAGACTCA
TTCAGT---------------TTTGCAGACCTCGCAAAATCTTCT---GAAGGT---TTCCAATTTGGCGAGCAAGATCCTTCTTTCAAAGGGTTTAAAGGAGCAGGTGCACAGCTGTTCACAACTCTGCCCTCGAGCAAG------------AAAGCAGATGTGTCTGCAGATCAGGAT
GATGAAGACATGTACAAGACTGAAGAGAATGACGACATTCAGTTTGAGCCAGTGGTCGAGATGCCTGAGAAAGTAGACCTTGTCACTGGCGAGGAGGATGAAGAGGTTCTCTACTGTCAACGTGTTAAACTCTTCAGGTTCGATACAGAACTTGGTCAGTGGAAAGAAAGAGGAGTTGGC
AACTTAAAGCTTCTGAAGAATACTGTGAACGGTAGATTGAGGGTCCTAATGAGAAGAGAGCAAGTTCTAAAGGTTTGTGCAAATCACTGGATCACTACAACAATGAATCTGAAGCTCCTCTCTGGATCAGACCGTGCATGGATGTGGCTCGCAAATGACTTTGCTGATGGAGATGCAAGG
CTAGAACAGCTTGCAGCCAAATTTAAAACCCCAGAACTAGCTGAGGAATTCAAGCTAAAGTTTGAAGAATGTCAAAAGCTCTTGTTGAATATTCCTCTGCAGACACCCCATAAACTTGTTGATACCGGCAGAACAGCACATCTGATTCAGAAAGCAGAAGAAATGAAATCTGGTCTGAAA
GACCTGAAATCTTTCTTGACTGATGACAAA---AAGACCACAGATGATGAGACTAAA---GACATTTCGTCAATGACT------AACTCATCTGGGCTCGTCATCAAACCTCATGCTGAAAGCACTGGTCCCACTTTGGAATGGGACAATTATGACTTGCGTGAAGAAGCACTTGATGAC
AGTGCCGATACATCCGTTTATGCCTCGCCATTAGCTAGCAGTCCTATTCGCAAGAATTTGTTTCGCTTCGGAGAATCTACTGGTGGATTTAGTTTCAGTTTCCAGCCTGTTGTAAGCCCAGCAAAGTCACCAACCAAATTAAATCAGAGCGGAGTATCTGTCGGGACAGATGATGACCAA
GACACAACTCAAGAGGAAGAACGAGATGGTCAGTACTTTGAGCCAGTTGTGCCATTACCTGACCTTGTAGAGATATCAACAGGTGAAGAAAATGAGCAAATTCTCTTCAGTCACAGGGCCAAATTGTACCGCTATGACAAAGACTTGAATCAGTGGAAAGAACGTGGCATTGGAGACCTT
AAGATTTTGCAAAATTATGATACAAAACGAGTGAGGGTTATTATGAGACGTGATCAAGTTCTTAAAATATGCGCAAACCATTGGATAAGTAGCACAATGAACCTGGAGCCGATGAAAGGCACAGAGAAGGCTTGGATCTGGAGTGCTTTAGACTTTGCTGAA---GGAGAGGGCAAAGTG
GAGCAGTTGGCAGTGCGCTTCAAACTACAAGAGACCGCCAACAGTTTCAAAGAAATCTTCGATGAAGCAAAGACTGCTCAGGATGAGCAGAGACTTGTCACACCCGCGCCCCCAACAGAA---AGTCCATTAAAACAA---------------------------------------ACT
ACATGTGGCCAAGCTGCTGTTGCTGTTCTTGAAGAGACCACACGTGAACGCACTGACTTGTCCAATGAGACATTCCATACACCAGAAGATAAAGCCGTCTCTCCACACAGTCCTCAGGCA------TCATCCAAAGCTGTAGTTTCCCCACCCAAATTTGTCTTTGGAAATATTTCAGTG
CAGAAAATATTCGGGAGTCCCCCCAAA------------------------------GATGCACTTCCAGGATCATCTCAGCCCAAAGAAAAAGCACCAAATACATCAGCCTCTACCCAGCCAGCAATACCAGCATTCAAGGTTCCCGAAGGAGGATTGGATTTTAGGCTTTTCAAAGAT
AACCCTATGGCTTTTTGGACCAGCACATCCTCC------------------ACCCAGTTTGAACCCCCAGCTTCCTCG---------------------------------------------------------------------GAA------------------------------
------------------------------------------------------------------------------------------------------------------------------------------------------------------------------------
------------------------------------------------------------------------------------------------------------------------------ACAGAA------------------------AATGGTGAT---------------
GAACCTTTGGATCCCGAGGAAATCGAGATTTTGTTCGTGCGCGAACCCACAAAGGAACAGGCAGAGCTGGCCAGCAAGCTTATGCTACCCCTCACATTCTTCTGCTACAAGAATGAGCCCGGTTACATCAGTGATGACACTGAGGAT------GATGAAGACTTTGAAACTGCAGTGAGA
AACCTCAAAGGGAAGCTGTATCCTGATGATCCGGCAAGGAAGACTGATGCTGCGAGCAGTGGTGACTCATCTCAAGATGTAAAAGATCCAGAGTGTGAAATAGTCTGGGAGAAAACGCCAACCCCAGAGGAGGAAAGCAAAGCAAAGAGTCTGTACCTTCCCCCAACCTTTTTGTGTGGA
TTGGGG---ACCGACGTGGACACTGAGAAGGATAAACCTGACGACTTTGAAACGGAGGTCCGCAAGGTACAGGAAGCTCTGACTGTTACAGAGGTCAAG---------------------------------------------------------------------------------
------------------------------------------------------------------------------------------------------------------------------------------------------------------------------------
------------ACTCCG---------------------------AGTCCGACTCCAACTCCTGTGTCG---------------------------------------------------------------------------------------------------------------
------------------------------------------------------------------------------------------------------------------------------------------------------------------------------------
------------------------------------------------------------------------------------------------------------------------------------------------------------------------------------
------------------------------------------------------------------------------------------------------------------------------------------------------------------------------------
------------------------------------------------------------------------------------------------------------------------------------------------------------------------------------
---------------------------------------------------------------------------------GAGCCCTCTGAGGTCAAGACTCCGACTCCC---------------------------------------------------------------------
------------------------------------------------------------------------------------------------CCTCCTGCT---------------------------------
>ENSTRUP00000046084_TRUB
------------------------------------------------------------------------------------------------------------------------------------------------------------------------------------
------------------------------------------------------------------------------------------------------------------------------------------------------------------------------------
------------------------------------------------------------------------------------------------------------------------------------------------------------------------------------
------------------------------------------------------------------------------------------------------------------------------------------------------------------------------------
------------------------------------------------------------------------------------------------------------------------------------------------------------------------------------
------------------------------------------------------------------------------------------------------------------------------------------------------------------------------------
------------------------------------------------------------------------------------------------------------------------------------------------------------------------------------
------------------------------------------------------------------------------------------------------------------------------------------------------------------------------------
---------------ATCCAGGTTTTCTTGTATGGCGTCGTGTTTTGTTGCCACTGTCAACTCCAGGAGACTGCGAAG------------------------------------------CAGCAG------CAGCAGCTGTACCAACCACGCTGCCTCCCTGTCCCACTGCTTCGCCTC
TTGACCACTGGGAGACAGAGAGAATGGTGGAATGCCATTTACAGCCTCATTCACGGACAAGCAGTTTCTGGAACATCAGCCAAACTGCGGATGATTGTGCAGCACGGGTTGAACACTCTAAGAGGTGGAGAGAAACATGGACTTCAACCAGCAATGCTCATCCATTGGGCGCAGAGTTTA
AGCCAAATGGGTGATGGAGTGAACTCGTACTATGACCAGAAGGAGTACATCAGCCGCAGTGTGCACTACTGGAAAGTCGTGCATCCACTGTTGGAAAGGGTCAAAAACAGACGCGGGATACCAGAACCTCTAGACCCTCTTTTTATACACTTTCCATCCAAAGATATTCAGACTTGGGGT
TTCACCGAGTTTATTAAAAACATGGATATTAATCTGTGCCAGATTTCTGCTGTCAAAGGTTATGAAGAGGAAGCCAAAGTAGCTTACAGTGACAGTCTTAGCTTCCCTGGT---------------------------------------------------GTGTGGTCCCTTGAC---
ATAGAGCAACGCTCTCTTCCATCAAAACATTCAAAATTGAGT---------------------------------------------------------------------------------------------------GACAATAATGACAAAACTCACCATTGGATCCTGGCAAAT
CTGGTTCTTGTGGTACAGATTCCTATTTCCATGGAGGAAATTGTGGATCTTCTGAGCGATGTGAACCAGGAGCTGGTTGAGAGTGGAGGAACCATAGATGAACAGGATGAT------GAGGGCCAA---------AAAGGACCAGCCCACTCCAGCCCTGCTCATCCCACTGAAACCTCC
ACAGCAATATCTCACTTGAAGTTTTCCACTCCCTCTCCCAACAAGAGCATAGTTTCTCCAACTAAGAGACATCTG------ATTTCTCCAAAGACACCACCTCATTGGGTGGAAGACCAGAAAAGCCTCCTCCAGATGCTGTGTCAGCAAGTGGAAGCCCTTAAGAATGAGGTCCATGAT
CTGAGACAGAGCGCCTCAGTGAATGCAGGTTCCCCTCATCATAAGATGTATGGGGATAGTTACGGGGCCGAAGGTCTCCAGGAGACGTTTAATCCTGTCCAGTCTTATCATGGAGCCCCTCTAACA------GTTGCCACTACAGGCCCTTCTGTGTACTATAACCAGTCCCCAGCACAT
AATTCACAGTATCTCCTACACACAGCAGCAAATGTGACCCCCACCAAGGGTTCGATGTATGGCATGAACCGCATGCCTCCTCAGCAGCATATGTATGCGTACCAGCCCCCTACTCACACGCCTCCATTGCAGACAGCTCCAGGCTGC---ATGTACCCTGCACAAGAACCTGTTTTTGGT
GCTCCTCTTCGCTTTGAATCACCAGCTACAAGTCTCCTTTCCCCATATAGTGAGGAATATTTTGCACAAGGTGTAGCCCAACAATCCACCAACCCTCCCTTGCCCGAACCTGGCTACTTTACCAAGCCCTCCGTCGTCCCTGTC---CAGCCCCCGAAAAGTATGGAGGGGAAGTCTGCG
GAATTTGGAAAGCTCTCATTCAGCCAGCAGGCACCTGCTGAAGTCCCTAAAGTGCCTACATTTGGAGCAGGAGTAGTTGCCCAGTCAACACCTTCAGCC------------GCTTTCAAATTCAATTCTAACTTTAAGTCCAATGACGGCGACTTCACTTTCTCTGCTTCTCAGACAAAG
CACAGTGAAATCCTGCTCGACCTTCTTACATCAGACATTCCGGCTAAAAATGATACTGAAACGGAC---TCAGCTGCAGTGAAGGAAAAGCAGCCCAGCCAAAGTGGTATCTTCACCTTTGGC------------------------------------------AGCACAGGCACTGGA
AATATCTTTGGAAAGACAGAGAATCTATTCAAATTTGGG---GAAGTTTCAAAACCAGCCTTTGGGATTCCAAAATCTCCAGCGGGAGAGGAAAAGACAGCAGAAAGTGACAACGACAATACTCATGTTGAGGAGGATGAGGATGGTCCTCACTTCGAACCCATTGTACCTCTTCCTGAT
AAAGTAGATGTAAAAACAGGTGAGGAGGAGGAAGAGGAGATGTTCTGTAACCGAGCAAAACTGTATCGATTTGATACAGAGACAAAAGAGTGGAAAGAGCGGGGAATTGGCAATGTTAAAATCTTGAAGCACAGCACTAAAGGGAAGGTGCGTCTGTTGATGAGGAGGGAGCAGGTCCTT
AAGATTTGTGCAAACCACTACATCACTTCTGATATGCTACTGAAGCCAAATGCGAGCTCTGACAAATCCTGGGTCTGGAATGCCCTTGATTACGCAGATGAAGAGCCCAAGACTGAACAGCTTGCCATTCGCTTCAAAACAGTTGATGAGGCATCACTTTTCAAAGCCAAGTTTGAAGAA
GCAAAGAAAGTTGTGCTCCAGTCCCCAGAGAAGGCCAAACCTCAGGAGAAGAAAGAGGAAACATTGAGTGCTTCAGAATCT------------------------CTGGCAGCTCGATTTGCACTTAAGGAAGGAGAATGGGAATGTTCAGTGTGCTGTGTTAGAAATAAATCTACAGAT
GAACGATGTGTTGCTTGTCAAACGGCAAATCCCGATCCT---------TCAGCCAAACCA------GAAAAGCAGCACATTCCTGACACCAAGGCAAGTCCTTTTACTTTCAAATTTGGCATCGATTCATCAAATCCCATTAGTTCAGCCTCCACTTTATCTGGTTTTAGTGCTTTTGGA
GCATCTATACCAGCCACCTTTACGTTTGGCACCACA------AAGCCT------------------------------TTAGACCCAGGGAGCATTGGATTTGGTTCAGGGTTTATATCT---------------------------------------------------------CAG
TTTGGGAAAAAAACAGAGCATTGGGACTGTAACTCGTGTGCAAAGAGAAACGAGGCCTCTGCAGACATTTGTGTTTCTTGTAAAGCTCTTAAAGATGCCCCAAAATCA------ACAGCACCAGTTGCTCCT---------------------GCACCTGCAGCACAA------------
---------------------------------------------------------------CCTTCCCTATCTACC------------------------------------------------------GTTAGC------------------------------GATATGTTCGGC
GCCCAG------------------TTCACCAAGAAACCAGGACAGTGGGATTGTGATGTTTGCGAAGTAAGAAATGAAGCTTCTGCCAACAAATGTGTTGCCTGCCAGTCCCCTAACCCA------GCTGCAAAGTCATCAGAG------GGGGCTGTAGCGCCGTCACACACGCCAGCA
GCAGCGGGATTCGGAGCTCAGCTTTCAAAAGAGGATGGAATGTGGGACTGTAATATCTGCTTGGTCAGAAATAAAGCATCGGCTTCTGTCTGCATCGCATGCCAGGCTCTGCATCAGGGT---TCCTCT------TTAGAAACTATGTTTGCAATGAAGGATGGAGAATGGGACTGCGAC
ATCTGTCTGGTGAGAAACATTCCTTCTGCAGATAAATGTATAGCCTGTCAGACACCAAATCCCAAAGCTAAGGACACAGTTGGAAATGCTCCAACAGCCTCCACTTTTAACTTTACATTTGGCTCCAAGAACTCGTCCAGTCAAGTGGCTGAAACTGGATTTTCAATGCCTTTTGAAACC
AGTCAAGCATTTCCGTTTCATCAGAACAGTGATAAAACCTCAGCTCCATCTTTCAAGTTTGAAGCTCCTCAGTCTGGGTCCAGTACCCCA---------------AGCTCTTCAACCTTCTCTTTTTCTCTGACCAACTCAGCTGGTGGCTTCAAATTTGGTTTGCAGGATCCT------
AAA------------------------------------------------------------AGCATAGCTGACAAACACAAGGAGAATGAAAATGTGGCA---------------ACACCTTCATTGGGACAACTGGAACAGGATCAAAATCCATTAATTTCTGGTAAAAGTAGTGCG
TTCAGC---------------TTTGCGGACTTGGCGAAGTCTTCT------GGAGAGTTTCAATTTGGCCAGAAAACCCCCAATTTCAAAGGATTCTCTGGAGCCGGTGATCAGTTGTTCTCGTCATTACCA---------GCAACCCCCAGCAAGACGGATGGTTCAAATGAGCTGGAG
GATGACGGAATGTATAAAACAGAGGAACACGATGATATTCAGTTTGAACCAGTGGTTCAAATGCCCGATAAAATAGACCTGGTGACTGGGGAGGAAGATGAAGAGGTTCTTTATTCTCAGCGAGTCAAACTATTTAGGTTTGATTCCACTGTCAGTCAGTGGAAAGAGCGGCGT---GGT
ATCCTGAAAATCCTGAAGAACCCAACTAAT------------------------------------------------------------------------------------------------------------------------------------------------------
------------------------------------------------------------------------------------------------------------------------------GGAAGAACAGCGCACCTCATTCAGAAAGCAGAAGAAATGAAGTCGGGTTTAAAA
GACCTCAAATTCTTTTTAACAGATGACAAAACAAAAATCAAAGATGACGACAGTCAAGAAGACGTTGATGCATCCATC------AGTGCTCCAAGCCTTGTC---AAGGCTCAAGGTGAAACCACAGGCCCCACCCTGGAGTGGGACAATTATGACCTAAGAAAAGAAGCTTTGGACGAT
ACAGCAGACTCTTCAATCTACGCCTCTCCTCTCGCCAGCAGCCCCCTGAGAAAGAACCTTTTCCGTTTTGGCGAATCCACTGGGGGCTTCAGCTTCAGCTTCCAGCCAGGCATTAGTCCCTCAAAGTCTCCCACTAAGCTTAACCAGAGCAGAGCCTCTGTGGGCACAGATGACGAGCAG
GACACCACACAGGAGGAGGAGCGGGATGGGCAGTATTTTGAACCGGTCGTCCCTTTGCCCGACCTGGTGGAGATTTCAACTGGAGAGGAGAATGAGCAGGTGGTTTTCAGCCACAGGGCCAAACTCTATCGCTACGATAAGGAAGCAGCTCAGTGGAAGGAAAGAGGCATTGGAGACCTC
AAGATCTTGCAGAATTATGAAACTAAATGTGTGAGATTGTTAATGAGGAGAGACCAGGTTCTGAAAATCTGTGCTAACCATTGGGTCACGTCAGCCATGAAACTGGAACCAATGAAGGGTGCAGAAAAGGCCTGGGTCTGGAGCGCCATGGACTTTGCTGGAGTCGAAGAGGGAAAAATC
GAGCAACTGGCTGTTAGATTCAAGCTGCAGGAGACTGCAAACACCTTCAAACAGATATTTGAGGAGAGCAAGATTGCACAAGAAAATAAAGAACTTATGAGCCCGGTAGCAGCAAGGGTC---ACCACA---CAAGAGGGTGGG---ACCATGCAGTCCACACCTACTGCAACACCT---
GTGTGTGGAAAAGAAGCCATTGCTGTTCTAGAGGAGACCACGAAAGAAAGTACAGAGCTTCCC------------------CCTGAAAATACACTGTGTGCAGCTGTGTCTCCTGGTCCA------GGCTCAAAGACTGTGGTTTCACCTCCCAAGTTTGTCTTTGGGACCGATAGTCTT
CATAGGTTTTTTGGTTCTCCTAAG---------------------------------------------------------------------------------CCTCAGGGT------------------------------------------------------------------
------TGGACTTTAGGCTTTTCAAAGATAACC------------------CAATGGCTTTTTGGACCAGCACGTCAACCACCCATTTTGAACCCCCAGATAAAAGTAGACCAAATATTACATGGCAACAGAGGAGATATCAGTAAAAGTGACCTCCTG---------------------
AAAAGTGAGTCCAGGATGTGTAGCAACAGC------------------------------------------------ATGAAATAT------------------------------------------------------------AAT------------------------------
---------------------------------------TCCATTTCTCATCTTCCATCAATGAGGCGCACC---------------------TCAGCATCAGCTGAAAGTTCTTGTGCTTTTGTGACTCCG------------------------ACGGGATCGGCCAGCGAGTGTGTG
GAT------GAGGACTCTGATGTGGAGATCGTGTTTGTCAGGGAACCGACTGCTGAACAGGCAGCATTAGCCAAGGAGCTGCTGCTGCCTCCAACCTTCTTTTGTTATCAGAATGAACTGGGTTACACCAGCCAGGGTGAAACTGAC------GATGAGGATTTCGAGTCGGCAGTCAAG
GCCTTGAATGGAAAGCTGTACCCTGACACACCTGAGAAAAAATCTCCATCTTTTAGTGAT------------------------GATTCAGACTGTCAGGTGGTGTGGGAGAAGAAGCCCACCGCAGAGGAGGAGCAGAGAGCCAAAAGTTTTCAGCTTCCACCCACCTTCTTCTGTGGC
CTGAGCACCACAGACGGCGACACTGAC---GACAAG---GCAGATTTTGAAACGGAAGTCCGCAAAGCGCAACAAGAGCTG---GTAACAGACAGAGGG---------------------------------------------------------------------------------
---ATT------AGCCAGCCGTCCACCAGCAGTACTGCAGCAGCAGCAGCAGCAGCCACACCGGAGCAGCAGACCTCAGATCAGCCAGCTGTGACTCAGAGTGAAGCC---AAAGGCAGC---AGCTCACCTGTTGATTTGTCAAATAAGAAGAGCCCAGAGGCAGAATCCACCATAGAG
ACC------CTGTCA------TGCTCCTCCGGCTTCGGTTTCAGCTCA------CTGCAGGGCTTTTCTTTTGCTGACCTGGCCCAAAACACTGAAGGATTTGCATTTGGATCTAAA---------GACCCCAACTTCACATGGGATAACGCTGGAGCGACGTTGTTTGGGACAGCAGCA
CCTCCAGCTCCTAAA---AACAATGATGAGGAA---AGTGACGATGAGGAGGCGCCTAATGATCTGGACATTCACTTTGAGCCTATAGTTTCATTACCAGAGGTGGAGACAAAGTCCGGAGAGGAGGACGAGGAAATCCTTTTCAAAGAACGCGCCAAGCTCTATCGTTGGGACCGGACC
CTCGACCAATGGAAGGAGCGCGGCACCGGTGACATCAAGATCCTCTTTCACCCAACCAAACATTCCTACCGCATCCTGATGAGAAGAGAGCAGGTGCTGAGAGTTTGTGCCAATCACGTCATCACAAGGGGGATGGAACTCCAACCCATGAGCGCCTCGGCCAACGCGCTCATCTGGACC
GCCACCGACTACGCAGCAGAGGGCAACGGTGTTGTCGAGCAGCTTGCGGCTAAATTTAAAACCGCAGAGATTGCTGAATCCTTCAAGAAAGCCTTCTGTGGATGTCAGAAGAACATGGACCTCACCGATGGCGATTCTACGGGTGCCTCCGCCCATCAGATGTCCAGAATCCAGGAGCAC
TCCAGAGACACGAACCCACGGGTGTTCCTCAAAGTGGCAGCCAACGATGAACCGCTTGGGATCGTCACCATTGAGCTGTTCTCGCATATCGTCCCCAAGACTGCTGAGAACTTCAGGGTTCTCTGTACCGGGGAGAGAGGTTTTGGATTTAAGAACTCCATCTTCCACAGGGTGATACCA
GACTTCATGTGTCAGGGCGGCGACATCACCAAAAGCGATGGTTCAGGAGGTAAATCCATCTATGGCAACAAGTTTGAAGACGAGAACTTCGACGTCAGGCACACGGGCCCGGGTGTTCTTTCTATGGCCAATCACGGACGGGACACCAACAGCTCACAGTTCTTCATCACCCTAAAGAAG
GCCGAACACCTCGACTTCAAACACGTTGCCTTTGGACGGGTTCAGGATGGAATGGATGTGGTGCAGAAAATGGGAGAGCTGGGCACAAAGGAAGGAGCACCTTCCAAGAAGCTTGTCATCACCGAGTGTGGGCAGCTT
>ENSDARP00000128025_DRER
ATGAGGAGGAGTAGAGCGGAGGTGGAGCGCTACATATCCGCCGTCCAGAGCGCGTCTCCCGGGCAGAAAGCGCGTCCCCAGAAGGGTTTCCTCTTCGCCAAACTCTACTTTGAGGCAGAGGAGTTTGATCAGGCCAAGAGACATGTCTCGGAGTATCTGAGAGTCCAGCCCAAGGACCCG
AAAGCACACAAGTTCCTGGGTCAGCTGTATGAGCGTGAGGGCAACACGGAGAGTGCGGTGGGCTGCTATAAGCGTGCGGTGGATCTGAATCCGGCTCAGCATGATCTGGTGCTGAAGGTGGCGGAGCTGCTGTGTGGTCTCCCGGAGCAGGACAACAGAGCTCGATTCTGGGTGGAGAAA
GCAGCCAAACTCCTGCCAGGACATCCAGCCGTCTTCAACCTCAGGGAGCGTCTGCTGAGCGATGCGGGC------GGCCGGCACCAGCTGTATGACCTGCTGCAGTCAGAGCTGCAGCTGCGGCCTGGAGACTCCTACATTAACTGCAGACTCCTGCAGCTGCAGCGCTCTGAGGGCCGG
CACAGGGACGCCGTCACACACGGCCTGCAGGTGGAGGAGCGCGGCCTGCTGAGAGACCAGCTGGATTGGTACAAGCTGCTGGTGGAGACTCTAGAGGAGTATCTGTCGGTT------------------GAGCAGGCGTCCCGTAAGGTCCAGAAAGAGCTGTTGCTGGCCCACTGCAGA
CTCCTGCGGCTCACACTGATGCAGAAGAGCTGTGAGGAGGCGGCGGACGCTCTCTGGAGTTTTGACCATGCGCTGCAGACGCTGAAGAACACAGCGCTGAACACGCAGGATGAGCTGGCGGAGGTGTTTTTGGAGATGCGTGCGCAGCTGTACCTGAGCGCCGGCACACTGCTGCTGAAG
AGGGCTGAGCAGAGGGAGCTGCAGTGGAGAGCGGTGCAGGATCTGGCTGCACTGTGTTACCTGGTGGCATATCAGGCCCCCAGACCCAGAGGGCGGCTCCTGCAGGGTGAT---GCGGCCCCG---GGGCCCCTGCAGCTGCTGTGCTGTGAGCGTCAGAGTCATGCGGGACACATGCTG
CTGAACCTGCATGCGGAGCCGGAGCAGCTGCTGGAAAACCTGTTGGAGAATTTCGGGAACCGCAGCGTCCCCGTCCGGCTGCTGGACACACTCTTCAACACC---GCAGACCACCAGCACACCTTCCTCTGCAGCGACCACACACACATCACCAGCCCACACCCGCCCAGCGCACAGCAC
CTGGCCCAGGTGGACAGAGGGTGTGTGCAGCAGTGTGCAGGGGACCTCCAGCAGCTGGTATGGTTGGCTCTGCAGTGGAGGCTGATGGAGCAGACTGTTGACCTGCAGCAGTGGTTGAAGCTCCTGTTCCCGCGCCTGCCTCTGGAGACCTCCAAACTGGACACCAGCGCCCCCGAGTCC
CTCTGCCTGCTGGACTTAGAGGTGTTTGTAAGCGGTGTGGTGTTCACCTGTGAGGCGCAGCTGCAGGAGTGTGAGTGT------------------GTGTCGTCTGCG---------------------------------------CCCCGCTGTCTGCCGCTTCCGCTGATGAAGCTG
CTGTCCACCGCCAGGCAGAGGGAATGGTGGGACGCCGTATACAACCTCATCCACAAGAGGGCGCAGCCGGGCTCCTCTGCTAAGCTGCGAATGGTAGTTCAGCATGGGCTAGGAATGTTACGAGGCGCAGAGAAGCACGGGCTCCAGCCGGCACTGCTCGTCCACTGGGCTCGGCATCTG
GCTGCAGCGGGCGAGCGCACTAACTCCTACTATGAGCAGAGGGATTATGCGGGCCGCAGTGTGCACTACTGGAAGCTGCTGCTCCCCCTGCTGGAGAAAATCTGCAACAAGCGCAGCATCCCAGAGCCTCTGGAGCCGCTGTTCCCACACTTCAGGAGCAGAGACATACAG---------
------------------------------------------GCTGCTGAGGTGTGTGCGCTGCAGCAGGAGGTCAGTCTCAGCGCTGCCGTCCTGCTGGACATTGAGGGTAGCACAGAGGAGGCCATCGCTCAGCTGGAGCAGATCAACACTGTGGGCTCTGACTGGCAGCTGGCCAAG
ATCTACCAGCGG------------------------CTGGTGGAGGAAGCAGGAAACGGCTTGGAAGAAACACAGGGCCGCTGCACCAACTTCCTGCTGCAGTTCCAGAAATACCTGATGAAGATTTGCCAGGCCAGCACAGAGGACATGGAGAGG------------------------
------------------CTGCCGGTGGGAATGGAGGAGGTGCTGGATCTGCTGAAGGAGGTGTCTCAGCAGCTGGAGGAGGATGGAGTGGAGCAGCAG------GTGGAG------CCGCAGCAGGTGGAGTTC------CCCCGCACCTCCAGCCCTGGCCGGCCCGCTGAAGCCCAG
CACGCACTCGGC------------ACT---CCCTCCCCAGCCAAGAGCTCCGCATCGCCCGCCAGGAGACCCACC------TTCTCCCCCAAGACGCCTCCGCACTGGGCCGAGGACCAGAAGTCTCTGCTGCAGATGCTGTGCCAGCAGGTGGAGGCCCTGAAGAATGAGGTTCATGAC
CTGCGGCAGAACCCCGCCGACAGCACCGGCTCCTCATAC---CGCATATATCCAGAGAAC------------------ACAGAGGGGTTTCCTGCGGCACAGACCTTCCACGGCGTTCCTCTAACC------GTCTCTACCACAGGTCCCTCTGGGTACTACAGCCAGTCTCCGGCGTAT
AACTCTCAGTATCTTCTTCGCCCTGCTGCAAACGTCACTCCCACAAAGGGTCCGGTGTACGGGATGAACCGTCTTCCTCCACAGCAACACATGTACAGCTACCAGCAGCAAACACATACTCCGCCGCTGCAGTCCACACCGGCCTGC---ATGTACCCT---CAGGAGCAGGTGTTCGGT
GCGCCCATTCGCTTTGAGTCTCCAGCCACGTCTCTACTGTCCCCGTACAGCGAAGAGTATTACGCCCACAGCGTTCCTCAGCCTACCGTCAATCCTACATTACCTGAGCCAGGATACTTCACCAAGCCCAACGCTGCAGCGTCTATGCAGCCGTCTAGGAGCAGCGAGAGCAAGACGGAG
------GCCCGGACCAGCCTCGGGCCGCAGTTCACTCCTGAAGTCTCCAAGGTTCCACACTTTGGGGGCGTCATTGTGGCTCCATCAACATCCACCACTACAACCTCGACTGCGTTCAAGTTCAACTCCAATTTCAAGTCCAATGATGGCGACTTCACATTCTCCTCCTCCCAGAGGAAA
AACAGCGAGAGCCTGCTGGGCCTGCTGACCTCAGATATTCCTCCCAAAACAGATGGACCGTCAGAGCCAAAGCAGAGC---------------CATGAGCAGACCGGAGTCTTCACCTTTGGGAGTAAAAACGCCACAGGATTTTCATTCACTGATGGTTCTCAGAGCAAAATG------
AATATTTTTGGCAACACTGAC---CCATTTAGCTTTACA---AGTGGAGCCAAACCAGTGCTGGGC---------------GCTGCTGAGGAGAAAAGCGGAGACAGTGATAACGACAGCACACATGTGGAGGAGGACGAGGACGGCCCTCACTTCGAGCCCATCGTGCCTCTGCCTGAC
AAGGTGGATGTGAAAACCGGCGAAGAGGAGGAAGAGGAAATGTTCTGCAAGAGAGCAAAGCTGTTCCGGTTCGACGCAGACACTAAAGAGTGGAAGGAGAGAGGGATAGGCAGCATCAAGATCCTGAAGCACAAAACATCTGGGAAAGTTCGCCTGCTGATGAGGAGGGAGCAGGTCCTC
AAAATCTGCGCTAATCACTATATCACTGCAGACATGGCCCTAAAACCCAATGCTGGGTCCGACAAGTCCTGGGTGTGGTACGCCATGGATTATGCAGATGAAATGCCAAAGACCGAGCAGTTGGCCATTCGCTTTAAAACGGCAGATGATGCAGCACTGTTTAAAGTGAAATTTGAGGAG
GCTCAGAAATTTATT------TCTGCACAAGGCCCACTGCTGGAAAAGACAAGTGAATTGCTAAAGCCTCCGATTGCATCT------------AAAGAGTCAGATCTTAAGATCCGGTTTTCCAAGAAGGAAGGTGAATGGGACTGCGAGACGTGCTGTGTCCGGAACGCTCCTGCATCT
GCAGTGTGTGTAGCCTGCGGCAGCCCGGCACCTTCAGCT---------AAAGGCAAACCTGCGGAGCAAATCAAG---------------------------------------------------------------------------------------------------------
---------------------------------AGCTCAGCATTGCCGAAGCCTCTGGTTGCATCTAAAGAGTCAGAACTT------------------------------------------------------------------------------------------AAGATCCGG
TTTTCCAAGAAGGATGGTGAATGGGACTGCGAGACGTGCTGTGTCCGGAACTCTCCTGCCTCTGTAGCGTGTGTGGCCTGCAGCAGCCCGGCACCTTCAGCTAAAGGCAAACCTGCGGAGCAAATCAAGAGC---------TCCGTGTCGCTGGCTCCCCCTGCCAAAGTCTTCTCTTTT
GGACTT---------------------------------------------------------CCTGCAGATTCTGCC------------------------------------------------------AAAAGCACTTCCTTCACAGATGGCAGCACAAAAGGCTCAGCATTTGGA
TCTCAAATACCAGCTTCTTTTAGTTTTGGGTCA------------------------------------AGTAATGCCGCAGTGACCCCACTTGGCTTTGCCTCTCAGACTGATAAGAAGAGCATACCTGCAGATACTAAGCAAAACACCAAAGTTTCCCCGACACCAGCATTCTCCTTG
ACCCCTGGGTTCGGTTCTCAGTTTGCCAAGAAAGATGGTCAATGGGACTGTGACTGCTGCTTGGTGAGGAACGATGCGTCCGCCACTGAATGTGTTTCCTGCAATACCCCCTGCAGCACA---CCGAAGACTGGGTTAGCAGCTATGTTTGGAAAGAAAGCTGGGCAGTGGGACTGTGAC
GCCTGCCTGGTGAGAAATGAAGGCGAATCTAGCCACTGTGTTTCATGTCAGACGGCGAACCCCAACATGAAGAGCAAGACCTCATCAGCACCGTCCAGCTCCACTTTCAGCTTCAGTTTTGGCAGTTCTAGC------AGCCAGCCTGCCGCCACCGGCTTTAAGAGCAGCTTCACTGCA
GGCCCTGCATTTCAGTTTGGCACAAGTACAGAAAAATCCTCTTCAGAGGGCTTTAAGTTT------------GCGTCCTCCTCCACTCAAGCTGATAAATCATCAAGCAGCTCTAATTTCTCATTCTCAATGCCAGCACCTGGTGAAGGATTTAAGTTTGGCATTACTGAACCT------
CAGACGAAGGCATCCGACACACAGCCA---CAAACT---AGCTCCGCATCTGACCTCCTCAAAAATATTGCAGAACTTCACAAAGAGAAGGAGAAAGAAGCCATCCAGAGTTCCTCAGATGATTCTGCAGACACCAGCGCTCATGATGATAATCCTCTCATTAGCGGAAAGGCCGACACC
TTCAGC---------------TTTGCAGACCTGGCCAAGTCCTCTAAGGAAGGT---TTTCAGTTCGGCCAGCAGGATCCCTCTTTCAGAGGCTTTGCAGGGGCCGGCCAGCAGCTCTTCACAGTGCTTCCT---------------------AAACCAGATACCTCCGCCGATCAAGAG
GACGAA---ATGTACAGAACAGAGGAGAATGATGATATTCAGTTTGAACCTGTCGTTCAGATGCCGGATAAGGTTGATCTGGTCACAGGGGAAGAAGATGAGAAAATCCTGTATTCGCAACGGGTCAAACTCTTCAGATTTGATCCAGAGACGAGTCAGTGGAAAGAGAGAGGAGTTGGC
AACCTTAAACTGCTGAAAAACAACCAGAATGGGAAACTGCGAGTGCTCATGCGGAGAGAGCAGGTGCTGAAGGTGTGCGCCAACCACTGGATCACCACCACCATGAACCTGAAGCCACTTGCAGGATCCGATCGGGCCTGGATGTGGTTGGCCAGCGATTTTTCAGATGGAGATGCAAGA
TTAGAGCAACTTGCTGCAAAATTCAAGACGCCGGAGCTTGCTGAAGAGTTTAAGCAAAGGTTTGAGGAGTGTCAGCGGCTGCTTTTGGATATTCCTTTACAGACGCCTCACAAGCTGGTCAACACTGGCAGGACGGCTCACCTTATACAGAAAGCTGAAGAAATGAAATCTGGTCTCAAG
GACCTCAAATCATTCTTGACTCCCCAGAGC---AAGGAGGAAGAG---------------------AGTAGTGTTACGGCGGACAGCACCTCTTCAGTTATCGTCAAGCTGGACTCGGAGACTACCAGCACTGCATTAGAATGGGATAATTATGATCTGCGGGAGGGAGCGCTGAAAAGC
TACACTAAACCCTCAGCAAGTGATGCTTCTGTGCAGCCGGACACAGTCGCTAAGAGTTTATTCCGCTTTGGCGAATCGACCACAGGCTTCAGTTTCAGCTTTCAGCCTATTCTCAGCCCCTCCAAGTCTCCGTGTAAGCTGAACCAGAGTCAGGCATCAGTGGGCACAGATGACGAGCAG
GACACCTCTCAGGAGGAGGAGCGGGATGGACAGTACTTCGAGCCGGTGGTACCCATGCCTGACCTGGTCGAGGTCTCGACCGGAGAGGAGGACGAGCAGGTGCTGTTTAGTCACCGTGCCAAATTATACCGATACGACAAAACTCTTAGTCAGTGGAAGGAGAGAGGTATAGGAGACCTT
AAAATACTTCAACACTACGAAACAAAGCGCGTCAGGCTTGTGATGAGACGAGACCAGGTGCTCAAACTGTGTGCAAATCACTGGATCGACTCAAGCATGAAGCTGGAGCCCATGAAGGGCGCGGAGAAGGCCTGGATCTGGAGTGCCTTTGACTTTGCTGAA---GGGCAGGGTAAAGTG
GAGCAGCTGGCGGTGCGCTTCAAACTGCAGGACACTGCCAGCATTTTCAGAGACGTCTTTGAAGAGGCCAAGACTGCACTGGACAGAGACACTCTGCTGAACCCACGATCTGCCCGAGAAGCGTCCTTCATCCAAGAG---------------------------------------TCG
ATCTGCGGCCAGGCGGCTGTGGCTGTGCTGGAGGAGACCACTAAAGAGCCTTCCGGACTTCCAGAGCATAGCAGTCCAAAACCTGAGCGGACGCCCCCAGCAGAGTTTTCCACTCCGGTC---------AGCAAGACTGTGGTCTCTCCACCCAAGTTTGTGTTTGGCTCAGACTCTGTG
CAGAAGATCTTTGGCAGCCCAAAAGAGAATTCTGCGGTTTCTCCTGTCCGGACAGCAGATGAGGACAGTGGAGAATCCAGACTGAAGACCTCTGCAGTGACCTCCAGCCAGGCTGGCACTCCT------------TTCAGCTTACCAACCAAAAGTTTGGATTTTAGGCTTTTCAAAGAT
AATCCTATGGCATTTTGGACCTGCACATCAGAT------------------GCCCAGTTTGAAGCCCAAGCCTGTCCT---------------------------------------------------------------------TCA------------------------------
------------------------------------------------------------------------------------------------------------------------------------------------------------------------------------
------------------------------------------------------------------------------------------------------------------------------CTGAAGCAGAAGAGCGTGCAGGACTTGTATAATGATGAT---------------
GAT------GATGATGATGATCTGGAGGTGATCTTCGAGCGCCAGCCAACAAGAGAACAGGCAGATCTGGCGGCCTCACTGCTTCTGCCGCACACCTTCTTCTGCTATAAGAACCGTCCCGGATACACCAGCGAGGAGGAGGAGGAC------GATGAAGATTTCGAGAGCGCTGTGAGG
AGTCTTCAGGGACAGCTGTATGAAGAT---------------------------------------------------------GATCACGAGTGTGTGCTGGTATGGGAGAAGCGAGCATCTGCAGATGAGGAGCAGAGGGCCAGGCGTCTCCTCCTCCCTCCTACATTCCTGTGCGGC
GTCAGC---AGTGACTCGGACCTGGAGCCCGAGCGGGCAGAGGACAGCAGCACACACACACAG------GCGGACACACTGACACAAACGCAGGTCAGG---------------------------------------------------------------------------------
---CTG---------------GATCCATCCCATGATGCATCAGTGGCCAGCAGTAGCACCATGGAGCTCCAGAAGACTGACCGC---------------------------------------AGCTCTCCGATTGACCTGTCTACTAAGAGGAGCAGTGAGAGCAGCTTCAGTGCAGAC
ACCGCACATCTGACCCCCGCTGATCCCTCAGGTATCTTCTTTGGATCTGCAACTGCAAGCCCATTCTCATTCGCAGATCTGGCCAAGACCTCAGGAGAGTTCGCGTTCGGGAAGAAA---------GATGAAAACTTCAGCTGGTCAAATGCGGGCGCAGCAGTGTTTGGAGCTGCAGCA
CGTGCTGAAACACACAGAGATGATGATGATGAG---GGTGATGATGATGAAGCTCCCCACAGTGACGAGATCCACTTCGAGCCCATCGTTTCTCTGCCAGAGGTGGAGGTGCGTTCGGGCGAGGAGGATGAGGAGATCCTGTTTAAGGAGCGGTGTCGTCTGTACCGATGGGATCGAGAT
CTGCAGCAGTGGAAGGAGCGCGGCGTGGGCGAGCTGAAGATCCTGTTCCACCCGCAGAAGAAGAGCTACAGGCTGCTGATGAGGAGAGAGCAGGTGCTGAAGGTGTGCGCCAACCATACCATCAGCAGCGGCATCACCCTCACACACATGAACTCCAGCGCCAACGCTCTCGTCTGGACC
GCCACCGACTACGCC---GAGGGTGATGGGAAGGTGGAGCAGCTGGCAGTGAAGTTTAAGTCTGCAGATCTGGCGCAGAGCTTCCGCCGTGTGTTTGAGGACTGTCAGCGGTGTGTGTCGCAGGCGGAC---------------------AGTGCGCAGGTGTCGCTAGCGGAGACGCTG
TCGCGAGAGTCAAACCCACGCGTGTTCTTCGATGTGTGTGTGGACGGAGAGGACGCCGGCAGGATCGTCATGGAGCTGTTCGCACACATCGTGCCCAAAACTGCAGAGAACTTCCGTGCGCTGTGCACCGGGGAGAAGGGCTTCGGCTACAGCGGGTCCATATTCCACAGGATCATCCCC
GACTTCATGTGTCAGGGTGGGGACATCACGCATCAGGACGGCACCGGCGGGCGCTCCATCTATGGTCATGCGTTTGAGGATGAGAGCTTCGAGGTGCGGCACACGGGTCCAGGGCTGCTCTCCATGGCCAATCGCGGCAGAGACTCCAACAGCTCGCAGTTCTTCCTCACGCTGCGCAAG
GCGGAGCACCTGGACTACAAACACGTCGCCTTCGGCTTCGTCACCGATGGCATGCAGGTGCTCAGGAGACTGGCAGAGATGGGCACCAAAGAGGGCAAACCCACACACACCATCACCATACACCACTGCGGACAGCTC
>ENSGACP00000009078_GACU
ATGCGGCGGAGTAAAGCTGAAGTGGACCGCTACGTTTCCTCAGTACAGAGTTCCTCGCCCTCACTCAAAGAGAAGCCAGTCAAGGGGTTTTTATTTGCCAAATTGTACTTCGAAGCAAAGGAATATGACCTGGCAAAAAGACATGTCTCAGAGTATCTCAAAGTCCAGGAGAGGGATCCA
AAAGCACACAAATTCCTTGGACAGCTCTACGAGAGAGAGGGAGACATCAACAAGGCAGTGGGATGTTACAAGCGCTCAGTGGACATGAACCCGGCCCAAAGGGATCTGGTGCTGAAGGTGGCCGAGTTACTGGTCAGCAAGCAGGAATGTGACAGCAGAGCGGAGTTTTGGGTGGAGAAA
GCCGCCAAGCTGCTGCCAGGAAACCCTGCCGTCTTCAACCTGAAGGAGCGTCTGTTGAGTCGTCAGGGTCAGCCGGGTTGGAACCGCTTGTTCGACCTCTTCCAGGTCGAGCTGGCGGCGAGGCCAGCCGACGCCCATGTGAACGTGAAGCTTGTTCAGTTGTTCTGTCAGGACGGACGG
CTCGACGAAGCCGTGAAGCACTGCCTGGCTGCTGATAAAAGGGGCGTGCTGAACCACAGCCTGGACTGGTACAGAGTGGTGGTTCGCACACTGCAGGATTATCTCACTCAGCCCAGCGTGTCTGGTAATGAGAAGATGTATCGGGATCTCCAGAAAGAGCTGCTACTGGCCCACTGCAGC
CTGCTAAGAATCACACTGTCTGAGAGCAGCATCCAGCCGAGCCTCGAGGCGCTCTCCGGTTTTGACCAAGCTATGCAGGCGCTGAGCGGCATTGCTGGCCGCCACCCAGACGATCTCTGTGAGGTGTTTACGGAAATGAGAGGTCACCTCTACCTGCACGCCGGCACGCTGCTGTTGAAG
CAGGCTCAGAATCACCAACATACCTGGAGGTCCGTCATTGACCTGACCACGCTATGCTACCTGCTGGCATACCAGACGCCGAGACCAAAGGCTAAAGTGACCAAGAGAGATCAGTCCAGCCCG---CAGCTCCTGGAGCTGCTGGCCAACGACCGACAGAGTCAGGCCGGTCACATGTTG
CTGAATCTGACCACTGCTCCAGCCTCCTTGATCGAAGAGGTGGTGGAGGTGTTTGGTAACCCCAGTGGTCAGGAGTCTCTGCTTCAGCTCCTGTTTGGACCACACGTCTCCATTGGACCCTCCTTTATTGCCAACGATGACATTCATTCCATTGCCGTCATGGTTCCAGAGGTGTCTCAA
CTCGTCAAATGGGACGCTGGCTCCATCCTGCTGCATGCTGGAGACTTGCAACATCTGAGCTGGTTGGGGCTGCAGTGGACCCTGCTGGCCCAAAGACCAGCCCTCCGGGACTGGCTACAGCAACTCTTTCCAAGGCTTACTCTGGAGACCTCCAAACTGGACACCAACACACCGGAATCC
ATCTGCCTGCTCGACCTGGAGGTGTTTTTACATGGCGTGGTGTTCTGTAGCCACTGCCAGCTCCAGGAGACTGCAAAG------------------------------------------CAGCAA------CGGCAGCTCTACGAGCCCCGCTGCCTCCCCCTGCCCCTCCTTCGCCTC
CTGACCACCGACCGACAGCGCGAGTGGTGGGAAGCCGTCGACAGCCTAATTCACCAACGAGCGGCTCCCAGCACGTCGGCCAAACTGCGGATGATTGTGCAGCGTGGCCTGAGCTCTCTGAGGGCCGGAGAGAAGCACGGCCTTCAACCAGCGCTGGCCATCCAATGGGCACGCTGTCTC
AGCCAGACGTGTGATGGAGTGAACTCGTTCTACGACCAGAAAGAGTACATCGGCCGCAGTGTCCACTACTGGAAAGTTGTACTTCCCCTGTTGGAAAAGATCAAAAACAGACGCAGCATTCCGGAACCACTTGAGCCCCTCTTCATGCACTTTCACTCCCAAGATATTCAG---------
------------------------------------------ATTTCTTCTGTAAAGGGCCATGAAGAGGAATACAGGATTGCGTATTCGGTTCTGCTTGACATTGAAGGCAAGACGGAGGAGGCCATCGCTACTTTGGAAACCATCAATAACCTGTCATCCGTCTGGCATTTGGCACAG
ATCTACCAGCGG------------------------CTCTCAGAGGAGGCCAGCAACGGGGTGGAGGAGACACAGGAAAGGTGCATCACTTTTCTGAGAAAGTTCAGGAACAACCTGTCCAAGATCTACAACGCAAATGCAGATGACGTTGAGAAA------------------------
------------------CTGCCTGTCTCCATGGAGGAAGTTATGGACCTCCTGAATGACGTGAACCAGCAGCTGGGTGAGAGTGGGGAGGCCATGGATGAAGAGGAGGAGCATGGGGAGGGTCAA---------AGAGGACCAGCATACTCCAGT---------------------CTT
GCCACAGGATCCCACATCAAATTTTCCACTCCCTCTCCAAACAAAAGCCTCATTTCTCCTTCCAAAAGACACCTG------ATTTCTCCCAAGACACCACCTCATTGGGTGGAAGACCAGAAAAGTCTCCTCCAGATGCTTTGTCAGCAAGTGGAAGCCCTCAAGAACGAAGTTCATGAT
CTTAGACACAACTCTTCAGGGATCGCAAGCTCTCCTCGTCACAAGATGTATGGGGAGAGCTACGGGGCCGAGGGCCTGCAGGAGCCTTTTACCCCCGCCCAGTCCTACCACGGGGCGCCTCTAACA------GTTGCCACCACAGCCTCCTCGGCGTACTACAACCCGTCTCCAGCTTAT
AACTCTCAACATCTCCTGCGCACAGCACCAAATGTCACCCCCACTAAGGGCCCAATGTACAATATGAACCGAATGCCCCCTCAGCAGCATATGTACGCCTACCAGCAGCCCACTCATACTCCTCCATTGCAAACGGCCCCACCCTGC---ATTTACCCTCCTCAAGAACCCGGGTATGGA
GCCCCCCTCCGGTTTGAATCACCAGCCACAAGCCTTCTTTCACCATACAGTGAAGAGTATTACGGGCAGAGTGTA------CAAAGCACAAACCCTCCCCTGCCCGAACCCGGCTACTTCACCAAGCCGTCTGTG------GTT---CAGCCCCCTAAGAGCACTGAGGGGAAGCCTCTG
GACTTTGGGAAGCTCTCCTTCAGCCAGCAGGCACCTGCTGAAGTCCCTAAAGTGCCCAGTTTTGGAGCAGGCGCAGTTGCCCATTCGACACCGTCATCT------------TCTTTTAAATTCAACTCTAACTTTAAATCCAACGATGGAGATTTCACTTTCCCACCTTCCCAGGCCAAG
CACAGCGAAAGCCTGCTTGGACTCCTTACGTCAGACTTTCCCTCAAGAATTGATAACGCCCCGGAG---AAGCCTGCAGCCAAGGAGCAACCCCACGGCCAAACCAGCCTCTTCACCTTTGGAAATAAAAATACTCCTTCCTTCTCCTTTGCTGATTCTTTGCCAAGCACCCGCACAGGA
AGTCTCTTTGAAAAGCCAGACAAGCCTTTTACATTTGGAGTTGAAGTTCCTAAGCCAGTGTTTGATGTTCCCACTTCTGCTGCAGAAGAAGAAAGAGCAGCAGAGAGCGACAACGAGAGCACTCGT---GAGGAGGATGAAGATGGTCCTCACTTTGAACCCATTGTACCCCTTCCTGAT
AAGGTGGATGTGAAAACGGGTGAAGAAGAGGAGGAGGAAATGTTTTGCAACAGGGCAAAGCTGTATCGATTTGACGCGGACACAAGAGAGTGGAAAGAGCGCGGCATCGGCAATGTTAAAATCCTGAAACACAACGGGAAAGGGAAGGTCCGCCTCCTAATGAGAAGAGAACAGGTCCTT
AAGATCTGTGCAAACCACTACATCACTGCTGATATGCTACTGAAACCGAACTCCGGCTCTGACAAATCCTGGGTCTGGAATGCTATTGATTATGCAGATGAGGAGCCTAAAACCGAACAGCTGGCCATCCGCTTCAAAACAGCAGAGGAGGCATCACTTTTCAAAGTCAAATTTGAGGAA
GCCCAGAAAGTGGTTGTCAAATCTGCA------AAAAGGCAACCTGAGAAGAAAGAGGAAAACTTGAAAGGTTCTGAATTA------------------------CTGGCAGCCCAGTTTGCCCGGAAGGATGGTGAGTGGGACTGCAATGTGTGCTGTGTAAGAAATAAACCTGTAGAT
GTGCGTTGTGTCGCTTGTCAAAGTGCCAACCCCAATTCT---------TCATCCAAGCCA------GACATGCCAATTACCAGTGAAGCCAAACCCAGTCCTTTCACTTTCAAATTTGGGACCGATTCATCAAAACCCAGCAGTACTGGATCTACATTCACTGGATTTGGCGCTTTGGGA
GCATCGGTACCCTCCTCGTTTACATTTGGCACCAGCGCCTCAAAACCG------------------------------GCTGACACAGCCAGT---GCATTTGGTTCTGGTTTTGGCTCT---------------------------------------------------------CAG
TTCAGCAAGAAGCCCGGGCAATGGGACTGTGATGTCTGTGAAGTGAGAAACGAGGCCTCAGCAGACAGTTGTGTTTCTTGTAAAGCTCTTAAAGCCTCATCTAAAACG------ACAGCACCAATAGCCCCCACTACAGCT------------GCACCA---------------------
------------------------------------------------------------------TCTATATCTGCC------------------------------------------------------GTTGGC------------------------------TCTGGATTTGGT
GCCCAG------------------TTTGCCAAGAAGCCAGGCCAGTGGGACTGTAATGCGTGCGAAGTGAGAAATGAAGTCTCTGCTGACAGGTGTGTGGCCTGTGGAACCCCCGACCCG------GCTGCCAAATCAACAGCGGCGCCGGCGGCCACTGCCGCATCGACTCTGCCAGCA
GGTTCAGGATTCGGGGCCATCTTTGCAAAAAAGGACGGGCAGTGGGACTGCAGTGACTGCCTGGTCAGAAATGATGCCTCTGCTGCAGAGTGTGTATCCTGCCATTCCCCAAATCCCAAT---CCTTCT------ATAGCAGCCATGTTTGCCATGAAGGATGGCGAATGGGATTGTGAC
GGCTGTCTGGTGAGAAACGGCACCTCTGCCGATAAGTGTGTGGCCTGTCAAACCCCAAATCCAAATGCCAAAAGCACAACCAGCACCGCTCCCTCGTCCTCCACATTCAGCTTTTCATTTGGCCACAAAAGTTCATCAAGTCAGCCTGCTGGGACTGGATTTAAGATGCCCTTTGACACT
GCCAACGCGTTTAAGTTTGGTCAAAACAAAGTGCAAAGCTCAGCTTCCTCTTTTAAGTTTGAAACTCCTCAGTCTGGATCGAGTACCACA---------------AGTTCTTCAGGCTTCTCCTTCCTGTTGCCGGCTGCAGCTGGTGGCTTCAAGTTCGGCATTCAGGATCCCGCACAA
GAAACTCCCTCTGCAGATGACCAGGTGCCTCCATCA---GGGTCAGCCTCTAGTTTTCTCCGAAGCATAGCTGACAAGCACAAGGAGAAAGAG---------------------------------------------------------------------------ATTGTGTCCACT
CCCTCAGTGGACCCAACGGATTTTGCTGACCTGGCAGAGTCTTCT---GAAGGAAAATTTAAGTTTGGCCAGAACGACCCCAATTTCAAAGGTCTCTCTGGGACTGGTGAGTCGCTGTTTACG---------------------ATCCCCACCAAGGCAGAGGCCACAAATGAGCTGGAA
GAAGACGACATGTATAAGACTGAGGAAAACGACGACATCCAGTTTGAACCGGTGGTCCAGATGCCTGATCAAGTGGACCTGGTGACTGGGGAGGAGGATGAGCAGGTTCTCTATTCCCAGCGTCTCAAATTGTTCCGGTTCGACCTGGACACGAGTCAGTGGAAGGAGCGGGGCGTCGGA
ATCCTTAAGTTCCTGAAAAACACTTCTAATGGCCGGCTAAGGGTGCTGATGAGAAGAGAGCAAGTTCTGAAGGTGTGCGCCAACCACTGGATCACCACCACCATGAATCTTAAGCCCCTGGCAGGCTCGGACAAGGCATGGATTTGGCTGGCCAACGACTTCTCCGATGGGGACGCTAGA
CTCGAGCAGCTGGCCGCCAAGTTTAAAACCCCGGAGCTAGCAGAGGAGTTCAAGGAGAAGTTTGAGGAGTGTCAGAGGCTTCTCCTGGACATTCCACTACAAACCCCACACAAGCTTGTTGACTCTGGCAGAACGGCACGCCTCATTCAGAAAGCGGAGGAAATGAAGTCTGGTTTGAAA
GACCTGAAATTCTTTCTGACAGATGACAAAACCAAAATCAAAGAGGACGACGGACAGGGAGAGCTTACCACAAAAAGC------CATGTGTCCAACCTGGTAGTCAAGCCTCTGGGTGAAACCCCCGGCCCCACCTTGGAGTGGGATAACTACGACTTAAGAGAAGAGGCCTTGGATGAT
ACTGCAGACCCGTCAGTCTATGCCTCGCCCGTTGCCAGCAGCCCCCCAAGAAAGAACCTTTTCCGCTTTGGAGAATCCACAGGTGGCTTCAACTTTAACTTCCAACCCGGCATCAGCCCCTTAAAGTCTCCCGCTAAGCTCAACCAGAGCGGGGCCTCCGTGGCCACTGACGACGAGCAG
GACGTCAGCCAGGATGAGGAGAGGGACGGCGTGTACTTTGAGCCGGTGGTCCCATTGCCGGATCTGGTGGAGATATCTACCGGGGAGGAAAACGAACAGGTGGTCTTCAGTCACCGGGCCAAACTGTATCGCTACGACAAGGCGCTGGGCCAGTGGAAGGAGAGGGGCATCGGGGACCTC
AAGGTCTTGCAGAATTTCGACACCAAACGCGTGAGGTTAATAATGAGGAGAGACCAGGTACTCAAGATCTGCGCCAACCACAGGATCACGGCAGCCATGAAGCTGGAGCCGATGAAGGGAGCGGAGAAGGCTTGGGTCTGGAGTGCCTTGGACTTTGCCGAGGTGGTGGAGGGCAGCATG
GAGCAGCTGGCCGTGAGATTCAAGCTGCAGGAAACCGCAAGCGCATTCAAACAGGTCTTTGAGGAGGCTAAGGTTGCCCAAGAAAACGACAAACTCATGACTGAGGCGACCTCGAGGGTC---ACCACGCCTCAAGACGGGGCGCCTACACCACCT---TCACCGGCTGCTATGCCC---
GTGTGCGGGAAGGCAGCCATCGCTGTTCTGGAGGAGACCACAAAGCAGCGTACAGAGCTTCCT------------------CCCAACGCCAAGCCAAGTACATCTAGCTCTCAAAGTCCTGTTAATCCCTCAAAGACGGTGGTGTCCCCCCCTAAGTTTGTCTTTGGCACTCAGAGCCTT
CAGAAGTTTTTTGGCTCTCCTAAA---------------------------------------------------------------------------------TCTCACTCT------------------------------------------------------------------
------GAAACTGCGGAATCGTCATCTGGTTTC------------------AAAGATTCTGAACGTCCTGGCAAAGCT---------------------------------------------------------------------TCAGCTGCATTC---------------------
AAAGTTCCAGAGAAAGTTTTACTCCATAGT------------------------------------------------CTTGTTTCATCTGCATCTCATTGCTCCAGCGTAATCCTCAGCCAGCCAAAGATTTTGAGCCCTTCCGAAAATCTTGATGTGGAGCAACAGCATGAAATTAAA
GTTGTTCATGATTTTAAAGCAGTTTCTCCTCACAATGCGTCTGTTTGTGTTGTA---TCCGTCTCA---------------------------GGGCCTCAGGCGGCCGGAGGCGGTGCA---------------------------------------GGCTCG---------------
GGG------GAGGACGCTGACGTGGAGGTGGTGTACGTCAGGGAACCCACTGCTGAACAGGCAGATTTAGCCCGGACGCTCATGCTGCCGCTCACCTTCTTCTGCTACCAGAACGAACCGGGCTACGCCAGCGACGATCAAACCGAC------GATGAGGACTTTGAGGCAGCGGTAAAG
GCCTTGAATGGAAAGCTCTACCCCGATCCTCCTCAAAAAGAGGCTGCGGCATGCAGTGAT------------------------GAGCCAGACTGCCAGGTGGTGTGGGAAAAGAAGCCGACGCCGGTGGAGGAGGAGAAGGCCAAAAGCCTCCAGCTTCCACCACACTTCTTCTGCGGC
CTGAGCACCACAGACAGCGACCCGGACCAAGACAAGCCCGAGGACTTTGAGACGGAAGTCCGCAAGGCGCACCAAGACCTG------------------------TCAAAAATAAGGATGGATGCTTTTTTTTCCAAGTCTAGTGGATGTTACAAAACCAATACA---GCCCCAATTCTG
AAAATG------------------------AGATCGGAG---------------------------CAGCAGATCTCTGACCAGCCAGCCGAGACTCTGAGTGAAGCTCCCAGCAGCAGCACTACCTCACCCATTGATCTGTCTACCAAGAAGAGCCCAGAACCGGAGTCCAGCGCTGGG
ACTTTAATCACGTCT------AATATATCCAACTTCGGTTTCAAAGCG------CTGGGAGGCTCATCTTTTGCGGATTTGGCCAAAACTACAGACGCCTATGCTTTTGGAGGTCAA---------GACTCCAACTTCTCGTGGGCAAATGCTGGAGCAACCGTTTTTGGAAGAGGATTG
TCCTCTGTGCCCAAA---AACGAAGGCGAGGAGGGCAGCGACGAAGAGGACACTTCTAATACAGAGGACATTCACTTTGAGCCCATTGTCTCACTGCCGGAGGTGGAGACAAAGTCTGGAGAAGAGGACGAGGAGATTCTGTTCAAGGAGCGCGCCAAGCTGTACCGGTGGGACCGAGAC
CTCGGCCAATGGAAGGAGCGCGGCGTCGGCGACCTGAAGATCCTCTTCCACCCGACCAAGCGCTTCTACCGAGTCCTGATGAGGAGAGAGCAGGTGCTGCGGGTCTGTGCCAACCACACGATCACGCAGGCGATGGAACTCAAGCCCATGAACGCCTCGGCCAACGCGCTGATTTGGACC
GCCACCGACTACTCA---GACGGCGACGGCACAGTGGAGCAGCTGGCGGCCAAGTTCAAAACCCCCGAGATAGCCGAATCCTTCAAGAAGACCTTCTGCGAGTGCCAGAGCCGCACGGCCCAAACGGAAGGCGACGTGTCGTGTGTCTCCTCGCCGCAGATGTCCAGAGTCCAGGAGCAC
TCCAGAGACTCGAACCCCCTGGTGTTCCTCCACGTGGCCGCCGATGACCAGCCGCTGGGCTCCATCACCATGGAGCTTTTCTCCCACATCGTCCCGAAGACGGCAGAGAACTTCAGGGCCCTCTGCACCGGGGAGAAGGGCTTCGGGCTGAAGGCCTCCGTCTTCCACCGAGTCATCCCG
GACTTCATGTGTCAGGGCGGTGACATCACCAACGGCGACGGCACTGGAGGAACGTCCATCTACGGCAGCAAGTTTGAGGACGAGAACTTTGACGTTCGGCACACGGGGCCGGGCATCTTGTCGATGGCAAACCGCGGGAGGGACACCAACAACTCCCAGTTCTTCATCACCCTGAAGAAA
GCCGAAAACCTGGACTTCAAACACGTGGCCTTCGGCTGGGTGCGGGACGGCATGGACGTCGTGCAGCAGATGGGAGAGCTGGGCACCAAGGGAGGAAAGCCCGCGAAGAAGCTCGTCATCACAGACTGCGGACAGCTG
>ENSXMAP00000003551_XMAC
ATGAGGCGGAGTAAGGCTGAAGTGGACCGCTACGTTTCCTCCGTACAGAGTTCCTCTCCTTCACTCAAAGAGAAGCCGGTCAAAGGATTTCTATTTGCAAAACTGTACTTTGAAGCAAAAGAATATGAACTTGCAAAACGGCATGTATCGGAGTATCTCAAAGTGCAGGAGAGGGATCCC
AAAGCACACAAATTCCTTGGACAGCTCTATGAAAGAGAGGGAGAGATCAACAAGGCAATCGGTTGCTACAAGCGCTCGGTGGACTTGAACCCGGTGCAGAGAGACCTGGTGCTGAAAGTTGCCGAGCTGTTTGTTGGTAAGGGAGACTGCAACAGCAGAGCCGAGTTCTGGGTGGAAAAA
GCTGCAAAACTCTTGCCTGGAAACCCAGAAGTCTTCAACTTAAAGGAGCGCCTATTGAGCCGTCAGGGCCAGCAGGGTTGGAATCAGCTGTTCGACCTCCTCCAGGCCGAGCTGGCAGCCCGGCCGGCCGACTCTCTGGTGAATGTAAAGTTGGTTCAGCTGTTTTGCCAGGACGGTCGG
CTGGATGAGGCCGTCAAACATTGTCTGGCTACTGAGAAAAAGGGCTTTCTGCGCAACAGTCTGGACTGGTACAACGTGCAGCGGAACACGTTACAGGAGTATCTGGCTCAGCCCAGCGTTTTAAATAATGAGAAGATGTGTCGACGTCTCCAAAGAGAAGTGCTGCTGGCGCACTGCAGC
CTGCTGCGAATCAGACTGTCTGAGAGCGGCGTGCAGCCAAGCCTTGAAGCATTCAGAAGTTTCGACCAAGCTATGCAGGCGCTGAGCGTAGTCGCCGCACGCTTTGCCGATGAACTCTTTGAGGTGTTTGTGGAGATGAGGGCTCACCTGTACCTGCATGCCGCCACGCTGCTGCTGAAA
ATGGCTCAGGACCAGCAGCACGCCTGGAGAGCCGTCATCGACCTGGCCGCGCTCTGCTACCTGCTGGCATACCAGGCTCCCAGACCAAAGACTAACGTGACCAAAAGAGACCAGTCGGCGCCG---CAGCTGCTGGAGCTGCTGGCCAGTGACCGGCAGAGTCAGGCGGGGCACATGCTG
TTGAACCTGAGCGCCGACGCCTCCACTTTGATAAGAGAGGTGGTGGAGGCGTTTGGGAACCGTATCGGTCAGGAGTCTCTGTTTGAGCTCCTCTGGGGTCCGCAGGCTTCCTCCGCGTCCTCGTTTATCGCCAACGACGACATTCACTCGCTCAGCTCTCTGGGTCCAGAGCTCTCCAAA
CTGGCCAAGTGGGACTCGGGCTCCATCTTGCTGCACGGCGGGGACCTGCAGCATCTGAGCTGGCTGGGGCTGCAGTGGACGCTGCTGGACCAGAGGCCGCCCATGCGCGACTGGCTGCAGCAGCTGTTTCCCAGGCTGACGCTGGAAACGTCCAAGCTGGACACCAACGCGCCGGAGTCG
ATCTGCCTGCTGGACCTGGAGGTGTTTTTATGCGGCGTGGTTTTCTGCAGCCACTGTCAGCTTCAGGACACGGCGAAG------------------ATCAGCCGCAGCCTGAGT---CCGCGGCAG------CAGCAGCTCTTCGAGCCTCGCTGCCTTCCTCTTCCTCTCCTCCGCCTC
CTCGCCACGCAGCGACAGAGGGAGTGGTGGGACGCCGTCTACAGCCTCATCCACAAACGAGCCCTTCCTGGCACGTCGGCCAAACTGCGGATGGTTGTGCAACATGGCCTGAACACGCTGAGGGCCGGAGAGAAACACGGGCTTCAGCCGGCGCTGATAATCCACTGGGCTCAGATTCTG
AGCCAGACGGGCGATGGAATAAACTCGTATTACGACCAGAAGGAGTACGTCGGCCGCAGCGTCCACTACTGGCAGGTTGTGACTTTACTGCTGGAGAAAATAAAAAGCCGACGAAGCATACCAGAACCGCTGGACCCTCTCTTCATACACTTCGCCTCTAAGGACATTCAG---------
------------------------------------------ATTTCCGCTGTGAAAGGTTATGAAGACGAAGCGAAAATCGCGTTCGCCGTTCTTCTGGACATCGAAGGCAGAACTGAGGAGGCGATCGCGACTTTAGAAAGCATCAACAACATGTCATCCATCTGGCATTTAGCACAG
ATTTATCAGCGG------------------------CTGGCAGAGGAGGCCAGCAATGGCGTGGAGGAGACCCAGGACAGGTGTTTAACTTTCCTGAGGAAGTTCAGGAACTACTTGTCAAAAATCTACAACGCCAATGCAGACGACATCGAAAGG------------------------
------------------CTTCCCGTGTCCATGGAGGAAGTGGTGGACCTCCTGAACGACGTAAATCAGCAGCTTGGTGAAACTCAAGAGGACATC---------------------------------------------CCGGCTCGTCTCACA---------------GAAACCAGC
GCCACCATTTCGCACATCAAGTTTGCTTCTCCGTCTCCGAGCAAAAGCATCGTTTCTCCTTCCAAAAGA---CTGTATAAAATTTCACCAAAGACGCCGCCTCATTGGATTGAAGACCAGAAAAGTCTCCTCCAGATGTTATGTCAGCAAGTAGAAGCCCTCAAGAATGAGGTTCATGAT
CTCAAACACAACGCATCAGGGAACTCCGGCTCGCCTCACCATAAGATGTATGGAGACACCTACAGAGCCGAGAGCTTGCAGGAGCCGTTCACCCCGGTCCAGTCCTACCACGGAGCCCCACTAACA------GTTGCCACCACAGGCCCTCCTGTTTATTACAACCAGTCTCCTGCCTAC
AGCTCCCAGTATTTACTGCGGACAGCGGCAAATGTAACCCCCACCAAGGGTCCAGTGTATGGGGTGAACCGTATGCCCCCACAGCAGCATATGTATGCCTACCAGCCGCCCACGCACACGCCTCCGCTGCAGACCGCCCCGTCCTGC---ATCTACCCTCCGCAGGAACAAGTCTTCGGT
TCCCCTCTTCGGTTTGAATCTCAAGCCACAGGCCTTCTCTCTCCATACAGTGAGGAATATTATGGCCAGAGCGTCACCCAGCAG---ACTAACCCCACTCTGCCTGAGCCTGGCTACTTCACCAAGCCCTCTGTCGCCCCCGTT---CAACCACCAAAGGCCGTCGAGGGGAAGCCTGTG
GACTTTGGGAAGCTTTCCTTCAGCCAGCAGGCTGCAACTGAAGTACCCAGAGTGCCAAATTTCGGTGCAGGGTCAGTTGGCCCGGCTACAACTTCACCT------------GCTTTTAAATTCAATTGTTTTCCGAAATCCTCTGAGAGAGATTTAAATTTCTGTTCACCCCAAACCAAG
CAAAGTGAAAGTTTGCTCGGCCTCCTCACTTCAGACCTCCCCCCAAAACCCGACTCGTTTCCAGAG---AAGCCACCGGCCCAAGAGCAGCCCCCAGGCCACCAGAGCATCTTCACCTTCGGGAATAAAAACATAAGCAGCTTCTCGTTTGTAGATTCCACTCCAAACGCATCAGCTGGA
GGTCTGTTTGGGAAGCCTGAGCAACCGTTTAAGTTGGGT---GAAGTAACA------GCGTTTGGCATCGGCAAG---ACATCAGAGCTGGAGAAGGCCGCAGAGAGCGAT---GAGAGCACACATGTTGAGGAGGACGAAGACGGTCCTCACTTTGAACCGATCGTCCCTCTTCCTGAT
AAGGTAGATGTGAAAACAGGTGAAGAAGAAGAGGAGGAGATGTTCTGCAACAGGGCAAAGCTGTACCGATTCGACACGGAGACAAAAGAATGGAAAGAACGAGGAATCGGAAATATTAAAATCCTGAAACACAACACTAAAGGGAAGGTCCGCCTCCTGATGAGAAGAGAGCAGGTCCTT
AAGATCTGTGCAAATCACTACATCACCGCAGACATGCTGCTGAGACCTAACGCCGGCTCAGACAAATCCTGGGTGTGGAACGCCATTGACTATGCGGATGAAGAGCCTAAACCTGAACAACTGGCGATTCGCTTCAAAACTGTGGATGAGGCGGCTCTTTTCAAAGCCAAGTTTGAGGAA
GCCCAAAAGGTGACGAGCAAATCGCCAGAAAAGCAAAAACAGCAAGAGAAGAAAGAGGAAACCTCCAAAGACTTGGGTTTA------------------------CTGGCGTCTCGGTTTGCTCTTAAAGAAGGCGAGTGGGAGTGCGCTGTGTGTGATGTTCGAAATAAAGCAACGGCT
GTGCAGTGTGCAGCATGCAACACTCCCAATCCACAGTCT---------TCATCTAAACCA------GAACTTCAGGTTACTACTGAAGCCAAAACCAGCCCATTTAACTTCAAGTTTGGTACAGATACATCAAAGCCCAGTGGTTCAACCCCTACATTTACAGGATTTGGTGCTTTTGGA
ACTTCAGTACCCTCCTCTTTTACATTCGGGATGAGCTCCTCAAAACCT------------------------------ACCGACAAACCGGCTGGTCCATTTGGTTTCAGCTTTGGTTCA---------------------------------------------------------CAA
TTTCCCACAAAGCCAGAGCAGTGGGACTGTGGCAAGTGTTCTGCAAAGAATGAAGCATCAACAGACAGTTGTGCTTCTTGTAAAACTCCTAAAACTACAGTCAAAACAGCCGAGATAGCACAAATTGCTCCAGCACCGGAA------------GCTCCTGCTACACAG------------
---------------------------------------------------------------TCTTCTGTATCTGCA------------------------------------------------------GTTGAT------------------------------GCTGGATTTGCT
GCACGC------------------TTCAGCAAAAAGCCAGGACAGTGGGACTGTGATGTTTGTGAAGTGAGAAATGAAGCCTCTGCAGACAAATGTGTTTCCTGTCAAACTCCAAACCCA------GCTTCAAAGTCATCCACT------GTGGCTCCAGCAGCACCAGCTGCACCTGCA
GGGTCAGGTTTTGCGGCAAATTTTGCCATGAAAGACGAACAGTGGGACTGCAACGTCTGTTTGGTCAGAAATGAAGGGTCAGCAGCTCAGTGTGTTTCCTGCCAGTCTCCAAATCCAAAT---CCTTCT------TTAGAGGCCATGTTTGGCAAGAAGGAAGGAGAATGGGACTGTGAC
GCTTGTCTCGTGAGAAATAAGGCCTCTTCTAATGAATGTGTGGCCTGTAAAACCTCAAACCCTAATGCTAAAAGCACAATCACATCTGCTGCTTCTGCCTCGTCTTTCAGTTTCAACATTGGAACCACAAGTTCATCCAACCAGGCTGCTGGATCTGCATTTACT------TTTGGGAGC
AGTGGTGCTTTTCAGTTTGGACAAAATAAAGACAAAGCTTCAGCATCTGCATTCAAGTTTGAAGCTCCTCAGGCTGCGCCAGCCACCACA---------------ACCTCCTCTGGATTCTCTTTTTCAATGCCCATCCCAGCTGGTGGCTTCAAGTTTGGCGTTCAGGACTCAGCAACA
GGTTTGGCCTCATCTAATAATCAAACT---TCGACA---GGGTCTGCTTCCAGTATCCTCAAA------------AACCAAACGGAAAAAGAT------------------------------------------------------CAAAATCCTTTAATTGCTGGAAAAGCCGATACG
TTTAGT---------------TTTGCAGACTTGGCCAAGTCCTCC---GAAGGAACCTTCCAGTTTGGCCAGAAAGATCCCAACTTCAAAGGTTTCTCGGGAGCAGGGGCGCAGGTATTCGCAACGCCACAG---------ACGACCCCTACCAAGGCAGAGGCCTCAAACGAACTGGAA
GACGACGGCATGTATAAAACGGAAGAACACGACGACATCCAGTTTGAACCAGTGGTCCAGATGCCTGACAAAGTGGACCTAGTGACTGGTGAGGAAGATGAACAGGTCCTCTACTCCCAGCGTGTCAAACTCTTCCGATTCGATTCCAGCACTAGTCAGTGGAAGGAACGTGGTGTAGGA
ACCCTGAAGTTCCTTAAAAATAACGCAAATGGCCGGCTCAGAGTGCTAATGAGAAGGGATCAAGTTCTGAAGGTTTGCGCCAACCACTGGATCACCACCACCATGAACCTTAAACCGCTGTCTGGCTCAGACAAAGCCTGGATATGGATGGCCAACGACTTCTCTGATGGAGATGCTAAA
CTCGAACAGCTGGCAGCCAAATTTAAAACCACGGAGCTAGCAGAGGAGTTCAAAGAGAAGTTTGAGGAATGTCAGAGACTTCTTTTGGATATCCCTCTGCAGACGCCCCATAAGCTGATGGACACTGGTCGAACGGCTCACCTCATCAAGAAAGCAGAGGAGATGAAGTCCGGTTTAAAA
GACTTAAAATCGTTTTTGACGGACGAGAAGACGAAAATCCAAGACGAAGAAGTGCAGGGAGACGTTACTGCCGCAAGC------GAACTTTCCAGTTTAGGGATCAGGCCTCATGGGGAAACA---GGCCCTACCTTGGAGTGGGATAACTACGACCTACGGGAAGAAGCTTTGGATGAT
ACTGCTGACTCATCAGTCTACACCACCCCCATTTCGAGCAGCCCCCTTAGGAAGAACCTCTTCCGCTTTGGAGAATCCACAAGTGGGTTCAGCTTCAGTTTCCAACCCGGCATCAGCCCGTCCAAGTCTCCTGCGAAGCTCAACCTGAGCAGAGCATCAGTGGGTACCGACGAGGAGCAG
GATACAACTCAGGACGAAGAGCGAGACGGACAGTACTTTGAACCTGTCGTACCTTTGCCTGACTTGGTTGAGATTTCTACTGGAGAGGAAAATGAGCTGGTGGTCTTCAGCCACAGAGCCAAACTGTACCGTTATGACAAAGAGATGAAACAGTGGAAGGAGAGGGGCATTGGAGACCTC
AAGATCCTGCAGAGTTATGAGACCAAACGTGTGAGGTTAATAATGAGGAGAGATCAGGTGCTCAAGCTCTGTGCCAACCACTGGATCTCAGCCGCCATGAGGCTGGAGCCCATGAAGGGGGCAGAAAAGGCCTGGGTCTGGAGTGCCTTGGACTTTGCCGAAGAAGGAGAGGGCAAAGTT
GAGCAGCTGGCTGTGAGGTTTAAGATGCAAGAGACTGCAAATACATTCAAACAGGTCTTTGAAGAGGCCAAGGCAGTGGAGGAAAAATCGGAACTCATGACTCCGGTGACGCCAAGACTC---TCAGCACCATCAGAAAGTGGA---TCGTCAGCAACATCTGAAAGCACAACTACATCT
CTTTGTGGGCAAGCAGCTATTGCTGTTCTGGAAGAAACAACACAGGAACGTACGGCAACGTCT------------------CCGGCCGTCAGGTCGACTGCAGCTGGATCTCAGAGTCCTGTCAATCCCCTGAAGACCGTGGTGTCTCCCCCGAAGTTTGTGTTCGGCTCTGATTCTGTT
CAGAAGATTTTTGGCTCTCCTAAG---------------------------------------------------------------------------------TCAGAGTCC------------------------------------------------------------------
------CAAGCATCTGCATCTGTGTCTGTTACCCTATCAATGTTTGCTGTCACCTGGCTGGCCCCGACGTCAACAAAC---------------------------------------------------------------------AATAACCTGTTTGCACGGAGTGGACAGACCAAA
CAGACTGAAGCTAACATGTTGCATGTCTCC------------------------------------------------TTGGTATCT------------------------------------------------------------AACTTAGCAACTGCTCAGCATCAGGATGTAAAC
ATCTTGTTC------------------------------AAAATAAGCTGTACA---AGTGAAAAACGTGTTTGTTTTTTTTGTTCTCCTCAGGCGGCGGCGGCGGAAGCTTCCAGCTCG---------------------------------------GGTTCG---------------
GAT------GACGACTCCGATGTGGAGATTGTTTTCGTCAGAGAGCCCACAGCTGAGCAGGCGGCGTTAGCCAGGAAGCTCCTGCTGCCTCTCACCTTCTTCTGCTACAAGAACGAGCCAGGCTACACCAGCGATGACGAACCCGATGGGTTAGATGAGGACTTTGAGGCGGCTGTAAGA
GCCTTGAATGGAAAGCTCTACCCAGATGCTCCTGGAGCAGCAGTAGCAGTCTGTGCTGAGGACCGAACCTCTGTGCTGCTCTCAGAGCCAGACTGCCAGTTTGTTTGGGAGAAGAAACCAACGCCAGAGGAAGAGGAGCGGGCGAAGAGCCTCCAGCTTCCCCCGACGTTCTTCTGCGGC
CTGAGCGCCACAGACAGCGAACCGGACAGCGAGGAGCCTGAAGACTTTGAGACGGAGCTACGCAAAGCCCAACAAGACCTG------------------------AAG------------------------------------------TATTCATCAAATACAGAGAAGGTTATAGCC
TCGTTC------TCCGGCCCGTCGACCAGCAGAGCAGAACCTGCAGACGGCAGACCCACACCAGGTGATCAGCCAGGAGAAAAACCCACAGACACTCAGAGTGAAACTCCCAGCAGCAGC---AGTTCTCCTATCGACCTGTCCACCAAGAAGAGCACAGAACCAGAGTCCAGAACCGAC
ACC------ACAGCTGCTCAAGATTCTTCCTCCTTTGGCTTCGACTCA------GTCGCTGGGTTTTCGTTTGCTGAGCTCGCCAAAAACACTGATGGATTCGCATTTGGATCTAAT---------GATGCCAATTTCTCCTGGGCGAATGCCGGAGCGACTGTGTTTGGAGCTGCGGCT
CCCACTGAGGCTAAAAACATGGCCGCCGAGGAAGGAAGTGATGAAGAGGAGGCCTCCAACAATGTGGATATCTACTTTGAGCCCATCGTTTCTCTACCTGAGGTGGAGACGAAATCTGGCGAGGAAGACGAGGAAATCTTGTTTAAAGAGCGAGCCAAGCTCTACCGATGGGACCGCGAC
CTCGGCCAGTGGAAGGAGCGCGGCATCGGAGACCTCAAGATCCTCTTCCACCCGACCAAACACTTCTACCGGGTCCTGATGCGAAGAGACCAGGTGCTGAGGGTTTGTGCCAACCACACCATCTCAGAGTCCATGGAGCTGAAACCCATGAACACCTCCGCCAACGCGCTCGTCTGGACC
GCCACCGACTACTCG---GATGGTGAAGGTGAGGTGGAGCAGCTGGCAGCGAAGTTCAAAACCTCAGAGATAGCCGAGTCGTTCAGGAAAACCTTCTGCGAATGTCAGAGCCGCATCGGTCAAACCGGCGACGACGCTTCGGTGCTG---------------TCCAGAGTACAGGAACAC
TCCAGAGACACGAACCCGCTGGTGTTCCTCAGGGTGGCAGCCGACGGCGAGCCGCTGGGCTCCATCACCATCGAGCTTTTCTCTCACATCGTCCCCAAAACGGCGGAGAACTTCAGAGCGCTGTGCACCGGAGAGAAAGGCTTCGGCCTGCAGAACTCCGTCTTCCATCGGGTCATACCG
GACTTCATGTGTCAGGGAGGCGACATCACCAAAAGTGACGGCACCGGCGGCAAATCCATCTACGGCGCCGCGTTCGAGGACGAAAACTTCGACGTCCGGCACACGGGGCCGGGCATCCTGTCGATGGCGAACCGTGGGCGGGACACCAACAACTCGCAGTTCTTCATAACGCTGAAGAAA
GCCGAACATTTGGACTTCAAACACGTGGCGTTCGGCTACGTTCGGGACGGGATGAGCGTGGTGCAGCAGATGGGAGAGCTGGGCACGAAGGGCGGGGCTCCCGCCAAGAAGCTGGTCGTCACGGAGTGCGGACAGCTG
