# Supplementary material for: Global expression pattern of genes containing positively selected sites in European anchovy (Engraulis encrasicolus L.) may shed light on teleost reproduction
Source: PLoS One. 2023 Aug 11;18(8):e0289940. doi: 10.1371/journal.pone.0289940 (PMC10420382; doi:10.1371/journal.pone.0289940)
Supplement: S1 File — (ZIP) [file pone.0289940.s008.zip › alignments/anchovy.25154_ANCH.fas]

>ENSONIP00000009959_ONIL
------------------------------------------------------------------------------------------------------------------------------------------------------------------------------------
------------------------------------------------------------------------------------------------------------------------------------------------------------------------------------
------------------------------------------------------------------------------------------------------------------------------------------------------------------------------------
---------------------------------------------------------------------------------CCCATAACAGTCACAGACATCAAACAGTATCTACGCTCGAAAGATATTCCCTTCCACGATGGCTACAGCTGCCTCCACATTCCCAGCATCTTTGTGGAT
TTG------------TCAACC---------AGGAAGGAGGTCTTCTCCCTGTTCATTGACAAAACCACGGGACAGTTTCTGTGCAAGGACACGCTGGTGGAGGGGAGCTGGGAGGACCTCCAGGACTGTTTGGAGGTGATGCAGAAGGACGGGGAAGAGTCCCTTAACCCTAATGTGCTG
CTGGGGTATCCAGAGAGTGTGGAGGAGCAGGAGGAGAGAGAGAGGGAGCTGAGAGAGGTGCAGAGGATCTGGTCCACCTCTGTGCCACTCACTGACCTCCCAGAGGATGAAGCTCAGCTGATTAAAACCATGTTCCAGATCACAAAGATCTCCAATGCAACCCTCAAGAAGTTTGGAGTG
AGATTATTCAAGCCAACCAAAAGCCTGGTTTTCCCCTGGTTTGGTGGACCT---GACTCCTCTTTAAAAGGGGTCAAGCTCCTGTCAGCTCAAAGAACA------------------GAAACTGACAAAGTCACATATAATGAAGCTACAGTCCCAAAGTCTAACTCCTATTACAACTTG
TTTGGCCTCCCTCTTGTGGGGCGTCTGGACTCGGAGGTGGTGGTGACGGGTCACGAGTTTGACACGATGGCTGTGAGTCAGGCCACAGGACTCCCGAGTGTTGCTCTTCCGCGTGGGGTCAGCTGCCTTCCTCCAATCCTGCTGCCCTACCTGGAGCAGTTCAAGCGGGTGACTCTGTGG
CTGGGGGGAGACATTCGCTCCTGGGAGGCGTCAAAGAGCTTTTCTCGCAAACTGGGTATCAGGCGTTGCTCCCTTGTGCGGCCCGGTGAGTACCGGCCGTGTGCGGTGGAGGCTCTGGCCCGAGGTAAAAACTTAAGCAACATCATTAAAGCCTCGATCCCAGCGGCCCATAAGTCCATA
GTGTCCTTCAAGCAGCTCAGAGAGGACGTTTACGGGGAGCTCGTCAACACAGATCAGGTGGCTGGAGTGAAGTGGACGAGGTTTCCTGAGCTCAACAGGATTTTGAAGGGACACCGCAAGGGAGAGCTGACTGTTTTTACAGGTCCTACTGGAAGTGGGAAAACCACCTTTATCAGTGAG
TTGGCCCTGGACCTTTGCATGCAGGGTGTCAACACTTTATGGGGCAGCTTTGAGATCAACAATGTCCGTCTAGCCAAGATCATGCTGACACAGTTCGCCATGCAGAGGCTGGAGGAGAACCTGGAACACTATGATTTCTGGGCAGACAAGTTTGAAGAGCTGCCGCTTTACTTCATGACT
TTCCACGGGCAGCAGAACATCAAGACAGTGCTGGACACAATGCAACATGCTGTCTACCTCTATGATATCAACCATGTCGTCATTGATAATCTGCAGTTCATGATGGGACAAGAAAACCTCTCAGTAGACAAGTTTGCAGTCCAGGACCACATTATCGGGGTTTTCAGGAAGTTTGCCACT
AACAGCTCCTGTCATGTCACCCTGATCATTCATCCGAGGAAAGAGGAGGATGACAGAGAACTGCAAACGGCATCAATCTTTGGTTCTGCTAAGGCCAGCCAAGAGGCCGACAACGTCCTCATACTGCAGGAAAAGAAGCTGGTGACGTGTCCCGGCCGCAGATCCCTGCAAGTGACCAAG
AACCGCTTTGATGGAGACGTGGGCATCTTCCCTCTGGACTTCATCAAGTCTTCGCTGACTTTTTCCACTCCCATCAAAGGAAAACACAAGCTGAGG------AAGGTCAACACCAAGCCGGAAAATGAGGAGGAG---------------------------------------------
------GATGAGGCG------------------------------------------ACTGCAGCGGCGTCAAAG------------------------------------------------------------------------------AAG------
>ENSTNIP00000017444_TNIG
------------------------------------------------------------------------------------------------------------------------------------------------------------------------------------
------------------------------------------------------------------------------------------------------------------------------------------------------------------------------------
------------------------------------------------------------------------------------------------------------------------------------------------------------------------------------
---------------------------------CGAACTTACAAAAAAGATACCAAGTCCAGCCTGGAATTTCCCTTGAGCCCCATCACGGTCACGGATATAAAACTTTACCTGCGCTCCAAAGACGTTTCCTTCCACGATGGCTACAGTTGCCTCCACATCCAGAGCGTCTTTGTTGAC
CCA------------GCAGCC---------AGGAAGGACAGCTTCTCCTTGTTCATTGACAAAACGACCGGGCAGTTTCTGTGTAAGGACACGCTGGTGGAAGGGAGCTGGGAGGACCTCCAGGACTGCCTGGAGGTGATGCAGGCCGACCAGCAGGACTTCCTCAGGCCTCATGTGCTG
CTGGGCTACTCGGAGAGTCTGGAGGATCAGGAGGAGAGAGAGAGGGAGCTCAGGGAGGTGCAGAGGATCTGGTCCAGCTCCGAAGCCTTCACCGACCTTCCAGAAGATGAAGTCCAGCTGATTAAAACCATGTTCCAGATTTCAAAGATCTCCAATGCAACCTTGAAGAGGTTTGGCGTG
AGGCTCTTCAAGCCCACCAAAAGCCTGGTTCTTCCCTGGTTTGGTGGTCCC---GAGTCGTCGCTCAAGGGGGTGAAGCTTATTTCGGCCCAAAGTGCA------------------GACTCTGGGAGTATTACATACAACGAAGCTACCGTCCCGAAGAGTCATTCCTACTACAACCTG
TTTGGCCTCCACCTGGTCGGACGCAAGGACACCGAAGTGGTTCTGACCGGACACGAGCTGGACACCATGGCCGTGAGCCAGGCCAGCGGCCTCCCCAGCGTGGCTCTCCCACGAGGGCTCAGCTGTCTTCCCCCCATCCTGCTGCCTTACCTGGAACAGTTCAAGCGTGTGACGCTGTGG
CTCGGAGGCGACATCCGGTCGTGGGAGGCGTCCAAGATCTTCTCGCGCAAGCTAGGCTTGAGGCGCTGCTCGCTGGTGCGGCCTGGCGAGTATCGGCCCTGTCCTCTGGAGGCGCTGGCCGCGGGGAAAAACCTCGGTCACATTATCAAATCGTCCATCCCAGCAGCTCATAAGTCCATC
GTGTCCTTCAAGCAGCTGAGAGATGACGTGTACGGAGAGCTGGTGAACACGGACCAGGTGGCTGGAGTGAGGTGGGTCAGGTTTCCGGAGCTCACCCGGATCCTCAAGGGTCACCGCAAAGGAGAGCTAACCGTCTTCACAGGTCCTACGGGCAGCGGGAAGACGACGTTCATCAGCGAG
GTAGCCTTGGACCTTTGCATGCAGGGTGTCAACACGCTGTGGGGCAGCTTTGAGATCAACAACGTGCGCCTGGCCAAGATCATGTTGACACAGTTCGCCGTGCAGAGGCTGGAGGAGAATCTAGAGCAGTACGACTTCTGGGCCGACAAGTTTGAGGAGCTGCCGCTTTATTTTATGACT
TTCCACGGGCAACAGAACATCAAGACGGTCCTGGACACCATGCAGCACGCGGTCTACATGTACGACATCAACCACGTCATCATAGATAACCTGCAGTTCATGATGGGCCAGGAAAATCTCTCCGTAGACAAGTTTGCAGTCCAGGACCACATTATCGGAGCGTTCCGGAAGTTCGCCACC
AGCAGCAGCTGCCACGTCACCCTGATCATTCACCCCAGGAAAGAGGAGGACGACCGAGAGCTGCAGATGGCGTCCATCTTTGGTTCCGCAAAGGCCAGCCAGGAAGCCGACAACGTCCTGATCCTGCAGGAGAAGAAGCTGGTGACGTGTCCCGGTCGTAGATCGCTGCAGGTGACCAAG
AACCGCTTCGACGGAGATGTGGGCATCTTCCCTCTGGATTTCATCAAATCCTCGCTCACGTTCTCATCACCCGTCAAGGGCAAGCACAAACTGAGG------AAGGTTAGCCCCAAACAGGAAAACGAGGAGGCC---------------------------------------------
------GAGGAGGCC------------------------------------------GCGGAGGCCGCGGCGAAG------------------------------------------------------------------------------AAGGAAGAC
>anchovy.25154_ANCH
------------------------------------------------------------------------------------------------------------------ATGTGGGCGAGCGTGTGCCTTCGGAGGGTGACCCGTCTCCTGCGGGTGGCAGGCGGCTGCTCG---
------------------------------------------------------TCCCGA------------------CACGCCCCTCAACGACGCCTGGCGACATTCCCGTTATGCAGAACTACAGTCCCGCCACCACCACGACAATGGAACTCCCAAACGGAGACTTTTGCTGCCTCA
AAACTCCACCAACATGCCGCCAACCGGAGAGCACTAGTCTTTCTACGCTTCTCT---------------------------------------------------------------------------------------------------------------CGCACTTTCAAAAAA
GACACAAAGTCTACCGTGGACCTTCCTCTCGGC------------------------------------------------CCGGTTACTGTGACGGACATCAAACAGTACCTGAGGTCCAAAGACATCCCGTTTCATGACGGCTACAGCTGCCTGCATGCTCCCAGCATTTTCACAGAG
CCGCCACCAGGTGGCAGTGGCGCGGCGCCATCCAAAGACAGCTACTCCATGTTCATTGACAAGACGACTGGCCAGTTCCTGTGCATGGACACGGATGTGGAAGGGAGCTGGGAAGACCTCCAGGACTGTTTGGAGGTGATGCAGAAGGAGGGCCAGAGCTCCATGCCCCCCGGCGTCCTG
CTGGGCTACCCGGAGTCCCTGGAGGAGGCCGAGGAGCGCGAGCGCGAGCTGCGGGAGGTGCAGCGCATCTGGTCCAGCGCCGTGCCCTTCGGCGACCTCCACGACGACGAGGCGCAACTGGTCAAGGTCATGTTCGGCATCCCCAAGGTCACCAACGCCACCTTGCGCCGCTTCGCCGTG
CGCTTCTTCAAGCCCACCAAGAGCCTGGTCTTCCCCTGGTACGGCGGCCGCCTGGAGCCCAGCCTGCGCGGCGTCAAGCTGCTCTCCGCCACGGCCACCGTCACCGACGACAAGGACGGCTCGGAGCGGGTGGTGTACGCGGAGGCGACCGTCCCGAGGCCGTCGGGGTACCACAACCTG
TTCGGGCTGGGGCTGGCGGGGCGCAAGGACCCGGAGGTGGTGCTGGTCGGCCGGGAGGTGGACGCCATGGCTGTCTCCCAGGCCACGGGGTTGCCGGCGGTGGCGTTGCCGAGGGGCGTGACCTGCTTGCCCCCCGCGCTGCTGCCCTACCTGGAGCAGTTCCGACGCGTCACGCTGTGG
CTGGGAGGGGACATGCGCTCCTGGGAGGCTTCCAAGGTGTTTGCGCGTAAGCTGGGCCTGAAACGCTGCTCCCTGGTCCGCCCCGGCGACCACCAGCCCAGCGCGGCCGACGCCCTGGCGCAGGGCCGCAACCTGGCGCGCATCCTCAAGTCCTCCATCCCCGCCGCACACAAGTCCATC
GTCTCCTTCAAGCAGCTGAGGGACGACGTGTTCGGCGAGCTGGCCAACACGGAGCAGGTGGCCGGGGTCAAGTGGAGCCGGTTCCCAGACCTGACCAAGATCCTGAAAGGACATCGCAAGGGGGAGCTCACCGTCTTCACCGGTCCCACGGGCAGCGGCAAGACGACCTTCATCAGCGAG
TACGCCCTGGACCTGTGCATGGGCGGCGTCAACACGCTGTGGGGCAGCTTCGAGATCAACAACGTGCGGCTGGCCAAGATCATGCTGACGCAGTTCGCCCAGCAGCGCTTCGAGGACAGCCTGCACGAGTACGACGCCTGGGCAGACCGCTTCGAGGAGCTGCCCCTGTACTTCATGACC
TTCCACGGCCAGCAGAACATCAAGGTGGTGCTGGACACCATGCAGCATGCTGTCTACCTGTATGACATCGGCCACGTCGTCATTGACAACCTGCAGTTCATGATGGGCCAGGAGCACCTGTCTGTGGACAAGTTTGCGGTGCAGGACCACATTATCGGGGCCTTCCGGAAGTTTGCCACC
CACAGCAGCTGCCACGTGACCCTGATCATCCACCCCAGGAAAGAGGAGGACGACAAGGAGCTGCAGACCGCATCCATCTTCGGCACCGCCAAGGCGAGCCAGGAGGCGGATAACGTGCTGATCCTGCAGGAGAAGAAGCTGGTGACGTGTCCCGGCCGTCGCTCGCTGCAGGTGGCCAAG
AACCGCTTCGACGGCGACGTGGGCGTCTTCCCCCTCGAGTTCAACAAGAACTCCCTGACCTTCACCACCCCGCTCAAGGGCAAACGCAAGCTGCACCAGCACAAGGTCAAGGACAAGAGCGATGATGAGATGGATGGAGAGGGAGGAGGAGGAGGAGTGGTGGAA---GAGGTGGTGGTG
AAAAAGGAG------AAG---GGGGAG------------------AAGGCGGCCAAGGCCCCAAAAGTAGCGAAGACTGTGAAGGGAGCAGGGAAGAACAAGGGAGAGGCGAGCAGTGAAGGGAAGAACAGCCCGAAGGGAAACACAACTGTGTCG------
>ENSTRUP00000011339_TRUB
GTTTGGATTTTGTACACGTGTTTAATTGATAAACGTATCAGTATTCCCACTTATGGCTTTGGCAGAGGTGGCAGCCCCGAGAATGAAGACCGTCACCTGACCGGCACACACAGG------------------------------------------------------------------
------------------------------------------------------------------------------------------------------------------------------------------------------------------------------------
------------------------------------------------------------------------------------------------------------------------------------------------------------------------------------
---------------------------------CGAGCCTATAAAAAGGATGCAAAGGCTACCCTTGAATTTCCTGTGAGCCCCATCACAGTCACAGACATAAAACATTATCTGCGTTCTAAAGACATTTCCTTCCACGATGGCTACAGTTGCCTCCACATCCAGAGCATCTTTGTCGAA
CCA------------TCAGCC---------AGGAAGGACAACTTCTCCTTATTCATTGACAAAACAACTGGACAGTTTCTGTGTAAGGACACTTTAGTGGAAGGAAGCTGGGAGGATCTCCAGGATTGCCTGGAGGTGATGCCGACGGACGGGCAGGATTTTCTCAGGCCTCATGTGCTG
CTGGGGTATTCAGAGAGTTTGGAGGAGCAGGAGGAGAGGGAGAGGGAGCTGAGGGAGGTGCAGAGGATCTGGTGCAGCTCTGAACCCTTCACTGACCTTCCTGAGGATGAAGCCCAGCTGGTTAAAACCATGTTCCAGATCTCAAAGATCTCAAACGCAACTCTAAAGAGATTTGGTGTG
AGGCTCTTCAGGCCCACCAAAAGCCTGGTTCTCCCCTGGTTTGGTGGTCCT---GACTCTTCGCTCAAGGGAGTGAAGCTTCTCTCTGCCCAAAGCACA------------------GACTCCGGGAGTGTCGCGTATAACGAAGCTACTGTCCCAAAGAGTAATTCTTACTACAACTTG
TTTGGTCTCCACCTGGTTGGACGCAAGGACACTGACGTGGTTCTAACTGGACATGAACTGGACACAATGGCTGTGAGTCAGGCCACTGGACTCCCCAGTGTTGCTCTCCCACGTGGGGTCAGCTGTCTTCCCCCCATCCTGCTGCCTTACCTGGAGCAGTTTAAGCGGGTGACGCTGTGG
CTCGGAGGGGACATTCGTTCGTGGGAGGCCTCAAAGATCTTCTCACGCAAGCTGGGGCTGAGGCGCTGTTCGCTGGTGCGGCCCGGAGAGTATCGGCCGTGTCCCCTGGAGGCGTTCGCCATGGGGAAAAACTTTGGTCACATTATAAAATCATCTATTCCAGCAGCTCATAAGTCCATA
GTGTCCTTCAAGCAGCTGAGGGACGACGTGTACGGGGAGCTGATGAATACGGACCAGGTGGCTGGAGTGAAGTGGATGAGGTTTCCAGAGCTCACCAGGATCCTCAAGGGTCACCGCAAAGGAGAACTAACTGTCTTTACAGGTCCTACAGGCAGTGGGAAGACAACATTTATCAGCGAG
GTGGCCTTGGACCTTTGCATGCAGGGAGTCAACACGTTGTGGGGCAGCTTTGAGATCAACAACGTGCGCCTGGCCAAGATCATGTTGACGCAGTTTGCTATGCAGAGGCTGGAGGACAATCTGGAGCAGTACGACTTCTGGGCCGACAACTTTGAGGAGCTGCCCCTTTATTTCATGACC
TTCCACGGGCAACAGAACATCAAGGCAGTTTTGGACACCATGCAACACGCTGTCTACATGTATGATATCAACCACGTCATCATAGATAACCTGCAGTTCATGATGGGCCAGGAAAACCTCTCAGTAGACAAGTTTGCGGTGCAGGACCACATCATCGGAGCGTTCAGGAAGTTCGCCACC
AGCAGCAGCTGCCACGTCACTCTGATCATCCACCCCAGAAAAGAGGAGGACGACCGAGAGCTGCAAATGGCGTCCATCTTTGGTTCTGCAAAGGCCAGCCAGGAAGCCGACAACGTCCTCATCCTGCAGGAGAAGAAGCTGGTGACATGTCCTGGTCGCCGGTCGCTGCAGGTGACCAAG
AACCGCTTCGACGGCGATGTGGGCATCTTCCCTCTGGATTTCATCAAATCGTCGCTCACCTTCTCGTCTCCCGTCAAAGGCAAGCACAAACTGAGG------AAAGTG------------------------------------------------------------------------
------------------------------------------------------------------------------------------------------------------------------------------------------------------
>ENSDARP00000130722_DRER
------------------------------------------------------------------------------------------------------------------ATGTGGAGGAGCAGGTTTCTCAGATCTGCAGGCTGTCTCTTACAG---GCAACGGTCTGTAGT---
------------------------------------------------------CCTCATAAACTC---------TCTCATCTTCCTCAATGGAGA---------TTT------------------------------------------------------------------------
------------------------------------------------TTATCTTCTCACCAGCCCCTTCTCAATCCAGTCCTGCAGCGCTATTTAAGACCACCATCGTCTACATGGTATTGTCCTAAAAGCCATATAAACCCCACAGTTGCCTTATATTTCTGCAGAACATTAAGAAAA
GATGCAAAGTCTGTCATCGATTTCGAC---CAG------------------------------------------------CCTCTCACGGTCACTGACATCAAACAATACCTTCGTTTTAAAGAAATCCCTTTCCACGATGGCCACAGCTGCTTACACGCTCCCAGTATTTTTACGGCA
CCCCTGCCTGAAGGATCGGGA---------CGG---GAAAACTTCTCGCTCTTCATTGATAAAACCACCGGACAGTTTTTATGCAAGGACACTTTAGTAGAAGGAAACTGGGAGGACTTCCAGGACTGCCTTGAGGTGATGCTGAACGAAGGCCAAACCTCCATCAGCCCCAATGTTCTC
CTAGGGTTTCCGGAGAGCCTGGAGGAGCAGGAGGAAAGAGGGATGGAGGTGAAGGAGGTGCAAAGAATTTGGAGCAGCTCCGTGCCTTTTTCCGACCTCATGGAAGACGAGGTGCAGCTTATTAAAGCCATGTTTCAGATCGCCAAACTCACCAATGCTACTCTAAAGAAATTCGGAGTT
CGGTTCTTCAAGCCTACCAAGAGTTTGGTGTTTCCTTGGTTTGGCGGACGG---GATTCGGGACTTCGTGGTGTTAAATTGCTTTCGGCCTCGACGAGG------------------GATGACGGACGTGTGGTTTATACTGAAGCCACAGTGCCAAAAGTCTCTAGTTACCACAACCTC
TTTGGCCTGCCTTTGGTAGGACGCAAGGACGCCGAGGTTGTGTTGACAGGACGCGAGGTGGACAGCATGGCGGTGAGTCAGGCTACCGGTCTGCCATCTTTGGCCCTGCCACGGGGTGTAAGCTGCCTGCCACCGATCCTCTTACCGTATCTGGAGCAGTTCAAGAAAGTCACACTGTGG
CTGGGTGGAGATATGCGTTCTTGGGAAGCCTCCAAAATCTTCTCCAGGAAACTCGGGCTGAAACGCTGCTCTCTTGTCAGGCCTGGAGAGTTTCAACCATGTCCCAGCGAGGCATTGGCGCAAGGAAGGAACCTGACACGAATCGTCAAGGCTTCGATCCCTGCTGCCCACAAGTCCATC
GTGTCCTTCAAGCAGCTCCGAGAGGACGTGTATGGGGAACTGGCTAATGTGGAGCAGGTGGCTGGAATACAGTGGTCTCGATTCCCTGAGCTTAATCGAATCCTGAAAGGACATCGCAAAGGGGAGTTGACCGTCTTTACAGGTCCCACAGGCAGTGGAAAGACCACCTTCATTAGTGAG
TGTGCTCTGGATTTGTGCATGCAGGGGGTCAACACATTATGGGGCAGCTTTGAAATCAACAATGTGCGCCTGGCTAAAATTATGCTGACCCAGTTTTCCAAGCAAAGGCTGGAGGAGAACCTGGACCAATACGACATGTGGGCTGACAAGTTTGAGGACCTGCCTCTCTACTTCATGACC
TTCCATGGACAGCAGAACATCAAGACTGTTTTGGATACCATGCAGCATGCTGTTTACGTTTATGACATCAGTCACGTGATCATTGACAACCTGCAGTTTATGATGGGTCAAGAAAATCTGTCTGTGGACAAGTTTGCAGTACAAGACCACATCATCGGCATCTTCAGGAAGTTCGCCACA
AACAGCTGCTGTCACGTGACTTTAATTATCCACCCTCGGAAAGAAGAGGATGATAAAGAGCTGCAGACAGCATCCATCTTTGGCACGGCTAAGGCCAGTCAGGAAGCAGATAATGTGCTCATCCTCCAGGAGAAGAAGCTGGTGACGTGTCCAGGCCGGAGGTCCCTGCAGGTGGCCAAA
AACCGATTCGACGGGGACGTGGGCGTCTTTCCCTTAGAGTTTAATAAAGCCTCGCTCACCTTCTCTGCTCCTGTGAAGGGAAAGCAGAAGCTTCGGAAGGTGAAAGTGGATGTTAATGAAAACACAGAGGAAACC---------------------------------------------
------GAGGAAGCTGAACTGAAGGAAATGAGCGAGAAACCTCTTAAAGCTGCTAAAACCAAGAGC---TCAAAGACTGTCAAGGGG------------------------------------------TCGACAGCAGCAAAAAGCACTGCAGAT------
>ENSGACP00000004589_GACU
------------------------------------------------------------------------------------------------------------------------------------------------------------------------------------
------------------------------------------------------------------------------------------------------------------------------------------------------------------------------------
------------------------------------------------------------------------------------------------------------------------------------------------------------------------------------
---------------------------------AGGGCTTACAAAAAAGATGCAAAGTCTACCGTGGAGTGTCCTGTGAGCCCCATCACAGTCACAGACATCAAACAGTATTTACGCTCCAAAGACGTCTCCTTCCACGATGGCTACAGCTGCCTCCACCTGCCGAGCATCTTCGTCGAA
CCG------------TCCGCC---------AGGAGGGACAACTTCTCCCTGTTCGTCGACAAAACCACCGGGCAGTTCCTGTGCAAGGACACGCTGGTGGAAGGGAGCTGGGAGGATCTGCAGGACTGCCTGGAGGTGATGCAGAAGGAGGAGCAGGGCTTCCTCAGCCCTCACGTGCTG
CTGGGATACCCGGAGAGTGTGGAGGAGCAGGAGGAGAGGGAGAGGGAGCTGAGGGAGGTGCAGAGGATCTGGTCCAGCTCCGTGCCCTTCGCTGACCTCCCCGAGGACGAGGCTCAGCTGGTCAAAACCATGTTTCAGATCACAAAGGTCTCCAATGCGACCCTCAAGAGGTTTGGCGTG
AGGCTCTTCAAGCCCACCAAGAGTCTGGTGTTCCCCTGGTTTGGTGGACCC---GACTCCTCCCTGAAGGGGGTGAAGCTCCTCTCCGCCCAAAGCACC------------------AACGGCGACAAAGTCACCTACAACGAAGCGACGGTCCCGCGGTGCAATTCCTACTACAACCTG
TTCGGCCTCCCCCTGGTGGGCCGCGTGGACGCGGAGGTGGTGCTGACCGGACACGAGCTGGACACTCTGGCCGTCAGCCAGGCCACGGGACTCCCCAGCGTGGCTCTGCCGCGGGGGGCCAGCTGCCTCCCGCCCATCCTGCTGCCTTACCTCGAACAGTTCAAGCGGGTGACGCTGTGG
CTGGGCGGCGACATCCGCTCGTGGGAGGCGTCCAAGATCTTCTCGCGCAAGCTGGGGCTGCGGCGCTGCTCGTTGGTGCGTCCCGGGGAGTACCGGCCGTGCCCCGCGGTGGCGCTGGCCCAGGGGAAGAACTTCGGCCACATCATCAAGTCCTCCATCCCGGCGGCACACAAGTCCATC
GTGTCCTTCAAGCAGCTCCGAGAGGACGTGTACGGGGAGCTGGTCAACACGGAGCAGGTGGCGGGCGTGAAGTGGGGGAGGTTTCCGGAGCTCAACAGGATCCTGAAGGGACACCGCAGGGGGGAGCTGACCGTTTTCACAGGTCCTACCGGCAGTGGGAAGACCACCTTCATCAGCGAG
GTCGCCCTGGACCTCTGCATGCAGGGCGTCAACACGCTGTGGGGCAGCTTCGAGATCAACAACGTGCGCCTGGCGAAGATCATGCTGACGCAGTTCGCCATGCAGCGGCTGGAGGAGAACCTGGAGCAGTACGACTTCTGGGCGGACAAGTTCGAAGAGCTGCCGCTCTACTTTATGACT
TTCCACGGGCAGCAGAACATCAAGACAGTGCTGGAGACAATGCAACACGCCGTCTACCTTTATGACATCAACCACGTCATCATTGACAACCTGCAGTTCATGATGGGGCAAGAAAACCTCTCCGTGGACAAGTTCGCCGTCCAGGATCACATCATCGGAGCATTCAGGAAGTTTGCCACC
AACAGCAGCTGCCACGTCACTCTGGTTATTCACCCGAGGAAGGAGGAGGATGACCGAGAACTGCAAACCGCCTCCATCTTCGGTTCAGCAAAGGCCAGCCAAGAAGCCGACAACGTCCTGATCCTGCAGGAGAAGAAGCTGGTGACGTGCGCCGGCCGCCGGTCCTTGCAGGTGACCAAG
AACCGCTTCGACGGAGACGTGGGAATCTTCCCTCTGGATTTCATCAAGTCTTCGCTGACCTTCGCTGCTCCCGTCAAGGGCAAGCACAAGCTGAGG------AAGGTC------------------------------------------------------------------------
------------------------------------------------------------------------------------------------------------------------------------------------------------------
>ENSXMAP00000017687_XMAC
------------------------------------------------------------------------------------------------------------------ATGTGGAGAGGCCTGCTGCTAAAGGGCACCACCTGTCTCCTGCAG---GCGTCGGCCCAAAGCTTT
CTGCATCAAAGACATGCTTCCTCCCAGTGTTTCAGACTTCTCACCCATAGGTTCCTCCACAAACTTCGAGAGACCTCATGCATCCCGAGGCTTAGAAGTACAGACTTC------------------------------------------------------------------------
------------------------------------------------TTCCAATCCCACAACCTGATC------------------------------------------------------------------------------------------------AGGAATTATAAAAAG
GATGCCAAGTCCACTGTAGAGTTCCCTCTGAGT------------------------------------------------CCCATCACAGTTACAGACATCAAGCAGTACTTACGCTCCAAAGACATTCCCTTCCACGATGGCTACAGTTGCCTCCACATCCCAAGCATCTTCATCGAC
GTG------------TTCACG---------AGGAAGGACAGCTTCTCCCTGTTCATTGACAAAACCACGGGACAGTTTTTGTGCAAGGACACGCTGGTGGAGGGCAGCTGGGAGGACCTCCAGGACTGTCTGGAGGTGATGCAGAAGGACGAGCAGGACTCCCTCAGCCCTCATGTGCTG
CTGGGGTATCCGGAGAGCCTGGAGGAGCAGGAGGAGAGGGAGAGGGAGCTGAGGGAAGTGCGGGAAATCTGGTCCAGCTCGTTGCCCTTCACAGATCTCCACGACGAGGAAGCTCAGCTGGTTAAAACCATGTTCCAGATCACAAAGATCTCCAATGCAACCTTGAAAAAGTTTGGAGTG
AGGCTCTTTAAGCCCACCAAGAGTCTGGTTTTCCCCTGGTTTGGTGGTCCT---GACTCCTCCTTGAAGGGGATCAAACTCCTCTCCGCCCAAGGGATA------------------GACGGAGAGAAAGTCACCTATAATGAAGCCACAGTTCCAAAGTGCACCTCCTACTTTAACTTG
TTCGGCCTCACCCTAGTGAACCGTATGGACTCGGAGGTGGTGGTGACAGGCTCTGAGTTGGACACTATGGCCGTTTGCCAAGGCACAGGGCTCCCCAGCGTGGCTCTGCCCCGCGGGGTCAGCTGCCTTCCACCGGCCCTGCTGCCCTACCTGGAGCAGTTCAAGAGGGTGACGCTGTGG
CTGGGGGGCGACATTCGCTCCTGGGAGGCATCAAAGATCTTTTCGCGTAAGCTGGGCATGCGGCGGTGCACCCTAGTGCGACCGGGGGAGTTCCAGCCCTGTCCACTGGAGGCGCTCTCCCAAGGGAAAAACTTGTCCCGCATTGTCAAAGCCTCCATCCCAGCGGCGCATAAGTCCATT
GTCTCTTTCAAGCAGCTCAGAGAGGATGTTTACGGAGAGCTGATGAACACAGATCAGGTGGCTGGAGTTAAGTGGACCAGATTTCCAGAGCTCAACCGGATCTTAAAGGGACACAGAAAGGGAGAGCTCACTGTTTTCACAGGTCCAACTGGAAGCGGGAAGACCACCTTCATCAGCGAG
CTCGCCCTGGACCTCTGCATGCAGGGTGTCAACACGCTGTGGGGCAGCTTTGAGATAAACAACGTGCGTCTAGCTAAGATCATGCTGACGCAGTTCGCCATGCAGAGGCTGGAGGAGAACCTGGAGCAGTACGACTTCTGGGCTGACAGATTTGAGGAGCTGCCGCTTTACTTTATGACG
TTCCACGGACAGCAGAACATCAAGACAGTACTGGACACCATGCAACACGCCGTCTACCTCTATGACATCAACCATGTCATCATTGATAACCTGCAGTTCATGATGGGTCAAGAAAACCTCTCAGTAGATAAATTTGCCGTCCAGGACCACATCATCGGGGTGTTCAGGAAGTTTGCCACC
AACAGCAGCTGCCACGTCACTCTGATCATTCATCCCAGGAAAGAGGAGGACGACAAGGAATTGCAGACTGCATCCATCTTCGGTTCTGCTAAGGCAAGCCAAGAGGCCGACAACGTCCTCATTCTGCAGGAGAAGAAGCTGGTGACTTGTCCCGGCCGCAGATCCCTGCAGGTCACCAAA
AACCGGTTCGATGGAGACGTGGGCCTCTTCCCCCTGGACTTCATCAAGTCTTCGCTCACCTTTTCAACGCCCATCAAGGGCAAGCACAAGCTGAGG------AAGGTTGCCGCCAAGCTGGAAAACGAGGAGGAG---------------------GTCCAGGAGAACGAGGTAACTGTA
AAGAAGGATGAAGGGAAG---AAGGAA------------------AAAGCGGCAAAAACTGCGAAGGCATCACAAGCGGTTAAACGC------------------------------------------CCTGCTAACGGAAACGAGAAAGCAAAG------
