# Supplementary material for: Global expression pattern of genes containing positively selected sites in European anchovy (Engraulis encrasicolus L.) may shed light on teleost reproduction
Source: PLoS One. 2023 Aug 11;18(8):e0289940. doi: 10.1371/journal.pone.0289940 (PMC10420382; doi:10.1371/journal.pone.0289940)
Supplement: S1 File — (ZIP) [file pone.0289940.s008.zip › alignments/anchovy.25171_ANCH.fas]

>ENSONIP00000019839_ONIL
---ATG------------------------GAG---------GCTACACCCTGGCCAGTCTCT---------------------------------------------------------------------------------------------------------------------
------------------------------------------------------------------------------------------------------------------------------------------------------------GGTTTTTACTGCAGGAAGTTTACG
ACCTCAAACTCTTCAGAACCAGACCCGATAGAGATCCACAAGAGAAAACTCTTCCTATGGTTTAGCCACCTTCCTCAGGAGGAAAAACAGTTTGGAGGTTTCTTCAGCCCTGAGACCATGCATGTCGACCCACTGATCCTAGAAAGAGATGCT---GAGGAGAGGGCAGGACTGCTCTGC
TCTCCATTCCAAACCCAAACACACTGTAATCGC------TCCGTAACTGTGGAACAGCTGTTTCAGCACACTGATACCTGGAGTGAGGGCCGGGGGCTCAATGTCCTCATCTATGGTGCTGTGGGAACAGGGAAAAGTACAGTGGTCCGAAAGCTGGTGCTAGATTGGTGTGCTGGCACC
ACTCTGAGCCACTTTCAGCTGCTGATTCCTTTCTCTTGTGAGGACCTCAGTCAGCTCTCAAAGGTTACATCTCTAAGAGACCTTGTAAGCAGGAAGTACCTACACCTGAAAAAACACCCCCTTCTAAGTGGGGAGGGAAACCAGGCCAAGAATGTGCTCTTCCTTTTCAACGGAATGGAA
AAGATGCAACTGGATTTCCGAATTGGAGCCTCAGAGCTTTGCAGTGATCCTAATGAGGGACTGCCTCCGAGTGTAGTTGTGGTAAACCTGCTAAGAAAGTATCTGTTGCCTGAGACCAGCATCTTGATTACGACAAGACTGTCTGCTTTGGACTGTATCCCTCAGAAGTATGTTACTCGT
TACGCACAGATATGTGGTTTTAATGACCCATCACGCCAGCGGGCGTACTTCACCAGTCGCCTTCTAAAGCAGAGT------------GAC------ACTGCATATAACCAAGAGGCC---CAGGATCTTGTAGAACTGCTTTACCTTAACCTCCAGAGAGAAAGCCAACTTGCTGCTGCA
TGTTTCCTTCCATCGTACTGCTGGCTCACTTGTGCAACTTTACACTTTCTGCATTTTACCAATACCAAAGCCCCCATCCGCACGCTAACTGGCATTTACACAAGTTTCCTCAGGCTCAATTTTGGGGGTGAAGTGCTGGGTACAGGA---------GCAGGGACGAACATG---------
CCCATTCAGGAACACCAAAGTTCTCTGATGTTATATGTTGTCCGTACAGTAGGTAAGCTTGCATTTGAAGGTGTGACATACAAACGCACATCCTTCTCAGAAGCAGAACTAGAGCAGTGGATAGGAGGG---AAGACAAAGACAGATGAGGAGCTTCGTCAGCTGGCCATGTTCCGCACT
GATGTGCTAGACTTCTTTTTGGCTCCTTCCATAGAAAGTGGTAAATGTATATCACAAGACCTAAGGGAAAACAATGAGAGGCAGTATGTGTTTGCTGTCCCAGCCATGCAAGAATACCTGGCAGCACTCTATGTAGTTCTAGGAGAGAACAAATCCGCTCTTGAAAAGCTCACCAACAAA
GTGTCTGTGGCCATTGGTCAGGCAAGTGAGGATGTCAATGCCCTTGTTAACATCTTTTCTAAGTTCATTCCCCTCCGAATTTTTGCAGTATTTAATCTTCTTAAGCTTTTTCCAAAGCTCTATGAGAAAATCAGCAGTCTCAACAAAGGCAGTATAGCCAGAACCATGGCAGCTGAGCTG
TTCCGCACTGAGGATAGCTACAACGAGGATGTTCTTGACCAGGTAGAGCAAAGCCTTTTAGGAGTCCATGGCCCACAGCAACAGCAGTACAGTGAGCGTCAACCTTTTGAGCTGTACCCTATCTTCATGGGTGGGCTATTGCACTATGGTAACCGTGTGCTTCTCCAACAACTTGGCTGC
AGCATTCAAAGCACCACTGTGGCCCAGATCACCCGTGCCATTAGGAAATACCTTGTTAGA---GAGCTTAACAAGCCACAACCACCAGAAGAGCTGATGGATCTGTTGGTCCTTCTATATGAGTTCCAGAACCCCAGACTGACTGCAGAGGTTCTAACTTCAATCAGAGCTATCCGCCTT
ACCAACATTCGAATGACTTCACTTAAATGTTTCATACTGAGTTCTGTGCTTTCC---TGCACCCCTGCAAGTTACTACCTTGAAGAACTGGACCTATCCTCCTGTCTCCTGACTAATGACATGCTTCAGATGCTGTGGCCTGCCTTCAGACAAACATACAGCCTCAATCTGCAGTTTAAC
ATCCTTGGTCCTGAGTCCTGCAGTCTGCTGAGAGACCTACTGCTAGACCCCAGGAGTGTTATTAGATCTCTGAAATTGTGTGACAACCCTCTTCTGGAGTCTGGAGTCCAAATCCTGGTGGAAGCCCTGCCAGAGAATCAGTCCCTGACAAACTTGTCCCTGATGCACACTGGGCTGGGG
GATGAGGGTGTCCTGGATATGGCTAAGAGGCTCCAACAACACAAAAGACTCCAGGAGCTCAACGTGGCCTATAACAATATTGGAGACGACGCAGCTCTATTTCTGGTAGATGCCTGTAGAGAACATCCCAGCATTCAGACTGTACATTTATATTTGAACCCTCTCAGTAAAGTGGCGAAG
CAGTCCCTGTATGCC------CAAGGTGTTCCCCGTAGCCACAGTGGCCAACGGGTCAAGGTCCTGGCTTCTGTCACTGAAGGGACAGACCTCTCTGAGAACTGGCATCCCATTCTCAGTGTTATACGAGAGAACGCCTCATCCTGGGATCAGCAGCATGTCATACAGCAACTAAAGGTC
TTTCTCGAGGATCTGGAGTGGGGGCATCAACAGCAGCAGAGCCTCTGGAAGAGGCTACATTTCCGCAGAGTCGAGAAGGGAGTCCGGAAAATTCTAAAGATGCTTGAGAACAATTTA------------CCTCCCTCC---------------------------------------
>ENSTNIP00000009180_TNIG
------------------------------------------------------------------------------------------------------------------------------------------------------------------------------------
------------------------------------------------------------------------------------------------------------------------------------------------------------------------------------
------TCTTGTTCTTTAGGCGATCCTATAGAGATCCACAAACGGAAGCTGTTCTTGTGGTTCAGCCATCTTCCTCGAGAAGAAAAACAGTTTGGCGGTTACTTCAGTCATGAAACCATGCACGTGGACCCACTGATTGTGGAAAGGAAGGCT---TCAGACCGGGCAGGACCTTTGTTT
TCCCCTTTCCGAGCCCAGAATCTGTCCAGCTCT------TCGGTGACCATAGAGCAGTTGTTTGAGCCCACTGAC---AGGACTGCAGGTCGAGGGGTCAACGTGCTGCTTTACGGCGCCGTCGGAACTGGGAAAAGCACAGTCTTTCGGAAACTGGTGCTAGACTGGTGTGCTGGAACT
ACGCTGAACCACTTCAAGCTGCTGATTCCGTTTTCTTGTGAAGATCTTAGCCAGATGTCAAAGGCAACCTCCTTAAGGGACCTTGTGAGTAAGAAGTACCTGCATTTGAGAAAACACCCAATTCTGTGTGGGGAGGGGGACCAGACCAAAGATGTGCTTTTCCTCTTCAACGGAATGGAG
AAGATGAATTTGGATTTTCGGATTGGAGCCACTGAACTTTGCAGTGATCCTAATGAGACTCTGCCTCCAAGTGTTATTGTAGTAAACCTGCTAAGAAAGTACCTTCTGCCTGAGGCCAGCATCTTGGTGACAACAAGACTGTCTGCCCTGGATCGTGTTCCTGAGAAGTATGTGAGTCAC
TACGCACAGATTTGTGGCTTCATGGATCCAGACCGCCAGCGGGCATACTTCACCAGCCGCCTTCTG---CAGGAC------------AGCGTGGGAACAACACGTAAACAAGAGGCT---GAATCTCTCATGGAGCTGCTGTACCTTAACCTCCAGAGAAAGAGCCAGCTGGCTGCAGCC
TGCCTCCTCCCATCATACTGCTGGCTCACTTGTGCTACTTTGCATTGCCTCCATTTTACAGATGCCACATCTCCAGTTCGCACACTGACTAGCATATACACCAGTTTCCTCAGGCTGAATTTTGGTGGTGAGGTGCTGGGCTCAGGA---------ACAGGAACAAACGTG---------
CCCATTCAGGAGCACCATAGTTCTTTGATGTTGTACGTTGTCCGCACACTGGGTAAACTGGCCTTTGATGGTGTGACCAAGAAACGCACATCGTTCTCAGAAAAGGAACTGGAGCAGTGGGTAGGAGGG---AAAACGAAAACAGATGAGGAGCTACGCCAGCTGGCCATGTTCCGGACG
GACGTGTTGGACTTCTTCTTAGCTCCCTGTGTAAACCACGGTCAACGTTTATCCACAGAGCTCAGTCAGCAGGAGGAGAAGCAGTACGTGTTTGCCATCCACGGGATGCAGGAGTACCTGGCGGCGCTTTACGTGGTTTTAGGAGAGAACAAGTCCGTTTTAGAGAAGTTGACGAAACAG
GTGTCCCTGGTAATTGGTCAGGCAAGCGAGGACGTCAATGCTCTCGTCAACATCCTGTCTAAGTTCATCCCACTACGCCTGTTTGCTGTTTTTAACCTCCTTAAGCTTTTCCCTAACCTCTATGAGAAATTCAGCAGTCGCAACAAAGGCACTATTGCTCGAACCCTTGTATCCGAGATG
TTCCGAAGTGAAGATAGCTACAACGAAGATGTACTGGATCAGATAGAGCAAAGCCTTTTAGGAGTGCATGGGCCAAGGCCCAAACAGTACAGCGAAGGGCCACCTTTTGAGCTGTATCCTATCTTCATGGGTGGTCTGTTGCATTACGGCAACCGTGTCCTTCTTCAGCAACTTGGCTGC
GAAATTCAGAGCATCACTGTCTCACAGATAACAAGTGTCCTGAGGAAGTACCTTGTCAGA---GAGCTCAGCAAGCCACAGCCACCAGAAGAGCTTATGGACCTGCTGGTTCTTCTATATGAGTTTCAGAACCCCAGACTGACTGCAGAGGTTCTGACTTCAATTCGAAGCATCTGTCTC
ACCAACGTTCGTATGACGGCACTCAAATGCTTCATCCTGAGTTCTGTTCTGTCATTCTGT---------AGTTATTCCCTTCAAGAGCTCAACCTGTCATCCTGTCTTCTAACTCACGACATGGTTCAGATGCTGCAGCCAGCTTTCAGACACACACGGAGTCTCAATCTGCAGTTTAAC
AACCTGGGTCCTGAGTCCTGCATCATTCTCAGAGATTTGCTGCTAGACCCCAACAGTTCTGTTAGATCGCTACAGCTGTGTGACAACCCTCTGCAGGAGTCTGGAGTCCTCACACTGATGGAGGCTCTGCCAGAAAACAAAACTCTGATACACCTGTCTCTAATGCACACTGGACTCGGT
GACAAAGGGGCCCTGGAGCTGGCTCAGAGGCTCCAGCACCAC---CCACTGCAGGAGCTCAATGTCGCCTATAACAACATTGGAGACAATGCCGCTCTGGCTCTGGTAGACGCCTGCAGGGAGCACCCCAGTATTCACACTGTGCACTTGTATCTGAACCCACTTAGTGATGCAGGGAAA
CAGTCCCTA---------------------------GCCCACAGCAACAGGCAAGTCAAGGTCCTGGCTTCTGTCACTGAAGGCTCAGATATTTCAGAGAACTGGCACCCAATCCTCAGTGTGATCCGGGAGAATGCCTCCTCCTGGGACCGCAGTCGGGTCACACAGCAGCTGAAGGTT
TTTCTCAGAGATCTGGAGTGGGGACGTCAGCAGCAGCCAAACTTGTGGAAGAAACTGCACTTCCGCAGGGTGGAAATAGGAGTTCGAAAGATTCTGCAAATCCTGGAGAAAGATTCT------------CCA---------------------------------------------
>anchovy.25171_ANCH
---ATGTGGAGGAGCGGAAGGCATCCTGGAACT---------CGACTCTGGGGAAGGAGGTGGAGCGGAGAGACCAGCCGACCATTACCTCATATCTACATCCATGATCTTGGTTACCAAAAGCTGTTGTCAAATGATGTTCATGGTTTTAGGAGATTGAGTATCTCCGCATTTTCAAGA
TGGGTTAAAGCTCCTCTTCTTGGCCCGTCGACTGGTCGTGCAGCGACTGCTTGCAACTTGGTGTTT---------------------TGCAGAAGAGAA------------------------TGTCAT------------------GCAGACGCC------------------------
---------CCAGAGGCCCCAGACCCTTTCGATATCCACAAGCAGAAGCTGAAGTTATGGTTCAGCCACCTACCTCAGGAGGAGAAGCAGTTCGGGGGCACCTTCTCCCCCGAGACCATGCACGTCGACCCCCTCATCGTGGAGCGGCACCCT---GCCGACCACAAA---------CCC
GGACCCTTCAACGTCAAGCAGGACAAGGGCGCC------TCCATCACCGTGGAGGAGCTGTTCCAGTCCAGCCTGGAG---GGCAGGGGACAAGGGGTCAACGTGCTGCTGTACGGGGCGGTGGGAACTGGCAAGAGCACCGTCGTGCGGAAACTGGTACTGGACTGGTGCAGCGGGGCC
ACACTGTCAAACTTCCACCTGATGGTGCCGTTCTCCTGCGAGGACCTGTCCAAGATGTCCAAAGCCGTCAGCTTACGGGACCTAGTGGGCAGGAAGTACATCCATTTGAAGAAGACGCCAGTGCTGAGCGGTGAGCTGGACCAGGCCCGGAATGTGCTGTTTATCTTCAACGGTCTGGAG
AAGATGAAGTTGGACTTCCGCATGGCCTCGACCGAGCTGTGCAGCGACCCCAATGAAGCCCTGCCACCAGGAGCCATCGTCGTTAATCTGCTGAGGAAGTATCTACTGCCAGAGGCCAGCATTTTAGTCACCACACGCCTCTCCGCTCTCGAGCGAGTGCCCCAAAAGTACGTGACGCGC
TACGCCCAGATCTGTGGCTTCGAGGACCCCGCCCGGCAGCGGGCCTACTTCACCAGCCGGCTGCTGCAGCAGACGTCAGCCGACGGCGAG------GGGCGCTCGCGCTCCGTCAGCAAGGACGAGCTGATGGAACTGCTCTACCTCAACCTGCGGCACGAAAGCCAGCTGGCGGCCGCC
TGCTACCTGCCCTCCTACTGCTGGCTCACCTGCGCCACACTGCACTACCTGCACTACACCGACGACAAGGCGCCCATCCGAACCCTCACCGGCATCTACACCAGCTTCCTCAGGCTCAACTTTGGAGGGGAGGTGCTAAGCGCTGGAAGTGCTGCTGGCGGC------GTTGGCAGTGGT
CCGTCCTCAGAGCAGCAGAAGTCCTTGATGCTGTACGTGGTCCAGACGGTGGGGAAGCTGGCTTTCGACGGCGTCACCAAGAAGCGCGCGTCCTTCTCCGAGGAGGACCTGGAGAAGGGGATGGGCGGCGGCGAGACCAAGACGGACGAGGAGCTCCAGAAGCTGGCCATGTTCCGCACG
GACGTCATGGACTTCTTCCTGGTGCCGTGCGTGGAGAGC---AAGCGCTTGTACGACAGC---GTCGAGAGCGACGACAAACACTACGTCTTCGCCGTCCCCGCCATGCAGGAGTACCTCGCCGCCCTCTATGTGGTCCTTGGTGAGAACAAAACCGCTCTGGAGAAACTCACTAAGCAG
GTGTCGGCCACACTCGGCCAAGCCGGAGAGGATGTCACTACGCTCTTCAGCATTCTCTCCAAGTTCATACCCTTCAAGATCTTTGCGGTGTTCAACCTCCTGAAGCTCTTTCCCAGCCTGGTGGAGAGGATCAGCAGGAACAGTAAAGGGCACATCGCCCGGACCATGGCGGCCGAGATG
TTCCGGTCTGAGGACTGCTTCAATGAGGATGTGCTGGACCAGGTGGAGCAAAGCCTTCTGGGAGTGCATGGGCCGCACCCGGAGGAGCACCTGGACGAGCGCGCCTTCGAGCTCTACCCCATCTTCATGGGCGGCCTCCTTCACTACGGCAACCGCCGCCTTCTGGAACAACTGGGCTGC
ACCATCAAGAGCGAGACGGTCTCCCAGATCACGAAATCGCTCAAAAAACAGCTGGTGCGC---GCCGGCCGGAACAAGCTTCCCCCCGAGGAGACCATGGACCTCCTGACCCTCCTCTACGAGTTCCAGAACCCGCGCGTCACCGCCGAGGTGATGCAGTCCGTGCGGGCCGTCGACCTC
TCCACGGTGCGCATGACGCCGCTCAAGTGCTTCGTGCTGAGCTGGGTGCTGAAC---TGCTGCCCCCAGGGCTTCCTGCTGGATGAGCTGAACCTGTCGTCCTGCAGCCTCAATCAGGAGCTGCTGCACCTGCTCTGGCCCGCCTTCAGACACGCGCGCAACCTCACTCTCCCGTTTAAC
CATCTTGGTCCAGAGTCCTGCATTCTCCTGAGGGATCTCCTGCTTGAGCCCAACTGTACCGTTAAGTCACTACAATTATGCGATAACGACCTCCTGGATGAGGGGGTGCGGGCGCTGATGGACAGCCTGCCCGAGAACCAGAGCCTGGAGCACCTGTCCCTGATGCACGTGGGCCTGGGC
GACGCGGTCGCCTTGGAGCTAGCCGAGCAGCTGGCCAATCACACGGGGCTGCTGGAGCTCAACGTGGCCTATAACAACATCGGGGACAGCACGGCCGTGGCTCTGGTCAACGCCTGCCGGGAACACCCCACCATACACACAGTGCACCTGTACCTGAACCAGCTGACAGAGGCAGGCAAG
CAGTCCCTGTACGAGCTTCAGCAGGGGGGCTCG------------GGGCGGCGCGTGCGTGCCCTGGCCTCCGTCATGGAGGGCTCGGACGTCTCGGAGGACTGGAGACCCATCCTCAGCATCATCGCCAAGAACTCCATCTCCTGGGAGAGGGAACGCGTGCGGGAACAGCTGCAGGTG
TTCCTGAGAGAGCTGGAGTGGGGGCGTCTGCAGCAGAGGAGCTTCTGGAAGAGGCTTCACTTGCGCCGGGTGGAGAGCGGAGTCAAGCACACCCTCCTCATGCTGGACAAGGCCAGTGCTATCGGGTCGCCACCCAAAAATAACAAACCATCACTGGGCAAGCTGTGGCCTACTAGT
>ENSTRUP00000005017_TRUB
------------------------------------------------------------------------------------------------------------------------------------------------------------------------------------
------------------------------------------------------------------------------------------------------------------------------------------------------------------------------------
---------------------GATCCCATAGAGATCCACAAAAGGAAGCTCTTCTTGTGGTTCAGCCATCTTCCCCGAGAAGAGAAGCAGTTTGGCGGTTACTTCAGCCCCGACACCATGCACGTGGACCCGCTGATCGTGGAAAGGAAGGCC---GCGGAGCGGGTCGGCCTTCTGGGC
TCCCCTTTCCGAACCCGCGACCTCTCCAGCTCT------TCCGTGACCGTAGAGCAGCTGTTTGAGCCCGCTGAC---AGGAGCGTGGGTCGCGGCGTCAACGTGCTGCTTTACGGCGCCGTCGGAACGGGGAAAAGCACGGTCTTTCGGAAACTGGTGCTGGACTGGTGTCGCGGGACC
TCGCTGAACCACTTCAAGCTGCTGATTCCGTTTTCTTGTGAAGACCTCAGCCAGATGACAAAGGCGGCTTCCTTGAGGGACCTCGTGAGTAGGAAGTACCTGCATTTGAGAAAGCACCCGATTCTGAGCGGGGAGGGGAACCAGGCCGAAGACGTGCTTTTCCTCTTCAACGGAATGGAG
AAGATCAATTTGGATTTTCGGATCGGAGCCACTGAACTTTGCAGCGATCCTAACGAGGCTCTGCCCCCGACTGTAGTGGTAGTGAACCTGCTGAGGAAATACCTGCTGCCGGAGGCCAGCATCTTGGTGACCACGAGGCTCTCCGCCGTGGATCGCGTTCCCCAGAGGTACGTGAGTCGC
TATGCGCAGATTTGCGGCTTCATGGATCCGGACCGCCAGCGGGCGTACTTCACCAAGCGTCTCCTG---CAGGAC------------ACCGTGGGAACCTCACGTAAACAGGAGGCT---GAAGCTCTGATAGAGCTGCTCTACCTGAACCTCCAGAGGGAGAGCCAGCTGGCCGCCGCC
TGCTTCCTGCCATCATACTGCTGGCTCACATGTGCCACTCTGCATTGCCTCCATTTCACAGACGCCGCGTCTCCGACCCGCACGCTGACTAGCATCTACACCAGTTTCCTCAGACTGAATTTCGGCGGCGAGGTGCTGGGCCCCGGC---------ACGGGAACCACCGTG---------
CCCATCCAGGAGCACCACAGTTCTTTGATGCTGTACGTCGTCCGCACCCTCGGCAAACTGGCGTTTGACGGCGTGGCCGACAAACGCACCTCGTTCTCGGAAGCGGAACTGGAGCAGTGGGTGGGAGGG---AAGACCAAGACGGACGAGGAGCTGCGTCAGCTGGCCATGTTCCGGACC
GACGTCTTGGATTTCTTCCTGGCTCCCTGCGTAGAACATGGCAAACGTTTGTCGGAAGAGCCCGGTGGGAACGAGGAGAAGCGGTACGTGTTTGCTGTCCACGGGATGCAGGAGTATCTGGCGGCGCTCTACGTGGTTTTAGGAGAGAACAAGTCGGTTTTGGAGAAGCTGACCAAGCAA
GTGTCTGTGGTCATCGGCCAGGCGAGCGAGGACGTCAGCGCCCTGGTCAACATCCTGTCCAAGTTCATCCCGCTGCGCGTGTTTGCGGTTTTTAACCTCCTCAAGCTTTTCCCCAACCTCTACGAGAAATTCAGCCGCCGTAACAGAAGCACCATCGCCCGAACCATGGTGGCGGAGATG
TTCCGGAGCGAAGACAGCTACAACGAGGACGTGCTGGATCAGATGGAGCAAAGCCTCCTGGGAGTCCATGGGCCAAAGCCTAAACAGTACAGCGAAGGTCCACCCTTTGAGCTTTATCCCATCTTTATGGGAGGGCTGTTGCATTACGGCAACCGTGTCCTTCTGCAGCAGCTTGGCTGT
GAGATCCAGAGCCTGACTGTGTCGCAGATTACAGGCGTCCTGAGGAAGTATCTGTCACCTTTAGAGCTCAGCAAGCCACAGCCACCAGAAGAGCTGATGGACCTGCTGGTTCTGCTGTACGAGTTTCAGAACCCCAGACTGACTGCAGAGGTTCTGGCCTCGATCCGAAGCATCCGTCTC
ACCAACATCCGTATGACGGCGCTCAAATGCTTCATACTGAGTTCTGTTCTGTCA---TGCGCCCCTTCAAGTTATCTCCTGGAAGAGCTCAACCTGTCCTCCTGCCTCCTCACCCAGGACTTGCTCCAGATGCTGGGGCCAGCTTTCAGGCACACACGGAGTCTAAACCTGCAGTTTAAC
AACCTGGGTCCTGAGTCCTGCATCGTTCTCAGAGATTTGCTGCTAGACCCCAACAGTTCTGTTAGATCGCTACAGCTGTGTGACAACCCTCTGCAGGAGTCTGGACTCCTCACCCTGTTGGAGGCGCTGCCAGAGAACCAAACTCTCATGCACCTGTCCCTTATGCACACTGGGCTCGGG
GACGAGGGGGCGCTGGAGCTGGCTCAGAAGCTCCAGCACCAC---CCACTGCAGGAGCTCAATGTGGCCTATAACAACATCGGAGACAATGCTGCTCTGGCTCTGGTGGACGCCTGCAGGGAGCATCCCACTATTCACACTGTGCACTTGTATTTGAACCCACTCAGCGTTGTAGGGAAG
CAGTCCCTGTATGTC------CGAGGTGTTGCCATGAGCCCCAGCGACAGGCAGGTCAAGGTCCTGGCTTCTGTCACCGAAGGCTCAGACATCTCAGAGAACTGGCACCCCATCCTCAGCGTGATCCGGGAGAACGCGTCCTCCTGGGACCGCAGCCGGGTCACGCAGCAGCTGAAGGCC
TTCCTCAGGGATCTGGAGTGGGGACGCCAGCAGCAGCCGAGCTTCTGGAAGAGGCTGCACTTCCGCAGGGTGGAGATGGGGGTTCGAAAGACTCTGCAAATCCTTGAGAAAGACTGT------------CCG---------------------------------------------
>ENSDARP00000126680_DRER
---ATGTGGCGATTTGGAAGGCCATCAGGGTCAGAAGTATTGAAATGGAGGTGCCAAAGGTCATCAAGAGATACATGCTGCAAACTT---------------CACACCATGGCTCTTCAAAAAACT------------------------------------------------------
---GTTAACTTAAGCCTCCAATCAGCTGGCATCTGCAGAAATATAAAGCGATGTCACTTGTCATTCCCAATCAAGACAGCAAGCTCTTGTAGAAATGCATGGAAAAAACAATTGACACCTATGTGTTAT------------------TCCGCCTCTGGATTCAACCACAGGCTCTTCTGT
---ACCTCTCAGCCCGTCACAGATCCCATTGAGATCCACAGGCAGAAGTTGGCATTATGGTTCAGTCACATTCCTCAAGAAGAGAGGCAGTTCTCTGGCTACGTTTCTCCCGAAACTATGCATGTAGAGCCCCTTATCCTAGAACGTCATCCCGATGAGGATCGCGGC---------CTT
AGTCCTTTCAAAGAAAAGACAAGCGTATGTGCACAACAGTCGCTCACAGTTGGGGATCTGTTTCATGATAGCAATCAT---GGGAAGGCTCGTGGACTAAACATTTTGATGTACGGGGCTGTCGGTACAGGGAAATCCACCGTTATCCGTAAACTGGTGCAGGACTGGTGTGATGGATCT
CTTTTCTCCCAGTTCAAACTTATGTTGCCTTTCTCCTGTGAGGATATTTCCCAATTATCCAAAGCAATATCTCTTCGAGACCTTGTGGGCAGGAAATATATGCACCTCCGCAAGACGCCATATCTTAGTGGAGAGAATGACATGGCTAGGGATGTCCTTTTTATCTTTCATGGAATGGAG
AAGATGAAGCTGGATTTTCGCATCAGCTCCACTGAGTTATGCAGCGATCCTAATGAGGCTCTCCTTTCAGGAGCTATTGTTGTCAATCTGCTTAGGAAATACATGCTACCTGAGGCTAGCATTTTAGTTACAACCAGACTATCAGCTGTGGACAGAGTTCCTAAAAAATACATAAACCGT
TACGTGCAAATCTGTGGCTTCAACGACCTTGATCGCCAGCGAGCCTACTTCACCAGCAGACTCCTGCAGCAGCAT------------GAA------GGCAAGCCAGACAGAGCGGCT---GAGATGCTGATAGAGATGCTTTACCTAAATCTACAGCGGGAAAGTCAGCTAGCAACCGCC
TGCTTCTTACCATCGTACTGCTGGCTCACATGCGCCACGCTTCATTTACTGCATTTCACTGACACAAAGTCACCAATTCGGACCCTCACTGGCATCTACACCAGCTTCATGAGGCTCAACTTTGGAGGAGAAGTGATAACTCTGAAT---------GGTGGT------GTC---------
TCTTCACAGGAGCAGCAGAACTCATTAATGCTGTATGTAGTCCGTACTGTTGGCAAACTAGCTTTTGACGGGATCACCAACAAGCGGACTTCGTTCACCGCTGAAGAACTGGAGCAGTGGGTTGGTGGC---AAAACCAAAACAGACGAAGAGCTCCGTGAGCTGGCAGTGTTTCGTACT
GATGTACTCGACTTCTTTCTTGTTCCTCGTGATGAT---------------TATGGTTCAGATCCCGAAACGAAAGGTAGACGCTATGTGTTTGCTGTCCCCATCATGCAGGAATACCTAGCCGCTCTTTATGTTGTTCTCGGTGAGAACAAAACCGTACTGGAGAAGTTGACTAAGGAG
GTTTCAGAGGCTTTGGGACCAGCCAGCGAGGACATCACAAGTCTACTGAGCGTCCTCTCCAAAATCATACCCTTCAGAATCTTTGCAATTTTCAACTTGCTTAAATTGTTCCCCAAACTCTTCGAGAAGGTCAGTAGCTACAGCAAGGGGCGCATCGCCAACACCATGGCAGCAGAAATG
TTTCGTTCGGAGGACAGCTTCAACGAAGACGTCTTAGACCAAGTGGAACAAAGTCTGCTGGGAGTTCATGGTCCCCAGCCGCAGGAGGAAATCTACACCAGGGCGTTTGAACTCTACCCTATCTTCATGGGTGGACTTCTTCATTATGGCAACCGAAGGCTGTTAGATCAACTCGGCTGC
AACATCAAAAGCCACACGGTTTCTCAGATCACTCGAGCGCTGAGGAAAAACCTGATCAAG---CAGAGCCAGAAGAACCAACCTCCTGAGGAGCTCATGGATCTGCTGGTTCTGCTCTATGAGTTCCAGAACCCTCGACTCACGGCTGAAGTCCTGCAGTCCATCAAGTCCCTCAACCTG
TCGACTGTCCGCATGACGCCACATAAGTGCTTTGTGCTGAGCACAGTTCTGGGT---TGCACAACCTCCAGCTTCCACCTGAATGAGCTGAACCTGTCCTCCTGCCACATCACGCCAGAACTGCTGCAGATGCTTTGGCCAGCCTTCCGACACACCAGAAACCTCAATCTCCAGTTTAAC
AGCCTGGATCCCGAGTCCTGCATTCTGCTCCGAGATCTGCTACTCGAACCCAACTGTACCATTAAGTCATTACAGTTATGTGATAACTACTTGTCGGACAGCGGCATTAGTCATTTGCTGGAAGCTCTGTCTGGAAATCACTCTCTACAGCGGCTGAATCTGATGCACACAGGACTTAGT
GACAAATCTGCACTACTACTGGCTGAGAAACTGGGCCAACATGATCAGTTAAAGGAACTGAACGTGGCTTACAACAACATCGGAGACAGTGCAGCTCTCACGCTGGTCGATGCTTGTCGCGAACACCCCAGCATCCACACAGTGCATCTGTACCTGAATCAGCTTACCGACGTGGCCAAG
CAGTCTTTATATGTG------CGTGGAGGTCCTCGGGTGAAGGAGGGCCGGCGGGTGAAAGTCCTGGCTTCTGTGACCGAGGGTTCGGACATCTCTGAGGATTGGCATCCCATTTTGAGTGTCATTGGGAAAAATTCCCTTTCCTGGGAAAGAGACCGTGTACGTGAGCAACTGCTGGTT
TTTCTGAAAGACCTCGAATGGGGGAGGAAACAGCACCTGAGTTTTTGGAAAAAGATGCACTTTCGAAGAGTAGAGAGTGTTGTGAGGCAAATGCTGCGCTTTATAGAGAAAAGCAGCGATACAGGAACTGGTACTAAA---------------------------------------
>ENSGACP00000006629_GACU
---ATG------------------------ATC---------TCTCTGCACAGACCGCTGAGT---------------------------------------------------------------------------------------------------------------------
------------------CAGCTGCTCGGAGCATGCCGGAGGAGGAAGAGG---------------------------------------------------------------------------AGGGTGGAGGTTTCTCTGGAAACGGCTACGGGGTTTCACTGCAGGACCTTCTGC
---TCCACCTCGTCAGAGACAGAACCCCTGGAGATCCACAAGAAGAAGGTCTTGCTGTGGTTCAGCCACCGTCCTCAAGAGGAGAAGCAGTTCGGAGGTCACTTCAGCCCAGAGACCATGGACGTGGATCCTCTCATCCTGGAAAGAAGAGCT---GAGGAGAGGGCAGGACCACTCAGT
TCTCCTCTCCAGACCGTCTCC------AGCCCC------TCTGTGACTGTGGAACAGCTGTTTGAGCCCACCGATGCCTGGAGTGACGGCCGGGGGCTCAACGTGCTGCTGTACGGTGCCGTGGGGACGGGGAAGAGCACGTTGGTACGCAAGGTGGTGGGGGACTGGTGCATCGGCAAA
ACCCTGAACCAATTCAAGTTGCTGGTTCCGTTCTCTTGTGAGGACCTTGGCTCACAGTCAAAAGTGGCCTCCTTGAGGGACCTGGTGAGCAGGAAGTACCTCCACCTCCGACAGCACCCGCTGCTGAGTGGGACGGGAACCCAGGCCAAGGATGTGCTATTCGTCTTCAACGGGATGGAG
AAGATGAATTTGGATTTCCGAATTGGAGCCAGTGAGCTTTGCAGTGACCCCAATGAGCCGCTGCCGGCGGATGTGCTCATGGTTAACCTGTTGAGGAAGTACCTGCTCCCTGAGGCCAGCATCTTGGTGACCACCAGACAGTCCGCCCTGGACAGCATCCCCCAGAAGTACGTGAGTCGC
TACGCACAGATCAGCGGCTTCACTGACCCCGAGCGCCAGCGGGCCTACTTCAGCAGCCGCCTGCTG---CAGGGG------------AGC------GCGGCCCGAAGCCCCGGGTCG---CACTGCCTCGTCGAACTGCTGTACCTCAACCTGCAGCGGGAAAGCCAGCTGGGCGCCGCC
TGCTTCCTGCCCTCGTACTGCTGGCTCACGTGTGCCACCTTACATCTCCTCCACTTCACCGACACCGAGGCGCCGGTCCGCACCCTGACCGGACTCTACACTAGTTTCCTCCGGCTCAACTTCGGCGGCGAGGTGCTCGGCACGGGA---------GCGGGAACCAACGTT---------
CCCATTCAGGAGCGCAACGCCTCTCTGATGTTGTACGTGGTCCGTACAGTCGGCAAACTCGCCTTCGACGGCGTGACAAACAGGCGCACGGCGTTCTCCGAAAAGGAACTGGAGCAGTGGATCGGAGGC---GAGACCAAGACAAACGAGGAGCTACGTCAGCTGGCAATGTTCCGGACG
GACGTGCTCGACTTCTTCTTGGCTCCCGTTGTCGAAAGCGACGTGTATTTAGCAGAAGAAGCCGTTGGGAAGGGCAAGCGGCGGTACGTGTTTGCTGTCCCGGCCATGCAGGAGTACCTGGCCGCCCTCTACGTGGTTCTCGGAGAGAACAAATCGGCTCTGGAGAAGCTGACCAGTCAG
GTGTCAGCGGCCATCGGTCAGGCAAGCGAGGATGTCAATAAAGTCTTCGACGTCATCTCCATTTTCATCCCGCGCCGAGTGTTTGCCGTATTCAACATCCTGAAGCTTTTTCCAAAGCTGTACGAGAAAATCAGCAGTCACAACAAAGGCAGCATCGCCAAAACGATGGCGTCCGAACTG
TTCCGCACCGAGGACAGCTACAACGAGGACGTCCTGGACCAGGTGGAGCAGAGCCTCCTGGGGGTCCACGGCCCGCGCCCGAAGCAGCGCAGTGAGGACCAGCCTTTTGAGCTCTACCCCATATTCATGGGCGGACTGTTGCATTATGGGAACCGTGTCCTTCTCCAGCAACTTGGGTGC
AGCATTCAGAGCAACACCGTGGCCCAGATCACACAGGCCCTCCGCAAGTACCTGGTCAGA---GAAATCAACAAGCCACAGCCTCCTGAGGAGCTGATGGACCTACTGGTCCTTCTCTATGAGTTTCAGAACCCCAGAGTGACTGCAGAGGTTCTGGCCTCGATCAGGGCAATCAAGCTC
CCCAACATCCGCATGACGCCACTCAAGTGCTTCGTCCTGAGCTCTGTGCTCGCC---TGCACGCCTGCAAGTTATCACCTGGAGGAGATGGACCTGTCCTCCTGCCTCCTGGATCTCAACATGCTTGAGATGCTGCGTCCGGCCTTCAGACACACGCACAGACTCAATCTGCAGTCTAAC
AGCTTTGGTCCTGAGTCCTGTGTCATCCTGAGAGATCTGCTGCTCGACCCTGTGAGCTCCATCACATCTCTGCAACTGTGTGACAACCCCCTGCTGGAGTCCGGGGCCTGCGCCCTGCTGGAGGCTTTGCCGGAGAACCAGTCCCTGACCCACCTGTCCCTGATGCACACGGGCCTGGGG
GACCGGGCGGCCCTGGAGCTGGCCCAGAGGCTGCAGCAGCACGCGGCGCTCCTGGAGCTCAACGTGGCCTACAACAACATCGGGGACAACGCCGCTCTGGCTTTAGTGGACGCCTGCAGGGAGCACCCCAGCATCCACACCGTGCACTTGTATCTGAACCCTCTCAGCGATGTGGGGAAA
CAGTCCCTCTACGTC------CGAGGAGTTCCCAAGAGCCAGGGGGGGCGGCGGGTCAAGGTGCTGGCCTCCGTCACCGAGGGCACCGACATCTCTGAGGACTGGCACCCCATCCTCAGTGTGATACGGAAGAACGCCTCGTCCTGGGACCGCCAGCGCGTCAAGGAGCAGCTGAAGGTG
TTCCTCAGGGACCTGGACTGGGGCCGGCAGCAGCAGCAGAACTTCTGGAAGCGGCTGCACTTCAGACGAGTGGAGAAAGGCGTCCGCAAGACGCTGCAGCAGCTGGAGAAAGAAGCT------------CCGCCTCCA---------------------------------------
>ENSXMAP00000008385_XMAC
ATGATG------------------------AGC---------TTTCTACTCAGACAGCGAATT---------------------------------------------------------------------------------------------------------------------
------------------CAACTTCCCGCAGCATGGAGGTGGAAGAAGAGA---------------------------------------------------------------------------AGG------------------GCAGCATCATGTTGTCACTGCATGACTTTCAGC
---ACCATCTCTTCTGGTCAAGACCCTGTCGAGATCCATAAGAGGAAACTTTTTCTGTGGTTCAGCCACCTTCCCAAAGAGGAGAAACAGTTTGGAGGTCTCTTCAGCCCAGAGACCATGCATGTAGATCCACTTATTATGGAAAGAAAGGAT---GAGGAGAGGGCAGGACTTCTCCAG
TCACCATACAAACCCCAGACCTCCTCTAGCCAT------TCACTGACCGTGGAACAGCTGTTTGACCCAACCGTTGCCTGGAGTGAAGGTCGTGGACTCAATGTGCTGCTGTATGGTGCTGTGGGAACTGGGAAATCTACAATAGTTCGGAAGCTGGTGCTGGACTGGTGTGCTGGAAAC
ACAATGACTCGCTTCAAGTTGCTGCTTCCTTTCACATGTGAAGACCTCAGTCAGCTGACAAAGGCGGTTTCTTTAAGAGATCTGGTTGGCAGGAAGTATCTTCATTTGAAGAACCATCCTTTACTCAGTGGGGATAGAGACCAAGCTAAGGATGTGCTTTTCCTCTTTAATGGGATGGAA
AAGATGCAACTTGACTTCCGAATCGGGTCCTCTGAGCTCTGCAGCGATCCCAATGAGCCTCTTCCACCAAGTGTACTCATTGTGAACCTCCTGAGGAAATATCTTCTTCCTGAGGCCAGTGTCTTAGTGGCCACCAGACTGTCTGCTGTGGAGCGCATCCCTCAGAAGTATGTGAGTCGT
TATGCACAGATTTGTGGTTTCAGTGACCCAGATCGCCAGCGTGCGTACTTCACCAGCCGCCTGCTGCAGAGTGAC------------GAA------GCAGCACACAACAAGGAGGCC---CAGACACTGATAGAGCTCCTTTACCTCAACCTGCAGAGTGAAAGCCAGTTGGCTGCCGCT
TGCTTTCTTCCCTCTTACTGCTGGCTCACGTGCGCTACCTTACACTTCCTTCATTTTACCACTCCTCAGGCCCCCATTCGCACTCTGACCGGTATATATACTAGCTTTTTTCGGCTTAACTTTGGGGGTGAGGTGCTGGACACAAGA---------ACTGGGACAAGTCCA---------
TCCTCTCAGGAGTATCAAAGTTCTTTAATGAGGTATGTTGTCCTTACAGTCGGAAAACTTGCGTTTGATGGTGTGATGAACAAGCGCACATCTTTCTCAGACAAAGAACTGGAACAGTGGATTGGTGGA---AAGACCAAGACGGACGAGGAGCTACATCAGCTGGCCGTGTTCCAGACT
GATGTGCTAGACTTCTTCCTGGCTCCTTGTGTGAAGAGTGGAAACCATTCTTCAAAAGAACTCCGTGAAGACGATGAGAAGCTGTATGTGTTTGCTGTCCCAGCCATGCAGGAGTACCTAGCAGCTCTCTATGTAGTTTTAGGGGAAAACAAATCCGCTTTGCAGAAGCTAACCAGCCAG
GTGTCTGTGGCCATTGGTCAGGCAAGTGAGGATATCAGTGCCCTCATGAACATCTTGTCCAAGTTTATTCCACTCAGGCTCTTTGCTATATTCAACCTGCTTAAGCTTTTTCCAAAGCTTTATGAGAAAATAAGCAGCTACAACAAAGGCAAAATTGCCAGAACTATGGCAGTTGAAATG
TTCCGCACAGAAGACAGCCAAAACGACGACATTCTGGATCAAGTGGAGCAAAGCCTTTTGGGAGTCCATGGCCCACAGCCACAACAGTCTGATAACAGCAAATCTTTTGAGCTTTATCCCATCTTCATGGGAGGACTGTTACAATATAGTAATCGGGTACTTCTTCAGCAACTAGACTGC
AACATCCAAAGCACCACGGTTGTTCAGATAACACATGCCCTCAAGAAGCACCTTGTAAAA---GAGCTAAGTAAGCCCCAGCCACCAGAGGAGCTGATGGATCTACTAGTCCTTCTGTATGAGTTTCAGAATCCCAGGCTGACTGTAGAGGTGCTGTCCTCAATCAAAAGCATTTGTCTA
ACCAACGTTCGGATGACTTCACTCAAATGCTTCATACTGAGCTCTGTCCTTTCA---TGCGCGTCTGCAAGG------------------------------------------------------------------------------------------------------------
------------------------------------------------------------------------------------------------------------------------------------------------------------------------------------
------------------------------------------------------------------------------------------------------------------------------------------------------------------------------------
------------------------------------------------------------------------------------------------------------------------------------------------------------------------------------
---------------------------------------------------------------------------------------------------------------------------------------------------------------------------------
