# Supplementary material for: Global expression pattern of genes containing positively selected sites in European anchovy (Engraulis encrasicolus L.) may shed light on teleost reproduction
Source: PLoS One. 2023 Aug 11;18(8):e0289940. doi: 10.1371/journal.pone.0289940 (PMC10420382; doi:10.1371/journal.pone.0289940)
Supplement: S1 File — (ZIP) [file pone.0289940.s008.zip › alignments/anchovy.25199_ANCH.fas]

>ENSONIP00000021589_ONIL
ATGTCCACCCAGATTTGCAGAGTGGTGGAGCTACTGCTCCGCTCTGCTTGCTGCCATACTGTCAGAGGTCAATCCTGTTTGAGCAAGGCGGTGTCGACCCCTGTGGGTCCCTCTGGCCTCTGTGCCTCTGGTGTGTCTGTGCTTCAAAGGAGGGCCTACAGTCTGGACTCCCTGTCTTTG
GGTCCCGGTCGGCCCTCACTTGGTCCAAAATCTCAA------------------------------------------------------------------------------------------------------------------------------------------------
------------------------------------------------------------------------------------------------CAGCCCCGTGCA------------GAAAGGACGTCCCCATCGTCTGCACTCACACACAGGAACCTGTCT---------GCTGTA
GCTGTACAG------GGCCAGTGTCGTCCT------------------TTGTGCCAGTATGATTTC------CTAGACCTTGGGGAGGTAGAGGAGAATGTACGACGAGCTCAGGCCTGCAAAAAAATCAGACACTTCATAGTGGACCCGGACCTGGCTAATCTGGTAGCACAGCATCTA
GGACCTGATCTACAAGATGCTAAAACTGTTATCTTTGAATGTAACCCAGGTCCTGGGGTATTGACTAGGACTCTGTTAAATGCTGGAGCTCAGAGAGTTGTTGCTCTTGAAGGTGATAGGTCTTTTCTACATGACCTGCAGGAGCTAGAAGGCCGGCTT------GATGGTCAGCTGGAA
GTAGTTCACTGTGACTACTTTAAACTAGACCCCATTGGTCTTGGCAATGTGAAACCCCCAGCTATGTTCACCGATAAACTCTTCACTGACCTGGGAATCTCAGAATCTGCTTGGACTGATGACATCCCAGTGAAGGTGGTGGGAATCCTGCCGCAGCGTAATGAGCGTGGCATGCTGCTG
AAGATGGTTTATGCTTTGTTTGAGCGGCTGTCTGTCTACAGATATGGAAGAATAGAGCTCAACCTCTTCATAAGTGAGAAGGAATACCTGAAACTGGTGGCGCGTCCTGGTGAAATGATGTACTACAGAGCCTTTGGCGTCCTCTGGCAGATGGCCTGTGAGATTGAGCTACTGCACAAG
GAGCCGTGGGAGTCATTTGTGGTGTCATCAAGG---CAAGGTGTACCTAGCTCTAAAGGCAAG---------CTTCCA---AATGATCACCTGTGCCTGGTGCGCCTGCGCCCACGGGCTGATCTGTTCTCTGCAGGACTGACCCCCTCCAACGCATCAACTCTACTGATGATGATCAAA
CAGTGTTTGGCAAAGAGGAAGGTCAAGCTCATTGACAGGCTCAAT---CTCTGGTCACCAGACAGTGGCAGTAAACTGTTATCAGAGATGGGCATGTCGGAGGACATACTGACAGGCCACGTTTTTCCAGAGGAGTATCTTAGACTGTTCCAGCTGATGGACAAGAGCCAGGAATTCACA
CAGAGCTGGCTTTACGAAGAAATCTTGGAGAACACACAGAGGGAGGGTTGGGGC
>ENSTNIP00000020850_TNIG
------------------------------------------------------------------------------------------------------------------------------------------------------------------------------------
------------------------------------------------------------------------------------------------------------------------------------------------------------------------------------
------------------------------------------------------------------------------------------------------------------------------------------------------------------------------------
---------------------------------------------------------------------------------------------------------------------------------AGACATTTTATCGTGGATCCAGATTTGGCCAAACTAGTCACACAGCATCTG
CAACCTGAC------AATGCCACAACCATCATCTTTGACTGCAACCCAGGTCCTGGGGTGTTGACGAGGACGCTGCTGAACTCTGGAATTCAGAAGGTTGTGGCTTTGGAAGGAGAGAAGTTCTTCCTGCCTGAGTTACAGGATTTGGAAATCCAACTT------GACGGTCAGCTGGAG
GTGGTTCACTGTGACTTCTTTAAACTGGACCCCATCGGCAGTGGAAACCTTAAACCCCCCGCCATGTTCACTGACAAGCTGTTCACTGATCTGGGGATATCAGAAGCAAGCTGGACTGATGACATTCCAGTGAAGGTCGTGGGGATGCTTCCCCTGCGTAATGAGCGTGGGATGCTGCTG
AAGATGGTTTATGCTTTATTTGAAAGATTGTCCTTCTACAGATATGGAAGAATCGAGCTCAACCTCTTCATAAGCGAGAAAGAATACCTGAAACTGACATCACGACCAGGTGACATGATGAATTACAGAGCCTTCAGCGTCCTCTGGCAGATGGCCTGCGACATTGAACTGCTCCACAAG
GAGAGCTGGGAGTCCTTTGTGACATCTTCAAGA---CGGAGTGTACGCAGCCCCAAGAACAAG---------CTTCCC---AATGATAATTTGTGTCTGGTGCGCCTGCGTCCACGTGCTGATCTGTTTTCTGCAGGCCTCACTCCCTCCAATGCTTCAACTCTCCTGATGATGGTCAAA
CAGTGTCTGGCAAAGAGGAAGGTCAAGCTGATTGACAGACTCAACAGTCTGTGGTCGCCAGACAGTGGGAGTAAGCTGTTAGCAGAGATGGGCATGCAGGAGGACATATTGACGGGTCACGTTTATCCGGAGGAATACCTGCGACTGTTCCAGCTGATGGACAAGAGTCAGGAGTTCACT
CAGAGCTGGCTTTATGAGGAGATTTTGGAGAACACTCAGAGG------------
>anchovy.25199_ANCH
------------------------------------------------------------------------------------------------------------------------------------------------------------------------------------
------------------------------------ATGGCGTCCTCCTGTGGCGGCTGTGGGCTCTTCGTCCTGACCGTGAGGGCGTTGCTAGGGAGACCGGCGTGGGGCAGGTCACCAGCCCTCACCCAATCAGCTGCTGTGTCCCAGAGCAGAGCGGTCATCACCTCCAGCAAGACG
CAGCACCCGCCACACACACACACCCAGAGCCGAGCGGTGGTCACCTCCAGCAAGACGTGCTCTTTGGAGCCACTGTCCCCAACACAACGCAAATCCCCCACCGCCACAGGTAAAAAAGGGGAGCGCACCTCTCCCTCCTCCCGGAGCTCCCAGCGGAACCTCTCTGCGGCGGCGGCCGTT
GCCGTGGCGATGAAGGAGCAGTACCGTCCGCAGCCTGCGCGGGGCGCCGTCGGGCGTCACAGCAGCAGTGCGCTGGACCTGGGGGACGTGGTTGAGAACACGCGCAGGGCGCTCGCATGCAAATCCCTCCGACGCTTCCTAGTGGAACCTGCGCTCGCACGACTGGTCACGGAACACCTG
GCGGACGACATCCGACACAGCAACGCCCTCATACTGGAGTGCGACCCAGGTCCGGGCCTGCTGACGAGGGCGCTGCTTAACTGTGGAGCCCAGAGGCTGGTGGCACTAGAGGGAGACAAGACCTTCCTCCCGGACCTACAGGCGTTGGAGCGTCGTGTGTGTGTTCCTGGCCAGCTAGAG
GTGCTGCACTGTGACTTTGCCAAGCTGGACCCCATTCGTCAGGGGAACATGCGGCCCCCCGCCATGTACTCAGAGAAGCTGTTCACACACCTGGGAGTCGAGGAGGCCGACTGGACCGCAGATGTTCCAGTGAGGGTGGTTGGCATGTTGTCTCTAAAGAGTGAGCGGAACCTCCTGTTG
AAACTCGTCTACTCGCTCTTCGAACGGCTCTCAGTGTTCCGATACGGACGCATAGAACTCGTCGTCTTCATCACCGAGAGGGAGTACACCAGGCTGGTGGCGAAGCCGGGCAATTTCAGGGCCTACCAACCAGTTGGAGCTCTATGGCAGATGGCATGCAATATACAACTACTGCACAAG
GAGCCTGCCTCGTCGTTTGTGACGACCTCGAAGGATGGACGTCTGGCGATCCCCAAGAACGCT---------CTGCCG---GATGACAACATGTGTCTGGTGCGCTTGACGCCGCGTGAGGATTTCTTCACGTCCAGACTGACGCCACACAACGGAGGAACACTCGTCATGATGGTCAAG
CAGTGTCTCGCCAAGCGGAGAGCACTATTGGTGGAGAGACTAGAC---TCCTGGTCTGCAGACAGTGGGTCGGTTCTGGTGCGTGAGATGGGCCTGTTTGAGGACGTGTTGACGGGCCAACTCTACCCGGAGGAGTACAAACAGCTGTTCTCCCTCATGGAGCAGTCGCAGCAGTTCAAG
CAGAGCTGGCTCTACGAAGAAATACTGGAGAACACC---AAGGTGTCCTGT---
>ENSTRUP00000026212_TRUB
------------------------------------------------------------------------------------------------------------------------------------------------------------------------------------
------------------------------------------------------------------------------------------------------------------------------------------------------------------------------------
------------------------------------------------------------------------------------------------CCCCCCCGAAAA------------ATAAATAAATCC------------------------------------------------
---------------------------------------------------------------------------------------------------------------------TGTAAGAAGATGAGACATTTTATTGTGAATCCAGATTTGGCCAAACTAATTACACAGCATCTC
CTGCCTGAA------AATGCCGCCACAATTATCTTTGAATGTAACCCAGGTCCTGGGGTGTTGACGAGGACTCTGCTAAATTCTGGAGTTCAGAAAGTCGTGGCTTTGGAAGGAGACAAGGTCTTCCTGTCTGAGTTACAGGCATTGGAAGTTCAACTT------GATGGTCAGCTGGAA
GTGGTTAACTGTGACTTCTTTAAATTGGACCCCATTGGCAGTGGAAACCTTAAACCACCTGCCATGTTCACTGACAAGCTGTTCACTGATCTTGGGATATCAGAAGCAAGCTGGACTGATGACATCCCAGTAAAGGTAGTGGGGGTGCTTCCCATGAGCAACGAGCGTGGAATGCTGTTG
AAGATGGTTTATGCTTTATTTGAAAGACTGTCCATCTACAGATATGGAAGAATCGAGCTCAACCTCTTCATGAGTGAGAAAGAATACCTGAAACTATCATCACAGCCAGGTGACATGATGAATTACAGAGCCTCCAGTGTCCTCTGGCAGATGGCCTGTGACATTGAACTGCTGCACAAG
GAGAGCTGGGATTCCTTTGTGATGTCTTCAAGA---CCGAGAATACGCAGTACTAAGAGCAAGGTAAGACAGTTTCCC---AATGATAGTTTGTGTCTGGTGCGATTGCGGCCACATGCCAATCTGTTTTCGGCGGGCCTCACTTCTTCCAATGCTTCCACTCTCTTGATGATGGTCAAA
CAGTGTCTGGCAAAGAGGAAGGTCAAGCTAATTGACAGACTCAAC---CTGTGGTCACCAGATAGTGGAAGTAAGCTGTTAGCAGAGATGGGCATGCAGGAGGACATACTGACAGGTCATGTTCATCCCGAGGAATACCTGCAACTTTTCCAGATGATGGACAAGAGTCAAGAGTTCACA
CAGAGCTGGCTTTATGAGGAGATTTTGGAGAACACA------------------
>ENSDARP00000123820_DRER
------------------------------------------------------------------------------------------------------------------------------------------------------------------------------------
------------------------------------ATGGCG---GCGTGTGGAGGATGCAGGTTTTTTGTCCTGACTTTAAGAACTCTA------------------------------------------------------------------------------TCAAGTTCAGCC
TCACCGTGTGCTCTGCCTTTAACGAAACACAGGACTCTGTCAACCTCAGCAAGAACATACTCCCTAGACTCATTCTCCTCTGGGACAAGAAAAACCCCGGCACAGACC------------GAGCGGATTTCTCCATCCTCTGGAGGCGTTCAGAGGAATCTCTCT---------GCTGTC
GCTCTGCCCCTGACGGGTCAGTTTCGCCCG------------------CTCTGCCGGTACGATCCT------TTAGATTTGGGCGATGTGGATGAAAATGAACAGAAAGCACTGGTTTGTAAAAATCTGAGACGGTTCATCGTAGACCCTGCCCTCGCAACAATCGTGACCGACCACCTC
AGCAGGGACATCGATGATGGGAAAGCTGTCATATTTGAGTGTAACCCAGGTCCTGGAGTGTTGACTCGTGCTTTGCTGAACCGCGGGGCCCAGAGAGTAGTTGCACTGGAGAGTGACGCAAACTTTCTCCCTGAGTTGCTGGAACTGGAGAGCAGACTG------GAGGGGCAGCTGGAT
GTGGTTCATTGTGATTTCTTCAAACTGGACCCCATTGGCAACGGCATCATGAAACCCCCCGTCATGTACTCAGAAAAGCTCTTCTCTGACCTTGCCATCTCTGAAGTACCGTGGACAGCAGATGTCCCAGTGAAGATCGTGGGTCTCTTCACACAGAGGAATGAGAGAAACTTGATGTGG
AAGATGATTTACAACCTGTTTGAGCGCCGCTCCATTTTTCGCTATGGACGTGTGGAGCTGATCATGTTCATCAGTCAGAAAGAGTACACGAAACTAGTGACCCGTCCGAGGGATTATAAGAACTACCAAGCTTTCAGTGCCTTGGCGCAGATGGCCTTTGATATTGAGTTACTGCATGAA
GAGCCATTGTCATCATTTTTGACTACAACCAACAATAATAGAAAGAGCGCGTCAGGGAGCACT---------CTATCCCAGAGTGAAAACCTTTGTCTGGTGCGTATCACCCCACGCGAGGACTTGTTTAGCTCTCATTTAACTCCCTTGAACGGCAGCACACTGGTCCTGATGGTGAAA
CAATGCCTTGCCAAGAGAAAAGGCAAACTGATTCAACAAATTAAC---TCATGGAGTCCTGGCATGGGATCGGAGTTGATCTCAAATCTTGGTTTTCTTGACGACACACTGACAGGTGACGTTTACCCTGATGAGTACAAGCGTCTCTTTGAGCTGATGGAACAGTCTGGAAGCTTCGCT
GAGAGCTGGCTTTATCAGGAGACGCTGGAAACCACA---AAAATAGGCCACGGT
>ENSGACP00000021420_GACU
------------------------------------------------------------------------------------------------------------------------------------------------------------------------------------
------------------------------------------------------------------------------------------------------------------------------------------------------------------------------------
------------------------------------------------------------------------------------------------------------------------------------------------------------------------------------
------------------------------------------------------------------------------------------------------------------------------------------------------------------------------------
------------------------------------------------------------------------------------------------------------------------------------------------------------------------------------
---------------------------------------------------------------ATGTACACTGACAAGCTGTTCACTGACCTGGGAATATCAGAAGCCAGCTGGACTGATGATATCCCAGTGAAGGTAGTGGGCATCCTGCCTCTGCGTAATGAACGTGGCACGCTGCTG
AAGATGGTTTACGCTCTGTTTGAACGGCAGTCCGTCTACAGATACGGAAGAGTTGAGCTCAACCTCTTCATAAGCGAGAAAGAATATCTGAAACTTGTGTCCCGTCCAGGTGAAATGATGCAATACAGAGCCTTCAGTGTCCTCTGGCAGATGGCCTGTGATATCGAACTACTGCACAAG
GAGCCCTGGGAGTCATTCGTGAAGTCTTCAAAA---CAGAGAATGCCGAGCTCCAAGAACCAG---------CTTCCC---AATGAGCACCTGTGCCTGGTGCGTTTGCGTCCGCGGGCTGATCTGTTCTCTGGGGGCCTCACTCCTACTAATGCTTCAACTCTGCTGATGATGGTCAAA
CAGTGTCTGGCAAAGAGGAAGGTCAAGCTCATTGACCGGCTCAAC---CTGTGGTCTCCAGATAGTGGGAGTAAGCTGTTATCGGAGATGGGCATGTTGGAGGACATACTGACTGGTCATGTATACCCGGAGGAGTATCTTCGACTATTCCAGCTGATAGACAAGAGTCAAGAGTTCACA
CAGAGCTGGCTTTATGAAGAGATTCTGGAGAACCCACAGAGGGAGGGCTGGGGC
>ENSXMAP00000017750_XMAC
------------------------------------------------------------------------------------------------------------------------------------------------------AGGGCCTACAGCCTTGACTCT------TTT
GGTCCCGGTCGGCCCTCGATGGGTCCCAGTTCACAT------------------------------------------------------------------------------------------------------------------------------------------------
------------------------------------------------------------------------------------------------CAGCCCCGTTCA------------GAGAGAACATCCCCTTCGTCAGCGCTGGTACACAGGAACCTGTCT---------GCAGCA
GCTGTACAGGTTGAGGGCCAGTTTCGTCCT------------------TTGTGCCGCTACGACTAC------CTGGATCTTGGGGAGGTGGAGGAAAATGTACGCCGTGCACAGGCTTGTAAAAAAATCAGACACTTTATAGTTAATCCAGATCTGGCCAACGTGGTCGCACAGCATTTG
GTGCCCGACCTGCAGGACGCTAAGACCATCATCTTCGAATGTAATCCAGGTCCTGGAGTTTTGACGAAAGCACTGCTGAATGCTGGAGCTCAGAGAGTCGTTGCTCTGGAGGGAGACAGGAGCTTCTTACCTGACCTCCAGGAGCTGGAGACGCGTCTT------GATGGTCAGCTGGAG
GTGGTTCACTGCGACTTCTTCAGGCTGGACCCCTTTGGCTGCGGCAACGTGAAACCTCCGACCATGTTTACCGATAAACTGTTCACCGACCTGGGAATATCAGAGGCTGCCTGGACTGATGACGTGCCTTTGAAGGTAGTGGGGTTCCTGCCAGAGCGTAACGGGCGTGGCACGCTGCTG
AAGATGGTTTACGCTCTGTTTGAGCGATTGTCTGTCTACAGATACGGCAGAATAGAGCTGAACCTCTTCATCAACGAGAGCGAGTACATGAAACTGATGTCCCGACCTGGTGAAATGCTCTTCTACAGAGCCTTCGGCGTCCTCTGGCAGATGTCGTGTGATATCAAACTTCTGCACAAG
GAGCCCTGGGAGTCGTTTGCTGTGTCTTCAAGG---CAGAGTGTACGTAACTCCAAGGGGAAG---------CTTCCA---AACGATTACCTGTGCCTGGTTCGCCTGCGTCCCCGGGCCGACCTGTTCTCCTCAGGC------------AACGCCTCAACTCTGCTGATGATGGTCAAA
CAGTGTTTGGCAAAACGGAAGGTCAAACTCATCGACAGGCTCAAT---GTGTGGTCACCTGACAGTGGGAGCAAACTGTTATCTGAGTTGGGCTTGCCGGAGGACATCCTGACTGGAAACGTCTATCCAGAGGAGTACCTTCGACTTTTCCAGCTGATGGACAAGAGTCAGGAGTTTATA
CAGAGCTGGCTTTACGAGGAGATCCTGGAGAACACGCAGAGGGAAGGCTGGGGC
