# Supplementary material for: Global expression pattern of genes containing positively selected sites in European anchovy (Engraulis encrasicolus L.) may shed light on teleost reproduction
Source: PLoS One. 2023 Aug 11;18(8):e0289940. doi: 10.1371/journal.pone.0289940 (PMC10420382; doi:10.1371/journal.pone.0289940)
Supplement: S1 File — (ZIP) [file pone.0289940.s008.zip › alignments/anchovy.25272_ANCH.fas]

>ENSONIP00000009735_ONIL
---------ATGAAGTGTCACTATGAAGTGTTGGGTGTGAAACGTGACGCGGGAGACGATGATTTGAAGAAAGCTTATCGTAAATTGGCCTTGAAGTGGCATCCTGATAAAAACTTGGACAATGCAGAGGAAGCAGCAGAGCAGTTCAAGTTGATTCAGGCAGCTTATGACGTCCTGAGT
GACCCACAGGAGAGAGCTTGGTATGACAATCATAGGGAGGCTTTGCTGAAAGGAGGGCTCAGTGGGGATTATGAAGACGACAGCATTGACCTGCTGCAGTACTTCACGGTCACATGTTACTCTGGCTACGGAGATGACGAGAAGGGCTTTTACACCGTTTACAGGAATCTTTTTGAGTCC
ATTGTTAAGGAGGAGATGGAACACAGCAAGGTGGAAGATGAGGAAGAGGAAGAGGAGTTTCCTCCCTTTGGGGACTCGCAGAGTGATTACGATACCGTAGTGCATGTGTTTTATGGCTACTGGCAGAGCTTCTGCACTCGCAAAAACTTTGCTTGGAAGGAGGAGTACGATACGAGGCAG
GCCTCCAACCGCTGGGAGAAGAGGGCCATGGAGAAGGAGAACAAAAAGACTCGAGAAAAAGCTCGAAAGGAGCGCAATGATCTGGTGCGACAGCTGGTGGCCTTTGTGCGTAAGCGCGACCGCCGCGTGCAGGCACACAGGAAGCTGGTGGAGGAGCAGAACGCCGAGAAGATTAAGAAA
GTGGAGGAGCTGAGACGGCAGCAGAAGCTCAAACAGGCCAAACTGGCAGAGGAGTATAAGGAGCAGAGCTGGGCGGCCATGTCTGAACTCGAGAAGGAGCTGCAGCAGATAGAAGCTCAGTACGGAAAAGAGTTTGGAGATGCATCTGAAAGTGAGGAAGAGGAG---------------
CTGGAGAAGAACAGCGAAGAGGGC---------------------GGA---------------------GAGGCCGAGCAGCCGGATGGA---------------------------GACGAGCTGACGATTGATGAT---TACGATGATCTGTACTGCCCAGCGTGCGACAAATCCTTT
AAGTCAGATAAAGCCATGAAAAACCACGAGAAGTCTAAAAAGCATCGGGAAATGGTGGCTTTGCTAAGGCAGCAGCTGGAGGAGGAAGATGATGCACTTGGTTTGAAT---------------CTGGAGGGAAGTGAG------AATGAAAAT---------GAGGAGGAAGAG------
------------GAGGAAGAGGAAAAACCAAGGCAAAAGCTGTCCAAAAAACAGAAGCGGAAAAGAAAACAGCAGAAAGCGGCCCCA------------------------------CAAAGTGCTCCAGGGGAGGAAGATGAGGAA---------------------------------
---------------------------GAA------CCAACACTGACC---------------------------------ACCTGTGAGGAAGATGCCTCCAAGAAGTCA---------------------------------------------------------------------
------------------------------------------------------------------------------------------------------------------------------------------------------------------------------------
GCAGCAGACTCCACGGAGCCTGAGAAGCAGGAT---GATCTACCT------------------------------------------------------------------------------------------CCCACAGAGGTCAAG------------------------------
------------------------------------------------------------------------------------------------------------------------------------------------------------------------------------
------------------------------------------------------------------------------------------------------------------------------------------------------------------------------------
---------------------------------------------------------------------------------------------AGC---ACTGGGAAGACG---------------------------------------AAGGGAAAGAAGGGAGGAGGAAAAGACAAA
CCAAAGAATGTC---AAACAGCACACAGGA---GAACAGTTTCCTGAGAAGGAAGTGAACCTCCGCTGTGTCACTTGCAATAATGAGTTCTCCACAAGAAACAAGCTGTTTGACCATCTGAAG------------------------------------------TCCAGCGGCCAC---
---------------------------------------------------------------------------------GCTACAGCCCTCTCTGGAAATACTCCTCAG---------------------------------------------------------------------
---------AGCTCCATGAGCAAGAGCAAGAAAGACAAG---AAG------------------------------------------------AAGAACAGA
>ENSTNIP00000010327_TNIG
---------ATGAAGTGTCATTACGAAATATTGGGTGTGAAAAGAGACGCTGGAGACGATGAACTAAAGAAAGCTTATCGTAAATTAGCACTAAAATGGCATCCAGATAAAAACCTTGACAATGCGGAAGAGGCAGCGGATCAGTTCAAGCTGATCCAGGCAGCTTATGATGTTCTGAGT
GATCCACAAGAGAGGGCCTGGTATGACAATCACAGGGAAGCTCTCCTGAAAGGAGGACTGAGTGGAGATTATGAAGATGACAGCATTGACCTGCTGCAGTACTTTACAGTCACCTGCTACTCTGGATACGGAGATGATGAGAAGGGTTTTTACACAGTCTACAGGAACCTGTTTGAGTCC
ATTGTTAAGGAGGAGATGGAACACAGCAAGGTGGAAGATGAGGATGACGAGGAGGAATACCCTTCTTTTGGAGATTCACAAAGTGACTACGATACTGTAGTGCACATGTTTTACGGCTTCTGGCAGAGCTTTTGCACTCGCAAGAACTTTGCCTGGAAAGAGGAGTATGACACAAGGCAG
GCCTCCAACCGCTGGGAGAAAAGAGCTATGGAGAAGGAGAACAAGAAGACCAGGGAGAAGGCTCGGAAGGAGCGCAATGAGCTTGTGCGACAGCTCGTGGCTTTCGTCCGCAAGCGTGACCGCCGCGTGCAGGCACACAGGAAGCTGGTGGAAGAGCAGAACGCTGAGAAGGTCAAGAAG
GCAGAGGAACTGAGGCGGAAGCAGAAACTCAGCCAGGCTAAACTGGCAGAGGAGTATAAGGAGCAAAGCTGGACGGCCATGTCTGAGCTGGAGAAGGAGCTGCAGCAGATGGAGGCTCAGTATGGAGAAGAGTTCGGAGATGCATCTGATAGTGAAGAAGTGCAA---------------
---------AACAGTGACGAAGGA---------------------GCA---------------------GATGCAGAGCAGCCAGATGAG---------------------------GACGAGCTAACCATTGACTAT---TACGATGATCTCTACTGTCCCGCCTGTGACAAATCCTTC
AAGTCCGATAAAGCGATGAAAAATCATGAAAAGTCCAAAAAGCACAGAGAGATGGTGACGTTACTACGGCAACAGCTGGAGGATGAGGAAAATTCCCTGGGTTTAAACCATGGATGGGATGGA---------------------------------------------------------
---------------------------CCGAGGCAAAAGCTGTCCAAAAAGCAAAAGAGGAAAAAGAAACAACAGAAGGTCGTACATGTGAGTACTTTTTTAACCAGACTTGCAGCA---AGTGCTGTGGAAGAGGAGGAGGAGGAT---------------------------------
---------------------------GAAGCAAAACCTTCACCAGCT---------------------------------ACCCCTGAGAAAGAA---CCTGAACAGTCA---------------------------------------------------------------------
------------------------------------------------------------------------------------------------------------------------------------------------------------------------------------
GCT---GACCCTCCACAGCCGGCAAGCCCAGGAAACAATCTACCT------------------------------------------------------------------------------------------TCCACAGAGGCCAAA------------------------------
------------------------------------------------------------------------------------------------------------------------------------------------------------------------------------
------------------------------------------------------------------------------------------------------------------------------------------------------------------------------------
---------------------------------------------------------------------------------------------AGT---TCTGGGAAGCAA---------------------------------------AAAGGGAAGAAGAATGTCAGCAAAGAGAAA
CCAAAGAACAAG---ATTTCAAACGCTCCTCCTTCCATCCAACTCCAGAGGGAATTAAACCTCCGCTGCGTGACCTGTAACAAAGATTTCCCCTCAAGAAACAAGCTGTTTGACCACCTGAAG------------------------------------------ACCACCGGACAC---
---------------------------------------------------------------------------------GCCTCCGCGCTCTCGAGC---GCTTCTCAC---------------------------------------------------------------------
---------GGCTCCATCAATAAGGGCAAAAAGGAGAAG---AAG------------------------------------------------AACATAACG
>anchovy.25272_ANCH
ATGCCTAAAATGAAGTGTCATTATGAAATGCTTGGCGTGAAAAGGGACGCATCAGACGATGATCTGAAAAAGGCTTACAGGAAGCTAGCTTTGAAATGGCATCCAGATAAAAATTTGGATAATGCCGAAGAGGCTGCGGAACAGTTCAAGCTCATTCAGGCAGCCTATGAAGTCCTCAGC
GACCCACAGGAGAGGGCCTGGTATGACAATCATCGCGACGCTCTTCTGAAAGGAGGAGTGGACGGAGAGTACCAGGATGACAGTATTGATCTGCTACAGTACTTCACAGTCTCCTGCTATTCAGGATTTGGGGATGATGAGAAGGGCTTCTACAGCGTGTACCGAGGCCTGTTTGAGTCC
ATCGTGAAGGAGGAGATGGAGCACAGTAAA---GAGGAGGAGGACGACGATGACGAGTTTCCCTCTTTCGGCGAATCAGAGAGTGACTTTGATACGGTGGTGCACCTCTTCTACGCCCACTGGCAGAGCTTCTGCACGCGCAAGAACTTCGCCTGGAAGGAAGAGTACGACACACGACAG
GCCTCCAACCGCTGGGAGAAGCGGGCCATGGAGAAGGAGAACAAGAAGGTGCGCGACAAGGCCCGCAAGGAGCACAACGAGCTGGTGCGCCAGCTAGTGGCCTTCGTGCGTAAGCGCGACAAGCGGGTGCAGGCACACAAGAAGCTGGTGGAGGAGCAGAACGCCGTCAAGGCCAAGAAG
GTGGAGGAACTGCGCAGGAAGCAGAAACTCGACCAGGCCAAGCTGGCGGAGGACTACCAGGAGCAGAGCTGGGCCGCCATGTCCGAGCTGGAGAAGGAGCTGCAGCAGATGGAGGCGCAGTACGGCCAGCAGTTTGGAGACACCAGCGGGAGCGAGGAGGAGCTG---------------
---------GAGGAGGGGGAGGGG---------------------GGAGAGGGA---------------GACGCACAGACGAACAACGGGGTCGGAGATGTTCTTCAG------ACAGAGGAATTG------GATGATTTCGACGACTGCTTATACTGCCCAGCCTGCGATAAAATCTTC
AAATCAGATAAAGCCATGAAGAATCACGAGAAGTCCAAGAAGCACCGGGAGATGGTGGCGTTACTACGGCAACAGCTGGAAGAGGAGGATGAGTCTCTT---------------------------------CGGGGAGGAAAAGAGGAGGAGGAGGAGAATGAGGAGGAAGAT------
------------GAGATTGACGATGCTCCACGACAGAAGTTGTCCAAGAAACAGAAGAAGAAAAAGCGGCAGCAGAAAATGTCCCAG---------------------------------AATCCTGTGGAGCAGGAGGAGGAGGAG---------------------------------
---------------------------GTGAAGGTGGAGAATGCAACTCAGCCGTCAGCATCCTCGGAAGACGACAAGAAGACGTCAGCTGAGCAG---CCTGAGCCCAAACGAGCACAAGAGGAGGAGGAGGAGGAGGAGCGCGAGATCATCAAGCAGGAGGAGAGCGTGGACCCAGAC
TACTGGGAGAAGCTGCTGCGCCACCACTACGAGCAGCAGCAGGAGGACCTGGCCAGGAACCTGGGCAAGGGCAAGAGAGTCCGCAAGCAGGTCAACTACAACGACGCAGCGCAGGAGGACCAAGAGTGGCATGCTGATATTTCAGATAACCAGTCAGAGTACTCAGTGGGCTCGGAGGAA
GAG---GACGAGGACTTTGACGAGAGGCCAGAA---GGACGTAGACAGTCTCGGCGGCAGCTCCGAAATGAGAAGGATAAACCACTGCCCCCTCTCTTGGCCAGGGTGGGGGGTAACCTTGAGGTGTTGGGCTTCAACACGCGTCAGAGGAAGGCCTTCCTGAACGCGGTGATGAGGTGG
GGGATGCCGTCTCAGGACGCCTTCTCATCACAGTGGCTCGTCAGGGACCTCCGCGGCAAATCAGAGAAGGAGTTCAAGGCCTATGTGTCCCTCTTCATGCGTCACCTGTGTGAGCCGGTGCACGACGGCTCGGAGACGTTTGCAGACGGCGTGCCACGGGAGGGGCTGTGTCGGCAGCCG
GTGCTCACCAGGATCGGGGTCATGTCACTGGTCAAGAAGAAGGTACAGGAGTTTGAGCACATCAATGGCAAGTGCAGCATGCCGGAGCTGAAGCCTGAGCTGCTTCTCAGCAGCGACTCCAAGAAGTCCTCACGCGCCTCCTCACCGGCCATCAACACCTCCACCCCCACACCAGAGCCC
---------------------------------------------------------------------------------------------AGC---ACCAACACCACGCCATGCACCTCCAAACCAGCCACTCCTGCTCCAGTGGACAAGCCTGAGAAG---AACGGCAAGGAGGGA
GAGAAAGAAGGA---GAGGCGGATGGCCAGCCGGACTCGGAGAAGGAGAAAGAG------------------------------------------AAGGATAAGGATAAGGACAAGGAGAAAGAGAAAGACAAAGAGAAGAGCAAAGACACTGAGGCCGAGAACAGCACTGACAAGACT
GACAATGCAGAGCCCAGCAACGCCACTAAGGAGGGGACGCAGGAAACGCCCGCTAAGGCCGCCGTCGCCACGGCCACCACGGCCACCGACAAGCCCAGC---AGCTCGACGGAGGAGGAGGCCAGCAGCCTGACCACCTCCACCTCGGCCGCGGCCACCGCGCCTACCACAGCAGACGAA
GCCAAACCGGCAGAGACGTCAGCAGAGGCAAAGTCTTCG---CCTCCTCCACCACCTCCCCCTCCACCTCCACCTCCTCCACCCCAACCTGGGGACAAGAAG
>ENSTRUP00000029285_TRUB
---------ATGAAGTGTCACTACGAAGTGTTGGGTGTGAAAAGAGACGCTGGAGACGATGACCTGAAGAAAGCTTATCGTAAATTAGCACTGAAATGGCATCCAGATAAAAACCTTGACAATGCAGAGGAGGCAGCGGATCACTTCAAGCTGATTCAGGCAGCTTATGATGTCTTGAGT
GATCCCCAAGAGAGAGCTTGGTATGACAATCACAGGGACGCTCTCCTGAAAGGAGGCCTGAGTGGAGATTATGAAGACGACAGTATTGACCTGCTGCAGTACTTCACAGTCACCTGCTACTCTGGATATGGAGATGATGAGAAGGGCTTTTACACCGTCTACAGGAACCTGTTTGATGCT
ATTGTTAAGGAGGAGATGGAACACAGCAGGGTGGAAGATGAGGATGATGAAGAAGAATTCCCTTCTTTCGGAGATTCTCAGAGTGACTACGATAATATAGTGCACGTGTTTTACGGCTTCTGGCAGAGCTTCTGCACTCGTAAGAACTTTGCTTGGAAGGAGGAGTATGACACGAGGCAG
GCCTCCAACCGCTGGGAGAAGAGAGCCATGGAGAAGGAGAACAAGAAGACCAGAGAGAAGGCGCGGAAGGAGCGCAACGAGCTTGTGCGACAGCTTGTGGCATTTGTCCGTAAACGTGACCGCCGTGTGCAGGCGCACAGGAAGCTGGTGGAAGAGCAGAACGCTGAAAAGGCCAAGAAG
GCAGAGGAGCTGAGGCGGAAGCAGAAGCTCAGCCAGGCAAAACTTGCAGAGGAGTATCAGGAGCAAAGCTGGGCGGCCATGTCTGAGCTGGAGAAGGAGCTGCAGCAGATGGAGGCTCAGTATGGAGAAGAGTTTGGAGATGCATCCGATAGTGAAGAGTTGGAG---------------
---------AACAGTGAAGAAGGAGGCGTCACAAAGGTTCATTTTACA---------------------GATGCCGAGCAGCCTGATGAA---------------------------GATGAACTAACCATAGACTAT---TATGATGATCTCTACTGTCCCGCCTGTGACAAATCCTTC
AAATCAGATAAAGCAATGAAAAACCACGAAAAGTCCAAAAAGCACAGAGAGATGGTCATGTTACTACGGCAACAGCTGGAGGAAGAGGACAAGTCTGTGGGCTTGAGC------CTGGATGGGATGGAGGAAGGAGAGGGGGAAAATGAGCAGCAAGATGAAGATGAAGAAGAA------
------------GAGGAGGAGGACAGACCGAGGCAAAAGTTGTCCAAAAAGCAAAAGAGAAAAAAGAAACAGCAGAAGGTAGTACAC---------------------------------AGTCCTGTGGAAGAGGAGGAA---------------------------------------
---------------------------------AAACCTTCTTCAACT---------------------------------ATCCCTGAGAAAGAA---GCTGAAAAGCCA---------------------------------------------------------------------
------------------------------------------------------------------------------------------------------------------------------------------------------------------------------------
GCT---GACCCTCCAGAGCAAATAAACCTAGAAAATAATCTACCT------------------------------------------------------------------------------------------TCCACAGAAGTCCAG------------------------------
------------------------------------------------------------------------------------------------------------------------------------------------------------------------------------
------------------------------------------------------------------------------------------------------------------------------------------------------------------------------------
AGGGATTTTATTAAGGATTTTTTCTTCTGTAACAAGCTCTGCTCCCACAGC------------------------------------------ACT---TCTGGGAAGCAA---------------------------------------AAGGGGAAGAAGAGCGGAGGTAAAGAGAAA
CTAAAGAACATC---AAATCAAATACAGGTGCTGAAGAGCTTCCTGAGAAGGAAGTAAACCTCCACTGTGTGACCTGTGACAAAGAGTTCCCCTCAAGAAACAAGTTGTTTGACCATCTGAAG------------------------------------------ACCACAGGTCAC---
---------------------------------------------------------------------------------GCCTCCGCTCTCTCTAGC---ACCGCTCAC---------------------------------------------------------------------
---------AGCTCC---AGTAAGGGCAAAAAAGACAAG---AAA------------------------------------------------AAGAACAGA
>ENSDARP00000140903_DRER
---------ATGAAGTGTCACTATGAAGTGCTGGGCGTTAAAAGAGACGCATCCGACGACGACCTAAAAAAGGCGTATAGGAAATTAGCCTTGAAATGGCATCCAGATAAGAATCTGGATAACGCAGAGGACGCTGCAGAACAGTTTAAGCTGATCCAGGCTGCATATGATGTTCTGAGT
GACCCACAGGAGAGAGCCTGGTATGATAACCACCGAGAGGCGCTGCTGAAAGGGGGCGTCAGTGGAGAGTACCAGGATGACAGCATTGATCTTGTGCAGTTCTTCACGGTCACCTGTTACTTCGGTTATGGAGATGATGAAAAGGGCTTTTATGCGGTCTACAGGAATGTGTTTGAGTCA
ATCGTGATGGAAGAGAAGGAGCACAGTAAA---GATGAGGAAGACGAGGAGGATGAGTTTCCCTCGTTTGGAGAATCCGAGAGTGACTACGACACTGTGGTGCATTTATTTTATGGCTACTGGCAGAGCTTCTGTACACGGAAGAACTTTGCGTGGAAGGAGGAATACGACACGCGACAG
GCCTCCAACCGCTGGGAGAAGAGAGCCATGGAGAAGGAGAACAAGAAAACCAGAGACAAGGCCAGGAAGGAGCACAGCGAGCTGGTGCGGCAACTAGTGGCCTTCGTCCGCAAGCGAGACAAGCGTGTGCAGGCTCATAAGAAGCTGGTGGAGGAGCAGAACGCAGAGAAGGCCAAGAAA
GTGGAAGAACTGAGGAGAAAACAGAAGCTCAGCCAGGCCAAGCTTGCTGAAGACTATCAGGAGCAGAGCTGGACTGCAATGTCTGAGCTGGAGAAGGAGCTGCAGCAGATGGAGGCTGAATATGGACAGGAGTTTGGAGACGCCTCCGACAGTGAGGAGAACGAG---------------
---------GAGGAGCTGGAGAGT---------------------CGG---------------------GACATAGCAAATGTGGATGGCGTTGATGCTGTGATGGCAGATGGTGCTGCAGAAATG------GACGACTATTATGATGACCTCTACTGTCCGGCCTGTGACAAATCTTTC
AAATCCGATAAAGCCATGAAAAACCACTCAAAATCAAAGAAGCACAGAGAGATGGTGGCACTGCTGAGACAACAGCTGGAGGAGGAAGATGAGTCTCTG---------------------------------AGTCAAAACTGTGCTGAGAGAGAAGAGGACGATGAAGAAGAAGATGAT
GATGATGATGATGAACAAAATGACACATCCAAACAAAAGCTCTCTAAAAGGCAGAAGAAAAAGAAGCGTCAGCAAAAACCTGTAAAT---------------------------------AATCTTCCAGAAGCACCGGAGACAGTC---------------------------------
---------------------------AGTCCAGTCCCACAGTCCACAGAAGAGCATCTTTCCCCTGCACCTGATTCGGGCAACACTGAGGACACC---CCTGTTCCGTCT---------------------------------------------------------------------
------------------------------------------------------------------------------------------------------------------------------------------------------------------------------------
GAG---GACCCAGATGACAGTGTAAAGCCAGAC---GGACAGGAA------------------------------------------------------------------------------------------AACACAAACCAAAAA------------------------------
------------------------------------------------------------------------------------------------------------------------------------------------------------------------------------
------------------------------------------------------------------------------------------------------------------------------------------------------------------------------------
---------------------------------------------------------------------------------------------AGC---ACTGCAAAGACG---------------------------------------AAAGGGAAGAAA---GGCGGAAAAGACTCT
AAAAAGGGCAGC---AAAGCACATGGAGGTGTGGAAGCTGCACCAGAGAAGGAAGTGAACCTGCGCTGTGTGACCTGCCAGTATGAATTCACCACCAGAAACAAGCTTTTCGATCATCTAAAA------------------------------------------AGCACAGGTCAC---
---------------------------------------------------------------------------------GCCACCGCGCTCTCCTCC---AGTAACACC---------------------------------------------------------------------
---------AGCCAAACCAGCAAGAAAAAGAAGGACTCC---AGG------------------------------------------------AAAAACAGA
>ENSGACP00000021760_GACU
---------ATGAAGTGTCACTATGACATCCTGGACGTAAAAAGAGACGCGGGGGACGGCGACTTGAAGAAAGCGTATCGTAAATTAGCACTGAAATGGCACCCGGATAAGAACCTGGACAATGCGGATGAGGCGGCGGAGTATTTTAAGCTGATTCAAGCAGCTTATGATGTCCTCAGT
GATCCGCAGGAGAGAGCCTGGTACGACAATCACCGGGAGGCTCTGCTGAAAGGAGGAGTCAGTGGAGATTATGAAGACGACAGCATTGACCTGCTGCAGTACTTCACGGTCACCTGCTACTCCGGCTTCGGAGATGACGAGAAGGGCTTTTACGCTGTCTACAGGAATCTCTTTGAGTCC
ATT---------------------------------------------------GACTTTCCTCCCTTTGGAGACTCTGAGAGTGACTATGATAGTGTAGTGCACGTGTTCTACGGCTGCTGGCAGAGCTACTGCACTCGCAAAAACTTTGCCTGGAAGGAGGAGTACGACACGAGGCAG
GCCTCCAACCGCTGGGAGAAAAGGGCCATGGAGAAGGAGAACAAGAAGACCAGAGACAAGGCCCGGAAGGAGCGCAACGAGCTCGTGCGCCAACTCGTTGCCTTCGTCCGTAAGCGCGACCGGCGCGTGCAGGCCCACAAGAAGCTGGTGGAGGAGCAGAACGCGGAGAAGATCAAGAAG
GTGGAGGCGCTGCGGCGGGAGCAGAAGCTCAGCCAGGCCAAGCTGGCGGAGGAGTACAAGGAGCAGAGCTGGGCGGCCATGTCTGAGCTCGAGAAGGAGCTGCAGCAGATCGAGGCTCAGTGCGGGGAGGAGTTTGGAGATGCGTCGGAGAGTGAGGAAGACGAG---------------
CTG------AACAGTGAAGAGATG---------------------CAT------CAATATTCATTCACAGAAGCAGAGCAGCCCGAAGGA---------------------------GACGGACTGACGATTGATGATTATTATGATGATCTGTACTGCGCAGCCTGTGACAAATCCTTC
AAATCAGATAAAGCTATGAAAAACCATGAAAAATCCAAAAAGCACCGGGAGCTAGTGGGTTTGCTACGACAACAGCTGGAGGAAGAAGATAATTCATTTGGTCTTAAC---------------TTAGACCCAAAGGAGGGAATAGAGCAGGAT---------GAAGATGAAGAG------
------------GAAGAGGAAAACCGGCCACGGCAAAAGCTGTCCAAAAAGCAGAAGAGAAAAAAGAAACAGCAGAAAGTGGCA------------------------------------------------------------GAGCGTGTGGCGAACCTAACAAGCCAGATGCGTTCA
TGCTCTTCTGCCCACAGCAGAGTGCTCAAA------CCAACAGTGACC---------------------------------ACCAGTGAGGTCGACGCCCCCGCGAGGTCA---------------------------------------------------------------------
------------------------------------------------------------------------------------------------------------------------------------------------------------------------------------
GAG---ACCACCAAAGAGACTGAGAAGCAGGGT---GACCCCTCT------------------------------------------------------------------------------------------CCTGCAGGAGTCACG------------------------------
------------------------------------------------------------------------------------------------------------------------------------------------------------------------------------
------------------------------------------------------------------------------------------------------------------------------------------------------------------------------------
---------------------------------------------------------------------------------------------AGCAGCTCTGGGAAGACA---------------------------------------AAAGGAAAGAAAGGA---------GACAAA
CCGAAGAGTGTCAACAAGTCTAACACTGGAGTGGAACAGATTCCGGAGAGTGAAGTAATCCTCTTCTGTGTGACCTGCAACAACGAGTTCCCCACAAGAAACAAGCTGTTTGACCATCTGAAG------------------------------------------ACCAGCGGCCAC---
---------------------------------------------------------------------------------GCCAGCGCGCTCTCCTCAAACGGTCCTCAC---------------------------------------------------------------------
---------AGCTCCGTGAGCAAGAGCAAAAAAGACAAGAAGAAG------------------------------------------------AAGAACAGA
>ENSXMAP00000004337_XMAC
---------ATGAGGTGTCACTATGAAGTATTGGGAGTGAAAAGAGACGCAGGAGATGATGATCTGAAGAAAGCTTATCGGAAATTAGCCTTAAAATGGCACCCAGATAAAAACTTGGAGAACGCCGAGGAGGCCGCAGAGCAGTTCAAGCTCATTCAGGCAGCTTATGATGTCCTCAGC
GATCCGCAGGAGAGAGCCTGGTATGACAATCACAGAGAAGCTCTGCTGAAAGGAGGCCTTAGCGGCGATTATGAAGACGACAGCATTGACCTCCTGCAGTACTTCACAGTCACATGCTACTCAGGATACGTAGATGATGAGAAGGGCTTTTACACGGTTTACAGGAATCTTTTTGAGTCC
ATTGTTAAGGAGGAGATGGAGCACAGCAGGATGGACGACGAGGAAGAGGAAGAAGGGTTTCCTCCCTTTGGAGATTCTCAGAGCGATTATGACACAGTAGTTCATGTGTTTTACGCCTACTGGCAGAGCTTCTGTACTCGCAAAAACTTTGCTTGGAAGGAGGAATACGACACGAGGCAG
GCGTCCAACCGTTGGGAAAAAAGGGCCATGGAGAAGGAGAACAAGAAGACCAGGGAAAAGGCTCGAAAAGAGCGCAACGAGCTGGTGCGGCAACTGGTGGCCTTCGTCCGTAAGAGGGACCGGCGCGTCCAGGCCCACAGGAAGCTGGTGGAGGAGCAGAACGCTGAGAAGATCAAGAAA
ACGGCGGAGCTGAGGCGACAGCAGAAGCTCCAACAAGCCAAGATGGCAGAGGAGTACAAGGAGCAGAGCTGGGCCGCAATGTCTGAGCTGGAGAAGGAGCTGCAGCAGATTGAAGCTCAGTACGGAGAGGAGTTTGGAGACACATCCGAGAGTGAGGAAGAGGAGATGAATGTGGACACA
TTAAAAAAAAACAGTGAAAGAGAT---------------------GGA---------------------GATGCTGAGCAGCCGAACGAC---------------------------GATGACCCAACCATCGACTGT---TATGATGATCTCTACTGCCCTGCTTGTGACAAGTCTTTC
AAATCGGATAAAGCCATGAAAAACCATGAAAAGTCCAAAAAGCACCGAGAGATGGTGGTGTTGCTACGGCAACAGTTGGAGGAAGAAGACGATTCATTCTGCTTGAAT------------GGAAAGGAGGATGGAGAG------AAAGAAAATTACCTGCAGGATGAGGGGGAC------
------------GAAGAAGAGGAACAGCCAAGGCAAAAGCTGTCAAAAAAGCAAAAGAGGAAAAAGAAACAGCAGAAAGTAGTACAG------------------------------CAAACTACTGTTGAGGATAAAGAGGAGGAG---------------------------------
---------------------------GAGACGATACCCACACAGGCC---------------------------------ACCTGTGAGGAAGAAGTTCCTGAAAGGTCA---------------------------------------------------------------------
------------------------------------------------------------------------------------------------------------------------------------------------------------------------------------
GAA---AATCCTTTACAACCTGAAAAGCAGGAG---GACCTTCCC------------------------------------------------------------------------------------------TCTGCAAAAGTCAAA------------------------------
------------------------------------------------------------------------------------------------------------------------------------------------------------------------------------
------------------------------------------------------------------------------------------------------------------------------------------------------------------------------------
---------------------------------------------------AGGTCAGATGAGCAATGCGAGTACAGCAAATGTTCTCTCAGCAGC---TCTGAAAAAACG---------------------------------------AAAGGAAAAAAGGGAGGTGGGAAAGACAAG
GCAAAAAACACC---AAATCACACACT------GAACAGTTTCCTGAG---GAAGTAAATCTCCGCTGCGTTACCTGCAACGACGAGTTCCCCACAAGAAACAAGTTGTTTGACCATCTGAAG------------------------------------------ACCAGCGGCCAT---
---------------------------------------------------------------------------------GCTATTGCTATTTCTACAAATGCTACTCAC---------------------------------------------------------------------
---------AGTTCCACGAGCAAGAGCAGGAAAGAAAAG---CGG------------------------------------------------AAAAACAGA
