# Supplementary material for: Global expression pattern of genes containing positively selected sites in European anchovy (Engraulis encrasicolus L.) may shed light on teleost reproduction
Source: PLoS One. 2023 Aug 11;18(8):e0289940. doi: 10.1371/journal.pone.0289940 (PMC10420382; doi:10.1371/journal.pone.0289940)
Supplement: S1 File — (ZIP) [file pone.0289940.s008.zip › alignments/anchovy.25333_ANCH.fas]

>ENSONIP00000025105_ONIL
ATTTCATTTCAGCTGAGTGCAGAAATGTCTGAACAAGATGTATGCTGTCAGGAGAGTAAGACGTGCCAAGGAGAGAAGCTCGCCTCTGCTGTAGATGACACTCTGGATGAATATTTAATCGCCCTCCAACACAAAAACAGGCTCTTAAAGCGCCTTAAAGTCAAAGACCCCAAGGAGATT
GAGTTGGAACGGCTTGAGCAAGGTTTTTCAATTTATCTTAATGGAGCCAATGCCGAA------------------------------------GCCAGC---------------------------------------------------------------------------------
AGTAGTCTGCTGCACGCTGCTCATGCAGATGTCTGTAGAAGCGCC---------------CACCAGCTAACTGAAGACAGTAGTAAACTGGAGCAGACCCACAGGAAGAGAAGCCACACTGCCCCAGGAAAGGTCCAGAGGAAAGAATGGGTGCAGGATCCTGTTAAAATTCGAACAGAG
GATGGACCAAGTTTGCTAATCTCCCCAACAAAGCGCTACTCTGATGATTTTGAGCCCTATGAAAGCATAGACATCTCC---------------------------------------------------AGGCCTGAG------------AGCCGA------------GGAGACCAG---
------------------------------GTT------TTGCGTCGAAGCCTGGAGGTTAGCATGCGACGGAGCAGTCGTGGCTCAGCTGGGGAGGAGTCAGATGAAGAGTGGGTAGAGGAGCAGATTGAGAGGGATGAGAGCACAGAGAGTCTGGATGAACTGGGGCTGCCTCTCCCC
TCCTCCAAGTCATCCTCCAGCAGCTCTCGGCCCAGTGGCTCCCAAAGCCATTTTGACTCAGCGAACCTCATTGTGCTGGACTTTGGACCCTCACCTAAA---------------------------------GGT---CGTAAGATCGAGCGTTCACTGTCTGCAAAAAGGAAAGAAAGT
GTTGAGACTTTTATACCCACCAAACCTATGTTGGTGAAGAGCAAGACATTAGATAGGCCACCTTCAAAAGAGAGCTGGGAAGGGCCGAGG---------------------------------------AGTCGGGTGGAGAGACCGCTGTCGGCAAATAGAAAGTCTTCTGTCGAGTAC
CGGGACCCAGAGGAGGTTGCGATCAGAGTACGCCAGGCCATACAGAGAGAAAACAACCCAGTGCAGAGTGCAGAG---------------------------------------------------------------------------CTCTTCAGTCGA------------------
------------------------------------------------------------------------CACACGGTCAGC---------------------------------------CACACTTCACTTCTTATGTGGTTCAACAGA---ACCTATAAGCCCAGCCACAAAGAA
TGGACATTAATCGATCAAGTAAAAGACAGCTGTGGGCAGTTACTGCCTTACTGGAGGATCCCTCTAACCAGAACCTGCTGCAGGTGCAAAACTAGTTCATGGGCTACCATTCAAAAAAAATCACACATGCCTCCTTTTGCGTGCATATGTCAACAGCAGAAACTGCTGAAAGCCTTGGAG
AAACTTGAAGGTGGACCTGGTTGCAGCATCCCTCAAAGTGCGAAAACAGACTACACCAAGCAGCCG---------------------------AGAAGGCAGTCG------TCAGCAGAGTACACACCTGCATTGTATGTTACTATGGAGATATTGTCAAACTGGGGGAACGCGCTGCAG
GTCGGGCTGACTGAGTTGCAGTTCTTCTGCCTCAGAAACAAGAAGCTATACGTGTCGCCTCATGACTTAGACATCAGGAATGCTGACTTTCCTGGTAATCTGGGGGCGCTCGTCAATGGAAAAGTGAAGACCACCAAAGACCGTCATATGTGGACGTGTCCATTCCACCCACCCATTCAG
CTCTACTTCATCATCAGGAACACCGAGCGCTCTCCAGACTTTGGAATATCTTGTATTAAAATCTGGAACTACAACAGAAGCTTCAATGAGCTTGACGTAGGTGCACGACATATAAAGCTGTACCTGAACAGCACGTTGGTGTTTGAAGGTGAGCTGGAGAAGGGCTGTGGCAACCAAGTC
TTTGACTACAGCACCACAATTGATCTTCAGGATTGCCAGGTCTCCGACTCTGTGTTTTCCAGCCCTGTGGCTTCAGGACACAGTCTAAGGGGGGCCACTCCCCTTTGTTATGAAGACAGTAAGGGTGGAGAGGGTAGCATCTCCCAGAGATACCAAAGT---TCGAATGCATTGTCTGAC
ACAGCAGGCCAGAATGTGGTAGACATGCAGGAGAAATCACACACACCGCTACCACCTATCACTGCTTCTGTGGGA---GTTTCATCCTCTACTCGTCACTCCTCAATACAAAGGAACTCTTTTGACCTG------------------------TCTGCCTCAGAGGAGACCCACTCTCTC
AGGCAGCAGGTGGAGCAGTCAGCACCCATGGAGCAGACAGTCACCACCCAACCATCCTCCTCACGGGTTGCC------------CCGCAGTGGCTGCAGCCTCTGAACAGAGGTGCTCCAGAGGGATGTGAGACCAGC------AGGGAGAGGCCACGGTGGCTGGTACCCCAGCATTCT
GCAGAGCTCAAACAGCCATCAGCTTCATCCTCTTCC------------ATGCTCCCAGAGTTGCCATGTAACCCAGGACGTGTGTGCAGA---GGGGTGGAGAGGACGGCGAATGGGGTTCAGTGGAAGGCCGACTCTTTGGACCTGAGCTGCGACCTG---CTTGAG------------
------------------------------------------------------GAGGTC---GGGGAGCAAAGGTCAGACAGGCCCATCAGCGGACGGAGGAGCTCATTCAGAAACTCC------ACAGCCAGTTAT---------TCTCCAGAT------------GAGCCC------
------------ATGTCTTTGGTGAGTGCTAGCAGAAGGCAGAGTAGCTCT------------CGGGCCCGGCTGCAC---AGCCAGCAGGATGACACCCTCATGGAGTCCTGGGATTCACTCACTAAGTTCAACCAATGTCAGCGTGGACGCATCTCCAACATGGCGTACGAAGGCGAC
ATATTTGATGAGTTTCTTCAGCGCCAG------------------------------------------------------------AGCCGTGGTCCACCCACAGTCCCA---------------------------------------------------CCCATCTCTTCTTCA---
---TGCCCT---GATGACGATCCATCCATGGAGCGG------------------GAGGACGAGTTTGAGATTCCAGTGTTGCCGCAAGGCCAAAGGCTGGTAATCAACATTTTGTCAACCTGGGGTGATCGTCACTACGTGGGTCTTAACGGCCTGGAGGTTTTCAGCTCTAGTGGAGAG
CCGCTCCGACCTGTTCATATCCACGCTGACCCGCCAGACATCAACATTCTCCCAGCGTACGGCAAGGATCCACGCGTAGTCACCAACTTAATCGATGGCATCAATCGGACTCAGGATGACATGCATCTTTGGCTAGCCCCGTTTACTCCTGGTTGTAGCCACACCATTTTCATGGACTTT
GGAGTGCCCCATAAAGTGGCCATGATCCGTGTGTGGAACTACAACAAGTCGCGCATCCACTCATTCCGAGGCGTGAAAGAGGTAGAAATGCTTCTGGATGGAAGGTGCATCTTCAGGGGGGAGATTGCAAAAGCCTCTGGAACTCTTTCTGGAGGACTGGACCAGTTTGGGGACACTATC
CTCTTCACCACTGATGATGAGATACTGGAGGCTATGTCTCGTTATGATGAGACCTTCCTTAGTGAAGGTGAAAGTCCTGAGAGCATGGTGTATGAGGAGGAGCTGCAGAGACCACGCACTGCTGATGGAGAGGGAGAAGAACGACCTTTTACCCAGGCTGGTTTCAGAGAGGAAGACCTC
ACTCTGAAACTTCAACTCAACTCTACTATGAGCCCATCTGAAGAGAGCTTAGAGCTCATTCCTGGGATGCACACAGGAAAGTGCCTTAGACTGGAAATGACCTTGACCTGGGGTGACCCCCATTACATGGGCCTGACAGGACTGGAGATCGTGGGGAAGGATGGAGAGACTTTACCTTTA
GATCTTAGTATGATCGCTGCTTCACCCAGGGACCTCAACGACCTACCTGATTATGGACATGATCTGCGCACACTTGATAAACTTATTGATGGCCACAACATCACCACTGATGACCAGCACATGTGGCTGATTCCTTTCTCCTATGGAGAGTCCCACACCTTGACCATTACCTTCAGCAAG
GCCCAGACCATCGCTGGTCTCCGTTTCTGGAACTACAACAAGTCTCCTGAGGACTCTTACAGAGGGGTGAAACTGATTCATCTGTTCTTGGATGATGTTCCTATCTCACCAACGGAGGGATTACTGATCAGGAAGGGACCGGGCAACTGTCACTTTGATTTTGCCCAGGAGATTCTCTTT
GTTGACTTTCTCCAG---ACTCCA---------------GGTGATAACAGCAGT---------AATGAAGACTACCACAGAGGACACTCTAAGAAACAAGAACAGCCCAGCATGGACTATGAGGCTCCCATCATGCCTTGTGGGTTCATTTTTCAGCTCCAGCTATTAACAACCTGGGGA
GATCCATACTACATTGGTCTGAACGGCCTTGAGTTTTACAATCAGAACCATGAGAAGATCAGCCTCAGTGACAACAACATTGCTGCGTTTCCAGACAGTGTGAATGTGCTGGACAATGTGAGCGGTGATGTGAGAACTCCAGATAAATTAATAGATGGAGTCAACTGCACCCACGATGGA
AGACACATGTGGTTAGCCCCAGTACTTCCTGGCCTGGTGAACCGTGTGTATGTCATCTTTGATCATCCAGTGACTGTGTCCATGATCAAGCTGTGGAACTACTCAAAGACGCCTCAGAGAGGAGTGAAAGAATTTGGGCTGCTGGTGGATGACCTCCTGGTATATAATGGCATCTTGGAC
TGCGTAAGCCAAGTGACACGAGGCATCCTGCCTACTTGCGACCCTGTGGTGCCCTACCACACCATCCTGTTCACAGATGATGTCTACATTACTCACAGAGAGAGGAACACTGTCATCAGTAATTATGTG---GAGGATCAGGATGTGAAGATGACCAATGAGAACCAGATAGTTCATCAC
AATAAGAAGAAG---------CAGACAGCAGACCCAGCTCTACGGCCTAAAACCTGCATGACTGATGGTGGGAAACATGGAAGGAGGAGGTAC
>ENSTNIP00000015817_TNIG
---------------------------------------------------------------------------------------------------------GATGACCATTTAATTGAACTTCAGATCAAAAACAGGATCTTGAAGCGGCTTAAAAACAAGACCACAAAGGAGATC
GAGTTGGAGAAGCTCGAGAAAGGTTTTTCCATTTATCTCAATGGGGCCAATGCTGAAGCTCTGTGCGCTGTACCGTCTGCCTATGTGCACATCACCTCCGCCGAGGAACGGTCGGCGGCAAGCTGCTCCTCTTCACATCTGTGCCGT------------------------------TAC
TCATCC------------------GCAGATGCCACTAGAAGCGCG---------------CAC------------------------------CAGGACAACACCAAGAGGAGCCAGACCGCCCCAGGAAATGTTCACAGGAAAGAATGGGTGCAGAAGCCTGTCAGGATTCGGACAGAG
GAAGGCCCGGGTATACTGATCTTCCCACAGAATCCTCGCTCG------------------GAAAGTAAAGACATGGAGGTAGAAGAC------AGCACGAGCGTGTCGCGCTCTTTTAGCTCC------AGGTCTGAG------------ACC---------------------CAA---
------------------------------ATA------CTGCGTCGGAGCCTGGAGGTTAGCATGCAGCGGGGTAGCCGTGACTCTGCGGGGGAGGAGTCAGACGAGGAGTCCATCGAGGAGCAGATTGAGAGAGATGAGAGCACAGAGAGTCTGGATGAACTTGGGCTGCCGCTGTCC
TCCTCCAAGTCTTCCTCAAATCCT---CGGCCCAGCTCCTCACAAAGCCATCTCAGCTCAGCAGAACTCATCGTCCTGGATTTTGGACCCACACAGAAA---------------------------------GGT---CGGCTTCTG---------------------------------
------CTCTTTTCCCCCACATCCATTGTGTTTACCAGGGGAAGTTCTTTG------------------------------GGACCTGATCTCACCTCTCTGTCTTCACATTTGCCAACATTCCGAGAACGTACGTCTGAACGCATTTTGTCAGCAAAGAGGAAAGAAACCTTTGACACC
CAGGACCCAGAGGAGACAGCTTGCAGTGTGCGTGAAGCCATCCAACGAGAAAACGACCTTATAAAAACGCATGAG---------------------------------------------------------------------------CTCTTCAGCCGCAGCAAGGTTTGCCTCCGT
CTCCAGCACGTCCACAAACTTTACACTGCAGATTATTCCGAAAAATATAGTTACCTAATGGACAGAGGACACCAGTCAGTGAGTAGCTCACTAAACCAGAGTGGTCATGACAAGGATGAGAACAGGGTGGCTTTGGCCATG------AAGAGAATCACATACATGGGCTCCAGG------
------------------------------------------------------------------------------------------------------------------------------------------------------GAGCAACAGAAACTACTGAAAGCATTGGAA
AAACTTGATGCAGAACCCAGATACAGTGCGAGCCAAAGTGTTACCACAGACTATTGCAAGCAGTGG---------------------------AGAAAGCAGTCT------GCAGCGGAGGTCACCACTGCTATTTATGTTACCATGGAGATCCTGTCCAACTGGGGGAACGCCTTGCAG
GTCGGCCTGACTGAGTTGCAGTTTTTTTGTCTGAGAAACAAGAAGCTGTACGTGTCACCCCACGATCTAGACATCCGCAACGCTGACTATCCCGGGAATCTGGGGGCACTTGTTAATGGAAAGGTGAAGACAACCAAGGAGCATCACATGTGGACATGTCCTTTCCACCCTCCTGTCCAG
CTTTACTTCATTGTCAGGAACACAGAGCGCACCCCAGACTTTGGTTTATCTCACATCAAAATCTGGAACTACAACAGGAGCCTTCATGATCTTGACGTTGGCGCTCGTCATGTAAAACTGTATCTCAACAGCACCTTGGTGTTTGAAGGCGAGCTGGCAAAGGGCTGTGGCAACCAGGTC
TTTGACTACAGCACCACAATTGAGCTGAAAGATTTCCAGTTGTTGGACTCCTTGTTTTCCAGCCCGGTGTCGTCCAGACACAACCTAGGAAGTGCTAGCTCTCCCTGCTTGGAGACCAAGAATGGTGTAGAA------GCCAGCAGCACTCATCTTTCA---CACCTACAGTCGTCAGAG
TCCACCGGCCACACAATGATGGACATGGAGGAGAGATCGCGCGCGTTGCTTCCTCCCATTATTTCTTCCCCATTAGCGGTTTCGTCTTCGAGCCGTCGCTCCTCCACACAAAGGAACTCTTTTGACCTT------------------------ATCGCCTCAGAGGAGCCTCTCTCTCTC
CGGCACCAGGTGGAACAGTTTGCACCACTGGAGCAGACAGTCACCACCCAGCCATCCTCCTCACGAGTGGCC------------CCCCAATGGCTGCAGCCGTTGAACAGAGGAGCACCAGAGGGCTGTGAGGCCAGC------AGGGAAAAGCCCCGATGGCTGGTGCCCCAGAACTCC
ACCGAGCCCAAA---CCTTCTGCCTCATCTGCCTCA------------ATGCTCCCGGACCTGCCTTGCAACCCAGGCAGAGTGTGCCGG---GGTGGGGAGAAGAGTGTGAATGGGGGCCCCTGGAAGACTAACTCTTTGGATCTCAGCTGCGACCTG---CTGGAA------------
------------------------------------------------------GACCTCCAAGGAGAGCCCAAAGCAGACAGGCCCATCAGTGGTCGCAGGAGCTCCTTCCGAAACACTGGG---ACGACGAGCAGG---------CCGACGGAG------------GAGCAACACTTT
AGAACCGCCACGCTGTCTGCCGCAGGTTCGCCCAGG------------------------------GCCAAGCTGCAC---AGCCAGCAGGATGAGACCCTCAGGGAGTCCTGGGACTCGCTCAGTAAGTTCAACCAGTGCCAGCGTGGACGCATTTCCAACATGTCTCTTGATGGGGAC
ATCTTTGATGAGTTCCTCCAGCGTCAC------------------------------------------------------------GTTCGGCGTCCACCCACGCTCCCAGCAAACTCTCTGACAGCACCCAGGAGCCCTCGTTCCCCTTTGACTGCCCAGGGGGGCCAGTGTGAA---
---GGTCCC---GACGATGATTCATGCATGGAACGG------------------GACGACGATTTCGAGATCCCAGTGCTTCCTCAGGGCCGGAGACTGGTTATCAACATCTTGTCCACCTGGGGGGACCGCCACTACGTCGGTCTCAACGGCCTGGAGGTGTTCAGCTCCAGCGGAGAG
CCCATCCTGCCGGCTCACATCCGCGCTGACCCTCCAGACATTAACATTCTGCCAGCGTATGGCAAGGACCCGCGCGTCGTCACTAATTTGATCGACGGGGTCAACCGGACCCAGGATGACATGCATCTCTGGTTAGCACCTTTCACCCCGGGCTGCAACCACACCATCTTTGTGGATTTT
GGGGGCCCCTACCAAGTGGCAATGATCCGAGTTTGGAACTACAACAAGTCCCGCATTCATTCTTTCCGGGGGGTGAAGGAGGTGGAGATGGTGCTGGACGGAAGGTGCATCTTCAGGGGGGAGATTGCCAAGGCTGCTGGAACCCTGTCCGGAGGGATGGACCAGTTCGGTGACACCATC
TTATTCACGACCGACGACGACATACTGGAGGCTATGTCTCGTTTCGATGAAACCTTCCTCAGTGAAGGTGAAGGTCCAGAGGGTCTGGTTCATGAGGAGGACTTTCAGAGACCGCGGACCGCTGATGGAGAAGGAGACGAGAGACCGTTTACGCAGGCTGGTTTCAGGGAGGAAGACCTA
ACGTTGAAACTCCATCTCAGCCCTACTGTGAGCAGGTCCGAGGACCACATCGAGCACGTCCCAGGAATGTACGCTGGAAAGAGCCTCCGGATAGAGCTGGTGTCAACGTGGGGGGACTTTCACTACATGGGCCTCACAGGACTGGAGGTGGTAGGAAAGGACGGAGAAAGTTTACCTTTA
GACATCAGTATGATGGCCGCCTTCCCCAGGGACCTGAATGACCTCCCTGAGTACGGGGACGATCTGCGCACGCTCGATAAGCTCATAGATGGCAACAACATCACCACTGAAGACCACCACATGTGGCTCATCCCTTTCTCCTATGGAGAGCCTCACACATTAAGCGTAACATTTAGCAAG
ACCCAAATCATCGCCGGACTCCGAATATGGAACTACAACAAGAGTCCCGAGGACTCTTACAGAGGGGTGAAGGTTATTCACGTGTTCATCGACGAGGCCGCCGTCTCCCCACCAGAGGGGTTCCTGATCAGGAAAGGACCAGGCAACTGTCACTTTGACTTTGCCCAGGAGATCCTCTTC
ATTGACTTCCTGCTG---ACGCCT---------------CCTGACACCGGGAGC---------GCGGAGGATTATCACAAAGGAAGCTGCATGAGGCACGAGCAGCCGAGCATGGACTACGAAGCCCCCATCATGCCCTGTGGCTTCATCTTTCAGCTGCAGCTGTTAACAACCTGGGGA
GATCCATACTACATCGGCCTCAACGGCCTCGAATTTTATGACCAGAAGCACGAGAAGATCAGTCTGAGTGAAAACAACATAGCTGCCTTTCCAGACAGCGTGAACGTGCTGGACAACGTGAGCGGTGACGTGAGAACTCCAGATAAACTCATAGATGGAGTCAACAGCACCCATGACGGG
AGACATATGTGGTTAGCCCCTGTTCTGCCTGGACTGGTAAATCGCGTGTATGTCATATTCGATCAGCCGATGACGGTGTCCATGATCAAACTGTGGAACTATTCCAAGACGCCGCAGCGAGGTGTAAAGGAATTTGGCCTGCTGGTGGATGACCTCCTAGTTTACAACGGCATTTTGGAC
TGCGTGAGCTACGTTGCGCGTGGCATTCTTCCCACGTGCGAGCCGGTGGTGCCCTACCACACCATCCTGTTCACAGACGACGCCTACATCGCCCACAGAGAGAGGAACACGGTCATCAGTAATTACATCGACGAGGATCAGGATGTGAAGATGACTGATGAGAATCAAATAGTCCATCAC
AGCAAGAAGAAG------CAGCAGACGGCGGACCCAGCTCTACGGCCGAAAACCTGCATGACGGATGGTGGGAAACACAGGAAGCAGAGG---
>anchovy.25333_ANCH
------------------------------------------------------------------------------------------------------------------------------------------------------------------------------------
------------------------------------------------------------------------------------------------------------------------------------------------------------------------------------
------------------------------------------------------------------------------------------------------------------------------------------------------------------------------------
------------------------------------------------------------------------------------------------------------------------------------------------------------------------------------
------------------------------------------------------------------------------------------------------------------------------------------------------------------------------------
------------------------------------------------------------------------------------------------------------------------------------------------------------------------------------
------------------------------------------------------------------------------------------------------------------------------------------------------------------------------------
------------------------------------------------------------------------------------------------------------------------------------------------------------------------------------
------------------------------------------------------------------------------------------------------------------------------------------------------------------------------------
------------------------------------------------------------------------------------------------------------------------------------------------------------------------------------
------------------------------------------------------------------------------------------------------------------------------------------------------------------------------------
------------------------------------------------------------------------------------------------------------------------------------------------------------------------------------
------------------------------------------------------------------------------------------------------------------------------------------------------------------------------------
------------------------------------------------------------------------------------------------------------------------------------------------------------------------------------
------------------------------------------------------------------------------------------------------------------------------------------------------------------------------------
------------------------------------------------------------------------------------------------------------------------------------------------------------------------------------
------------------------------------------------------------------------------------------------------------------------------------------------------------------------------------
------------------------------------------------------------------------------------------------------------------------------------------------------------------------------------
------------------------------------------------------------------------------------------------------ATGGAGTCCTGGGACTCGCTCACCAAGTTCAACCAGAGCCAGCGCGGCCGCATCTCCAACATGGCGTACGAGGGCGAC
ATCTTCGACGAGTTCCTACAGCGCCAGAATACCCAGCAGCACCAGCAGCAAACGCAGCACCACCACACTAACCAGCAGCAGTCCAGCCGCCGGCCCTCGGCCACCCTCAGCCCCCCGCCCGTCACC---------------------------------------CCGACGCCAGAC---
---AACGAGCTAGAGGACGAGCCC---------CGTGACGACCTGCGCGACGAGGAGGAC---TTTGAGATCCCGGTGCTGCCGCAGGGCCAGACGCTGGTCATCAGCATCCTGTCCACCTGGGGCGACCGCCACTACGTGGGCCTCAACGGCCTGGAGGTCTTCAGCGCCACCGGCGAG
CCCGTCAGGCCGGCGCGGATCAGCGCCAACCCGCCCGACATCAACGTGCTGCCAGCGTACGGCAAGGACCCGCGCGTGGTGGCCAACCTGATCGACGGGGTGAACCGCACGCAGGACTGTATGCACCTGTGGCTGGCTCCCTTCACGCCGGGCCGGCGCCACGTCATCGAGCTGGAGCTG
GGCCGCCCGCACCGCCTGGCCATGGTGCGCGTCTGGAACTACAACAAGTCGCGCATCCACTCCTTCAGGGGTGCGCGCGAGGTGGAGATGAGCCTGGACGGGAAGTGCATCTTCAGGGGAGAGATCGCCAAGGCCTCGGGCACCCTGTCTGGAGGACTAGACCAGTTTGGCGACACCATC
CTGTTCACCACGGACGACGCCATCTTGGAGGCCATGTCCCGCTTCGATGAGACCTTCGTGGACGGAGCGGAGGAAGCGGGGCCAGGGGGGGTGGAGGAGGAGCTACAGAGGCCGCGCACCGCTGACGGGGAGGGGGAGGAGAGACCATTCACACAGGCTGGATTTAGGGAGGACGAGCAG
CCGCTGGACCTGACAGTGAGCCCGCGC---TCTGAGAGCAGTCCGGACATCCAGCACGCTCCAGGGGTCTACACCGGGAGAGTGCTGAAGCTGAGCCTGGTGGAGACGTGGGGTGATGTGCACTACCTGGGCCTGACGGGGCTGGAGGTGGTGGGGCAGGAGGGCCAGAGCGTCCCCCTG
GAGCTCAGCATGCTGGACGCCTCCCCGCGAGACCTCAACACGCTGCCCGGACACAACAACGACCTCCGCACACTCGACAAGTTGATTGACGGCCAGAACATCACTATGGATGATGAGCACATGTGGCTGGTCCCCTTCAGCCCTGATGCCCAGCACTGGATGACCATCACGCTACCCGAG
CCCCACACGCTGACCGGCCTGAGGGTGTGGAACTACAACAAGTCCCCAGAGGACACCTACAGAGGGGTGAAGGTGATGCATGTGTGTGTGGACGACGTGTTGATCTCTCCACCTGAGGGCTTTCTGGTGAGGAAGGGGCCAGGCCACTGCCACTTCGACTTCGCCCAGGAGATCCTCTTC
ATAGACTACCTGCAGAACACAGACAACAGCACGCAG------------------------------------ACGCACAGTGGGGCTCTTTGCCAGAGGGAAGAGGCCAGTATGGACTATGAAGCACCTCTCATGCCCTGCGGATTCATCTTCCAGCTGCAGCTGCTGACCAGCTGGGGT
GACCCCTACTACATCGGCCTCAACGGCATCGAGCTCTACGACCACAACGACCACAAGATCCCCCTCAGCGACAACAACATTGCTGCGTTTCCAGACAGTGTGAACGTGCTGGACAGCGTGAGTGGAGATGTGCGCACGCCGGATAAACTGGTGGACGGAGTAAACAACACACATGATGGC
CGACACATGTGGCTCGCTCCCGTGCTGCCGGGACTGGTGAATCGGGTGTATGTGATTTTTGACCAGCCCATGACCGTGTCCATGATCAAGCTGTGGAACTACTCCAAGACACCGCAGAGAGGAGTCAAGGAGTTTGGGCTGCTGGTGGATGACCTGTTGGTGTATAACGGCATCCTGGAC
AGTGTGAGCCTGGTG---AGGGGCATCCTGCCCACCTGCGACCCCGTAGTGCCATACCACACCATCCTCTTCACCAATAACACCCACATCGCCCAGCGGGAGAAGAACACCATCATCAGCAACCATGTG---GAGGACCAGGATGTGAAGATGACCAATGAGAATCAGATCGTCCACCAG
CACAGGCGAAAG---------CAGACCGCCGACCCAGCCCTTCGTCCTAAAACCTGCATGACAGACACCGGAAAGTTGGGGAAGAGGAGATAC
>ENSTRUP00000041831_TRUB
---------------------------------------------------------------------------------------------------------GATGACCATTTAATTGAACTTCAAATCAAAAACAGGATCTTGAAGCGGCTTAAAAACAAAACCACCAAGGAGATA
GAGTTGGAGAAGCTGGAGAAAGGTTTTTCTATTTATCTCAATGGGGCCAATGCTGAA------------------------------------ACCAGT---------------------------------------------AGGAAGCAGCACAAGATCTCCAAACACAAGGTCGTC
TCTTCC------------------AAACATGCCTCTAGAAGTGCG---------------CACCAGCTAACTGAAGATAGATGTAATCCAGAGCAGGACAACACCAAAAGGAGCCAAACTGCCCCAGGAAATGTTCACAGGAAAGAATGGGTGCAGAAACCTATCAGGATTCGGACAGAG
GAAGGACCGAGTTTACTGATCTTCCCACAAAAGCCCCGTTCG------------------GAAAGTAAAGACATGGAGGTA------------------------------------------------ATCTCTGAA------------AGC---------------------CAAGCA
GGTCAAACAAACCAAGACCACAGTGAGAAGGTT------CTGCGTCGGAGCCTGGAGGTTAGCATGCAGCGAGGTAGCCGTGACTCTGCGGGGGAGGAGTCAGACGAGGAGTCGATAGAGGAGCAGATTGAGAGGGATGAGAGCACAGAGAGTCTGGATGAGCTCGGGCTGCCTCTCTCC
TCCTCCAAGTCCTCCTCCAGTTCT---CGGCCCTGCTCCTCACAAAGCCATCTCGACTCGGCAGAACTCATCGTCCTGGATTTTGGGCCCTCGAGGAAAGTCTCCACATTTCCCCATCATTCTGATTCTTTATCA---ATTCTTTTA---------------------------------
------ACTTTCTTTCCAATTTATCTGTTTGTAACACGTGGGCTGGCCTTT------------------------------GTACCTCGACTATGC------------------------------GAACGCATGCCTGGACGCATTTTGTCTGCAAGAAGGAGAGAAACCTTTGACACC
CAGGACCCAGAGGAGACGGCTTGCAGTGTGCGTGAGGCCATTCAAAGAGAAAATGACCTCATAAAAACTCACGAG---------------------------------------------------------------------------CTCTTCGGCCGCAGCAAG------------
------------------------------------------------------------GACAGAGGACACCAGTCAGGAAATGGATCACTGAACAACAGT---GATGAAAAGGATGAGAACAGGGTTGCGTTAGCCATG------AACAGAATCACATACATGGGCTCCAGG------
------------------------------------------------------------------------------------------------------------------------------------------------------GAACAACAGAAACTACTGAAAGCCTTGGAA
AAACTTGACGCAGAACCCAGATACAACATTACCCAAAGCGTTACCACAGACTATTGCAAGCAGTGGGTGAGTGATCCCAGA------TTGCAGAGAAAGCAGTCT------GCAGCGGAGGTCACCACTGCCTTATATGTTACCATGGAGATCCTGTCAAACTGGGGGAATGCTTTGCAG
GTCGGTCTGACTGAGTTGCAGTTTTTCTGTCTGCGAAACAAGAAGCTGTACGTGTCCCCTCACGACCTGGACATCCGGAACGCTGACTATCCCGGGAATCTGGCGGCACTTGTTAATGGAAAGGCGAAAACCACCAAAGAGCATCACATGTGGACATGTCCTTTCCACCCTCCTGTCCAG
CTCTACTTCATTGTCAGGAATACAGAGCGCTCCCCAGATTTTGGTTTATCTCATATCAAAATCTGGAACTACAACAGGAGCATTCATGATCTTGACGTTGGTGCTCGTCATATAAAACTGTATCTGAACAGCACACTGGTGTTCGAAGGCGAGCTGGGAAAAGGTTGTGGCAACCAGGTT
TTTGACTACAGCACCACAATTGACCTGAAGGACTTCCAGCTGTTGGACTCTCTGTTTTCCAGCCCTGTGTCTTCCAGACACAACCTAGGAAGTGCTAGCTCTCAGTGCATCGAGACTAAGAATGGTGTAGAT------GTGGGCAGCCCCCACCTCTCA---AACCTACAGTCATTAGAG
TCCACAGGCCAGACAATGATGGACATGGAAGAGAGATCGCGCACTTTGCTGCCTCCCATTATTTCTTCACCAGGAGCAGTTTCGTCCTCCACTCGTCGCTCCTCAATGCAAAGAAGCTCTTTTGACCTC------------------------ATTGCTTCAGAGGAGCCTCTCTCTCTC
AGGCAGCAGGTGGAGCCGTTTGCACCATTAGAGCAGACAGTCACTACCCAGCCA---TCCTCACGTGTGGCC------------CCCCAGTGGCTTCAGCCCTTAAACAGGGGAGTACCGGAGGGCTGCGAGGCCAGC------AGGGAAAAGCCCCGATGGCTGGTGCCCCAGAATTCT
GCTGAGCCCAAG---TCTTCTTCCTCGTCCGCTTCG------------ATGCTCCCAGACCTGCCTTGTAACCCAGGCAGAGTATGCAGG---GGTGTGGAGAAGAGCGTGAATGGGGGCCCGTGGAAGGCTAACTCTTTGGATCTTGGCTGTGACCTG---CTGGAG------------
------------------------------------------------------GACCTCAAAGGAGAACCGAAACCAGACAGGCCCATCAGCGGTCGCAGAAGCTCATTCCGTAACGCCGCG---GTACCAAGCAGG---------CCGTCAGAG------------GAGCCG------
------------CTGTCCTTGGTCCTCAACAGCAGA---CAGTGCTCGTCC------------ATGGCCAAGCTGCAC---AGCCAACAGGACGAGACCCTCAGGGAGTCCTGGGACTCGCTCAGCAAGTTCAACCAGTGCCAACGCGGGCGCATTTCCAACATGTCTCTCGATGGGGAC
ATCTTTGATGAGTTCCTCCAGCGCCAT------------------------------------------------------------GGTAGGGGTCCGCCCACGCTCCCG---------------------------------------------------GGGGCGCAGTGTGAA---
---GGTCCT---GAGGATGATTCATCCATGGAGCGG------------------GATGATGATTTTGAGATCCCAGTGCTTCCTCAGGGACAGAGACTGATTATCAACATCCTGTCCACCTGGGGGGACCGCCACTATGTCGGCCTCAACGGTCTAGAGGTGTTCAGCTCCAGCGGGGAG
CCCATACTGCCCACCCACATCCACGCCGACCCACCAGATATCAACATCCTCCCCGCGTACGGCAAGGATCCACGCGTGGTCACAAATTTGATCGACGGGGTCAACTGCACCCAGGACGACATGCATCTGTGGTTAGCGCCTTTCACCCCGGGCTGCAACCACACTATCTTTGTGGATTTT
GGGGCCCCCTACCAAGTGGCAATGATCCGCGTTTGGAACTACAACAAGTCACGCATTCATTCTTTCCGAGGGGTGAAGGAGGTGGAGATGGTGCTGGACGGAAGATGCATCTTCAGGGGGGAGATCGCCAAGGCTGCTGGGACCCTGTCAGGAGGGATGGACCAGTTTGGTGACACTATC
TTATTTACGACCGACGACGATATACTGGAGGCCATGTCTGGTTATGATGAAACCTTCCTCAGTGAAGGTGAAGGTCCTGAGGGCCTGGTTCACGAGGAGGAGTTTCAGAGACCACGGACGGCTGATGGAGAAGGAGAGGAGAGACCTTTCACACAAGCTGGTTTTAGAGAGGAAGACCTC
GCACTGAAACTCCATCTCAACCCTACTGTGAGCAGGTCTGAGGACCACATCGAGCTAGTTCCAGGAATGTACGCTGGAAAGAGCCTCAGAATAGAGCTGATGTCAACGTGGGGGGACTTTCATTACATGGGCCTCACAGGATTGGAGGTGGTAGGGAAGGATGGAGAAGGTTTACCTTTA
GACATCAGTATGATGGCCGCCTCCCCCAGAGACCTGAATGACCTCCCTGAGTATGGGGACGATCTGCGCACGCTTGATAAGCTCATAGATGGCTACAACATCACCACTGAAGACCATCACATGTGGCTTATCCCCTTCTCCTTTGGAGAGCCCCACACATTGAACGTAATCTTCAGCAGG
ACCCAGGTTATCGCTGGACTCCGGATATGGAACTACAACAAGAGTCCTGAGGACTCTTATAGAGGGGTGAAGAGTATTCATGTTTTCATCGATGATGCCGCCATCTCCCCACCAGAGGGGTTCCTGATCAGGAAAGGACCGGGTAACTGTCACTTTGACTTTGCCCAGGAGATCCTCTTC
ATAGACTTTCTGCTG---ACACCT---------------CCTGTCAACAGGAGC---------ACAGAGGATTATCACAAAGGAAGCTCCGTGAGACACGAGCAGCCGAGCATGGACTACGAAGCTCCCATCATGCCTTGTGGGTTCATATTTCAGCTGCAGCTGTTAACAACCTGGGGA
GATCCATACTACATCGGTCTCAACGGCCTTGAATTTTACGACCAGAAGCACGAGAAGATCAGTCTGAGTGAAAACAACATAGCGGCGTTTCCAGACAGCGTGAACGTGCTGGACAACGTGAGCGGCGACGTGAGAACTCCAGATAAATTAATAGATGGAGTCAACAGCACTCATGATGGG
AGGCATATGTGGCTGGCCCCGGTTCTGCCTGGACTGGTCAACCACGTCTATGTCATTTTCGATCAGCCGATGACCGTGTCCATGATCAAGCTGTGGAACTATTCAAAGACTCCACAGCGAGGAGTAAAGGAATTTGGCCTGCTGGTAGATGACCTCCTGGTGTATAACGGCATTTTGGAC
TGTGTGAGCTACGTTCCACGTGGCATTCTTCCCACGTGCGAGCCGGTGGTGCCCTACCACACTATCCTGTTCACAGACGATGCCTACATCGCCCACAGAGAGAGGAACACGGTTATCAGTAACTACATTGACGAGGATCAAGATGTAAAGATGACTGATGAGAATCAAATAGTCCATCAC
AACAAGAAGAAG------CAGCAGACGGCTGACCCAGCTCTCCGACCGAAAACGTGCATGACAGATGGAGGGAAACACCGAAAACAGAGG---
>ENSDARP00000141437_DRER
---------------------------------------ATGTCATGGACTGAGCACAGGAAGAGCAGAGGAGGAAAGCTC---TCCTCCGCCGAGGAGAAGCTGGATGAATATTTAATCAACTTGCAGCACAAAAACAGAGCATTGAGGCGACTGCAGAGGAAAGACCCTCGACAGGCA
GAGCTGGAGCTTCTAGAGCAGGGCTTCAATCTGTACATCAACGGCGCTCATGTCAGC------------------------------------ACCACT---------------------------------------------AATGCTGCTCAAAACAACAAGAAAACCACAGTTCAG
CCTTCAGTA------GCGGATCATTCACCCACACACAGAAACACACGCACTGCAGATTCCAGCAGAGCGAGTGGAGAAAAGAGTTCAGTAGATCTA---CAGAAACAAAGGAGCCGCACGGCACCAGAGAAAACACAGAGACGCAGATGGGTGCAGGAGTCTGTTTACATCTGCACTGAT
AAAGGAAGTAAAGTGAAGATCTCACCAGAGCACAGATACTCTGATGACTTTGAGCCCTATGAGAGTGTGGAGATGGAGTCTGCTAAAGACTGTAGTAAAGCAGCATTTCGTTCAGCGGGTCTGAAGGGTCGCACTGAGCCCGAGCCTGTGGACAGAGTTCTCCTGAATGCTGATCAG---
------------------------------GTCAAGGCTCTGCGGCGCAGTCTGGAGGTGAGTGTGAAGCGGAGCAGTCGAGACTCAGCCGGAGAGGAGACGGATGAGGACTGGATCGAGGAGCAGATCGAGAGAGACGAAAGCAGCGACAGCCTTCCTGACCTCACACTTCCTGTCCAA
ACCACACAACAGCCAATCAGCTCG---CAGATCAGC---------------------CGCGGTGACCTCATCATGCTGGAGTTTAGCTCGTCCTCACAA---------------------------------GGAGGGCGAAGGGTCAAACACTCTCTCTCAGCTAAAAGAAAGGAGAAC
GTGGAGTCGTACATCCCTACAAAAGCAGTCGCTGTGAGGAGACACACTGAGAAATCCTCTGACAGCAGACAGGAGACGTCACGGTCGAGC---------------------------------------AGTCGTCTGGAGCGCCCTCTGTCTGCGGCTCGTAAAGTGCAG---GAGGAG
AGAGATTCAGAAGAGACGGCGGCCGGTGTGATTCAGGCCCTGCAGAGAGAAAACACACCACTGCAGACACAC---------------------------------------------------------------------------------------CGGCTAAAA------------
------------------------------------------------------------GAACAACACACACCGGAGGATGAAGACTGTGAT---------GAAGATGATGAAGATCAGTATCATGTCAGAAAAGCTATG------AAGAGAATCGCTCTCATGGAACCCAGG------
------------------------------------------------------------------------------------------------------------------------------------------------------CAGCAGAAGTGTTTGTTGAAGGCTCTGGAG
AGGATTGATCCTGAC---------------------------------GATCAGTCTGAACTCAGCGACAGCAGCAGCAGCTTCACGCTCTCTAGGAGGGAAGCG------TCTCTACATGTGACGTCCTCTCTGTACGTTACAATGGAGATCTTGTCAAACTGGGGTCATTCAGCTCAG
GTCGGCCTCACAGAGGTCCAGTTCTTCTGTCCGCAAAAGCAGAAACTCTACGTGTCTCCACACGACCTGGACATCCGAAACACCAACCAGCCCGGCAATCTCACCGCCCTCGTCAACGGCAAGACCAAAACCACAAAAGAGCGCCACATGTGGTCATGCCCGTTTCACGCGCCGGTCCAG
CTGTATTTTATCATCAGGAACGTGGAGCGATCGCCAAACTTCAGCATCTCTCGGATGAAAATCTGGAATTATAACCGCAGCCTTAATGATCTGGACGTGGGCGCTCGGCACGTCCGCTTGTATGTGAACAGCACTCTGGTCTTCGAGGGGCAGCTGGAGAAAGGTTGCGGCAACCAGGTC
TTCGACTACAGCACCACCATTGACCTCCAGGAACCACAATTCCCAGAATGCACCTCTCCAAACCCTGTCTCCTCAGCACACAGTCTG------------------------------CAA---GACCATGAC---------------------------------CCTCAGGAAGCTGAA
---ATAGAAGAAACGATCCAGGAG------------------AGCCTCATAAACCCGGACACCTGC---------------------------CAG---ACGGAAATGCAAAGAGACTCTCTAGAAATAAACACTCCTCCTTTAGACCTCACCTCACACTCAGGACGG------------
------AAGCAGGAGATTTTGGAGCCGATG---AAGACTGTGACCACGCAACCATCCTCCAGCCGAGTT---------------CCTCACTGGCTGCAGCCGCTC---------GGAGCAGATCAATCCGAAGCGTCTGGAGAAAAAGAGCGCCCTCCATGGCTC---------CGGACG
TCTGAACACAAA------------TCTAAACGCTCG------------GTTCTTCCTGAGATCTCCTGCAATCCGGTGCGTGCCTGCAAAGAGGGCCCACATAGAACCGCGTCT---GCTGAGTTCAGCTCTGATTCGCTGGATCTGGACTCTGATTTGGGGCTGGAGAACAGGTCGGAG
GTCAAACAGGAGCGGGACGAGCAGCACTTGAGCCAGCGGCTGGAGCAGGGTTTGGATCTGTGGGATGAGCAGAGAGCGGAGAGACCCGTCAGTGGACGGAGAGGTTCAGCTCGAGCA------GTCAGTAAAACACAGCCAGATCACAGCAGTGATGTCATCATGACAGAGGAG------
------------AGCAGCCTATCATCATCATCAATGCGC------AACAGA------------CGACCCAAACCACCCTGGTGCCAATCAGACGACCCCTTAATGGAGTCCTGGGACTCTTTAACCAAGTTCAACCAGTGTCAGCGAGGGCGAATCTCCAACATGGGGCTGGAGGGAGAT
ATTTTCGACGAGTTTCTTCAGCGTCAG------------------------------------------------------------TCTCGTCCCGCACCTGTAGCTGCTCAGTCTCCGGCTCTC---------------------------------------CCAGATTCAGAC---
---GACCCT---GAAGATGACCCT---------CAC------------------GAAGAC---TTCGAGATCCCGGTTCTCCCGCAGGGCCGACACCTCGTTTTTAACATACTCTCCACATGGGGTGACCGGCATTACGTGGGTCTGAATGGCATCGAGATCTTCTCCTCTAGCGGTGAG
CCCATCACACCCGTCCACATCACTGCCGACCCACCCGATATCAACATTCTTCCTGCATACGGGAAAGACCCTCGAGTGGTCAAAAACCTGACCGACGGTGTCCACCGCACCCAAGACGACATGCACCTCTGGCTAGCTCCCTTCACGCCGGGACGCAGGCATGTGGTCTGCATGGATCTG
GGTGGCAGGTGTTGCCTGGCTATGATACGGGTCTGGAATTACAACAAGTCCAGGATTCACTCGTTCAGAGGAGTCAGAGAGATGGAGATGCTTCTTGATGGTCGCTGCATCTTTCGTGGAGAGATCGCTAAAGCCTCTGGAACACTCTCTGGAGCACTGGATCAGTTTGGAGACACCATT
CTCTTCACCACTGATGATGAGATCCTGGAGGCCATGGCGCAGTTTGATGACACTTTTGGCAATGAGATGGAGACGAGTGGACCGAGTGTAGAAGAAGAGGAGCTCCAGCGGCCGCAGACGGCTGACGGGGAAGGAGACGAGAGGCCGTTCACACAGGCCGGCTTCAGGAGCCACCAGATA
CCGATGGATATGGAGTGTGTCCCTGCA---GCAGAGCCCTGTGCTGATACT------GGAGCTGGACTTTATACTGGCAGCATTGTTCGGCTGAATGTGATGTCATCATGGGGTGACCCTCATTATGTGGGTCTGACAGGGTTGGAGGTCGTCGGTCAAGGGGGTGAGAGTATTCCTATT
GACGTCTCTATGGTAACGGCGTCACCCCGTGATCTCAATGACCTTCCTGATTACAGCAATGACCTTCGAACTCTGGACAAGTTGTTTGACGGAGTGAACATCACGACAGACGATAAGCACATGTGGCTGATTCCCTTCACAGACGCTTCTGAACACACACTCACTGTGCAGTTCCCTCAG
CCGCAGACCATCGCAGGGTTCAGAGTGTGGAACTACAACAAATCTCCTGAGGACTCCTACAGAGGGGTGAAGGTTGTGCATGTGTTCCTGGATGGAGTGTGTATTTCTCCACTGGAGGGTTTCCTCATTCGCAAGGGTCCAGGGAATTGCCACTTTGACTTCGCGCAGGAGCTTCTGTTC
ATAGATTATCTTCAGTCAAACCCCAACAGCGCCGCCTACAGCAGATCACTCACT---------GCAGACGACACACACCGGGCTGGGAACCGGAGAGCTGAGATGGCCAGTATGGATTATGAAGCTCCATTAATGCCGTGTGGATTCATCTTCCAGTTGCAGTTGTTGACAACGTGGGGT
GATCCGTACTACATTGGCCTGAATGGACTGGAGTTCTATGACCAGAATGACCAGAAGATCCCGCTCAGTGACAACAACATCTCTGCATTCCCTGACAGTGTGAATGTGTTGGATAATGTGTGTGGAGATGTTCGCACGCCAGATAAACTGATAGATGGAGTTAATAACACTCACGATGGC
CGACACATGTGGCTGGCGCCGGTGCTGCCGGGACTGGTGAACCGTGTCTATGTCATCTTTGACCAGCCAATGACTGTGTCCATGATTAAATTATGGAACTATTCCAAAACACCTCAGAGAGGAGTGAAGGAGTTTGGGCTCTTGGTGGATGATCTGTTGGTGTATAACGGGATTTTGGAG
TGTGTGAAGAACGTTTCACGAGGAATTCTGCCAACACTTGACCCTGTTGTTCCCTACCACACCATACTGTTCACAGACAACACACACATCACACACCGAGAGAAGAGCACAATCATCAGCAATCATGTG---GAGGACCAGGATGTGAAACTGACCAATGAGAATCAGATCATTCACCAG
CACAGGAAGAAA---------CAGACGGCAGATCCAGCTCTGCGGCCTAAAACCTGCATGACAGAAGTGCGGAAACACGGAAAGCAGCGATAC
>ENSGACP00000011331_GACU
------------------------------------------------------------------------GAGAAGATC---TCTGCTGTGGACACCACCCTGGATGAATATTTAATCGCCCTCCAGCATAAAAACAGGATCCTGAAGCGCCTTCAAGTCAAGGACTCCAGGGAGATC
GAGTTGGAACAGCTCGAGCAAGGATTTTCCATTTATCTTAACGGAGCCAACGCTGAA------------------------------------GCCAGT---------------------------------------------AGGAAGCAGCCAAAGAGCAACAAGCAAAAGTGTGTG
ACCTCC------------------GCGTCGGCCTGGAGACCCGCAAGCACAGCAGATGTCCGCCAGTTAACTGGAGACGGCCGCGATCCGGAGCAGACCCACGGGAAGCGGAGCCACACTGCCCCCGGAAAGGCCCGGAGGAAAGAATGGGTGCAGGACTCTGTCAGAATTTGCACCGAG
GAAGGACCAAGGTTGCACATCTGTCCAGAAAAGCGCTACTCTGAGGATTTTGAGCCATACGAGAGCGTAGACATGGAG---------------------------------------------CCTGGAAGAAGTGAAGGTGAGCAGAAGAAT---------------------CAG---
------------------------------GTT------CTGCGTCGGAGCCTGGAGGTCAGCATGCGTCGCAGCAACCGCGGCTCGGCCGGCGAGGAGTCGGACGAGGAGTGGGTGGAGGAGCAGATCGAGAGGGAGGAGAGCGCCGAGAGCCTGGACGAACTGGGGCTGCCTCTCCCG
GCCTCCAAGTCCTCCTCCAACCCT---CCGCCCGGCGCCGCCCGCAGCCATTTTGACTCCTCAAACCTCATCGTGCTGGACTTTGGACCCTCGACTAAA---------------------------------GGT---CGTAAGATTGAACGCTCTCTGTCTGCAAAGAGGAAGGAACAC
TCTGACACCTTCGTACCCAGCAAGCCGATGTTGGTGAAGAGCAAAACGTTGGATCGGCCACCTTCCAAAGAAAGCTGGGAAGGGCCACGG---------------------------------------AGTCGGGCGGAGAGGCCCCTGTCGGCCGCCCGGAAGGCCCCTGCTGAGGAG
CGCGACCCGGAGGAGACGGCGTGCAGCGTGCGCCAAGCCGTCCAGAGGGAGAACGAGTCCGTGCAGACCGCTGAGCTGCAACCGCAACACGGTCCGCCTGCTCAATTCAGCCCACTAATTATTGAAAGCCAGAGTTGTTTGGTGCTCATACTCTTTCCCTTTATCCAG------------
------------------------------------------------------------GCCAGAGGACACCAGATGATGAATGGCTTACTG------------CACCACAACAATGAGAGCAGAGTCACTGCGGCCATG------CAGAGGATTACGCTTATGGGCCCCGGG------
------------------------------------------------------------------------------------------------------------------------------------------------------CAACAACAGAAGCTGCTGAAGGCCTTGGAG
GAGCTCGAAGCAGCGCCGAGCTACAGCATCTCCCGGGGCGTCCGAGCCGACCGCAGCGAGCAGCCGGTGAGTCGGTCGTCG---------CAGACCAGGCTGTCG------TCGGCCGAGGTCACCCCCGCGCTGTATGTTACCATGGAGATCCTGTCCAACTGGGGGAACGCGCTGCAG
GTCGGGCTCACTGAGTTGCAGTTCTTTTGCCTCGGAAACAAGAAGCTGTTCGTGTCCCCTCACGACCTCGACATCAGGAACGCCGACTGCCCCGGGAACCTGGGGGCCCTCGTCAACGGAAGGGTGAAGACCACCAAAGAGCGCCACATGTGGACGTGTCCGTTCCACCCGCCCGTCCAG
CTCTACTTCATCATCAGGAACACCGAGCGCGCCCCAGACTTCGGGATATCTCGCATAAGAATCTGGAACTACAACAGAAGCCTCGATGATCTAGACATTGGTGCACGGCGTGTAAAGCTCTACCTTAACAGCACCGCGGTGTTTGAAGGGCAGCTGGAGAAGGGCTGCGGCAACCAGGTC
TTTGACTACAGCACCACAATCGACCTGCAGGGTTTCCAT------------TGGTTCTCCAGCCCCGTGTCTTCGGGACACAATCTAGGGGGGACGAGCCCCCAGCACCACGAGGACCCG---GCTGTGGAGGGTGGCGGCACCCAGCACCACCACAGTTGGAGTCGTCAGCCGTCAGAC
---GCAGGCCGGGCCATGATGGACATGCAGGAGAAACCACACCCACTGCTCCCCCCCATCACTCCTTCCCCAGCGGGGGTTTCCTCCTCC------------TCCACCCAGAGAAACTCCTTCGACCTG------------------------TCCGTCTTAGAGGAGCCCCTCCGTCTC
CGGCAGCAGGCGGAGCAGCCCGCACCCATGGAGCAGACGGTCACCACCCAGCCGTCGTCCTCCCGCGTGGCC------------CCCCAGTGGCTGCAGCCGCTGACCCGAGGGGCTCCAGAGGGATGCGAGGCCAGC------AGGGAGAGGCCCCGATGGCTGGTGCCTCAGCACTCT
GCGGAGCCCAGG---TCCTCCTCCTCCTCTTCATCATCGTCGTCGTCGATGCTGCCGGAGCTGCCGTGCAACCCGGGCCGAGTGTGCAGG---GTGATCGAAAGGACGGCGAACGGGGGTCAGTGGAAGGCGGACTCTTTGGACCTGAGCGGCGAGCTG---CTGGAG------------
---------------------------------------------------------CTC---GGCGAGCAGAAGCCAGAGCGGCCCGTCAGCGGACGGAGGAGCTCGTTCCGAAGCTGTGGC---GCGGAGGAGCAGCAGCACGGCGCTTCTGAG------------GAGCCG------
------------ATGTCCCTGGTGAACCCGAGCAGGAGGCAGTGCCCCCCC------------CTGGGCCGGCTGCAC---AGCCAACAGGACGACACCCTCATGGAGTCCTGGGACTCTCTCACTAAATTCAACCAATTCCAGCGCGGACGCATCTCCAACATGGGCTTCGAAGGAGAC
ATCTTTGACGAGTTCCTCCAGCGGCAG------------------------------------------------------------GGCCGCGCTCCGCCGTCAGCCCCG---------------------------------------------------GGCAGCGCCTCCTCGTAC
GGAGGCCCC---GACGACGATCCGTCCGCGGAGCGC------------------GAGGACGAGTTTGAGATCCCGGTGCTGCCGCGCGGCCAAAGGCTGGTCCTCAACATCCTGTCCACCTGGGGCGATCGCCACTACGTGGGCCTCAACAGCCTGGAGGTGTTCAGCGCCAGCGGCGAG
CCGCTGAGGCCCGCCCACATCCGCGCCGACCCCCCGGACATCAACATTCTCCCCGCCTACGACAAAGACCCGCGCGTGGTCACCAACCTGATTGACGGCGTAAACCGCACCCAGGACGACATGCATCTGTGGCTGGCGCCGTTCACCCCCGGGCGGAGCCACGCCGTCTTCCTGGACTTC
GGAGCGCCGTTCCAGGTGGCCATGATCCGCGTGTGGAACTACAACAAGTCACGCATTCACTCCTTCCGGGGGGTGAGGGAGGTGGAGATGCTGCTGGACGGCCGGTGCATCTTCAGGGGCGAGATCGCCAAGGCCTCTGGGACCCTGTCCGGAGAGTTGGACCAGTTCGGCGACACCATC
CTGTTCACCACCGACGATGAGATTCTGGAGGCCATGTCTCGCTACGACGAAACCTTCCTCGGCGAAGGGGAGGGTCCCGAGGGCCGGGCGGCGGAGGAGGAGCTGCAGAGGCCGCGCACCGCTGACGGAGAGGGGGAGGAGAGACCCTTCACACAGGCCGGCTTCCGAGACGAAGACCTC
AAATTAAAACTCCACCTCCACCCCGCTGCGAGTCCTCAGGAGGAGAACGTGGAGCTCATTCCTGGGACCTTCACCGGAGAGCGCCTCAGACTGCAGCTGCTGTTCACTTGGGGCGACTCCCACTACATGGGCCTGACGGGGTTGGAGGTGGTGGGGAAGGATGGAGAGAGTTTGCCTTTA
GACCTCAGCATGATGGCGGCCTCCCCGCGGGACCTCAACGACCTGCCGGACTACGAGGACGACGTGCGCACGCTCGATAAGCTCATAAATGGCCACAATATCACCACCGATGACCAGAACATGTGGCTGATCCCGTTCTCCTACGGAGAGCCACACACCTTGAGCGTGACGTTCCCCGAG
GCCCAGACGGTGGCTGGTCTCCGTATCTGGAACTACAACAAGTCCCCCGAGGACTCGTACAGAGGGGTGAAGGTGATCCATGTCTTCATGGACGATGCTGCCATCTCCCCAGCGGAGGGATTCTTGATCAGGAAAGGACCGGGCAACTGTCACTTTGACTTCGCTCAGGAGATCCTCTTC
ATCGACTTCCTCCAG---ACGGCC---------------AGCGACAACAGGAGT---------GCAGAGAACTTCCACAGAGGACGCGCTACGAAACCAGAAGAGGCCAGCATGGACTATGAAGCTCCCATCATGCCTTGCGGCTTCATCTTTCAGCTGCAGCTGTTAACAACCTGGGGA
GACCCGTACTACATCGGCCTCAACGGCCTGGAGTTCTACGACCAAAACCACGAGCAGATCGGCCTCAGCGACAACAACATCGCTGCTTTTCCGGACAGCGTGAACGTGCTGGACAACGTGAGCGGCGACGTGAGGACTCCGGATAAGTTGATAGACGGAGTGAACTGCACCTACGATGGG
CGCTGCATGTGGTTGTCCCCGGTGCTCCCCGGGCTGGTGAACCGCGTGTACGTCATCTTCGACCAGCCGGTGACGGTGTCCATGATCAAGCTGTGGAACTACTCCAAGACGCCACAAAGGGGGGTGAAGGAGTTCGGGCTGCTGGTGGACGACCTCCTGGTGTACAACGGCGTGCTGGAC
TGCGTGAGCCACGTGGCGCGCGGCATCCTGCCCACCTGTGATGCAACGGTGCCGTACCACACCGTCCTGTTCACAGACAACGCCTACGTCGCCCACCGGGAGAGGAACACCGTCATCAGCAACTATGTG---GAGGACCAGGATGTGAAGATGACCAACGAGAATCAGATCGTCCATCAC
AACCAGAAGAAGACGCAGCAGCAGGCAGCCGATCCAGCTCTTCGGCCGAAAACCTGCATGACCGAGGGGGGGAAACACGGAAAGAGGAGG---
>ENSXMAP00000018676_XMAC
------------------------------------------------------------------------------------------------------------------------------------------------------------------------------------
------------------------------------------------------------------------------------------------------------------------------------------------------------------------------------
---------------------------------------------------------------------------------------------------------------------------CCTGGT---------------------------------------------------
------------------------------------------------------------------------------------------------------------------------------------------------------------------------------------
------------------------------------------------------------------------------------------------------------------------------------------------------------------------------------
------------------------------------------------------------------------------------------------------------------------------------------------------------------------------------
------------------------------------------------------------------------------------------------------------------------------------------------------------------------------------
------------------------------------------------------------------------------------------------------------------------------------------------------------------------------------
------------------------------------------------------------------------------------------------------GGTCATGGGAAGGATGAGAGCGGCGTCTCCGTGGCGATG------CAGAGGATCACCCTGCTGGGCCCCAGG------
------------------------------------------------------------------------------------------------------------------------------------------------------CAGCAGCAGAGGCTCCTAAAGGCCCTAGAG
CAGCTGGAAGCAGAACCTGGCCAGAAC------------------CCAGACCTCTCCAAGCAGCCGGTGACTCTGTCGGTG------TTGCAGAGAGAGCCGCCGCCGCAGCCGGCAGACGTCCCCCCTGCGCTGTACGTTACCATGGAGATCCTGTCCAACTGGGGCAACGCGCTGCAG
GTCGGCCTGACGGAGCTGCAGTTCTTCTGCCGCAGAAACAGGAAGCTGTTCGTGTCGCCGCACGACATCGACATCAGGAACGCCGACCACCCGGGGAACCTGGCGGCGCTGGTCAACGGGAAGGTCAAGACCACCAGGGGGCGCCACATGTGGACGTGTCCCTTCCACCCGCCCATCCAG
CTCTACTTCATCATCAGGAACACCGAGCGCGCTCTGGACTTCGGCATCTCCTCCATTAAAATCTGGAACTACAACAGAAGCCTAACCGACCTGGACGTCGGCGCGCGCCACGTCCGTCTGTACCTGAACAGTTCGCTGGTGTTTGACGGCCAGCTGGAGAAGGGCTGCGGGAACCAGGTC
TTCGACTACGGCTCCACCGTCGACCTGAAGGCCTTC---------------CTGTTGTCCAGCGCCGGCCCCGCGGGGCGCCCCCTG------------------------------CAG---GCCGGGGAGGGTGGCGGCGCGCAGCGGCACCGTACAGTTCTGCCCGACCCGACAGAC
---------AGGACTACGTTAGAC------------------GCACCGCTCCCACCCATCGCCGCT---------------------------CGCTGTCCGTCTGCCCAGAGGAGCGCCTTGGACCGG------------------------TCCGCCTCCGCGGAT------------
------CAGGCGGACCAGGCGGCGCCCATGCAGCTAACGGTCACCACCCAGCCGTCCGCCTGCCGGGNCGCCTGCCGGGTCACCCCCCAGTGGCTGCAGCCGCCAAACCGGGCCGCTCCGGAGGGCTGTGAGGCCGGC------AGGGAGCGGCCCCGCTGGCTGGTACCGCAGCTCTCC
ACGGAAACCAAGCCTTCCTCTTCCTCGTCCTCCTCC------------ATGCTGCCGGAGCTGCCCTGTAACCCCGGCCGCGTGTGCAGA---GGGGCGGACGGGCCGATGAACGGCGGGCAGCGC---------TCCCTGGACCTGAGCTGCAACCTG---CTGGAG------------
------------------------------------------------------GAGGTGCAGGCGGAG------------CGGCCCGTCAGCGGGCGCCGCAGCTCTTCCAGGCAG---------ACGGAGGAGCAGCGCCACCTAGCGGCCGAT------------GAGCCT------
------------GTGTGTCTGGTCGGCGCCGCCCGGCGG------TCCAGCGCCGGCGCCGGCCGGTCCCGTTGCCAC---AGCCAGCAGGACGACTCCCTGATGGAGTCCTGGGACTCCCTCACCAAGTTCAACCAGTGCCAGCGCGGCCGCATCTCCAACATGGCCTTTGAAGGCGAC
GTCTTCGACGAGTTCCTCCAGCGCCGG------------------------------------------------------------GGTCACGGGCCGCCCACGCTCCCCGTGACCCCCGCCACGACCCCCAGAACCCCTCCGTCCTCCATCAGCGCG---GCGCCGCAGAGCGAC---
---AGCCCG---GACGACGACCCAGCCGCGGAGCGA------------------GACGATGACTTTGAGATCCCGGTTCTGCCTCAGGGCCGGCGGCTGGTTCTCAACATCCGGTCCACTTGGGGCGACCGCCATTACGTGGGCCTCAACGGCCTGGAGGTGTTCAGCGCCAGCGGCGAG
CCGCTGCGCCCCGCCGCCATCAGTGCCAACCCGCCGGACATCAACGTGCTTCCGGCATACGGTAAAGACCCGCGCGTGGCGGCCAACCTGGTGGACGGCGTGAACCGCACGCAGGACGACATGCACCTGTGGTTGGCGCCGTTCACGCCGGGCCGCCGCCACTCCGTCTTCCTGGACTTC
GCCGCTCTGCACCAGATCGCCATGATCCGGGTCTGGAACTACAACAAGTCGCGCATCCACTCGTTCCGCGGCGCCAGGGAGGTGGAGATGCTGCTGGACGGTCGCTGCATCTTCAGGGGCGAGATCGCCAAGGCGTCGGGAACGCTGTCCGGAGACCTGGACCAGTTCGGGGACACCATC
CTCTTCACCACGGACGACGCCATCTTGGAGGCCATGTCTCGCCACGACGAGACGTTTCTGGGCGAAGACGAGCGACCCGACGGGTCGGCGTGTGAGGAAGAGCTGCAGCGGCCGCGCACCGCCGACGGAGAGGGGGACGAGCGACCTTTCACCCAGGCCGGGTTCAGAGAGGAAGACCTG
GCACTGAAGCTTCAGCTCAGCGCTGCAGTGAACCAGCCAGAAGAAAACATGCAGAATGTTCCTGGGATCTTCTCTGGGAAATGCCTCAGACTGGAGATGACGGCGACTTGGGGCGATTCCCACTACATGGGCCTGACGGGGCTGGAGGTGGTGGGGAAGGACGGGGAGAGTTTACCTCTG
GACCTCGCCATGATGGCGGCGTCACCGCGTGACCTCAACGACCTGCCGGAGTACCAACACGACTCGCGCACGCTTGATAAGCTCATCGACGGCCATAACATCACCACTGACGACCTCCACATGTGGCTGATTCCTTTCTCCGCTGGAGAATCTCACACCCTGAGCGTCGCCTTCAGCAGG
CAGCAAGCCGTCGCCGGGCTGCGCGTCTGGAACTACAACAAGTCGTCTGAGGACTCCTACAGAGGGGTGAAAGTCCTTCATCTGTTCTTGGATGAGGTGGCCATCTCTCCGCCGGACGGGTTCCTGGTCCGGAAGGGACCGGGTAACTGCCACTTCGACTTCGCCCAGGAGATTCTGTTT
GTGGATTTCCTGCAG---CCTCCC---------------GCTGACACCTGGAGCCACGACGCCGCCGCCGCCGCCCAGAGAGGAAGTTCGAAGAGGCCGGACCAGCCCAGCATGGACTACGAAGCTCCCATCATGCCTTGTGGCTTCATCTTCCAGCTGCAGCTGCTGACCACCTGGGCA
GACCCGTACTACATCGGCCTGAACGGACTGGAGTTTTACAACCAGAACCACCAGAAGATCCACCTCACGGACAACAACATCGCAGCTTTTCCTGACAGCGTGAACATCCTGGACAACGTGAGCGGCGACGTCCGGACTCCCGATAAACTGATCGACGGAGTTAACGACACACAGGACGGC
AGGCACATGTGGTTGGCCCCGGTTCTCCCAGGAACGGTGAACCGTGTTTACGTGATCTTCGATCAGCCGGTGACCGTGTCCATGATCAAGCTGTGGAACTACTCCAAGACGCCTCAGAGGGGCGTCAAGGAGTTCGGGCTGCTGGTGGACGACCTCCTGGTGTATAACGGCGTCCTGGAC
TGCGTGAGCCAGGCCGCCAGAGGCATCCTGCCGACCTGTGACCCCGTGGTGCCGTACCACACCGTCCTGTTCACCGACGACGCCTACATATCGCAGCGCGAGAGGAGCACCGTCATCAGCAACCATGTG---GAGGACCAGGATGTGAAGATGACCAATGAGAACCAGATCGTTCATCAC
AACAAGAAGAAG---------CAGACAGCCGATCCTGCTCTCCGGCCCAAAACCTGCATGACTGACGGCGTTAAACACGGGAAGAGGCGA---
