# Supplementary material for: Global expression pattern of genes containing positively selected sites in European anchovy (Engraulis encrasicolus L.) may shed light on teleost reproduction
Source: PLoS One. 2023 Aug 11;18(8):e0289940. doi: 10.1371/journal.pone.0289940 (PMC10420382; doi:10.1371/journal.pone.0289940)
Supplement: S1 File — (ZIP) [file pone.0289940.s008.zip › alignments/anchovy.25335_ANCH.fas]

>ENSONIP00000020122_ONIL
------------------------------------------------------------------------------------------------------------------------------------------------------------------------------------
------------------------------------------------------------------------------------------------------------------ATGAACTCCAAT------AGGCTAAAGAACTCCCCGTCCACCAACACACAA------AGCCCTAAA
CCTAAGACGGAGGCCATGGTACGATCACCTCCTGTCGTGTCTCCCTCCACTGCCGCCCAGAGTGACTCTAAAATGCCCAATCAGGGCAAACCAGGGAGCACGGGCAGCCAATCACAGCCCTCACCCTGTGACCCCAAGACC---------------------AAAGGGGCTCAAAATGTT
GCAGGTGGAGTGGGGCTTAAAAACGGCCAGGGCCTAAGCTCCGGCCCAAGCTCCAAGGTGAAATCTAAAAGGAGCATGAACAACTCTGCGGAGTCATCC---GAACAACCAGAGAGTGGTACGCCTACCAGTGAG------GAA------ACA---------GAT---AGTAGCAGGGCG
AAGAGGATATGTGTTACGGAGAGGAGGGCGCCGTACAGTGGAGCTGACTGGTACTCTGGGGGGGAAAGTGACGAAGATAACAGAGGATTCTTCAACTCAAACTCCAGCGATGTGAATCCCCAGGACTCTGTCACACATTCTACCTCCAATGCCGGACTCAGTCGCTCCTCAACGCCTTCC
CACAATACACTGGGAGGCCAA------------GTCTCCACAACAGAGCCTGCTAGTGGCCAGAAACAAGGCTCAAAATTTGTTTATGTCTTCAGCACAGGGATAGCTAACAAGGCAGCTGAAGAGGTTATTAGTGGCCGTATAGAAAACATCATCGTCTTCCACATTACAAACATCTCC
AAC---AACAGGGACATAGCTCACCTCCTCTTGGTAAATACTCATTTCATATCTGTGTTAAAGAACAATGCAGCAAACGACTCCAATCCTCCC---------------------------CAGCAGCCTCCGTCCCACACCCAAGATCAGAGCCACCAGCCTGGATCCAACCCGTCCTTA
CCCAGCACG---------------TCAGAGCCAGCCCCACCGCAGCCTTCAAAT------CAAGGGAGCCAA---TCTGGTGTTCTTCCGCAGGAAGGCTCATCCTCTACAGGCATGGAATCCAAAAATATTCCCAGCAGTAGCCCCAGTAACACTACAGCCCCAGTTGACCAG------
---------GTCCCTGTAACCCAACCAGAGGCTGGCCTCAAT---CCCCCAACATCGGGTGAA---AGTGGACAGGGT------------GGAGGAACTGGTGGA------ACAGGTCTGACGCCCCAGCAGCAGCAGCAACACCAGCAGCTAACCCAGGAGCTGTTG---AACATGGAG
GTGAAC------ACAGAGGGTCTGTCACAAGAACAGATAGAACATCGGCAGCGCTCTCTGCAGACCTTGCGAGATATTCAGCGCATGCTTTTCCCTGATGACCGTGAT---------------------------------GCCCCG---CCAGCCGGA---GCTCAACAATCCCATAGT
GGACCCCATGATGGGGGCCCTGATGCGCCACCTCGGAGGTCTGAGCAGGGCCCCTTACAGGCTATGATAGCGCAGTCTCAGAGTTTAGGCCCACCAGGTGGACCAGTAGGACCTCGTCCACAAGGTCCACCTTTTGGCCCACCCCAT------------GGTCCCAGGGACATGCCCCCA
TTTCCACAAGATGAAATG------------GGTCCA------------------------------CACATGGGAGGCCCAGGTGGATGTGGAGATGGAGAACAGATGACCCCAGAACAGGTGGCGTGGCTGAAGCTACAGCAGGAATTTTACGAAGAGAAGAGGAAGAAACAAGAA---
ATGCAACACCGGCCACTTGGTCCTGATATGATGATGCACCCCCATGGTCCACGTGGC---ATGATGCGAGGGCCCCCACCTCCTTATCAGATGGGCCCAGGAGAGATGTGGGGAGGACCAGGTGGGCCACCGGATCACTATCCAGAGCGCATGAGCATGGGTCCTGGC------------
CCCAGGGGTATGCCCCCACATATGCAGAGGATGCCTGGCTTCTCTGGCATGATGAATCCCGAGATGGAGGGCCCCCCG---------------AGACCTGGAATGGGATGGCCTGATGAGATGCCTCCCCGTATGGGAGAAGCGCGT---TTCCCTGGAGGACCTGGGGCAATGTTT---
------GCTGGTCCAGGAGCTCGTGGTGAGCGTTTCCCAAATCCTCAGTCAGTCCAAGAGGCAATGTTTCACCAAGGAATGGGTGGAGAGAAGGGT------CTTCCTCCTGGGATGATGATGGACATGCAGAGGATGATGGGACACCAAAGAAGTGGGATGGAACCAGGTAATGGCATG
GGT---ATGTTTCCCAGAATGCCCAGTGATGGTCCCATGAGTCCATCCTCTAGACTGCCAGGAATAGGG------GGCCGGGAAATGGGACCT------GAGTTCGGCATGGGGCCTGGCCCT---------------GGGCCAGGACCTCAT------ATGCATCCTTCAAAACTA---
CGAGAT---CCCCCCATGAATATGAGCCCTGATGAGATGATGAGAATGAGAGGGGGTGGAGGG---CCAATGGAGAATATGGGTCCACAAGGCAGGCCCATGCAGGGTCGGTCATTCCCTGAGCAGACGCAGCCAGGAGACTTTCCTATGGGGCCTGGGAGA---TCCTTCCCTGGG---
------------GGTCCTGGAGGAATGAGGGGTCCACAT------GCAGACCAAGCATTTGGTCCAGAGCACAGA---------TCTACACCAACCGGAGGTAATGGC---CGTATTAACCATATTCCC------------------------------------------------TCT
GCTGGGGGTCCTGCACAAGGCCAGAGG------GGCCGCAAGCCAGCAGATCTGAATGTCCAAGCAGGAGGT---GGGAACTCTCCCAGTGTTAATCCACTTAAGTCTCCTCCTCTGAGGCAAGTGCAGTCCCCCATGATGGGCTCTCCCTCGGCTAATCTTAAGTCCCCTCAAACACCG
TCCCAACTGGCTGGCATGCTCACCGGTTCCACAGGCCCTGCTGCCCCCCCAGCACCTCCAACTTCAGCACCAATGAAGTCTCCTCACTCCATGATG---GGATCAGCAGGTGCTTCTCCTGTTCATATGAGATCTCCTTCTCTTCCGAACCCATCTCCAGGATGGGCTTCCTCACCAAAA
CCACCCATGCAGAGTCCTGGAGTGCCCCCTCAGGGTGGCAAGCCTCCACTCAGTATCACCTCACCAAATATGATGCCAAGCATGGAGCAAGGAGGTAACGGCCCTCCCTCA---GCCCCTCCTTCATCAGGGGCT---CCATCTGGCTCC---------------------------ATG
TCTCTC---------------CCAGGCAATGTCCCGTCTGGTAGCCCTTACACCATACCTCCTGAACCAACACTATCCCAGAACCCGCTCTCCATCATGATGTCACGCATGTCCAAGTTTGCAATGCCCAGCTCCACCCCACTTTACCACGATGCCATAAAGACTGTTGCCAGCTCTGAT
GATGACTCACCGCCAGCTCGCTCCCCTAACCTGCCGTCAGGGAACAATAATGTTATAGGTATGGCAATGAATCAC---CAAGGCAATCCACGTATGATGGGACCTGGAAATGCTGGACCTATGCCTGCCCTAAGCCCTCTAGGTATGAATCCAATGGGATCCCAGCCT---CTCTCACAT
GGCATGCCCCCACAGATGCCCTCTCCCAATGCC------CCGAAT---------------------ATGGGCCCAGGC---ATGATG---CCTCATGGTATGATGATACCACCAAATCCTCAAGACCCTGGTATGGCCAACCCTCAAATGATGCCACAGGGACGCATGGGTTACCCTCAC
CGGGGCCAGGGATATCCCCTAACCCAGTCACCTTCCCAGCAAGGCCCTTTCTCTCCGCACAATGGTCCCGGTCCCCAAGGC---TTCCCTGGCCATCCTATGGGTTTCCAGGGCGAG---GGAGGACCTATGGGAGGACGGATGGGC------AATATGTCTCAT---GGGGGAGGGGCT
GATGGGGGTATGTGCAAACCCAATACCCCTGGTGGGCCAGAGTTCAATAACATGCAAGGTGGATTCAGTGACGCAGACCTTCATGAGGTAATGCGGCCGGGAGCTTCTGGTATTCCCGAGTTTGACCTCTCCAGGATAATCCCTTCAGAGAAGCCTAGTCAGACTCTGTCTTACTACCCT
CGA------------------------------GGTGGAGGAGACAACCCCGGGGGGAAACCGCCACACCCTTCTGGCTTTCCC------------ATGCAGAGCATGATGGGCGACGGCCCACCAAGGATGGGGATGCCAATGCAGGCTATGGGGGGGATGTCAGGGGGACCTGGTCCT
GGGGGAATGGGCCCTCAAGACATGCCAATGGGCAACCCTGGCCACAATTCAATGCGGCCACCGGGATTCATGGGCCAAGGCATGATGGGCCCTCAGCACCGGATGATGTCCCCTGGGGGCCCAGGA---------------------------------GGGATGATCCAGGGG------
AGA---CAAATG---GCCCACCCAGGCCCTGGCGGCTCACCTAACATGATGATGTCACTGCAGGGCATGGGCGGCCCCCCGCAGCAGACAATGATGATGGGGGGTCAGATGAGGCCTCGC------------GACATGGACATGGGCTTCAGTCCGGGCCCTGGA---------------
ATGTTC
>ENSTNIP00000016944_TNIG
------------------------------------------------------------------------------------------------------------------------------------------------------------------------------------
------------------------------------------------------------------------------------------------------------------ATGCACTCCAAT------AGGCTAAAGAACTCCCCGTCCACCAACACGCAGAGG---AACCCTAAA
CCTAAGACGGAGGCTATGGTACGCTCACCTCCTGTCATGTCCCCCTCCACTGCCACCCAAATGGACTCTAAAATGCCCAATCAGGGTAAACCAGGGAGCACAGGCAGCCAATCACAGCTCTCACCATGTGACCCCAAGACCTTGGGT------------GCCAAAGGGGCTCAGAATGTA
CCAGGGGGAATGGGGCTAAAGAATGGTCAGGGGTTGACTTCTGGGCCAAGTTCCAAGGTTAAAGTCAAAAGGGAGAGAAGCACCTCGGTGGAATCATTT---GAACAGCCAGAGAGTGGAACATCCACTACTGAG------GAA------AAA---------------------------
---------------------------------------------------------------------------------------------GATTGCACCTCCAGTGACGTGAAGCCCCAGGATTCTGTCACACATTCTACCTCTAATACTGGTCTCAGTCGCTCCTCCACACCGTCC
CATAATACACTGGGAAGCCAG------------GGGTCGAACACAGAACCTCCAACAGGCCAAAAACCAGGCTCCAAACTTGTTTATGTCTTCACCACAGAGATGGCCAACAAGGCAGCTGATGCAGTTCTTACTGGCCTCACAGAAAACATCATCGCCTTCCACATGAAAAATATCTCC
AAC---AGCAAGGACAAAGCTCACCTTCTCTTGAACAATGCAGCA------AGCACGCTCCGAAAT------------GACTCTAAG---CCT---------------------------CAGCAACCTCAATCTCACGCCCAAGATCAGAGTCATCAGCCAGGTTCCAAACCGTCCTTA
CCTGGCATA---------------GCAGATTCTGCCCCGTCTCAGCCTTCCAAC------CAAGGGAATCAG---TCCAGTGTTCCTTCACAGGAAGCAGCATCCTCTGCAGGCATGGAATCCAAAAATCTTCCTGGCTGTAGCCCAAGCAACAATACCACCCAGGTTGACCAT------
---------GCTCCTGTCAACCAACCTGACACAGGCCTTAAT---CCTCAAACGGCAGGAGAA---GGGGGACAAGGT------------GGAGGACCTGTTGGA------ACAGGTCTGACA------------------------------------GAGTTGTTA---AACATAGAA
GCCAAC------ACCGAGGGTCTCTCTCAAGAGCAGCTGGAGCATCGCCAACGTTCACTGCAGACCTTGCGAGATATTCAGCGTATGCTCTTCCCAGACGACCGTGAT---------------------------------GCCCCA---CCACCTGGG---CCCCCACAGCCCCAAGGC
GGACCCCATGATGGAGGACCCGATGGCGCACCTCGGCGACCTGAGCAAGGCCCCTTACAGGCTATGATAGCACAATCTCAGAGTCTTGGACCACCAGGTGGGCCTGGCCAGCCTCGTCCCCAAGGTCCACCCTTTGGGCCCCCTCAT------------GGTCCTAGAGATATGCAACCA
TTTCCACAAGACGAAATG------------GGTGCA------------------------------CACATGGGGGGACCAGGAGGATGTGGAGAAGGAGATCAGATGACCCCAGAACAAGTCGCTTGGTTAAAATTACAGCAGGAATTTTTTGAGGAGAAACGGAAAAAACAGGAA---
ATGCAGCACCGTTCACTACCACCAGACATGATGATGCATCCACACGGTCCACGCGGT---ATGATGCGAGGGCCTCCACCTCCCTATCAGATGGGCCCAGGGGAAATGTGGGGAGGACCAGGTGGTCCACCGGAGCACTACCCAGAACGCATAGGAATGGGCCCCGGC------------
CCGAGGGGTATGCCTCCCCATATGCAGAGAATGCCTGGCTTTACTGGTATGATGAATCCAGAAATGGAAGGTCCCCCA---------------AGACCTGGAATGGGTTGGCCCGATGACATGCCTCCTCGTATGGGAGATGCTAGAGGCTTCCCTGGTGGACCTGGAGCAATGTTT---
------GCTGGTCCTGGTGGTCGCGGTGAACGTTTTCCGAATCCTCAGTCCGTCCAAGAAGCGATGTTTCACCAAGGTATGGGTGGAGAGAAGGGT------ATTCCTCCTGGGATGATGATGGACATGCAGAGAATGATGGGGCAC---AAAGAGGAGATGGAACCTGGTAACGGTATG
GGT---ATATTTCCCAGGATGCCTGGTGATGGTCCTATGAGTCCATCATCCAGGCTTCAGGCAATAGGA------GGAAGAGAAATGGGCCCT------GAATTCGGCATGGGGCCCGGCCCA---------------GCACCAGGAGCACAT------ATTCATCCTTCCAAATTA---
CGAGAC---CCAGGAATGAACATGAGTCCCGATGAGATGATGAGAATGAGAGGTGGAGGTGGACCGCCAATGGAGAACATGGGTCCGCAGGGAAGGCCCATGCAGGGCCCTCCTTTCCCTGAGCAGGCACAACCTGGGGACTTTCCTCTGGGGCCTGGGCGT---CCATTTCCAGGG---
------------GGTCCTGGAGGGATGCGAGGTCCACAT------GGAGACCAGTCCTTTGGTCCAGAGCACAGA---------TCTACACCAACAGGAGGTAATGGT---CGAATCAACCATCTTCCT------------------------------------------------TCT
GCCGGAGGCCCTTCACAAGGTCAGCGG------GGCCGAAAACCAGCAGACCTGAATGTCCAAGCAGGAGGC---GGGAACTCTCCAAGTGTCAACCCTCTTAAATCTCCTCCTCTAAGGCAGGTTCAGTCCCCCATGATGGGCTCACCATCTGGAAACCTTAAATCCCCCCAGACTCCA
TCCCAGCTGGCTGGTATGCTCACTGGTCCCACAGGTCCCACTGCCCCTTCAGCTCCACCATCGTCAGCACCAATGAAGTCCCCCCACTCTATGATG---GGATCAGCTGGGGCTTCACCAGTTCATATGAGATCTCCCTCACTCCCTAACCCCTCCCCAGGATGGGCTTCTTCACCAAAA
CCACCAATGCAGAGTCCTGGAGTTCCTCCCCAGGGAGGAAAGCCTCCCCTTAGCATCACCTCGCCGAATAGGATGGGAGCCATGGACCGTGGC---AATGGTCCTCCTTCT---GCACCTCCTTCATCAGGGGCT---CCATCTGGCTCC---------------------------ATG
TCTCTT---------------CCAGGCAACGTCCCATCTGGCAGTCCGTACACCATACCCCCCGAGCCAACCCTTTCCCAGAACCCTCTCTCCATCATGATGTCACGTATGTCCAAGTTTGCCATGCCCAGCTCCACCCCGCTCTACCATGATGCCATTAAGACTGTTGCCAGCTCTGAT
GATGACTCACCACCTGCTCGCTCGCCTAACCTACCATCAGTAAACAATAAC------GGTACCACAATGAATCAT---CAAGGCAACCCTCGTATGATGGGACCAGGCAACGCTGGACCCATGTCTGCCCTCAGCCCTCTGGGAATGAATCCGATGGGATCGCAGCCT---CTATCCCAT
GGCATGCCCCCACAAATGCCCTCTCCCAATGCT------CCGAAT---------------------ATGGGTTCAGGT---ATGATA---CCTCATGGCATGATGATACCGCCAAAT---CAAGACCCTGGGATGGGAAACCCTCAAATGATGCCCCAGGGACGCATGGGTTACCCTCAC
CGAAGTCAGGCATACCCCCTCACCCAGTCCCCGTCGCAGCAAGGCCCTTTCTCCCCACACAATGGCCCTGGTCCTCAAGGT---TTTCCAGGCCAT------GGCTTCCAGGGAGAA---GGTGGTCCTATGGGGGGACGGATGGGG------AGCATGCCTCAT---GGGGGAGGGGGT
GATGGAAGTATGTGCAAGCCCAACACGCCCGGAGGACCAGAGTTTAACAACATGCAAGGTGGGTTCAGTGACGCAGATCTTCACGAAGTCATGCGGCCAGGGGCGTCTGGGATTCCCGAGTTTGACCTGTCCAGGATAATCCCATCGGAGAAGCCAAGCCAGACTCTTTCTTACTTTCCA
CGA------------------------------GGTGGAGGAGATAACCCCGGAGTAAAACCGCCACACCCATCTGGCTTCCCA------------ATGCAGGGCATGATGGGCGATGCCCCTCCGAGGATGGGGATGTCCATGCAGGGAATGGGGGGGATGCCCGGGGGTCCTGGT---
GGTGGAATGGGCCCCCAAGATATGCCAATGGGAAACCCGGCTCACAACTCCATGCGGCCACCGGGATTCATGGGTCAAGGCATGATGGGCCCCCAGCACAGGATGATGTCACCTGGGGGTCCGGCA---------------------------------GGAATGATGCAGGGG------
AGA---CAAATG---GCTCACCCTGGACCTGGTGGGTCACCCAACATGATGATGTCACTGCAAGGCATGGGTGGCCCCCCACAGCAGACAATGATGATGGGGGGGCAGATGAGGCCACGC------------GATATGGACATGGGGTTCAGTCCGGGCCCTGGA---------------
ATGTTC
>anchovy.25335_ANCH
------------------------------------------------------------------------------------------------------------------------------------------------------------------------------------
------------------------------------------------------------------------------------------------------------------------------------------------------------------------------------
------------------------------------------------------------------------------------GGAGGAGGAGGAGGAGGAGGG------------------------------------------------------------GGTCCG---------
------------GGCTTGAAGAACGGCCAGGGCCTGAACGCAGGGTCC------AAGGTGAAGTTAAAGAGGGAGCGCAGCACCTCGCTGGAGAGCTTCAACGAGCCGCGCGACGCCGGCACGCCCAACGCAGACGGGGAGCCGCGAGGGAAA---------GAA---GGGAGTCGGGCG
AAGCGCATGTGTGTGTCGGAGCGGCGGCAGCCCTACAGCGGAGCAGACTGGTGCTCAGGCGGAGAGAGCGATGAGGACGAACAGGGCTTCTACAACTGCACCCCGGGGGACATGAAGCCCCAGGACCCCAGCTCCCACCCGGCCTCCAACCCGGCCCTCAGCCGCTCCTCCACGCCTTCC
CACAATGCCATGGGCAGCCAG------------AGCCTCCCCAACGACCCCAATGCCGGCCACAAACCC------AAAAAGGTCTACGTGTTCACCACAGACATGGCAAACAAAGCTGCAGACGCAGTAGTGACCGGACATGCAGACAGCATCATCGCTTACCACATGAAGAACATCTCC
AAC---AAGGGGGACAAGACACATCTACTGTTGAACAATCAGAGT------GGGCCCCTGCGGAAC------------GACGGGAAGCCCCAGCAAGGGCCTGGCATGGGGCCCCAGGATCAGAAGCCCCCG------------------------------------------------
---------------------CAGCAGTCCCCCTTCCAGCAGTCCCAGCCCCCGGTAGGCCAGGGGCCCAAGGGTCCCGGCGGCCTCCCCCAGGACGGAGCTCCGTCGGCGGGCATGGACTCCAAGAGCCTCCCCAGCAGCAGCCCCCGCAACCCCACC---CCCCACGACAGG------
---------ACGCCGGGCAGCCAGACCCCC---------TGT---TCCCCAGGAGCCGGTCCG---------CAGGGCTTCCCCAACATGGACGGCCCCAAGGGGATGGACCCGAAGCTC------------------------------CTGCCCCCGGACATGATGCCGGGCATGGGG
GAGAACTCGGGCTCCGAGGGGCTCTCCCAGGAGCAGCTGGAGCACCGGGCGCGCTCTCTGCAGACGCTGCGCGACATCCAGCGCATGCTGTTTCCCGATGACAAGGACATGGGAGGCATGGGCCAGGGCAACATGCCGGGCGGGCCCCAGCCTCCCGGTCACCCCGGCATGATGGAAGGG
GGGCCC---------------------------AAGAAGATGGAGCAGGGCCCCCTGCAGGCCATGATGGCTCAGTCCCAGAGCCTGGGCAAGCCCGGAGGTCCTGGGGGT---CGGCCGGATGGGCCCCCCTTCGGCCCCGGA---------------ATGCCCCGCGACATG---CCC
TTCTCCCCAGACGAGCTG------------GGGCCTATGCCACCTGGCCCC------ATGAACTCCCACCCCGGAGGGCCAGGGGGC---GAGCAAGGGGACCACCTGACCCCCGAGCAGATGGCATGGCTCAAGCTCCAACAGGAGTTCTACGAGGAGAAGAAACGCAAGCAAGAGCAG
ATG---CACAGGTCCATGGGAGATCCCATGATGCTGCAC------GGTCCGCGGGGCCCCATGATGCGCGGCCCTCCCCCGCCCTACCAGATGAACCCTGGCGAGGTGTGGGGG---CCCGGCGGCCCC---GAGCCCTTCCCCGACCAGATGGGCATGGGG------------------
CCCCGCGGCATGCCGCCACACATGCAGCGCATGCCC---TTCCCCGGCATGATGAACCCGGACATGGACGGAGGCCCCAACCCCATGGGGCCGCGGCCGGGCATGAACTGGCCCGACGAGATG---GCCAAGATGGGCGACGGCCGAGGGTTCCCGCCGGGACAGGGG---ATGTTCCCG
GGCCCCGGCGGACCCGGAGGCAGGGTGGAGAGGTTTCCCAACCCCCAGGCCGTTCAGGAGGCCATGTTCCAACAAGGGATGGCGGACAAATCAGGAATGGGAATGCCGCCGGGAATGATGATGGAC------CGGATGATGGGGCACCCCAGACCCGGGATGGACCCCACCAACGGGCAG
GGCGGCATGTTTCCCAGGATGCCCGGCGAGGGGCCCATGAGCCCCGCCTCCCGCATGGAGTTCATGAAGAGCCTGGGCCGGGAGATGGGCCCGGGGCCCGAGTTCGGCATGGGTCCGGGGGGCCCC---------ATGGGTCCAGGCCCCAACCCCGGCATGATGGTGGGTAAGATGGGA
CGCGATGGGCCGCCCATGAGCCTGAGTCCGGAGGAGATGATGAAGATGAGG---GGGGGCCCTCCAGGTCCCGACGGCATGGGGCCCCAGCAGAAGATGCTCCAGGGCCCGCCCTTTCAAGACCAG------CCGGGAGACTTCAACATGGGGCCCAACAGAGGCCCGTTCCCTGGCCAG
CCTGGTCCGCAGGGCCCCGGTGGCATGCGAGGCGTCAGGATGCCCGGAGACATGCCTTTCCCCCCCGACCAGCGGCCCAACTCT------------GGCCCCAACGGCGGCCGTCTGAGTCACATGCCCCCGCACCCTCAAAACCAGCCACCCAACCAGGGCCAAGGCCCCGGCCCCAAC
TCCATG---------CCCAACCAGCGGGGCATGGGCCGCAAGCCGGCCGAGCTCAGCATCCAGGCCGGCCAAGGAGTGCACTCCCCGGGCGGCAACCCCCTCAAGTCCCCCATCATGAGGCAAGTCCAGTCGCCCATGCTCGGCTCCCCGTCGGGGGCCCTCAAGTCGCCCCAGACCCCC
TCCCAGCTGGCCGGCATGCTGCAGGGACCCTCCGCGTCGGCCGTGGCGGCGGCA------------GCGTCCATCAAGTCTCCG---ACCATGATGGTGGGCTCGGCGGGGGCGTCCCCTGTCCACATGAAGTCCCCCTCGCTTCCCGTGCCCTCGCCCGGCTGGACGTCCTCCCCCAAG
CCCCCCATGCAGAGCCCAGGGATC---CCCCAGAACAACAAG---CAACTCAGCATGACCTCTCCCAACATGATGAGCAATGTAGAGCAAGGTGGCAACGGTCCTCCCTCGGGCGCTCCTCCCAGCTCCACGGCGGGGCCTAGCGGCGGCGGCGGTGGTGGTCCCCCGGGCGGCTCCATG
TCCCTGCCCCCCGGCGCCGGTCCCGGCAGTCTTCCGTCCAACAGCCCCTACGGCATCCCGCCGGAGCCCACGCTGCCCCAGAATCCCCTGTCCATCATGATGTCGCGCATGTCCAAGTTCGCCATGCCCAGCTCCACGCCGCTCTACCACGACGCCATCAAGACCGTGGCCAGCTCCGAC
GACGACTCACCGCCCGCACGCTCGCCCAACCTGCCCTCGCTCAACAACAACCCGCCAGGAATGGGTCCCAACCACCACCAGGGCCACCCGCGCATGATGGTACCCAGTTCGGGCGGCCCCATGCCAGCGCTGAGCCCCATGGGCATGAACACTATGGGCTCCCAGCCC---CTCAGCCAC
GGCATGCCCAACCAGATGCCCTCGCCCAACCCCATGGGCCCCAACATGGGCCCCCACCCCGGCGCCATGGGTCCCGGCGGCATGATGGGGCCCCATGGTATGATGATGCAGCCGGGCGGCCCCGAGCCTGGCATGGGCAACAACCAGATGGTA---CAAGGCAGGATGGGCTTCCCCCAG
CGCGGCCAGGGCTTCCCACCGGGCCAGTCCCCGCCTCACCAGGGCCCCTTC---GCTCACAACGGCCCCGGCCCCCAGGGCCCCTTCCCC---CACGGCATGGGCTTCCAGGGCGACGGCGGCGGGCCCATG---GGCAGGATGGGGGGTCCCAACATGCCCCACCCGGGGCCCGGCGGA
GACCCGGGCATGTGCAAGCCCGGCGGACCCGACAAC------TTCGGCGGCATGCCGGGGGTGTTCAACGACGCAGACCTGCATGAGGTCATTCGCCCTGGAGCCACCGGCATCCCCGAGTTCGACCTGTCCCGCATCATCCCCTCGGAAAAGCCCAGCCAGACACTCTCCTACTTCCCC
CGGGGGCCCGGAGGAGGTGGCGGAGGAGGCGGA---GGCGGGGAGGGTCCCGGT---AAACCACCCCACCCCTCGGGTCCCGTC---TTCCAGCAGATGCAGGGGATGATGGGCGAGGGCAACCCCAGGATGGGGATCCCGATGCAAGGCATGGGA---------GGCCCGGGAGGCCCC
GGCCACATGGGGCCCCAGGACATGGGCATGGGCAACCCCGGACACAACCCCATGCGGCCCCCGGGCTTCATGAACCAAGGCATGATGGGACCTCAGCATCGCATGATGTCGCCAGGACAGCCCGGCATGCCGGGACAGCCGGGGATGATGGGAGGGCCCGGCATGATGCCGGGGAAAGAG
CGGGGCCCAATGTACAGCCACCCGGGCCCCGTGGGGTCCCCCAACATGATGATGTCCTTACACGGCATGGGGGGG---CCCCAGCAGACTATGATGATGTCCCCTCAAATGAGGCCCAGAGGCATGGGCTCCGATATGGGCATGGGCTTTAACCCAGGGCCCGGG---------------
ATGTTC
>ENSTRUP00000030622_TRUB
------------------------------------------------------------------------------------------------------------------------------------------------------------------------------------
------------------------------------------------------------------------------------------------------------------ATGCACTCCAAT------AGGCTGAAGAACTCCCCGTCCACCAACACTCAGAGAGTCAGCCCTAAA
CCTAAGACGGAGGCCATGGTACGCTCACCTCCTGTCATGTCCCCCTCCACTGCCACCCAGATGGACTCTAAAATACCCAATCAGGGCAAACCAGGGAGCACTGGCAGCCAATCACAGCTCTCACCGTGTGACCCTAAGACCCTGGGT------------GCCAAAGGGGCTCAGAATGTA
CCAGGAGGAATGGGGCTGAAGAATGGTCAGGGTTTGACTTCTGGGCCAAGTTCCAAGGTTAAAGTCAAAAGGGAGAGAAGCACCTCAGTGGAATCATTT---GATCAGCCAGAGAGTGGAACGTCCACCACTGAG------GAT------AAAGCATCTGCAGAC---AGCAGCAGGGTG
AAGAGGATGTGTGTGGCAGAGAGGAGGCAGCCGTACAGTGGAGCTGACTGGTGCTCTGGGGGCGAAAGTGACGAGGACGACAAAGGATTCTTTAACTGCAACTCCAGTGACGTGAAGCCCCAGGACTCAGTCACACATTCTACCTCCAATCCTGGTCTCAGTCGCTCCTCTACACCATCC
CATAATACACTGGGAAGCCAGAACCTCCTACTGGGTCCGAAAACA------------------------GGCTCCAAACTCGTTTATGTGTTCACCACAGAGATGGCCAACAAGGCAGCTGATGCAGTTCTTACTGGCCTTACAGAAAACATCATTGCCTTCCACATGAAAAATATCTCC
AAC---AGCAAGGACAAAGCTCACCTTCTCTTGAACAATGCAGCA------AGCGCCCTCCGAAAT------------GACTCTAAGCCTCCT---------------------------CAACAGCCTCCCTCTCACACCCAAGACCAGAGTCACCAGCCAGGTTCCAAACCGTCCCTA
ACTGGCTTA---------------GCTGATTCTGCCCCGTCTCAACCTTCCAAT------CAAGGGAACCAG---TCCAGTGTTCCTCCACAGGAAGGATCATCCTCTTCAGGCATGGAATCCAAAAACCTTCCTGGCTGTAGCCCAAGCAACAATACAACCCAAGTCGATCAG------
---------ACTCCTGTCAACCAAGCTGACACGGGCCTTAAT---CCCCAAACGGCAGGAGAA---GCTGGCCAAGGT------------GGAGGTCCTGGTGGA------GCAGGTCTGACACCGCAGCAGCAGCAACAACAGCAGCAGCTGGCACAGGAGTTGTTA---AACATCGAA
GCAAAC------ACCGAGGGTCTGTCTCAAGAACAGCTGGAGCATCGCCAACGCTCATTGCAGACTTTGCGAGATATTCAGCGCATGCTCTTCCCAGATGACCGTGAT---------------------------------GCCCCA---CCACCTGGG---CCTCCACAGTCCCATGGT
GGCCCTCATGATGGCGGCCCTGACGGTGCACCTCGTCGACCTGAGCAAGGGCCCTTGCAGGCTATGATGGCACAATCTCAGAGTCTTGGACCGCCAGGTGGGCCTGGCCAACCTCGTCCACAAGGTCCACCCTTTGGCCCACCTCAT------------GGTCCAAGAGATATGCAGCCA
TTTCCACCAGACGAAATG------------GGTGCA------------------------------CACATGGGAGGACCAGGAGGATGTGGAGAAGGAGACCAAATGACCCCAGAACAGGTAGCTTGGTTGAAGTTGCAGCAGGAATTTTTTGAAGAGAAGCGGAAAAAACAGGAA---
ATGCAACACCGTACGCTTCCACCAGACATGATGATGCACCCACACGGCCCACGCGGT---ATGATGCGAGGCCCTCCACCTCCCTATCAGATGGGCCCAGGGGAAATATGGGGAGGACCAGGTGGTCCACCAGAGCACTACCCAGAACGCATAGGGATGGGCCCTGGT------------
CCACGGGGTATGCCTCCCCATATGCAGAGGATGCCTGGCTTTTCCGGAATGATCAATCCTGAAATGGAGGGACCCCCA---------------AGACCTGGAATGGGTTGGCCTGATGACATGCCTCCTCGGATGGGAGATGCAAGAGGCTTTCCTGGGGGACCTGCAGCAATGTTT---
------GCTGGTCCCGGTGGTCGCGGTGAACGTTTCCCAAATCCTCAGTCCGTCCAAGAAGCGATGTTTCACCAAGGTATGGGTGGAGAAAAAGGC------ATCCCTCCTGGGATGATGATGGACATGCAACGAATGATGGGACACCAAAGAGGTGGAATGGAACCTGGCAATGGTATG
GGT---ATATTTCCCAGGATGCCTGGTGATGGTCCTATGAGTCCATCCTCCCGGCTTCAGGGAATAGGA------GGAAGAGAAATGGGCCCC------GAATTTGGCATGGGGCCTGGCCCA---------------GCACCAGGTGCACAC------ATTCATCCTTCCAAATTA---
CGAGAT---CCAGGAATGAACATGAGTCCTGATGAAATAATGAGAATGAGAGCTGGAGGAGGACCTCCAATGGAGAACATGGGCCCTCAAGGACGGCCCATGCAAGGCCCTCCTTTTCCTGAACAGACACAACCAGGAGACTTTCCTATGGGGCCTGGACGT---CCATTTCCAGGG---
------------GGTCCTGGGGGGATGCGAGGTCCACAT------GGAGATCAGTCCTTTGGTCCAGAGCACAGA---------TCGACACCAACAGGAGGTAATGGG---CGCATCAACCACCTTCCT------------------------------------------------TCG
GCTGGCGGCCCTTCACAAGGTCAGCGA------GGCCGTAAACCAGCAGACCTGAATGTCCAAGCAGGAGGT---GGGAACTCTCCAAGTGTCAACCCTCTTAAGTCTCCTCCTCTAAGGCAAGTTCAGTCCCCCATGATGGGCTCACCATCAGGAAATCTTAAATCCCCCCAGACTCCG
TCCCAGCTGGCTGGTATGCTCACTGGTCCTACAGGTCCCACTGCCCCTTCAGCTCCACCAGCTTCAGCACCAATGAAGTCCCCCCACTCTATGATG---GGATCAGCTGGGGCTTCACCAGTTCATATGAGATCTCCCTCACTTCCTAACCCCTCCCCAGGATGGGCTTCATCACCAAAA
CCACCCATGCAAAGTCCTGGAGTTCCTCCTCAGAGTGGAAAGCCCCCCCTTAGCATCACCTCCCCAAACAGGATGGGAGGCATGGAGCAAGGTGGGAATGGTCCTCCCTCT---GCACCTCCTTCATCAGGAGCT---CCATCCGGCTCC---------------------------ATG
TCTCTT---------------CCAGGCAACGTCCCGTCTGGCAGTCCGTACACCATACCCCCTGAGCCAACCCTTTCCCAGAACCCTCTCTCCATCATGATGTCACGTATGTCCAAATTCGCAATGCCCAGCTCCACCCCGCTCTACCATGATGCCATTAAGACTGTCGCCAGCTCTGAT
GATGACTCACCCCCTGCTCGCTCACCTAACCTACCATCAGTAAACAATAAC------GGTACTGCTATGAATCAT---CAAGGTAATCCTCGTATGATGGGACCAGGAAATGCTGGCCCCATGTCTGGCCNN---------GGTATGAATCCAATGGGATCTCAGCCTCTCNNNTCCCAT
GGCATGCCCCCACAGATGCCCTCTCCCAATGCC------CCTAAT---------------------ATGGGTTCAGGG---TAT---------GAAGGCATGATGATACCACCAAAT---CAAGACCCTGGTATGGGAAACCCTCAAATGATGCCCCAGGGACGCATGGGTTACCCTCAC
CGAAGTCAGGCGTACCCCCTCACCCAGTCCCCTTCACAGCAAGGACCTTTCTCCCCACACAATGGCCCTGGTCCTCAAGGT---TTTCCAGGCCATCCCATGGGCTTCCAGGGAGAA---GGTGGTCCTATGGGGGGACGGATGGGG------AACATGCCTCAT---GGGGGAGGGGGT
GATGGAAGTATGTGCAAACCCAACACGCCCGGAGGGCCAGAGTTTAACAACATGCAAGGTGGGTTCAGCGACGCAGACCTTCATGAAGTTATGCGGCCGGGGGCATCTGGAATTCCCGAGTTTGATCTTTCCAGAATAATCCCTTCAGAGAAGCCCAGCCAGACTCTTTCGTACTTTCCT
CGA------------------------------GGCGGAGGAGAAAATCCGGGGGTTAAACCGCCACACCCGTCTGGTTTCCCA------------ATGCAGGGAATGATGGGCGATGCCCCTCCAAGGATGGGGATGTCCATGCAGGGAATGGGAGGGATGCCAGGGGGCCCTGGT---
GGTGGAATGGGTCCCCAAGATATGCCAATGGGAAACCCAGGTCACAACTCCATGCGGCCACCAGGATTCATGGGTCAAGGCATGATGGGCCCCCAGCACAGGATGATGTCCCCTGGGGGTCCAGGA---------------------------------GGAATGATGCAGGGG------
AGA---CAAATG---GCTCATCCTGGACCTGGCGGGTCACCTAATATGATGATGTCACTGCAAGGCATGGGTGGCCCCCCACAGCAGACAATGATGATGGGGGGGCAGATGAGGCCACGC------------GATATGGACATGGGGTTCAGTCCGGGCCCTGGA---------------
ATGTTC
>ENSDARP00000053283_DRER
ATGCTGGAGGTGCAGGAGGAGAGACCAGCAGCAGCAGCAGCGACGGCCACGGCAAACACCGCAGCAACCGGAACCACAGGAAACGCTTCAGGCAGGAAGGAGAGGGCCAAAGAACGGCAAGAGGAGGGCCAGGACTGCAGCAGCCCTGTCGCAACCCCCAATACCGGGCCCCGGAGCACC
CGGGCCAAAGCTACGCCCACCGCTACACACACACACTCCCACACGCACACACACACCCCCAGTCCCCACCAGCACTCTACTGCTCCTGCCTCTGTCGCACTGGGACTGACGTCAATGCATTCCAGCAACCCCAAAGTGAGGAACTCTCCATCGGCTAACACTCAGAGC---AGTCCGAAA
TCCAAGCAGGAGGCCATGGTGAGGTCGCCACCCGTGATGTCCCCCTCCAGCGCCGCACAGATGGACTCCAAACTGCCCAACCAGGGAAAACAAGGGGGCGCTGGCAGCCAATCACAGCCGTCTCCCTGTGACCCCAAGTCATTGAGTGGAAGCCACACACCCAAAGGTCCCCAAGTCCCC
ATAGGGAGCATGGGACTCAAAAATGGACAAGGCCTGAGTTCAGGCAATGGGGCGAAAGGCAAGATTAAGAGAGAGAGAAGCACTTCAGTGGAGTCATTC---GAACAAAGGGATACAGGAACGCCGAGCAATGAAGGGGACCAG------AAA---------GAAATAGGCAGTAGAGCG
AAAAGGTTATGTGTTGGAGAGCGACGGTTGCCCTACAGTGGTGCAGATTGGTGTTCGGGTGGAGAAAGTGATGAAGATGACCCAGGATTCTTCAACTGTAACTCCGCTGACATAAAGCCA---GATCCAGGT---------------------GCTCTTTCT---GCCTCTACACCAACC
CACAATACAGTCGGAGCACAG------------AGC------ACAGAATTAGGGAGTGGGCAGAAACCAGGGTCAAAAGTTGTTTATGTCTTCACCACAGAGATGGCCAACAAGGCAGCAGATGCTGTCATAACGGGGCATGTAGACAACATCATCACATACCACATGAATAATATTTCT
AACGGCAAGGGTGGAAAGCCCCAACTCCCCCTGAACAATCAGATT------GGCTCCCTCAGAAGT------------GACCCCAAA---CAACAAGGAGTT---------CCGTCCCAGCAACAGCCCTCATCTCACTCTGGTGATCAGAACCACCAAGCAGCCTCTAAAGTAGCGCAG
TCAGGCCAGCAGCAACAACCTCAAGCGCAACCCACCCAACCTCAGCAGCCAACA------CAGGGGGCAAAA---CCAAATAGCCTCCCTCCAGACAATGCACCTTCAGCTGGTATGGACTCTAAGAGCCTCCCCAGCAGTAGCCCACAGGATGGTGCTGGATCCCATGACAGTAGCAAC
TCTGCAGGAACACCTGGTAGCCAGACCTCT---------AACCAGCCCCCCAATGCAGGCCCTCCA------CAAAACTTCCCATCTCTCGATCTACCTAAAGGTATGGATGCTAAGCTCACAGCTCAACAC---------CACCAGCAGTTGGCACACGAAATCATGTCTAGCATGGGG
GACAAC------CCTGAGGGCCTTTCCCAAGAGCAACTTGAACACCGGGAACGTTCTTTACAGACTTTACGTGATATACAGCGTATGCTCTTTCCGGATGACAAAGACATGGCTGCAATGGGTCAAGGAAACATG---GGTGGACCT---CCTCCTGGT---GCTGTAATGATGGAAGGA
GGACCG---------------------------AAGAAAACAGAACAGGGGCCTCTTCAAGCCATGATGGCCCAGTCACAAAGTCTTGGGAAGCCAGGTGGTCCAGGAGGACCACGTCCGGATGGTCCTCCCTTTGGTCCACCT---------------GGTCCTAGAGACATG---CCA
TTTTCTCCAGATGATCTT------------GGACCCCCTCCACCAGGTCCAGGTCCTATGAATTCACATCCAGGTGGA------------GAGCACGGAGACCATATGACTCCAGAGCAAATGGCCTGGCTAAAATTGCAGCAAGAGTTTTATGAGGAGAAGAAGCGCAAACAGGAACAA
ATGCAGCACAGACCAATGGGAGAC---ATGATGCTCCATCAGGGTGGACCTAGAGGA---ATGATGCGCGGCCCACCACCACCCTACCAACTAAATCCTGGAGAGGTGTGGGGC---CCTGGAGGTCCT---GAACCTTTCCCTGACCAAATGAACATGGGC------------------
CCCAGAGGGATGCATCCTCACATGCAGAGAATGCCTGGCTTTCCTGGTATGATGAACCCTGATATGGAGGGAGGTCCCAATGCTATG---CCCAGACCTGGAATGAACTGGCCTGATGATATG---CCCAAAATGGGAGATGGGAGAGGATTCCCTCCTGGGCAAGGC---ATGTTT---
------GGAGGTCCTGGTGGAAGGGTGGAAAGGTTTCCAAATCCACAGTCCGTACAGGAAGCAATGTTCCATCAGGGTATGGGTGATAAACAAGGCATGGGTATGCCACCTGGCATGATGATGGAGATGAATCGAATGATGGGTAATCAAAGACCC---ATGGACCCTGGCAATGGAGGT
GGGATGATGTTTCCCAGAATGCCAGGTGATGGTCCTATGAGCCCCACTTCGAGAATGGAGTTTGTAAAAGGTCTTGGCCAAAGCAGGGGT---------GAATTTGGAATGGGACCTGGAAACCTCAATGTAAACATGGGCCCTAGCCCTCAG------ATGATGCCCCCTAAGATG---
AGAGAA---TCACAAATGAGTCTTAGCCCAGAAGAAATTATGAAGATGAGACAAGGTGGAGGTCCAATGCCTGATGGTGTGGTTCCTTCACAGAGAATGATGCAGGGGCCTCCTTTCCCTGACCAGCCTCATCCAGGAGACCTCAACATGGGTCCCAACCGA---CAATTCCCTGGCATT
---GGTCCCCAAGGTCCTGGCAATCCAAGAGGTCCCCGA------GGCGAACCACCCTTTGGACCTGATCAAAGA---------------------GGAGGTAATGGT---CGTCTTAGCCACATGCCTCCTTTACCACCGAACCAG------------------------GGTCCCAAT
AGCTCAGGGCCTCCTCCAGGTCAGAGAAATGTGAGTCGTAAGCCCTCAGACCTGAACGTCCAGTCTGGCCCT---GCTAACTCGCCCAATGTTAACCCTCTAAAGTCACCAACACTACGGCAGGTTCAGTCACCAATGCTGGGCTCACCATCAGGTAATCTCAAATCTCCACAGACACCG
TCCCAGCTGGCTGGTATGCTTAGTGGGCCATCAGCTGCAGCAGTAGCAGCAGCG------------GCAGCCATTAAATCTCCT---CCCATGATG---GGCTCAGCAGGGGCATCTCCCGTCCATATGAAGTCTCCCTCGCTTCCTGCCCCCTCCCCAGGCTGGACATCATCACCCAAG
CCACCCATGCAAAGCCCAGGAATT---CCCCAGAACAACAAGCCTCCCCTTAGCATGACGTCACCAAATATGATGGGCGGTGTAGAGCAAGGTGGTAATGTTCCTCCTTCA---GCTCCTCCTTCCAGTTCCTCCAGCCAGCCAGGTGGC---------------------------ATG
AACGTG---------------CCAGGAAGTCTTCCATCCAGCAGTCCTTACACCATGCCCCCGGAGCCAACGCTATCCCAAAATCCTCTTTCCATCATGATGTCCCGAATGTCCAAGTTTGCCATGCCTAGTTCTACACCCCTCTACCATGATGCAATCAAAACCGTAGCCAGCTCTGAT
GATGACTCGCCTCCTGCTCGATCGCCAAATCTGCCGTCTATGAACAACAGCATGCCTGGTATGGGTGTAAACCATCACCCAGGTCATCCTCGAATGATGACGCCCAATTCTTCTGGTCCCATGCCTTCCCTCAGCCCGATGGGGATGAGCGCTATGGGCTCTCAGCCT---CTTTCCCAT
GGTATGCCAAACCAGCTTCCCTCGCCCAATCCCATGGGCCCAAATATGCCTCCTCACTCTGGGCCTATGGGTCCAGGC---ATGATG---CCTCATGGTATGATGATGAATCCAGTCTCCCAAGATCCTGTTATGGGCAACAACCAGATGATGTCACAGGGCCGTATGGGTCTTTCTCAT
CGAGGACAGGGCTTCCCTCCTGGTCAGTCACCTCCACAGCAGGTCCCTTTC---CCTCATAATGGTCCTGGCCACCAGGGCGGCTTCCCT---CATGGAATGGGTTTCCAGGGAGAA---GGGGGCCCACTG---GGCAGGATGGGC------AATATGCCTCAC---GGGCCTGGTGTT
GAGCCAGGCATGTGTAAACCTAACACTCCAGGCGGCCAGGAGTTCAATAACATGCCGGGTGTCTTCGGTGATTCAGATCTACATGAGGTCATGCGACCAGGAGCTTCGGGTATCCCAGAGTTTGACCTCTCTCGAATTATCCCTTCTGAAAAGCCTAGCCAGACTTTGTCCTACTTCCCT
CGT---------------------------------GGTGGGGATGCCCCTGGTGGGAAGCCACCACACCCGTCTGGGCCTCCTGGTTTTGCCCAAATGCAGGGGATGATGGGTGAGGGAAATCCAAGGATGGGCCTACCCATGCAGGGAATGGGT---------GGTCCTCCTGGCCCT
GGACATATGGGACCACAGGACATGCCCATGGGTAATCCAGGCCACAATCCCATGAGACCACCTGGTTTCATGGGTCAGGGTATGATGGGGCCACAGCACAGGATGTTGTCTCCTGGACAG---------------CAACCAGGAATGATGGGAGGCCCTGGAATGATGCAGGGAAAGGAA
AGG---CCGATGTACAACCACCCCGGCCCAGTTGGCTCTCCTAACATGATGATGTCACTACAAGGGATGAGCGGT---CCTCAGCAGACTATGATGATGCCTTCTCAGATGAGGCCTCGAGGAATGGCAGCAGATATGGGCATGGGATTTAACCCTGGCCCAGGGAACCCGGGGAATTTA
ATGTTT
>ENSGACP00000004831_GACU
------------------------------------------------------------------------------------------------------------------------------------------------------------------------------------
------------------------------------------------------------------------------------------------------------------ATGCACTCCAAT------AGGCTAAAGAACTCCCCGTCCACCAACACGCAGAGC---AGCCCTAAA
CCTAAGACGGAGGCCATGGTACGCTCACCTCCCGTCATGTCCCCCTCCACCGCCACCCAGATAGACTCTAAAATGCCCAATCAGGGTAAACCTGGGAGCACTGGCAGCCAATCACAGGCCTCGCCCTGCGACCCCAAGACCCTGGGT------------TCCAAAGGGGCTTCGAATATG
ACCGGCGGCATGGGGCTGAAGAATGGCCAGGGTCTGACCTCTGGCCCGAGCTCCAAGGTTAAAGTCAAAAGGGAGAGAAGCACCTCAGTAGAGTCGTTT---GAACAGCCAGAGAGTGGCACACCCACCAGTGAG------GAA------AAA---------GAC---AGCAGCAGGGTG
AAGAGGATGTGCGTGGCAGAGAGGAGGCAGCCGTACAGTGGAGCCGACTGGTGCTCTGGGGGAGAAAGTGACGAAGATGACAAAGGATTCTTCAACTGCAACTCCAGTGACGTGAAGCCCCAGGACTCTGTCACACATTCTACCTCCAATGCCGGACTCAGTCGTTCCTCCACGCCCTCC
CATAATGCACTGGGAGGCCAA------------GGCTCGACGACGGAACCTGCGAGTGGCCAGAAACCAGGCACAAAATTTGTTTATGTCTTCACCACGGAGATGGCTAACAAGGCGGCTGATTCAGTTCTAACTGGCCACACAGAAAACATAATTGCCTTCCACATGAAGAACATCTCC
AAC---AGCAAGGACAAAGCTCACCTCCTGCTGAACAATGCAGCA------AACGCCCTTCGAAAT------------GACTCCAAGGCTCCC---------------------------CAGCAGCCCCCGTCCCACGCTCAAGATCAGAGCCACCAGCCCGGATCCAAACCGTCCTTA
ACTGGCATG---------------GCAGAGCCAACCACACCCCAGCCTTCCAAC------CAAGGGAACCAA---TCTGGTGTTCTTCCGCAGGAAGGGTCATCCTCTGCAGGCATGGAATCCAAAAATCTTCCCGGCAGTAGCCCCAGTAATGCTGCTGCCCCAGGTGACCAG------
---------GCCCCCATCGCCCTACCTGAGGCAGGCCTCAAC---CCTCAAGCAGCAATTGAG---GGAGGGCAAGGT------------GGAGGCTCTGGTGGT------TCTGGTCTGACACCCCAG------------------------------GAGCTGCTG---AACATGGAG
GCCAAC------ACAGAGTGTCTGTCACAAGAACAGTTGGAGCACCGCCAGCGCTCCCTACAGACCTTGCGAGATATTCAGCGCATGCTTTTCCCAGATGATCGGGAT---------------------------------GCTCCA---CCAGCTGTG---CCCCCACAGTCCCATGGT
GGGCCCCACGATGGAGGCCCTGATGGTGCACCCCGAAGGTCCGAGCAGGGTCCCTTACAGGCCATGATGGCGCAGTCTCAGAGTCTCGGACCGCCCGGCGGGCCAGGGGGACCCCGCCCACAAGGTCCACCCTTTGGCCCACCCCATGGCCCACCCCATGGTCCCAGGGACATGCCCCCA
TTTCCGCAAGATGAGATG------------GGGGCG------------------------------CACATGGGGGGTCCAGGGGGCTGTGGAGAGGGAGATCAGATGACGCCAGAACAGGTGGCTTGGTTGAAGCTACAGCAGGAGTTTTATGAGGAGAAGAGGAAGAAGCAAGAA---
ATGCAGCACCGCCCCCTCCCTCCGGACATGATGATGCACCCCCATGGTCCTCGCGGC---ATGATGCGAGGCCCCCCGCCTCCCTACCAGATGGGTCCGGGAGAGATGTGGGGAGGACCAGGTGGTCCTCCAGAACACTACCAGGAGCGCATGGGCATGGGCCCTGGCCCGGTCCCTGGC
CCCCGGGGAATGCCCCCACATATGCAGAGAATGCCCGGTTTCTCTGGCATGATGAATCCTGAGATGGATGGACCCCCG---------------AGGCCTGGAATGGGCTGGCCTGACGACATGCCTCCCCGTATGGGGGATGCACGAGGCTTCCCCGGAGGACCTGGGGGAATGTTT---
------GGCGGTCCAGGGGGCCGTGGCGAGCGTTTTCCGAATCCTCAGTCAGTCCAAGAAGCAATGTTCCACCAAGGTATGGGTGGGGAGAAGGGC------ATCCCTCCAGGGATGATGATGGACATGCAAAGGATGATGGGGCACCAAAGAGGCGGAATGGAACCTGGTAATGGCATG
GGG---ATGTTTCCCAGAATGCCCATTGATGGTCCAATGAGTCCGTCTTCTAGGCTCCAAGGGATGGGG------GGAAGGGAAATGGGACCC------GAGTTTGGCATGGGGCCTGGCCCC---------------GGGCCAGGACCTCAT------ATGCACCCTGCAAAGCTA---
CGAGAT---CCCTCCATGAATATGAGTCCCGAGGAGATCATGAGAATGAGA---GGTGGAGGACCTACAATGGAGAACATGGGTCCACAAGGCCGGCCCATGCAGGGTCCTCCCTTCCCTGACCAGTCACAGCAGGGAGACTTCCCTATGGGGCCTGGGCGG---CCCTTCCCAGGG---
------------GGCCCTGGAGGAATGCGGGGTCCGCAT------GTAGATCAAGCTTTTGGTCCGGAGCACAGA---------TCTACACCAACAGGAGGCAATGGC---CGTATGAACCACCTCCCT------------------------------------------------CCT
GGTGGTGGCCCCTCACAAGGTCAGAGG------GGCCGCAAGCCAGCAGATCTGAATGTCCAAGCAGGAGGG---GGAAACTCTCCCAGTATCAACCCACTCAAATCCCCCCCTCTGAGGCAAGTGCAGTCCCCCATGATGGGCTCTCCATCCGGAAACCTTAAATCTCCTCAGACGCCG
TCCCAGCTGGCTGGCATGCTCACTGGTCCCACAGGCCCCGGTGCCCCTCCGCCTCCGCCATCTTCAGCACCAATGAAATCCCCCCACTCCATGATG---GGCTCAGCTGGTGCCTCTCCTGTTCATATGAGGTCTCCTTCTCTTCCAAACCCCTCTCCAGGATGGGCATCTTCACCAAAG
CCACCCATGCAGAGCCCTGGAGTACCACCTCAGGGTGGCAAACCCCCCCTCAGCATCACCTCACCAAACATGATGGGTGGCATGGAGCAAGGTGGTAACGGCCCTCCTTCA---GCCCCACCTTCAGGAGGGCCC---TCATCTGGCCCC---------------------------ATG
TCCCTC---------------CCAGGCAATGTTCAGTCTGGCAGTCCGTACGCCATACCGCCTGAGCCAACTCTATCCCAGAACCCTCTTTCCATCATGATGTCACGCATGTCCAAGTTCGCAATGCCCAGCTCCACCCCACTCTACCATGATGCCATAAAGACTGTTGCTAGCTCTGAC
GATGACTCGCCCCCAGCTCGCTCCCCTAACCTGCCTTCAGTGAACAACAACGTTACAGGTATGGTGATGAACCAC---CAAGGTAATCCACGTATGATGGGACCAGGAAATGCTGGACCCATGTCTGCCCTCAGCCCTCTGGGCATGAATCCGATGGCGTCTCAGCCC---CTCTCCCAC
GGCATGCCCCCACAGATGCCCTCTCCGAATGCC------CCCAAT---------------------ATGGGCCCAGGC---ATGATG---CCTCATGGCATGATGATGCCACAAAATCCCCAAGACCCCGGTATGGGAAACCCCCAAATGATGCCCCAGGGACGCATGGGTTACCCTCAC
CGAAGCCAGGCGTACCCTCTCACCCAGTCCCCTTCCCAGCAGGGCCCTTTCTCCCCGCACAATGGTCCTGGTCCCCAAGGC---TTCCCTGGCCACCCGATGGGCTTCCAGGGAGAA---GGAGGCCCCATGGGAGGACGGATGGGG------AACATGCCTCAC---GGCGGAGGGGTC
GATGGGGGCATGTGCAAGCCCAATAACTCTGGAGGGCCAGAGTTCAACAGCATGCAAGGTGGATTCAGTGACGCGGACCTTCACGAGGTGATGCGGCCGGGAGCGTCCGGTATTCCCGAGTTTGACCTGTCCAGGATAATCCCATCAGAAAAGCCCAGCCAGACTCTGTCTTACTTCCCC
CGA------------------------------GGTGGGGGGGACAACCCCGGAGGGAAACAACCGCACCCCGGAGGCTTTCCC------------ATGCAGGGCATGATGGGAGATGGTCCGCCGAGGATGGGGATGTCGATGCAGGGGATGGGGGGGATGCCAGGGGGGCCCGGT---
GGGGGAATGGGCCCCCAAGACATGCCGATGGGCAACCCGGGCCACAATTCAATGCGGCCCCCAGGATTCATGGGCCAAGGCATGATGGGCCCCCAGCACCGGATGATGGGCCCTGGGGGTCCAGGA---------------------------------GTGATGATGCAGGGG------
AGA---CAAATG---GCCCACCCGGGTCCTGGCGGCTCACCTAACATGATGATGTCGCTGCAGGGCATGGGCGTCCCTCCACAGCAGACAATGATGATGGGGGGTCAGATGAGGCCACGT------------GACATGGACATGGGGTTCAGTCCGGGCCCCGGA---------------
ATGTTT
>ENSXMAP00000004105_XMAC
------------------------------------------------------------------------------------------------------------------------------------------------------------------------------------
---------------------------------------------------------------------------------------------------------------------------------------------------------------------------AGCCCTAAA
CCTAAGACGGAGGCCATGGTACGATCCCCTCCTGTCATGTCCCCCTCCACTGCTGCCCAGATGGACTCTAAAATGCCCAATCAGAGTAAACCAGGGAGCGCTGGCAGCCAATCACAGCCCTCCTCCTGCGATCCGAAAACCATGGGT------------GCCAAAGCGGCTCAAAATGTG
TCTGGGGGAATGGGACTAAAAAACGGCCAGGGCCTGACGACCGGTCCCAGCTCCAAGGTGAAGGCCAAGAGGGAAAGGAGTACCTCGGTGGAGTCGTTC---GAGCAGCCAGAGAGTGGCACGCCCACCAATGAA------GAC------AAA---------GAT---AACAGCAGGGCA
AAGAGGATTTGTGTTGCTGAAAGGAGGCAGCCGTACAGTGGAACTGACTGGTGCTCTGGTGGAGAAAGTGATGAAGACGACAGAGGTTTTTTCAATTGTAACTCGAGTGAAGTGAATCCCCAGGAC------ACACATTCTACCTCCAACGCTGGACTCAGTCGCTCCTCCACGCCTTCC
CACAATACATTGGGAGGCCAA------------GGCTCCACAACAGAACCTACCAGTGGTCAAAAATCAGGCTCAAAACTTGTCCGTGTCTTCTCCACAGAGATGGCAAACACGGCAGCTGATGCAGTTCTAACTGGCCACACAGAAAACATCATTGACTTCCACATTAAAAACTTC---
---------AAGGATAAAGCTCACCTGCTCTTGAACAACACATCT------GGTGTCCTGCGAAAT------------GACTCGAACCCTCCT---------------------------CAGCAACCTCCGTCCCACGCCCAAGATCAAAGTCACCAGCCAGGATCGAAGCCGTCCTTA
TCTGGAATG---------------TCGGAGCAAGCGCCACCCCAGGCTTCCAGT------CAAGGGAGTCAA---CCCTCTGTTCTCCCGCAGGAGGGATCGTCGTCCGCTGGCACAGAATCCAAAAACATCCCCGGCAGCAGCCCTGGGAACCCTTCAGCCTCTGTTGACCAG------
---------GCTCCCGTTGCCCAGCCAGAGGCTGGCCTCAAC---CCGCCAACGTCTGTTGAA---GGAGGACCGGGT------------GGAGGCACAAGTGGA------TCAGGTTTGACGCCACAGCAGCAGCAGCAGCAACAGCAGCTGGCCCAGGAGCTACTC---AACATGGAG
GCCAAC------ACGGAAGGCCTGTCCCAGGAACAGCTGGAGCACAGGCAGCGTTCCCTGCAGACCCTACGGGACATCCAGCGCATGCTTTTCCCCGACGACCGTGAC---------------------------------GCCCCG---CCTCCTGGG---CCGCAACAAGCCCATGTT
GGACCTCACGACGGAGGCCCGGATGGTCCACCTCGGCGACCAGAGCAGGGACCTCTACAGGCCATGATGGCACAGTCTCAGAGCCTTGGACCGCCGGGTGGACCTGGAGGACCTCGTCCACAGGGACCCCCCTTTGGGCCTCCACAT------------GGCCCAAGGGAGATGCCTTTA
TTTCCCACTGATGACATGGTCCCTCCGGGTGGCCCT------------------------------------GGAGGGCCAGGTGGGTGTGGGGAAGGGGATCAGATGACACCAGAGCAGGTGGCGTGGCTTAAGTTACAGCAGGAATTTTATGAGGAGAAGAGGAAAAAGCAAGAA---
TTGCAACACCGACCACTTCCTCCAGAC---ATGATGCATCCT---GGTCCACGGGGC---ATGATGCGAGGGCCCCCACCCCCTTACCAGATGGGTCCAGGAGAAATGTGGGGGGGGCCAGGCGGTCCACCAGAACATTACCCGGAGCGAATGGGTATGGGGCCCGGT------------
CCTCGGGGTATGGGCCCTCATATGCAGAGGATGCCTGGCTTCTCCGGCATGATGAATCCTGAGATGGAGGGCCTGCCA---------------AGGCCAGGAATGGGCTGGCCGGACGACATGCCTCCGAGGATGGCAGAAGCCCGAGGCTTCCCCGGGGGGCCTGCAGGAATGTTT---
------CCTGGTCCGGGGGCCCGTGGTGAGCGTTTCCCCAACCCCCAGTCAGTCCAGGAGGCAATGTTCCACCAAGGAATGAGTGGGGAGAAAGGC------CTCCCTCCTGGGATGATGATGGATGTTCAACGGATGATGGGACACCAAAGAGGTGGAATGGAACCCGGTAACGGCATG
GGA---ATGTTTCCCAGAATGCCTGTCGATGGCCCTATGAGTCCGTCATCGAGGCTCCAAGCGATGGGG------GGCAGAGAAATGGGGCCT------GAGTTTGGCATTGGACCAGGTCCT---------------GGCCCAGGACCTCAT------ATGCATCCATCTAAACTA---
CGAGAT---GGACCCATGAACATGAGTCCTGACGAAATAATGAGAATGAGAACAGGTGGAGGACCGCCAATGGAGAACATGGGGCCACAAGGCAGGCCGATGCAGGTCCCTCCCTTCCCTGAGCAAACA---CCAGCAGACTTTCCCATGGGACCAGGGCGG---CCCTTCCCTGGG---
------------GGCCCTGGAACATTGAGGGGTCCCCAC------GCAGACCCAGCTTTTGGTCCAGAGCACAGA---------TCAACGCCATCAGGAGGAAATGGT---CGCATTAACCATCTTTCC------------------------------------------------TCA
GCTGGTGGTCCGGCCCAGGGACAAAGG------GGCCGGAAACCAGCCGATCTAAATGTCCAAGCAGGAGGA---GGGAACTCCCCTAGTGTCAACCCCCTCAAGTCTCCTCCGCTGAGGCAAGTTCAGTCCCCCATGATGGGCTCCCCCTCCGGGAACCTCAAATCTCCTCAAACACCA
TCCCAGCTCGCTGGCATGCTCAGCGGTCCCGTGGGCCCCAGCGCACCTCCGGCTCCTCCGACATCTGCACCAATGAAATCCCCCCACTCCATGATG---GGATCAGCAGGCGCCTCTCCTGTTCACATGAGGTCCCCATCTCTTCCAAACCCCTCTCCAGGGTGGGCCTCCTCACCAAAA
CCACCCATGCAGAGTCCTGGAGTGCCCCCCCAGGGTGGCAAGCCTCCACTAAGCATCACTTCACCAAACATGATGGGGGGAATGGAGCCGGGGGGTAACGGGCCTCCCTCA---GCTCCTCCCTCATCGGGGGCT---CCATCTGGCTCC---------------------------ATG
TCCCTC---------------CCAGGCAATGTCCCGTCTGGCAGTCCGTACACTATACCACCGGAACCAACACTCTCCCAGAATCCGCTGTCCATCATGATGTCGCGCATGTCCAAGTTTGCGATGCCCAGTTCGACCCCGCTTTACCACGATGCCATAAAAACTGTAGCCAGCTCGGAC
GACGACTCGCCCCCAGCTCGCTCTCCCAACCTGCCTTCAGTGAACAATGGGCCCACAGGTATGGCAATGAATCAC---CAAGGAAATCCTCGCATGATGGGACCTGGAAACGCTGTACCCATGCCTGCGCTCAGTCCTCTGGGCATGAATCCTTTGGGTTCCCAGCCT---CTTTCTCAT
GGCATGCCCCCTCAGATGCCCTCTCCGAATGCC------CCCAAT---------------------ATGGGCCCAGGC---ATGATG---CCTCATGGCATGATGATGCAACCAAACCCACAAGACCCTGGTATGCCAAATCCTCAAATGATGCCTCAAGGACGCATGGGTTACCCTCAT
CGAAACCAGGGTTACCCCCTCACACAGTCCCCATCCCAACAAGGCCCCTTTTCCCCACACAACGGCCCAGGCCCCCAAGGC---TTCCCTGGTCATTCAATGGGGTTCCAGGGCGAA---CCGGGACCTATGGGAGGACGGATGGGG------AACATGCCTCAT---GGGGGAGGGGGT
GACGGGGGCATGTGCAAGCCAAATACCCCTGGTGGGCCGGAGTTCAACAACATGCAAGGAGGATTTGGAGATGCAGACCTTCATGAAGTGATGCGGCCGGGAGCATCTGGCATTCCCGAGTTTGATCTGTCCAGGATAATCCCGTCGGAGAAACCCAGCCAGACTCTGTCGTACTTCCCC
AGA------------------------------GGCGGAGGGGAGAACCCCGGGGGTAAACCGCCTCACCCATCTGGGTTTCCA------------ATGCAGGCCATGATGGCCGACGGTCCACCAAGGATGGGGATGCCCATGCAGGGGATGGGGGGTATGTCGGGTGGACCCGGT---
GGGGGAATGGGCCCCCAAGACATGCCAATGGGCAACCCAGGTCATAATTCAATGCGACCACCTGGATTCATGGGCCAAGGCATGATGGGCCCTCAGCACAGGATGATGTCTCCTGGGGTTCCGGGA---------------------------------GGGATGATGCAGGGG------
AGA---CAAATG---GCCCACCCAGGCCCCGGTGGCTCACCTAACATGATGATGTCACTACAGGGCATGGGTGGTCCTCCACAACAGACAATGATGATGGGGGGCCAAATGAGGCCTCGT------------GACATGGATATGGGATTCAGTCCGGGCCATGGA---------------
ATGTTC
