# Supplementary material for: Global expression pattern of genes containing positively selected sites in European anchovy (Engraulis encrasicolus L.) may shed light on teleost reproduction
Source: PLoS One. 2023 Aug 11;18(8):e0289940. doi: 10.1371/journal.pone.0289940 (PMC10420382; doi:10.1371/journal.pone.0289940)
Supplement: S1 File — (ZIP) [file pone.0289940.s008.zip › alignments/anchovy.25460_ANCH.fas]

>ENSONIP00000014737_ONIL
ATGGCGGATAAGAACACCAGGATCGCCATCGTCAACCATGACAAATGCAAACCTAAGAAATGCCGTCAGGAGTGCAAAAAGAGCTGCCCGGTCGTCCGTATGGGTAAACTGTGTATTGAGGTGACTCCACAGAGTAAGATAGTGTGGATCTCGGAGTCTCTGTGCATAGGCTGTGGCATC
TGCATCAAGAAATGTCCGTTTGGAGCACTGTCGATCGTCAACCTTCCCAGCAACCTGGAGAAGGAAACCACACACAGATACTGCGCCAACTCCTTCAAACTGCACCGGCTGCCTATCCCCCGGCCCGGTGAGGTTTTGGGGCTGGTGGGGACCAACGGTATCGGCAAGTCCACAGCTCTG
AAAATCCTGGCCGGAAAACAGAAACCAAACCTGGGGAAGTTCGATAATCCTCCAGACTGGCAGGAGATCCTGACCTACTTCAGAGGGTCCGAGCTGCAGAACTACTTCACCAAAATCCTGGAGGACGACCTGCGGGCCATCGTGAAGCCGCAGTACGTCGACCAGATCCCAAAGACCGTC
AAGGGGTCAGTAGGGGCTATCCTGAGCAGGAAAGATGACACAGACACACAGGACCTCGTCTGCGAACAGCTTGATCTGAGTCACCTGCGGGAGAGGAACGTGGAGGATCTGTCTGGAGGAGAGCTGCAGAGGTTCGCCTGTGCTGTTGTCTGCATCCAGAGGGCTGACATTTTCATGTTT
GACGAGCCGTCCAGTTACCTGGATGTTAAACAGAGGCTGAAGGCTGCCATCACCATCCGCTCGCTCATCACCCCCGACAGGTACATCATCGTGGTGGAGCACGATCTGAGCGTGCTGGACTACCTGTCGGACTTCATCTGCTGTCTGTACGGAGTCCCGAGCGCCTATGGAGTCGTTACC
ATGCCCTTCAGTGTCAGAGAGGGTATCAACATCTTCCTGGACGGTTACGTCCCCACGGAGAATCTCAGGTTTCGCGAGACGTCGCTGGTATTCAAGGTGGCCGAGACGGCCAATGAGGAGGAGGTCAAGAGACTCAGGCACTACCAGTATCCGGACATGTCGAAGACGATGGGCGAGTTC
ACGCTGGACATCAAAGGAGGAGAGTTTACAGACTCTGAGATCATGGTGATGCTGGGAGAGAACGCAGGCACAGGGAAGACAACCTTCATCAGGATGTTGGCCGGTGGGCTCAGACCTGACGGAGGAGGCGAGGTTCCCATTCTGAACGTCAGCTACAAGCCTCAGACCATCAGCCCCAAG
TTCAAGGGCAGCGTCCGAGCTCTGCTGCACGAGAAGATCAGAGACGCCTACACGCACCCGCAGTTTATCACCGACGTCATGAAGCCGATGCAGATCGAGAGCATCATCGACCAGGATGTACAGAACCTGTCCGGAGGTGAGCTGCAGAGAGTCGCCCTCACGCTCTGTTTGGGAAAACCG
GCCGACGTGTACCTCATTGATGAGCCCTCCGCCTACCTGGACTCCGAGCAGCGATTGATGGCCGCCAGAGTCATCAAGAGGTACATCCTCCACGCCAAGAAGACAGCATTCGTGGTGGAGCACGACTTCATCATGGCGACCTACCTGGCCGACAGAGTCATCGTGTTTGACGGGATTCCC
TCCAAGAAGACTTCGGCCAACACGCCTCAGAGTCTGCTGGCTGGGATGAACCGCTTCCTGTCACTGCTGGAGATCACATTCAGGAGAGATCCAAACAACTTCAGGCCGAGGATCAACAAACTCAACTCCATCAAGGACACGGAACAGAAGAAGAGCGGGAACTATTTCTTCCTGGACGAC
>ENSTNIP00000007281_TNIG
ATGGCAGATAAAAACACCAGGATCGCCATTGTCAACCATGACAAATGCAAACCCAAGAAATGTCGTCAGGAATGCAAAAAGAGCTGTCCAGTGGTCCGTATGGGTAAGCTGTGTATCGAGGTGACTCCACAGAGCAAGATCGTCTTCATCTCAGAGTCTCTGTGCATAGGCTGTGGCATC
TGCATCAAGAAATGTCCCTTTTCGGCTTTGTCAATCGTCAACCTGCCCAGTAACCTGGAGAAGGAAACCACACACAGATATGGTGCCAATTCTTTCAAACTACACCGGCTGCCAATTCCCCGACCTGGTGGGGTGCTTGGACTGGTGGGGACCAACGGTATTGGCAAATCCACAGCCCTG
AAGATCCTGGCTGGAAAACAGAAACCCAACCTGGGCAAGTATGACAGTCCTCCAGATTGGCAGGAGATCCTGACCTACTTCAGAGGTTCCGAGCTGCAAAACTACTTCACTAAAATTCTGGAGGATGACCTGAGGGCTATCGTCAAACCGCAGTATGTTGACCAGATCCCAAAGACGGTC
AAGGGGTCAGTAGGGGCCATCCTGACCAGGAAAGATGACACAGACACACAGGACATCATCTGCCAACAGCTTGATCTGACTCACCTGAGGGAAAGAAACGTGGAGAATCTGTCCGGAGGAGAGCTGCAAAGATTTGCCTGCGCTGTCGTCTGTATCCAAAAGGCTGACATTTTCATGTTC
GATGAACCGTCCAGTTACCTGGATGTAAAGCAGAGACTAAAGGCCGCCATCACCATCCGCTCGCTCATCACCCCAGACAGGTACATCATTGTGGTTGAGCACGACCTGAGTGTGCTGGACTACCTGTCTGACTTCATCTGCTGTCTGTACGGAGTCCCCAGTGCCTACGGCGTGGTCACC
ATGCCCTTCGGCGTCCGAGAAGGGATCAACATCTTCCTGGATGGTTACATCCCTACTGAAAATCTCAGGTTTCGTGAGACCTCGCTGGTCTTCAAGGTGGCTGAGACAGCCAATGAGGAGGAGGTGAAGAGGCTCAGGCACTATCAGTATCCAGAAATGAAGAAGACAATGGGCGAGTTC
ACACTGGAGATCAAAGAAGGAGAGTTCACCGACTCTGAGATTGTGGTGATGCTGGGAGAGAAT---GGTACAGGGAAAACCACATTTATCAGGATGTTGGCCGGATCCCTCAAACCTGACGAAGGAGGCGACATTCCCATTCTTAACGTCAGCTTCAAGCCGCAGACCATCAGCCCAAAG
TTCAAGGGTACCGTCAGAGCTCTGCTCTACGAAAAGATCAGAGACGCCTACATCCACCCACAGTTCATCACGGACGTCATGAAGCCCATGCAGATCGAGAGCATCATTGACCAAGAAGTTCCGAACCTGTCTGGAGGTGAGCTGCAGAGAGTTGCTCTCACTCTGTGTTTGGGGAAACCG
GCCGATGTTTACCTGATTGACGAGCCTTCGGCGTACCTGGACTCCGAGCAGAGATTGATGGCTGCCCGCGTCATCAAGAGGTACATCCTGCACGCAAAGAAGACGGCATTTGTGGTGGAACACGACTTCATCATGGCGACCTATCTGGCAGACAGAGTCATCGTGTTTGACGGCATTCCC
TCCAAGCAGACCTTGGCCAACACACCTCAGAGTCTGCTGGCAGGGATGAACCGCTTCCTGGCTCTGCTTGGAATCACCTTCAGAAGAGACCCGAATAACTTCAGACCACGCATCAACAAGCTCAATTCCATCAAGGACACTGAACAAAAGAAGAGTGGGAACTATTTCTTCCTGGAAGAG
>anchovy.25460_ANCH
ATGTCGGAAAAACCGACTCGAATCGCAATCGTCAACCATGACAAGTGCAAGCCAAAGAAATGTCGACAGGAGTGCAAGAAAAGTTGCCCAGTTGTTCGAATGGGTAAGCTATGCATAGAAGTGACCAGCCAGTCTAAAATTGTGTGGATATCGGAATCCCTCTGCATTGGATGTGGCATT
TGCATCAAGAAATGTCCATTTGGGGCCTTGTCTATCGTTAACCTGCCAAGCAATCTGGAGAAAGAAACCACTCACAGATACTGTGCCAACTCCTTCAAATTGCATCGGTTGCCTATCCCCCGACCAGGCGAAGTCTTGGGGCTGGTAGGCACCAACGGTATCGGGAAGTCAACTGCGCTC
AAGATTCTGGCTGGGAAACAGAAGCCTAACCTGGGAAAATTTGACGCACCACCAGATTGGCAAGAAATCCTGACATATTTCAGAGGATCTGAGCTTCAGAATTACTTCACCAAGATCCTGGAGGATGACCTCAAGGCTATCGTGAAACCCCAATACGTGGACCAGATTCCGAAGACCGTC
AAGGGGAGTGTTGGTGCTATTCTAAGCAGGAAGGATGACACCAAAACAGAAGACATAGTCTGTCGGCAGCTTGATCTGACTCATCTCAGGGAACGGAATGTGGAGGATTTATCTGGAGGGGAGCTGCAGCGCTTTGCTTGTGCTGTGGTGTGCATCCAGAGTGCAGATATTTTTATGTTC
GATGAGCCTTCCAGTTATCTGGATGTGAAGCAGCGTTTAAAAGCTGCCATCACCATTCGCTCCCTCATTTCTCCGGACAGGTACATCATTGTAGTGGAGCATGACCTGAGTGTGCTAGACTACCTGTCCGACTTCATCTGCTGCCTCTACGGCGTGCCCAGTGCATACGGAGTGGTGACC
ATGCCTTTCAGCGTCAGGGAAGGCATCAACATCTTCCTGGATGGCTACGTTCCCACCGAGAACCTTCGCTTCCGAGAGACCTCACTGGTCTTCAAAGTGGCCGAGACCGCAAATGAGGAGGAGATCAAGAAGATGTGCCGCTACCAGTACCCCAACATGAAGAAGACCATGGGGGACTTC
GAGCTGGCCATCGTGGAGGGGGAGTTCACCGACTCTGAGATCATGGTCATGTTGGGAGAGAAT---GGCACTGGCAAGACCACATTTATCCGAATGCTTGCTGGAGGACTGAAACCAGATGGTGGAGGCGAGGTGCCCATCTTGAACGTCAGTTACAAACCCCAGAAGATCAGCCCCAAA
TTCAAAGGAAGCGTGCGCGCACTCATGCACGACAAGATCAGGGACGCCTACATGCATCCGCAGTTCGTCACAGACGTCATGAAACCAATGCAGATCGAGTGCATCATCGACCAGGATGTCCAAAACCTGTCCGGAGGAGAGCTGCAGAGAGTGGCGCTGGCTCTGTGCTTGGGCAAGCCT
GCAGACGTCTATCTGATCGACGAGCCGTCCGCTTACCTGGACTCCGAGCAGCGTCTCATGGCTGCCAGGGTCATCAAAAGATTCATCCTCCACGCCAAGAAAACAGCTTTCGTCGTGGAGCACGACTTCATCATGGCCACCTACCTCGCCGACCGAGTCATCGTTTTCGATGGAATTCCA
TCGAGAAACACCGTCGCAAACACGCCACAGACCCTCCTGGCTGGCATGAACAAGTTCCTGTCGCTGCTGGAGATCACCTTCCGTCGAGACCCCAACAACTTCCGACCAAGGATCAACAAACTGAATTCCATCAAGGATACAGAGCAGAAGAGGTCTGGAAACTACTTTTTCCTGGATGAC
>ENSTRUP00000044872_TRUB
ATGGCAGACAAAAACACTAGGATCGCCATTGTCAACCATGACAAATGCAAACCCAAGAAATGTCGGCAGGAGTGCAAGAAGAGCTGTCCGGTGGTCCGAATGGGTAAGCTCTGCATCGAGGTGACTCCACAGAGCAAGATCGTCTTCATCTCAGAGTCGCTGTGTATAGGCTGCGGCATC
TGCATCAAGAAATGTCCCTTCTCAGCTTTGTCAATCGTCAACCTGCCCAGCAACCTGGAGAAGGAAACCACACACAGATACTGTGCCAATTCCTTCAAACTGCACCGGCTGCCAATTCCCCGACCCGGTGAGGTACTGGGACTGGTGGGAACCAACGGTATTGGCAAGTCCACAGCCCTG
AAGATCCTGGCTGGAAAACAGAAACCCAACTTGGGCAAGTACGATAATCCCCCAGACTGGCAGGAGATTCTGACCTACTTCAGAGGTTCTGAACTGCAAAACTACTTCACTAAAATCCTGGAGGATGACCTGCGGGCCATCGTCAAACCGCAGTATGTCGACCAGATCCCAAAGACAGTC
AAGGGGTCAGTAGGGGCCATCTTGACCAGGAAAGACGACACGGGCACACAGGACATCATCTGCCAACACCTCGATCTGACTCACCTGAGGGAAAGAAACGTGGAGAATCTCTCTGGAGGAGAGCTGCAAAGATTTGCCTGCGCCGTCGTCTGTATCCAAAGGGCTGACATTTTTATGTTC
GATGAACCGTCCAGCTATCTGGATGTAAAGCAGAGGCTGAAGGCCGCCATCACCATCCGCTCCCTCATCACCCCGGACAGGTACATCATTGTTGTGGAGCACGACCTGAGCGTGCTGGACTACCTGTCTGACTTCATCTGCTGTCTGTACGGAGTCCCCAGCGCCTACGGCGTGGTCACC
ATGCCCTTCAGCGTCCGAGAAGGGATCAACATCTTCCTGGACGGTTACGTCCCCACTGAAAATCTCAGGTTTCGCGAGACCTCGCTGGTCTTCAAGGTGGCTGAGACGGCCAACGAGGAGGAGGTGAAGCGACTCAGGCACTATCAGTATCCGGAAATGAAGAAGACGATGGGCGAGTTC
ATCCTCGAGATCAAAGAAGGAGAGTTCACCGACTCCGAGATTGTGGTGATGTTGGGAGAGAAC---GGCACGGGGAAAACCACATTCATCAGGATGTTGGCCGGATCCCTCAAGCCCGACGGAGGAGGCGACGTTCCCCTTCTTAATGTCAGCTTCAAGCCGCAGACCATCAGCCCCAAG
TTCAAGGGCACCGTCAGAGCTCTGCTGCACGACAAGATCAGAGACGCCTACACTCACCCGCAGTTCATCACTGACGTCATGAAGCCCATGCAAATCGAGAGCATCATCGACCAGGAAGTTCAGAACCTGTCCGGTGGGGAGCTGCAGAGAGTCGCTCTGACTCTGTGTTTGGGGAAACCG
GCGGACGTTTACCTGATCGACGAGCCTTCGGCGTACTTGGACTCCGAGCAGAGATTGATGGCAGCCCGCGTCATCAAGAGGTACATCCTCCACGCCAAGAAGACGGCGTTTGTGGTAGAACATGACTTCATCATGGCGACCTACCTGGCCGACAGAGTCATTGTCTTTGACGGCATCCCT
TCCAGACACACCATGGCCAACACGCCTCAGAGCCTGCTGGCAGGGATGAACCGTTTCCTTTCACTGCTGGAAATCACCTTCAGAAGAGATCCCAAAAACTTCAGGCCGCGCATCAACAAGCTCCATTCCATCAAGGACACGGAACAGAAGAAGAGTGGGAACTATTTCTTCCTGGAAGAC
>ENSDARP00000011642_DRER
ATGGCGGACAAGAACACCAGAATCGCTATCGTCAACCACGACAAGTGCAAACCCAAGAAATGCCGTCAGGAGTGCAAGAAGAGCTGTCCTGTGGTGCGGATGGGTAAGCTGTGTATTGAAGTCTCACCTCAGAGTAAAATCGTTTGGATCTCAGAGTCTCTCTGCATCGGATGTGGAATC
TGCATTAAGAAATGTCCATTTGGTGCTCTTTCAATCGTGAACCTGCCAAGCAACCTGGAGAAGGAAACCACACACAGATACTGTGCCAATTCCTTCAAGCTGCACAGGTTGCCCATCCCTCGTCCGGGTGAAGTGCTGGGGCTTGTGGGTACTAACGGTATTGGGAAATCCACTGCTCTC
AAAATCCTGGCAGGAAAACAGAAACCAAACCTGGGGAGATTTGATGCTCCCCCTGACTGGCAGGAGATTCTGGCGTATTTCCGCGGCTCTGAGCTGCAGAATTACTTCACTAAGATCCTGGAGGACGACCTGAAGGCCATCGTAAAGCCTCAATATGTTGATCAAATCCCCAAAACCGTT
AAGGGGTCAGTAGGTGCCATCCTAAGCCGAAAGGATGACACCAAGACAGAAGAGCTGGTGTGTGAACAGCTGGATCTGTTGCACTTGCGTGACCGTAATGTTGAGGACCTATCAGGAGGAGAGCTGCAGAGATTTGCCTGCGCCGTCGTCTGCATTCAGAGAGCTGATATATTCATGTTC
GACGAGCCGTCCAGTTATCTTGATGTGAAGCAGAGGCTGAGAGCCGCCATCACCATCCGCTCCCTCATCTCTCCAGACAGGTACATCATTGTGGTGGAGCACGACTTGAGTGTGCTGGATTACCTGTCAGACTTCATCTGCTGTCTGTATGGAGTTCCCAGTGCTTATGGGGTGGTGACC
ATGCCCTTCAGCGTCAGAGAAGGAATCAACATTTTCCTGGACGGCTACGTGCCGACGGAGAACCTGCGATTCAGAGAGACGTCTCTTGTGTTTAAAGTGGCAGAGACGGCAGCTGAAGAGGAGGTGAAGAAACTGTGCCGTTATCAGTATCCCAACATGAAGAAGAGTATGGGCGAGTTC
ACACTCACCATCACCGAAGGAGAGTTCACCGACTCTGAGATCATGGTCATGCTCGGAGAGAAC---GGAACGGGGAAAACCACCTTCATCAGGATGCTTGCCGGAGGCCTCAAACCAGACGGAGGAGGTGATGTGCCTATCCTGAACGTGAGCTACAAACCACAGAAGATCAGCCCTAAG
TTTAAAGGCAGTGTTCGAGCTCTGCTGCATGACAAGATCAGAGACGCGTACACACACCCTCAGTTCGTCACTGACGTCATGAAGCCCATGCAGATCGAGAGCATCATCGACCAGGACGTCCAGAATCTGTCTGGTGGTGAGCTGCAGCGCGTGGCTCTGGCTTTGTGTTTAGGCAAACCA
GCGGATGTGTATCTGATCGACGAGCCATCCGCTTATCTGGACTCTGAGCAGCGTCTCATGGCTGCCAGGGTCATCAAACGATTCATCCTTCATGCGAAGAAGACTGCATTTGTGGTGGAGCACGATTTCATCATGGCCACGTATCTGGCGGACAGAGTCATCGTATTTGACGGAATTCCA
TCCAGGACCACTAACGCCAATGCTCCGCAGACGCTGTTGGCTGGCATGAATAAGTTTTTAGCGCAGCTGGAGATCACCTTCAGGAGAGACCCAAACAACTTCAGACCAAGAATTAACAAACTCAATTCCATTAAGGATGTGGAACAAAAGAAGAGTGGAAACTACTTCTTCCTGGATGAC
>ENSGACP00000024609_GACU
ATGGCGGATAAGAACACCAGGATCGCCATCGTCAACCACGACAAATGCAAACCCAAGAAATGCCGCCAGGAGTGCAAGAAGAGCTGCCCGGTGGTCCGCATGGGTAAGCTGTGCATCGAGGTGACGCCGCAGAGTAAGATCGCCTGGATCTCCGAGTCGCTGTGTATCGGCTGCGGCATC
TGCATCAAGAAATGTCCGTTTGCCGCTTTGTCGATCGTCAACCTGCCGAGTAACCTGGAGAAGGAAACAACGCACAGATACTGCGCCAACTCCTTCAAGCTGCACCGGCTGCCGATCCCGCGGCCCGGTGAGGTTCTGGGTCTGGTTGGGACCAACGGTATCGGCAAGTCCACGGCGCTG
AAGATCCTCGCCGGCAAACAGAAACCCAACCTGGGAAGATTCGACAACCCCCCCGACTGGCAGGAGATCCTGACCTACTTCAGAGGCTCCGAGCTGCAGAACTACTTCACCAAGATCCTGGAGGACGACCTGCGGGCCATCGTGAAGCCGCAGTACGTCGACCAGATCCCCAAAACCGTC
AAGGGGTCAGTGGGGTCCATCCTGAGCAGGAAGGACGACACCGAGACGCAGACCATCGTCTGCAAGCAGCTCGACCTGACTCACCTGCGGGAGCGTAACGTGGAGGACCTGTCGGGAGGAGAGCTGCAGAGGTTCGCCTGCGCTGTGGTCTGCATCCAGAGAGCCGACATATTCATGTTC
GACGAGCCGTCGAGTTACCTGGACGTCAAGCAGAGGCTGAAGGCCGCCATCACCATCCGCTCGCTCATCACCCCCGACAGGTACATCATCGTGGTGGAACATGACCTCAGCGTGTTGGATTATCTCTCTGACTTCATCTGCTGTTTGTACGGAGTCCCGAGCGCCTACGGAGTCGTGACG
ATGCCCTTCAGTGTCAGAGAGGGCATCAACATCTTCCTGGACGGTTACGTCCCCACAGAGAACCTGCGGTTCCGAGAGACGTCGCTGGTCTTCAAAGTGGCCGAGACGGCCAACGACGAGGAGGTGAAGCGGCTCCGCCACTACCAGTATCCGGAGATGACGAAGACGATGGGCGAGTTC
AGCCTGGAGATCAAAGCGGGCGAGTTCACCGACTCGGAGATCATGGTGATGCTGGGGGAGAAC---GGCACGGGGAAGACGACTTTCATCAGGATGCTGGCTGGAGGACTCAAACCGGACGGGGGAGGTGATATTCCCATCCTGAGTGTCAGCTACAAGCCTCAGACCATCAGCCCCAAG
TTCAAGGGCAGCGTCAGAGCTCTGCTGCACGAGAAGATCAGAGACGCCTACACTCACCCTCAGTTCATCACCGACGTGATGAAGCCGATGCAGATCGAGAGCATCATCGACCAGGACGTGCAGAACCTGTCTGGAGGAGAGCTGCAGCGAGTCGCCCTCACTCTGTGTTTGGGGAAGCCG
GCGGACGTTTATCTGATCGACGAGCCGTCGGCCTACCTGGACTCTGAGCAGCGACTGATGGCTGCCAGGGTCATCAAGAGGTACATCCTCCACGCCAAGAAGACGGCGTTCGTGGTGGAGCACGACTTCATCATGGCGACGTACCTCGCCGACCGAGTCATCGTGTTCGACGGGATTCCC
TCCAAGACGACCGCCGCCAACACTCCTCAGGGTCTGCTGGCGGGGATGAACCGCTTCTTGGCGCTGTTGGAAATCACGTTCAGAAGAGACCCGAACAACTTCAGGCCGCGCATCAACAAGTGCAACTCCATCAAGGACACGGAACAGAAGAAGAGCGGGAACTACTTCTTCCTGGACGAC
>ENSXMAP00000001785_XMAC
ATGGCGGATAAGAACACCAGGATCGCCATCGTCAACCACGACAAGTGCAAACCTAAAAAATGCCGTCAGGAGTGCAAGAAGAGCTGCCCGGTGGTCCGCATGGGTAAGCTGTGCATCGAGGTGACTCCTCAGAGTAAGATCGTCTGGATCTCAGAGTCGCTGTGCATAGGCTGCGGCATC
TGCATCAAGAAATGTCCGTTCGGAGCGTTGTCCATCGTCAACCTTCCCAGCAACCTGGAGAAAGAAACGACTCACAGATACTGTGCCAACTCCTTCAAACTGCACAGGCTGCCTATTCCCCGACCCGGAGAGGTTCTGGGGCTGGTGGGGACCAACGGTATCGGGAAGTCCACGGCCCTG
AAGATCCTGGCTGGGAAACAGAAACCCAACCTGGGGAAGTTTGATAACCCTCCAGACTGGCAGGAGATCCTGACCTACTTCAGAGGTTCTGAGCTGCAGAACTACTTCACTAAAATCCTGGAGGACGACCTGAGGGCCATCGTCAAGCCGCAGTACGTCGACCAGATCCCAAAAACCGTC
AAGGGGTCAGTAGGGGCCATCCTGAGCAGGAAAGACGACACAGACACTCAGGACATCATCTGTGACCAGCTAGATCTGACTCACCTGCGGGAGAGGAACGTGGAGGATCTGTCCGGAGGAGAGCTGCAGAGGTTCGCCTGCGCCGTGGTCTGCATCCAGAAGGCCGACATCTTCATGTTC
GACGAGCCGTCCAGCTACCTGGACGTGAAGCAGCGGCTGAAGGCGGCCATCACTATCCGCTCGCTCATCACCCCCGACAGGTACATCATCGTGGTGGAGCACGACCTGAGCGTGTTGGACTACCTGTCAGACTTCATCTGCTGCCTGTACGGCGTCCCCAGCGCCTACGGGGTCGTCACC
ATGCCCTTCAGCGTCCGGGAAGGTATCAACATCTTCCTGGACGGTTACGTTCCCACGGAGAATCTCAGGTTTCGGGAAACATCGTTGGTCTTCAAAGTGGCAGAAACGGCCAATGAGGAGGAAGTGAAGCGGCTCAGGCATTACCAGTACCCAGACATGGCGAAGACGATGGGCGAGTTC
ATTCTGGACATCAAAGGAGGAGAGTTCACCGACTCTGAGATCATGGTGATGCTGGGAGAGAAC---GGCACAGGGAAGACGACCTTCATCAGGATGTTGGCTGGAGGACTCAAACCTGACGGAGGAGGGGAAGTTCCCATCCTGAACGTCAGCTACAAACCTCAGACCATCAGCCCCAAG
TTTAAGGGTAGCGTCAGAGCTCTGCTCCACGAGAAAATCAGAGACGCTTACACGCACCCGCAGTTCATCACCGACGTCATGAAGCCGCTGCAGATCGAGAGCATCATCGACCAGGACGTGCAGAACCTGTCTGGTGGTGAGCTGCAGAGAGTCGCCCTCACGCTGTGTTTGGGCAAACCG
GCCGACGTTTACCTGATCGACGAGCCGTCTGCGTACCTGGACTCTGAGCAGAGGTTGATGGCTGCCAGGGTCATCAAGAGGTACATCCTTCACGCCAAAAAGACGGCGTTTGTGGTGGAGCACGACTTCATCATGGCGACATATTTGGCCGACAGAGTCATCGTGTTCGACGGTATCCCC
TCCAAGAAGACCGCGGCTAACACGCCCCAGAGTCTTCTGGCCGGGATGAACCGCTTCCTGTCGCTGCTGGAGATCACGTTCAGGAGAGACCCCAACAACTTCAGGCCGAGGATCAACAAGCTCAACTCCATCAAGGACACGGAGCAGAAGAAGAGCGGGAACTATTTCTTCCTGGATGAC
