# Supplementary material for: Global expression pattern of genes containing positively selected sites in European anchovy (Engraulis encrasicolus L.) may shed light on teleost reproduction
Source: PLoS One. 2023 Aug 11;18(8):e0289940. doi: 10.1371/journal.pone.0289940 (PMC10420382; doi:10.1371/journal.pone.0289940)
Supplement: S1 File — (ZIP) [file pone.0289940.s008.zip › alignments/anchovy.25520_ANCH.fas]

>ENSONIP00000015997_ONIL
ATGGGGGACGATAGCGAGTGGATGAAGCTCCCCATTGACCAGAAATGTGAACACAAGATTTGGAAAGCCCGCCTGAATGGTTATGAAGAAGCACTGAAATTGTTCCAGAGGATAGAAGATGAAAAGAGTCCAGAATGGGGGAAGTACCTGGGACTGATTAAGAAGTTTGTCACAGACTCG
AATGCAGTGGCTCAGCTCAAAGGTCTGGAGGCAGCCCTTGCCTTCATTGAGAATGCCCACTTTGCTGGAAAGACGACGGGTGAGGTAGTGTCTGGTGTGGTGACCAAAGTGTTCAACCAGCCAAAAGCACGGGCCAAAGAGCTGGGTATGGACATCTGTTTTATGTACATTGAGATAGAG
AAGGCTGAAGTGGTTCAGGACGAGCTGCTCAAAGGACTGGACAACAAGAACCCCAAGATAGTGGTGGCGTGCATTGAGACTTTAAGAAAAGCTCTCAGTGAATTTGGATCTAAAATAGTAACATTGAAGCCAGTAGTGAAGGTTTTACCCAAACAGTTTGAGTCTAGAGAGAAAGCGGTG
AGAGATGAAGCCAAGCTGCTTGCAGTAGAGATCTACAAGTGGATCAGAGATGCTTTGAGACCTTCACTTCAGAACATTAATTCTGTACAGCTCAAAGAGCTAGAGGAGGAATGGGTGAAGCTACCTTCATCTCCTCCCAAACAGACGCGCTTCCTGCGCTCCCAGCAGGACCTGAAAGCA
AAGTTTGAGGAGCAACAGGCTCAAGGAGGAGAACAGTCAGATGGAGATGATGGGGAG------GAAATGGTGGTGGCAGTG---GATCCTTATGAGCTGCTGGAGCCTGTGGAGATTCTGTCAAAGATGCCCAAAGACTTCTATGAGAAAATTGAAGCTAAGAAGTGGCAGGAACGAAAA
GAGGCACTGGAGGCTGTCGAGGCCTTGACCAAGAACCCCAAACTAGAGAACGGAGACTATGGAGACCTTGTCAGAGCCCTAAAGAAGGTCGTAGGGAAAGATGCTAATGTGATGCTGGTTTCAATGGCAGCTAAATGTCTGGCAGGATTGGCTGCTGGTCTGAGGAAGAAATTTGGAACA
TATGCAGGACAAGTGGTTCCAACCATTCTAGAGAAGTTCAAGGAAAAAAAGCCACAGGTTGTCCAAGCCCTGCAGGAGGCAATTGATGCTATCTTTCTCACTACAACTCTCCAGAACCTGTCAGAGGAAATCCTGGCTGTGATGGACAATAAGAACCCTTCAATCAAGCAGCAGGCCTCT
CTTTTTCTCGCCCGCTCCTTCAGACACTGCACACAAGCCACACTGCCCAAGAGCATCCTCAAGCCTTTCTGTGCTGCTCTCATCAAGCAAGTAAATGACTCTGCGCCAGAGGTCCGTGATGCTGCCTTTGAAGCTCTGGGGACTGCCATGAAAGTGGTGGGAGAGAAAGCTGTGAACCCT
TTCCTGGCTGACTTGGATAAACTTAAATTGGATAAGATTAAGGAGTGTGCTGATAAGGTGGAGCTCTCAGGAGGTAGGAAG---GGTGCAGGAGGAGGCGGCACAGTT---------------------------GAGAAGAAA------TGTGCAGCTAAAGCCGTCGTCCCTGCT---
GAATCTGTATCCAAATCCTCTGTTCCATCG---AAGAGCCAGTCT---TCTGCCAATAAG---------------GTGTCAGCAGTTCCACCTAAGAAAGGGAAGCCGACCTCTGCAGCTGGTGCCAAATCCAAGAAGTCCTCCGACAGTAAAGAATTCACTGAGTCTGAACTTTCAGTT
GAGGTGTGTCAGGACTTGGCTGCAGGTGTACTTCCTGCCTCCTGTCTCGAACAGCTGGACTCGGCCAACTGGAAGGACAGACTGGCCAGTATGGAGGAGTTCCAGAGGGCTGTTGAGACAATGGATAAAGCTGCAATGCCCTGCCAGGCCTTAGTCAGGATGTTGGCCAAGAAACCAGGG
TGGAAGGAGACGAACTTCCAGGTGATGCAGTTGAAACTCCGCATTGTGGCTCTCATTGCTCAAAGGGGACAATTTTCCAAGACCTCAGCCTCTGTTGTTTTGGATGGCTTGGTGGACAAGGTTGGAGATGTCAAGTGTGGTGGAAATGCTAAAGAAGGACTGACTGCTATTGGAGAGGCA
TGCTCACTGCCATGGACTGCAGAACAGGTTGTTTCTATGGCTTTTTCCCAGAAAAATCCCAAAAACCAGGCAGAGACTCTCAACTGGCTGTCTAATGCTATGAAGGAGTTTGGCTTTGCAGGTATCAATGTGAAGGGCTTCATCAACAATGTGAAGACAGCTCTGGGAGCAACCAACCCC
GCTGTTAGGACAGCAGCCATCACTTTGCTGGGAGTCATGTACCTCTACATGGGAGCTCCACTACGCATGTTCTTTGAAGATGAGAAGCCGGCTCTCCTTGCGCAGATAGATGCAGAGTTTGAGAAGATGCAAGGTCAATCTCCACCACCCCCTATCAGGTACACCAAAAAAGGGGCGGCA
------GAGGAGGAAGGTGGTGAAGTTGAGGAGCAAGATGAAGATGCTGGAGGTGGA---------GGACAAAATATCATGGACCTGCTACCCCGAACAGATGTCAGTGACAAGATCACGACTGACCTTGTGTCTAAAATTGGAGATAAGAACTGGAAGATCAGAAAGGAAGGTCTGGAT
GAGGTTGCAGCCATCATTTCAGATGCCAAGTTCATCATGGCCAACATTGGAGAGCTGCCTCTGGCCCTGAAGGGACGTCTCAGTGACTCCAACAAGATCCTGGTGCAGCAGACTCTTTCTATTCTGCAGCAACTGGCTACAGCCATGGGACCTGGACTTAAGCAGCATGTCAAAGCTCTG
GGAATTCCCATAATAACTGTTCTAGGAGACAGCAAGCCAAATGTGAGGGCGACGGCCCTGACCACACTTCAGGCCTGGGTGGAGCAGACTGGGATGAAGGACTGGCTGGAGGGAGAAGATCTTTCTGAGGAACTGAAGAGAGAGAATCCCTTTCTGCGACAAGAGCTGCTGGGCTGGTTA
GCAGAGAAGTTGCCCACACAGAGGACTGTTCCAGGGGATCTGATGCTGTGCATTCCTCAGCTTTACGCCTGTCTGGAGGACAGAAATGGAGATGTGCGGAAAAAGGCTCAGGATGCCCTGCCTACCTTTATGATGCATCTTGGCTACGACAAGATGACCAAAGCGACAGGCAAACTCAAA
CCT------GCCTCTAAGGATCAGGTGGTATCCATGTTGGAAAAGGCCAGAGCAGTGATGCCAGCTAAACCCGCGGCTCCAGCCAAAACGGGGGGAGGGAAA------------------------------GGATCTGCAGAGCCAAATAGAGCTGCTTCA---------GCCTCCAGG
---------TCTCAACTACCAAGTGAGGACGTCGCTGATAGT------AAACCAGAAGTTAAGAAA---------------------------------------------------------------------GTCCGA---GGTGGAATGGCTGCTAAGAAG---------------
------CCTCCCTCCCCATCCGAGGAACCCATCCCTCCCCCTTCTTCCAAG---------GACAAGGACAATAATGGTAGTAAAAAGCCTTCCAGCAAAGGGAAGGCTGCTGGT------GGCAAT------------------------CAACAGGGTGCTGCTGGTAAGAAGCCTGTG
TCTAAA---GGTCAGAAGGATGATGAAGATAAGTCTGGGCCACTCTTCATCCTCATTGCCAATGCGAAGGAACAGAGGATCAAAGAGGAGAAGCAATTGAAGATTCTGAAGTGGAACTTCATCACCCCTCGAGATGAGTATGTGGAGCAGTTGAAAACTCAAATGTCCACCTGTTTTGCA
AAGTGGCTACAGGATGAGCTGTTTCACTTCGACTTCCAAAGACATGTCAAGGCCATTGGAGTCATGATTGAGAGGTTGGAGAGTGAGAGTGAAGCCACCATCAGCTGTCTGGACCTGATTCTGAAGTGGTTCACCCTGCGGTTTTTTGATACCAATACTACAGTCCTGATGAAGGTGCTT
GAGTATCTAAAATTGCTGTTTGCCATGCTGAATAGAGAGAACTACCACCTGACGGAGTATGAAGCCAACTCCTTCGTCCCCTACCTCATACTTAAGGTTGGAGAATCAAAAGATGTGGTTCGCAAAGATGTTCGGGCTATCCTGGCCATGCTATGCAAGGTTTATCCAGCATCCAAGGTC
TTCCCTTTCCTCATGGATGGAACCAAATCCAAAAACTCCAAACAGAGAGCT---------GAATGTCTGGAAGAGTTAGGTTGTTTGATAGAGGGCTACGGGATGAATGTATGCCAGCCTACTCCAGCTAAGTCTCTGAAAGAAATTGCTGTGCACATTGGTGACAGAGACACATCTGTA
CGCAACGCTGCCCTCAACACTGTGGTGGCTGTCTACAACGTCTGCGGGGAACAGGTCTACAAACTCATAGGAAATTTGTCAGAGAAGGACATGAGTATGCTAGAAGAGAGAATAAAGCGATCAGCAAAGAAGGCA---------CCC------ACAGCTGTGGCCAAACAGACTGCAACA
GATCGGTCTCAGAAGGAGCAGCCAACAAACTCCAATGCCACCTTCCTCCGCAAGCCTGCACAG------GAAGAC---CCTAATAAGCTTAAC---------------------------CAAGCCCGT---CAGAATGCACAGCACACAGAGTCCCTGCATCCATCCATCCCCAAGGAG
TTCCAGTTAGACTTGGACATGATTGAGATGGACCAGGGTAGAGTGTGCGAGCTGCCGGACCTTGTCCAACACAAGCTGGATGAGCTGCTGGAGCCCATCATGATCCCCGAACCCAAGATGCGCTCGGTCTCGCCACACTTTGATGAACTGCACAACAGCACGGCTTCCACCATCAACTTT
GTCATCTCTCAAGTCGCGAGTGGTGACATCAACACCAGCATCCAGGCGCTGGCACAGATTGATGAGGTACTGCGACAGGAGGACAAAGCGGAAGTGATGTCGGGACACATTGATCAGTTTCTTATTGCAACCATCATGCAGCTGAGGCTCATCAACAGCACGCACATGGCTGACGATCGG
GTGGATAAGAAGGATATCATAAAGTTGTATAGCTGCATCATAGGAAACATGCTGTCTCTGTTCTCTATGGAGTCCCTGGCCAGAGAGGCATCTATGGGTGTCTTGAAGGACCTGATGCATGGTCTGATAACGTTGATGCTGGACAGCAGAGTGGAGGATGTAGAAGATGGAACACAGGTC
ATCAGGTCTGTCAACCTGCTCGTAATCAGAGTCCTGGAGAAGTCTGATCAGACCAACATGATCAGTGCTCTGCTGGTGTTGCTTCAGGACACACTGGTCTCGACAGCTGGTTCCCCCATGGTCTCAGAGCTGGTCATGAAATGTTTGTGGAGGGTTATCCGCTTCCTCCCAGAAACCATC
AACAACATAAACCTGGATCGGATCCTGCTGGATGTCCACAACTTCATGAAAGTTTTTCCCAAAGAGAAACTAAAGCAGCTCAAGAGCGATGTCCCACACAGGACCCTCAAGACGCTCCTACACACACTCTGCAAGCTCACCGGGGCAAAGATCCTTGACCACCTGTCGATGATTGAGAAT
CGTAACGAGTCTGAGTTGGAGGCCCATCTGAGGCGGGTAGTCAAACACTCTGGAAACCTGGCGGGACTCAAGAGTGACCGAAGCAACGAGAAGGGGGGACTGCGTATAGACGATCGGATGTCAAAGGCAAAGGTCAGTGACATTCTGTCTGAAATCTTCAAGAAGATCGGCTCCAAGGAG
AACACTAAAGAGGGTTTGACAGAGTTATACGAGTACAAACAGAAGTACTCAGATGCAGATCTGGAACCGTTCCTCAAAAACACATCCCAGTTCTTCCAGAGTTACGTGGAGCGAGGCCTTCGCATGATTGAGTCTGAGAGAGAGGGGAAGACTCGAATCCAGACCACAGCA---------
------------------------GTGATCCCTCAGCATGGTGTTGAC------TCCAGT------------------------------------------------------------------------------------CTGAGCAGC---AAC---------------------
---GAGGAGCTGAAGCCAGCTGTTTACTATGAAAGACTGAAGATTCTCAGACAACGACAAGGCCTGGAAAACACTTCCAGGCAACAGAGTGTTGGGGGAAGTGAGGATGAGGCTCAGCAGCGACCCACCATCTCCTCCCTGCTGTCCTCAAAGCCGTCAGTGGCATCATCCACCGACATG
CTGCAAAGCAAGCTGTCACAGCTGAAAGAGTCGCGGGAGCTGTACATGCAGGAGCACAACGTTCACTCC------CCGACACACACCAACACCCGCTCAGCTTCACCAGCA---GCCAACCTGGATGACCTGAAGAAACGCCTAGAGAGGATAAAGAGTAAACGGCAG
>ENSTNIP00000000428_TNIG
ATGGGGGACGACAGCGAATGGATGAAGCTCCCCGTGGACCAGAAGTGTGAACACAAGGTGTGGAAAGCCCGTCTGAACGGCTACGAGGAGGCGCTGAAACTGTTCCAGAGGATCGGAGACGAGAAGAGTCCAGAATGGGGGAAGTATCTGGGCCTCATCAAGAAGTTTGTCACAGACTCC
AACGCGGTGGCGCAGCTCAAAGGCCTGGAGGCGGCTCTGGCCTTTGTGGAGAACGCCCACGTGGCTGGAAAGACGACGGGCGAGGTGGTGTCGGGCGTGGTCACCAAGGTGTTCAACCAGCCGAAGGCGCGCGCCAAGGAGCTGGGCATGGACATCTGCCTGATGTACATGGAGATCGAG
AAGGCCGAGGTGGTCCAGGACGAGCTCCTCAAAGGCCTGGACAACAAGAACCCGAAGATCGTGGTGTCCTGCATCGAGACTCTGAGGAAAGCGCTCGGTGAGTTTGGATCAAAGATCGTGACCTTGAAGCCCGTGGTCAAGGTTCTGCCCAAGCAGTTTGAGTCCAGAGAGAAGGCGGTG
AGGGACGAGGCCAAGCTCCTGGCGGTGGAGATCTACCGCTGGATCAGAGACGCGCTCAGACCTTCGCTGCAGAACATCAACTCTGTTCAGCTGAAGGAGCTGGAGGAGGAGTGGGTGAAGCTGCCCCAGACGCCGCCCAAGCAGAGCCGCTTCCTCCGCTCCCAGCAGGAGCTGAAGGCC
CGGTTTGAGCAGCAGCAGGCTCAAGGAGGCGAGCAGTCCGAAGGAGAAGACGAGGCA------GAGGCGGCGGCGGCGGTG---GACCCGTACGAGCTGCTGGAAGCCGTGGAGATTCTCTCCAAGATGCCCAAAGACTTCTATGAGAAAATAGAGGCCAAGAAGTGGCAGGAGCGGAAG
GAGGCCCTGGAAGCTGTGGAGGCTCTGGCCAAGAACCCCAAGCTGGAGGGCGGAGACTACGGGGACCTAGTCAGAGCTCTGAAAAAGGTGGTGGGAAAGGACGCCAACGTGATGCTGGTCACCGTGGCGGCCAAGTGCCTGGCTGGGCTGGCGGCCGGACTCAGGAAGAAGTTTGGCCCC
TACGCGGGACAGGTGGTCCCCACCATCCTGGACAAGTTCAAGGAGAAGAAACCTCAGGTGGTCCAGGCTCTCCAGGAAGCCATCGACGCCATCTTCCTGACGACCACCCTGCAGAACCTGTCCGAGGACGTCCTCGCTGTGATGGACAACAAGAACCCGTCCATTAAGCAGCAGGCCTCC
CTGTTCCTGGCCCGCTCCTTCAGACACTGCACCCAGTCCTCGCTGCCCAAGGCCCTCCTCAAGCCCTTCTGCGCTGCGCTCATCAAGCAAGTGAACGACTCGGCGCCAGAGGTGCGAGACGCTGCTTTCGAGGCTTTGGGGACGGCCATGAAGGTGGTGGGGGAGAGAGCCGTGAACCCC
TTCCTCGCCGACTTGGACAAACTCAAGCTGGACAAGATCAAAGAGTGTGCGGACAAGGTGGAGCTTCCCGGAGCCAAGAAGTCGGCCGCTTCGGGCGGAGGC---------GGG---------------------GACAAGAAG------CTGGCTTCCAAAGCTCCGCCCCCTGCTGCT
GAAGCTCCACCCAAGTCCTCAGCCCCGGCCAAGAAGCCCCAGGGTGCCTCC---AGCAAG---------------CCCTCGGCAGGTCCGGCTAAGAAGAGCAGAGCGGCGTCGGCGGCCGCCGCCAAGCCCAAGAAAGCTGCCGACAGTAGAGACGTGACGGAGAGCGAGTTGGCTCCG
GAGGTGTGCGAGGAGCTAGCCGCCGCCGCGCTTCCAGCGACCTGCCTGCAGCAGCTGGACTCGGCCAACTGGAAGGAGAGGCTGGCCAGCATGGAGGACTTCCAGAAGGCCGTGGAGACCATGGATGCCGGTGCCATGCCCTGCCAGGCGCTGCTCAGGATGCTGGCCAAGAAACCAGGC
TGGAAGGAGACCAACTTCCAGGTGATGCAGCTGAAGCTGCGGGTGGTGGCCCTCGTCGCACAGAGGGGACAGTTCAGCAGGACGTCCGCCTCCCTGGTCCTGGAAGGGCTGGTGGACAAAGTGGGAGACGTGAAATGCGGAGGGAACGCCAAGGAGGGTCTGACGGCCATCGGAGAGGCC
TGCTCGCTGCCCTGGACAGCCGAACAGGTGGTGTCCCTGGCCTTTGCTCAGAAGAACCCCAAGAACCAGGCGGAGGCGCTCAGCTGGCTGGCCAACGCCATGAAGGAGTTTGGCTTTGCCGGGATCAACGTGAAGGCCTTCATCAACAACGTGAAGACGGCGCTGGGCGCCACCAACCCC
GCCGTGCGCACGGCGGCCATCAGCCTGCTGGGGGTCATGTACCTGTACATGGGAGCGCCGCTGCGCATGTTCTTCGAGGACGAGAAGCCCGCTCTCCTCTCGCAGATCGATGCCGAGTTTGAGAAGATCCAGGGCCAGGCTCCTCCCCCTCCCGTCAGGTTCACCAGGAAAGCCGCC---
---------------------------------------------------------------------AAGGACATCATGGACATGCTGCCCAGGGCCGATGTCAGTGAGAAGATCACAGCTGAGCTGGTGTCCAAAATCGAGGACAAGAACTGGAAGATCCGGAAGGAGGGCCTGGAC
GAGGTGGCGGCCGTCATCTCGGAGGCCAAGTTCATCACGGCCAGCGTGGGCGAGCTTCCTGTGGCGCTGAAGGCGCGGCTGGGAGACTCCAACAAGATCCTGGTGCAGCAGACCCTGTCCATCCTGCAGCAGCTGGCTGCAGCCATGGGAGCCGGACTCAGGCAGCACGTCAAAGCTCTG
GGCTTTCCCATCATCACGGTGCTGGGGGACAGTAAGGCCAACGTCCGGGCGGCTGCCATGGCAACCCTGCAGGCCTGGGTGCAGCACACCGGCATGAAGGACTGGCTGGAAGGAGAGGACCTGTCGGAGGAGCTGAAGAGGGAGAATCCCTTCCTGCGGCAGGAGGTCCTGGGCTGGCTG
GCGGAGAAGCTGCCCACGCTGAGGACGGTGCCCGGCGACCTGCTGCTGTGCCTCCCTCAGCTCTACGCCTGCCTGGAGGACCGCAACGGAGACGTGAGGAAGAAGGCTCAGGACGCCCTGCCCACCTTCATGATGCACCTGGGCTACGACAAGATGAACAAGGCCACCGGCAAGCTGAAG
GTGCCGCCGGCCTCCAAGGACCAGGTGGTGGCCATGCTGGAGAAGGCCAGGGCAGTGATGCCAGCCAAGCCCGCTGCTCCGGCTAAGAGCGGAGGGGTCAAA------------------------------GGTCAAGCCGAGGCCAGCAGGGCCTCCTCA---------GCCTGCAGG
---------TCTCAGTCAGCTGCTGAAGAC---GTGGACAGC------AGGCCCGAGGTGAGGAAGGGTTCTCCTGGTTCCCGGGCTGCTGGTCTCCAGCCGGCCGTAAACCTGATGTTTGTGCTCTCACCCAGCCTCCGC---------------------CCG---------------
------CCCCCGCGGAGCCCG------CCCCCTCCTCCCCCCCCTCCAAGG---------ACAAGGCACGCTAGCGCTAATAAAAAAAAAGTTCCT---------------------------------------------------------CAGGGCACGGCTGCCAAGAAGCCCGCC
GCTAAA---AACCTG---AACGAGGAGGACCGGTCCGGACCCATCTTCATCCTCATCCCCAACGCCAAGGAGCAGAGGATCAAAGAGGAGAAGCAGCTGAAGATCCTGAAGTGGAACTTCATGGCTCCGCGGGACGAGTACGTGGAGCAGCTGAAGGCCCAGATGTCCCCCTGCCTGGCC
AAGTGGCTGCAGGACGAGCTCTTCCACTTTGACTTCCAGAGGCACGTCAAGGCCATCGGCCTCATGATGGAGCGGCTGGAGAGCGAGAGCGAAGCCACCATCGGCTGCCTGGACCTGATCCTGAAGTGGTTCACGCTGCGCTTCTTCGACACCAACACCACGGTGCTGATGAAGGTGCTG
GAGTACCTGAAGCTGCTCTTCGCCATGCTGAACCGGGAGAACTACCACCTGAGCGAGTACGAGGCCAGCTCCTTCGTGCCCTACCTCATCCTGAAGGTGGGCGAGTCCAAGGACGTGGTGCGCAAGGACGTGCGCGCCATCCTGGCCATGCTGTGCAAAGTCTACCCGGCCTCCAAAGTC
TTCCCCTTCCTCATGGACGGGACCAAGTCCAAGAACTCCAAACAGAGAGCAGCGTCCTCAGAGTGTCTGGAGGAGCTGGGGTGTTTGATCGAAGGTTACGGGATGAACGTGTGCCAGCCGACTCCTGCCAAGTCTCTGAAGGAGATCGCCCGTCACATCGGGGACAGGGACACATCTGTG
CGCAACGCCGCCCTGAACACGGTGGTGGCCGTCTACAACGTGTGCGGGGACCAGGTCTACAAGCTGATCGGAAACCTGTCGGAGAAAGACATGAGCATGCTGGAGGAGAGGATCAAGCGCTCGGCCAAGAAGACG---------CCC------GCCGCTCCAGCCAAACAGAGCGCCGCC
GACAGGCCTCCGAGGGACCACGCCCCCAACCCCAGCGCCACCTTCCTCCGCAAGCCTCAGCAG------GAGGAG---CCCAACAAGCTCAACAGC------------------------CAAGCCCGG---CAGAACGCCGAGCGA---GACTCCTCCCACCCGTCCATCCCCAAGGAG
TTCCAGTTGGACCTGGACATGATTGAGAGGGACCAGAGTCGTGTGTGCGAGCTGCCCGACCTGGTGCAGCACAAGCTGGACGAGCTGCTGGAGCCCATCATGATCCCAGAACCCAAGATGTGTTCCGTCCCGCCGCACTTTGACGAGCTGCACAACAGCACCGCCTCCACCATCAACTTT
GTCATCTCTCAGGTGGCCAGCAGCGACATCAACACTAGCATACAGGCGCTGGCGCAGATCGACGAGGTGCTGCGGCAGGAGGACAAAGCTGAAGTGATGTCGGGACACATCGACCAGTTCCTGATCGCCACCTTCATGCAGCTGCGGCTGGTCTACAGCACCCACATGGCCGACGAGCGC
CTGGACAAGACCGACATCATCAGACTCTACAGCTGCATCATCGGAAACATGCTGTCTCTCTTCTCCATGGAGTCCCTGGCCAGAGAGGCCTCCATGGGCGTGCTGAAGGACCTGATGCACGGTCTGATCACGCTGATGCTGGACGGCCGGGTGGAGGACATCAAGGACGGCCAGCAGGTC
ATCCGATCGGTCAACCTGCTGGTGATCCGGGTCCTGGAGAAATCGGACAAGACCAACATGCTGAGCGCTCTGCTGGTGCTGCTCCAGGACAGCTTGGTCACCACCGCCGGCTCCCCCATGTTCTCTGAGCTGGTCATGAAGTGTCTGTGGCGGATGATCCGCTTCCTGCCCAGCACCATC
GACAGCATCAACCTGGACCGGATCCTGCTGGACGTCCACAACTTCATGAAGGTGTTCCCCAAGGAGAAGCTGAAGCAGCTGAAGAGCGACGTTCCTCAGCGCACCCTCAAGACCCTGCTGCACACCCTCTGCAACCTGACGGGGGCCAAGATCCTGGACCACATGTCCATGATCGAGAAC
CGCAACGAGTCGGAGCTGGAGGCGCACCTGCGGCGGGTGGTGAAGCACTCC---AACCTGTCGGGGCAGAAGAGCGAGCGGGGCAGCGAGAAG---------CGTGGGGACGAGCGCATGTCCAAGGCCAAGGTCAGCGACCTTCTGTCTGAGATCTTCAAGAAGATCGGCTCCAAGGAG
AACACCAAAGAGGGTCTGACGGAGCTCTACGAGTACAAGCTGAAGTACTCGGACGCCGACCTGGAGCCGTTCCTCAAAAACACCTCGCAGTTCTTCCAGAGCTACGTGGAGCGAGGCCTCCGGGTCATCGAGTCGGAGAGGGAGGGCAAGACCCGCATCCAG------------------
------------------------------------------------------AGCTCCACAGGTACCCCAGGGGCCCCTCGGCCCAGCACACACTCGCAGCATCTGCCC---------------------------TCACACCTGAGCAGCAGCTCT---------------------
---GAGGAGGTGAAGGTGGCCGTTTACTACGAGAGGCTGAAGATCCTGCGGCAGAGGCAAGGCCTGGAGAACACCTCCAGG---------------------------------CAGCAGAGGCCTCCGGCGTCCTCGCTGCTGTCGCCCAAGCCGGCGGTGGCGTCCTCCACCGACATG
CTGCACAGCAAGCTGTCCCAGCTGAAGGAGTCCCGGGAGCTCCACCAGCAGGAGCACGCC------TCG------CCGGGCCACGCCCACCCGCGCTCCAGCTCGCCCGCC---GCCAACCTGGACGACCTGAAGAAACGTCTGGAGAGAATAAAGAGCAACCGGCAG
>anchovy.25520_ANCH
ATGGGGGACGACAGTGAATGGATGAAGTTGCCCATTGACCAGAAATGTGAACATAAGGTATGGAAGGCCAGATTAAATGGATACGAGGAAGCGGTGAAGCTCTTCCAGCGAATAGAAGACGAGAAGAGCCCAGAATGGGGGAAATACTTGGGGCTCATCAAGAAGTTTGTAACAGACTCC
AACGCAGTTGCTCAGCTCAAAGGCCTGGAGGCTGCCCTCGCATATATCGAGGGCGCCCATGTGGCTGGCAAAACAACTGGAGAGGTAGTATCCGGAGTGGTCAACAAAGTTTTTAACCAGCCGAAAGCGCGGGCCAAAGAGCTGGGCAGCGACATATGCCTGAAGTACGTAGAGATCGAA
AAGGCAGAGGTGGTGCAGGAGGAGCTCATCAAAGGACTTGACAACAAAAACCCGAAGATTGTAGTAACGTGTGTTGAGACACTAAGAAAAGCACTCAGTGAATTTGGTTCCAAGATCATCACGCTAAAGCCGGTGGTCAAACTGTTGCCAAAACTGTTTGAGTCTCGAGAGAAGGCGGTT
CGAGATGAGGCCAAATTGCTCGCTATAGAGATCTACAAGTGGATCAGAGACGCTTTGCGGCCCCCTCTCCAGGGCATCAACTCTGTGCAGCTGAAAGAGCTGGAGGAGGAGTGGGTGAAGCTGCCCACATCGGCCCCCAAGCAGAGTCGCTTCCTGCGCTCCCAGCAGGACCTCAAGGCC
AAGTTCGAACAGCAGCAGGCCACGGGAGGAGACCAGGTGGATGGAGATGACGATGAT------GAA---TGTGTACCAGTGGCCGATCCCTACGAGCTGCTGGAGGCTGTGGAGGTCCTGTCCAAGTTGCCTAAAGACTTCTACGACAAAATTGAAGCAAAAAAATGGCAGGAAAGGAAG
GAGGCTTTGGAAGCTGTAGAAACATTGGCAAAAAATCCAAAGTTGGAAAACGGAGACTATGGCGATCTCGTTCGCGCCCTGAAAAAGGTTGTTGGCAAAGACACCAATGTCATGCTCGTCACCCTGGCTGCCAAATGCCTAACCGGATTAGCGGCGGGCCTCCGAAAGAAGTTTGGGACC
TATGCTGGCCATGTGGTGCCAACCATTTTGGAGAAGTTCAAAGAGAAGAAACCCACAGTCGTGCAGGCTTTACAGGAGGCCATTGATGCAATCTTTCTGACTACAACAATTCAAAACTTGAGTGAGGACGTCTTGTCCGTGATGGACAACAAGAACCCCTCCATAAAGCAGCAGGCCTCC
CTCTTCCTGGCCAGGAGTTTCCGGCACTGCACTCCCGCCACGTTGCCAAAAAGTGCTCTCAAACCTTTCTGTGCCGCCTTCCTGAAGCAAGTGAATGACTCGGCACCAGAGGTGCGTGATGCAGCGTTTGAGGCACTGGGCACTGCCATGAAGGTGGTGGGGGAGAAGGCAGTGAACCCC
TTCCTGACTGACCTGGACAAGCTGAAGCTCGACAAGATAAAAGAATGTTCTGAGAAGGTGGAGTTGGCCGGAGGAAGGAAA---GGC------GCAGGGGGA---------GGAGGCGGTGGGGGAGGGGCGTCTGAGAAGAAGGAGAAGCCTGTGGCCAGGGCCGCACCTGCAGCC---
GAGCCTCCGCCCAAGGCCTCTGGGCCTCCCAAGAAAGCC------------CTC---------------------------GCCGGCGGTGCTAAGAAGGCAAAGCCTGCTGCTGCACCCAGTGGGAAATCAAAGAAGGCTCCGGAAGGCAAGGAAGTTGTGGAGACAGAACTCTCGCTG
GAGGTGTGTGAGGAGAAGGCTGCGGCCGTGCTGCCTGCCACCTGTATGCAGCAGATGGACAGTGCCAACTGGAAGGAGAGGCTGGCCAGCATGGAGGAGTTTCAGCGGGCCGTGGAGCAGATGGACCGGTCCGAGATGCCGTGCCAGGCACTGGTCAAGATGCTGGCCAAGAAGCCAGGG
TTCAAGGAGACTAACTTCCAGGTGATGCAGATGAAGCTGCACATCGTGGGCCTGGTTGCCCAGAAGGGCGTCTTCTCCAAGACCTCGGCCCTGGTGGTGCTGGACGGCCTGGTGGACAAGATCGGGGACGTCAAATGCGGCGTCAAGGCCAAAGAGGCGCTCACCGCCATCGGAGAGTCC
TGCCACCTCCCCTGGACCGCTGAGCAGGTGGTATCGATGGCCTTTTCACAAAAGAACCCCAAGAACCAAGCCGAAACTCTGAACTGGTTGGCAAATGCCATTAAGGAGTTTGGCTTCACTGGGATCAATGTGAAGGCATTCATCACTAATGTCAAGACGGCTCTGGGTGCAACCAATCCG
GCGGTGCGTACATCTGCCATCACGCTGCTGGGCACCATGTATCTGTACGTGGGAGCGCCGCTGCGCATGTTCTTTGAGGACGAGAAAACGGCTCTGCTCTCCCAGATCGACGCAGAGTTTGAAAAGATGCAGGGTCAGTCTGCTCCGGCGCCCTTCAGAGGGGCGACCAAGAAGGGCTCT
------GAGGAGAACGGAGAGGAGGCGGAGGATCAGGACGAGGAGGGAGGAGCAGGG---------------GACGTCATGGACCTGCTGCCCAGAACTGACATCGGTGACAAGATCACGTCTGACATGGTGTCCAAGATCAGTGACAAGAACTGGAAGATCCGCAAGGAGGGTCTGGAC
GAGGTGGCGGCGGTGATCTCGGAGGCCAAGTTCATCCAGGCCAACATCGGAGATCTGCCCATGGCCCTCAAGGGACGCCTCAACGACTCCAACAAACTACTGGTTCAGCAGACCCTGAACATTCTGCAGCAGTTGGCCACCGCCATGGGCCCTGGCCTGAAGACGCACGTCAGAAACCTG
GGATTCCCCATCATTACTGTGCTTGGAGACAGCAAGCCGAATGTGCGCGCCTCTGCCCTGACGACGCTGAATGCTTGGGTGGAGCAGACGGGCATGAAGGAGTGGCTGGAGGGAGAGGACCTGGCGGATGAGCTGAGGAAGGAGAACCCGTTCCTCAGACAGGAGGTGCTGGGCTGGCTG
GCGGAGAAGCTGCCTAACCTGCGGACGGTGTCACCAGACCTGATGCTGTGCGTGCCGCTCCTCTACGCCTGCTTGGAGGACCGCAGTGGCGACGTACGCAAGAAGGCCCAGGACGCCCTGCCCATGTTCATGATGCACCTCACCTACGAGAAGATGAGCAAGGCCACCAGCAAGCTCAAG
CCG------TCCTCTAAGGACCAGGTGATGGCCATGCTGGAGAAGGCCCGAGCGGTCATGCCTGCCAAACCGGCCGGTCCCGCCAAAGCTGCCAGTGCTGCCCCGGCCAAGGCCGCCGCCCCCTCCTCCGCAAGCTCCACCTCCTCCGGGAAAGCTGCCTCA---------GCATCCAGT
---------GCCCAGAGCAGAGACGACGACTACGCCCCCAGCGAACCCAAACCCGACACCAAGAGG---------------------------------------------------------------------GCCAAGTCAGCCGGCCCTGCTGCTAAAAAG---------------
------------AGAGCCAGTGCGGATCAC------------------CCT---------GGCACGGAC---AAAGCTAGTAAA---AGACTTTCAGACCGT------GGAGCT------GACAAC------------------------AAAAAGGGTGTGGTGGGTAAGAAGGCTCCC
GTGAAGGCCAACGCTAAGGAGGAGGAGGACAAGTCTGGCCCCATATTCACCCTGGTGCCCAACGCTAAAGAGCAGCGCATGAAGGAGGAGAAGGCCCTCAAGATCCTGAAGTGGAACTTCATCACCCCGCGTGATGAGTATGTGGAGCAGCTGAAGACCCAGATGTCCACGTGTCTGGCT
CGCTGGCTGCAGGACGAGCTCTACCACTTCGACTTCCAGCACCACGTCAAGGCCATCAACGCCATGATCGAGCACATGGAGGACGAGAGGGATGCGGTGGTGGGCTGCCTGGACCTGATCCTCAAGTGGTTCACGCTGCGCTTCTTTGACACCAACACCAGCGTGCTGATGAAGGTCCTG
GAGTTCCTCAAGCTGCTCTTCACCATGCTCAAGCGCATGGACTACCACCTCAGCGACTACGAGGCCTCTTCCTTCACCCCCTACCTCATACTCAAGGTGGGAGAGTCTAAAGATGTGGTGCGTAAGGACGTGCGAGCCATCCTGTCCATGCTCAACAAGGTCTACCCCGCTAGCAAGCTC
TTCCCCTTCATCATGGACGGAACCAAGTCCAAGAACTCCAAGCAGAGAATG---------GAATGTCTGGAGGAGCTAGGGTGTCTGATCGAGTGCTTTGGAGTGAATGTCTGCCAGCCGACCCCGGCTAAGGCCCTGAAGGACATCGCTGTCCACATCGGTGACCGCGACACGACAGTG
CGGAACGCTGCTCTCAACACCGTGGTGGTGGTCTACAACGTCTGTGGGGACCAGGTCTTCAAACTTATCGGCAACCTGTCTGAGAAGGACATGAGCATGCTGGAGGAGAGGATCAAACGCTCGGCCAAGAAGGCC---------CCGCCGCCGGCCCCAGCCAAGCAGCAGCAGCAGCCC
GAGCGGGCGCAGCGCGAACACCCCGCCAACCCCACCGGCACCTTCCTACGCAAGCCTGCCCAGCAGCAGGAGGACATGCCCAACAAGCTCAAC---------------------------CAAGCACGCTCGCACAAT------------GAGCACTCGGCGCCCTCTATCCCACGGGAG
TTCCAGCTGGATCTGGACATGATCGAGAACGACCACACCAACGTGAGCGAGCTGCCCGACCTGGTGCAGCACAAGCTGGATGAGCTGCTGGAGCCTGTCATGATCCCTGAACCCAAGATCCGTTCAGTGTCTCCTCACTTTGATGACCTGCGTAACAGCACAGCCTCCACCATCAACTTT
GTCATCTCCCAGGTGGCCAGTGGAGATATCAACACCAGTATTCAAGCCCTGGCACAGATCGATGAGGTGTTGCGGCAGGAGGACAAGGCGGAGGCCATGTCTGGCCACATTGACCAGTTCCTGATCGCCACGCTCATGCAGCTGAGGCTCATCTACAACACGCACATGGCCGACGAGAGG
CTGGACAAGAAGGACATCTTCAAGCTCTACAGCTGCATCATCGGCAACATGCTCTCGCTGTTCTCTGTTGAGAGTCTGGCACGCGAGGCGTCCATGGGGGTGCTGAAGGACCTGATGCACGGCCTCATCACGCTCATGCTGGACTCCCGCGTGGAGGACATCGAGGACGGACAGCAGCTC
ATCCGCTCAGTCAACCTCCTGGTGGTGCGCGTGCTGGAGAAGTCCGACCAGACCAACATCCTCAGTGCTCTGCTCGTGCTGCTGCAAGACAGTCTCCTGACCTCAGCAGGGTCTCCAATGTTCTCAGAGTTGGTCATGAAGTGCCTGTGGAGGATGATCCGGTTCCTGCCGGAGACCATC
AACAGCATCAACCTGGACCGCATCCTGCTGGACGTGCACAACTTCATGAAGGTCTTCCCCAAGGAGAAGCTCAAGCAGCTGAAGAGCGACGTCCCGCACCGGACACTCAAGACCCTGCTGCACACCCTCTGCAAACTCAAGGGGGGCAAGATTCTGGATCACCTGTCCATGATCGAGAAC
CGTAACGAGTCAGAGCTGGAGGCACATCTGAGGAGAGTAGTCAAGCACTCGGGCAACCTGTCAGGACACAAGTCAGACAAGGGCTCAGAGAAGGGAGCAATCCGGACTGATGAGAAAATGTCCAAATCCAAAGTGAGCGAAATCCTCTCTGAGATTTTCAAGAAGATTGGGTCCAAGGAG
AACACTAAAGAGGGTCTGACGGAGCTGTATGAGTATAAGCTGAAGTACTCGGATGCGGATGTAGAGCCGTTCTTGAGCAACACGTCGCAGTTCTTCCAGAGCTACGTGGAGAGAGGCTTGCGCATGATCGAGTCAGAGCGAGAGGGCAAGGGGCGAATCCAGTCCTCCACCACT------
------------------------GTGATCCCGCAGCATACGGGCGAGGCAGGCACGTAC------------------------------------------------------------------------------------ATGCCCAGCTCCAGCACTGTGCCCATCAACAGTAAC
GGAGAGGACCTGAAGCCGGCCGTCTACTACGAGAGGCTGAAGATCCTCAGACAGAGACACGGCCTGGAGAAC------------------------------------------------------------------------------------------------------------
---AACTCCAAGCTGCAGCAG------------------------CAGCAGCAGCAG------------------------------------------------------------------------------------------------------------CAG
>ENSTRUP00000039528_TRUB
ATGGGGGACGACAGCGAATGGATGAAGCTTCCTGTTGACCAGAAATGTGAACATAAGGTGTGGAAAGCCCGACTGAATGGCTACGAAGAAGCACTGAAGTTATTCCAGAGGATTGGAGATGAGAAGAGTCCAGAATGGGGGAAGTACTTGGGCCTGATAAAGAAGTTTGTCACAGACTCC
AATGCGGTGGCGCAGCTCAAAGGCCTGGAGGCGGCGTTAGCCTTCGTTGAGAACGCTCACGTGGCTGGAAGGACCACAGGCGATGTGGTGTCAGGAGTGGTCACCAAGGTGTTCAACCAGCCCAAGGCACGAGCCAAGGAGCTGGGCATGGACATCTGCCTGATGTACATCGAGATCGAG
AAGGCCGAGGTGGTCCAGGATGAGCTCCTCAAAGGTCTGGACAATAAGAACCCAAAGATCGTGGTGTCCTGCATCGAGACCATCAGGAAAGCGCTCGGCGAATATGGATCAAAGATCGTGACCCTGAAGCCGGTGGTCAAGGTTCTGCCGAAGCAGTTTGAGTCCAGAGAGAAGGCTGTC
AGAGATGAAGCCAAGCTTCTGGCTGTCGAGATCTACAGGTGGATCAGAGATGCTCTCAGACCTTCACTGCAGAACATCAACTCTGTTCAGCTTAAAGAGCTGGAGGAGGAGTGGGTCAAGCTGCCTCAGACCCCCCCCAAGCAGACCAGGTTCCTCCGCTCTCAGCAGGATCTGAAGGCC
AAATTTGAACAGCAGCAAGCTCAAGGAGGAGACCAGTCCGACGGAGAAGACGAGATG------GAAGCGGCAGCCGCCGTG---GACCCTTATGAGCTGCTGGAAGCTGTGGAGATCCTTTCAAAGCTGCCCAAAGACTTCTATGAGAAAATAGAAGCTAAAAAGTGGCAGGAGAGGAAA
GAAGCCCTGGAAGCTGTAGAAGCTCTGGCCAAGAACCCCAAACTGGAGGGGGGCGACTACGGAGACCTCGTGAGAGCTCTGAAAAAGGTGGTGGGGAAAGATGCCAACGTGATGCTGGTTACCGTGGCAGCCAAGTGCCTGGCTGGACTGGCCGCCGGACTCAGGAAGAAGTTTGGCACT
TATGCAGGACAGGTGGTTCCCACCATCTTGGAGAAGTTCAAGGAGAAGAAACCTCAGGTGGTCCAGGCGCTCCAGGAAGCCATCGACGCCATCTTCCTGACGACCACCCTCCAGAACCTGTCCGAGGACATCCTTGCTGTGATGGACAACAAGAACCCGTCCATCAAGCAGCAGGCCTCT
CTGTTCCTGGCCCGTTCCTTCAGACACTGCACTCAGTCCTCGTTGCCAAAGGGCCTCCTCAAACCTCTCTGTGCTGCTCTGATCAAGCAAGTGAACGACTCGGCATCAGAGGTGCGCGATGCTGCTTTTGAGGCCTTGGGGACGGCCATGAAGGTGGTCGGAGAGAAAGCTGTGAATCCA
TTCCTTGCTGACCTGGATAAGCTCAAGCTGGACAAGATTAAAGAGTGTGCAGAGAAGGTCGAGCTTCCTGGAGGGAAGAAG---GCGGCCTCAGCTGGAGGA---------GGT---------------------GACAGGAAG------ATGGCCTCCAAAGCTCCTCCTCCGGCGGCT
GAAGCTCCGCCCAAATCCTCTGTTCCATCCAAGAAGCCCCAGAGTGCTTCC---AGCAAG---------------CCGTCAGCAGGTCCGGCGAAGAAGAGCAAGGCGGCGTCGGCGTCGGCCGGGAAACCCAAGAAAGGCTCTGACAGTAAAGAG------GAGACGGAGTTGGCGCCG
GAGGTGTGTGAAGAGCTGGCTGCTGCCGTTCTTCCAGCTTCCTGTCTGCAGCAGCTGGACTCTGCTAACTGGAAGGAGAGACTGGCCAGTATGGAGGAGTTTCAGAAGGCGGTGGAGACCATGGACGCCGGCGCCATGCCCTGCCAGGCTCTGGTCAAGATGCTGGCCAAGAAACCAGGC
TGGAAGGAGACCAATTTCCAGGTGATGCAGTTGAAGCTGCGCGTGGTGGCCCTGGTCGCACAGAGGGGACAGTTCAGCAAGACCTCGGCGTCCTTGGTCCTGGAAGGGTTGGTGGATAAAGTCGGAGACGTCAAATGTGGAGGAAATGCCAAAGAGGGTCTGACTGCTATCGGGGAGGCC
TGCTCGCTGCCCTGGACCGCCGAACAGGTGGTGTCTCTGGCGTTTGCACAGAAGAACCCCAAGAACCAGGCGGAGACGCTGACCTGGCTGGCCAACGCCATGAAGGAGTTCGGCTTTGCTGGCATCAACATGAAGCCTTTCCTCAACAACGTGAAGACGGCGCTGGGCGCCACCAACCCT
GCCGTCCGCACGGCGGCCATCAGCCTGCTGGGAGTCATGTACCTCTACATGGGCGCTCCTCTACGCGTGTTCTTTGAAGACGAGAAATCCGCTCTTCTCTCTCAGATCGATGCAGAGTTTGAGAAGATCCAGGGGCAGGCTCCACCGGCTCCGGTCCGGTTCACCAGGAAAGCCGTGAGT
------GAGGAGGAGGCTGGCGAAGTGGAGGAGCAGGAAGAGGGAGGAGGAGGAGGAGGAGGAGGAGGACAGGACATCATGGACATGCTGCCCAGGACAGACGTCGGTGAAAAGATCACGTCTGAGCTGGTGTCTAAAATTGAGGACAAGAACTGGAAGATAAGGAAGGAGGGCCTAGAT
GAGGTCGTGGCCATCATCTCGGAGGCCAAGTTCATCACGGCCAACATTGGAGAGCTTCCTATGGCCCTGAAGGGACGCCTGGGCGACTCGAACAAGATCCTGGTCCAGCAGACCCTGACCATCCTGCAGCAGCTGGCTGCAGCCATGGGACCTGGACTGAAGCAGCATGTGAAAGCTCTT
GGAATTCCTGTCATCACTGTACTGGGAGACAGTAAGGCCAACGTCAGGGCGGCTGCCATGGCAACCCTGCAGGTTTGGGTGCAGCACACCGGTATGAAGGATTGGCTGGAAGGAGAAGACCTTTCGGAGGAGCTGAAAAGGGAGAATCCCTTCCTACGACAGGAGGTTCTGGGCTGGTTA
GCGGAGAAGCTGCCCACTCTGAGGGCAGCACCAGGGGACCTGATGCTGTGTGTTCCTCAGCTGTACGCCTGCCTGGAGGACAGAAACGGAGACGTGAGGAAGAAGGCTCAGGATGCTCTGCCAACCTTCATGATGCACCTGGGTTACGACAAGATGGCCAAGGCCACTGGGAAGCTCAAA
ACT------GCCTCCAAGGATCAGGTGGTAGCCATGTTGGAGAAGGCCAGAGCAGTGATGCCAGCAAAGCCTGCTGCTCCTGCTAAAGCTGGAGGGGCCAAA------------------------------GGTCCGGCGGAGCCCAGCAGGGCTGCTTCA---------GCCTCCAGG
---------TCTCAGGCAGCGGCTGAGGAC---ACGGACAGT------AAGCCTGACGTGAAGAAG---------------------------------------------------------------------CTCACC---------------------CAG---------------
------CCTCCCTCCCCTCCCGAGGAACCTGCCCCTCCCTCCCCCTCCAAG---------GATAAGGACAGTAGTGCTATTAAAAAAAAAACCAGCAAAGGGAAGGCTGCCGCT------GGCGGCCCACAGGACGTTCGTTTCCTCCTCCGTCAGGGCACCGCTGGGAAGAAGCCCGCA
GCCAAA---AACCTG---AACGAGGAGGACCGGTCCGGACCCATCTTCACCCTCATCCCTAATGCCAAGGAACAGAGGATCAAAGAGGAGAAGCAACTCAAGATTTTGAAGTGGAACTTCATGACTCCTCGAGACGAGTACGTGGAGCAGCTGAAGGCCCAGATGTCCACCTGCTTTGCA
AAGTGGCTGCAGGATGAACTCTTCCACCTTGACTTCCAGAGACACGTCAAGGCCATCGGCCTGATGATCGAGCGCTTGGAGAGCGAGAGCGAAGCCACCATCAGCTGTCTGGACCTGATCCTGAAGTGGTTCACCCTGCGCTTCTTTGACACCAACACCACGGTCCTGATGAAGGTGCTG
GAGTACCTGAAGCTGCTGTTTGCCATGTTGACCCGAGAGAATTATCACCTGACTGAGTACGAGGCCAACTCCTTCCTCCCCTACCTCCTCCTGAAGGTGGGAGAGTCCAAGGATGTGGTTCGTAAAGATGTCCGGGCCATACTGACGATGTTGTGCAAAGTTTACCCCGCGTCCAAGGTC
TTCCCTTTCCTCATGGACGGAACCAAGTCCAAGAATTCCAAACAGAGAGCA---------GAGTGTCTGGAGGAGTTGGGCTGTCTGATCGAAGGTTATGGGATGAACGTTTGTCAGCCCACACCTGCCAAGTGTCTGAAGGAGATCGCGGTGCACATCGGGGACAGGGACACGTCTGTC
CGGAACGCTGCCCTGAACACCGTGGTGGCCGTGTACAACGTGTGCGGAGATCAAGTCTACAAACTCATCGGAAACCTGTCGGAGAAGGACATGAGCATGCTGGAGGAGCGGATCAAGCGTTCGGCCAAGAAGACG---------CCC------GCAGCTCCAGCCAAGCAGAGCGCCACC
GAGAGGCCTCAGAGGGAACACCCAGCAAACCCCAACGCCACCTTCCTCCGCAAGCCTCAGCAA------GAGGAG---CCCAACAAGCTCAAC---------------------------CAGGCCCGG---CAGAACGCCGAACGC---GAGTCCTCCCACCCGTCCATCCCCAAAGAG
TTCCAGTTGGACCTGGACATGATTGAGATGGACCAGAGTCGAGTGTGCGAGCTGCCAGATCTGGTGCAGCACAAGCTGGACGAGCTGCTGGAGCCCATCATGATCCCAGAACCCAAGATGCGCTCCGTCTCGCCACACTTTGACGAGCTGCACAACAGCACGGCCTCCACCATCAACTTT
GTCATCTCCCAGGTGGCGAGTGGTGACATCAACACCAGCATCCAGGCGCTGGCACAGATCGACGAGGTGCTGCGGCAGGAGGACAAAGCGGAGGTGATGTCGGGACACATCGACCAGTTCCTCATCGCCACCTTCATGCAGCTGCGGCTCATCTACAGCACCCACATGGCCGACGAGCGC
CTGGACAAGAGCGACATCATCAAACTGTACAGCTGCATCATCGGGAACATGCTGTCGCTCTTCTCCATGGAGGCCCTGGCCAGGGAGGCGTCCATGGGCGTGTTGAAGGACCTGATGCACGGCCTGATCACGCTGATGCTGGACGGCCGGGTGGAGGACATCAAGGACGGCCAGCAGGTC
ATCCGATCAGTCAACCTGCTGGTGATCAGGGTCCTGGAGAAGTCCGACCAGACCAACATGATGAGCGCTCTGCTGATTCTACTTCAGGACAGTTTAATCACCACAGCTGGATCTCCCATGTTCTCTGAGCTGGTCATGAAGTGTCTGTGGAGGATGATCCGCTTCCTGCCCACCACCATC
GACAGCATCAACCTGGACCGGATCCTGCTGGACGTCCACAACTTCATGAAGGTGTTCCCCAAGGAGAAGCTGAAGCAGCTGAAGAGCGACGTTCCTCACAGAACCCTCAAGACTCTGTTGCACACTCTGTGCAAGCTGACAGGGGCCAAGATCCTCGACCACCTGTCCATGATCGAGAAC
CGTAACGAGTCGGAGCTGGAGGCGCACCTGAGGCGGGTCGTCAAACATTCCGGAAACCTGTCGGGACAGAAGAGCGACCAGGGCAGCGAGAAGTGCGGCGTGCGCGGGGACGATCGCATGTCCAAGGCCAAGGTCAGCGACATCCTGTCGGAGATCTTTAAGAAGATCGGTTCCAAGGAG
AACACCAAAGAGGGCCTGACGGAGCTGTACGAGTACAAGCTGAAGTACTCGGACGCAGATCTGGAGCCCTTCCTCAAAAACACCTCGCAGTTCTTCCAGAGCTACGTGGAACGAGGACTGAGGGTCATCGAGTCGGAGAGAGAGGGCAAGACCCGGATCCAG------------------
------------------------------------------------------GGCCCCACAGGT---------------AGGTCCAGAACC---------------CCGGAGAACTGCTGCTGCTGTGGGCCCGTGTCCTGCCTGAGCAGCAACGCT---------------------
---GAGGAGGTGAAACCAGCCGTTTACTACGAGAGGCTGAAGATCCTGCGGCAGCGACAAGGCCTGGAGAACACGTCCAGG---CAGGGGGTCGGGAGCACGGAGGAGGAGCCTCAGCAGAGAGCTCCCATTTCCTCCCTGCTGTCGTCCAAGCCGGCGGTGGCGTCCTCCACCGACATG
CTGCACAGCAAACTGTCTCAGCTGAAGGAGTCCCGAGAGCTTTACCAGCAGGAGCACAAC------CCC------GCAGGCCACGCCCACCCCCGCTCCAGCTCACCTGCC---ACCAACCTGGACGACCTGAAGAAACGTCTGGAGAGAATAAAGAGCAACCGGCAG
>ENSDARP00000130881_DRER
ATGGGGGATGACAGTGAATGGATGAAGTTACCCATCGACCAGAAATGTGAACACAAGGTTTGGAAAGCCAGATTAAGTGGATACGAGGAAGCATTGAAGCTTTTTCAAAAGCTA---GACGAGAAGAGCCCAGAATGGAGCAAATACCTTGGACTTATCAAGAAATTTGTAACAGAATCA
AATGCCGTAGCCCAACTCAAAGGATTGGAGGCAGCACTTGCATTTATTGAGAATGCACACGTGGCTGGCAAGACAGTTGGTGAAGTAGTTTCTGGAGTAGTCAACAAAGTGTTCAACCAGCCCAAAGCTCGAGCCAAGGAGCTGGGGACTGAAATCTGCCTCATGTACATAGAGATCGAG
AAAGCAGAAGTGGTGCAGGATGAGCTGATTAAAGGACTGGATAACAAGAACCCCAAGATTGTCGTCGCTTGCATTGAAGCACTAAGGAAAGCACTTTGTGAATTTGGATCAAAGATCATAACACTTAAGCCTGTCGTGAAAGTGTTGCCAAAACTATTTGAGTCTCGAGAAAAGGCAGTT
CGAGACGAAGCCAAATTACTGGCAGTGGAGATTTATAGGTGGATCCGCGATGCTTTGCGAGCGCCTCTCCAGAATATCAACTCTGTACAGTTGAAAGAGTTGGAGGAAGAATGGGTGAAAGTGCCAGCTACAGCTCCTAAACAGATTAGATTCTTGCGCTCTCAGCAGGACCTGAAGGCC
AAGTTTGAGCAGCAACAGGCTGCAGGAGGAGATGAAGCAGACGGAGACGATGAAGAAGTGGCTGAA---GCTGTTCAGGTT---GATGCTTACGAGCTCCTGGAAGCTGTTGAGATCCTTTCAAAGCTTCCCAAGGATTTCTATGAAAAAATTGAAGCAAAGAAATGGCAGGAGAGGAAG
GAAGCGCTGGAAGCAGTGGAGGCTTTAACTAAAAACCCAAAATTAGAGAGTGGAGACTATGGGGACCTGGTCCGAGCACTAAAAAAGGTTATTGGGAAAGATGCCAATGTGATGCTAGTGTCCATGGCAGCCAAATGCTTGGCTGGATTGGCAACAGGACTGAGGAAGAAGTTTGGGACA
TATGCAGGTCTTGTGGTGCCAACCATCTTGGAGAAGTTTAAGGAGAAGAAACCTCAAGTTGTTCAGGCCTTACAGGAGGCCATCGATGCAGTCTTCCTTACTACAACCTTGCAAAACATCAGTGAGGATGTTCTGGCAGTGATGGACAACAAGAATCCTTCCATCAAGCAACAGGCCTCA
CTGTTTCTCGCCAGAAGTTTTCGTCACTGTACCCCAAGCACATTGCCAAAAAGCGTTCTGAAGCCCTTCTGTGCTGCATTCCTCAAGCAAGTAAATGATTCTGCTCCTGAAGTCAGAGATGCTGCTTTTGAGGCTTTGGGAACGGCCATGAAGGTGATAGGGGAGAAAGCAGTCAACCCA
TTCTTGACTGATGTTGACAAACTCAAGTTGGACAAGATAAAAGAGTGTGCTGATAAAGTGGAGCTCATT---GGAAAGAAA---GGA------GGCGGCGGA---------GGA---------------------GAGAAGAAAGAGAGACCTGCTGCAAAAGCATCTCCACCTGTT---
GAAGCACCTGCAAAAACCTCAGGGCCTCCTAAAAAATCAGCTCCAGCTAAGGCT---------------------------GCAGGACCTCCCAAAAAGGGCAAACCTGCTGCGGCCCCGAGTGCAAAGTCCAAGAAAGCTCCAGAAACTAAGGAAATAATCGAGACCGAGTTATCTCCT
GAAGTGTGTGAGGAGAAAGCAGCCGCTGTTCTCCCAGCCTCCTGTATGCAGCTGCTGGACAGCGCCAACTGGAAGGAGAGACTTGCCAGCATGGAGGAGTTTCAAAAGGCCGTGGAACAGATGGACAAATCTGAAATGCCCTGCCAGGCTTTAGTCAAGATGCTGGCGAAGAAACCTGGG
TGGAAAGAGACCAACTTCCAGGTGATGCAAATGAAGCTCAGCATCGTGGGGCTAGTTGCACAAAAGGGCCAGTTCTCAAAAACGTCTGCACTGGTGGTTCTGGACGGCCTGGTTGATAAGATTGGAGATGTGAAGTGTGGAGGTAACGCTAAAGAGGCTCTCACTGCAATCGGAGAGGCC
TGTTCTCTGCCATGGACTGCTGAGCAGGTTGTCTCGATAGCCTTCGCTCAGAAGAATCCTAAAAACCAAGCAGAGACGTTGAACTGGTTGGCCAATGCCATGAAGGAGTTTGGATTTGCAGGAATAAATGTCAAGGGATTCATCAACAACGTCAAAACTGCTCTGGGTGCCACAAATCCT
GCTGTGAGGACGTCTGCAATCGCTCTTTTGGGAGTGATGTATCTGTATATGGGAGCTCCTCTGCGCATGTTCTTTGAAGATGAAAAACCAGCCCTCCTTTCACAAATAGATGCTGAGTTTGTGAAGATGCAGGGTCAGTCTCCTCCGGCCCCCACTCGTGGAGCCAAAAAAGCAGGAGCA
------GAGGAGGATGGCGATGTGGCTGATGAAGACGAGGCAGACGGTGGAGCTGGA---------------GACATCATGGACATGCTGCCCAGAACTGACATCAGTGATAAAATCACATCAGAAATGGTGTCAAAGATCAGCGACAAGAACTGGAAGATCAGGAAGGAGGGTCTGGAT
GAAGTGGCCGCTGTCATCTCTGAGGCCAAATTCATTCAGGCAAACATTGGCGAGCTGCCCATGGCACTGAAGGGCCGTCTCAATGACTCCAACAAACTACTGGTCCAGCAGACCCTCAATATCCTGCAGCAGATTGCCATTGCCATGGGCCCGTCTTTAAAGCAGCACGTCAAAAACCTG
GGAATTCCTGTCGTTACTGTTCTTGGTGATAGTAAGCCTAATGTTCGTGCTACTGCCATGGCGACGCTTAATGCATGGGTGGAGCAAACCGGAATGAAGGAGTGGCTTGAGGGAGAGGACCTATCAGAGGAGCTCAAGAAGGAAAACCCTTTCCTTAGACAGGAGCTGCTGGGCTGGCTG
TCCGAGAAGCTGCCCACCCTGCGTACGGTGCCTGCTGACCTCATGCTGTGTGTGCCTCATCTGTACACCTGCCTGGAGGACCGAAGTGGAGATGTGCGCAAGAAAGCCCAGGATGCTCTTCCCACCTTCATGATGCACCTGGGCTTTGATAAGATGACCAAGGCTACTGGAAAACTGAAG
CCG------GCCTCTAAGGACCAGGTGGTTGGCATGCTGGACAAGGCCAGGGCTGTGATGCCAGCCAAGCCTGCAGCTCCTGCCAAAGCTGCAGCATCTAAACCA------------------------GCCTCCAGTGCCCCAGCTGCCAAAACAGCATCA---------GCTCCAGCC
AGG------AATCATAGTCCCGTTGATGACTACAGTGAACCTGAACCCAAACCCGACACTAAGAAA---------------------------------------------------------------------GCTAAACCAGCAGGTCCTGCGGCTAAAAAG---------------
------------AGCGAAAGCATGGAGCTC------------------AAGGTGAAAGGAGAAAAAGAT---AATGCTAAGCAAAACAGGCTCTCAAGAGGG------CCTCCT------AGCAGT------------------------GAAAAGGTTGTTGCAGGAAAGAAACCTCCT
GTTAAGGCTGGCGCAAAAGATGAGGAGGATAAGTCTGGTCCTATTTTCATCCTCGTTCCCAATGGCAAAGAGCAGAGAATCAAAGAAGAGAAGTCATTAAAGATTCTGAAGTGGAACTTCATTACTCCTCGTGACGAGTACGTAGAGCAGCTCAAAACTCAAATGTCAACATGTCTGGCC
AAGTGGCTACAAGACGAGCTCTTCCACTTCGACTTTCAGCATCACGTAAAGGCTATCGGAGCCATGATTGAGCACATGGAGGCCGAGTCTGAGGCTGTGATTGGCTGTCTGGACCTGGTGTTGAAGTGGTTTACTCTGCGCTTCTTTGACACCAACACTAGTGTGATCATGAAAACCCTG
GAGTTCCTCAAGATGCTCTTCACCATGCTGAGCAGGAAAAACTACCAGCTCAATGACTACGAGGCCTCGTCTTTCATTCCTTACCTGATCCTTAAGGTTGGAGAGTCTAAAGATGTTGTGCGCAAAGATGTCCGTGCTATTTTGGCGATGCTGTGTAAAGTCTACGCAGCGAGCAAAGTA
TTCCCTTACCTTATGGATGGGACCAAATCAAAGAACTCAAAGCAAAGATCT---------GAATGTCTCGAGGAGCTTGGCTGCCTGATTGAGAACTTCGGTATGAATGTATGCCAACCGACTCCGGCCAAGGCTCTGAAAGAAATCGCTGTCCATATTGGAGACCGTGACACTACAGTC
CGCAATGCTGCCCTTAATACTGTCGTAGCGGCCTATAATGCCTGTGGAGACCAAGTCTTCAAACTCATCGGCAATCTCTCCGAGAAAGAAATGAGCATGCTTGAAGAGAGAATCAAACGTTCGGCCAAGAAGACT---------CCA------GCACCCTCAACCAAACAG---------
GAGCGGCCCCAGAGGGAGCATCCCACAAATCCCAATGCAACCTTTCTACGCAAGCCTGCTCAA------GAGGAAGTGCCCAACAAGCTTAAT---------------------------CAAGCTCGGCAGCAGAACGCTCACTTG---GAGCAGTCGGCTCCATCCATCCCGAAAGAG
TTTCAGCTGGATCTGGATGTCTTCGAGAACAACCACACGTGTGCCAGCGACATCCCTGACCTGGTGCAGCACAAACTGGATGAAGTTCTGGAGCCGGTCATGATTCCTGAGCGCAAAATTCATTCGGTCTCTCCTCATTTTGATGACATTCACAATAGCACTGCCTCCACTATCAACTTT
GTCATCTCCCAGGTGGCTAGTGGAGACATTAACACCAGTATCCAGGCTTTGGCACAGATTGATGAGGTTTTGAGGCAGGCAGACAAAGCAGAAGCCATGTCTGGACACATCGACCAGTTCCTCATCGCCACCTTCATGCAGCTGCGGCTTATTTACAACACACACATGGCTGACGATCGG
CTGGACAAGAAGGAAATCTTCAAACTCTACAGTTGCATCATCGGAAACATGCTATCTCTGTTCTCGATGGAGAGTCTGGCACGGGAGGCCTCGATGGGCGTCCTGAAGGACCTGATGCACGGTTTGATCACACTAATGTTGGACTCCAGAGTGGAGGACATAGAGGACGGACAGCAGCTC
ATTCGCTCTGTCAACCTGCTCATGGTTCGAGTGCTAGAGAAATCTGATCAGACCAACATTTTGAGTGCTTTGCTAGTGCTGCTGCAGGACAGTCTTATCAGCACCGCCGGCTCACCCATGTTCTCTGAACTTGTCATGAAGTGTCTATGGAGAATGATCCGTTTCCTACCCCAGACCATC
AACAGTATTAATCTGGATCGTATCCTGCTGGACGTGCACAATTTCATGAAGGTTTTCCCTAAAGAGAAGCTGAAGCAACTGAAGAGTGACGTTCCTCATCGGACACTGAAGACACTGCTGCACACGCTCTGCAGACTCACAGGCGCCAAGATATTAGACCACCTGTCCATGATCGAGAAC
CGCAATGAGTCAGAGTTGGAAGCGCATCTGAGGCGAGTGGTCAAACATTCGGCAAACCTCTCAGGCCTGAAGTCGGACAAGGGCACGGAGAAGGGAGCACTCCGATCGGATGACAAGATGATCAAGGCGAAAGTGAGTGACATCCTGTCTGAGATCTTCAAAAAGATCGGCTCCAAGGAA
AACACAAAAGAGGGTTTGACGGAGTTGTACGAGTACAAGCAGAAGTATTCAGATGCAGACCTGGAGCCCTTCCTAAGGAACACATCTCAGTTCTTTCAGAGCTATGTGGAGCGAGGCCTGCGCATGATCGAGTCTGAGCGTGAGGGAAAGGGCCGCATCCAGACCTCTACA---------
------------------------GTGATCGCGCAGCACAGCACGGAG------TCATTT------------------------------------------------------------------------------------GTGCCGAGCTCCAGCTCTGTGCCCGTCAGCAGTAAT
GGAGAAGATCTAAACGCTGCCGCTTACTACGAGAGACTGAAGATCTTACGACAGCGGCGCGGGCTGGAGAACTCAGCG---------------------CCTGAAGATGAG---------CGTCCACCCCTCAGCTCCCTG---------AGACCGTCAGTCGCCTCCTCCACAGACATG
CTTCACAGCAAACTATCCCAGCTGAAGGAGTCCCGCGAGCACTTCCAGCAGGAGCAGTCG---CATTCGCATAGCCCC------------ACGCGCTCCTCCTCACCCGCC---TCCAACCTGGACGACCTCAAGAAGAGGCTGGAGAGGATCAAGAGCAACCGCCAG
>ENSGACP00000018630_GACU
ATGGGGGACGATAGCGAGTGGATGAAGCTTCCCATCGATCAGAAATGTGAACACAAGGTGTGGAAAGCTCGTCTGAGTGGTTATGAAGAAGCACTGAAGTTGTTCCAAAGGATACAAGATGAGAAAAGTCCAGAGTGGGGGAAGTACCTTGGACTGATAAAGAAGTTTGTTACTGACTCA
AATGCTGTGGCTCAGCTTAAAGGCCTGGAGGCCGCCTTGGTCTTTATTGAGAATGCTCATGTAGCTGCCAAGACGACGGGGGAGGTAGTGTCGGGCGTGGTGACTAAAGTGTTCAACCAGCCAAAGGCCCGCGCCAAGGAACTGGGCACAGACATTTGTCTGATGTACATGGAGATAGAG
AAGGCGGAGGTGGTTCAAGAAGAGCTCCTCAAAGGACTGGAGAACAAGAACCCCAAGATAGTGGTGGCCTGCCTCGAGACCCTCAGAAAGGCCCTCAGTGAGTTTGGTTCGAAGATCGTGACGTTGAAACCAATAGTGAAGATTTTGTGCAAGCAGTTTGAGTCCAGAGAGAAGGCGGTG
AGAGACGAAGTCAAGCTGCTCGCGGTAGAGATCTACAAATGGATCAGAGACGCTCTGAGACCACCACTGCAAAATATTAACTCTGTACAGTTGAAGGAGCTGGAGGAGGAGTGGGTGAAGCTGCCTTCTTCTCCTCCCAAACAGACCAGGTTCCTGCGCTCTCAGCAAGACTTGAAGGCC
AAGTTTGAACAGCACCAAGCTCAT---GGAGAACAGTCTGATGGAGAGGATGAAGAG------GAAACGGTGGTTGCAGTG---GATCCTTATGAACTGCTTGAAGCTGTGGAGATTCTCTCAAAGATACCCAAAGACTTCTATGACAAAATAGAAGCTAAAAAGTGGCAGGAAAGGAGA
GAAGCTGTAGAGGCTGTGGAGGCGCTGACCAAGAATCCCAAACTAGAGAATGGAGACTATGGAGACCTTGTCAGAGCTTTGAAGAAGGTTGTGGGCAAAGACGCCAATGTGATGCTGGTGTCGGCGGCAGCAAAATGTCTTGCTGCACTGGCCTCTGGTCTCAGGAAGAAGTTTGGAACG
TATGCAGGACAAGTGGTTCCAACTATTCTGGAGAAGTTCAAGGAAAAGAAGCCTCAAGTGGTCCAGGCCCTGCAGGAGGCTATTGATGCCATCTTTCTCACTACCACTCTTCAGAACCTGTCGGAGGATATTTTGGGTGTGATGGACAATAAGAACCCTTCCATTAAGCAGCAGGCCGCT
CTGTTCCTGGCCCGCTCCTTCAGACACTGCACACAGGGCACCCTGCCCAAAAGTGTCCTCAAACCGCTCTGTGCTGCTCTCATCAAGCAAGTGAATGACTCTGCTCCAGAGGTGCGTGACGCCGCCTTTGAGGCTTTGGGGACAGCCATGAAAGTGGTGGGAGAGAAAGCCGTGAACCCT
TTCCTGTCTGATTTGGATAAACTCAAACTGGACAAGATAAAAGAGTCTGCTGATAAAGTAGAGCTTCCTGGAGGGAAGAAG---GCTGCGGCAGGAGGTGGG---------GGG---------------------GCAAAGAAG------GCTCCAGCTAAAACTCTTCCCCCTGCT---
GAAGCTCCACCTAAATCTTCTGGCCCACCCAAGAAGACTCAAACTGGTGCTGCAAGCAAGTGTGTCTCCTTTGTGCAGTCATCGGCGGCGTCCAAGAAGTGCAAACCAACCGCTGTAGCTGGTGGAAAGACTAAGAAGAGCCCTGACAGTAAAGAGTTCACTGAGGGGGAACTCTCGATT
GAGGTGTGTGAAGAGCGGGCTGCAGGTGTGCTTCCTGCCTCCTGTCTACAGCAGCTGGACTCAGCCAACTGGAAGGAGAGACTGGCGAGCATGGAAGAGTTCCAAAAGGCTGTTGAGACCTTGGATAGGACAGAGATGCCCTGCCAGGCCTTAGTGAAGATGCTGGCCAAGAAACCAGGT
TGGAAGGAGACCAACTTCCAGGTGATGCAGATAAAGCTGCACGTTGTGGCTCTCATCGCTCAGAGAGGACAGTTCTCAAAGACTTCAGCCGCTGTAGTATTGGACGGCTTGGTGGACAAGGTTGGAGATGTCAAATGTGGTGGAAACTCCAAAGAAGGATTGACTGCTATTGCAGAGGCT
TGCTCTCTGCCGTGGACTGCAGAACAGGTTATGTCTATAGCGTTTGCACAGAAGAACCCCAAAAACCAGGCAGAGACTCTCAACTGGTTAGCTAATGCCATGAAGGAGTTTGGCTTTGCTGGTATCAATGTTAAGGGTTTCATCAACAACGTGAAGACTGCTTTAGGAGCAACTAACCCT
GCTGTTCGGACAGCTGCCATCGCACTGCTTGGAGTCATGTTCCTCTACATGGGAGCTCGTCTTCGGATGTTCTTTGAAGACGAGAAGCCTGCTCTCCTTGTACAAATAGATGCCGAGTTTGAGAAGATGCAAGGCCAATCTCCACCAGCACCAATTAGATTCACCAAGAAGTCTGGAGAG
------GAGGAGGAGGGTGATGAAGGAGAGGATCAGGAAGAAGATGGGGCAGCAGCC---------GCACAGGACATTATGGACCTCCTGCCCAGAACCGACATCAGTGACAAGATTACATGTGATCTGCTGTCTAAAATTGGGGATAAGAACTGGAAAATCAGGAAGGAGGGTCTGGAT
GAGACTGCAGCCATCATCTCAGAGGCCAAGTTCATCACAGCTAACCTCGGAGACTTGCCTCTGGCCCTAAAAGCGCGACTCTGTGACTCCAACAAGATCCTGGTGCAGCAGACTCTAAGTATCCTGCAGCAGTTGTCTACAGCAATGGGACCTGGACTCAAGCAGCATGTTAAAGCTCTG
GGCTTCCCTGTTATCACCGTTCTGGGAGACAGCAAGGCTAATGTAAGGGCGGCAGCAATGACCACCCTGCAGGCCTGGGTGGAGCAGACCGGGATGAAGGAGTGGCTCGAGGGAGAAGACTTGTCAGAAGAGCTTAAAAAGGAGAATCCCTTCCTACGACAGGAGGTGCTCGGCTGGTTA
GCAGAGAAGCTGCCGGCCTTGAGGGCGGTGCCTGGGGACTTGATGACATGTGTCCCTCAGCTCTATTCCTGCCTCGAGGACAGAAACGGAGATGTGAGGAAGAAGGCTCAGGATGCTCTGCCTACCTTCATGATGCACCTGGGCTACGACAAGATGGACAAGGCTGCTGGGAAACTCAAA
ACT------GCTTCCAGAGATCAGGTGGTAGGCATGTTGGAAAAGGCTAGAGCTGTGATGCCAGCTAAACCTGCTGCCCCCGCCAAGGCTGGAGGGGGGAGG------------------------------GGCTCTGCAGAGCCAAGCAGAGCTGCTTCAGAAACTGCAGCCTCCAGG
---CAGCCAGCC---------AGTGAGGACCTTGTGGACAGT------AAACCTGAAGTCAAGAAG---------------------------------------------------------------------GTCCGA---GGAGGAGCTGCCGGGAAGAAGGTAGGGCTTTCTGTT
TTAATGGAACCTTCA------------------------------------------------AAGGACAGTAACGCTAGTAAAAAGCCCCTCAGCAAAGGGAAGGCTACTGCT------AGCAGT------------------------CAACAGGTTGCAGCTGGCAAGAAGCTTGCA
GTCAAA---ATCCAAAAGGATGACGAAGATAAGTCTGGGCCAATCTTCATCCTCGTCCCTAATTCTAAGGAGCAGAGGATCAAGGAAGAGAAACAACTCAAGATTTTGAAATGGAACTTTACTACTCCCCGAGACGAATATGTGGAGCAGCTGAAAACGCAGATGTCCACTTGCTTTGCC
AAGTGGCTACAGGACGAACTTTTCCACTTGGACTTCCAAAGACACGTCAGAGCTATAGGAGTCATGATTGAGAGGTTGGAAAGTGAGAGCGATGCCACCATTAGCTGCCTGGACCTGATTCTAAAGTGGTTCACCCTGCGCTTCTTTGACACAAACACCACAGTCCTGATGAAGGTGCTG
GAATATCTGAAACTGTTGTTAGCCATGCTGGACAGTGAGAATTACCACCTGACGGAGTACGAGGCAAACTCCTTCATCCCCTACCTCATTCTCAAGGTAGGAGAGTCAAAGGATGTGGTTTCGCAAGATGTTCGGGCCATTCTGGCCTCGATGTGTAAGGTTTACCCTGCATCTAAGGTC
TTTCCTTTCCTCATGGATGGGACAAAATCCAAGAACTCCAAACAGAGAGCT---------GAATGTCTGGAGGAGTTGGGTTGTTTGATCGAGGGCTATGGGATGAATGTATGCCAGCCAACCGCAGCAAAGTCTCTGAAGGAGATTGCTGTGCATATAGGCGACAGAGACACGTCTGTT
CGTAACGCTGCCTTGAACACTGTGGTGGCTGTCTACAATGTCTGTGGGGAACAAGTCTACAAACTTATTGGAAATTTATCAGAGAAAGACATGAGCATGCTAGAGGAGAGGATCAAGCGTTCAGCCAAGAAGACTACTGCATTGGCA------GCGGCTCCTGCCAAGCCCACTGTGACC
GAGAGGTCTCAGAGAGAGCACCCTGCTAATCCAAACGGCACCTTCCTCCGCAAGCCTGCACAA------GAAGAC---CCCAACAAGCTCAAC---------------------------CAAGCCCGG---CAGAACGCCCAGCACAGCGAGTCCTCCCACCCCTCCATCCCCAAGGAG
TTCCAGCTAGACCTGGACATGATCGAGATGGACCAGAGCAGGGTTTGTGAGCTGCCAGACCTCGTCCAACATAAGCTGGACGAGCTTTTGGAGCCGATCATGATCCCTGAACCCAGGATGCGTTCAGTCTCTCCACACTTTGATGACCTCCACAACAGCACGGCCTCCACCATCAACTTT
GTCATCTCTCAGGTGGCTAGCGGGGACATAAACAACAGCATACAAGCACTGGCACAGATTGACGAGGTGCTGCGGCAGGAGGACAAGGCAGAAGTCATGTCAGGACACATCGATCAGTTCCTCATTGCTACCTTCATGCAGCTCAGGCTTATCTACAGCACACACATGGCTGATGAGCGG
GTGGACAAGAAAGACATCGTCAAACTATACAGCTGCATCATAGGAAACATGCTCTCATTGTTCTCTATGGAGTCCCTGGCCCGAGAGGCCTCTTTGGGTGTGTTGAAGGACCTGATGCATGGTGTGATCACACTCATGCTAGATGGCAGAATGGAGGATATAGAAGACGGACAGCAGATT
ATCAGAACACTCAACCTGCTGGTGACCAGAGTTCTTGTAAAGTCTGACCAGACCAACATGATTAGTGCTCTGCTGGTTTTGCTTCAGGACAGTTTA---GCCACAGCAGCCCCCCCATTGTTTTGTGAGCTGGTGATTAAGTGTCTATGGAGGATGATCCGCTTTCTGCCAGAGACAATT
GACAGCATCAACCTGGATCGGATATTACTGGATGTCCACACCTTCATGAAGATTTTCCCCAAAGAGAAACTCAAGCAGCTCAAGAGTGATGTCCCACACAGAACCCTCAAGACTCTGTTACACACACTTTGCAAGCTCAGAGGGGCTGAGATCCTGGACCACCTATCAATGATCGAGAAC
CGTAATGAGTCTGAGTTGGAGGCCCATCTGAGGCGGTCTGTCAAACACAATGGAAATCTCTCTGGACTCAAGAGTGACCGTGGTAACGAGAAGACTGGTCTGTGTACGGAGGATCGGATGTCAAAGGCCAAGGTCAGTGACATTCTGACGGAAATCTTCAAGAAGATCGGCTCCAAAGAG
AACACAAAAGAGGGTTTGACTGAGTTGTACGAGTACAAACAGAAGTATTCCGACGCAGATCTGGAGCCTTTCCTCAAAAACACATCCCAGTTCTTCCAGAGCTACGTAGAGCGAGGGCTTCGCTTAATTGAGTCTGAGAGGGAGGGCAAGGCTCGCATCCAGACATCAGCA---GGTAAA
ATTGTTAGCTGCGTTCGGCTCTTTTTGATCCCTCAGCATGGCGTGGAC------TTTAGT------------------------------------------------------------------------------------CTAAGCAGCAGCAAT---------------------
---GAAGAGCTGAAACCAGCCGTTTACTACGAGAGACTCAAGATCCTTAGACAGAGGCAAGGTCTAGAGAACAACTCAAAG---CAGGGCGTCGGTGGCAGCGAGGACGAGCCTCAGCAGAGACCTCCCATATCCTCCCTGCTGTCGTCCAAGCCGCCTGTGGCCTCGTCCACCGACATG
CTCCACAGTAAGCTGTCTCAGCTCAAGGAGTCCAGAGAGCTGTACCAGCAGGAACACAACACACACTCCCATTCCCCGACACACGCACACACCCGCTCTGCCTCCCCGGCA---GCCAACCTCGACGACCTGAAGAAACGTTTGGAGAGGATAAAAAGCAACCGGCAG
>ENSXMAP00000006488_XMAC
ATGGGGGACGATAGCGAGTGGATGAAGCTTCCCATTGACCAGAAATGTGAACATAAGGTGTGGAAAGCCAGACTGAACGGTTATGAAGAAGCTCTGAAGTTGTTCCAGAAAATAGAGGATGAGAAGAGTCCGGAGTGGGGGAAGTACCTGGGACTAATCAAGAAGTTTGTCACAGACTCG
AATGCAGTGGCTCAGCTCAAAGGCCTTGAAGCTGCCTTGGCCTTTATTGAGAATGCTCATGTGGCTGGCAAGACGACGGGTGAGGTGGTGTCGGGCGTCGTCACCAAAGTGTTCAACCAGCCGAAGGCGCGAGCCAAAGAGCTGGGCATGGACATCTGCCTGATGTACATCGAGATAGAG
AAGGGCGAGGTGGTTCAGGATGAGCTGCTCAAAGGACTGGACAACAAGAACCCCAAGATAGTGGTAGCGTGCATCGAGACGCTCAGGAAGGCTCTGAGTGAGTTTGGATCAAAAATAGTGACCCTAAAGCCAGTAGTGAAAGTCTTACCCAAACAGTTTGAGTCCAGAGAGAAGGCTGTG
AGGGATGAGTCAAAGTTGCTTGCTGTGGAAATCTACAAGTGGATCAGAGACGCTCTGAGGCCGCCGCTGCAGAACATCAACTCTGTACAGCTCAAAGAGCTGGAGGAGGAGTGGGTGAAACTGCCCCCCTCCCCTCCCAAGCAGACCCGGTTCCTGCGCTCTCAGCAGGACCTGAAAGCA
AAGTTTGAACAGCAACAAGCTCAAGGAGGAGAGCAGTCTGACGGAGATGAAGAAGAA------GAAACTGCAGTAGCTGTG---GATCCGTACGATCTGCTGGAACCTGTGGAGATTCTGTCAAAGATGCCCAAAGATTTCTATGAGAAAATTGAAGCTAAAAAGTGGCAGGAGAGGAAA
GAAGCTCTTGAAGCTGTCGAAGCTCTGACCAAGAACCCCAAACTGGAGAACGGCGACTATGGAGACCTGGTCCGCGCGCTGAAGAAGGTTGTGGGAAAAGACGCCAACGTGATGCTGGTTTCCATGGCAGCCAAATGTCTGGCTGAACTGGCCTCTGGTCTCAGGAAGAAGTTTGGGACG
TATGCAGGACAAGTTGTTCCAACTATCCTGGAGAAGTTTAAGGAGAAGAAGCTGCAGGTTGTGCAGTCCCTGCAGGAGGCTATTGATGCCATCTTCCTCACTACGACTCTGCAAAACCTTTCGGAGGACATCCTGGGTGTGATGGACAATAAGAACCCGTCCATTAAGCAGCAGGCGTCT
CTGTTTCTGGCCCGATCTTTCCGACACTGCACGCAGGCCACGCTGCCGAAAAGCGTTCTCAAGCCGTTCTGCGCCGCCCTCATCAAGCAAGTGAACGACTCGGCCCTTGAGGTTCGTGACGCGGCCTTCGAAGCTCTGGGAACGGCCATGAAGGTGGTTGGGGAAAAGGCTGTGAACCCT
TTCCTTGCCGACTTGGACAAACTCAAACTCGATAAGATCAAGGAGTGTGCTGACAAAGTGGAGCTTCCTGGAGGTAAAAAA---GGAGCAGCTGGAGGAGGATTAGCAGCGGGT---------------------GACAAGAAA------CCTGCAGCTAAAGCTCCTCCTGCAGCC---
GAAGCCCCTCTCAAATCCTCGGCGCCGCCGAAGAAGAGCCAAACCGCATCAGTCAGCAAG---------------CCGTCAGCTGGTCCAGCTAAAAAAGGGAAACCAGCATCAGCAGCTGGAGGGAAAACCAAGAAGACCTCAGACAGCAAAGAAATCACAGAAGCTGAAATATCTCCT
GAAGCATGCGAGGAGCTGGCAGCAGCAGTACTTCCTGCTTCCTGTTTGCAGCAGCTGGACTCGGGTAACTGGAAGGAGAGGCTGGCCAGTATGGAGGAGTTCCAGAGGGCTGTGGAGACCATGGACAAGGCGGTGATGCCGTGCCAGGCGTTGGTTCGAATGCTGGCCAAGAAACCGGGT
TGGAAGGAGACGAACTTTCAGGTGATGCAGATGAAGCTGCACATCGTGGGTCTCGTGGCTCAGAGAGGACAGTTCTCAAAGACGTCGGCCTCCGTGGTTTTAGACGGTCTGGTGGATAAAATCGGAGACGTGAAGTGCGGCGGGAACGCCAAGTCGGCTCTGACGGCGATCGGAGAGACG
TGCTCATTGCCGTGGACAGCAGAGCAGGTCGTCTCCTTGGTGTTTGCACAGAAGAACCCCAAGAACCAGGCGGAGACGCTCAACTGGCTGGCGAACGCCATGAAGGAGTTTGGATTTGCTGGCATCAATGTGAAAGGCTTCATCAACAACGTGAAGACGGCTCTGGGCGCGACGAACCCC
GCCGTGCGGACGGCAGCCATCACCCTGCTGGGAGTCATGTACCTGTACATGGGCCAGCCGCTGCGCATGTTCTTTGAAGACGAGAAGCCAGCTCTCCTCGCACAGATAGATGCAGAGTTCGAGAAGATGCAGGGTCAGTCACCTCCGGCTCCGATCAGAGCCACCAAGAAGACGGCGGCG
ACGGCGGAGGAAGATGGAGACGAGGGGGCGGAGCAGGATGAAGAT---GGAGGAGCG---------GGGCAGGACATCATGGACCTGCTGCCCCGAACTGATATCGGTGACAAGATCACATCCGACCTGGTGTCTAAAATTGGAGACAAGAACTGGAAGATCAGGAAGGAGGGTCTGGAT
GAGGCTGCGGCCATCATCTCTGAGGCCAAATTCATCACGGCCAACATCGGGGAGCTTCCTCTGGCGCTGAAAGGGCGACTCACCGACTCCAACAAGATCCTGGTCCAACAGACCCTGAGTATTCTGCAGCAGCTGGCTACAGCCATGGGACCCGGACTCAAGCAGCATGTGAAAGCTCTG
GGGTTCCCTGTTATCACTGTTCTGGGAGACAGCAAGGTGAACCTGAGGACGGCTGCCATGGCAACCCTGCAGGCCTGGGTGGAGCAGACTGGGATGAAGGACTGGCTGGAGGGAGAGGATCTGTCCGAGGAGCTGAAGAGGGAGAATCCCTTCCTGCGTCAGGAGGTTCTTGGCTGGCTG
GCAGAGAAGCTGCCGACTCTCAGGTCGGTCCCCGGGGACCTGATGCTGTGCGTCCCGCAGCTGTTCACCTGCCTGGAGGACCGGAACGCCGACGTGAGGAAGAAAGCTCAGGATGCCCTGCCCGCCTTCATGATGCACCTGGGCTATGACAAGATGAACAAAGCCACAGGAAAACTCAAA
CCT------GCCTCTAAGGATCAGGTGGTAGCCATGTTGGAAAAGGCCAGAGCAGTGATGCCGGCTAAACCTGCGGCGCCGACCAAAACGGGAGGA---AAA------------------------------GGTTCTGCAGAGCAGAGCAGAGCTCCTTCA---------GCTTCCAGG
---------GCC---------AGCGAGGATTTCACTGAT---------AAACCTGAAGCCAAGAAA---------------------------------------------------------------------GTCAGA---GGAGGA---GCTGCCAAGAAG---------------
------CCTCCCTCTCCCACGGAGGAAGCT------CCTCCTCCCTCCAAG---------GAGAAGGAGTGTAATGGTAGCAAAAAGCCGCCCGTCAAAGGGAAGGCTGCTGCTGCTGCTGGCGGC------------------------CAACAGGGTGCAGCTGGTAAGAAACCCGCC
ACTAAA---GGCCTGAAGGATGAGGAGGATAAGTCTGGGCCGATCTTTGTCTTGGTCCCCAACGCCAAGGAGCAGAGGATGAAAGAGGAGAAGCAGCTGAAGATTCTGAAGTGGAACTTCATCACCCCTCGGGACGAATACGTGGAGCAGCTGAAAACTCAGATGGCCGCCTGTTTCGCC
AAGTGGCTGCTGGATGAGATGTTTCACTTCGACTTTCAGCGACAAGTGAAGGCCATCGGGGTCATGATCGAGAGGCTGAACACCGAGAGCGAAGCAACCATCAGCTGCCTGGACCTGATCCTCAAGTGGATCACGCTCCGCTTCTTTGAAACCAACACCACCATCCTGATGAAAGTGCTG
GAGTATCTGAAGCTGCTGTTCACTATGCTGAACAGGGAGAACTACCACCTGACGGAGTATGAAGCCAACTCCTTCGTCCCCTACCTCATACTGAAGGTCGGAGAGTCGAAGGATGTGGTTCGTAAAGATGTCCGGGTCATCCTCGGCATGCTGTGCAAAGTTTATCCTGCTTCCAAGCTC
TTCCCTTTCCTCATGGAGGGAACCAAGTCCAAGAACTCCAAGCAGAGAGCT---------GAGTGTTTGGAGGAGTTGGGCTGTCTGATTGAGGGCTACGGGATGAACGTGTGCCAGCCGACTCCGGCCAAATCCCTGAAGGAAATCGCCGTCCACATCGGAGACAGAGACACGTCCGTC
CGAAACGCTGCCCTGAACACGGTGGTGGCCGTCTACAACGTCTGCGGGGAACAGGTCTACAAACTCATCGGAAATCTGTCAGAGAAAGACATGAGCATGCTGGAGGAGCGGATCAAGCGATCGGCGAAGAAGACG---------CCT------GCGGCTCCGGCAAAGCAGAGCACCGCC
GAGAAGACGCAGCGGGAACAGCCGACGAACCCCAACGCTACCTTCCTCCGCAAGCCAGCACAG------GAAGAC---CCCGGAAAGCTCAAA---ATAATGTATCGCACGTATAGGATTCAGTCCCGG---CAGAACGCGCAC---------AGCGACCATCCCTCCATCCCCAAAGAG
TTCCAGCTGGACCTGGACATGATAGAGCAGGACCAGCGGAGCGTGTGTGAGCTGCCGGACCTGGTTCAGCACCAGCTGGATGAGCTGCTGGAGCCCGTCATGATCCCGGAACCGAAGATCCGCTCCATCTCGCCACACTTTGACGACCTTCACAGCAGCACCGCCTCCACAATCAACTTC
GTCATCTCTCAGGTGGCGAGCGGCGACATCGGCACCAGCATCCAGGCGCTGGCTCAGATTGACGAGGTTCTGCGTCAGGAGGACAAGGCCGATGTCATGTCGGGTCACATCGACCAGCTACTCATCGCCACCATCATGCAGCTGCGCCTCATCAACAGCACGCACCTCGCAGACGACCGC
GTGGACAAGAAGGACCTCATCAAACTGTACAGCTGCATCATGGGAAACATGATGTCTCTGTTCTCCATGGAGACGCTGGCCCGCGAGGCGTCAATTGGCGTGCTGAAGGACCTGATGCACAGCCTGATCACGCTGATGCTGGACAGCCGAGTGGAGGACGTGGAGGACGGGACGCAGGTC
ATCCGCTCAGTCAACCTGCTGGTGATCCGAGTTCTGGAGCACTCGGACCAGACCAACATATTCAGCGCTCTACTGGTTCTGCTTCAAGACACGCTGGTCTCCAACGCCGGGTCTCTTAAAGTATCTGAACTGGTGATGAAGTGTCTGTGGAGGATGATCCGCTTCCTGCCAGAGAATATC
AACAGCCTGAACCTGGACCGGATCCTGCTGGACGTCCACAACTTCATGAAGGTTTTCCCGAAAGAGAAGCTGAAGCAGCTGAAGACGGACGTTCCTCACCGGACCCTGAAGACCCTCTGCCACACGCTCTGCAAGCTCACCGGGGTCAAGATTCTGGACCACCTGTCCATGATAGAAAAT
CGGAACGAGTCGGAGTTGGAGGCCTACCTGAGGCGAGTTGTCAAGCACTCGGGGAACCTGTCGGGAACGAAGAGCGACCGCGGCAACGAGAAGAGCGCCCTCGGGACGGACGATCGCATGTCCAAGGCGAAGGTCAGCGACATCCTGTCCGAGATCTTCAAGAAGATCGGCTCCAAGGAG
AACACTAAAGAGGGCCTGACCGAGCTCTACGAGTACAAGCAGAAGTACTCTGACGCCGACCTGGAGCCGTTCCTCAGAAACACGTCACAGTTCTTCCAGAGCTACGTGGAGCGAGGCCTGCGGGTCATCGAGTCGGAGCGGGAGGGAAAACCTCGGATCCAGAGCTCCTCA---------
------------------------GTGATTCCTCAGCACAACGTGGAG------TCCAGC------------------------------------------------------------------------------------CTCAGCAGCAGCAAC---------------------
---GAAGAGCTGAAACCCGCCGTTTACTACGAAAGGCTGAAGATCCTCCGGCAGAGACAAGGCCTGGAAAACACGACCAGGGCTCTCAGC---------AGCGAGGACGAGCCTCCGCAGCGGCCGGCCATCTCCTCCCTGCTGTCCTCCAAGCCGTCTGTGGCCTCGTCCACCGACATG
CTCCACAGCAAGCTGTCGCAGCTGAAGGAGTCCCGGGAGCTGTACCAGCAGGAGCACAACGCGCGCTCC------GGATCGCCGACCCGCGCCCGCGCCGCCTCGCCCGCCACCGCCAACCTGGACGACCTGAAGAAGCGTCTGGAGCGGATCAAGAGCAAACGGCAG
