# Supplementary material for: Global expression pattern of genes containing positively selected sites in European anchovy (Engraulis encrasicolus L.) may shed light on teleost reproduction
Source: PLoS One. 2023 Aug 11;18(8):e0289940. doi: 10.1371/journal.pone.0289940 (PMC10420382; doi:10.1371/journal.pone.0289940)
Supplement: S1 File — (ZIP) [file pone.0289940.s008.zip › alignments/anchovy.2553_ANCH.fas]

>ENSONIP00000013649_ONIL
ATGTTTGCAGAG------------------------------------------------------------------------------------------------------------------------------------------------------------------------
------------------GCCAGTCTGTCCATCTGGGGATGGGGGGGTCTTGGAGTTGTGCTGTTCCTCGTCACTTTTGGACCCTTTGCCATATTCTACCTGGCCTTTTATATCTTCTGCTTCATTGGAGGGGGCTTTGCGGTCACTTTGCTTTATGGAAAGATTAACTCGGAGAAACAC
CTGGAAAAGTGCGAGCACTCGTACTTACCACCCACACAAATTGGTATACTGAAGACGTTGGATGAGATGAAGCTGGAGATGAAGCCTATAAAAATTGACAGAAGACTCACAGGCTCTAGTTTCATAGATGAACCACTACAGCAGGTGATCCAGTTTGCACTGAGAGACTACATCCAATAC
TGGTACTACACCCTGAGCGAAGATGAGTCCTTCTTACTAGAGATCAGACAGACGCTGCAAAATGCCCTTGTCCAGTTCTCCACACGG------TCCAAAGAGGTGGACTGGCAGCCTTACTTCACCACTCGCCTGGTGGACGACTTTGCCACACATTTACGCGTTTTCAGAAAAGCCCAG
GATCGCCTCGGTGACAGAGAGGAC---AAACTAAGGGACATAACAGACGATCTGATGGAGTCTTTCTTTGAGGCTGAGGTGGAGATGGAAAGGAAGATTTGTCGAGATGTTGTGTGCACCTCACACAAAGATGAAGAA---GGGTTTCTTCGGGACTTGTGTGAATTGCTTCTGTACCTG
TTACTACCTCCTGGAGATTTCCACAATAAGAATATGAGATACTTCCTAAGGGAGGTGCTGGCGCGTGGTGTGCTGCTTCCTTTGATCAACCAGCTGAGTGACCCAGACTACATCAACCAGTTTGTCATATGGATGATCCGGGATAACAGCTGTAACTATGAAGCCTTCATGAACATCCTG
AAGTTAACAGATAAGCCTGCTGAGCTGGAGGCCGTTAAAGACAAGGTGCTGGAGGAGCTGCAGTTTCTCCGCTCCCTGGACACTGCTGGAGATGACATTAATGTGATCAAGAACCAGATCAACAGTCTTCTGTTTGTGAAGAAGGTGTGTGAGACCAGGATCCAGAGACTGCAGTCTGGC
AAGGAGGTGGATGCCTTTAAGCTGGCAGCCAACTTTGGAAAGCTGTGTGTCATCCCACTGGATCACATCCTCGTCCACAACATAGCCCTGCAGTTCTTCATGGACTTCATGCAGGCAGCGGGGGCCCAGGCTGAGCTGTTCTTCTGGCTCACAGTGGAGGGATACAGGGTGACGGCGCAG
CAGCAGCTGGAGGCCATGCAGAGCTGGCAGAAGGACGGCAAGAAGCAGCCTAGTGCC---ACTAAAGGGCTGCTGAAGGCAGCTGCACTGGGTGTCTATGAACAATACCTCTCTGACAAGGCGTCCCCCAGGGTGCAGGTGGACGAGGCATCACTAACAAGGCTTGGGGAGAAGCTACGG
AAAGACGACCCCACACCAGAGATATTTGATGAAATCCAGAGAAAGGTGTATGACATGATGCTACGCGATGAGCGGTATTACCCGTCCTTCAAGCAGAGCCCTCTCTATGTCCGCATGCTTGCAGAGCTGGACATGTTGAAAGAGCCAAGCTACCGAGGGTCTGATGATGGTGATGGAGAG
TCCTTTAATGGTTCTCCAACAGGAAGCATAAACCTATCTTTGGATGACTTGCCCAATTCCTGCCATGATGAATCTATGCACCTTCATGCCTTCATCTCTGACACAGGGGTGTGCAATGACCATGGTAAGACCTACGCACTGTACGCCATCACTGTGTTTAGACGTAGCCAAGATGGCAGT
GAGGAAACCTGGAAGACCTACCGCCGCTACTCAGACTTCCATGACTTCCATATGAGAATCACTGAACAGTTTGAGAACCTGGCATCAATCCTCAAGCTGCCAGGAAAGAAGACCTTCAATAACATGGACAGAGACTTCTTGGAGAAGAGAAAAAAAGACCTCAATGCTTACCTACAGTTG
CTGCTGAACCCAGAGATGGTGAAGGCCTGCCCAACTCTGATCCCTTACGTGTATGACTTCCTAGAAAACAAGGCCTATAGCAAGGGCAAAGGAGAGTTTGCACGGAAGATAGACACATTTGTGAACCCTCTGCGGAGCTCCATGAGAAACGTGTCCAATGCAGTAAAAGCATTCCCAGAC
AGTTTAGCAGAGGGAGTGAACAAAGTCTCTGACAACATGGGCCGCATGTCAGAAAAACTGGGTCAGGACATCAAACAATCCATACTGAAGGTGCCTCCACTCCTCCCCAAGTCTGAAATCGACCCTGAGCACTGTCGAGTCTCCGCTCAGCTTGACGACAATGTGGATGATAATATCCCA
CTCCGGGTAATGCTGCTGCTGATGGACGAGGTGTTTGATCTCAAAGAGAAGAACCAGTGGCTGCGCAGGAATATTAAGAACCTTCTGCAGCAGCTCATCAGGGCCACTTATGGAGACACAATCAACAGG---------------------------------------------------
------------------------------------------------------------------------------------------------------------------------------------------------AAAATCGTGGATCATGTGGACTCCCTGACGTCACCA
GAGCAGGTGGCAGATTACGTCAAGAGGTTCAGGGATTCCTACTGGCCCAATGGTATCCTAGCTGAGACTCCGCCCCGCCGGGACAAGAGCATCCGCATGAGGACACGAGTAGCTGCCAAAACCAGCCTTCTGGGAATCATGCCAGATGAGCTGAAGCACATCATCGGAGCCGATACCACA
AGGAAGGGCATCCTCCGCGTCTTTGACATGTTTCAGTACCAACCCATGAACCGTCGCCTAGTCTACGTTTTCCTGGAGGGCTTCCTGGAGACGATGTTCCCTCAGTACAAATTCCCCGAGCTCTTTGTCAAGCTGCACTCCCGTTCACCACGCATCCACAGATACAACCAGAAA---CTG
AAATCCACCTCCCTCAAGAGG
>ENSTNIP00000020928_TNIG
GTGAGTCAAGCGCCTTCGCTACGTTCACGTTTCATCAGAGCGCAGCGCTTGTGTGACCCATCTGGACTGCACTCGCAC------------------------------------------------ATCTGCACAAGTGCAGTGGGAAACGTTGCAGAGCGGCGGGGAAAACCAGATCCA
CAGGGCTCTGACCATAAAGCCAGTCTGTCCATCTGGGGATGGGGGGGTCTAGGAGTTGTGCTCTTCCTGGTCACCTTTGGGCCCTTTGCCATATTCTACCTGGCCTTTTATATATTCTGCTTCGTTGGGGGGGGCTTTGCTGTCACTCTGCTCTATGGAAAGATCAACTCAGAGAAACAG
CTGGAGCAGTGCGAGCAGTCTTACCTGCCCCCCACACAAGTTGGTATACTAAAGACGCTGGATGAGATGAAGCTGGAGATGAAGCCTATAAAGATTGACAGGAGACTCACCGGTTCCAGTTTCATCGACGAACCACTCCAACAGGTGATCCAGTTTGCCCTCAGAGACTACATTCAGTAC
TGGTACTACACTCTGAGCGAGGATGAATCTTTTTTACTGGAGATCAGACAGACGCTGCAGAATGCCCTCGTGCAGTTCTGCACAAGG------TCCAAGGAGGTGGACTGGCAGCCTTACTTCACCACTCGCCTGGTCGATGACTTTGCCACTCATCTGCGAGTGTTTCGAAAAGCCCAA
GATCGCCTCGCAGACCGAGAGGAC---AAGCAAAGGGACGTCACCGAGGAGCTGGTGGACTCCTTCTTCGAGGCGGAAGTGGAGATGGAGAGGAAGGTTTGTCGGGACATGGTGTGCACTTCACGTAAGGATGAGGAA---GGCTTTCTCCGCGACTTGTGCGAGCTGCTTCTGTATCTG
TTACTACCTCCCGGAGATTTCCACAACAAGAACATGAGATACTTTCTAAGGGAGGTGCTGGCCTGCGGCGTGCTGCTCCCTCTCATCAACCAGCTGAGCGACCCAGACTACATCAACCAGTTTGTCATCTGGATGATCCGCGACTCCAGCTGTAACTACGAGGCCTTCATGAACATCCTC
AAGCTGACAGACAAGCCCACCGAGCTGGAGGCCGTCAAGGACAAAGTGGCGGAGGAGCTGCAGTACCTTCGCTCCCTGGACACAGCCGGAGACGACATCAATGTCATCAAGAACCAGATAAACAGTCTTCTGTTTGTGAAGAAGGTGTGTGAGACCAGGATCCAGAGACTGCAGTCTGGC
AAGGAGGTGGACGCCTTAAAGCTGGCAGCAAACTTTGGCAAGCTGTGCGTTATCCCGTTGGACCACATCCTCGTGCACAACATCGCGCTGCAGTTTTTCATGGACTTCATGCAGTCGGCGGGGGCCCAGGCGGAGCTGTTCTTCTGGCTCACCGTGGAGGGCTACCGTGTGACGGCTCAG
CAGCAGTTGGAGGCCATGCAGGGCTGGCAGAAGGACGGCAAGAAGCAGCCCAGTGCC---ACCAAGGCGCTGCTGAAGTCCGCTGCGCTCGGCGTGTACGAGCAGTACCTCTCTGACAAGGCGTCTCCCAGAGTGCAGGTGGACCAGGAGTCTGTCGTAAACCTGGGGGAGAAACTACAG
AAAGATGATCCCACTCCAGAGATATTTGATGAAATCCAGAGAAACGTGTACGACTTGATGCTACACGACGAACGCTACTACCCCTCCTTCAAGCAGAGTCCCCTCTACGTGCGCATGCTGGCAGAGCTGGACATGTTGAAAGAGCCCAGCTATCGGGGATCCGACGACGGCGAAGGAGAA
TCGTTCAACGGCTCCCCGACGGGAAGCATCAGCCTGTCTTTGGACGACCTGTCCAACTCCTGCCATGACGAATCTATGCACATACATGCCTGCATCTCAGACACAGGGGTTTGCAACGACCACGGGAAGACCTACGCGCTCTACACCATCACCGTGCACCGGCGCACCCAGGACGGCAGC
GAGGAGTGCTGGAAGACCTACCGCCGCTATTCCGACTTCCACGACTTCCACATGCGGATCACGGAGCAGTTTGAGAACCTGGCTTCCATCCTGAAGCTGCCGGGAAAAAAGACCTTCAACAACATGGACAGAGATTTCTTGGAGAAGCGGAAAAAGGACCTGAATGCGTACCTGCAGCTG
CTGCTGAACCCAGAGATGGTGAAAGCCTGCCCGACTCTGGTTCCCTACGTCTACGACTTCTTGGAGAACAAGGCCTACAGCAAGGGCAAGGGAGAGTTTGCGCGCAAGATAGACACCTTTGTGAATCCCCTGAGGAGCTCCATGAGGAACATGTCCAACGCGGTGAAGGCCCTGCCGGAC
AGCCTGGCCGAGGGCATGAACAAGGTCTCGGACAACATGGGCCGGATGTCGGAGAGGCTGGGCCAGGACATCAAACAGTCCATACTCAAGGTGCCGCCCCTCCTCCCCAAGTCTGACATCGACCCTGAACACTGCCGCGTCTCCGCTCAGCTGGACGACAACGTGGACGACAACATCCCT
CTGAGGGTGATGCTGCTGCTGATGGACGAGGTGTTTGACCTGAAGGAGAAGAACCAGTGGCTGCGCAGGAATATCAAGAACCTCCTGCAGCAGCTCATCAGGGCTACCTACGGAGACACCATCAACAGGTCAGGCGCAGACGCACACACACACACACACACACACACT------------
------------------------------------------------------CGCGGGTGTTTGTTCATTTTTTACACTCTT------------------------------------------------------TACAGGAAAATTGTGGACCATGTGGACTTCCTAACTTCGCCA
GAACAGGTTGCGGAGTATGTTAAGAAGTTCAGGGACTCCTACTGGCCCAACGGCATCCTTGCGGAGACGCCGCCTCGTCGGGACAAGAACATCCGCATGAGGACGCGGGTGGCGGCCAAGACCAGCCTCCTTGGCATAATGCCAGATGAGCTGAAGCACATCATCGGCGCAGACACCACC
AGGAAGGGCATCCTCCGCGTGTTCGACATGTTCCAGCACCAGCCCATGAACCGCCGCCTGGTCTACGTTTTCCTGGAGGGCTTCCTGGAGACCATGTTCCCCCAGTTCAAGTTCCCCGAGCTCTTCGTCAAGCTGCACTCGCGCTCGCCCCGCATCCTCCGCTACAGCCAGAGA---ATC
AAATGCTCCTCGCTCAAGAGG
>anchovy.2553_ANCH
ATGTTTGCAGAG------------------------------------------------------------------------------------------------------------------------------------------------------------------------
------------------GCCAGTCTGTCTGTCTGGGGATGGGGGGGTCTTGGCGTGGTGCTCTTCCTCATCACATTCGGACCCTTTGCAATCTTTTATCTGGCCTTTTACATAGTCTGCTTCGTTGGCGGGGGCTTTGCCGTAACGCTTTTATTTGGAAAGACAAACTCCGAGAAACAC
CTGGAGAGGTGCGAGCACTCCTACCTGGCCGCCACCCCATCCGGCATCCTGAAGACGTTGGATGAGATGCGTCTGGAGATCAAGCCCATAAAGATTGACCGCCGGCTGACAGGGTCCAGCTTCATAGACGAGCCTCTGCAACAGGTGATCCAGTTTGCCCTGAGGGACTACATTCAGTAC
TGGTACTACACCCTGAGCGAGGACGAGTCCTTCCTGCTGGAGATCCGACAAACTGTGCAGAACGCTCTGGTCCAGTTCTCCACCAGA------TCCAAAGAGGTGGACTGGCAGCCTTACTTCACTACGCGGCTGGTGGATGACTTCGCTACTCACCTGCGTGTCTTCAGGAAGGCCCAG
GAAAGACTCACAGAGAGGGATGACCCTAAACAACGGGAGTCGTCTGAAGAGCTGCTGGAGTCTTTCTTCGAGGCCGAGGTGGAGATGGAGAGGAAGATCTGCCGCGACGTGGTCTGCACCTCACCCAAAGATGAAGAA---GGCTTCCTGCGAGACCTGTGTGAGGTGCTGCTGTATCTG
TTACTACCTCCGGGAGACTTCCACAACAAGAACATGAGATACTTCCTACGGGAGGTGCTGGCCAGAGGCGTTCTCCTTCCTCTGATCAACCAGCTTAGTGACCCGGATTATCTCAATCAGTTAGTCATATGGATGATCCGGGACTCCAGCTGTAACTACGAGGCCTTTATGACCATCCTG
AAGCTGACGGACAAGATCACCGAGCTGGAGGCCGTCAAGGACAAGGTCCTGGAGGAACTGCAGTACCTACGCTCTCTGGACACCGCCGGAGATGACATAAATATGATCAAGAATCAGATCAACAGTCTATTGTTTGTGAAGAAAGTATGTGAAACAAGGATACAAAGGCTGCAGTCGGGA
AAGGAAGTGGATGCCATGAAGCTAGCGGCTAACTTTGGGAAGCTGTGCATTATCCCACTGGAGCACATCCTGGTGCACAATATTGCGCTGCAGTTCTTTATGGACTACATGCAGCAGATGGGCGCCCAGGCGGACCTGTTCTTCTGGCTGACGGTGGAGGGCTACCGGGTGACGGCCCAG
CAGCAGCTGGAGGTCATGCAGGGCTGGCAGAGGGACGGCAAGAAGCAGGGCAGCCAG---ACCAAAGGCCTGCTCAAGGCAGCCGCACTGGGGGTCTTCGAACAGTACCTCTCGGATAAGGCCTCTCCCAGAGTACAGGTAGACGAAGCCTCCATTCTCAAGCTGGGGGAGAAACTCAAC
AAAGAGGATCCCACCCCAGAGATATTTGACGACATCCAGAGAAAGGTGTATGACAAGATGTTGAGGGACGAGCGCTACTACCCGTCCTTTAAGCAGCACCCTCTCTACGTACGCATGCTGGCTGAGCTGGATATGCTCAAGGAACCCAGCTACAGGGGCTCAGATGACGGGGACGGAGAG
TCCTTCAATGGATCCCCAACGGGAAGCATTAATCTGTCGTTGGACGATCTGACCAATGCCACTGCCGATGAGATCCTGTCACTGAACGCCTACATCTCGGACACTGGCGTGTGCAACGACCACGGCAAGACCTACGCGCTGTACGCCATCACCGTCTTCCGCAAGAACGCCGACGGCAGC
GAGGACACCTGGAAGACCTACCGTCGCTATAGCGACTTCCACGACTTCCACATGCGCATCACAGAACAGTTTGAGAACCTCACAACCATACTGAAGCTGCCCGGGAAGAAGACCTTCAACAATATGGACAGAGACTTCCTAGAGAAGAGGAAAAAGGACCTCAATGCATATCTACAACTG
CTGCTAAATCCAGAGATGGTGAAAGCCTGCCCCAGCCTTACTCCCTACATCTACGACTTCCTCGAGAACAAAGCCTATAGTAAAGGCAAGGGTGACTTTGCACGTAAGATGGACACCTTTGTGAACCCGCTGCGGAGTTCTATGCGCAACGTGTCAAACGCGGTCAAATCCTTCCCCGAC
AGCCTGGCGGAGGGCATGAACAAGATGTCGGACAACGTGGGCCGTATGGGCGAGAGGCTCGGCCAGGACATCAAGCAGGGCATATTCAAGATGCCACCGTACAATCCAAAGGCAGATTTCGGGCCCGAGCACTGCAGAGTCTCAGCACAGCTGGACGACAATGTGGACGACAACATCCCT
CTGCGGGTCATGCTGCTGCTGATGGATGAGATCTTCGACCTGAAGGAGCGTAACCAGTGGCTACGGCGGAACATCAAGAACCTCCTGCAGCAACTCATACGGGCCACCTATGGGGATACCATCAACAGG---------------------------------------------------
------------------------------------------------------------------------------------------------------------------------------------------------AAAATCGTGGATCATGTGGATTTCATGACGTCTCCA
GAACAGGTAGCCGACTACGTCAAGAAATTCAGGGACTCCTACTGGCCCAATGGGATCCTGGCTGAGAATGCTCCCCGCAGAGACAAGAGCATACGCATGAGGACCAGAGTGGCCGCCAAGACCAGCCTGCTAGGAATCATGCCAGACGAGCTGAAGCACATCATCGGGGCGGAGACGACA
CGCAAGGGCATCCTGCGCGTCTTCGACATGTTCCAGCACCAGCAGCTGAACCGGCGGCTGGTCTACGTGCTGCTGGAGGGCTTCCTGGAGACCATGTTCCCGCAGTGCAAGTTCCCCGAGCTCTTCGTCAAGCTGCACTCGCGCTCGCCGCGCACCCGCCGCTACTCGCAGAGACAGCTC
AAGAGCTCCTCGCTCAAGAGG
>ENSTRUP00000037703_TRUB
ATGACTCAAGAGCGTTCCCTGTGTTCTCTGTTTATCAGAGGACAGCGCTCGCGCTTCCCATCTGGAGCGCACTCGCACGTCACACATCTGCACGGCTGCATTCGGGAATGTCGCAGGGAGAACCGGATC---------------------------------------------------
CAGGGCTCGGACGGGAAGGCCAGTCTGTCCATCTGGGGATGGGGGGGTCTTGGAGTCGTGCTCTTCCTTGTCACCTTTGGACCCTTTGCCATTTTCTACCTGGCCTTTTATATCTTCTGCTTCATTGGAGGGGGCTTTGCTGTCACTCTGCTCTATGGAAAGATCAATTCAGAGAAGCAA
CTGGAGCAGTGCGAGCAGTCTTACCTGCCCCCCACACAAATTGGTATACTGAAGACGTTGGATGAGATGAAGCTGGAGATGAAGCCTATAAAGATTGACAGGAGACTCACTGGCTCCAGTTTCATCGATGAACCACTCCAGCAGGTGATCCAGTTTGCTCTGAGAGACTACATACAGTAC
TGGTACTACACTCTCAGTGAGGATGAATCTTTTTTACTGGAGATCAGACAGACGCTGCAGAATGCCCTCGTCCAGTTCTGCACGAGG------TCAAAAGAGGTGGACTGGCAGCCTTACTTCACCACTCGCCTGGTTGACGACTTTGCCACTCATTTACGGGTGTTCAGAAAAGCCCAA
GATCGCCTTGCAGACCGAGAGGAC---AAGCAAAGGGACATCACAGAGGAGCTGGTGGACTCGTTCTTCGAGGCCGAGGTGGAAATGGAGAGGAAGATTTGCCGCGACGTGGTGTGCGTTTCACGTAAGGATGAGGAA---GGCTTTCTCCGTGACTTGTGCGAGCTGCTTCTGTATCTG
TTACTACCTCCTGGAGATTTCCACAACAAGAACATGAGATACTTTCTGAGGGAGGTGCTGGCGTGTGGCGTGCTGCTTCCTCTCATCAATCAACTGAGCGACCCAGACTACATTAACCAGTTTGTCATCTGGATGATTCGCGACTCCAGCTGTAACTACGAAGCCTTCATGAACATCCTC
AAACTGACAGACAAGCCTGCGGAGCTAGAAGCCGTCAAGGACAAAGTGGCGGAGGAGCTGCAGTATCTGCGCTCCTTGGACACAGCCGGAGACGACATCAATGTCATCAAGAACCAGATAAACAGTCTTCTGTTTGTGAAGAAGGTGTGTGAGACCAGGATCCAGAGACTGAAGTCTGGC
AAGGAGGTGGACGCCTTAAAGCTGGCAGCAAGCTTTGGCAAGCTGTGCGTGATCCCGCTGGACCACATCCTCGTGCACAACATAGCGCTGCAGTTTTTCATGGACTTCATGCAGTCGGCGGGGGCCCAGGCAGAGCTGTTCTTCTGGCTCACTGTGGAAGGCTACAGGGTGACGGCACAG
CAGCAGTTGGAGGCCATGCAGGTCTGGCAGAAAGATGGCAAGAAGCATCCCAGTGCC---ACCAAGGGGCTACTGAAGGCCGCTGCACTCGGTGTCTATGAACAATACCTCTCTGACAAGGCGTCACCCAGAGTGCAGGTGGACCAGGAGTCAGTCATAAAACTAGGAGACAAACTACAG
AAGGATGATCCCACTCCAGAGATATTTGATGAAATCCAGAGAAATGTGTATGACTTGATGCTACACGATGAACGCTACTACCCGTCCTTCAAGCAGAGTCCCCTCTACGTCCGCATGCTGGCGGAGTTGGACATGTTGAAAGAGCCCAGCTATCGGGGATCCGACGATGGCGAGGGAGAA
TCTTTCAACGGCTCCCCAACGGGAAGCATAAGCCTATCTTTAGATGACCTGTCCAACTCCTGCCACGACGAATCTATGCACATACACGCCTTCATCTCAGACACAGGGGTGTGCAACGACCACGGCAAGACCTACGCGCTGTACGCCATCACCGTGTACAGACGCAACCAGGACGGCAGT
GAAGAGTGCTGGAAGACCTATCGCCGGTACTCCGACTTCCACGACTTCCATATGAGGATCACTGAACAGTTCGAGAATCTGGCCTCCATCCTTAAGCTGCCAGGAAAAAAGACCTTCAACAACATGGACAGAGATTTCTTGGAGAAGAGAAAAAAAGACCTCAACGCGTACCTTCAGTTG
CTGCTAAACCCAGAGATGGTGAAAGCCTGCCCGACCCTCATTCCTTACGTCTACGACTTCTTAGAGAACAAGGCCTACAGCAAGGGCAAGGGAGAGTTTGCACGCAAGATAGACACTTTTGTAAATCCTCTCAGAAGCTCCATGAGGAACGTGTCCAACGCAGTGAAGGCCCTGCCGGAC
AGTCTGGCCGAGGGCATGAACAAGGTGTCTGACAACATGGGCCGGATGTCGGAGCGGCTGGGCCAGGACATCAAACAGTCCATACTTAAGGTGCCTCCCCTCCTCCCCAAGTCCGACATCGACCCCGAGCACTGCCGCGTCTCTGCTCAGCTCGACGACAACGTGGACGACAACATCCCG
CTGAGGGTGATGCTGCTGCTGATGGACGAGGTCTTCGACCTCAAGGAGAAGAACCAGTGGCTGCGCCGGAACATCAAGAACCTTCTGCAGCAGCTCATCAGGGCCACATACGGAGACACCATCAACAGG---------------------------------------------------
------------------------------------------------------CGAGGA---------------CACACTCTGGTCATCAATAAATGTGGCAACGTCCATGAAATTCTGACCCTGTTTTCCTGTTTTTACAGGAAGATTGTGGATCACGTGGACTACCTGACGTCACCA
GAACAAGTTGCAGAATATGTTAAGAAGTTCAGGGACTCCTACTGGCCCAATGGCATTCTCGCGGAGACGCCGCCTCGTCGGGACAAAAACATCCGTATGAGGACACGAGTGGCTGCCAAGACCAGCCTCCTGGGCATAATGCCAGACGAGCTGAAGCACATCATCGGCGCGGACACCACC
AGGAAGGGCATCCTGCGCGTCTTCGACATGTTCCAGCACCAGCCCATGAACCGCCGCCTGGTCTACGTTTTCCTGGAGGGCTTCCTGGAGACGATGTTTCCCCAGTACAAATTCCCCGAGCTGTTCGTCAAGCTGCACTCCCGCTCTCCTCGCGTCCACAGATACGGCCAGAGA---ATC
AAATGCTCCTCGCTCAAGAGG
>ENSDARP00000021266_DRER
ATGTTTGCAGAG------------------------------------------------------------------------------------------------------------------------------------------------------------------------
------------------GCCAGTCTGTCCATCTGGGGATGGGGGGGTCTGGGAGTCGTCCTCTTCCTCATCTCATTTGGACCTTTTGCCATCTTCTATCTGGCCTTCTACATCCTCTGCTTCATTGGCGGGGGTTTTGTAGTGCTGCTTTTATTTGGAAAGACAAACTCAGAGAAACAC
CTTGAACGATGTGAACACTCCTACATGCTGCCTACACAGACAGCCGTACTGAAGGTTCTGGAGGAAATGAAATCAGAATCCAAACTCATAAAGATCGACCGTCGCCTGACAGGATCCAATATCATAGATGAGCCACTGCAGCAGGTCATCCAGTTTGCTCTGAGGGATTATATCCAGTAT
TGGTACTACACTCTGAGCGATGATGAAACCTTCCTGTTGGAGATCCGTCTGACCGTCCAGAATGCTCTTGTCGAGTTCTCCACCAGG------TCTAAAGAGGTGGACTGCCACCCGTATTTCACCCCCAGCCTGGTGGATGATTTTGCTACTCATCTCCGTGTTTCCAGGAAAGCCCAA
GAGAAGCTGAATGAGAAAGAAGATCCTAACCAACGCGACGATCCAGACGAGTTGCTGGACTCGTTTTTTGAGGTGGAGGTGGAAATGGAGAGGAAGATTTGTAGAGACGTTGTGTGCATGTCACGCAAGGATGAAGAA---GGCTACTTGCGGGACCTCTGTGAAGTGCTGCTGTACCTG
TTACTACCTCCTGGAGATTTCCACAGCAAAAACATGAGATACTTCCTCAGGGAAGTTTTGGCTAGAGGAGTCCTGCTGCCCTTAATTAACCAGCTTAGCGACCCCGATTACATCAATCAGTTCGTCATCTGGATGATCCGTGACTCGAGCTGTAACTACGAGGCCTTCCTGAACATCTTA
AAGCTGACAGACGAGCCGTCCGAGCTGGAGGCTGTCAAAGACAAAGTCCTGGAGGAGCTTCAGTATCTGCGCTCTCTGGACACCGGCTCAGACGATATCAACATAATAAAGAATCAAATCAATAGTTTGTTATTTGTGAAGAAAGTCTGTGAAACGCGAATACAAAGGATACAATCAGGG
AAGGAAGTTGACGCTTTGAAACTCGCAGCTAATTTTGGGAAGTTGTGCGTGATTCCGCTGGAGCACATCCTGGTGCACAACATTGCTCTGCAGTTCTTCATGGACTACATGCAGTGCATGGGTGGGCAGGCGATTCTGTTCTTCTGGCTGACGGTGGAGGGCTATCGGGTGACAGCACAG
CAGCAGCTGGAGGTCCTACAGAGCTGTCAGAGAGATGGCAAGAGGCAGAGCAGTCAGACCACTAAAGGACTGCTCAGAGCTGCAGCACTGGGGGTCTTCGACCAGTACCTGTCTGAGAAGGCATCTCCTAGAGTTCAGGTGGACGAAGCGTCTGTAACCAGACTGGCTCAGAAACTCAAC
AAAGAGGATCCCACACCTGAAATATTTGATGAGATCCAGAGAAAGGTGTATGATATGATGCTGAAGCACGAGCACTATTATCCCTCCTTTAGGCAGCATCCGCTGTACGTGCGAATGCTGGCGGAGCTGGACATGCTGAAGGAGCCCAGTTACAGAGGCTCTGATGACGGAGACGGAGAG
TCTTTCAACGGGTCGCCAACGGGAAGCATTAATCTATCATTAGATGATCTCAGCAGCGGGAGTGTGGATGAATCTGTTCAGCTGCATGCCTTTATCTCAGATACAGGCGTCTGTAATGATCACGGAAAGACGTACGCACTTTATACCATCACCGTCATCCGCAAGAACTCAGACGGCAGT
GAAGACACCTGGAAGACGTACCGACGCTACAGCGACTTCCACGATTTCCACATGCGCATCACAGAGCAGTTTGAGAGCCTTGCTCCAATTCTCAAGCTTCCTGGCAAAAAGACCTTCAACAACATGGACAGGGAGTTCTTGGAGAAGAGGAAGAAAGACCTGAACGCTTATTTGCAGCTG
CTGCTGAATCCGGAGATGGTGAAAGCCTGTCCGATTCTGATGCCCTACGTTTACGACTTCCTGGAAAACAAAGCGTACAGTAAAGGCAAACGAGAATTTGCACGCAAGATGGACACGTTTGTGAATCCTCTCCGGAGCTCCATGAGGAACGTGTCCAACGCCGTCAAGTCCCTGCCGGAC
AGCCTGGCCGAGGGAGTGTCCAAAGTGTCGGCGGACATGGGCCGCATGTCAGAGAAACTTGGCCAGGATATTAAACAGTCCATATTTAAGGTGCCTCCTTTAATCCAGAAGTCTGACATTGATCCTGAACACTGCCGCGTCTCGGCTCAGCTGGACGACAATGTGGATGATAATATTCCT
CTGAGAGTGATGCTGCTGCTGATGGACGAGGTGTTTGACCTGAAGGATAGAAATCAGTGGCTGAGGAGAAACATCAAAAACCTCCTTCAGCAGCTCATCAAAGCCACGTATGGAGACACCATTAACAGG---------------------------------------------------
------------------------------------------------------------------------------------------------------------------------------------------------AAAATCGTAGATCACGTGGACAACATGACGTCTCCT
GAGCAGGTGTCTGATTACGTGAAGAGATTCAGAGACTCTTATTGGCCGAACGGGATCCTGGCCGAGACGCCACCCCGCAGAGACAAAAACCTGCGCATGAGGACACGGGTCGCTGCCAAAACCACACTCCTGGGAATCATGCCAGATGAGTTGAAGCACATCATCGGAGCAGACACCACT
CGTAAAGGCATCCTGCGTGTGTTCGAGATGTTCCAGCACCAGCCGCTGAACCGCCGTCTGGTCTACGTCTTTCTGGAGGGCTTCCTGGAGACGCTGTTCCCTCAGTACAAGTTTCCCGAGCTCTTCGAGAAGCTCCACTCGCGCTCGCCGCGGGTGCTCAAATATTCACACAAA---TTA
CGC---AGCTTGCAGAAGAGG
>ENSGACP00000008486_GACU
------------------------------------------------------------------------------------------------------------------------------------------------------------------------------------
------------------GCCAGTCTGTCCATCTGGGGATGGGGGGGTCTTGGAGTCGTGCTGTTCCTTGTCACCTTTGGACCCTTTGCCATATTCTACCTGGCCTTTTATGTCTTCTGCTTCATTGGCGGGGGCTTTGCGGTGACTCTCCTCTACGGGAAGATCAACTCGGAGAAACAC
CTGGAAAAGTGCGAGCATTCTTACTTGCCGCCCACACAAATTGGTATACTGAAGCCATCGGATGAGATGAAGCTGGAGATGAAACCCATCAAAATTGACAGAAGACTGACTGGATCCAGTTTCATTGATGAACCACTACAA---GTGATCCAGTTTGCTCTGAGAGACTACATCCAGTAC
TGGTACTACACTCTGAGCGAGGATGATTCCTTCTTATTGGAGATCAGACAGACGCTGCAGAACGCCCTCGTCCAGTTTTCTACACGTCAAAGGTCCAAAGAGGTGGACTGGCAGCCTTACTTCACCACTCGCCTGGTGGACGACTTTGCCACCCATTTGCGTGTCTTCAGGAAAGCACAG
GACCGACTCGCTGACAGAGAGGAC---AAGCAGAGGGACATAACAGAGGAGCTGGTGGACTCCTTCTTTGAGGCCGAGGTGGAGATGGAAAGGAAGATTTGTCGAGACGTAGTATGCACTTCGCACAAAGATGAGGAAGCAGGTTTTCTTCGCGACTTGTGTGAGTTGCTTCTCTATCTG
TTATTACCTCCTGGAGATTTCCACAACAAGAACATGAGATACTTCCTACGGGAGGTGCTGGCGCGAGGTGTGCTGCTGCCTCTGATCAACCAGCTCAGTGACCCAGATTACATCAACCAGTTTGTCATCTGGATGATCCGGGACTCCAGCTGTAACTATGAAGCCTTTATGAACATCCTG
AAGCTCACAGACAAAGCGGCTGAGCTGGAGGCCGTCAAAGACAAGGTGCTGGAGGAGCTGCAGTACCTCCGCTCTCTGGACACTGCCGGAGATGACATCAATGTGATCAAGAACCAGATTAACAGTCTTCTGTTTGTGAAGAAGGTGTGTGAGACCAGGATCCAGAGACTACACTCCGGC
AAGGAGGTGGATGCCTTGAAGCTGGCAGCCAACTTTGGCAAGCTGTGTGTCATCCCACTGGATCACATCCTCATCCACAACATCGCCCTGCAGTTCTTCATGGACTTCATGCAGCTGGCGGGCGCACAGGCGGAGCTGTTCTTCTGGCTCACCGTGGAGGGCTACAGGGTGACTGCACAG
CAGCAGCTGGAGGCCATGCAGGCCTGGCAGACGGATGGCAAGAAGCAGCCCAGCGCC---ACCAAGGGGCTGCTGAAGGCCGCTGCACTGGGTGTCTACGAGCAATACCTCTCGGACAAGGCGTCTCCCAGGGTTCAGGTGGACGAAGCATCCGTGCTAATCCTCGGGGAGAAGATACAG
AAAGACGACCCCACGCCGGAGATATTCGATGAAATCCAGAGAAATGTGTATGAGATGATGCTGCGTGATGAGCGCTACTACCCGTCCTTCAAGCAGAGTCCTCTGTACGTCCGCATGCTAGCAGAGTTAGACATGCTGAAAGAGCCAAGCTACCGGGGGTCTGATGACGGCGATGGTGAA
TCATTTAACGGCTCTCCCACAGGAAGCATAAACCTATCTCTGGACGACTTGTCAAACTCCTTTCATGATGAAAATATGCACCTACAAGCCTTCATCTCTGACACAGGGGTGTGCAACGACCACGGTAAGACCTACGCGCTCTACGCAATCACCGTGTTCAGACGCAGCCACGACGGCAGC
GAGGACTCCTGGAAGACCTATCGCCGCTACTCTGACTTTCACGACTTCCACATGAGGATCACTGAACAGTTTGAGAACCTGGCGTTGATCCTCAAGCTGCCGGGAAAGAAGACCTTCAACAACATGGACAGGGACTTCTTAGAGAAGAGAAAAAAAGACCTAAATGCGTACCTGCAGTTG
CTGCTGAACCCAGAGATGGTGAAGGGCTGCCCAACGCTGATTCCCTATGTGTATGACTTCCTGGAGAACAAGGCCTACAGCAAGGGGAAGGGAGATTTTGCACGCAAGATAGACACATTAGTAAATCCTCTGAGGAGCTCCATGAGAAATGTGTCCAATGCGGTAAAGGGCCTTCCGGAC
AGTCTGGCTGAAGGCATGAACAAGGTCTCTGATAATATGGGCCGCATGTCCGAAAGGCTGGGTCAGGACATTAAACAGTCCATACTGAAGGTGCCGCCCCTCCTCCCCAAGTCTGAAATCGACCCTGAACACTGTCGGGTTTCCGCCCAGCTCGATGACAACGTGGACGATAACATCCCG
CTGAGGGTAATGCTGCTGCTGATGGACGAAGTGTTTGACCTCAAGGAGAAAAACCAGTGGCTGCGCAGGAACATCAAGAACCTGCTACAGCAGCTCATCCGGGCCACGTATGGAGACACCATCAACAGG---------------------------------------TGGGAGACACCA
TTAATGGCGTCACTCAGAGCACAACCGGACTCATCCTTCCTTTGTCACTCCAGG------------------------------------------------------------------------------------------AAAATCGTGGACCATGTGGACTACTTGACGTCGCCT
GAACAGGTTGCAGACTACGTCAAGAAGTTCAGAGACTCCTACTGGCCCAACGGTATCCTGGCTGAGACTCTACCCCGCCGGGACAAAAGCATCCGAATGAGGACACGAATAGCTGCCAAGACCAGTCTGCTGGGCATCATGCCAGACGAGCTGAAGCACATCATCGGCGCAGACACCACG
AGAAAAGGCATACTCCGTGTCTTCGACATGTTTCAGTACCAACCCATGAACCGTCGGCTGGTCTACGTTTTCCTGGAGGGCTTCTTGGAGACGATGTTCCCCCAGTACAAATTTCCCGAGCTGTTTGTCAAGCTGCACTCCCGCTCGCCACGCATCCACAGATACAGCCAAAAA---CTC
AAATCCTCCTCCCTCAAGAGG
>ENSXMAP00000000633_XMAC
ATGTTTGCAGAG------------------------------------------------------------------------------------------------------------------------------------------------------------------------
------------------GCCAGTCTGTCCGTCTGGGGATGGGGGGGTCTTGGAGTTGTGCTGTTCTTTGTAACCTTTGGACCTTTTGCCATATTCTACCTGGCCTTCTATATCTTTTGCTTCATTGGAGGTGGCTTTGCAGTCACTTTGCTTTATGGAAAGATAAACTCAGAGAAACAC
CTGGAAAAATGCGAACACTCTTATTTGCCACCCACACAAATTGGTATACCCAAGACACTGGATGACATGAAACTGGAGGTAAGGCCAATAAAGATTGACAGGAGACTGACTGGATCCAGTTTCATTGATGAGCCACTACAACAGGTGATCCAGTTTGCGCTGAGAGACTATATCCAGTAC
TGGTATTACACTCTGAGTGAAGACGAGTCCTTTTTGCTGGAGATCAGACAAACTCTACAGAATGCCCTCATCCAGTTCTCCACGCGG------TCCAAAGAGGTGGACTGGCAGCCTTACTTCACCACCCGCCTGGTGGACGACTTCGCCACCCATTTACGTGTCTTTAGAAAAGCCCAG
GATCGCCTCGCCGACAGAGAGGAC---AAGCAGAGAGACATAACGGATGAGCTGGTTGACTCATTTTTTGAGGCTGAAGTGGAGATGGAAAGAAAAATTTGTAGAGACGTAGTTTGCACATCCCACCGCGATGAAGAA---GGTTTTCTTCGAGACTTGTGTGAGTTGCTTCTGTATTTG
TTACTACCTCCTGGAGATTTCCACAACAAAAGCATGAGATACTTCCTGAGGGAGGTGCTAGCATACGGAGTGCTGCTTCCTCTGATCAATCAACTGAGTGACCCGGACTATATTAACCAGTTTGTCATCTGGATGATTCGGGACTCAAGCTGCAACTATGAAGCCTTCATGAACATCTTG
AAGTTGACAGACAAGCCGGCCGAGCTGGAAGCTGTTAAAGACAAGGTGCTGGAGGAGCTGCTGTATCTCCGCTCACTGGACACAGCTGGAGATGACATCAATGTGATCAAAAACCAGATTAACAGTCTTCTGTTTGTGAAGAAGGTGTGTGAGACCAGGATCCAGAGACTACAGTCCGGA
AAGGAGGTCGATGCCTTGAAGCTGGCAGCCAGTTTTGGCAAGCTGTGCGTTATCCCACTGGATCACATCCTCGTCCACAACATAGCGCTGCAGTTCTTCATGGACTTCATGCAGGCAGCGGGGGCTCAGGCGGAGCTGTTCTTTTGGCTCACTGTGGAGGGATACAGGGTGACGGCTCAG
CAGCAGCTGGAGGTGATGCAGAGCTGGCAGAAAGATGGCAAGAAGCAGCCGGGGGCC---ACCAAGGGCCTGCTGAAGGCGGCTGCACTGGGGGTCTATGAGCAGTACCTTTCTGACAAGGCGTCTCCCAGGGTACAGGTGGACAAGGAGTTGGTAACAAATCTGGGAGAGAAGCTGCAG
AAAGAAGACCCCACGCCTGAAATATTTGATGAAGTTCAGAGAAAAGTCTATGAATTGATGCTACGTGATGAGCGCTTCTACCCGTCCTTCAAGCAGAGTCCCCTGTACGTCCGCATGCTGGCAGAGCTGGACATGCTGAAAGAGCCAAGTTACAGAGGATCTGATGATGGTGATGGAGAG
TCCTTCAACGGCTCGCCTACAGGAAGCCTAAACCTGTCACTGGATGACCTCAGCAACTCCTGCCATGATGAATTCCTGCAGCTACATGCCTTCATATCTGACACGGGGGTTTGCAACGATCATGGTAAGACCTACGCACTTTACGCCATCACCGTGATAAGACGCAACCCAGACGGCAGC
GAGGACTCCTGGAAGACATACCGCCGCTACTCAGACTTCCATGACTTCCATATGAGAATAACAGAGCAGTTTGAGAACCTGACGTCGATCCTCAAGCTTCCAGGAAAGAAAACCTTCAACAATATGGACAGAGACTTCTTGGAGAAGAGAAAAAAAGACCTCAATGCTTACCTTCAGTTG
CTGCTAAACGCAGAGATTGTGAAGGCCTGTCCAACTTTGATTCCCTACGTCTATGACTTCCTAGAAAACAAGGCCTACAGCAAGGGCAAAGGAGAGTTTGCACGAAAGATAGACACATTTGTGAATCCTTTGCGGAGCTCCATGAGGAACATGTCCAATGCAGTGAAATCCCTGCCAGAC
AGCCTGGCTGAGGGAATGAATAAAGTCTCTGACAACATGGGCCGCATGTCAGAAAGACTTGGTCAGGACATCAAACAGAACATATTTAAGGTGCCTCCACTTCTTCCAAAATCCGACATCGACCCAGAACACTGTCGAGTCTCTGCTCAGCTGGACGACAATGTGGACGATAACATCCCT
CTGCGAGTCATGCTGCTCCTAATGGACGAGGTGTTTGATCTCAAAGAGAAAAACCAGTGGCTGCGCAGGAACATTAAGAACCTGCTGCAGCAGCTCATCAGAGCCACTTACGGCGACACGATCAACAGG---------------------------------------------------
------------------------------------------------------------------------------------------------------------------------------------------------AAAATTGTGGATCATGTCGACTATATGACCTCTCCA
GAACAGGTGGCGGAATATGTGAAAAAGTTCAGGGATTCCTACTGGCCTAATGGGATTCTAGCCGAGACCCCACCGCGCCGGGACAAGTGCATCCGCATGAGGACGCGAGTCGCTGCCAAGACCAGCCTGCTTGGCATCATGCCAGACGAGCTGAAGCACATCATCGGAGCGGACACCACC
AGGAAGGGCATCCTCCGCGTCTTCGACATGTTTCAGTACCAGCCCATGAACCGGCGCCTAGTCTACGTGTTCCTGGAGGGCTTCCTGGAGACCATGTTCCCCCAGTACAAATTCCCCGAGCTGTTCGTCAAGCTGCACTCCCGTTCGCCGCGCATTCAAAGATACAGCCAGAAA---CTC
CAGTGCTCCTCGCTGAAGAGG
