# Supplementary material for: Global expression pattern of genes containing positively selected sites in European anchovy (Engraulis encrasicolus L.) may shed light on teleost reproduction
Source: PLoS One. 2023 Aug 11;18(8):e0289940. doi: 10.1371/journal.pone.0289940 (PMC10420382; doi:10.1371/journal.pone.0289940)
Supplement: S1 File — (ZIP) [file pone.0289940.s008.zip › alignments/anchovy.25576_ANCH.fas]

>ENSONIP00000022527_ONIL
---------------------------ATGGCGTCAGGCAGCGGGAGAGAGGAGGCAGCAGGTGGAGGTTCGAGTAAAAACGACTTCCGACGGAAATGGGACAAAGACGAGTACGAGAACCTCGCCCAGAAACGTCTGGCGGAGGAGAGGGAGCGCGAGCGGCGAGATGGGAAAACGGCG
CCGCCGGTCAAGCGGGACCTCCTGCGTCACCGGGACTACAAGGTGGACCTGGAGTCCAAGCTGGGGAAGACCATCGTCATCACCAAGACCACGCCGCAGGCCGAGATGGGCGGGTATTACTGTAACGTGTGCGACTGTGTGGTCAAAGACTCCATCAACTTCCTGGATCACATCAACGGC
AAAAAACAAAATCATAGGAACCTGGGCATGTCGATGCGGGTGGAGCGCTCGTCTCTGGATCAGGTGAAGAAAAGATTCGAGGTGAACAAGAAGAAGTTGGAGGAGAAGCAGAAGGAGTACGACTTCGAGGAGCGCATGAAGGAGCTGCGGGAGGAGGAGGAGAAGGCGAAGGCGTACAAG
AAGGAGAAGCAGAAGGAGCGGAAACGACGGGCGGAGGAGGACGTGGACTTCGAGGAGGACGACGAGATGGCGGCAGTGATGGGCTTCTCCGGCTTCGGCTCGTCCAAGAAGAGCCAC
>ENSTNIP00000010413_TNIG
---------------------------ATGGCGTCAAGCAGTGGG------------------------TCGAGTAAGAATGACTTCCGACGCAAGTGGGACAAAGATGAGTTTGAAAATCTTGCTCAGAAACGACTGGCAGAGGAGCGGGAGAAAGAAAAGAGAGATGGAAAAACGGCT
CCTCCGGTCAAGCGGGAGCTCCTGCGACACCGTGACTACAAAGTGGATCTGGAATCCAAACTGGGGAAGACCATCGTCATCACTAAGACCACTCCTCAGGCTGAAATGGGCGGCTATTACTGTAACGTCTGCGACTGCGTAGTAAAAGACTCCATTAACTTCCTGGATCACATCAATGGA
AAGAAACAC---CAGAGGAACCTGGGCATGTCGATGCGGGTTGAGCGCTCCTCTCTGGACCAGGTGAAGAAACGTTTTGAAGTCAACAAGAAGAAGTTGGAGGAGAAGCAGAAGGAGTATGACTTTGAGGAGCGGATGAAGGAGCTGCGAGAGGAGGAGGAGAAAGCCAAAGCTTACAAG
AAGGAGAAACAGAAGGAGAGGAAACGCCGGGCGGAGGACGACGTGGATTTGGAGGAAGACGACGAGATGGCGGCAGTGATGGGCTTCTCGGGCTTCGGCTCCTCAAAGAAGAGTCAC
>anchovy.25576_ANCH
AAAGAGACTGACCATAGCAGAGGAAAAATGGCGTCTGGCAGTGGG------------------------CAAAATAAGGGCGACTTTCGTCGCAAGTGGGACAAGGACGAATACGAACAGCTTGCGCAAAAAAGACTAACAGAGGAAAGA------GAGAAGAAAGATGGCAAGCCCATG
CCCCCAGTCAAGCGCGAGCTCCTGCGCCACCGAGACTACAAGGTGGACTTGGAGTCTAAGCTGGGGAAGACCATCGTCATCACAAAGACCACGCCACAGGCAGAGATGGGCGGGTATTACTGCAATGTATGTGACTGTGTTGTGAAGGATTCCATTAACTTCTTGGACCACATCAATGGG
AAAAAACAT---CAGAGAAACTTGGGCATGTCCATGCGCGTGGAGCGCTCCTCCTTGGACCAGGTGAAGAAACGTTTTGAAGTCAACAAGAAGAAAATGGAAGAAAAGCAGAAGGAATATGATTTTGAAGAACGGATGAAGGAGCTTCGAGAAGAGGAGGAGAAGGCCAAAGCTTACAAA
AAGGAGAAGCAGAAAGAGAAGAAGCGGAAGGCAGAAGAGGATTTGAACTTTGAGGAGGACGATGAGATGGCGGCAGTGATGGGATTCTCAGGGTTTGGTGGTTCTAAGAAGAGCCAT
>ENSTRUP00000020671_TRUB
---------------------------ATGGCGTCAAGCAGTGGG------------------------TCAAGTAAAAATGACTTTCGTCGCAAATGGGACAAAGATGAGTTTGAAAATCTTGCTCAGAAACGACTGACAGAGGAGCGGGAGAAAGAAAAGAGAGATGGGAAACTGGCT
CCGCCGGTCAAGCGGGAGCTCCTGCGACACCGTGACTACAAGGTGGATCTGGAGTCCAAACTGGGGAAGACCATTGTCATCACTAAGACCACTCCTCAGGCTGAAATGGGCGGGTATTACTGTAACGTCTGTGACTGTGTGGTAAAAGACTCCATTAACTTCTTGGACCACATCAATGGG
AAGAAACAC---CAGAGGAACCTGGGCATGTCGATGCGGGTCGAGCGCTCCTCTCTGGATCAGGTAAAGAAACGTTTTGAGGTCAACAAGAAGAAGTTGGAGGAGAAGCAGAAGGAGTATGACTTTGAGGAGCGAATGAAGGAGCTGCGAGAGGAGGAGGAGAAAGCCAAGGCTTACAAA
AAGGAGAAACAGAAGGAGAGGAAACGTCGGGCCGAAGATGATGTGGATTTTGAAGAGGACGATGAGATGGCTGCAGTGATGGGCTTCTCGGGCTTTGGCTCCTCAAAGAAGAGTCAC
>ENSDARP00000002108_DRER
---------------------------ATGGCGTCAGGCAGTGGG---------------------------TCCAAGAATGATTTTCGACGCAAATGGGACAAGGATGAATATGAACAGCTGGCCCAGAAACGAATCACAGAGGAGAGA------GAGAAAAAAGATGGCAAGCCTGTG
CCCCCCATCAAGCGGGAGCTCCTCCGCCACAGAGATTATAAAGTGGATCTGGAGTCAAAACTGGGGAAAACAATCGTCATCACGAAGACCACACCACAGGCTGAGATGGGAGGGTATTACTGCAATGTGTGTGATTGTGTAGTAAAGGATTCCATCAATTTCTTGGATCATATCAATGGT
AAAAAACAT---CAGAGGAATCTGGGAATGTCGATGCGAGTAGAGCGCTCTTCGCTGGACCAAGTAAAGAAACGTTTTGAAGTGAACAAGAAAAAGCTGGAGGAAAAGCAGAAAGAGTATGACTTTGAGGAACGAATGAAGGAGTTACGAGAGGAGGAGGAGAAAGCTAAAGCCTACAGA
AAAGAGAAGCAAAAGGAAAAGAAAAGGAAGGCAGAAGAAGATCTCAACTTTGAAGATGACGATGAAATGGCTGCTGTGATGGGATTCTCAGGTTTTGGATCTTCCAAAAAAGGCCAC
>ENSGACP00000027626_GACU
---------------------------ATGGCGTCCGGCAGCGGG------------------------TCCAGTAAGAATGACTTCCGCAGGAAGTGGGACAAAGATGAGTACGAGAACTTGGCCCAGAAGCGTCTGTCTGAGGAGAAGGACCGGGAGAGGAAAGATGGCAAAGTGGCT
CCGCCGGTCAAGCGGGACCTCCTGCGTCACCGTGACTACAAGGTGGACCTGGAGTCCAAATTGGGAAAGACCATCGTCATCACCAAGACGACCCCCCAGGCCGAGATGGGCGGGTATTACTGTAACGTCTGTGACTGCGTGGTCAAGGACTCCATCAACTTCCTGGACCACATCAACGGG
AAGAAACAC---CAGAGGAACTTGGGGATGTCGATGAGAGTCGAACGTTCGTCTCTCGATCAGGTGAAGAAACGTTTTGAGGTGAACAAAAAGAAGATGGAGGAGAAACAGAAGGAGTACGACTTTGAGGAGCGCATGAAGGAACTACGAGAGGAGGAGGAGAAGGCGAAGGCCTACAAG
AAGGAGAAGCAGAAGGAGAGGAAGCGGCGGGCGGAGGAGGACGTGGACCTGGAGGAGGATGACGAGATGGCGGCGGTGATGGGGTTCTCTGGCTTTGGCTCCTCCAAGAAGAGTCAC
>ENSXMAP00000007024_XMAC
---------------------------ATGGCGTCAGGCAGTGGG------------------------TCGAGTAAGAACGACTTCCGTCGGAAATGGGACAAAGACGAGTACGAGTCTCTGGCTCAGAAACGTCTGGTGGAGGAGAGG---------------GATGGGAAGATTGCC
CCGCCTGTCAAGCGGGAACTCCTGCGTCACCGGGACTACAAGGTGGACCTGGAGTCCAAGCTGGGGAAGACCATCGTCATCACCAAGACGACGCCGCAGGCTGAGATGGGCGGGTACTACTGCAACGTGTGCGACTGTGTGGTGAAGGACTCCATCAACTTCCTGGATCACATCAACGGG
AAGAAACAC---CAGAGGAACCTGGGCATGTCGATGCGGGTGGAGCGCTCGTCTCTGGATCAGGTGAAGAAACGCTTCGAGGTGAACAAGAAGAAGCTGGAGGAGAAGCAGAAGGAGTACGACTTTGAGGAGCGAATGAAGGAGCTGAGGGAGGAGGAGGAGAAGGCGAAGGCCTACAAG
AAGGAGAAGCAGAAGGAGAGGAAGCGGCGAGCTGAGGATGACGTGGAGCTGGAGGAGGACGACGAGATGGCCGCCGTCATGGGATTCTCCGGGTTCGGCTCGTCCAAGAAGAGCCAC
