# Supplementary material for: Global expression pattern of genes containing positively selected sites in European anchovy (Engraulis encrasicolus L.) may shed light on teleost reproduction
Source: PLoS One. 2023 Aug 11;18(8):e0289940. doi: 10.1371/journal.pone.0289940 (PMC10420382; doi:10.1371/journal.pone.0289940)
Supplement: S1 File — (ZIP) [file pone.0289940.s008.zip › alignments/anchovy.25602_ANCH.fas]

>ENSONIP00000017990_ONIL
------ATGATAAATGTCAGGAAATCC---------TTTTTCAGCCTGTTCGGGTTGTATCTGATATTT------TCAAACGGT---------GAATGTTGC---ATTGACGATGGCTGTTATCTGCCAAAACCAAACATCACT---CTGAAAGCTATTAATGATAAGCAGACTCTTGTG
GTGAGCTGGTTGGTAAAACGCAGCAGCTTCGTGGGTGACATTTATGAGATCGAGCTCAGCCGCACTGAACAGCACACCGTTATTTACACTACAAATGTGAGCGTGTCCCCTGGAGGT---TCGGCCGAATACACATGGACATGGATCTCTGATCTGCCTCTGGAGTGTGTTGATCACTCT
GTCAGAATGCGATACTAT------AATCAATCTGTCCAGAGTCCTTGGAGCAACTGGATAACCAACTCTGGAGTCAAAGCAAATGATAAGAGC------CAAATTTTTCCCTCCAACCGTGTGCTGAGGCAGGGCAGCAGTGCCATGTTCTGCTGTATTCCCCCAACAGGTGTG---AAT
GTTAAAAGAATGACCTTCAGGAACAAGGAATACCGTCTTTTGAGCATTGGAGGCGGA---GTAAAAGCTATTACTGTA---------------AACAACCTCACTATCCCAGAAGGAATAATTAAGCATTTGATACTGAGTTGCGATGATGCAACAGGCAAGAGTGTTCATGTCTCGAAC
TACATCAGTTTTCCACCCCAGAAACCCAGAAACCTCAGCTGTGTAACCTTTGACATGGTATCTGTCACCTGCACCTGGGATTCACCCAGAAAGCAACTCCCATTTGATCGCAACGTGCAAATTTACACTCTCCACATAGAAAACTCAGACAAGGCTCCCTTCCCCTGT------GAGCAG
TCATCGTGTACTTTTCCAGCTGTGCCACACCAGCAAGATTATAACATCAGTGTGTGGGTGAAGGACAAGCTAGGAGAGGAGATGGAACGTTATAGCTTCAACATCTCTGACAGAGTGTTTCCTGTTGTG------AAGTCGCTGAGAGTGAACCGCGGGGTGACAGGCGCCACAGTGTCC
TGGAGCATGCAG---GAAAGCTTGACTCATATGAACCTTATCTGTCAGGTTGCTACAGTCCCACTCGGCACCATGGAG------------------------------------------------------CTGAGGTGCAACAACATTATGAGCAGT---------TTCTGCGATGCA
AAACTGGAACACCTGGTTCCCAACACTAAGTACAATGTCAGAGTACGCTGCACAGTCAATGGACGACTCTGG------GGAGAATGGGCAGAAGGA---AGCTTCACAACA------GATCTACTGGTGTCCTTGGATTTATGGAGAAGAATACAGCCGCTGTCTAACTCACGCACCCGT
CAAGTTACTCTGATGTGGAAGCCACGTATTGCTGGCACAGCAGCCACAATAAACATACAAGAGTACACAGTTCAGTGGTCACAGGAAGGCCAA------ACAGAGTCGAAG------AACAGCAGCGTGGGCCAGGCAGTGATGTCCATTGGCCCAGGAAAGTGTGACTTCACTGTCCAG
GCTCTCCTCCCC------------------TCTGGCACCTCCATCCCCGCCAACATCACCATCCCA------CCAGCAGAGCACAAAGAAAAT---------CTCCCAGTACAGAAGCGTTTAGACAGCACCAGCGAGGGTGGTTTCAATTTGACATGGGAAGAGCAGAGCACTGCCACC
TGTGGCTATGTTGTGGAGTGGTGCATGCTGGGAAATGCAGTGCCTTGC---ACTCTGCAGTGGAACGTGCCAGAGGAAAAC---AATGCATTGTTCCTACATGCTAGTGAATTCCAAGCAGGTAACAGGTATACGTTTTATATTTATGGATGCACGGACAATGGACATAGACTACTGGAG
ATGCAGACTGGTTACTCACAGGAATTCAAATCTGTTCAGCGCCCAAGTCTGGTTGAACCTGTTCAGAGTACTTCCTCTTCTGTGACACTGGAGTGGCATTACAATGAAGATGATCCA------GCTCAGCCAGCATTCATCATGGGGTACCTGGTTACAGTGCAGGAAGTA---------
---------------GGATCTGTTTTG------CTGCCAGATCGGTCCAATGTCTCAGTTGCAGATCCCCACATGAAGTTTGTGACCATAGAGGGTCTGAAGGAGAACACAGAGTATACTTGCTCTGTGAGTGCGCTCACTAAAGAGGGGCCTGGGCTACCAGCCAGCATTACCTTCAGA
ACCAAAATCAACTACTCTTCTCTCATA---------CTCAAGGTACTGACTCCCATCTTTTTACTCATGGGC------------TGCACTGTTCTCCTGTGGTCCCAAGTGAAAATTGTGAGGAGCGGGCTG------------------------------------------------
------------------AAGGAGATATTTATTTACCCTGCGGGTATGAACATTAAAACTCCAGAGTTTGAAGGCTTCCTGCACGAGACTGATCAGTGGCTGCAGTCTCAGAAGCCAGAGGAGTGCATCAGC---------------TGTGACATCGAGATTTTGAATGGCAGACCCTCT
CTAAATGAAATAACCGCACTGAGAGATTCTGAGCTGATGAATGAACCATGCTCTCCT---AGTTTGCAGTCCTCG---CTTTCGTCTTCATCACCT---------------TCTTGCATGCTGCTCGAAGCAAATTACTGTCCACAGTTAGCTACTCTGCCCTGGGACAGACCAGCCTCT
CAGCAAGTCACAAGCCTGATGAACAGGAGTTAC------TTATACACTTTG---------------------AAGGAGGGTTACTCTGAACCACCTAAAGTTGTATTCAGTGAAACCAAATCAAGCTTTGAAACTTCTGACTGCCCCCTTGAATCATGTGGTGTCATATATGGTTATATC
GCCAATGATTCTTTA
>ENSTNIP00000004172_TNIG
---------------------ATGTCT---------TTGAGGACCCTGCTGGAGCTGTGTCTGCTGTTG------GGTCCTGGT---------GCTCTCTGCCTGGTCCCAGTTTGG---AGGCTCCCAAAGCCGCACGTCATTGATGTGGAAGCGCTCAGTGCCAAACGGACGCTCCTG
GTGAGCTGGCTGGCAAATCGCACCAGCTTGCTGGGCGCAACTTGTGAGCTCCAGATCGGCCGGACCGAAAACCGCACCATCGTATTCAGCGCAAATATTACCGTA------TGCAGT---TTGGGTAAAAAGGTGTGGACGTGGACCTCTGACCTGCCTCTGGAGTGTGTCGACCATTCA
GTCAGGATGCGATACCTCTAC---AATCAGACTGTCCCGAGTCCCTGGAGTAACTGGAAAAACAACTCTGGAGCTCAGCCCGCAGACAAGACC------AAGATGTTCCCCTTCCAGCAGGTGTTGAGGGAAGGTGACAGGGCCATGTTCTGCTGCGTGCCCCCACGGGGGGTC---CCT
ATCACGGGCATGACCCTGAATGACAGAAAATACCCTCTCATCCACGTCACAGCGGCG---GTCAGAGCCATTTCTGTG---------------GAAAACCTCACCATCCCGACCACTTTAATCAAAGCCGTCGCGCTCGGCTGCATCGAGAGCGGCCAGAGGAAGTTGTCGGTCTGGAAC
TATGTCAGTTTTCCTCCCCAGAAACCCAGAAACCTCAGCTGTGTGACCTCAGACTTGACAACTGTCACCTGCAGCTGGGACCCGGGCAGAAGACGGGACCCGTACGACCGCAACGAGCAAACGCACACACTCCACGTCCAGAATTCGGACCTCAGTCCTGTCGTATGC------CAGCAG
TCCTGGTGTAGCTTCCAGGCAGTGCCGCATTTGGAAGAATACAACATCAGCGTGGTGGTAAAAGACCTGCTGGGAGAGGAAACCGAGAGCTACCGCTTCAGCATCCGAGACAGAGTGGCTCCGGTGGTG------AAGTGGCACAACCTGTTTCCTGGAGTAGCTACCGCCAACCTGTCC
TGGACCATCCGG---GGGAACCTGACCGTGCACAGCCTCCTCTGTCAGGTCACGGCTGAC---------------CAGGTCAGCTCCATCATGTTTGGCCTCGCTGACTTCCCGTCTCTGTGTCTCTACCAGCTGAGCTGCGACGCC---TTCGGGGGG---------ATCTGCAAAGTC
ACGCTGACACGTCTGAGTCCCAGCTGCAGGTACTCGGTCAGGGTGCGCTGCTCTGCCGTGGGGAGGCTGTGG------GGCCCGTGGACACAGGCCGCGGCCTTCCAAACC------TACCCAGCAGTGACGCTGGATGTGTGGAGGAGAATAAATCAGCTGTCTGACCTTCACAGCCGT
CAGCTCACCCTCCTCTGGACGCCACGCGTTTCCGGCTCTGCTCCCGACTTGACCATCCGAGGTTACGTGGTGGAGGTGTCCCGGGAGGACACAAAGCGGAGCTTGTGGAGG------GACGGCGGAGAAACCCAGGCAGAGTTCTCCATCGGCTCGGGACGGTATGACGTCACCATCAGG
GCCGTCGTCCGC------------------GCGGGCCCCAACGTCTCTGCTCACATTACCGTCCCTCAGAGGCAGGACGGAGGTGGAGAAATC---------CCCCCGGTTTGGAAGCGGCTGCACGGCGCCGCCGCCGCTGCCTTCAACTTGTCCTGGGGCCACCTGGAAACTGCCACC
TGTGGGTATACAGTGGAGTGGTGCATCCCAGGAGACAGAGATCCTTGT---GCCCTGCAGTGGGTGAAGGTGCCGGCGGGAACCAACATGCTGTCTTTACCTGCTGGGAATTTTAAAGCTGGCTGCAGATTTACATTTATTATTTATGGATGCACAGAAAGCGGACACAGGCTGCTGGAG
ATCCAGACGGGCTACACACAAGAGCTCCAATCTGTGGAGGCTCCAAATCTGGGTACA---TTTACAAGTGACTCCTCATCTGTGACCCTGGAGTGGCACTATAACGAGGACGATGAA------GCCCATCCGGCTTTCATCACTGGTTACCTGGTTACGGTGCAGGAGGTGCAGCAGAAC
ACGCTGACAGAT------------CTG------CTC------------AACGTGTCGGTGTCAGACCCCCGAAGAAAGTCCGTCACCGTGGACGGCCTGCAGCCGAACCGGGACTACGTGCTGTCGGTGAGCGCTCTGACGCGGCAGGGGCCGGGACTGGCTACCAGCATCACCATCAGG
ACCAGACCCAGCTACTCCGCCCACTTG---------GTGAAGATCCTCACGCCCGTCTTGCTGCTGCTCTTC------------TGCGCCCTTCTGCTGTGGCCCCGGAGGAATGTAGTGAAGACCAGGTTA------------------------------------------------
------------------GTCGGGATATTCGCCTATCCTGCTGGTATGAACGTCAGAGCGCCAGACTTGGACAGCGTCCTGCAGGAGATGGTGAAGAGGCTGCAGTCTGAGGAGGTAGAGGAGTGCAGAGAA---------------TGTCACATCGAGATCCTGGACACCGGAGCCCTT
CTGGAGGCCACCAGCGAG------------------GCGGACGCCCTGACGCGTCTC---GCTCCAGGGTCCTCTCGCCCTGAGGAGCCACCACCC---------------ACCCAGGTCCCGATCCAGGTGGACTACTGTCCGCAGTCTGCGCCC------------CTGCCCCTCCAG
GCGCCACCCGCCAGC------CAC------------------------------------------------------------------------------------------------------------------------------------------------------------
---------------
>anchovy.25602_ANCH
---------------------ATGTCTTCCATGCTGCTTCACGTCCTGTGGTGTCTGCTGCTGATGGCG------AGCCCCAGC------------------CTGGCTCAAGATGGTTCCCCGCTTGGTGTACCTCAACAGGTGGGATTGGAGAAAGACCTGGACGCTCAGGCGCTGTTG
GTCACGTGGCAGTGTGATCGCGAGTCTTTC------------TTCGACATCGAGATATACCGCACGGAGTTTATGGAGGTCATTTTTAACGAAACGGTGGAGCTGAGCTCTGGGAAGAGGTCCGGCGTTTGCCACTGGAACTGGACCTCCGTGGTGCCTCTTGAGTGCACCTCCCACTCC
GTCAGGGTTCGCTCCCGCTCCCAAGACCAGCTCCGGACCAGCGGCTGGAGCGACTTCCAGACCACTGAGGGTAAGGACATGCCAGAGAACACGGATGCTCAGATGTACCCGCAGGACAAGGTGGTCTTGGTGGGCAGCAGCACCACCTTCTGTTGCATCCTGGGAGAGGGTGAA---GTG
CTAGAGGAAATTCGCTACAGGTCCCGCGTCATGACACCCACCAGGGTGAGCCGCAGG---TCCTACATCGTGACCCAGACTCTGCAGCCTCCATCCAACTCCTCCGGGACTAATGTGCTC------TGTCTGGCCCACAACGTGTCCAAGCTGGCC------AACGGCGCTGCCATT---
TTTGTCGGATACCCACCAGATGAC---GAGGGGCTGATATGTGAATCGCAAGACCTGGTGTCCGCTGTGTGTCAGTGGAAAGAGGGCCGCCCTACACGCCTGCTGGGCAGACGTGGCACGCGCTTCACCTTG------------AATGGCAGG---------TCCTGC------AGACCT
CCTAAGGGGAGCAGGAGGTGCAGCTGGGAGCAGTGGGAGGGGAACTGGACCCTCACTGCCAAAAACCCCTTGGGAATCAAGGAGATCAGGGACTCAGCACCACTCAGCCAGAGAGTTTATCCTGTGGCTCCTGGGAATGTGAAAATCCCGGTTCGGAACGCTCGGAATGCCACGCTGCAG
TGGTCCTGGCGATATCCCTCATACGAGGCTTTTCCACTGACGTGCCAGGTCAACCTTGCCTCCAATGGAGACGCTGTG------------------------------------------------------ACATTGAACTACTCG---GGAGCAGGT---------CTCTCCCTGGTG
TTGTTGGAGAACCTGTGGCCATATGAGACCTACGGGGTCCGTGTGAGATGCGGAGCCCAAATCCACTTCTGGAGGTGGGGGGAGTGGAGCAAGGAGATCACCTTCCAGACCCAGATGGACAGGCCCGAGACACCAGATATGTGGATACGGATGGACAGCCAGGATTCT---------GGT
CAAGTC------CTGTGGAAGCCT---CTGCATAAAAGAGACAGCCACGGCACCCTGGTCCGGTACGAGGTCAGGCAAGGCAGCACGTCGGAAGAAGGAGAGCAGAGCGTGGACGTGCCAGCGAGCCAGAACAGCTCCCCCCTCAGGTTGCAGAGCGGCAACAACGGCAGCAGTAGTGAG
ACCCTCGTCTCTCTCCTGGCCCACAACGCAGAGTGGGCCTCGGAACCCACACAACTCACGGTCCCCAAGTTCTGGCCCGAT---------GTG---------GATGTGACCGGGTCGGAGATCTCCAGCCGG---GAAGGAGGCTTCGACGTGTCGTGGCTCGCCTCTGGCAACGCCAGC
TATGGCTACGTGGTGGAGTGGTTCGACACCGCCTGTGGTCAACAGTGC---ACCGTAGACTGGAGGAAGGTGCCGGAAGGGACCACCAGTGCCAGGATCGAGTCAGGTGACCTTGAGTCAGGGATGCGGTACACCATCTCTGTGTATGGCCTCTCCGATGAGGGCCCACAGCTGCTGGAC
AGGAGGCACGGCTACATCGAGGAGATGGTTCCTGCTGAACCTGTCGGCTCCCTGGAGGCAAGTCAGTACGAA---TCCAGCGTGTCGCTGTCTTGG---------CAAGAAGCCCCGCTGCGCAGCCAGAGGGGATTTGTTCGAGGATACAATATTTATCTA------------------
---GCCAACGTCTCCCAGTACACCCTCTTGGCC---------------------AACATTACAGATCCCAGTGTGAGGAACTACACCATCCGGAAGCTTGGCCTGGGC---ACCTACAAGTTCACGGTGAGGGCCTTCACCGCCGCTGGGGAGGATGGTGGATCCACAGTCTCCATCAAG
CTGGAGCCTTACAGTGACCTGCTGCTG---------TTTGAGATGCTCATCTCCCTGGCCGCCATGAGTGGCTTCCTCATCCTGGTCACGGCCTTGTGCTACAGGAAACGCCAATGGGTGAAGAAGGCCTTCTACCCAGAGATACCCGAGCCCAAGCTTGCTGGAGACTGGGGCTCATCC
CAGGCCACTCTGGATGTGAAGCCGTCGCCAGTACACAGCGTGGTGCAAATCGTGAAGAACCCCCAGTGGGACTCCAGC---AAGGAGGGCCTGGTGACACTGTCCGAGGAGGACGAGGAGGACTCCGCCAGCAACTCGGGCAGTGACACAGACTCGGACGAGCCGGGCCTGCTGCGCTAC
TACAACCAGGTGGTGGGGGACAGGGACAGCGGTGGCCAGGGTGGGGTGCTGCGGCTC---CCCGCGGACTCCTCC---TCCAGCTCTGTGGGCTCGGCCGACACTGACGTCACCTATACGGGCATCCAGACCTCGCCCTGCACCCTGGAGCCGCCCACGCTGGCTCCCACCCAGGCAGAG
GGTCCTGTCGCGGGCGTAAGTGGTGGTGGCTATAGGCCTCAGGCCAGCGCCCCGCAGCAGCAGCAGCAGCAGCAGCAG---------------------------CAGAGGTGGCTTGATGGGGCTCAGGGCGGGAGTGATGGTGTAAGGAGCAGCGTCCGGCTGCTGAGGGAGGGAGGT
GAGGTGCGG------
>ENSTRUP00000034228_TRUB
---------------------ATGTCT---------TTGAGAAACCTGCTGGCGTCGTACCTATTATTT------TGGCCT------------GTTCTCTGCCTGGTCCCTGTCGGG---CAGCTCCCAAAGCCGCGCATCACTCGCCTGGATGCGACCGGTGCGAAACGAGCGCTGCTG
GTGAGCTGGCTGGTTAACCACAGCAGCGTGATGGGCGACACTTATGAGCTCCAGATCAGCCGTGCTAACAACCACACCATCGTTTATGATAGAAATATTAGCGTT------TTGAAT---TTGGGTCAACACTCGTGGACGTGGACCTCTGATCTGCCTCTGGAGTGTGCCGACCACTCA
GTCAGGATACGACGCCTCTAT---AATCGCAGCGTCCCGAGTCCCTGGAGTAACTGGGAAACCAACTCTGGAGCTGAGCCTACAGACAAGACG------ATGATGTTTCCTGTCCAGTTGATATTGAGAGAAGGCGACAGCCCCGTGTTCTGCTGTGTTCCACCTCGAGGAGAC---CGT
ATCACAGCCATGACCTTGAATGACGAAAAACACCCTTTGCTCGATGTCGGAGCCGCG---GTCACGGCCATTTCTGTA---------------AAAAACCTGACCATCCCCACAAAATTAATCAAATCTATTAGACTCGGCTGCATCAAAGAGAACGGCCAGAGCTGGGGGGACTGGAAA
TTTATCAGTTTTCCTTCCCAGAAACCCAGAAATCTCAGCTGCGTGACCACAGACTTGACAACTGTCACCTGCAGCTGGGCCTCGGGCAGAAAACGGGACCCGAAGGACCGCAACAACCAGACAAACACACTCCACATCCAGAATTCGGGCCTGAGTCCCGTCGCCTGC------CAGCAG
TCCTCGTGCACCTTCCAGGCGCTTCCGCGCTTGGAAGAATACAATATCAGCGTGGTGGTAAAAGATCAGCTGGGCGAGGAAACGGCAAACTACTGCTTCAACATTAGAGACAGAGTGGTTCCTGTTGCG------AAGTGGTGCGGGGTCGTTCTTGGAGTGACAACAACCAACCTGTCC
TTGATCATCCAG---GGGAACCTGACCATGGACACCCTCCTCTGCCAGGTCACCACAGATCCAGGCAGCAGCTCTGAGGTCAGCTCAGCCACGTCTGGTCCTGCTGAA---------------GTTCTGAAACTGAGCTGTGATCGC---TTCAGTCGG---------ATCTGCGAAGTC
AAGCTGAAACATCTGAGTCCCGGCAGCCAGTACGCCGTCAGGGGACGCTGCTCTATCACGGGGGGGCTGTGG------GGACCTTGGACAAAGTCCTTGTCCTTCAAAACT------TACCCACTGGTGACTCTGGACGCGTGGAGGAGAATAAAGCAGCTCTCTGACCCGCACAGCCGG
CAGATCACACTGCTCTGGGTGCCACACGTTTCCAGCTCTGCTCCCCACTCGCTCATCCGAGGTTATTGGGTCGAGTGGTCACAGGACGGCAAACATTGGAGCAGGTGGAGG------ACCGATAAAGAGACCCGGGCAGAGTTCTCCATCGGCCCAGGACGGTGTGACATCACTGCTGCT
GCTGTTCTCCAC------------------ATGGGCTCCAACATCTCCGCTCACATTACCATCCCG------CCCGATGGAGGCGGAGAATCC---------CCCCCAGCTTTGAAGCGACTGCACGGTACCGCCTCTGCAGCCTTTAACCTGTCCTGGGAGAAACAGGAAACTGCCACT
TGTGGTTACACTGTGGAGTGGTGCAGTCGGGAGCCCAGGGGCCCTTGT---GCCCTGCAGTGGGTGAAGGTGCCAGCAGGAAGCAACACGCTGTCCCTACCGGCTGAAAACTTCAAATCTGGCTGCAGATTTACGTTTAATATTTACGGATGCTCAGCAAATGGACACGAGTTACTGGAG
ATACAGACTGGCTACACGAAAGAGCTTCAATCTGTAGCGGCTCCAAGCCTGGTCAAC---TTTACAAGCGAGTCCTCATCGGTGACCCTGGAGTGGCGTTACGACGAGGACGACCGG------GACCATCCGGCATTCATCACCGGTTACTTAGTTACGGTGCAGGAAGCGCAGCAGGAC
ACGCTGGCAGAC------------CTG------CTC------------AGCGTGTCAGTGTCGGACCCCCGGAGGAAGGCCATCACCATCGACGGCCTGCAGCACAACCGAGAGTACGTGTTCTCGCTGAGTGCTCTCACCAGGCAGGGGCCCGGACAGGCGACCAGCATCAGCATCAGG
ACCAAACCCGACTACTCCGCCCACTTG---------GTCCAGATACTCGCGCCCATCTTGCTGCTGCTGGTC------------TGCGCCGCTCTGCTGTGGCCCCGGAGGAAAGTAGTGAAGACTGCCCTA------------------------------------------------
------------------GTCAGCATATTCGTGTATCCTGCCGGTATGGACATCAGAGCTCCGGACGTGGACAGCTTCCCCCAGGAGATGGCGAAGAAGCTGCAGTCTCGGGTGGTGGAGGAGTGCAAAGAG---------------AGTTACATCGAGATCCTGAGCACCGGACCTCGT
CTCGATGACGCCGCAGAG------------------ACCGACGCGCTGACCTCTCTC---GCTTTCCGGGCCTCT---CCTTCCGAGGCGTCCCTC---------------GCCCATATTCCCATCCAGGTAGACTACCGTCCGCAGCTGCCCCTC------------CGGCCAGTGATG
GGCGCCAGCAGTGGC------TAT------------------------------------------------------------------------------------------------------------------------------------------------------------
---------------
>ENSDARP00000133725_DRER
------------------------------------------------------------------------------------------------------------------------------------------------------------------------------------
------------------------------------------------GTGAATGTTAGCAGA------------------------------------------------------------GGATTACACGCAGTGATCTGGAGCTCTCAGCTGCCTCTGAACTGTGTAAATCACGCT
GTCAGAATAAGACTCATCACT---GCAGCTTCAACATTCAGCTCCTGGAGTCCATGGAAAACCAACTACGGCGAGGTGAGCTCGGATGAAATC------CTGCTGTTTCCAGATGACCAGGTGTTACGTGAAGGCTCAACGGTGATGTTCTGCTGTGTTTATCCCAGAGACACTTCACAC
ATCAGCTCAATGTTCTTGGGCAACACTGCCTACAAAGTCATCAACATCAGCCCCCGA---GTCAAAGCCATTCGAGTG---------------GACAACCTCAAAGCCACCAATACATAC------GGCGTCAACTTCTACTGC---GATTTGACC------AGTGATGTAGCTTATAAC
TTTGTCACTTTTCCTCCTGAGAAACCTCAGCACTTCAGATGCGAGACTGCAGACATGCATAACATCCACTGCTCATGGGAAATACTCAGAGCTCCAAACCTAAACGGCAGTTATAGAAGGACGTACACACTACTAATC------AGTGACTCCAGAACTGTAAGCTGTAATTTCAATCCT
CCATCCTGCAGTTTTAAAGTTGTGCCACATCAGATCACCTACAACGTCACCTTACTTGTGAGAAACAGTTTGGGACGAGAGAGCGAATCTGACATATTCAATATCACAGACAGAGTTTTTCCGATGCCT------CAGCGTCTTGAAGCGACTGCAGGTGTGTTTGATTCACTGGTGATC
TTACATCTGAAC---GGCAGTTTCAGCGGACTTCAACTAATTTGCCAGATTGAACTTGAGCCAGGAGGAACCGTACAG------------------------------------------------------GAGTCCGTTCAGGAT---GGATCAGACTCAGTGCAGCTGTATTTGTTC
AGACTGCAAAACCTCAAGCCAAGCACACAGTACGCCAGCAGAGGGCGCTGCGCAGTACAGGGCAAACACTGG------AGCCATTGGACAGCACAGCAGCTCTTCATCACA------GAGCCTCTAGTGACTGTAGAACTGTGGAGACAAATCAAGAAACATCCCAAT---------CGC
AACATCACACTTCTGTGGAAACCT---GTCAGC---AGTGACCCGCAGCTGTACATTGAAGTGTATGAGGTGTGTGTGAGCAGCATTAGTCCACAGAGGAGTGTGTGTATG------AACGTCACACAGACGCAGGTGGAGTTAAACGCAGATCTCCACATGTATGATGTCACCGTGCAG
GCTGTCATTCGC------------------ACTGGTCTATCTGTACCGTCACACATCACCATTCCTTCAGCATATACAGAGGAAAAGGCTATTTTTGCTTCACATTCAGTCGTAAAGAGGATTATGGGTAAT---GATGAGGGATTCCAGCTCACCTGGACGAGAGACTCTGGTGCTACC
TGTGATTATGTCGTAGAGTGGTGCATACTGGGTATTGAGCCTCCCTGC---AATTTACAGTGGAGGAAGGTTCCAACCAATCAGACATATTTACAGCTGAACGCAGGAGATTTTACAGCAGGAGTTCAGTACATGTTTAAAATCTATGGCTGTGGCGCTGATGGACCCAGACTTCACGAG
AAACAGACTGGATACCTCAAAGAACTGAGGCCAAAGCAGTACCCAACACTGCTCTCTCATCCAGACATCACCTGCTCATCTGTAAACCTGACATGGAGATTTAATGAGCAGGATCCC------AAACACCCTGGATTCATTACAGGATATGTGATCAGAGTC------------------
---CGTTCAGAAAGCGGTTCTGAACTCCTTTCCTTC------------AGTGAGTCGGTGAATGACCCTCACAGCAAGTCTCTGACTGTCAGCGGACTCCAGGAGAACCAGCCGTACACATTTCACCTGGCTGCCTGTACTTCTGCAGGCTGTGGACCAGAAAGCAGAGCCACCTTCAGA
ACCAGACAGAACTATGAACTGTGCTTGTATTACACCTGTAGTGTGCTGATGATGATGATGATGATGCTGTAT------------ATCTCAACCGCGTTCAGA---------------ATAAAAGGATTTCTA------------------------------------------------
------------------GAAGAATCCTTCAGCTTT---------CTACACATTAAAGCACCAGACCTGGATGAAGATCTGTATGAGGCGAGTGAGAAGATCCGCAGACTGCAGATCGAGGACTGCAAATGG---------------TGTGACGTGGAGATTTTAGACATTCGCCACACA
GCGTTAGAGAAAACATATCTGTCGGACGCAGAGGACCAGAAC------TGTGCTCTCATCAGCCCTGAAATCACT---CTCTCCTCCTTAATAAAA---------------ACATCCCATCACCTTAACACGGAC------------------------ATCTGG---------------
---ACAAACACAGGCCTCACAAACTTCACCTAC------TTGTCTTCTGCGCAACCAAACAGCCTGGAGAGCAAACAG---------------------------CTAACAGAGATCTCCAGCGACTATGTCACTTCTGTGGCCACATATGCGAAA------------CACGGTGAAGCG
AACCAGAGC------
>ENSGACP00000005801_GACU
---------------------CTACCT---------ATGCACAGTATCGTGGAAGAAGAACTTATAATG------GGCCCTGCATCTCTACGTGCCTTGTGT---GTGCCAGTTCTG---CAGCCTCTAGGGGCGCGCATCGGTCCTCTGCCGGCTGACAGCGCCCGGCGGAGCCTCTTG
CTGAGCTGGCGGGTGAACCACAGCGACTTAGTGGGCAACGTCTACGAGATCCAGATCCTCCGCGCTGGAAGCCATGCTGTCGTTTACAATAGAAATCTCAGTTTACCACCTGTGGAG---TCTGATGCTTACACGTGGACGTGGACCTCCGACATCCCTCTGGAGTGCGTGGATCACTTG
GCCAGGGTGCGACAGTTCTAC---AACCGGTCCGTCCCGGGTTCTTGGAGCGACTGGGTGACCAACTACGGAGCCCGGGCCCAGGATAAGGCC------CAGATGTTCCCCTCCCAGAGGGTGCTGAGGGAGAACACCAGCGTCGTGTTCTGCTGCGTTCCCCAGAGAGGAGTC---AAT
GTTACCAAGATGACCTTCAATAACCGGGAGTACCCTCTCCTCAGCTTCGGGGCCAGTCGAGTCAAGGCCATAACTGTG---------------GATAACTTGAGAATCCCGACGACCTTCATCAAACGCCATTCAGTCTCCTGCAGCGGTGCAAGAGGTCAGATCGGTCACACCTTCAAC
TACGTGAGCTTTCCTCCCCAGAGGCCTAGAAACCTCCGATGCACCACCTCAGACCTGGTTCATGTGGTTTGCAGCTGGGATTCAGGCCGACAACGAGACCTATACGATCGCAGCAAGCAAACGCACACTCTCCACATAGAAAACTGGGCCCGGGGACCCATCAGCTGT------GCGTGG
TCGTCTTGTACTTTCGCAGCCTCCCCGCAGCGGGAACACTACAACATCACTGTGGTGGTGAAGAACCAGCTGGGAGAGGAGACGGAGAGCTACAGCTTCAACATATCTGACCACCTCAATCCCGTGGTT------GAGGTGGTCATGGTGAGCCCTGGGGTGTCTCAGGCCAATGTCTCC
TGGGCCATAACG---GGGAATTTCACCCGACTGGACTTCTTCTGTCAGGTCACCACCGACCCAGGCAGCATTACTCTGCCTCATCACACAAAGAGTCGCTCATTCTCA---------------TTTCCACACTGGAGTTGCAAA---------AGCAGT---------CTCTGCCGAGTC
AGACTGGAACATCTGCTTCCAAACAGCTGCTACTCCATGAGGGTCCGCTGCTCTTCCAGCGGGACGTTCTGG------GGGGAATGGACCCCGCCTGTGTCCTTCACCACC------TATCCCATGGTGACCTTGGACGTCTGGAGGAGAATAAAGCGGCTGTCTGGCCCGAACACTCGT
CAAGTCACTCTACTGTGGACTGTGCATGCTCCAGGCTCAGCAGCCCCGGTGCACATCCAGGGCTACGTGGTCCAGTGGTCACAGGGGGGCCAGAACCGAGCCGAGTGGCGAGTGGAGAGCGGCGGACACACCCGGGCGGAGGTCTCCGTCGACGCCGGTCAGCATGACATCACCGTCCAG
GCCGTTGTCCTC------------------ACTGGCTCCGCCGTCCCCGCTCACATCACTGTCCCC------CAGAGCGATGACGGAGAAACC---------GTCCCAGCGAAGAAGCGGTTGAGCAGCAACGCAGACGCTGGTTTCAACCTGTCCTGGCACGATGCAGACAGCGCAACC
TGTGGCTACACCGTGGAGTGGTGCGTCCTGGGACGTGCACTGCCATGTACCGCCGTGCAATGGCTGAAGGTGCCAGAGGGAAACAATACACTTGTCCTATCTCCTAGACATTTCAAAGCAGGTTGCAGGTATACATTTAATATCTATGAATGTACAGAAAAAGGACACCGACTTCTGGAG
GTACAGACGGGATACTCACAAGAGCTCCAGTTTGTAAAGTCCCCGGGGTTGATTGAACCCATTCAGAGCACCTCGTCATCGGTGACGCTGGAGTGGAGTTACAACGAGGACGATCCG------GCCCACCTGGGATTCATCACGGGTTATCTGGTTACAGCACAGGAAGTAGGGGCTGCT
GGGCGCAAAGAT------------CTT------TTC------------AACGTGTCCGTGGCCGACCCCTGCAGGAAGTCTGTGAGCATAGACGGTCTGCAGCAGAACCAGGAGTACGCTTTCTCAGTGAGCGCTCTCACTAAGCAGGGGCCCGGAGAACCAACCACGGTCACTATCAGG
ACCTCAACCAACTATTCTACTCGGTGC---------GCCAAGATACTGACCCCCATCCTGTTGCTGCTGGGC------------TGCGCTGTTCTCACGTGGCCTCAAAGAAAAATGCTGAAGAAG------------------------------------------------------
------------------------ATATTTGCTTATCCTGCTGGTATGAACATCAAAATCCCCGAGTTAGACAGCTTCCTGCATGAGGCTGCTGAGCGGCTGCAGGCCCAGGAGGTGGAGCAGTGCAGCAGC---------------TGTGATGTGGAGGTCCTGATCACCACGCCTCCT
GTGGGA------------------------------------------------------------GGAGCTGAG---CCCCGTCCCGGGTCGCTG---------------TCCCAGGTTCCGCTCCACACAGGCTACTGCCCGCAGTCGGTCACGTTGCTCTGGGATAGGCCGGCCCTC
CAGCCAACCACATCCGTCACAAAT------------------------------------------------------------------------------------------------------------------------------------------------------------
---------------
>ENSXMAP00000010097_XMAC
ATGAGGATGGGAAACATCGAACTGTTC---------TGCGCTCACCTGCTTGGCTTGTATCTTATATTTTGTCATCCTCATACT---------GAGGGCTGT---GGGGACTTTGGTTCTCTACCACCAAAACCAAACATT---------CGTAATTTTAGCAACAATCAAAGCCTTGTA
GTAAGCTGGCCAAGGAACAGGGGAGCATCAGAGAGCGACATGTATGAGATCCAAATCAGCCGCACAAAAAGTCACACCATTATTTATAATAAAAATGTGAGCATACCTACCAGGGAC---TCAGGTTGGTCCACTTTGACATGGATCTCTGATTTGCCGCTTGAGTGTGTCGATCACTCA
GTCAGGATACGAAGTTTCTGT---CATCAAACCGCCCCCGGTCCTTGGAGCAACTGGGTAACCAACCATGGAGCCAGAGCAGCAGATGCATCC------CTGATATTTCCTTCCAGTCGGTTACTGAAAGAGGGACGCTCTGTCATGCTCTGCTGTGTTCCCCCAGTGAATGTA---GAC
ATCATGAGCATCACCCTCAGGAAGGAGTCCTACCCACTTTTGAACGTTGGAGATGGG---GTTAAAGCTATTTTAATG---------------ACCAATCTGACAATCCCAAGCATCCAGATCAAAAAACTGGTTTTCAGCTGCACTGATTCAACCGGAAAGAGAAGCCTAGTTCAGAAC
GCCGTAGGCTTCCCTCCTCAAAAGCCCAGGAACCTGAACTGCACAACCTCAGACATGGTGAACATCACCTGCATGTGGGACCCCGGGAGGGAACAAGTCCAGTATAACTTCAGTAACCAGACACACAAACTCTACTTTGAGAACATAGGCCGGTCTGAGATCCACTGT------CAGCCA
CCATCCTGTACTTTCCCAGCTGTGCCACAGCAGCAGGAATACAACATCCGTCTAGTGGTGGAGAATCAGCTGGGAGAAGAGACAGCGACCTACAGCTTCAATATCTCTGACAGAGTGTCACCTGTGTTG------GACCTGAACAGAGTGGAGTGTGGGGTGACAGACGTCAGCTTGTTC
TGGACAGTAGAA---GGGAACCTGGCCCAGAACATACTCCTTTGTCAGGTTTCTACAGAAAGTGAAACCAACAGAGAG------------------------------------------------------CTGCCTTGCAGCAGT---GAGAATGGT---------CTCTGCAAAATG
CATCTGGATGGCCTGCGTCCAAACAGGACTTACTCTGCTAAGGTGCGCTGTTCCATCAATGGGAGATTTTGG------GGACCATGGACCGAGCCTGTACCATTTAAAACA------------CTGGTAGCCTTGGACTTATGGAGGAGAATAAAGTACAGACCTGATTCAGACATTCGT
GATGTCACTCTGCTATGGAAGCCTCCTGCTTTTGGTACAGCAACCTCAGTGAAGATCCAAAGTTATGAAGTCCAGAGGTCACAGGAAGGTCAAACTGTGACAGAGCCGAAG------GACAGCGGCCAGAGTCAGGCAGACATCCCGATTGGTCCCAGCAGGTGTAACTTTACTGTTCGA
GCTTTACTCAGC------------------ATAGGGACGTCCATCCCAGCCAGCATCATCATCCCA------CCAAAGGACGACTCAGAAATC---------CCTCCAGTGAAGAAGCGCCTG---AGCAGAACAGATGATGGTTTCCATCTGTGGTGGAATAAGCAAACTTCGGTCACC
TGCGGTCACACTGTGGAGTGGTGCATCTTGGGAAGCAAAGCACCCTGC---ACGCTGCAGTGGATGAAAGTGCCTCAAGGA---AACAGCACTTTCTTACCTGCAGGATATTTCAAACCAGGTCGGAGATATTCATTCGATATTTATGGATGCACTGATCATGGGGACAAACTACTGGAG
ACACAGACTGGATACATTGAAGAGTGCGCCTCTGCGCAGCCCCCAAGAATAATTGAACCGGTTAAAAGGACATATGCATCTGTGACCCTGGAGTGGCACTATGACGAAGAGGATCCA------GCTCAGCCGGCATTCATCACTGGTTACCTGGTAACTGTGCAGGAAGTGCAGACTGAT
GCCCGTTTAGGTCATGCTGCAATTTTA------TTC------------AACGTTTCTGTGGATGATCCCTGGAAAAAGTCAGTAACCATGGAGGGTCTGCAGCAGGACCAGGAATACGTCTGCTCTGTGAGTGCTCTGACTACAGTTGGGCCCGGAGTACCTGCCAGCATTACAGTCAGG
ACCAAGGTTAACTATTTTTCCCACTTA---------GCAAAGATCTTGACTCCCATCCTGCTCCTGCTGGGC------------TGCACCGTTCTGCTGTGGCCACAAAGGAAAATGTTAAAAAACAGACTG------------------------------------------------
------------------AGGGAGATATTTACTTATCCTTCTGGTATGAACATCAAAACTCCTGAGTTTGAGAGCTTCTTGTATGAGAGTTGTCAGAAGTTGCAGTCTCAGAGGGAGGAAGAGTGCATCAGC---------------TGTGACATTGAAGTATTGACAGTCAAACCTTTG
CGGCATGAAAGTCCAGTCCTGAGGGATCCTGAGAGTACGAACACAACATGCTCGCCT---GCTCCTCAGTCGTCT---CTTGCT---------CCT---------------TCCTGTGTCCCACTCCAAACAGGCTACCGGCCTCAGTCTGCTGTCCTGCTCTGTCAGACACCCACCCAT
CAGCAACTGATGTGCATTGCAAACAAGAGCTAC------TTGAGCCCCATC---------------------ACTGAG---------------------------TTTAGTGAAATCACTTCCAGCTTTGAGACTTCTGACTGCCAGCAGGGATCATGTGCAGGACTTTATGGTTACATC
TCTGATAGT------
