# Supplementary material for: Global expression pattern of genes containing positively selected sites in European anchovy (Engraulis encrasicolus L.) may shed light on teleost reproduction
Source: PLoS One. 2023 Aug 11;18(8):e0289940. doi: 10.1371/journal.pone.0289940 (PMC10420382; doi:10.1371/journal.pone.0289940)
Supplement: S1 File — (ZIP) [file pone.0289940.s008.zip › alignments/anchovy.25754_ANCH.fas]

>ENSONIP00000003163_ONIL
------------------------------------------------------------------------------------------------------------------------------------------------------------------------------------
------------------------------------------------------------------------------------------------------------AGGTATGGCCTGGATTTGACTTGGATGGTGCTGGTTATGGCAGAAGGGACGGACACTGGCGAGATGCCCTCC
TTTGAGCCAAGTCCCAGT---TCTGAAGCAAAAAAGAGACATATT---TCTTCTGATGGCAGAGAGGAGCCCATGAGAAAAATGCCTTTGACAAAATTTGGTTCCAGACCTCGATTTGAGCCTGTGCACTTTGTAAGCGGTGGGAGCAGTGGAGGAACCTAC------------------
------------ACTGATGAGAAGGAAAACGATAAGGAGCGCAGGAGGAGCGAGCTATACAGTCTGAGGGACTCTGAA------CACTTTTCGTACAAT---AGCAGCAGCAGAGCA------------------CAGGGATTTTCCTCA---ATGAGGCCCGCTTTTGACAGAGTGCCA
TCATACACATCTGACTCCTGGGGTTCCCACAGGGACAGAGAAAGAGACAGAGACATTTCTTCAGGTAGTGGGTTGGGTTATGGAGGTCGTGGGTCGTCGTCAAAC---------------------------TTCTTGGCAAAAACACAGCAGGAGTACACAGCAAAATATGAAGCCCAA
---AACTTTCGGAGTTCAGACTCTTACTCTCAGCCGCCCAGGTACAATGGGTACGGGGGAGGGGGGCGATCA---------------------GGAGGCTGGGATTCAGGACGTCAGGGTTTGGGCTACAGC------CATCAAGACAGGCCGTCATCGAGCAGGCTGTTCAGCAGAGTC
TACAACAGCCCGGGGAGGAGC------------AGTCCTAATGTTTCTCAGTCGGGCTCTTCGTTG---CAGCCTCTTCCAATATCTCACCCAACATTAGATGAGAAGCAAAGGCTGATTGCCAATGTAGCATCTGCATTGGCTGTTGCTTTTAGGGACCCTATGTACATGACGGGAAGT
GACTCACCAAACTATAATTTCATGTTGAGCCGTAGCATCCAGGCCTGCAAAACCAACCCCGAGTATATTTATGTGAGCCTGAAGGATATTCCTCAGGCTGATCTACCAAAGAACAAGAAAGTACCGACAGATGGCTACGCCTGTGAACTGAGATGCCAGGGTGTGTATCTGGCTACCGGA
TACTCTGGAAGTAAAAACGGGGCGAGAGACAGAGCCTCTGAGCAGGCTGTAAAACTTTTCCTGAAAGCTGTCGAGGTTCGTGTCGTGCAGCGTAAATTCAGACACACTGTAGTTAATGACATGGTCGTGTGTCAGCTACACAGCCCGACACCAGCATTTTTGCCTGCACTCCGCAACCCG
GAAGATAAGCCGACACCTAGCTCCAAGGGCCAGTACGAGCCTGACAAGCGTAAGCACTGGACAGAGTTTGTGGTGTTGGACAATGCTCACGACGCTATCTGCATACTGAACAACTCTGCAGCTTTTAATCGCATGGAGATAGACTATAAATTCGATCTGCTACCCAACAGCAGTACATGG
CTGTGCAGCGTTTTCCTGCAGGGCGAGCTGGTGGCACAGGCGATGGGCACCAAAAAGAGCTCTAAGCACGCAGCAGCACAGGAGGCGGTGAGGAAACTTCGCCTGAACCAATCT------------------------------------------------------CAG---------
---------------------------------------------------------TAC---------TCCAGAGGAAATTTTCAGTCA---GAT------------------------TATGGTGGACGATTCGGGCAGCAAGGTGGC---------------------AAAAAGAAG
CTGAGCGAGCTGGTTATCCTAGAAAACTCTGACAATGCAATCTGCATTATTAATGATACCGCTCAGTTTAATAAAGTGACTGCTGATTACAAGTTTACAGTTCTGCCCGATCATCGCTGGAAGTGTGAAGTTTACTTAGAAGGACAGTATGTCGCAGCAGGAATAGGGCCAAAGAAAACA
GTGAAGCACATTGCAGCGAAAGAGGCTTTAGCCACACTGAGACAGACACAGGCTGTGGTTAAATCCAACTTAAGAAAGGAAGGTCACAGCGACGCCATATCACGTTCTCAGATCATGGGTCGCTCAGGAGAAGAGGCCACGAGGCAGGAGATAAAGGAAGACAACATTGGAAACCAGCTG
CTCCGGAAGATGGGCTGGAAAGGAGGCGGTCTGGGCCGAGACGGGGACGGAATTGCGGAGCCAATCAGAGTGAAGGAGCAGTTCTCAAGGGAGGGTTTGGGTATGGACACGGATAAA---ACCGCAAATCAGCTCAGCAAGCGCGACATCGAGGACATCATTCGGAACTACGCCAGTTCA
GACCGCCAGGACGACCTCCGCTTCTCCACTGACCTCACCAATGACGAACGTAAACAGATCCACCAGATATCCCAGAAATACGGGCTGCGAAGCAAGTCGTACGGACAGGGACGGCAACGCTTCCTCGTCGTCAGCCGCAAAGTACACAAAGACCAGCTCATTGGTCAACTTCTACAGGAA
GGACAGGTGGGCCGATATGAGCTTGTGAAACCTCAGGCCTCA---
>ENSTNIP00000018836_TNIG
------------------------------------------------------------------------------------------------------------------------------------------------------------------------------------
------------------------------------------------------------------------------------------------------------------------------------ACCGTTCTGGTGATGGCCCAAGGCAATTGCACTGGCGAAATGCCCTCA
TTTGACCTAAGAGCATGT---TCTGAAGCAAAGAAGCGGCCCTTT---TCTTCTGATGGCAGAGGTGAGCCCATGACCAAAATGCCCATGTCCAAATTTAGCCCCAGGCCCCGATTTGAACCAGTAACCTTTGTCAGTGGTGGAAGCAGCGGAGGAAGTCGT------------------
------------GTAGACGAGAAGGAGAACGATAAGGAGCAGAGGCGGAGCGAGTCGTACGGTAGCAGACACTGGGACTTTCACCAGCCCTTCTACGAC---GGCACTGGCAGAGCT------------------CCGGGCTTCTCGTCCCCCCTGAGGCCTGGTTTTGAC---------
------------------------------------------------------------CCAACCTCG---------TATGACTCCTGGGGTCCC------------------------------------------------------------------------------------
------CATAGAAACAGCAGGCCCTTCTCCAGA------------------------------------------------------------------------------------------------------------------------------------------------GTC
GGCACCAGTCCGGGCAGGAGC------------AGTCCCACCACC------------------------CAGCCAGTTCAGGTGTCGCAGTCGACGCTGGAAGAGAAGCAGAGCCTGATTCACAAGGTAGCTTCCGCGCTTTCCGTTGCTTTTTGGGACCCAGTGTTCACCACCGGAAGC
GACTCGCCAAACTACAATTTCATGCTGAGCCGCAGCATTCAGGCCTGCAAGACGAACCCGGAGTATATTTACGTCAATCTGAAGAACATACCCCAGGCCGACCTTCCCAAAAACAGGAAAGTCCCCTCCGATGGCTACGCTTGTGAGCTGAGGTGTCAGGGCGTGTACCTGGCCACTGGC
TACTCCGGCAGTAAGAACGGAGCCAGGGACCGGGCCTCTGAGCAGGCCGTCAAACTCTTCCTCAAAGCGGTGGAGGTGCGCGCGGTGCCGCGCAGGTACAAGCACTCAACAGTCACTGACATCGTTGTGTGCCAGGCGCACAGTCCCACCCCTGTTTTGGTTCCTGCTCTGCGCAACCCG
GAGGAGAAGCCCACGCCCAGCTCCAAGGGCCAGTACGAGCCGGACAGACGCAAGCACTGGACCGAGTTTGTCGTCATGGACAACGCCCACGACGCCATCTGCATTCTGAACAACTCGGCAGCTTTTAACCGCATGAAGATCGACTACAAGTTCGACCTGCTGCCCAACAGCAGCTTCTGG
CTGTGTAGCGTCTTCGTGCAGGAGGAACTGGTGGCTCAGGCGTCAGGCACCAAGAAAGGATCGAAGCACGCAGCGGCCGTGGAGGCGGTGCAGAAGCTTCGCGCCAACCAGGCG------------------------------------------------------CAA---------
---------------------------------------------------------TCATCGCACACCTCCAGGGGAAACAATCCGTCG---GAC------------------------TCTGGGGGACGGTTTGGCCAACTG------------------GTGAACAGGAGGAAGCAG
CTGAGCGACTTGATTATCTTGGAAAACTCCGAAAACGCCATCTGCATCATTAACGACACGGCTCAGTTCAACAAAGTGACGGCCGAGTACAAGTTCACGGTCCAGCCCGACCACCGCTGGAGGTGCGAGGTCTACCTGGAGGGCCAGTACGTGGCGGCAGGAATCGGGCCCAAGAAACTG
GTGAAGCACATTGCGGCCAATGAGGCTTTGGCCACCCTGAGGCAGACGCAAGCGGTGGTCAAATCCAACCTCAGAAAGGAAGGCTACAGCGACGCCATATCGCGCTCCCAGATCCTGGCCCGCTCCGGGGAAGAGAGCACCAGGCAAGAGATCAAGGAGGACAACATCGGGAACCAGCTG
CTGCGCAAAATGGGCTGGAAGGGAGGCGGTCTGGGGCGGGATGGGGAAGGGATCGCAGAACCCATCCAAATTAAGGAGCAGTTCTCCAGAGAAGGGCTGGGGATGGACACGGACAAG---AGCGCCCACCAGCTGGACAAACACGACATCGAGGGCGTCATTCGTAACTACGCCGTTTCG
GACCGCCAGGACGACCTGCGCTTCTCCACCGACCTCACCAACGACGAACGCAAACAGATCCATCAGATTTCGCAGAAGTACGGCCTCAGGAGCAAGTCTTACGGACAGGGCCGCCAGAGGTTCCTCATCGTCAGCCGCAAAGTAAAGACGGACCAGCTGATTGGTCAGCTCTTACAGGAA
GGACAGGTGGGACGCTACGAACTCATCAAACCTCAGGCCTCC---
>anchovy.25754_ANCH
------------------------------------------------------------------------------------------------------------------------------------------------------------------------------------
------------------------------------------------------------------------------------------------------------------------------------------------ATGGCAGAGGGAACCCATGCTGGCGACATGCCCTCC
TTCCAGCCCGTTCCAAGT---GCTGAAGCAAAAAAGAGGCCAAAT---TCGTCAGATGGAAGAGACGAGCCAATGAGGAAGATGCCAGTGTCAAAATACACCCCCAGGCCTCGCTTCGAGCCCGTGCAGTTCGTCAGCAGCGGCACCAGCGGCGGCTCTGGGTCCGGGTCGGGCGGAGGC
GGCGGCGCTACCACGGACGAGAAGGAGAACGAGAAGGACCGTCGACGGGGAGAGATGAACCACCACAGCGTGCGG---CCCCAGCACTCCTCCAGCTACTCCAGCTCGGGGCGCTCCTACGGAGGCTCGTCCTCCTCGTCTTCGTCGACG---TACGACCGGGACCGGGACCGAGGCTCG
TCGTACGCGTCCGACTCGTGGAGAAATCGGGACTCGGGGAGC------GGTGGCAGCGGTGGCACGGCTGGTCTGGGATACGGAGGCGGCGGCAGTAGTAGCAGTAGCAGTCGGAGCTCAGGAGGCACTGGCTTCATGTCCAAGATGCAGCAGGACTACACGGCCAGATTCGACGCGCAC
---AACTCCCGGCAGTCCGACTCG---------TCCTACAGATACAACGACGGCTACGGTGGAGGAGGTGGAAGCAGCCGGAACAGAGGCTGGGGGGACTCCTCCTCCGGACGGCAGGGGCTGGGATTCGGCAGCGGACACCAGGACCGGGGATCCTCGAGG------TTCAGCCGCGCC
TGTAACAGCCCGGCCAGAGGCATGTCGTTCCAACAGGCAGCCGCCGCGGCCGCCAAC---------TCCCAGCCCACGCCGGTGTCCGCGACCACGCTTGAGGAAAAGCAGCGGCTGGTGGAGAGCGTGGCCGCCGCCATCGCCACCACCTCCCGCGACCCGTCGTCGCTGAGCGGCTCC
GACACGCCCAACTACAACTTCATCCTCAGCCGCAGCATCCAGGCCTGCCGCACCAACCCGGAGTACATCTACGTCCAGCTCAAGGACATACCCATGGATGACCTGCCCAAGAACCGTAAAGTACCCACCGACGGCTACGCCTGCGAGCTGAGGTGCCAATCTGTTTACCTAGCGACAGGT
TATTCGGGGAGCAAGAACGGCGCGCGTGACCGCGCCTCAGAGCAGGCCGTGAAGCTGTTCCTGCAGCAAGTCGAGGCCCGCGTCGTGCAACGCAAATACAGGCACGCGCCGGTTAACGACATCGTCGTGTGCGCGAAGCACCAGCCGACCCCCGCGATGGTGCCTCCGCTCCGCAACCCC
GAGGAGAAGCCTCCGCTGAGCTCCAAGGGCATCTACGAGCCGGACAAGAGCAAGCACTGGACGGAGTTTGTCGTCCAGGACAACGCCGTGGACGCCATATGCATCCTGAACAACTCGGCCGCCTACAACCGCATGAAGATCGACTACAAGTTCGAGCCCGTGGCCAACAGCAACATCTTC
ACGTGCAACGTCTTCGTGCAGGACCAGTTCGTGGCGTCGGCCCGCGGCACCAAGAAGACGTCGAAGCACGCGGCCGCGGAGGAGGCGCTGAAGAAGCTGAGGCAGAACCAGGCGGCGCGGGAGCAGGAGCAGCAGCAGCGGCAGCAGCAGCAGGAACAGCAGAGGCAACAGCTACTGCAG
CAGCAACTACAACTCCAGCAGCAGCAACAGCTCCAGCATCATCACCATCAACCGCAGTTC---------TCCCAGGCTAGTTACTACTCGGAGACTGTTGGTGGTGGTGGTGGAGTAGGCGGTGGTGGGAGATTCGGCCAGCAC------------------GGAGGCAGAAAGAAGCAG
CTCAGCGAACTGGTGATTCTGGAGAACTCTGATAATGCCATCTGCATCATCAACGACACGGCTCAGTTCAACAAAGTCTCCGCCGAGTACAAGTTCCAGGTGATGCCGGACCACCGCTGGAGGTGCGAGGTGTACTTGGAGGGCCAGTATGTGGCGGCCGGGCTGGGGCCCAAGAAGACG
GTCAAACACATCGCGGCCGAGGAGGCCCTGGCCACCTTGCGCCAGACCCAGGCCGTGGTGAAGTCCAACCTGCGCAAGGAAGGCTACGCCGACGCGCTCTCCCGCAACCAGATCCTGGCGCGCTCCGGTGAGGACGCCATGCAGCAGGAGATCAAGGAGGACAACATCGGCAACCAGCTG
CTGCGCAAGATGGGCTGGACTGGCGGCGGGTTGGGCCGCGAGGGGGAAGGCATCGCCGAGCCCATCCGCGTCAAGGAGCAGTTTACCCGCGAGGGCCTGGGCATGGACATGAGCCGCGGCCCCGGCGCCCAGCTCACCAAGCGCAACATCGAGGAGATCATCCGCAACTACGCGGCGTCC
GACCGCAACGATGACCTGCGCTTCTCCACGGAGCTGAACAACGACGAGCGCAAGCAGATCCACCAGGTGTCACAGAAGTACGGCCTGCGCAGCAAGTCGTACGGCGTGGGCAAGCAGCGCTTCCTCATCGTGAGCCGCAAGGTGCACAAGGACCAGCTGATCGGGCAGTTGTTGCAGGAA
GGGCAGGTGGGGAGATACGAGCTGGTCAAACCTCAGGCATCACAC
>ENSTRUP00000027591_TRUB
------------------------------------------------------------------------------------------------------------------------------------------------------------------------------------
---------------------------------------------------------------------------------------------------------AACAGGTATGGCCTGGTTTTGACTGGGCCCGTACTGGTAATGGCAAAAGAGACTTGCACTGGCGAGATGCCCTCA
TTTGACCCGAGATCATGT---TCTGAAGCAAAGAAGCGGCCCTTT---TCTTCTGATGGCAGAGGTGAGCCCATGACAAAAATGTCTGTGTCAAAATTTGGTCCCAGACTTCGATTTGAGCCAGTAAACTTTGTCAGTGGTGGAAGCAGTGGAGGAAGTCGT------------------
------------GTAGATGAGAAAGAGAACGACAAGGAGCAGCGGAGGAGTGAGTCCTACGGTATCAGAAACTGGGAGTTTGACCACCTGTCCTACGGC---AGCGCCGGCAGAGCT------------------CAGGACGTCTCATCTTTA---------------------------
------------------------------------------------------------AGCACAAGTGGTCTCGGTTATGGAGGATATGGCTCCACCACCAAT---------------------------TTCATGGTCAAAACACATCAGGACTATATACACAAGTATGAAGCCCAC
---AACTCTCGGAATTCAGATTCCTTTCCTCAGCCACACAGATACAATGGCTATAATGGAGGAACCCGATCA---------------------GGAGCCAGGGACTCTGGGCGCCATGGTTTGGGA---------------------------------------------------GTC
TACACCAGTCCGGGCAGCAGC------------AGTCCCACCACTTTCCAGTCAGGA---------AATTCATCAGTTCAGGTGTCACAGTCAGTGCTGGAGGAGAAGCAAATTCTGATTCACAGAGTAGCTTCAGCGCTTTCTGTTGCTTTTTTGGACCCAGTGTTTATGACCGGAAGT
GAGTCGCCGAATTACAATTTCATGTTGAGCCGCAGTATTCAGGCCTGCAAGACGAATCCAGAGTACATTTACGTCAATCTGAAGGACATACCTCAGGCTGACCTCCCCAAAAACAGGAAAGTCCCTACTGATGGTTACGCCTGTGAGCTGAGATGCCAGGGTGTGTATCTGGCGACTGGC
TACTCTGGCAGTAAAAACGGAGCCAGGGACCGGGCCTCTGAGCAGGCTGTCAAACTCTTCCTCAAACCAGTCGAGGTGCGCGTGGTGCCACGCAAGTACAGACACTCGATAGTCAACGACATTGTTGTGTGCCAGGCGCATGGCCCGACCCCTGTTTTCGTACCTGCTCTGCGCAACCCC
GAGGAAAAGCCGACGCCCAGCTCCAAGGGGCAGTATGAGCCCGACAGGCGGAAGCACTGGACTGAGTTTGTGGTTATGGACAATGCTCACGACGCCATCTGCATCCTGAACAACTCCGCCGCTTTTAATCGCATGAAGATTGACTACAAATTTGACCTGCTGCCTAACAGCAGCTTTTGG
CTGTGTAGCGTCTTTGTGCAGGACGAACTGGTGGCGCAGGGGACGGGCACTAAAAAAGGCTCAAAGCATGCAGCAGCAGTGGAAGCAGTGAAGAAGCTTCGCGCCAACCAGGCGGAACGGCAGCAG------------------CAA---------------------CAG---------
---------------------------------------------------------TCGCCACACATCCCCAGAGGACACCACCAGGCA---GAC------------------------TCTGGGGGGCGATTTGGTCAACTG------------------GTTAATAGGAGGAAGCAA
CTCAGCGACTTGATTATCTTGGAAAACTCCGAAAATGCAATCTGCATCATTAATGACACGGCTCAGTTTAACAAAGTGACAGCAGAGTACAAGTTCACCGTCCTGCCTGACCATCGCTGGAGGTGTGAGGTTTACTTGGAAGGGCAGTACGTGGCTGCAGGAATCGGGCCCAAGAAACTC
GTCAAACACATTGCGGCAAACGAGGCTTTAGCCACGCTGAGACTGACGCAGGCGGTAGTCAAGTCCAACCTAAGAAAGGAAGGCCACAGCGATGCCATATCACGGTCCCAGATCCTCGCTCGCTCCGGGGAAGAGACCACAAAGCAGGAGATTAAGGAAGACAACATCGGGAATCAGCTG
CTGCGCAAAATGGGCTGGAAAGGAGGCGGGCTCGGGCGAGACGGGGAAGGGATCGCGGAACCCATCAGAATTAAAGAGCAGTTCTCCAGAGAAGGACTGGGGATGGACATGGACAAA---AGCGGACACCAGCTAGACAAACGTGACATCGAGGGCGTCATTCGTAACTATGCCGTTTCA
GAACGCCAGGACGACCTCCGCTTCTCTACCGACCTCACCAACGACGAACGCAAGCAGATCCACCAGATTTCTCAGAAGTACGGCCTGAGAAGCAAGTCTTACGGACAGGGCCGGCAAAGGTTCCTCATCGTCAGTCGTAGAGTCAAAACGGACCAGCTCATCGGTCAGCTTTTACAGGAA
GGACAAGTGGGACGGTATGAACTGATCAAGCCTCAGGCCTCTCAT
>ENSDARP00000138935_DRER
---------------------ATGCTCAGACCTCATTCACCGGACCAGTTTGTTTCTAGCAAACCCGCTGGTTTTCGCCGCTGGACGTGTAATGTCGATGACTTCCGTCAGCAGTTCGAAAGTGACAAGCATTGGTCTGCTAGACGTCAGTTCATATTGAAACACATTGAGCAGTACGAG
CACGAAAATGGGCTTGATAAGCTGCTGGCCCTGTCGATGGTGTGGGTTAACCATGTTTTCCTGGGATGCAGGTATGGCTCTCAACTGATGGACAAGGTGCTTGAG---------------------------------------ATGGCAGAAGGGATTGATCTTGGCGAAATGCCCTCA
TATGAACTAGTCCCAAAC---GCTGAAGCCAAAAAGAGACCGTGT---TCATCTGATGGAAGTGAGGAACCCATGAGCAAAATGCCTGTGTCAAAATTCACTTGCAGACCTAGATTTGAGCCTGTACACTTTGTG---AGTGGCGAGAGCAGCGGCAGTGGAAATGGAAGA---------
------------ACTGATGAAAAAGAAAATGAGAAGACTAGAAGGAGGGATGAGGTGACTGATGCAAGACAAAAGGAACCAGATCATCAAGCATATAATGGCAACCGTGGCCGCACG------------------CCCCCCTCAAGCTCT---CTTGACAAGGGCAGG------------
---TATGGGTATGATTCTTGGCCTGAGCACAGAAGCAAGGAT------GTGCCCTCGGGTGGCACAAGTGGGCTTGGTTATAGCAGCAGTGGGTCCACCTCAAAC---------------------------TTCATGGGCAAAGTGCAGCAGGAGTACACCGCTAAATATGAGGCCCAT
---AATTCCAGGCAGTCTGATTCA---------GTCTTACAAGCAGGCAGATCTGATGGAAGTGGACGGTCT---------------------GGAACCTACGAGAGTGGACGGCGTGGATTGGGATTTGGA------CATCAAGAAAGGCCAACCTCCAGCAAGGCATTCAGCAGGGCA
TACGATGGTCCAAGCAGAGGA------------GGTACAGGCCTGCTCCCTACACCC---------TCACTGCCAGCTTCTGTCCCCACAGCCGCAGTTGAAGAAAAACAGAGGCTGATAGTCAGAGTAGCATCAGCCGTTGCCGTCACCCTCAGAGATCCGGCATTCGTGGGTGGACCT
GAAGGTCCAAACTACAATTTCATACTTAGCCGCAGCATTCAGGCCTGCAAGACGAACCCAGAGTACATCTATGTCAATTTAAGAGATATCCCACCTGCTGACCTTCCTAAAAACAGAAAGGTACCATGTGATGGATATGCGTGTGAACTGAGGTGTCAGAGTGTATACCTTGCTACAGGT
TACTCTGGGAGTAAAAACGGTGCTAGAGACCGAGCTTCAGAACAGGCAATCAAGCTGTTCATGAGGCCGGTGGAAATTCGTATCTTGCGGCGAGTCTACAAGCGCAGATATGTTAATGACATGGTGGTGTGCCAGGTTAACACTCCAAACCCATCCCTCCCACCACCTCTACGCAACCCT
GAGGACAGTCCACCCCCAAGTACTAAGGGCCAATATGTGCCTGACCGAAGCAAACACTGGACAGAATTCGTAATCATGGAGAACGCACATGATGCCATCTGTATTTTAAACAACTCTGCAGCTTTCAACCGCATGAAGGTAGATTACACTTTTGACCCGGTTCCCAACAGCAATTTATGG
CTCTGTAATGTGTACTTGCAGGGCGAACTGGTGGCACAAGCCAGAGGGACCAAGAAAAGTGCAAAACACTCAGCGGCAGAGGAGGCAGTGAAGAAGTTGCGAATGAACCAAGCTGCTCGCCAACAAGAGCAGCAGCAGCAGCAGCAGCAGCAACAACAACAACAACAACAA---------
---------------------------------------------------------TTT---------TCTGGAGGAAACTATTTTTCAGAGGAA------------------------TCCGCTGGTTGCTACTCTCAGCAA------------------AGCAGCAGTGTGGCACAG
CTCGGTGAATTGGTAATCCTTGAAAATTCAGATAATGCTATATGCATAATAAACGACACTGCTCAATTTAATAAGGTGTCGGCAGAATACAAATTCACAGTTCTGGCAGACCACAGCTGGCGATGTGAAGTTTACCTGGATGGTCAGTATGTGGCAACAGGGCTTGGTCCCAAAAAAACA
GTCAAGCACATCGCGGCCGAGGAGGCGCTTGCCACGCTTCGGCGTACACAGGCTGTGGTGAAGTCCAATCTTAGGAAGGAGGGCCACGCCGATGCAATTTCCCGAGATCAAATCATGTGTCGTTCTGGTGAGGAAGCCGTTCGGCAGGAGATTAAAGAGGACAACATTGGGAACCAGCTA
CTCCGTAAGATGGGCTGGACAGGTGGAGGCTTGGGTAGGGAAGGAGACGGCATTGCTGAACCTATCAAAGTCAAAGAGCAGTTCACTCGAGAAGGACTCGGAATGGACATGGACAGA---CATGGTAGTCAGCTGACAAAGCGTGACATTGAGGACATCATTCGGAATTACGCAAGTTCG
GAACGCCAAGACGATCTGCGCTTCTCCACCGAGCTTAACAACGAAGAGCGCCGACAGATTCACCAGGTGTCCCAAAGGTATGGGCTGCGCAGCAAATCGTACGGACAGGGTCGACAACGCTTTTTAGTGGTTAGCCGAAGAGTTCAGAAGGAACAGCTGATTGGTCAGCTCTTGCAGGAA
GGACAGGTTGGACGATATGAACTGGTGAAACCTCAGCCTTTA---
>ENSGACP00000023069_GACU
TCTACCTTGTTTTGCCTCAAT---------------------------------------------------------------------------------------------------------------------------------------------------------------
---------------------------------------------------------------------------------------------------------AACAGGTATGGCCTGGATTTGATTTGGACCGTGCTGGTGATGGCAGAAGGGTTTGACACTGGCGAAATGCCCTCC
TTTGACCCAAGTCCTAGT---TCTGATGCAAAAAAGAGACCTACTTCTTCTTCTGATGGCAGAGACGAGCCAATGAGGAAAATG------TCAAAATTTGGTTCCAGACCTCGATTCGAGCCTGTACACTTTGTCAGTGGGGGAAGCAGCGGAGGAACTGGC------------------
------------GCTGATGAGAAGGAAAACGATAAGGAGCGCCGGAGGAGTGAGTCGTTTGGTGCAAGACAACAG------------------------------------------------------------------------------------------------------CCG
CCGTACAGTTCTGACTCTTGGGGTTCCCATAGAGACAGAGACCGAGAGGTTTTTCCAGGTACCACGAGTGGGTTGGGATATGGCGGACGTTGGTCCTCTTCAAAC---------------------------TTTATGGTAAAAACAGAGCAGGACTACTCAGCCAAGTATGACGCCCAC
---TCCTCTCGAGGTCCCGATGGCTATGCTCAGTCCCACAGGTACAATGGATACGGGGGAGGGAGAGGATCG---------------------GGAGGCTGGGATTCAGGACGTCAGGGTTTAGGATTCAGT------CAACAGGACCGACAGTCATCCAGCAGGCCATTCAGCAGAGTC
TACAACAGCCCGGGCAGAAGC------------AGT------------------------------------------------------TCGACGTTGGATGAGAAGCAGAGGCTGATATCCAATGTAGCGTCAGCATTGGCCGTTGCCTTTAGGGACCCGATGTACATGACCGGAAGT
GAATCGCCAAACTATAATTTCATGTTGAGCCGCAGCATTCAGGCCTGCAAGACTAATCCCGAGTATATTTATGTCAACCTGAAGGACATTCCTCAGTCTGACCTACCGAAGAACAGGAAAGTACCAACCGATGGTTACGCCTGTGAATTGAGATGTCAGGGGGTGTTTCTCGCAACCGGA
TACTCGGGCAGTAAAAATGGAGCTAGGGACCGGGCTTCCGAGCAGGCTGTTAAACTCTTCCTGAAAACAGTGGAGGTGCGTGTGGTGCAGCGCAAATACAGACACTCTGTAGTCAACGACATAGTTGTGTGCCAGATGCACAGCCCAACCCCCGGCTTCTTACCCGCACTCCGAAACCCG
GAGGACAAGCCGACACCCAGCTCGAAGGGCCAATACGAGCCTGACAAGCGGAAGCACTGGACGGAGTTCGTGGTCATGGACAATGCTCACGACGCCATCTGCATCCTCAACAACTCTGCGGCTTTCAATCGCATGAAGATAGACTATAAGTTCGAGCTGCTCCCCAACAACACGGCTTGG
CTGTGCAGCGTTTTTGTCCAAGGTGAGATGGTGGCGCAGTCGACGGGTACCAAAAGGAGCTCAAAGCATTCGGCGGCCGAAGATGCTGTGAGGAAACTTCGGATGAACTATCCC------------------------------------------------------------------
------------------------------------------------------------------------------AATACTCCA------GAT------------------------TCCAGTGGGCGCTTCGGACAACAG------------------GTTGTCAAAAAGAAGCAT
CTGAGTGAGTTGGTTATCCTGGAAAACTCTGATAATGCGATCTGTATCATTAATGATACAGCTCAGTTTAACAAAGTGTCTGCCGATTACAAGTTCACGGTTCTGCCCGATCATCGATGGAGGTGTGAGGTTTACTTGGAAGGGCAGTATGTAGCAGCAGGAATCGGGCCCAAGAAAATA
GTGAAGCACATTGCAGCAAAGGAGGCCCTGACCACCTTGAGACAGACACAGGCTGTGGTCAAATCCAACCTTAGGAAGGAGGGTCACTGTGACGCCATATCCCGGTCCCAGATCCTGGCCCGCTCCGGTGACGAAGCCGTAAAGCAGGAGATTAAGGAAGACAATATTGGAAACCAGCTG
CTACGCAAGATGGGCTGGAAAGGAGGCGGTCTGGGCCGAGACGGGGAAGGCATCGCAGAACCCATCCGAGTGAAGGAGCAGTTCTCCAGAGAAGGTTTTGGCCTGGACACAGACAAA---AGCGGGAACCAGCTCAGCAAGCGTGACATCGAGGACACCATCCGCACCTACGCCAGCTCG
GACCGCCAGGACGATCTCCGATTCTCCACCGACCTCAACAACGACGAACGCAAGCAGATCCACCAGATATCTCAGAAATACGGCCTGCGGAGCAAGTCGTACGGACAGGGGCGGCTGCGCTTCCTCATTGTCAGTCGCAAAGTCCACAAAGACCAGCTGATTGGTCAGCTTTTACAGGAG
GGACAGGTGGGACGATACGAGCTTGTGAAGCCTCAGGCTATTCAC
>ENSXMAP00000013741_XMAC
------------------------------------------------------------------------------------------------------------------------------------------------------------------------------------
------------------------------------------------------------------------------------------------------------------------------------------------ATGGCAGAGGGGACTCACACTGGCGAAATGCCCTCC
TTTGACCCAAGTCCTGGTGGTTCTGAAGCTAAAAAGAGACCCATT---TCATCAGATGGCAGAGACGAACCCATGAGGAAAATGCCTTTGACAAAGTTTGGACCCCAACCTCGGTTTGAGCCTGTGCACTTTGTTAGCGGTGGGAGCAGCGGAGGAACCGGC------------------
------------ACCGATGAGAAGGAGAACGATAAGGAGCGCAGGAAGAGTGAGTCGCACGGCGCCAGACTGTGGGAG------TCCCACCACTCTACC---GCTAGCGGCTGGGCG------------------CAGGGCTTCTCCTCC---CTCAGGCCCGCTTTCGACCGAGTGCCG
TCGCACTCCAGTGACTTTTGGGGTTCCCACATGGACAGAGAC---------------GGTAGCACTAGTGGACTGGGTTATGGAGGCCGCGTGTCGTCTTCGAAC---------------------------TACATGGCAAAAACACAGCAGGACTACACTGCCAAGTACGTAGCGCAC
GCCTCCTCTCACAGCTTAAACTCGTACTCGAAGCCGCAGAGGTTTAATGGCTACGGCGGCGGCAGCAGAACC---------------------AGCAGCTGGGATGCGGGTCGTCAGGGTTTGGGTTACGGC------CATCAGGACCGGCCT---------------TTCAGCAGAGTC
TACAGCGGCCCAAGCGCGGCC------------AGTCCCAAAGCAGCAGAGTACGCG------------AAGCCTCTTCTGATATCTCACTCCACGCTAGATGAGAAGCAGAGGCTGATCACCAGTGTTGCCAACGCGTTATCCGTTGCCTTTAGGAACCCTGTGTTGATGACAGGAAGC
GACTCACCGAACTACAACTTCATGTTGAGCCGCAGCATCCAGGCCTGCAAGACCAACCCGGAGTACATTTATGTCAACCTGAAGGATATCCCACAGGCAGACCTGCCAAAGAACAGGAAAGTGCCGACGGACGGTTACGCCTGCGAACTGAGATGTCAGGGCGTGTATCTGGCAACCGGA
TATTCCGGCAGCAAAAACGGCGCAAGAGACCGCGCATCCGAGCAAGCTGTGAAGCTCTTCCTGAAGCCGGTGGAGGTCCGCATTGTGCAGCGTCGATACCGACACCTGGTGGTCAGTGACATGGTTGTGTGCCAGACACACAGCCCGACGCCTGCGTTCCTGCCGGCGCTCCGAAACCCA
GAGGACAAGCCGATGCCGGGCTCCAAGGGCCAACATGAGCCCGACCGAAACAAGCACTGGACCGAGTTTGTGGTGATGGACAACGCGTACGACGCCATCTGCATTCTGAACAACTCCAACGCCTTCAACCGCATGAAGATTGACTACAAGTTTGTCCAGCTGCCC---AGCAACCTGTGG
CAGTGCAGCATCTTCCTGCAGGACGAGCTGATAGCGCAGGCGACTGGGACGAAGAAGAGCTCCAAACATGCCGCCGCCGAGGAGGCCGTGAGGAAGCTTCGCCTCAACCAAGCA---------------------------------CAACGGCAGCCCTGGCAGAAACAG---------
---------------------------------------------------------TCC---------TTCAGAAATAATCCGCAG------GAT------------------------TCTGGCAACTTCTTCCTGCCACAGTCGGAAGTCGATTCTTTTGGAGTCAAAAAGAAGCAA
CTGAGCGAGCTTGTGATCTTGGAGAATAACGATAACGCCATCTGCATTATCAACGACACGGCTCAGTTTAACAAAGTGACCGCAGATTACAGATTCTCGGTTTTGCCCGATCATCACTGGAAGTGCGAAGTGTACCTGGAAGGGCAGTACGTCGCAGCGGGAGTCGGGCCGAAGAAGTTA
GTGAAGCACATTGCGGCGAATGAGGCGTTGTCCACCTTACGACAGACTCAGGCGGTCGTCAAGTCCAACTTGAGGAAGGAGGGACACAACGGCGCCATTTCCCGCTCTCAGATCCTCGCTCGCTCAGGCGAGGATGCGCTGAAGCAGGAGATCAAGGAGGACAACATCGGAAACCAGCTG
CTGCGTAAGATGGGCTGGAAAGGCGGCGGCCTCGGCCGGGACGGCGATGGCATCGCCGAGCCAATCAGAGTCAAGGAGCAGTTCTCCAGGGAGGGTCTGGGCATGGAAATGGTTAAA---GCGGGAAACCTGCTCAGCAAGCGGGACATTGAGGACGTCATCCGCAACTACGCCAGCTCG
GACAGAACGGACGACCTCCGCTTCTCCAACGAACTCACCGACGACGAGCGCAAGCAGATTCACCAGATTTCCCAAAAATACGGCCTGCGCAGCAAGTCCTACGGACAGGGATGGGACCGGTTTCTGGTCGTCAGTCGGAAAGTACACAAAGACCAGCTGATTGGTCAGCTTTTACAGGAA
GGACAGGTGGGCCGATACGAGCTCGTCAAGCCTCAGGCGTCTCAT
