# Supplementary material for: Global expression pattern of genes containing positively selected sites in European anchovy (Engraulis encrasicolus L.) may shed light on teleost reproduction
Source: PLoS One. 2023 Aug 11;18(8):e0289940. doi: 10.1371/journal.pone.0289940 (PMC10420382; doi:10.1371/journal.pone.0289940)
Supplement: S1 File — (ZIP) [file pone.0289940.s008.zip › alignments/anchovy.25884_ANCH.fas]

>ENSONIP00000020142_ONIL
ATGGCGGCGGACACGCAGGTTTCAGACACGCTGAAGAAATTTGCTGTGAAAGTGAATACAGCCAGCGTGAAGGAGCGCAAGGAGATATTCGGAGACCTGAAACGGTGTATAAAGGGCAAAGAGTTACCAGAGCCCGCCATTAAAGGACTATGCAAGCTCTTCTGCCTCACTCCACACAGA
TATCGGGATGCTGCATCACGCAGAGAGCTGCTCTCTGTTATTGGCCAGCTGGCTGAAAGTCAGCCTGACATCCTGGTAACCAGCCTGCTCCACTGCCTGCTCAACAGTGGAGTCATCAGCAAAACTGGAGAGCCCAGTAAAGCCACAGGCTCCGCTGCCTTCCTTGGCCTGTCTTGGACC
TGCCTTTTAGTGTCCAGTGTGTTCTCTGCCCCAGAGAAAAGAGAAGGGCCGACCTGGAAGAAAATGGTGGAGGTTCAGAGTCTTCTTGTGGCTGAGGTTGTGGGTGGAGCCAAGGCCACCGCTAAGAAGTCAAGCCTCAAGAATCTTAGTCACTTGTGGGAGGGAAACCCGGGGATGGTC
AGTCAGTACATCAGCACCCTGTTGACTCTGGAGCAGAGCCCTACGACTCTGGCTTTGCTGGGGGTGTGTTTCGACTTCTGCTCTGCTCAAAAGGACAATGCTACTATAGAGAAACACAAGAGCGCGCTCCTGGACCTGTACGTGAAATCGGTCCTCATGAGCAAGACGAAACCACAGCAG
CACATTCTGGACAAAAGCAGCTCGTTACTGCGTCACGTGTCTCACCCTGAGTTTAAGGAGACGCTGCTCCCTACCCTGCAAAAGACGATGCTCCGCAGCCCGGAGAACGCCATGCAGACTGTTTCCTGTCTGCTGTCTGCTGTAACGCTCGACCTCAGTCAGTATGCCATGGATATCGGA
AAGGCACTCGCAAGTCAGCTGAAAGCTAATAATGCCCAGCTGATGGAGGGAGCAGTCCAGGCCGTGCAGAACTTGGCCCAGCAGTGCAGCGACCCCACAGCTGTGCAGGATATCGTCACACATCTCTTCAGAATCCTCGGAGGTTCTGAAGGAAAGCTCACAGTTGTTGCCCAAAAGATG
AGTGTGTTGTCAGGGATTGCCAGCTGCAGCCATCATACCGTGTCAGGAGCTTCCAACCAGACTCTGAGCTCTGCAGTCACTGTGATGTTCATCCCCTATTTACAGCAGGAAGTCCATGAAGGCACCTTGGTGCATGCAGTGTCTGTGCTCTCCCAGTGGAGCAACCGCCTCACGGTGGAA
GTTCCCGTCGCTCTGCTGGATTGGTTCAAGAAGGCGTTCACCCTGAAGACCTCCACCTCTCTGGTTCGGCATGCCTACCTTCAAGCCATGCTGGGGGCCTTCAAAGGTGACACTCTGGCCCAAGCCTCAGACCTCATACCGTTGCTGCTTCAGACAGTTGAGAAAGCTGCAGCACAGAAC
TCCCAGCATGCTCTACTTGCGGAAGGCGTGGCAGCATCTGTTCTCTTGAGTCGATTGGCTCTGCTGGAGACACAAACAGAGGCCAAATTCACCAGCTTTTGGAACCTGATCTTGGATGAGAAGAAGCCATTATTCACTACAGAGAAGTTCCTCTCCCAAGGCAGTGAAGAAGCTCTGCTC
ACAGTGCTGCAGCTCTGTGAACGGCTGTTTTTGGATCATGCCCACAGACTGAACAGCAGCAAAACACAGATGTATCATCAGGCCACAGTTGCGGCTCTGTTGTCTCGAAGCTGGCGTGTGAGGAAGAGAGCACAGCAGACAATCAGGAAGCTTCTCTCCTCTTTGGGAGGATCCAGTCTT
GCTCATGGCCTTCTTGGGGAACTGCGGGTGGTCATCAACAAACACAAAGTTTTACCCCAGGACAGCGTGGTGTCAGAGTCCGGAGAGCTGACTGAGCTGGGTCGCAGCTATGTGCCCCCTCGTGTCCTGTTGGATGCACTGTGTGTTGTTTGCTCCTCTGCCAGCCAGTGGGGCGATCCT
GCTGAAGCAGAG------AGTTTGGCTATGGAGACCCTGATAGTTTCTCATCATCCATCTATAGTGGAAGCTCGCCGTGGACTCTGGCCTGTTCTCCTCTCCTCCATGAACTTGAAAGCTGAAGAGTTCATAGAAAAGAACCTGGAGGCTATTCTCCCACAGCTGCTCAAAGTCGATGCC
GACAACCAGGCGGTCAGGAATGCAGTGGGCTCCCTTTCACGCCTCTCCCCGAACAAGCTGTTGCCGCGGGTGATCAGTCACATCACTGAAGGGCTTTCCAAACCGGCACTGCTTCAGGTCACCAGGGAGGAGTACGCCATCATGTTGACACCCGAGGGTGAACTGTATGACAAGAGTATC
ATCCAG---------AGT---GCCCAGAAGGAAAACACTAAGAAAGTAAACATGAAGCGAGAGAACAAGGCGTACTCATACAAGGAACAGATCATTGAATTGGAGTTACAGGAGGAGCTCAAGAAGAAGAAAGGCATCAAAGAGGAGATCCAGCTAACTACGAAACAGAAGGAAATGATG
CAAATCCAGCTGGAAAAAGAGTCTGCTACTCGCAAAAGACTTCAAGAGCTGGATGGAGAGCTGCAGAGTGCGGTGGGTCTCCTGGAAGCCACTCTGATAGAGAGACCTGCTCAGATCACCAGGGAGCTCCCTGCTGTCCTCCAGGTCCTAATGCCCCTGCTGCAATCCCCCCTGGCTGCT
CCAAGCATCCAGCAGGTCTTCTTGGATATTGGAGTGTGCCTCATGCCCAAGAGCCTTCAACATCTG------GGTACAAACCATCCAGCTGTCCTTGTGGGTCATGTGACTTTACGGTTACTGAAGCCTGAGTGTGATCTGGATAAGGCCTGGGAACAAGAGGACCTGGCTACAGCTGCT
CACCGCACCGTGATGCTGCTGCACAACCACACCGTCCCACAGAGAGAGGGCAAGACTGCCGTTTCCTCA---GATGCGGCGCCTCTGTCTGCTCCTGCCTTTTCCTTCTGCTTCCCTCTCCTCAACGCTACACTCAGGGAGTCTTCAGGCAGCACCGAGGAGACGGAGAACACCATGATG
AGAGCACTGCAGGTCATCAATGAACACTCTCAGCTTCGGGCTGACACCAACAGTGATGACGTTGCCATTGATGAGAACGGCCCAGAGCTGCTTCCACGTGTCAGCATGTTGTTGCTACTGACCAGAGTCATTTCCACCGCAGCACCGAGGCTCCAGGTGTTGGCGTCTCAGTGCCTGACG
GCTCTGTGTGCCAGTGCTGGAGGAGAAGAGGGCTGCACTGTAGCAGAGCAGCCAGAGATCGATGTCTTACTCAACGCCCTGCTTTCACCCTGCTTCTCAGTCCGTGACGCCGCCCTCAGGGGGCTGTTGGAGATGGAGTTTGCCCTGCCTACAGACTGCACAGACGCCAGTGGGATGAGT
TTGCTGCGTAGGCTTTGGGTTGCCAGATTTGATGTTGAGGAGGAAGGTCAAGCCCTGGCTGAAAAGCTCTGGGAGTCTCTGGGTCTGGAGTTGGTCCCTGAGATCTGCTCACTGCTGATAGGGGACGTCACTCACCACGAGGAAGCCATCCGCTCTGCAGCAGCCGACGCTCTGTCGAGT
GCCGTGTCCCAGTACAGAGACCAGTCTGCCACGGTGCTCGGCCAGCTCACTGAGCTTTACCATCAAAAACTTTATAGACCACCGCCTGTGCTGGATGCACTGGGCAGAGTCATCTCTGAAGCCCCACCTGACCAGTGGGAGGCCAGGTGTGGCATTGCTCTGGCTCTGAACAAGCTCTCT
CAGTACCTGGATGAATCTCAGGTCACCCCTCTCTTCCTTTTCTTCGTTCCCGATGCTCTGAATGATCGCCACACTGACGTGCGGCGCTGCATGCTGGACGCCGCCCTTTCAGCGCTCAACACACATGGCAAGGATAACGTGAGCTCCCTGCTGCCAGTGTTTGAGGAGTTCCTGAAGAAC
GCCCCGCAGGATGCCAGCTACGACTCTGTGCGTCAGAGCGTGGTTATCCTCATGGGCTCCTTGGCCAAACATTTGGACAAAAACGACCCCAAAGTCAAACCCATTGTGGCCAAGCTTATTACCGCACTCTCTACACCATCA---CAGCAGGTCCAGGAGTCTGTTGCTAGCTGTTTGCCT
CCTTTGGTCCCCGCCATCAAAGAGGATGCTGCAGGGATTGTTAAAAACCTGCTTCAGCTGCTGCTCGAGAGCGACAAATATGCAGAGAGGAAGGGTGCAGCGTACGGGCTGGCTGGACTGGTCAAAGGACTCGGGATCCTGGCGCTTAAACAGCAGGACATAATGACCACACTTACTGAG
GCCATCCAGGATAAGAAAAACTTCAGACGCAGGGAAGGGGCGCTGTTTGCCTTTGAGATGCTGTGTAACATGTTGGGAAAACTGTTTGAGCCCTACGTGGTCCATGTGCTGCCACACCTTCTGCTCTGTTTTGGAGACGGAAACCAGTATGTTAGAGAGGCTGCAGATGACTGTGCCAAG
GCTGTGATGAGGAACCTGAGTGCCCATGGGGTGAAGCTGGTCCTGCCCTCCCTGCTGGTGGCCCTGGAGGAGGAGTCTTGGAGGACAAAAGCAGGTTCTGTGGAGTTATTGGGTGCCATGGCTTACTGTGCACCCAAGCAGCTGTCCTCCTGCCTGCCCAGCATTGTGCCCAAGCTGACG
GAGGTGCTGACTGACTCCCATGTGAAGGTGCAGAAGGCCGGCCAGCAGGCCCTCCGACAGATTGGCTCAGTCATCCGCAACCCAGAAATCCTGGCTATCACCCCCATCCTATTAGATGCTCTCACCGACCCGTCCAGGAAGACCCAGACGTGCCTGCAGACGCTGCTGGACACCAAGTTT
GTGCACTTCATCGACGCCCCCTCTCTGGCCCTCATCATGCCCATCGTCCAGAGAGCCTTCCAGGATCGCTCCACTGACACTCGCAAGATGGCTGCTCAGATCATTGGAAACATGTACTCGCTCACTGACCAGAAGGATCTGTCACCATACCTACCCAGTGTTATTCCTGGACTGAAGGCC
TCCTTGTTGGACCCGGTGCCTGAGGTCCGTACAGTATCAGCTAAAGCCCTGGGTGCCATGGTTAAGGGGATGGGTGAGTCCTGCTTTGACGACCTGCTGCCGTGGCTCATGGAGACGCTGGCCTCTGAGCAGAGCTCTGTGGACCGCTCAGGAGCTGCACAAGGTCTGGCTGAGGTCATG
GCTGGACTGGGAGTAGAGAAGCTGGACAAGCTAATGCCAGACGTAGTGCAAACTGCCAGCAAGGTGGACATTGCTTCCCACGTCAGAGATGGATACATCATGATGTTCATCTACCTGCCGCTCACTTTTGGAGATAAATTTACTCCCTATGTTGGTCCCATCATCCCTTGCATTCTCAAG
GCGCTGGCCGATGAGAACGAGTACGTGCGAGACACGGCACTGCGAGCCGGCCAGAGAATCATCAGCATGTACGCTGAGACCGCCATCGCACTGCTGCTTCCTGAGCTGGAACAAGGACTGTTTGATGACCTGTGGAGAATCAGATTCAGCTCTGTGCAGCTGCTTGGCGACCTGCTGTTC
CATATCTCTGGAGTAACAGGAAAGATGACCACAGAGACCGCGTCAGAGGACGACAACTTTGGAACTGCTGCATCCAATAAAGCTATCATTAGTGCTCTGGGAGCTGAGCGTCGTAACCGCGTCCTCTCAGGCCTCTACATGGGCCGTTCAGACACCCAGCTCGTGGTTCGACAAGCTTCC
CTCCACGTGTGGAAGATCGTGGTGTCCAACACCCCCAGAACTTTGAGAGAAATCCTCCCAACCCTCTTCACTCTCTTGCTGGGCTTCCTGGCTTCTACATGTCCTGACAAAAGAACAATCGCTGCTCGGACGCTGGGTGATCTGGTGAGGAAACTTGGAGAGAAGATTCTCCCGGAGATC
ATTCCCATCCTGGAGGAGGGCCTGCGCTCTGACAAGAGCGATGAGAGGCAAGGTGTCTGCATCGGCCTCAGTGAAATCATGAAGTCCACCAGTAAAGACGCTGTGCTTGTTTTCTCTGAGTCACTGGTCCCTACAGTGAGGAAAGCTCTGTGTGACCCTCTGGAGGAGGTCCGAGAGGCC
GCGGCCAAAACCTTTGAGCAGCTCCATGCAACCATCGGTCACCAGGCGCTGGATGACATCCTGCCTACCCTGCTCAAACAGCTGGATGATGAGGAAACGGCCGAGTTTGCTTTGGATGGCCTGAAGCAAGTCATGGCAGTGAAGAGTCGTTCTGTGCTGCCTTACTTGGTTCCAAAGCTG
ACTGCTCCTCCTGTAAACACCCGAGTATTGGCCTTCCTGTCTGCTGTGGCTGGAGATGCTCTGACACGTCATCTAGGGGTCATCCTCCCCGCCCTGCTCTCTTCCCTCAAAGGAAAACTGGGAACAGAGGACGAAGCACAGGAATTGTGCAGCTGTCAGACGGTGATCCTTTCTGTGGAG
GATGAAGTGGGCCAGCGGATCATCATAGAAGACTTGCTGGAGGCCACACGGGGCACGGATCCTGGCCTCAGACAGGCTGCCGTCACCATCCTCAATGCCTACTTTGCTCGCACCCGACTGGACTACAGTGCTCACACACGCACGCTGCTATCAGGCCTCATCCGCCTTCTTAACGATTCC
AACCAAGAGGTTTTGTCTCAGAGTTGGGACACCATCAACTCCATCACCAAGAAACTGGATGCAAGCAGCCAGCTGGCTCTAATCGACGATCTGCATCGAGACATTAGATCAGTAGCCGGAGACGTGAAGGGTCAGCACCTTCCTGGTTTCTGTCTGCCCAAGAAGGGTGTGACCTGTATC
CTGCCAGTCCTGAGAGAAGGTGTCCTCACTGGCACCCCTGAACAGAAAGAAGAGGCAGCTAAAGCATTAGGAGGGGTCATCAAACTGACGTCTCCCGAGGCTCTGCGGCCGTCTGTAGTCAACATCACTGGACCTCTTATTCGTATCTTAGGAGACCGCTTTGCCTGGACTGTGAAGACT
GCTCTATTAGAGACTCTCACCCTGCTGTTGGCAAAGGTGGGCATAGCCCTGAAGCCCTTCCTGCCTCAGCTGCAGACCACCTTCCTGAAAGCCCTGCAGGATTCGAGCCGTGCTGTAAGACTGAGGGCGGCAGAGGCTCTGGGTCAGCTGGTTTCCATCCACACCAAGGTCGATCCACTC
TTCACTGAGCAACTCTCTGCAATTCGCAATGCTGAGGACTCTGGAGTCAGGGAGACTATGCTCCAGGCCTTAAGGTTTGTCATCCAGGGGGCCGGATCAAAGGTGGACCCAGCCATCCGCAAAAACATCACCACCACATTGCTAGGCATGTTGGGACATGACGAGAAAGGTGGTTTTAGT
CTTCGTGTCAGTTCAGCCGGCTGTGTTGGTGAGCTGTGTGCCTTCCTGTCAGAGGAGGAGCTGAAGAGTGTGTTACTTCAGCATGTCTTAGCCGACGTGTCTGGTGTGGACTGGATGGTGCGTCACGGTCGCAGCTTGGCCCTGGCCATCGCCGTCAAATCTGCTCCCGAGAAGCTGTGT
GGGAACGAGTACTGTGACACTGTGACAGAGACCATCTTGGCCAATGCCACCGCTGATAGGATTCCCATTGCTACCAGTGGGATCAGAGCTATGGGATACCTGATGAAGCATCATTTGAGAACAGAG------GGGGGCAGTGGTGTTTCCCAGCACATGATTACACAATTTGTTAAGTGT
CTTCAGAACCAGTCTAGTGATGTCAGACTGGTGTCAGAGCGGGTGCTGTGGTGGGTATTCAAAGAGCCATCACTGCCCTCCGTGGACGTGAATCTCATCAAACCTCTGCTGAAAACTCTGCTGGACAACACAAAGGACAAGAACACGAGCGTCCGGGCCCAGAGCGAACACACAATCGTC
AACCTGCTACGGCTCCGCCAGGGGGAGGAAACCATGCAGACTATTACTGCCATTCTGGACTCTGCAAGCAATGACCTACTGTCAGAGTGTCACCGCCGGTCTTTGAAAAAAATCGCCAGCCAGCCAGACTCCAATGAAGAGATCGATGACACAATCCTAACA
>ENSTNIP00000014405_TNIG
ATGGCGGCAGACACGCAGGTTTCAGAAACACTCAAGAAATTTTCTGTAAAAGTGACTACAGCCAGTGTGAAGGAACGTAAGCAAATACTTGAAGAACTGAAACAATGCGTGAAGGGCAGAGAGTTACCAGAAGCAGCTATCAGAGGTTTATGCAAGCTCTTCTGTCTGACACCACACAGA
TACAGGGATGCTGCATCACGCCGAGCGCTCCTCTCTGTTATTGGCCAGCTGGCTGAGACTCAGCCTGAAATCCTCGTATACAGCCTTTCT------------AATAGTGGAGTCATCAGCAAAAGTGGAGTGCCAGGTAAAAGCTCTGGCTCTGCTGCTTTCGTTGCCCTATCCTGGACC
TGCCTTTTGACTGCTCGAGTGTTTTCTGCTCCAGAAAAACGAGAAGGACCTCTCTGGAAGAAAATGGTGGAGGTTCAGAGCCTTCTCGCAGCGGAGGTGGTCGGTGGGGCCAAGACCAAAGCTCAGAAATCAATCTTGAAACATTTCAATCATCTGTGGAAGCAAAACCCTGGAATGGTG
GATCAGTACCTTAGCACGCTGCTGAGTCTGGACCAGAGCCCGACAACTGTGATCATGTTGGGGATGTGTTTAGACTTCTGCACTCTTCAGAAAGACAAAGACACCGTGGAGAAACACAAAAGTTCCCTGTTGGATCTGTACCTGAAGTCGGTCCTTATGAGCAAAGCGAAACCACAGCAG
CACGTTTTGGACAAAAGCGGCTCCCTGTTGCGTCATGTGTCCCACCCTGAATTCAAGGAGTTGCTGCTTCCAACCCTGCAGAAGACGCTGCTCCGCAGTCCGGAGAACTCCATGCAGACCGTTTCCTCTTTGCTGTCTGCTGTATCTCTTGACCTTAGCCAGTACGCCATGGATATCGGA
AAGGCAGTCGCAGGTCAGCTGAAAGCTAATAATACGCAGCTAACAGAGGCAGCAGTCCAGGCCATGCAGAACCTGGCTCAGCAGTGCAGCGACCCCTCAGCCGTGAAGGATGTAGTCTCTCACCTGTTCAAAATCCTCGGAGGTTCCGAAGGAAAGCTCACTGTTGTTGCACAAAAGATG
AGTGTGCTATCAGGGGTTGCCAGTTGCAGTCATCATGCCGTCTCAGGAGCCTCGAGTCAGAGTCTGAGCTCTGCAGTCACTGTGATGTTCATCCCTTTTTTACAGCAGGAAGTCCATGAGGGTACTTTGGTGCACGCCGTGTCTGTGCTCTGGCAGTGGAGTAATCGTCTCACAGTGGAA
GTTCCTCCGGCTCTTCTCGACTGGTTCAAGAAAGCCTTCACGCTGAAGACGTCCACCTCTCTGGTTCGACACGCCTACCTTCAGGCCATGCTGGTGGCCTTCAAAGGTGAAACACTGGCCCAGGCTGCAGACTTCACCTCTTTGCTCCTCCAAACTCTGGAGAAAGCTGTGGCGCAAAGC
TCCCAGCATGCCTTGCTTGCTGAAGGTGTGGCAGCTTCTGTTCTTCTGAGTCGACTGGCAATGTTGGAGACGCAGACGGAAGCAAAGTTCTCCAGCTTCTGGAACATCATCTTGGATGAGAAAAAGCCACTTTTTACTACTGAGAAGTTCCTCTACCAGGCAAACGATGAAACTCTCCTC
ACACTTTTGATGCTCTGTGAACGGCTCTTCTTGGACCATGCTCATCGGTTCAACAGCAGCAAGTCCAAGATGTACCACTACGCCACGGTGCTGACTCTTCTTTCTCGGAGCTGGCGTGTGAGAAAGAAGGCTCAGCAGACGGTCAGAAAACTCCTGTCCTCGCTGGGTGGGGCCAGTTTT
GCCCGTGGCCTTCTCGGAGAACTCCGCGTGGTTGTCAACAAACACAAAGTTTTGCCTCAGGAGGTTCTGCTGTCAGAATCGGGGGAGTTGACCGATCTGGGCCGCAGCTATGTCCCCCCTCGTGTGCTGCTGGAGGCTCTGTGTGTTATCTGCTCCACCGCCAGCCACTGGGGAGACCCC
GCTGAAGTGGAG------AATTTGGCCATGGAGATTCTCGTCACCGCTCATCACCCTTCTCTTGTTGTAGCTCGCCCTGGTCTCTGGACCATTCTGCTCAACTCCATGAACATAAAAGCGGAGGAATTCATAGAGAAGAATCTGGAGGCTATTCTGCCACATCTGCTGGAGGCCAATGCT
GACAACCAGGCAGTGAAAAATGCAGTCGGTGCCCTGTCTGGCCTCTCTCCAAACAAGCTGCTACCAGAGATGATTGGTCGTATTATCAAGAGCCTTTCTGACCCGGCTCTCATCCACGTCACCAAGGAGGAGTACGCTATCATGCTAACACCTGAAGGACAGCTGTATGACAAGAGCATC
ATCCAG---------AGC---GCTCAGAAGGAAACTACCAACAGAGCCAACATGAAGAGGGAGAATAAGGCCTACTCCTACAAGGAGCAGATCATTGAAATGGAGATACAGGAGGAACTGAAAAAGAAAAAAGGCATCAAAGAGGAGGTACAGCTAACCAGCAAACAGAAGGAAATGATG
CAAGCCCAGTTGGAAAAGGAGGCTGCTATTCGCAAGAAACTTCAGGGGCTGGATATGGAGATACAGAACACCGTGGGCCTGCTGGAAGCAATCCTGATTGAAAATCCACCGCAGATCTCCCGAGAGCTTCCGGCTGTCCTCCAAGTCCTGATGCCCCTCCTCCATTCCCCCCTGGCCTCT
CCACACATCAGACAGGTCTTCCTAGACATTGGCGTGTGCCTCATGCCCAGACATCTTCATCATTTA---------------------GCTGTGCTCGTTGGACACGTGACCTTGCGTCTGCTGAAACCTGCCTGCGATCTAGATGAGGCCTGGGAGCAGGAGGACCTGGACACAGCTGCG
CACCGCACAATACTCCTCCTGCACAGCCACACCGTCCCTCAGAGGGAGGCCAAAACCAGC------GCCTCAGACCCAGCTCCACTTTCTGCTCCTGCTTTCTCCTTCTGCTTCCCTCTACTCAACGCCAAACTCCGAGAGTCATCGGGCAGCACCGAGGAGACCGAGAACATGATGACC
AGAGCCCTGCAAGTGACCATGGAGCACTGCAAGCTTCGCGCCAGCACGGCCAACGTCGACTTTGCTATAGATGAGAGTGGACCAGAGCTGCTCCCACGTGTCAACATGCTTCTGCTTCTGAAAAGTGTTATTTCAACGGCAACACCAAGACTCCAGGTTCTGGCATCCCAGTGCCTGACA
GCGTTGTGTGCCAGTGCTGGGGGAGGCGACGGCTGCACTGTGGCAGAGCAGCCAGAGATTGACGTTCTGCTCAACTCCCTGCTTTCACCCTGCTTTTCTGTTCGAGACGCCGCCCTGAGGGGATTATTGGAGATGGAGTTCGCCTTGCCCACAGACAGCACAGAGGCCAGTGGGCTGAGC
TTGGTGCGTCGGGTTTGGGTTGCCAGGTTTGATGTTGAGGAAGAGGCTCAAGGATTAGCAGAAAAACTGTGGGAGTCTCTGGGTCTGGAGCTGGTCCCTGAGCTCTGTTCCCTGCTGATTGGGGACGTCACCCACCATGAGGAGGCCATCCGTTCTGCCAGTGCAGAAGCCCTCTCCACT
GCTGTGTCCCACTACAGAGAGCAGTCTGCCGCTGTTCTCAGCCAGCTCACTCAGCTCTACCATCAGAAACTTTACAGACCACCACCTGTGCTCGATGCCCTGGGCAGAGTAGTTTCTGAAGCCCCACCTGACCAGTGGGAGGCCAGATGTGGCATTGCTTTGGCTTTAAATAAGCTGTCT
CAGTACCTGGAGGAGTCTCAGGTCACCCCGCTCTTCCTCTTTTTTGTCCCTGATGCTCTGAACGACCGCCACGCTGAGGTGCGCCGCTGCATGCTCGACGCTGCCCTCTCTGCGCTCAACACACACGGAAAGGACAATGTCGCCTCCCTGCTGCCGGTCTTTGAGGAGTTCCTAAAAAAC
GCCCCTCAGGATGCCAGCTACGATTCTGTCCGCCAGAGCGTGGTGATTCTTATGGGCTCCTTGGCTAAACATCTGGATAAAAGTGACCCCAAAGTTAAACCCATCGTGGCCAAGCTTATCACGGCACTCTCGACGCCTTCA---CAACAAGTTCAGGAGTCTGTAGCCAGCTGTTTGCCT
CCCTTAGTCCCAGCCATCAAAGAAGATGCTGCGGGGATTGTGAGAAACCTGCTGCAGCTGCTGCTGGAGAGCGACAAGTATGCAGAGAGGAAAGGAGCAGCGTACGGTTTGGCCGGTCTGGTCAAAGGTCTTGGCATCTTGTCCCTTAAACAGCAGGACATCATGACCACGCTGACTGAC
GCCGTCCAGGACAAGAAGAACTTTAGGAGAAGGGAAGGAGCGCTGTTTGCCTTTGAGATGCTGTGCAACATGTTGGGGAAGCTTTTTGAGCCGTATGTGGTCCATGTTTTGCCACACCTCCTGCTCTGCTTTGGAGATGGAAACCAGTATGTGAGAGAGGCTGCAGACGACTGCGCTAAG
GCTGTAATGCGAAACTTGAGCGCCCACGGTGTGAAGCTAGTCCTTCCTTCCCTGCTGGTGGCCCTGGAGGAAGAGTCTTGGAGAACTAAAGCAGGCTCGGTGGAGCTGCTGGGTGCCATGGCCTTCTGTGCTCCCAAACAGTTGTCCTCCTGCCTGCCCAGCATCGTACCCAAGTTAACA
GAGGTGCTGACGGACTCCCACGTGAAAGTACAGAATGCTGGACAACAAGCCCTTCGACAGATTGGCTCTGTTATCCGCAACCCAGAAATCCTGGCCATCACACCCATCCTACTTGATGCTCTCACTGAGCCGTCCAGGAAAACCCAGACATGCCTTCAGACGCTGCTGGACACCAAGTTT
GTCCACTTCATCGACGCCCCCTCCCTGGCCCTCATCATGCCCATCGTGCAGAGAGCGTTCCAGGATCGATCCACTGATACTCGGAAGATGGCTGCTCAGATCATCGGCAACATGTACTCTCTCACAGACCAGAAGGATCTTTCCCCGTACCTGCCCAGCGTTATTCCCGGGCTCAAGGCT
TCACTGCTGGACCCAGTACCAGAGGTGCGTACGGTGTCAGCCAAAGCGTTGGGCGCCATGGTGAAAGGGATGGGCGAGTCCTGCTTCGATGACCTGTTGCCGTGGCTCATGGAGACGCTGGCCTCTGAACAGAGCTCTGTGGATCGCTCCGGAGCCGCTCAAGGTCTGGCTGAGGTGATG
GCTGGACTGGGAGTGGAGAAGCTTGACAAGCTGATGCCAGATGTGGTGCAAACAGCCAGCAAGGTGGACATTGCTTCCCACGTCAGAGACGGATACATAATGATGTTCATCTACCTTCCCCTCACCTTCGGGGACAAGTTTACCCCCTACGTTGGGCCCATTATCCCCTGCATTCTGAAG
GCTCTTGCGGATGAAAACGAGTATGTGAGAGACACAGCCCTCCGGGCCGGCCAGCGTATCATCAGCATGTATGCAGAGACGGCTATCGCTCTGCTGCTTCCTGAGCTAGAACAGGGCCTGTTTGATGACCTGTGGAGGATCAGGTTCAGTTCGGTGCAGCTCCTTGGAGATCTGCTCTTC
CATATCTCTGGAGTGACTGGAAAGATGACCACAGAGACGGCGTCAGAAGACGATAACTTTGGAACTGCAGCGTCAAATAAAGCTATCATCGGAGCTCTTGGTGCTGAACGCCGCAACCGCGTCCTCTCTGGCCTCTATATGGGCCGCTCCGACACTCAGCTGGTGGTTCGACAAGCTTCC
CTCCACGTGTGGAAGATCGTGGTGTCCAACACCCCCAGAACTCTCCGTGAGATCCTTCCAACCCTCTTCACGCTGTTGCTGGGCTTCTTGGCTTCCACCTGTCCTGACAAGAGAACGATTGCGGCTCGTACTCTCGGAGATCTGGTGAGGAAGCTGGGAGAAAAGATCCTCCCAGAGATT
ATTCCCATCCTGGAGGACGGACTGCGCTCTGACAAGAGTGACGAGAGGCAGGGCGTCTGCATCGGGCTCAGCGAGATCATGAAGTCCACCAGCAAAGATGCGGTGTTGGTCTTCTCAGAGTCCCTGGTCCCCACAGTGAGGAAGGCTCTGTGTGACCCCCTGGAGGAGGTCAGGGAGGCT
GCAGCCAAGACCTTCGAGCAGCTTCACGCAACCATCGGTCACCAGGCCCTGGATGACATCCTGCCCAACCTGCTCAAACAGCTGGATGAAAAGGAGACAGCCGGGTTTGCGTTGGATGGCCTGAAGCAGGTCATGGCGGTCAAGAGTCGCTCTGTGCTCCCTTATCTGGTTCCAAAGCTG
ACTGCTCCTCCGGTCAACACCAGCGTGCTGGCCTTCCTGTCTGCCGTGGCCGGAGACGCTCTGACGCGCCACCTGGGGGTCATCCTGCCTGCTCTGCTCTCCTCCCTGAAAGGGAAACTGGGAACGGAGGATGAAGCGGAGGAGCTGTGTAGCTGCCAGACTGTGATCCTCTCAGTTGAG
GACGAGGTGGGCCAGAGGATCATCATTGAGGACCTGCTGGAGACCACGCGCAGCGCCGACCCCAGCCTCAGACAGGCCGCCGTCACAATCCTCAATGCCTACTTTGCTCGCACACGCCTGGACTACAGCCTCCACACTCGCAGCCTGCTGTCGGGCCTCATTCGCCTCCTCAACGACTCA
AATCCGGAGGTCCTGTCTCAGAGCTGGGACACCATCAGCTCCATCACCAAGAAACTTGACGCGAGCAGCCAGCTAGCTCTGATTGATGACCTTCATCGGGACATTCGATCTGCAGCCGCGGAGGTCAAGGGTCAGCACCTGCCTGGTTTCTGTCTGCCCAGAAAGGGTGTGACCTGTATT
CTGCCTGTTTTGAGAGAGGGGGTCCTCAACGGCAGCCCTGAGCAGAAGGAGGAGGCTGCTAAAGCCCTGGGAGCAGTCATCAAACTGACCTCC---GAGGCGCTGCGGCCGTCTGTGGTCAACATCACCGGACCCCTCATTCGTATCCTGGGAGACCGTTTTGCCTGGACGGTGAAAACT
GCCCTGCTGGAGACTCTCACACTGCTGCTGGCAAAGGTGGGTATCGCCCTGAAGCCCTTCCTGCCTCAGCTCCAGACCACCTTCCTCAAGGCCCTGCAAGACTCCAGCCGTGCGGTGCGGCTGCGGGCTGCAGAGGCTCTGGGCCAGCTGGTTTCCATCCACGCCAAGGTGGACCCGCTC
TTCAGCGAACAGTTGTCTGCCATCCGAAACGCTGAGGATTCAGGAGTCAGGGAAACGATGCTCCAAGCCTTGAGGTTCGTCATCCAGGGCGCTGGGGCGAAGGTGGACCAGGCCATCCGCAAGAACATCACCACCACATTACTCAGCATGCTGGGACATGATGAGGAT---------GCA
ACACGTATGGCGTCAGCGGGCTGCGTTGGCGAGCTGTGTGCCTTCCAGTCAGACGAGGAGTTGAAGAATGTGCTGCTTCAGCACATCTTGGCGGACGTGTCCGGTGTTGACTGGATGGTTCGTCACGGTCGCAGCATGGCCCTGGCAATAGCTCTCAAGTCTGCTCCCGAGAGGCTGTGT
GGGAAGGAATACAGCGATTCCGTGACTGAGACCATTTTGATTAACGCCACCGCTGACAGGATTCCCATCGCCACCAGTGGCATCAGGGCGATGGGATTCCTGATGAGGCACCAGCTCCGGACCGGC---------------GGCGTGAACCAGCGCATCGTCACGCAGTTTGTCAAGTGT
CTTCAGAACCAGTCCAGCGACATCAGACTGGTCTCGGAGCGGGTGCTGTGGTGGGTGTGGAAAGAGCCGCAGACGCCCCCGCTGGAGGTGGGCCTGGTGAAGCCCCTGATAAAGAGCTTGCTGGACAACACCAAAGACAAAAACACCAGCGTCCGAGCTCAGAGCGAGCACACCATCGTC
AACCTGCTCAAGCTCCGCCAGGGCGACCAAATCATGCAGAGCATTATTGCCATTCTGGACTCTATGAGCATTGAGCTGCTGTCGGAGTGCCACCGCCGGTCCTTGAAGAAAATCGCCAGCCTGCCAGACTCCAGCGAAGAGATCGATGACACCGTTCTAACA
>anchovy.25884_ANCH
------------------------------------------------------------------------------------------------------------------------------------------------------------------------------------
---------------------------------------------------------------------------------------------------------------------------------ATG---------------------------------GCGATCGCCTGGACC
TGCCTGCTGGTCAGAGCCGTCTTCCCCACGCCCGACAAGAGGGAGGGGCCACAGTGGAAGAAACTGGTGGAGGTTCAGGCTCTGCTATTGGCCGAGGTGATGGGCGGGGCCTCTGGTAACGCATCGAAGGCCGTGCTGAAATACCTCAACAAGCTCTGGAGAGAGCATCCTGGTTTGGTA
GATGAGTGTATGACTACAGTGTTGGCTGCTGAGGCCTCCTCCACCTCTCTGGCTCTGCTGGGGGTGTGTGCCGACTTCTGCACCGCGCAAAAGGACCTCGCCACCGTCCACAAGCACAAGGGGGCGATGTTGGAGCTGTATGTCAAGACGGTTCTGATGAGTAAGACTGTTCCACACCAA
CACATCCTGGAGAGGAGTGGTTCCGTACTGCGTCACGTGACCCATGAGGAGTTTAAGGATCAGCTGCTGCCAACGCTGCAGAAGGCCATGCTGAGGAGCCCAGAGAACTGCATGCAGACTATCTCCTTCCTGCTGGCCTCTCTCACCCTGGACCTCAGTCAGTACGCTATGGACATCGGG
AAAGGCATCGCCAGTCAGCTGAAGGCTAACAACCCTGTGCTGATGGAGCAGGCGGTTCAGGCCATCCAGAACTTGGCCCAGCAGTGCAGCGACGCCACCGCCATAGAGAACCTCACACAACACCTCTTCAAGATCCTAGGAGGCTCTGAGGGGAAGTTGACTGTTATTGCCCAGAAGATG
AGTGTCCTCTCAGGCATTGGGAGCTGTAGTCACCATGCAGTGTCTGGTGCCTCCAGCCAGTCTCTAAACTCCTGTGTGACAATGCTGTTCGTACCCTACCTGCAGCAAGAAGTCCACGAGGGCACTCTGGTGCATGCGGTGTGTGTGTTGTCTCAGTGGACGTCTCGTCTGACAGTGGAG
GTGCCATCTGGCCTGAAGGAGTGGCTGAAGAAAGCCTTCACACTCAAGACCTCCACATCCCCCGTACGCCACGCCTACCTACAGGCTATACTGACCGCTTACAGAGGTGATACGCTGGGCCAGGCGGAGGACTTTGCTGCGCTGCTCGGCCAGACGGTTGAGAAGGCGGCGGCTCAGAGC
TCCCAGCATGCACTGCTCTCAGAGGGGGCGGCCGCAGCCGTCATGCTGTGTAGACTCTCACAACTGGACACGCTGGGGGAGTCCAAGCTGGCCAACTTCTGGAAGCTTCTACTGGATGAGAAGAAGCCGCTCTTCACCACCGAGAAGTTCCTCTCTCAAGCCAGCGACGAAGCCCTGAGT
ACGGTGCTTCAGCTGTGTGAGAGGCTCTTCCTGGATCAGCCACACCGACTCAACAGCGCCAAGTCCCAGATGTTCTACTCGGCGCTGGTGTGGTGTCTGCTGTGTCGGAGCTGGCCAATCAGAAAGCGCGCTCAGCAGAGCGTCAAGAAGCTGCTCTCCTCACTGGGCGGAGCCACGCTG
GCGCACGGCATCATGGGAGAACTGTGTGTCGCCATCAGCAAACACAAGGTGTTGCCCCCGGAGGTGTTGCAGTCTGAGGGGGGGGAGCTGAGTGAGGTGGGCCGAGCGTACGTTCCCCCCCGCAACCTGCTGGAGGCGCTAGGGAGCGTGTGTGCTGTGGCCGGCCAATGGGACGACCCC
TCACACACACACACGCACAAGCTGGCCATGGACACACTCGTGCTCTCACACCACCCCTCCATCATGACGTTGGGTAAGGAGGTGTGGCCTGTTCTCCTGAGCAGCATGCACCTGAACACAGAGGACTTCATACACACACACCTGGACGACATCATGGACACACTCCTCAAGACCAGCACA
GACACAGAGGCGGTGCGGAATGCTGTGGGTGCTCTGTCGGCCCTCTCTCCCTCTAAGCTCCTCCCCCGCGTCATGGATCATGTGACCCAGCAGCTGGCCAATCCGGCGCTGTCTCAGGTGACGCGCCACGAGTACGCCATCATGAACACACCCGACGGGGAACTCTACGACAAGAGCATC
ATACAG---------AGTGGTGTCCAGCAGGAGAGTGTTAAGAAGGGCAACATGAAGAGGGAGAATAAGGCCTACTCCTTTAAAGAACAGATCATCGAACTGGAACTGCAGGAGGAGTTGAAGAAGAAGAAGGGCATTAAGGAGGAGGTGCAGCTGACCTCCAAACAGAAGGAGCTGATG
AACACCCAGCTGGAGAAGGAGGCCGCCATACGCAAGAAGCTGCTGGGGTTGGATGCTGAGCTGGAGTCCAGTGTTGGTCTGCTGGAGTCGGTGCTGATGCAGCGTCCTCCTCAGTTGTCGTGGCAACTGCCCAGCATCCTCCAGGCTGTGCTGCCCCTGCTGCACTCCCCCCTGGCGGCC
CCGCGCCTCGCCAAGCTCATGCCAACCATCGGCTCCGCACTCATGCCAACGCAGCTCAACGGCCTG---------------------GCTGTCCTGGTGGCCCATGTGACTCTGCGTCTGCTGGAGCCTGAGTGTGATCTGGACTCGGCCTGGGAGGAGGAGGACCTGACCACCGCTACA
CACCGCACTATACTGCTGCTCTACACACACACCGTACCACAACGAGAGGCCAAGACAGAG------TCC---CATGTG------CTGTCGGCTCCGGCATTCTCCTTCTGCTTCCCGCTGCTGCAGGCCGTCCTCTCTCCCGGCCAA---TCAGGAGAGGAGGGGGAGGCGGTCATGTGC
CGCGCCCTCCAGGTCATCCAGCAGCACGCGCAGCTACGCAGCCAATCAGACGACGCCGATGAGCTCATCGATGAGAATGGACCAGAGCTCCTGCCCAGGGTTCCGATGCTGCGGCTTCTCACCAAAGTTATCGGCACTGCTATTCCACGCCTACAGGTGCTGGCTGCGGACTGCTTGACT
GCGTTGTGTGTGAGTGCGGGCGGTGAGAAGGGCTGTACGCTGGCGGAGCAGGCTGAAGTGGACGTGCTGCTGCAGGGCCTACTGTCACCATGCTTTCCTGTCAGGGACGCAGCACTCAGGGGTCTGTGTGAGATGAAGATGGCGTTAGCTACTGACAGCAGTGAGCCGGGTGGTCTGAGC
GTGCTCCGACGCCTCTGGGTGGCTCGCTACGACGTGGAGGAGGAAGGACGCGCCCTCGCCGACAAGCTGTGGGAGGATCTGTGTCTGGAGTTGGTTCCGGAACTCTGTGGTCAGCTGATTGAGGATGTCACTCATCACGAGGAGGCGGTCCGCAGTGCGGGGGCGGAGGCTCTGTCCAGC
GCTGTCAATCAATATTCTGACCAATCAGCACCTGTGCTCGCTCAGCTCACCGAACTCTACCAGCAGAAACTATATAGACCTCCTCCTGTGTTGGATGCGTTGGGCCGTGTGATCTCTGAAGCCCCTCCTGACCAATGGGAAGCCAGGTGTGGTATAGCGTTGGCTCTTAATAAGCTGGCT
CAGTACCTGGATGAGAGTCAGGTGACGCCGCTGTTCCTGTTCTTCGTTCCCGACGCGCTGAACGACAGACACCCAGAGGTGCGGAAATGCATGCTGGACGCAGCACTGTCGGCCCTCAACACACACGGCAAGGACAATGTGAGTTGTCTGCTGCCGGTGTTTGAGGAGTTCCTGAAGGAG
GCGCCGCAGGACGCCAGCTACGACTCGGTGCGGCAGAGCGTCGTCATCCTCATGGGCTCCCTCGCCAAACATCTGGACAAGAACGACCCCAAAGTCAAACCCATCGTCGCCAAACTCATCAACGCACTCTCCACACCATCA---CAACAGGTCCAGGAGTCTGTGGCCAGCTGCTTGCCC
CCGCTGGTGCCGGCGATCCGCGAGGACGCGGGCGGAATGGTGCGCAAGCTTCTAGAACTCCTGCTGGAGAGCGACAAGTACGCCGAGCGCAAGGGAGCCGCCTACGGCCTCGCCGGATTGGTCAAGGGGCTCGGAATCCTGTCGCTGAAGCAGCAAGACATCATGACCACCCTCACCGAC
GCCATTCAGGACAAGAAGAACTTCAGGAGGAGAGAGGGGGCTCTGTTTGCCTTTGAGATGCTGTGTAACATGCTGGGGAAGCTGTTTGAGCCCTACGTGGTCCACGTGCTGCCTCACCTGCTGCTCTGCTTTGGGGACGGAAACCAGTACGTCAGAGAGGCTGCTGATGACTGTGCCAAG
GCTGTGATGCGGAACCTGAGTGCCCACGGAGTCAAGCTGGTGCTGCCATCTCTACTGGTGGCCCTGGAGGAGGAGTCATGGAGGACTAAAGCAGGTTCTGTGGAGCTCCTGGGTGCGATGGCGTTCTGTGCCCCTAAGCAGTTGTCCTCGTGCCTGCCCAGCATCGTCCCCAAGCTGACG
GAGGTGCTGACCGACTCCCATGTGAAGGTGCAGAAGGCCGGACAGCAGGCCCTCAGGCAGATCGGATCAGTCATCCGCAACCCCGAGATCCAGGCCATTACTCCAATCCTATTGGACGCCTTGACTGACCCCTCCCACAGGACGCAGCACTGTCTGCAGACGCTGCTGGAGACCAAGTTT
GTCCACTTCATCGACGCCCCGTCCCTCGCTCTCATCATGCCCATCGTACAGAGAGCCTTCCAGGACAGATCCACAGACACGCGCAAGATGGCCGCTCAGATCATCGGAAACATGTACTCCCTCACTGACCAGAAGGACCTGGCTCCATACCTGCCTAGTGTGATCCCTGGACTGAAGACC
TCTCTACTGGACCCTGTACCAGAGGTGCGTACGGTGTCTGCCAAGGCGCTGGGTGCCATGGTGAAGGGCATGGGGGAGTCGTGCTTCGAGGACCTGCTGCCATGGCTGATGGAGACGCTGGCCTCAGAACAGAGCTCAGTGGACCGATCAGGAGCAGCGCAGGGTCTTGCGGAGGTGATC
GCTGGTCTGGGCGTGGAGAAGCTTGATAAGCTGATGCCTGACGTGGTTCAGACGGCCAGTAAGGTGGACATCGCCTCTCACGTGCGCGACGGATACATCATGATGTTCATCTACCTGCCTCTCACCTTCGGAGACAAGTTCACACCATACGTAGGACCCATCATCCCATGCATTCTCAAG
GCTCTGGCTGATGAGAATGAGTATGTGCGTGACACAGCGTTGCGTGCAGGTCAGCGTATCATCAGCATGTACGCAGAGACGGCCATCGCTCTCCTGCTGCCCGAACTGGAACAGGGACTCTTCGATGACCTCTGGAGGATCAGGTTCAGCTCGGTGCAGTTGCTAGGAGACCTTCTCTTC
CACATCTCCGGGGTAACGGGCAAGATGACAACAGAGACGGCCTCTGAGGACGACAACTTTGGAACAGCACAGTCCAATAAGGCTATCATCGGAGCGCTGGGTGCGGAGCGTCGTAACCGGGTGTTGTCGGGTCTCTATATGGGTCGCTCGGATACGCAGCTGGTGGTGCGGCAGGCCTCG
CTGCACGTCTGGAAGATCGTGGTGTCCAACACGCCGCGCACGCTGCGCGAGATCCTGCCCACACTCTTCTCACTACTGCTCGGATTCCTGGCATCCAACTGCCATGACAAGAGAACGATTGCGGCGCGTACTCTGGGTGACCTGGTGCGTAAGCTGGGCGAGAAGATCCTTCCGGAAATC
ATCCCCATCCTGGAGGAGGGGCTTAGGTCCGACAAGAGTGACGAGAGGCAGGGAGTCTGCATCGGCCTATCAGAAATCATGAAGTCCACCAGCAGAGATGCCGTGCTGGTGTTTTCGGAGTCTCTGGTTCCTACGGTGCGTAAGGCGTTGTGTGACCCTCTAGAGGAAGTGAGGGAGGCC
GCAGCCCAGACCTTCGAACAGCTGCACGCCACCATTGGACACCAGGCGCTGGACGACATCCTGCCAGCCCTGCTCAAACAACTGGAGGACGAGGAGACGTCTGAGTTTGCGCTGGACGGCCTTCGCCAGGTGATGGCAGTCAAGAGCCGATCGGTACTGCCCTACCTGGTACCCAAGCTG
ACCGCTCCACCAGTGAATACGCGTGTGTTGGCCTTCCTGTCTGCTGTGGCTGGAGATGCTCTGACGCGCCACCTAGGGGTCATCCTGCCCGCCCTCATGTCATCACTCAAGGACAAACTAGACACCGACGAGGCCCCACAGGAGTTGTCTAGTTGTCAGACGGTGATCTTGTCAGTTGAG
GATGAGGTGGGTCAGCGCATCATCATAGATGACCTGTTGGAGGCCACCCGCGGGGCCGACGCAGGACTACGGCAAGCCGCAGTGACCATGCTGAACGGATACTTCACCCGCACGCGCCTCGACTACAGCGCTCACACACGCTCGCTCCTCTCCGGACTCATACACCTGCTCAACGACACA
CACCCTGAGGTGCTCAGCCAGAGCTGGGATACCATCAACTCTATTACCAAGAAACTGGATGCGTGTACGCAGTTGACCTTGATTGACGACCTCCACAGAGACATCCGCTCAGTAGCCGCAGAGGTCAAGGGGGAACACCTGCCAGGATTCTGCCTACCCAAGAAGGGTGTGACCTGCATC
CTGCCCGTGTTGAGGGAGGGCATTTTAAACGGAGGTCCGGAGGTGAAGGAGGAGGCGGCTAAGGCTCTGGGCGGAGTTATAAAGCTGACATCACCAGACGCACTCCGCCCCTCCGTGGTCCACATCACCGGCCCTCTCATCCGTATCCTAGGAGACCGCTTTGCAGCATCCGTCAAGACC
GCCCTGCTGGAGACACTCACACTGCTGCTAGCAAAGGTGGGCATAGCCCTGAAGCCGTTCCTCCCCCAGCTGCAGACCATCTTCCTGAAGGCGCTGCAGGATTCGAGTCGTGCGGTGCGGCTGCGGGCCGCCGAAGCGCTGGGCAGGCTGGTATCCATCCACAGCAAAGTAGACCCTCTC
TTCACCGAGCAGCTCAACGCCATCCGCATCGCAGAGGACTCCGGAGTCAGGGAGACGATGCTGCAGGCGTTGAGGTTTGTCATCAAGGGTGCCGGCTCCAAGGTCGACCCCGCCATCCGCAAGGGCATCACCTCTACGCTGCTCAGCATGCTGGGACACGACGAGGAT---------GCT
ACGCGTATGTCTTCTGCGGGGTGTGTGGGTGAGCTGTGTGCCTTCCTGCCAGAGGACGAACTGAAGAGCGTACTGACACAACATGTACTAGCGGATATCTCTGGAGTTGACTGGATGGTGCGTCATGGCCGTAGTTTGGCTCTGTCCATCGCTGTCAAGTCGGCACCCGAGTCCCTCGCC
GCTGACGAGTACAAGAACACAGTACTGGACATGGTGCTCACTAATGCTACAGCAGACAGGATCCCCATAGCGTGCAGTGGGATCAGGGGCATGGGCTTCCTGATGCGCCATCAGCTCAACACAGAC------GGAGCTGAAGGAGTATCACCGCGCATCACAACACAGTTCGTCAAGTGT
CTTCAGAACCAATCGAGCGACATCCGCCTGGTGTCTGAGCGCGTGCTGTGGTGGGTGTGGAAGGAGGCGGAGACTCCTGCATTAGGGGCGGGGCAACTGAAGCCGCTGCTCAAAGCCCTATTGGACAACACCAAGGACAAGAACACCACCGTGCGAACGCAGAGCGAACTCACACTCACC
AACGTGCTGAGGCTACGACAAGATGACACAGTCATGCAGAGCATGAGTGCGATCCTGGACTCCGCTAGTAACGATCTGTTGTCCGAGTGCCATCGCCGCTCGCTAAAGAAGATCTCCAGCCAACCAGAGAGCACAGAGGAGATCGACGACACCATCCTCACG
>ENSTRUP00000041072_TRUB
ATGGCAGCAGACACGCAGGTTTCAGATACACTGAAGAAATTTTCTGTAAAAGTGACTACAGCCAGTGTGAAGGAACGTAAGGAAATATTTGCAGAACTGAGACAATGCATCAAGGGCAGAGAATTACCAGAACCAGCTATCAGAGGTTTATGCAAGCTCTTCTGCCTCACCCCACACAGA
TACAGGGATGCTGCATCACGCCGAGAGCCCCTCTCTGTTATTGGCCAGCTGGCTGAGACACAGCCTGAAATCCTAGTCACCAGCCTCCTCCACTGCCTGCTGAATTGTGGAGTCATCAGCAAAAGTGGAGTGCCGGGTAAAAGCTCTGGCTCTGCTGCATTTGTTGGCCTATCGTGGACC
TGCCTTTTGACCTCAAGAGTGTTTTCTGCTCCAGAAAAAAGAGAAGGAACTCTGTGGAAGAAAATGGTGGAGGTCCAGAGCCTTCTTGCTGCTGAGGTGCTTGGCGGGGCCAAGACCAAAGCTCAAAAGTCAATCCTGAAAAATTTCAATCACCTTTGGAAGCAAAATCCTGGACTGGTG
GATCAGTACATCAGCACGCTGTTGAGTCTGGACCAGAGCCCAACCACTCTGATCATGTTAGGGATGTGTTTAGACTTCTGCACTGTTCAGAAAGACAAAGCTACAATCGAAAAACACAAAAGTTTCCTAATGGACCTGTACCTGAAGTCAGTCCTTATGAGCAAAACAAAACCTCAGCAG
CATGTTTTGGACAAAAGTGGCTCCCTGTTACGTCACGTGTCGCACTCAGAGTTCAAGGAGTTGCTGCTCCCTACCCTGCAGAAGACAATGCTCCGCAGTCCTGAGAATGCGATGCAGACTATTTCCTACTTGCTGTCTGCTGTAACTCTTGACCTCAGCCAGTATGCAATGGATATTGGA
AAGGCAATTGCAGGTCAACTGAAAGCTAATAATGCACAGCTAATGGAGGAAGCAGTCCAGGCCATGCAGAACCTTGTGCAGCAGTGCAGTGACCCATCAGCTGTGAAAGATGTCGTCTCCCACCTGTTCAAAATCCTTGCAGGCTCTGAGGGGAAGCTTACTGTTGTTGCACAAAAGATG
AGCGTACTATCAGGGATTGCCAGTTGCAGTCACCATGCTGTCTCAGGAACCTCGAGTCAAAGTCTCAGCTCTGCAGTCACAGTGATGTTCATCCCTTTTTTACAACAGGAAGTCCATGAGGGTACTTTGGTGCACGCAGTGTTTGTGCTCTCACAGTGGAGTAATCGTCTCACAGTGGAA
GTTCCTACGGCTCTGCTCGATTGGTTTAAAAAAGCTTTTACCCTGAAGACGTCCACTTCGCTTGTTCGACATGCCTACTTTCAGGCAATGCTGGGGGCCTTCAAAGGTGACACACTGGCCCAGGCCTCAGACTTCACACCTTTGCTCCTTCAAACTCTGGAAAAAGCTGTGGCACAAAAT
TCTCAGCATGCTTTGCTCGCTGAAGGGGTGGCAGCTTCCGTTCTCCTGAGTCGACTGGCGATGTTGGAGACCCAGACAGAATCAAAGTTCTCCAGCTTTTGGAACCTGATATTAGATGAGAAAAAGCCTCTATTCACCACTGAGAAGTTTCTTTCCCAGGCAAATGATGAAGCTCTCCTC
ACAGTTTTGATGCTGTGTGAAAGGCTCTTCTTGGACCATGCTCACCGCTTTAACAGCAACAAGGCCAAGATGTATCACTATGCCACAGTGGCGATTCTTCTGTCTCGGAGCTGGCGTGTGAGAAAGAAGGCGCAACAGACAGTCAGAAAACTCTTGTCCTCACTGGGTGGTTCCAGTTTT
GCCTACGGCCTTCTGGGAGAACTCCGTGTGGTTGTCAACAAACACAAAGTTTTGCCTCAAGAAGCTCTGGTGTCAGACTCGGGGGAGTTGACCGATCTGGGCCGCAGCTACATCCCCCCTCGTGTCCTGCTGGAGGCTCTATATGTTATCTGCTCCACCGCCAGCCAATGGGGTGATCCT
ACTGAAGCGGAG------AATTTGGCCATGGAGATCCTCATCATCACTCATCACCCATCTATTGTTGTAGCTCGCCGTGGTCTCTGGACCGTTCTTCTCCACTCCATGAACTTAAAAGCTGAGGAATTCATAGAGAAGAATCTGGAGGCCATCCTGCCACATCTGCTGGAGGTCAATGCT
GACAACCAGGCGGTGAAAAATGCAGTCGGGGCCCTTTCTGGCCTCTCTCCAAACAAGCTGCTACCACACATAATCAGTCATATTATCAAAGGCCTTTCCCAACCAGCTCTTGTCCAGGTCACCAATCAGGAGTATGCCATCATGCTAACACCTGAAGGACAGCTGTATGACAAAAGTGTT
ATCCAG---------AGT---GCTCAGAAGGAAAGCACCAATAAAGCCAACATGAAGAGAGAGAATAAGGCCTACTCCTACAAGGAGCAGATTATTGAAATGGAGTTACAGGAGGAGCTGAAGAAGAAAAAAGGCATCAAAGAGGAGCTGCAGCTAACAAGCAAACAGAAGGAAATGATG
CAAGCCCAACTGGAAAAGGAGGCTGTCATTCGCAAGAAGCTTCAGGGGCTGGTTGTGGAGGTGCTGAGCGCGGTGGGCCTGCTGGAAGCCATTCTGATTGAAAATCCACCACAGCTCTCCAAGGAGCTTCCTGCTGTCCTCCAAGTCCTAATGCCCCTCCTCCATTCCCCTCTGGCCTCT
CCACACATCAAACAGGTCTTCTTAGACATTGGCTTGTACCTCATGCCCAGACACCTTCATCATTTAGGTACA---------------TCTGTGCTTGTTGGGCATGTGACATTGCGGTTGCTGAAACCTGCATGCGATCTCGATGAAGCCTGGGAGCAGGAGGACCTGGACGCAGCTGCG
CTACGGACCATTCTACTCCTGCACAACCACACTGTTCCCCAGAGAGAGATCAAAACGAGT------GTA---GACATCGCTCCACTTTCTGCCCCTGCTTTCTCCTTCTGTTTCCCTCTCCTCAATGCCAAACTCCGAGAGTCATCGGGCAGCACTGAGGAGATGGAAAGCATGATGATC
AGGGCTTTGCAAATCGTCATGGAACACTGCAAGCTTCGCGCCAGCACGGACGCTCTCGACTTTAATATAGATGAGAATGGACCAGAGCTGCTCCCACGTGTCAACATGTTTTTGCTTCTAAAAAGTATTATTTCTACAGCAACCCCTCGACTTCAGGTTTTGGCATCGCAGTGCCTGACA
GCATTGTGTGCCAGTGCTGGGGGAGGAGATGGCTGTACTGTGGCAGAGCAGCCAGAGATCGACGTCCTACTTGATGCCCTGCTTTCAGCTTGCTTTTCTGTTCGAGATGCTGCCCTGAGGGGATTGTTGGAGATGGAGTTTGCCTTGCCCACAGACAGCACAGAGGCTAGTGGGCTTAGC
TTGTTGCGCAGGCTTTGGGTTGCCAGGTTTGATGTTGAGGAAGAGGCTCAAGGATTGGCAGAAAAATTGTGGGAGTCTCTGGGTTTAGAGCTGGTCCCTGAGCTTTGTTCCCTGCTGATTGGAGACGTCACCCACCATGAGGAGGCCATCCGATCTGCCAGTGCAGAAGCTCTGTCAACT
GCTGTGTCCAGTTACACAGACCAGTCTGCCAGTGTTCTCAGCCAGCTCACTCAGCTCTACCACCAGAAACTCTATAGACCACCTCCTGTGCTTGATGCCCTGGGCAGAGTAGTATCTGAAGCCCCACCTGACCAGTGGGAGGCCAGATGTGGCATTGCTTTGGCTTTGAATAAGCTGTCC
CAGTACTTGGAAGAGTCACAGGTCACCCCGCTCTTTCTGTTTTTTGTCCCCGATGCTCTGAATGACCGCCACGCCGAGGTGCGACGCTGTATGCTCGATGCTGCCCTCTCTGCACTAAACACGCATGGAAAGGACAATGTGAGCTCACTGCTGCCAGTCTTTGAAGAGTTTCTTAAAAAC
GCTCCTCAGGATGCCAGCTATGATTCTGTACGTCAGAGCGTGGTGATTCTCATGGGCTCTTTGGCTAAACATTTGGATAAAAATGACCCTAAAGTTAAACCCATTGTGGCCAAGCTTATTACTGCACTCTCAACACCTTCA---CAGCAAGTTCAGGAGTCTGTAGCCAGCTGTTTGCCT
CCACTAGTGCCTGCAATTAAAGAAGATGCTGCGGGGATTGTGAAAAACCTGCTGCAGCTGCTGCTGGAGAGTGACAAGTATGCAGAAAGGAAAGGAGCAGCGTATGGTTTAGCTGGTCTGGTCAAAGGTCTTGGCATCTTGTCACTTAAACAACAGGAAATCATGACCACACTGACTGAT
GCCATTCAAGACAAGAAGAACTTCAGGAGAAGGGAAGGAGCGCTGTTTGCATTTGAGATGCTGTGCAACATGTTGGGGAAGCTTTTCGAGCCATACGTTGTCCACGTGTTGCCACACCTCCTGCTCTGCTTTGGGGATGGAAACCCCTATGTGAGAGAGGCTGCAGATGACTGTGCTAAG
GCTGTGATGCGGAACTTGAGTGCCCACGGTGTGAAGCTGGTTCTTCCTTCGTTGTTGGTGGCCCTGGAAGAAGAGTCTTGGAGAACTAAAGCAGGCTCAGTGGAGCTGCTGGGTGCAATGGCTTTCTGCGCTCCCAAGCAATTGTCCTCCTGCCTGCCCAGCATTGTACCCAAGTTAACA
GAGGTGCTGACTGACTCCCACGTGAAAGTACAGAATGCTGGACAACAAGCCCTCCGACAGATTGGCTCTGTTATCCGCAATCCAGAAATCCTGGCAATCACACCCATCCTCCTTGATGCTCTCACGGAGCCATCCAGGAAAACACAGACATGCCTTCAAACACTGCTAGACACCAAATTT
GTCCACTTTATTGACGCCCCCTCCTTGGCCCTCATCATGCCCATTGTGCAGAGAGCTTTCCAGGATCGATCTACTGACACTCGTAAGATGGCTGCTCAGATCATCGGTAACATGTACTCCCTCACTGACCAGAAGGATTTGTCCCCGTACCTGCCCAGTGTTATTCCCGGACTAAAGGCT
TCACTGTTGGACCCCGTGCCTGAGGTCCGTACAGTGTCAGCCAAAGCACTGGGTGCCATGGTGAAAGGGATGGGTGAGACCTGCTTTGATGACCTGTTACCCTGGCTCATGGAGACACTCGCCTCTGAACAGAGCTCTGTGGATCGCTCTGGAGCTGCTCAAGGTCTGGCTGAGGTAATG
GCTGGACTGGGAGTGGAGAAGCTTGACAAGCTGATGCCAGATGTGGTGCAAACAGCCAGCAAGGTGGATATCGCATCCCATGTGAGAGATGGGTACATAATGATGTTCATCTACCTTCCTCTCACCTTTGGAGACAAGTTTACTCCCTATGTCGGGCCCATTATCCCCTGCATTCTTAAG
GCTCTTGCAGATGAAAATGAGTATGTGAGAGACACAGCGCTGCGTGCCGGCCAGCGTATCATCAGCATGTATGCAGAGACAGCAATTGCACTGCTGCTTCCTGAGCTGGAACAGGGCCTGTTTGACGACCTGTGGAGAATCAGGTTCAGTTCTGTGCAACTGCTTGGAGATCTGCTGTTC
CATATCTCTGGAGTGACTGGAAAGATGACTACAGAGACGGCGTCAGAAGATGATAACTTTGGAACTGCAGCATCAAATAAAGCTATCATTGGAGCTCTGGGTGCTGAACGCCGTAATCGTGTCCTCTCTGGCCTCTATATGGGCCGTTCAGACACTCAGCTGGTAGTTCGACAAGCTTCC
CTCCACGTGTGGAAAATCGTAGTTTCCAACACCCCCAGAACTCTTCGTGAGATCCTCCCAACGCTCTTCACTCTGCTGCTGGGCTTTTTGGCTTCCACCTGTCCTGATAAGAGAACGATCGCGGCTCGTACTCTTGGAGATCTGGTGAGAAAACTGGGAGAAAAGATTCTCCCAGAAATT
ATTCCCATCTTGGAGGATGGACTGCGCTCTGACAAGAGTGACGAGAGGCAGGGAGTCTGCATCGGGCTCAGCGAGATCATGAAGTCCACCAGCAAAGATGCAGTGCTGGTCTTCTCAGAGTCCCTAGTCCCCACAGTAAGAAAGGCTCTGTGTGACCCTCTGGAGGAGGTGAGAGAGGCT
GCAGCCAAAACCTTCGAGCAGCTTCACGCAACCATCGGTCATCAGGCCCTGGATGACATCCTGCCCAATCTGCTCAAACAGCTGGATGACAAGGAGACAGCTGAGTTTGCCTTGGACGGCCTGAAGCAGGTCATGGCTGTAAAGAGTCGCTCTGTGCTGCCTTATCTGGTTCCAAAGCTC
ACCGCTCCTCCCGTCAGCACGAGCGTGCTGGCCTTCCTGTCTGCTGTGGCTGGAGATGCACTGACGCGCCACCTCGGGGTCATCCTGCCTGCTCTGCTGTCCTCCCTGAAAGAGAAACTAGGAACAGAGGATGAAGCTCAAGAACTGTGCAGCTGTCAAACAGTGATCCTCTCCGTCGAG
GACGAAGTGGGCCAGAGGATCATCATTGAGGACCTGCTGGAGGCCACGCGCGGTGCCGATCCCGGGCTCAGACAGGCTGCAGTCACAATCCTTAATGCCTACTTTGCTCGCACGCGCCTGGACTACAGCATCCACACTCGCAGCCTGCTGTCAGGCCTCATCCGCCTCCTCAATGACTCA
AATCCTGATGTCCTGTCTCAGAGCTGGGACACCATCAGCTCCATTACCAAGAAACTTGATGCGAGCAGCCAGCTAGCTCTGATTGACGACCTTCATCGGGACATTCGATCTGCAGCCGCCGATGTCAAGGGTCAGCACCTGCCTGGTTTCTGTCTGCCCAAAAAGGGTGTGACCTGTATT
CTTCCAGTTTTGAGAGAGGGGGTCCTCACCGGCAGCCCTGAGCAGAAGGAGGAGGCTGCTAAAGCCCTGGGAGCGGTCATCAAACTGACCTCCCCTGAGGCGCTACGGCCGTCTGTGGTCAACATCACTGGACCTCTCATTCGAATCCTGGGAGACCGTTTTGCGTGGATGGTGAAAACC
GCCCTGCTTGAGACTCTTACACTGCTGCTGGCAAAGGTGGGTATCGCTCTGAAGCCCTTCCTGCCTCAGCTGCAAACCACCTTCTTGAAAGCTCTGCAGGATTCCAGCCGTGCGGTGAGGCTGAGGGCTGCAGAGGCTCTGGGCCAGTTGGTTTCCATCCACACCAAGGTGGATCCTCTC
TTCAGCGAGCAGCTGTCTGCCATCCGAAATGCAGAGGATTCAGGAGTCAGGGAAACTATGCTCCAAGCCTTAAGGTTTGTCATCCAGGGGGCCGGGTCAAAGGTGGACCCAGCCATCCGCAAGAACATCACTACTACATTACTCAGCATGCTGGGACATGACGAGGAT---------GCA
ACGCGTATGGCATCAGCAGGCTGCATCGGTGAGCTGTGTGCCTTCCAGTCAGAGGAGGAGTTGAAGAATGTGCTACTTCAACACCTCTTGGCGGACGTGTCAGGTGTTGACTGGATGGTTCGTCATGGTCGTAGCATGGCCCTGGCGATAGCTCTCAAGTCTGCTCCCGAGAAGCTGTGT
GGGAAGGAATACTGCGATTCTGTGACTGAAACCGTTTTGGTTAACGCTACCGCTGACAGGATTCCCATTGCCACCAGTGGGATCAGAGCGATGGGATACCTGATGAGGCATCATCTCAGGGCTCAAGAGCTC---------AGCGTGAACCAGCGCATCATCACACAGTTTGTCAAGTGT
CTTCAGAACCAGTCCAGCGACATCAGACTGGTAGCGGAGCGGGTACTGTGGTGGGTGTGGAGTGACCCGCAGACCCCCCCTCTGGAGGTGGGCCTGGTGAAGCCCCTGATAAAGAGTTTGCTGGACAACACCAAAGACAAGAACACCAGCGTCCGCGCTCAGAGCGAACACACCATCGTC
AACCTGCTCAAGCTCCGCCAGGGAGAAGAAATCATGCAGAGCGTTATTGCCATTCTGGACTCCACCAGTATTGAGCTGCTATCAGAATGTCACCGCCGCTCCCTGAAGAAAATCGCCAGCCTGCCGGACTCCAATGAAGTGATTGATGACACCATCCTAACA
>ENSDARP00000075715_DRER
------------------------------------------------------------------------------------------------------------------------------------------------------------------------------------
---------------------------------------------------------------------------------------------------------------------------------ATGCCCGGGAAGAGTTCGGCGTCTGGAGCGTGCTGCGCTCTGCCCTGGACC
TGTCTGATCGTCCGCTTCGTCTTTCCTACCGCAGACAAGAGAGAAGGTGCCAACTGGAAGAAACTGGTGGAGGTTCAGAGTTTGCTGCTGGCAGAGGCAGTAGGCGGAGCCTCAGGGAACGCTCTCAAGTCAATCAACAAACACTTCAACAAGCTGTGGAAGGAGCACCCGGGTCTGGTG
GATCAGTACATGAGCACTGTGTTGAGTCTGGATCAGAGTTGTGTGTTTGTTCCTCTGCTGGGGTTGTGTGTTGATTTCTGCACAGCACAGAAAGACATCGCCACTGTCAACAAACACAAGGCAGCTCTCCTGGATCTCTACATGAAGACGGTGCTGATGAGTAAAACCAGACCACTTCAG
CACATACTGGAAAAGAGCGGCTCTATTCTTCGCCACATGTCTCACGCTGAGTTTAAGGAGCAGCTGCTGCCCACATTACAGAAAGCTCTTCTGCGCAGCCCTGAGAACTGCATGCAGACAATCTCCTCCATGTTGGCGTCTCTCACTCTGGATCTGAGTCAGTACGCGCTGGACATCGGA
AAGGGCATCTCCAGTCAGCTGAAGGCTAATAACCCAGAGCTGATGGAGCAGGCGGTGGCGGCGCTGCAGAATCTGACCCAGCAGTGCAGTGACCCAAGCGCCGTCCAGGACCTCGCCAAACACCTCTTCAACATCCTCGCAGGCTCAGAGGGGAAGCTGACTGTTGTGGCCCAGAAGATG
AGCGTCCTCTCAGGAATCAGGAGCTGTAGTCATCACGCTGTCTCTGGCTCTTCTTCTCAGTCTCTGAGCTCCAGCGTGGCTGTGATGTTCATCCCATACCTGCAGCAGGAAGTCCACGAGGGGACGCTGGTCCATGCAGTGTCGGTGTTGTCTCAGTGGACGAGCCGCCTGACGCTGGAT
GTGCCCTCAGAGTTGAGAGACTGGTTTAAAAAAGCCTTCACCCTGAAGACGTCCACATCCGCAGTGCGACACGCGTATCTGCAGGCCATGATCGGTGCTTTTAAAGGTGACTCTCTCAGCCAGGCTGTAGACTTCCTGCCTCTGCTCATTCAGACGGTGGAGAAAGCTGCAGCTCAGAAT
ACCCAGCATACACTGCTGTCTGAGGCCGTGGCTGCATCTGTGCTGCTCTGTCGGCTCTCTGTGCTGGACTCTGTGTCTGAAGCGAAGCTGACGTCCTTCTGGAACCTGATCCTGGATGAGAAGAAGCCTTTGTTCACCACTGAGAAGTTCCTCTCTCAGGCCAGTGAAGAAGCCCTTTGC
ACCGTTCTACTGCTCTGTGAAAGACTGTTCCTGGATCAGCCACAAAGACTCAACAACAGCAAGTCTCAGATGTACCATCAGGCCACAGTGATGCCGCTGCTGTCCCGTCTGTGGCCCGTACGCAAACGCGCTCAGCAAACAGTGAAGAAGCTCCTGTCCTCGCTGGGTGGATCCAGTCTG
GCCCACGGCCTTCTGGCAGAACTGCGTGTAGTTATTAACAAACACAAGATTCTGCCCGCAGACGTGCTGTATACAGAGACGGGTGAGCTGACTGAGACGGGCCGCTCGTATGTGTCTCCGCGGGTCCTGCAGGAGGCTTTGAGTGTCATCTGCTCAGTTGCGGCCCAGTGGAACGCCCCG
GATGAGACAGAG------AAACTGGCCCTGGAGATTCTCATCGTTACCCATCATCCCTCTATCGTGGCTGTCCGGTCTGAGCTGTGGTCTTCTCTGCTGTCTGCTATGAAGCTGGACGCTGCTCAATTCATCGACAAACACCTGGAAGTGATTCTACCTCGCCTGCTGGAAGCCAACACA
GACAATCAGGCTGTTCAGAATGCTGTCGGTTCTCTGTCTCTGCTGTCTCCCAACAAACTGCTGCCGCGGGTCATGGATCACGTGACCCAGCGATTGTCCAATCCTGCACTGAGTCTGGTGACGCGTCAGGAATACGCAATCATGCAAACTCCAGAGGGAGAACTTTACGACAAGAGCATC
ATTATG---------AGT---GCACAGCAGGAGAGCACAAAGAAAGGCAACATGAAGAGAGAGAATAAAGCGTATTCCTTCAAAGAGCAGATCATTGAACTGGAGCTTCAGGAGGAGATCAAGAAGAAGAAGGGCATCAAAGAGGAGATCCAGCTGACTAGCAAACAGAAGGAGATGATG
CAGATCCAGCTGGAGAAAGAGTCTACTATCCGCAAGCGTCTGCAGGAGCTGGACATGGAGCTGCTGTGTGCTGTGGGTTTGCTGGAAGCCGCTCTGGCTCGTCGTCCTCCGCTCATCTGGATGCACCTTCCAGCACTGGTGCAGGTTCTCCTGCCGCTCCTGCAGTCTCCTCTGGCCGCT
TCGTTGATAAAGCGTGTGTTTCTGCAGATCGGTGTCACTCTAATGCCTAAAGAACTGCACCAGCTG---------------------GCGGTTCTGGTGGGTCATGTGACCTTGCGTCTGCTGAAGCCAGAGTGTGATTTGGATCCAGCCTGGGCCCAAGAAGACCTGAACACAGCGACA
CAGCGAACCATCTCACTGCTGCAC---------------CAAAGAGACGGCAAAACAGGA------TCA---GATGTGCTGGTGTTGTCGGCTCCAGCGTTCTCCTTCTGTTTCCCGCTGCTGCAGGCTGTGTTGAGTCAGAGCAGCGGATCCTCAGAGGAGTCTGAGCTCATGATGACG
CGAGCGCTGCAGGTCATCAACACACACGCACAGCTGCGGGCGCAGGACGACACCACCGACACCTTCATAGATGAGAATGGCCCAGAGCTGCTGCCGAGGGTCAGTATGCTGCAGCTGCTGACCAAAGTGATCGGGACGTCCACTCCTCGCCTTCAGGTTCTGGCGTCCAGCTGTCTGACA
GCTCTGTGTGGCAGTGCTGGAGGTCAGGAGGGCTGTGCTCTCGCTGAACAACCTGAGATCGATGTTCTGCTGGAGGCTTTACTGTCCTCCTGTTTCTCCGTCAGAGACGCTGCGCTCCGGGGTCTGCTGGAGATGGAGCTGGCGTTACCCACTGACAGCACTGATGTCAATGGCTTGAAG
ATGTTGAGGAGGCTCTGGGTGGCCAAGTTTGATGTGGAGGAGGAGGCCAGGGCTCTGGCGGAGAAACTGTGGCAGGCTCTGTGTCTGGATCTGGTGCCGGAGCTGTGTCCACTGCTGATTGAGGATGTGATCCAGCATGAGGAGGCGGTGCGTTCAGCCGGTGCGGAGGCTTTGTCCAGC
GCCGTCAGTCAGTATCAGGAGCAGTCAGCGACTGTCCTCTCACAGCTCACTCAACTCTACCATCAGAAGCTATATAGGCCGCCTCCAGTTCTGGATGCTCTTGGACGCGTTATTTCTGAAGCACCTCCTGATCAATGGGAGGCCAGGTGTGGCATTGCTCTTGCGCTGAACAAACTGGCT
GAGTACCTGGACGAGAGTCAGGTGACGCCACTCTTCCTGTTCTTTGTGCCGGACGCTCTGAATGACAGACACCCTGAGGTGCGGCGCTGCATGCTGGACGCGGCACTGTCTGCTCTTAACACACACGGCAAGGATAACGTGAGCTCTCTGCTGCCCGTGTTTGAGGAGTTTCTGAAGAAC
GCACCGCAGGACGCCAGCTATGACTCTGTGCGGCAGAGTGTCGTCATCCTCATGGGCTCGCTGGCCAAACATCTGGACAAGAGCGACCCCAAAGTCAAACCCATCGTGGCCAAGCTGATCACAGCCCTTTCCACTCCCTCA---CAGCAGGTTCAGGAGTCGGTGGCCAGTTGCCTTCCT
CCTCTGGTTCCTGCTATAAAGGAGGATGCAGGAGGGATGGTGCGGAAACTCCTGCAGCTGCTTCTGGAGAGCGACAAGTACGCCGAACGCAAAGGAGCCGCATACGGACTGGCCGGACTGGTCAAAGGTCTGGGCATCTTATCACTCAAACAGCAGGAGATCATGACCACCCTGACGGAC
GCCATTCAGGACAAGAAGAACTCCAGACGCAGAGAAGGGGCTCTGTTTGCGTTTGAGATGTTGTGTAACATGCTGGGGAAGTTATTCGAGCCATATGTGGTTCATGTCCTCCCTCACTTGCTGCTGTGTTTCGGTGATGGGAATCAGTACGTCAGAGAGGCTGCAGATGACTGTGCTAAG
GCTGTGATGAGGAATCTGAGCGCTCACGGGGTGAAGCTGGTTCTGCCGTCTCTGCTGGTGGCGCTGGAGGAGGAGTCCTGGAGAACCAAAGCAGGCTCAGTGGAGTTGTTGGGTGCGATGGCGTACTGCGCTCCTAAACAGCTGTCCTCATGTCTGCCCAACATTGTCCCGAAGCTGACA
GAGGTTCTGACAGACTCTCATGTGAAGGTGCAGAAGGCCGGACAGCAGGCGCTTCGACAGATCGGCTCCGTCATCCGCAACCCTGAGATCCTCGCGATCACCCCGATCCTGCTGGACGCTCTGACTGACCCGTCTCACAGGACGCAGCACTGCCTGCAGACACTGCTGGACACCAAGTTT
GTGCATTTCATCGATGCTCCATCTCTGGCTCTGATCATGCCCATCGTCCAGAGAGCCTTCCAGGACAGATCCACCGACACGCGCAAGATGGCGGCGCAGATCATCGGAAACATGTACTCACTCACTGACCAGAAGGATCTGTCTCCGTATTTGCCCAGTGTGATTCCAGGCCTCAAAGCA
TCTCTGCTGGACCCTGTGCCAGAGGTGCGGACGGTGTCAGCGAAGGCTCTGGGTGCGATGGTGAAGGGAATGGGTGAGTCCTCCTTTGAGGATCTGCTGCCGTGGCTGATGGAGACTCTGGCGTCTGAACAGAGCTCTGTGGATCGATCAGGAGCTGCGCAAGGTCTGGCTGAGGTGATG
GCGGCTCTAGGTGTGGAGAAGCTGGATAAACTGATGCCAGATGTGGTTCAGACAGCCAGTAAAGTGGACATCGCCTCTCACGTCCGAGACGGATATATCATGATGTTTATCTACCTTCCTCTGACCTTCGGGGACAAGTTCACCCCATATGTGGGTCCCATCATCCCCTGCATCCTAAAG
GCTCTGGCTGATGAGAACGAGTATGTTCGAGACACAGCTCTGCGTGCGGGTCAGAGGATCATCAGCATGTACGCAGAGACGGCCATCGCTCTACTGCTGCCCGAGCTGGAGCAGGGCCTGTTTGATGACCTCTGGAGGATCAGATTCAGCTCTGTGCAGTTGCTAGGAGACCTGCTGTTC
CATATCTCGGGGGTAACAGGAAAGATGACAACAGAAACAGCATCAGAGGATGACAACTTTGGCACGGCCCAGTCAAATAAGGCCATTATCTCAGCTCTGGGTGCAGAGAGGCGTAACCGTGTGCTGTCTGGACTCTACATGGGCCGCTCAGACACACAGCTGGTGGTCCGACAGGCGTCT
CTTCATGTGTGGAAGATTGTGGTGTCAAACACTCCTCGAACCCTCAGAGAAATCCTGCCCACACTCTTCACGCTGCTGCTGGGCTTCCTGGCCTCCACCTGCCCCGACAAGAGAACGATCGCCGCTCGAACCCTGGGTGACCTGGTGAGAAAGCTGGGAGAGAAGATCCTGCCTGAGATC
ATTCCCATCCTGGAGGACGGTCTGCGTTCAGACAAGAGTGACGAGCGCCAGGGTGTCTGCATCGGCCTTAGCGAGATCATGAAGTCCACCAGCAAAGACGCTGTTCTGGTGTTCTCCGAGTCTCTGGTGCCCACCGTGCGCAAGGCTCTGTGTGACCCGCTGGAGGAGGTTCGAGAAGCG
GCTGCTAAAACATTCGAGCAGCTTCACACCACCATCGGTCACCAGGCCCTGGACGACATCCTGCCCGCACTGCTCAAACAACTGGAGGACGAGGAGACGTCAGAGTTTGCTCTGGATGGACTGAAGCAGGTCATGGCTGTGAAGAGTCGCTCAGTCCTGCCGTACCTGGTTCCCAAGCTG
ACGGCTCCTCCGGTGAACACGCGTGTGCTGGCGTTTCTGTCTGCGGTGGCGGGAGATGCTCTGACGCGGCACCTCGGCGTCATCCTGCCCGCTCTCCTCTCCTCTCTCAAAGACAAGCTGGGCACAGAGGAGAGTCTGCAGGAACTGAGCAACTGTCAGACGGTGATTCTGTCAGTGGAG
GATGAAGTGGGTCAGAGGATCATCATTGAAGATCTGCTGGAGGCGACGCGAGGAGCGGACGCTGGGCTCAGACAGGCCTCAATCACCATCCTCAACGGCTATTTCTCCCGCACACGGCTGGACTACAGCGCTCACACACGCACACTGCTGTCAGGACTCATGCGTCTCATGAATGACCCC
AACACTGAGGTGCTGAGCCAGAGCTGGGACACCATCAACTCCATTACAAAGAAACTGGATGCGGGCAGTCAGCTCTCTCTGATTGATGACCTGCACAGGGACATCCGCTCTGCTGCTGCTGAGGTCAAAGGTCAACACTTACCTGGCTTCTGCCTGCCCAAGAAGGGAGTGACCTGCATT
CTCCCTGTGCTGAGGGAAGGTGTGCTGACAGGAAGTCCAGAGCAGAAAGAGGAAGCGGCTCGAGCTTTAGGTGGAGTCATTAAACTGACCTCAGCGGAGGCTCTGCGGCCGTCAGTGGTCAACATCACTGGACCGCTCATCCGAATCCTGGGAGACCGATTCGCATGGAACGTCAAAACT
GCTCTTCTGGAGACCCTTACACTACTGCTGGCCAAAGTGGGCATCGCTCTGAAGCCCTTCCTGCCGCAGCTGCAGACCACCTTCCTAAAGGCGTTGCAGGACTCCAGTCGGGCTGTGAGGCTGCGGGCGGCGGAGGCTCTGGGGCAGCTCGTTTCCATCCACACCAAAGTAGATCCACTG
TTCACTGAGCAGCTGGCAGCCATACGCAACGCTGAGGACTCTGGAGTCAGGGAGACGATGTTGCAGGCCCTGCGATTTGTCATTCAGGGAGCAGGAGCCAAGGTGGACCCCGCCATCAGGAAGAACATCACCACCACACTGCTGAGCATGCTGGGACATGATGAGGAT---------GCC
ACAAGAATGGCCTCTGCGGGCTGTATTGGTGAACTCTGTGCCTTTCTATCAGAAGAGGAGCTGAAGAGTGTCTTACAGCAGCACATCCTCGCGGATGTGTCTGGCGTGGACTGGATGGTTCGTCATGGGCGTAGTTTGGCTCTGTCTATCGCCGTGAAGTCTGCTCCTGCTCAGCTGTGT
GTGGATGAGTACAACTCCTCTGTGCTGGAGGCCGTCTTGTCCAGCGCCACCGCTGACAGAATCCCCATCGCCTGCAGTGGAATCAGAGCCATGGGTTTCCTGATGAGACACCAGCTCCGCACTGGA------GGCTCAGAGAGTGTATCGCCCCGCATCATCACACAGTTCATCAAGTGT
CTCCAAAACCAGTCGAGTGACATTCGTCTGGTGGCAGAGCGGGTGTTGTGGTGGGTCTGGAAGGAGGACGAGACCCCCATTCTGGAGCCCAGTCTGGTCAAACCGCTCATCAAAGCACTGCTGGACAACACCAAAGACAAGAACACCAGCGTCCGAGCGCAGAGCGAACACACACTCGTC
AGCCTGCTGAGACTGCGGCGCGGAGAACACAACATGCAGAGCATCAGTGCCATCCTGGACTCGGCCAGTAATGACCTGCTGTCCGAATGTTACCGCAGATCCTTGAAGAAGATCTCCAGCCTTCCAGACTCCAATGAAGAGATCGATGATACCATCCTCACG
>ENSGACP00000017962_GACU
ATGGCAGCCGACACGCAGGTTTCAGACACACTCAAGAAATTTGCCGCAAAAGTGACCACAGCCAGTGTGAAGGAGCGCAAGGAGATATTTGGGGAGCTGAAACAGTGTATAAAAGGCAAAGAGTTACCAGAGCCTGCTGTGAAAGGACTATGCAAGCTATTCTGTCTCACTCCACACAGA
TATCGGGATGCTGCATCACGCAGAGAGCTCATCTCTGTTATTGGCCTGCTGGCTGACAGCCAGCCTGACATCCTGGTGACCAGCCTGCTCCACTGCCTGTTGAACAGTGGAGTCATCAGCAAAAATGGAGAGCCCAGCAAAAGCAGCGGCTCTGCTGCTTTCATGGGCTTGTCGTGGACC
TGCCTTTTAGTCCCCCGCGTGTTCTCCGCCCCAGAGAAAAAAGATGGACCTATCTGGAAGAAAATGGTGGAGCTCCAAAGCCTTCTCGTAGCTGAGGTGGTGGGTGGAGCCAAGACCACGGCTCAGAAATCGAGCCTCAAGAATCTTAGTCGCCTCTGGAAAGAAAACCCCGGACTGGTG
GATCAATACATCGGCACACTGTTGAGTCTGGACCAGAGCCCCACTGCGCTGGCCATGCTGGGGGTGTGTTTAGACTTCTGCACCGCTCAGAAAGACAAAGCTACAATAGAGAAGCATAAGAGTGCTCTGCTAGACCTGTACACAAAATCAGTCCTTATGAGCAAGACAAAACCGCAGCGT
TACATTTTGGACAAATGTGGCTCCTTTCTGCGTCATGTGACCCACTCTGAGTTCAAGGAGCTGCTCCTTCCTACACTGCAGAAGACGATGCTCCGCAGTCCAGAGAACGCCATGCAGACTGTGTCCTGCCTGCTGTCGGCTGTAACTCTCGACCTCAGTCAGTATGCCATGGATATTGGA
AAGGCCATCGCAAGTCAGCTAAAAGCTAACAATGGCCAACTGATGGAGGACGCGGTTCAGGCCATGCAGAACCTGGCTCAGCAGTGCAGCGACCCCTCTGCTGTGGAGGACATTGTTACTCACCTCTTCAAGATTCTTGGAGGTTCAGAGGGAAAGCTCACAATTGTTGCCCAAAAGATC
AGTGTTTTGTCAGGGATTGCCAGCTGCAGCCATCACGCCGTGTCAGGAACCTCCAGTCAGACTCTCAGCTCCACAGTCGCTGTGATGTTCATCCCTTATCTGCAACAAGAAGTCCACGAGGCCACCTTGGCGCACGCCGTGTCTGTGCTTTCCCAGTGGAGCGTCCGTCTAACTGTGGAA
GTTCCCACGGCTCTGTTGGATTGGTTAAAGAAGGCTTTCACCCTCAAGACCTCCACCTCTTTGGTTCGACACGCCTACCTTCAGGTCATGCTTGGGGCCTTCAAAGGCGATACTCTTTCCCAAGCCGCAGACCTTGTGCCTTTGCTCCTGCAAACAGTGGAGAAAGCTGCGGCACAAAAC
TCCCAGCAGGCTCTGCTTGCAGAAGGTGCGGCGGCCTCTGTTCTTTTGAGTCGACTGGCACTGCTAGAGACACAGACAGAGGCGAAGTTCTCCAACTTTTGGAACCTAATCTTGGATGAAAAAAAGCCCCTTTTAACCACAGAGAAGTTCCTCTCTCAGGCGAACGACGAAACTCTACTC
ACAGTGCTGCTGCTCTGTGAGAGGCTCTTCCTGGACCATTCTCACAGGCTTAACGCCAGCAAATCACAGATGTATCATCAGGCCACAGTCGCCGCCGTGCTGTCTCGGAGCTGGCGCGTGAGGAAGCGGGCTCATCAGACGATCAGGAAGCTGCTCTCCTCGCTGGGTGGATGCAGCCTT
GCCAACGGCCTTCTGGCCGAACTCTGCGTGGTCATCAACAAACACAAAGTTTTGCCCCAGGACGTCCTGGTGTTAGACTCTGGAGAGCTGACTGAGATCGGTCGCAGCTACGTTCCCCCTCGTGTCCTGTTGGACGCGCTCGGCGTTCTTTGCTCCTCCGCCGGCCTTTGGAGCGACCCC
ACTGAAGCAGAG------AATTTGGCCATGGAGATCCTCATAGTCACTCATCATCCATCCTTAGTTGGAGTTCGCAGTGACCTCTGGCCTTGTCTTCTCCTCTCCATGAAGATAAAAGCAGAAGAATTCATAGAAAAGAATCTGGAGGCTATTTTGCCACATCTGCTGGAGGTCCACACC
GACAACCAGGCGGTGAAAAATGCGGTCGGCGCCCTCTCCAGGCTCTCCCCCAACAAGCTACTCCCGCGGGTGACCACTCACGTCACCGAGGGGCTTTCCCGAACCGCTCTTCTTCATGTCACCAGGGAGGAGTACGCCATCATGCTGACACCCGAGGGAGAACTTTATGACAACAGCATC
ATCCAG---------AGT---GCCCAGAAGGAAAGCACCAAGAAGGTCAACATGAAGAGAGAGAACAAGGCCTACTCCTACAAAGAACAGATCATTGAACTGGAGTTACAGGAGGAGCTGAAGAAGAAAAAAGGCATCAAAGAGGAATTGCAACTAACCATCAAACAGAAGGAAATGATG
CAAATCCAGCTTGAAAGGGAGGCTGCCATTCGCAAGAGACTTCAAGGGCTACGTGTGGAGTTGCTGAGCGCGTTGGGTCTCCTGGAAGCCACTCTGAGAGAGAGACCACCTGAGATCACCAGGGAGCTCCCCGCTGTCTTCCAGGCCCTGATACCCCTGCTACAGTCTCCTTTGGCTGCT
CCATGCATCCAGCAAGTCTTCTTGGACATCGTGGTGTGCCTCATGCCCAAACACTTTTACTCTCTA---------------------GCCATGCTTGTAGGACATGTGACTTTACGGCTGCTGAAGCCGGAGTGTGATCTGGACGAGGCCTGGGAGCAGGAGGACCTGGACACGGCAGCC
CACCGTACCATACTGCTGCTGCACAACCACACCGTCCCCCAGCGAGATGCCAAGAATGAC------ACA------ACAGCTCCACTCTCTGCTCCTGCTTTCTCCGTGTGCTTCCCGCTCCTCAACGCTATCCTCAGGGAGTCCTCGGGCAGCACCGAGGAGACTGAGTACAAGATGATC
AGAGCTCTACAAATCATCCTGGAACACTCGCAGCTCCGAGCCGCA---AACAGTGAGGACCTCGTCATAGATGAGAACGGCCCAGAACTGCTCCCGCGTGTCAGCATGCTGCTGCTACTGACGAGAGTTATTTCCACCGCCACCCCACGACTGCAGGTGTTGGCGTCTCAGTGCCTGACG
GCGCTGTGTGCCAGTGCTGGAGGAGAAGATGGCTGCACCGTGGCAGAGCAGCCGGAGATAGACGTCCTGCTCGATGCCCTCCTCTCCCCCTGCTTCTCTGTGCGGGATGCTGCCCTCAGGGGACTGTTGGAAATGGAGTTCGCTCTGTCCACAGACAGCACGGAGCCCAGTGGGCTGAGT
TTGCTACGCAGGCTTTGGGTTGTCAGGTTCGATGTCGAGGAGGAGGGCCGAACCTTGGCTGAAAACCTCTGGGACTCTCTGGGTCTGGAGTTGGTTCCTGAGCTCTGCTCCCTTCTGATCGGTGACATCACTCACCATGAGGAAGCTGTCCGATCTGCTGCGGCCGAAGCTCTATCAAGC
GCCGTGTCCCAGTACAGAGACCAGTCTGCCACAGTGTTGGGCCAGCTCACTGAGCTGTACCATCAGAAACTCTATAGACCTCCTCCTGTGCTGGATGCCCTGGGCAGAGTCATCTCTGAAGCGCCACCTGACCAATGGGAGGCCAGGGGTGGCATTGCTCTTGCTCTGAACAAGCTGTCC
CAGTACCTGAATGAATCTCAGGTTACCCCTCTCTTCCTCTTCTTCGTTCCCGATGCTCTGAACGACCGACACCCTGAGGTGCGCCGCTGCATGCTGGACGCTGCCCTCTCCGCGCTCAACACCCACGGAAAGGACAATGTGAGCTCCCTCCTGCCGGTGTTTGAGGAGTTTCTCAAGAAT
GCCCCCCAGAACGCCAGCTACGACTCTGTCCGTCAGAGTGTGGTTATTCTCATGGGCTCCCTGGCCAAGCATCTGGATAAAAGTGACCCCAAAGTCAAACCCATCGTGGCCAAGCTTATCACTGCACTCTCTACACCTTCA---CAGCAGGTCCAGGAGTCAGTTGCTGGCTGTTTACCT
CCTTTAGTTCCGGCCATCAAGGAGGACGCCGCTGGAATTGTAAAAAATCTTCTGCAGCTGCTGCTGGAGAGCGACAAGTACGCAGAGCGGAAGGGGGCCGCGTATGGACTGGCAGGCCTGGTCAAAGGTCTGGGGATCCTGGCGCTCAAACAGCAGGAAATCATGTCCACTCTGAGCGAC
GCCATCCAGGACAAGAAGAACTTCAGGCGGAGGGAAGGATCACTGTTTGCCTTTGAGATGCTGTGTAACATGTTGGGGAAGTTGTTTGAGCCGTATGTGGTCCATGTGCTGCCACACCTCTTGCTCTGCTTTGGAGACGGAAACCAGTATGTCCGAGAGGCTGCAGATGACTGTGCAAAG
GCTGTGATGAGGAACCTGAGTGCTCACGGGGTGAAGCTGGTCCTTCCCTCCCTGCTGGTGGCCCTGGAGGAGGAGTCCTGGAGAACTAAAGCAGGCTCTGTGGAGTTGCTTGGTGCCATGGCCTTCTGTGCACCCAAACAGCTTTCCTCCTGCCTGCCCAGCATCGTGCCCAAGCTGACC
GAGGTGCTGACCGACTCCCATGTGAAGGTGCAGAAGGCCGGCCAGCAAGCTCTCCGCCAGATCGGCTCCGTCATCCGCAACCCCGAAATCCTGGCCATTACCCCGATCCTGCTGGACGCTCTCACTGAGCCGTCCAAGAGGACCCAGACGTGCCTGCAGACGCTGCTAGACACCAAGTTT
GTACACTTCATCGACGCCCCCTCCCTGGCCCTCATCATGCCCATCGTCCAGAGAGCCTTCCAGGACCGCTCCACTGACACCCGCAAGATGGCCGCTCAGATCATTGGAAACATGTACTCCCTCACAGACCAGAAGGATCTGTCACCCTACTTGCCTAGTGTTATTCCTGGACTGAAAGCC
TCCCTGTTGGACCCGGTGCCTGAGGTGCGTACCGTTTCGGCCAAAGCCCTGGGTGCCATGGTGAAGGGGATGGGGGAGTCGTGCTTTGATGACCTGCTGCCGTGGCTCATGGAGACGCTGGCCTCTGAACAGAGCTCTGTGGATCGCTCTGGAGCCGCACAAGGTCTGGCTGAGGTGATG
GCTGGACTGGGAGTGGAGAAGCTGGACAAGCTGATGCCAGATGTGGTGCAAACAGCCAGCAAGATAGACATTGCTTCGCACGTCAGGGACGGCTACATCATGATGTTCATCTATCTGCCGCTCACCTTCGGAGACAAGTTTACTCCCTACGTTGGGCCCATCATTCCCTGTATTCTCAAG
GCTCTGGCTGATGAGAATGAATATGTGAGGGATACGGCACTGCGAGCCGGCCAGCGAATCATCAGCATGTATGCTGAGACCGCCATTGCACTGCTGCTTCCCGAGCTGGAGCAAGGCCTGTTCGATGACCTGTGGAGAATCAGGTTCAGCTCTGTGCAGCTGCTTGGAGATCTGTTGTTC
CATATCTCTGGAGTGACGGGAAAGATGACCACGGAGACCGCTTGCGAGGACGACAACTTTGGAACAGCTGCATCCAATAAAGCTATCATTGGAGCTCTTGGTGGCGTGCGGCGTAATCGCGTCCTCTCCGGCCTCTACATGGGCCGCTCAGACACTCAGCTGGTGGTCAGACAGGCTTCC
CTCCACGTGTGGAAGATCGTGGTCTCCAACACTCCCAGGACTCTTCGAGAGATCCTCCCAACCCTCTTCACTCTGCTGCTGGGCTTTTTGGCTTCTACCTGCCCCGACAAGAGAACGATCGCTGCTCGAACGCTGGGAGATCTGGTGAGAAAACTGGGGGAGAAGATTCTCCCTGAGATT
ATTCCCATCCTGGAGCAGGGACTGCGCTCCGACAAGAGTGACGAGAGGCAGGGCGTCTGCATCGGCCTCAGTGAGATCATGAAGTCCACCAGCAAGGATGCGGTGCTGGTCTTCTCCGAGTCACTGGTCCCCACGGTGAGGAAGGCGCTCTGTGACCCTCTGGAGGAAGTCCGAGAGGCT
GCAGCCAAAACCTTCGAGCAGTTGCATGCAACCATCGGTCACCAGGCGCTGGATGACATCCTGCCTACGCTGCTCAAACAGCTGGATGACGAGGAGACGGCTGAGTTTGCTTTGGACGGCCTGAAGCAAGTGATGGCTGTGAAGAGTCGTTCTGTGCTGCCTTACTTGGTTCCAAAGCTG
ACTGCTCCTCCTGTGAACACACGTGTGCTGGCCTTCCTGTCCGCTGTGGCCGGAGACGCCCTCACACGCCACCTGGGCGTCATCCTGCCGGCCCTCCTCTCCTCCCTCAAAGGAAAGCTGGGAACAGAAGACGAAGCACAGGAGTTGTGCAGCTGTCAGACGGTGATCCTCTCGGTGGAG
GACGATGTGGGCCAGCGGATCATCATAGACAACCTGCTGGAAAACACGCGCGGCGCCGACCCCGGCCTCAGACAGGCCGCCGTCACCATCCTCAACGCCTACTTTGCCCGTACCCGCCTGGACTACAGTAACCATACTCGTAACCTGCTGTCAGGCCTCATCCGCCTCCTCAATGACTCT
AACACAGAAGTCCTGTCTCAGAGCTGGGACACCATCAACTCCATTACCAAGAAACTGGATGCGAGCAGCCAGCTGGCCATGATTGATGATCTGCATCGAGACATTAGATCAGCAGCTGCGGACGTTAAGGGTCAGCACTTGCCTGGTTTCTGTCTGCCAAAGAAGGGCGTGACCTGCATC
CTGCCTGTCCTGAGAGAAGGTGTCCTCACCGGCAGCCCAGAGCAGAAAGAAGAGGCAGCGAAAGCGTTAGGAGGGGTCATCAAACTGACTTCCCCTGAGGCACTGCGCCCCTCCGTCGTCAACATCACTGGGCCCCTCATTCGTATTTTGGGAGACCGCTTTGCCTGGACAGTGAAGACT
GCTCTGCTGGAGACTCTCACCCTGCTGTTGGCAAAGGTGGGCATTGCCCTGAAGCCCTTCCTGCCTCAGCTGCAGACGACCTTCCTGAAGGCCCTGCAGGACTCGAGCCGCGGGGTGAGGCTGAAGGCTGCTGAGGCTCTGGGCCAACTGGTTTCCATCCACACCAAGGTGGACCCACTC
TTCACCGAGCAGCTCGCCGCCATCCGCAACGCCGAGGACTCAGGAGTCCGGGAGACTATGCTCCAAGCGTTGAGGTTTGTCATCCAGGGGGCCGGGTCGAAGGTGGACCCAGCCATCCGCAAGAACATCACCACCACATTACTGGGCATGCTGGGACACGACGAGGAT---------GCA
ACGCGCTTGGCGTCGGCCGGCTGTGTCGGTGAGCTGTGTGCCTTCCTGTCTGAAGAGGAGCTGAGGAGTGTGTTGCTTCAGCACGTCTTGGCGGACGTGTCTGGCGTCGACTGGATGGTGCGTCACGGTCGCAGCCTGGCCATGGCCATAGCTGTCAAGTGCGCTCCTGAGAAGCTGTGT
GGGAAGGAGTACTGTGACACGGTGACGGAGACTGTTTTGACAAACGCCACCGCTGACAGGATTCCCATTGCCACCAGTGGGATCAGAGCGATGGGATACCTGATGAGGCATCATCTCAGAACAGAG------GGAGGCAGCAGTGTTTCCCAGCGCATCATCACACAGTTTGTCAAGTGT
CTTCAGAATCAGTCCAGCGACATCCGACTGGTGTCGGAGCGGGTGCTGTGGTGGGTGTTCAAAGAACCCGCCACCCCCTCCATGGAGCCCAATCTGATCAAGCCCCTGCTAAAGAGTCTGCTGGACAACACCAAGGACAAGAACACCAGCGTGCGGGCTCAGAGCGAACACACCATCGCC
AACCTGCTACGACTCCGACAGGGAGAGGAGACCATGCAGAGTGTTACTGCCATTCTGGACTCCGCGAGTAACGACCTGCTGTCAGAATGTCACCGTCGGTCCCTGAAGAAAATCGCCAGCTCGCCAGACTCAAATGAAGAGATAGACGACACCATCCTAACG
>ENSXMAP00000004017_XMAC
ATGGCAGCGGACACGCAGGTTTCGGATACCCTTAAGAAATTTGCTGTAAAAGTGACTACAGCCAGCGTCAAGGAGCGCAAGCAGATATACGGCGATCTGAAACAGTGCCTGACGGGTAAAGAGTTACCAGAGCCTGCTGTCAAAGGACTGTGCAAGCTCTTCTGCCTCACACCACACAGA
TATCGAGATGCTGCGTCGCGCAGAGAGCTGCTGTCCGTCATCGGCCTGCTGGCCGAGAGTCAGCCTGACGTCCTGGTGGCCGGGCTCCTCCAGGGCCTCCTCAACTGCGGAGTCATCAGCAAAAATGGGGAGCCAAGTAAAAGCAGCGGCTCTGCTGCCTTCATCGGCCTGTCCTGGACC
TGCCTGTTAATCCCTAAAGTGTTTTCAGCTCCCGAGAAAAGAGAAGGACCCGTGTGGAAGAAAATGGTGGAGGTTCAGAGCCTGCTGGTGGCTGAGGTGGTCGGCGGAGCCAAAACCACAGCGAAGAAATCGAGCCTCAAGAGTCTTTACCACCTCTGGGGAGAAAAACCTGGACTGGTT
GAGCACTACATCAGAACCCTGCTGACCCTGGAGCAGAGCCCCACAGTGCTGCCCCTGCTGGGCGTGTGCCTGGACTTCTGCACCGCTCAGAAGGACAAAGCTACAATAGAGAAACACAAGAGTGCGCTGTTGGACCTCTACGTAAAATTGGTCCTGATGAGCAAAACCAAACCGCAGCAA
CACGTTCTGGACAAGAGCGGCTCCTTGTTGCGCCACGTCACCCACTCCGAGTTCAAGGAGCAGCTGCTGCCTGCCCTGCAGAAGACCATGCTGCGCAGTCCAGAGAACGCCATGCAGACCGTTTCCTGCCTGCTATCTGCTGTTACTCTAGATCTGAGTCAGTATGCCATGGATATTGGA
AAGGCCATAGCAAGCCAGCTGAAGGCGAACAATGCCCAGCTGATGGAGGAAGCTGTGAAGGCCATGCAGAACCTGGCACAGCAGTGCAGCGACGCCACCGCAGTGCAGGACATCGTCACTCACCTTTTCAAGATCCTTGGAGGGTCTGAAGGAAAGCTCACCGTCGTTGCCCAGAAAATG
AGCGTGTTGTCAGGGATCTCCAGCTGCAGCCACCACGCCGCGTCAGGAACCTCCAGCCAGACTCTGAGCTCCGCTGTCACTGTGATGTTTATCCCATACCTACAACAGGAAGTTCATGAAGGCACCCTGGTGCACGCCGTGTCTGTGCTGTCTCAGTGGAGCAGCCGCCTCACCGTGGAG
GTTCCCTCCGCTCTGCTGGACTGGTTTAAGAAAGCGTTCACCCTGAAGACCTCCACCTCCGCCGTCCGCCACGCCTACCTCCAGACCATGCTGGGGGCCTTTAAAGGTGACACTTTGGCCCAGTCCTCAGACCTCTCCCCCCTCCTCCTCCAAGCGGTGGAGAAAGCAGTGGCGCAGAAC
TCCCAGCATGCCCTGCTCGCGGAGGGCGTGGCGGCTTCGGTTCTGTTGAGTCGACTCGCTCTGCTCGAGACGCAAGCAGAGGCCAAATTCAGCAGCTTCTGGAGCCTGGTCTTAGATGAGAAGAAACCGTTATTCACCACAGAGAAGTTCCTCTCTCAGAGCAGCGAAGAGACTTTGCTC
ACAGTGCTGCAGCTCTGTGAGAGGCTGTTTCTGGACCACGCCCACCGGCTCAACACCAGCAAATCACAGATGTATCATCACGCCACAGTTGCGGTGCTGCTGTCTCGGAGCTGGCGAGTGAGGAAGAGGGCGCAGCAGACCGTCAGGAAGCTGCTCTCCTCTCTGGGTGGGTCCAGTCTG
GCCCACGGCATTCTGGGAGAACTGCGGGTCGTCATCAACAAACACAAAGTTCTGCCCCAGGACGTTCTGGTGTCAGAGTCAGGAGAGCCGACGGAGCTGGGCCGCAGCTACACCCCCCCTCGGGTCCTGCTGGATGCTTTGTGTGTGGTTTGCTCCGCTGCCAGCCAATGGGGAGACCCG
ACTGAAGCCGAG------AACATGGCCATGGAGACCCTCATCGTTACTCATCATCCTTCCATAGTCAGCGCCCGGCCCGGCTTGTGGCCCGTTCTGCTCTCGTCCATGAAGATAAAAGCTGAAGAGCTGATTGAAAAGAACCTGGAGGCTATCCTGCCGCAGCTGCTGCAGGTCAATGCT
GACAGCCAGGCGGTGAAAAACGCGGTCGGCGCCCTGAGCTTCCTCTCTCCAAACAAGCTGTTGCCGCGGGTGATGAGTCACGTCGTGGAAGGTCTCGCCCAGCCCAGTCTTCTGCACGTCACCAGGGAGGAGTACGCCATCATGCACACCCCTGAGGGAGAGTTGTACGACAACAGCATC
ATCCAGAGGTTCCGCAGC---GCCCAGAAGGAAAACACCAAGAAGGTGAACATAAAGAGAGAAAACAAAGCCTACTCCTACAAGGAACAGATCATCGAGCTGGAGTTACAGGAGGAAATGAAGAAGAAAAAAGGCATCAAAGATGAAGTTCAGCTGACCAGCAAGCAGAAGGAAATGATT
CAGGTCCAGCTGGAGAAAGAGTCAGCTGTTCGCAAGAAACTCAAAGGGATTGACGTGGAGCTGCAGAGTGTGGTGGGCCTGCTGGAGGCCACTCTGAGGGCCCGACCGCCTCAGATCACCAGGGAGCTCCCCGCCGTCCTCCAGGTCCTAATGCCCCTCCTCCAGTCCCCGCTCGCCGCT
CCACGCATCCAGCAGGTCTTCCTGGACATCGGCGTCAGCCTCATGCCCAAACACCTCCACAACCTG---------------------GCTGTTCTTGTGGGTCACGTGACTCTACGGCTGCTGAAGCCAGAATGCGATCTGGACCAGGAGTGGGACGAGGAGGACCTGGACACAGCGGCC
CAGCGCACCGTGCTGCTGTTGTATGACCACACCGTCCCACAGAGAGAAGGCAAGGCTGCA------GCA---CATGCAGCTCCCCTGGCTGCGCCTGCCTTCTCCTTCTGCTTCCCGCTGCTCAACGCCATGCTCAGGGAGTCTTCAGGCAGCACCGAGGAGACGGAGGGCATGATGACC
AGAGCGCTGCAGGTCGTCAATGTCCACGCCCAGCTCCGGGCCGCCACAGAGAGCGATGACATCACAATAGACGAGAACGGTCCTGAACTCCTTCCACGTGTGAACATGCTGCTGCTGCTGACCAGGGTCATTTCCACAGCTACCCCAAGACTCCAGGTGTTGGCGTCTCAGTGCCTAACA
GCGCTGTGTGCGAGTGCAGGAGGAGGGGACGGCTGCACGGTGGCTGAGCAACCAGAGATCGACGTCCTGCTGAACGCCCTGCTTTCACCCTGCTTCTCTGTCCGAGATGCTGCTCTCAGGGGGTTGTTGGAGATGGAGTTTGCACTGCCGACAGACAGCACAGAGAGCAGCGGGATGAGT
TTGCTGCGCAGGCTATGGGTTGCCAGGTTTGACATTGAAGAGGAAGGACAAGCCTTGGCTGAAAAGCTTTGGGAGTCTCTGGGGTTGGAGCTGGTCCCTGAGCTCTGCCCCCTGCTGATCGGAGACATCACCCACCACGAGGAGGCCATCCGTAGCGCAGCAGCCGAGGCTCTGTCCAGT
GCCGTGTCCCAATACAGAGACCAGTCTGCCGCCGTGCTCGGCCAGCTCACAGAACTCTACCATCAGAAACTTTACAGGCCGCCTCCTATCCTGGATGCTCTGGGGAGAGTGATCTCTGAATCTCCACCTGACCAATGGGAGGCCAGATGCGGCATTGCTCTGACTCTGAACAAGCTGTCC
CAGTACCTGGACGAGTCTCAGGTCACGCCCCTCTTCCTTTTCTTCGTCCCCGACGCCCTGAATGACCGCCACACCGAGGTGCGGCGCTGCATGCTGGACGCCGCCCTCTCAGCTCTGAACACGCACGGAAAGGATAACGTGAGCTCTCTGCTGCCGGTGTTCGAGGAGTTTCTGAAGGAC
GCCCCGCAGGACGCCAGCTACGACTCCGTCCGGCAGAGCGTCGTCATCCTCATGGGATCTCTGGCCAAACATTTGGACAAAAACGACCCGAAGGTCAAACCCATTGTGGCCAAGCTTATAACTGCTCTGTCCACGCCGTCACAGCAGCAGGTCCAGGAGTCGGTGGCCGGCTGCTTGCCT
CCTCTAGTCCCTGCGATCAAAGACGACACAACAGGAATCGTACAAAACCTGCTGCAGCTGCTGCTGGAGAGCGACAAATACGCAGAGAGGAAAGGAGCAGCGTACGGACTGGCTGGACTGGTCAAAGGCCTGGGCATCCTGGCGCTCAAACAGCAGGAGATCATGACCACGCTAACCGAC
GCCATCCAGGACAAGAAGAACTTCAGACGGAGGGAAGGAGCCCTGTTTGCCTTTGAGATGTTGTGCAACATGCTGGGGAAGCTGTTTGAGCCGTACGTGGTCCATGTGCTGCCGCACCTCCTGCTGTGCTTTGGAGATGGAAACCAGTATGTCAGGGAGGCTGCAGACGACTGCGCCAAG
GCTGTGATGAGGAACCTGAGCGCCCACGGCGTGAAGCTGGTCCTCCCTTCTCTGCTGGTGGCCTTGGAGGAAGAGTCATGGAGGACGAAAGCAGGCTCGGTGGAATTGTTGGGTGCCATGGCCTACTGTGCGCCCAAGCAGCTCTCCTCCTGCCTGCCCAGCATCGTGCCTAAGCTGACG
GAGGTGCTGACTGACTCCCACGTCAAGGTGCAGAAGGCGGGCCAGCAGGCTCTCCGACAGATCGGCTCGGTCATTCGCAACCCAGAAATCTTGGCTATTACTCCCATCCTGTTGGACGCCCTCACCGACCCGTCCAGGAAGACCCAGACGTGCCTGCAGACATTGCTGGACACCAAGTTT
GTGCACTTCATCGACGCCCCCTCCTTGGCTCTCATCATGCCCATCGTCCAGAGAGCCTTTCAGGATCGCTCCACCGACACTCGCAAGATGGCCGCCCAGATCATCGGCAACATGTACTCTCTCACTGACCAGAAGGATCTGTCGCCCTACCTGCCAAGTGTTATTCCTGGACTTAAGGCG
TCTCTGCTGGACCCAGTGCCTGAGGTGCGTACCGTCTCGGCCAAGGCTCTGGGCGCCATGGTGAAGGGGATGGGAGAGTCCTGCTTCGACGACCTGCTGCCTTGGCTCATGGAGACTTTGGCGTCCGAGCAGAGCTCTGTAGACCGCTCCGGAGCTGCACAAGGTCTGGCTGAGGTGATG
GCTGGACTCGGGGTAGAGAAGCTGGACAAGCTGATGCCAGATGTGGTGCAAACTGCCAGTAAGGTGGACATCGCTTCTCACGTCAGAGACGGTTACATCATGATGTTCATCTACCTACCCCTCACCTTCGGAGACAAGTTCACTCCCTATGTGGGACCCATCATCCCCTGCATTCTCAAG
GCTCTGGCTGACGAGAACGAGTACGTGAGGGACACGGCACTGCGAGCCGGCCAGCGAATCATCAGCATGTACGCCGAGACCGCCATCGCCCTGCTGCTTCCTGAGCTGGAACAAGGCCTGTTCGACGATCTGTGGAGGATCAGGTTCAGTTCAGTCCAGCTGCTGGGCGATCTGCTGTTC
CACATTTCAGGAGTAACGGGAAAGATGACCACGGAGACGGCCTCAGAGGACGACAACTTTGGCACGGCCGCATCCAACAAAGCTATCATTTCTGCTTTGGGAGCTGATCGACGGAACCGCGTGCTGTCGGGCCTGTACATGGGCCGCTCCGACACCCAGCTGGTCGTCCGACAGGCTTCT
CTCCACGTGTGGAAGATCGTCGTCTCCAACACCCCCAGGACCCTGAGGGAGATCCTCCCAACCCTGTTCTCCCTCCTGCTGGGCTTCCTGGCTTCCACCTGCCCTGACAAGAGAACGATCGCCGCTCGGACGCTCGGGGACCTCGTGAGGAAGCTGGGGGAGAAAATTCTCCCAGAGATC
ATTCCCATCCTGGAGGACGGGCTGCGCTCAGACAAGAGCGCCGAGAGGCAGGGCGTCTGCATCGGGCTCAGCGAGATCATGAAGTCCACCAGCAAGGATGCGGTGCTCGTCTTCTCCGAGTCGCTGGTCCCCACTGTGAGGAAGGCTCTCTGCGACCCCCTAGAGGAGGTCAGAGAGGCT
GCAGCCAAAACCTTCGAGCAGCTCCACGCAACCATCGGCCACCAGGCGCTGGACGACATCCTGCCTACGCTGCTTAAGCAGCTGGATGATGAAGAAACAGCTGAGTTTGCTTTGGATGGACTGAAGCAAGTCATGGCAGTGAAGAGCCGCTCTGTGCTGCCCTATTTGGTTCCAAAGCTG
ACCGCTCCTCCTGTGAACACCCGGGTTTTGGCCTTCCTCTCCGCTGTGGCAGGAGACGCTCTGACGCGTCACCTGGGCGTCATTCTGCCCGCCCTCCTGTCTTCGCTTAAAGGGAAGCTTGGAACAGAGGAAGAAGCTCAGGAGCTGTGCAGCTGTCAGAGCGTGATCTTGTCTGTGGAG
GACGAGGCGGGTCAGAGGATCATCATCGAAGACCTGCTGGAGGCCACGCGGGGCGCCGACCCCGGCCTGCGGCAGGCCGCCATCACCATCCTCAACGCTTACTTCGCTCGCACCCGCCTGGACTACAGCGCCCACATCCGCACGCTGCTGTCGGGCCTCATCCGCCTTCTGAACGACTCC
AATCCAGAGGTCCTGTCACAGAGCTGGGACACCATCAACTCCATCACCAAGAAACTGGACGCCAGCAGTCAGCTGGCGCTGATTGACGACCTGCATCGTGACATTAAAGCAGTCGCTGCTGATGTGAAAGGTCAACACCTGCCCGGCTTCTGCCTCCCCAAGAAGGGTGTGACGTGTATC
CTGTCGGTCCTGAGGGAAGGCGTCCTTACCGGCAGCCCCGAGCAGAAAGAGGAGGCAGCGAAAGCTTTGGGTGGAGTTATCAAGCTGACCTCTCCCGAAGCGCTGCGCCCGTCCGTAGTGAACATCACAGGACCCCTCATTCGCATCCTGGGAGATCGCTTCGCCTGGACGGTGAAGAGC
GCTCTGCTGGAGACTCTCACCCTGCTGCTAGCAAAGGTGGGCATCGCCCTGAAGCCCTTCCTACCGCAGCTGCAGACCACCTTCCTGAAGGCGCTGCAGGATTCCAGCCGCGCGGTGAGGCTGAGGGCCGCCGAGGCTCTGGGTCAGCTGGTCTCCATCCACACCAAGGTGGACCCGCTC
TTCACCGAGCAGCTCTCAGCTATTCGCAACGCCGAGGACTCTGGAGTCAGGGAAACCATGCTCCAAGCGCTGAGGTTTGTCATCCAGGGGGCCGGATCAAAAGTGGACCCAGCCATTCGCAAGAACATCACCACCACGCTGCTGGGCATGCTGGGACACGACGAGGAT---------GCT
ACTCGAATGGCCTCAGCAGGCTGCATTGGTGAGCTGTGCGCCTTCCTGTCGGAAGAGGAGCTGAAGAGTGTGTTGCTTCAACACATCTTAGCGGACGTGTCCGGCGTGGACTGGATGGTGCGTCACGGCCGCAGCCTGGCCCTGGCCATAGCGGTGAAGTCGGCTCCTGAGAAGCTGAGT
GGGAAGGATTACTGCGACACCGTGACCGAGATGGTTTTGACCAATGCCACCGCTGACAGGATCCCCATTGCGACCAGTGGGATCAGAGCCTTGGGCTTCCTGATGAGGCATCATCTCAGGATGGAG------GGAGGCAGTGGCGTTTCACAGCGCATCATCACACAGTTGGTTAAGTGT
CTTCAGAACCAGTCCAGTGACATCAGGCTGGTGTCGGAGCGAGTGCTGTGGTGGGTGTTCAGAGAGCCAGCCACTCCCTCCATGGAGCCCAGCCTGATAAAGCCCCTGCTGAAGAGCCTGCTGGACAACACCAAGGACAAGAACACCACGGTCCGAGCCCAGAGCGAACACACCATCGTC
AACCTGCTGCGGCTCCGCCAAGGAGAGGAAATCATGCAGAGTATTGCTGCCATTCTGGACTCTGCGAGTAACGAACTGCTGTCAGAGTGTCACCGCCGCTCCCTGAAGAAAATCGCCAGCCTGCCAGACTCCAACGAGGAGATCGACGACACCATCCTAACA
