# Supplementary material for: Global expression pattern of genes containing positively selected sites in European anchovy (Engraulis encrasicolus L.) may shed light on teleost reproduction
Source: PLoS One. 2023 Aug 11;18(8):e0289940. doi: 10.1371/journal.pone.0289940 (PMC10420382; doi:10.1371/journal.pone.0289940)
Supplement: S1 File — (ZIP) [file pone.0289940.s008.zip › alignments/anchovy.26091_ANCH.fas]

>ENSONIP00000009098_ONIL
ATGGCTCCCACTAACGTCTTGCAG---------------------CCGTACTCATCAGAAGCTGGATGCAGC------------TGCCCACTGGAGTCAGAGTTGAGAGCAGTGCTGCAGCAAAGGATCATGGTCTTGGATGGTGGAATGGGAACTATGATCCAACAGCAAAAGCTTGAA
GAAGAAGATTTCAGGGGGGAGGAGTTCAAAACACATACACTGCCACTGAAAGGCAACAATGACATTCTCAGCATCACACAGCCAGACATCATTTACAAAATACACAAGGAGTACCTGCTGGCTGGTGCTGATATCATAGAGACCAACACGTTCAGCAGCACGTCCATCGCACAGGCAGAC
TACGGACTTGAACACATGGCTTATCGTCTCAACAAAGCATCAGCACAGCTGGCGAGGAGGGCAGCGGACGACGTCACCAAACAATGCGGTGATAAACGCTACGTGGCTGGGGCAGTGGGTCCCACCAATAAGACCTTGTCTGTTTCACCATGTGTGGAGAGACCAGATTTCAGGAACATC
ACATTCGATGAGCTAGTAGAAGCCTACTCAGAGCAGGTACGAGGGTTATTAGACGGGGGAGTGGACATCCTTCTAGTGGAAACCATCTTTGACACTGCCAATGCAAAGGCTGCCTTGTTTGCAATCGACCTGTTATTTGAAAAGAGCTACGATCGAAAGCCAATCTTTATCTCAGGGACC
ATTGTGGACCGCAGTGGACGGACTCTGTCTGGTCAGACCGGAGAAGCCTTTGTAGTGAGTGTATCGCATGCTGAACCGCTCTGTATTGGTCTGAACTGTGCTTTGGGGGCAAAAGAGATGAGACCGTTCATTGAGGCCATAGGGAAAAGCACCACAGCTTTCATTATCTGTTATCCCAAT
GCAGGCCTTCCCAACACATTTGGAGGATAC---------GATGAAACTCCACAAGTAACAGCCTCCAATTTAAAGGAGTTTGCTATGGATGGACTTGTGAATATTGTGGGAGGCTGCTGTGGAACTACTCCATCACACATAAGAGCCATATCTGAAGCAGTCAGACACTGTGTGCCGAGA
GCTCCTGCTGCTGATATTTATCAAGACTACTTGCTGCTCTCTGGTAGTTTGGAACCGTTCACCGTTGGCCCACACACCAACTTTGTAAACGTCGGTGAGCGCTGCAATGTGGCTGGGTCACGCAAATTTGCTAAGCTGATCATGGCTGGAAACTATGAGGAGGCTCTGAGCATCGCTAAG
GCCCAGGTGGAGATGGGAGCTCAGGTCCTGGAT---ATAAACATGGATGAAGGGATGCTGGACGGA---CCAAAAGCCATGGCTCGATTCTGTAGCTTCATTGCTTCTGAGCCAGATATTGCACGGGTTCCTCTGTGTATCGACTCCTCTAACTTCTCAGTCATTGAGGCTGGGCTGAAA
TGCTGCCAGGGGAAATGCATAGTGAACAGCATCAGTCTGAAGGAGGGAGAGCAGGAGTTTCTGCTCAGAGCTGCCACTGTGAAGCGTTATGGAGCTGCTGTGGTGGTCATGGCTTTTGATGAGGAGGGACAGGCCACAGATACGGAGCGCAAAGTGGAGATTTGCACTCGTGCATACCAG
CTGTTGGTCAACAAAGTGGGATTCAACCCAAACAACATCATATTTGACCCCAACATCCTGACCATTGGTACAGGCATGGAGGAACACAACCAGTATGCAATCAGCTTCATCACAGCCACTAAAATTATTAAGGAAACATTGCCAAGAGCCAGGGTGAGTGGAGGTCTGTCCAACCTGTCC
TTCTCTTTCCGAGGAATGGAGGTGATCAGAGAAGCTATGCACGGGGTGTTTCTGTACCATGCTATCAAGAACGGTATGGATATGGGAATAGTGAATGCAGGGAACCTGCCTGTTTATGACGACATCGACAAGGAACTGCTGATA------CTGTGTGAGAACCTCATCTGGAACAGAGAT
GGCGATGCTACGGAGAAACTGCTGGCCTATGCACAGAGCAACGCA---------------------------------------AAAGGAGGGAAGCAGATCATTCGGACAGAT---GAGTGGAGGGAAGGAAGTGTAGAGGAGCGGTTGGAGTACGCTCTGATTAAGGGAATAGAGAAA
TATGTGGTGGAGGATGTTGAAGAGTGTCGGGCTCAGGTTCACCGCTACACTCGACCCCTTCATATCATTGAGGGACCCCTGATGAACGGCATGAAGGCGGTGGGAGACTTGTTTGGAGCTGGAAAGATGTTCCTGCCACAGGTCATCAAGTCGGCTCGTGTTATGAAAAAGGCGGTTAGT
TATTTGATTCCTTTCATGGAGAAGGAGAGGCAGGAGATCATGGCTGCATCTGGGTCCTCTGATGAGACG------GATCCCTACCAAGGCACCATAGTGCTGGCTACAGTGAAGGGAGATGTCCACGATATTGGCAAAAACATTGTAGGCGTAGTGCTGGGTTGTAACAACTTCAGAGTG
ATCGACCTGGGTGTAATGGTTCCATGTGATCAGATCCTCAGAGCCGCCGTTACACAGAAA---GCA---GATGTCATTGGTCTGTCTGGTCTTATCACCCCTTCTCTGGATGAGATGATCTATGTGGCCAAAGAGATGGAGAGACTGGGAATGACCACACCACTGCTGATTGGAGGAGCC
ACCACATCAAAGGTACACACAGCAGTGAAGATTGCCCCTCGCTACAGCTGCCCCGTTATCCATGTTCTGGATGCTTCCAGGAGTGTGGTGGTG------TGTTCACAGTTGCTGGATGAAACGGCAAAGGAAGAGTACTTTGAGGAGCTGAAAGAGGAGTATGAGGAGATCAGACAAGAG
CACTATGATTCCCTGAAGGATCGCCGTTACCTGTCTCTGTCCCAGGCTAGAGAGAAGGCATTAAAGATAGACTGGCACTCTCTGCCCAAGCCAGTTTGTCCTCAGTTCCTGGGCACCCGTGTGTTTGACTTGTACGATCTGAACAGCCTGCTGGACTTCATCGACTGGAAGCCGTTCTTT
GATGTGTGGCAGCTGAGAGGAAAATACCCCAACAGGGGATACCCGAAG------------------------ATCTTCAATGAC------------------------AAGACCGTTGGTTCAGAAGCTCGC------------------------------------------------
------------------AAACTCTTTGATGATGCCCAGCAGCTGATCCACCAGATGATTGACGACTGCAGAGTGAAGGGGCGGGGCCTGGTGGGATTCTGGCGTGCCCAGAGTAACGGTGACGACATCAGGGTGTACAAAGATGACGTCGCGGTGGACGGGGACACAGAACCCATCGCC
ACGTTCCACGGCTTACGGCAGCAG---GTGGAGAAGGATGGCTCCTCCTCCGAGCCCTACCTGTGTGTGTCTGACTTTGTGGCCCCTGTAGACAGCGGTGTGGCAGACTACATTGGATTGTTTGCTGTGGGTGTGTTTGGAGCTGAAGAGCTGAGTCAGCAGTTTCAAGCTCAGGGTGAT
GACTATAATAGCATCATGGTCAAAGCTCTGGCCGATCGACTAGCTGAGGCATTTGCTGAAGAGCTCCATGCTCGTGTGCGCAAGGAGCTGTGGGGCTACAGCACTGATGAGGCTCTGCATACCTTGGATCTCCACAGAGTTCGATACAAAGGAATCAGACCGGCAGCTGGCTACCCCAGC
CAGCCCGACCACACAGAGAAGACTATCATGTGGAGCCTGGCAAATATCCAGGAGAAAACT---GGCATTGGTCTGACGGAGTCCCTGGCCATGACACCTGCCGCCTCTGTGTCTGGACTTTACTTCTCCAACCCTCAGGCTTCATACTTTGCTGTTGGAAAGATCACCAAGGAGCAGGTG
GAGGACTATGCCAGCAGGAAAGAGATGAATGTGGAGGAGGTGGAGAGATGGCTCGCTCCCATCCTGGGTTATGACAATGAA
>ENSTNIP00000008411_TNIG
---------------------AAT---------------------CCT------CGTAATGTTGCGTCAGTGGAACCGAGCGAATGTCCCCTGGAGCCGGAGCTCCGCGGCATACTGGAGCGGAGGATCATGATTCTCGACGGCGGCATGGGAACCATGATTCAGCAGCATAAGCTCGAG
GAGTGCAACTTCAGAGGGGATGAATTTAAAGACCATCCCCAGCCTCTGATGGGAAACAATGACCTTCTGAGCCTCACATGTCCAGATATTGTGTACAAGATTCACAAGGATTACCTTTTGGCTGGAGCAGACATCATAGAGACCAACACTTTCAGTGGGACCTCCGTCGCACAAGCAGAT
TATGGTTTGGAGCACATGGCTTACCGCCTCAACAAAGCCTCCGCCGAGTTGGCGAGGAAGGCAGCTGATGACGTTACCAGTTCAACAGGTGTCAAACGCTATGTGGCTGGAGCACTGGGACCTACCAATAAGACATTATCTGTGTCCCCCTCTGTGGAAAAACCTCATTTCAGAAACATC
ACATTTGATGCCCTTGTGGAAGCCTACACAGAACAGGTCAAAGGTTTACTAGATGGGGGTGTAGACATCCTTCTGGTAGAAACCATCTTTGACACGGCCAACGCTAAGGCCGCTTTGTTTGCTATTGACCTTCTGTTTGAAAAGAGCTACAGCCGGAAGCCAATATTTATATCTGGGACA
GTTGTCGATCGGAGTGGGAGAACCCTGTCTGGTCAAACAGTGGAAGCCTTTGTTGTCAGCGTGTCGCATGCGAAACCTCTATGTATTGGTCTGAACTGTGCTTTGGGGGCGACCGAGATGAGGCCCTTCATCGAGGCTATTGGAAAATGCACCACAGCGTTTGTTATCTGTTACCCCAAT
GCAGGTAACCCACATTTATTCAATCAGTATTTGTCTGATACCGTTAGACCTACTCATATTTCCTTTAATGCAAAAGAATTTTCTGTTGATGGACTTGTAAACATTGTCGGAGGCTGTTGCGGCACCACTCCAGAACACATCAGAGCTCTCTGTGAAGCAGTCAAGATGTGCCAGCCAAGA
GTTGCTCCAGCTGAAATGTATAAAGACTATATGATGCTGTCAGGT---TTGGAGCCGTTTAAGGTCGGTCCTTACACCAACTTTGTAAACATTGGGGAGCGTTGCAACGTGGCAGGCTCTCGCAAGTTTGCCAAGCTGATTACGTCTGGATTATATGAGGTGAGACTGGCT---TCCCGT
AATCATTTTAGTCGTCCTTCAATGTTATTG------------TTTGACTCTGACCTGATTAATGGC---TGTCTTTTTTTTTTTCGGTCCTGTTTCTACTCTGAGAAAACAAGTGAGATTAGGAAAGTTCCTCTGTGCATTGACTCATCCAACTTCTCTGTCATCGAGGCTGGTTTGAAG
TGTTGTCAGGGGAAGTGTATTGTTAACAGCATCAGTCTGAAGGAAGGAGAATCTGACTTTCTGGATAAGGCAGCTTCTGTGAAACGCTATGGAGCTGCAGTGGTGGTCATGGCCTTTGATGAGCACGGACAGGCTACAGACACGGACCGTAAAGTGGAGATCTGCACTCGGGCCTATCAA
CTGCTACTCACCAAAGTGGGATTTAAACCCAATGACATCATTTTTGATCCAAATATCCTCACCATTGGCACAGGCATTGAGGAGCACAGTGAATATGCCATCAACTTCATCAAGGCTACTAAATTAATCAAGGAGACATTGCCAGGGGCCCGTGTGAGTGGTGGTCTTTCCAACCTGTCC
TTCTCCTTCAGAGGGATGGAAGTCATCAGAGAAGCCATGCATGGGGTTTTTCTCTACCACGCTATTAAATCATCAGTGCAAATTAATCTGATGACAATGCAAAGAATAAAGATGTATAGGCCAGAACAGAAAAAAATCCTTGAAAAGAATAAATGCAAAAAC------------------
---------------------------TGGCAAAAAGGCATCGTTGTCAGCATAATCCTCAAGGAAAAAGCTGTTTTTATGTCTACTGGAGGGACTCAGATTCTAGCCACACCTTTGATGTGGAGGAGCCGGTGTATGTCGGCCTTCCTGCTAAAGGTTTATTCTCAGGGAGTGGATAAG
TACGTGGTCGAGGACGTTAAAAAGTGCCAGGCTCAGGTTGACCGCTACACACGACCCATTCACATCATCGAGGGGCCTTTAATGAGCGGTATGAAGATTGTAGGGGACCTGTTTGGACCTGGCAAAATGTTTCTGCCCAAAGTCATCAAGTCAGCCCGTGTTATGAAGAAGGCGGTGGGA
TACTTGATTCCATTTATGGAGAAGGAGAGGGAGGACATGATG------ACCTGGTCAGTCGCTCTCATGTATGAGGATCCATATATGGGCACCATTGTTCTGGCAACAGTAAAGGGAGATGTTCATGACATTGGAAAGAACATTGTTGGGGTGGTACTAAGTTGTAACAACTTCAGAGTG
ATTGACCTCGGCGTGATGGTTCCTTGTGATAAGATCCTCAAAGAGGCCATCATACACAAT---GCAGAAGATATCATTGGTCTATCTGGCCTCATCACCCCATCTCTGGATGAAATGATCCATGTTGCCAAAGAGATGGAGAGACTGAGGATGACAATACCACTGCTAATTGGAGGAGCT
ACTACATCAAAGACTCACACGGCCGTGAAAATTGCTCCAAGATACGCTGCACCTGTTATCCATGTTTTAGATGCCTCTAGAAGTGTGGTAGTG------TGCTCCCAGCTTCTTGATGAGATGGGGAAGGAGGATTACTTTGAGGATGTAAAACAAGACTATGAAGAAGTCAGGCAAGAA
CACTATGACTCCCTAAAGGTGAGA------------------------------------------------------------------------------------------------------------------------------------------------------------
---------------------------CCTGTCTGCAGTTCAGACAGAAAACCGAAAGGGGTCACATTCTGTACATTGAACGACTGTGTAATTTTTGGCCTCAGGCTCGTCACTATCTGCCTCTTAGCAAAGCCAGAGAGAAGGCTATACAAAATGACTAGCTGTCTGTGGCCAGGCCAA
TTTTTTTCTACGATGACGCAGATGTCAGAAGATATGCAT---------------------------------------------------------------------------------AATGATATTTGTCTTTAT------------------------------------------
------------------------------------------------------------------------------------------------------------------------------------------------------------------------------------
GACTATCGTAGCATCATGGTGAAAGCCCTAGCGGACCGACTTGCTGAGGCATTTGCGGAGGAGCTTCATGCTCGTGTGCGGAAGGAGTTTTGGGCCTACAGCACCACCGAAACCCTTCAGACCTCGGACCTCCACCAGGTTCGATACCAGGGGATCAGACCTGCACCTGGATACCCGAGC
CAGCCTGACCACACAGAGAAGACCACCATGTGGAGCCTTGCTGGGATACAGGAGAAGACC---GGCATCGGTCTGACGGAATCGTTTGCCATGACTCCTGCCGCTTCAGTGTCTGGCCTTTACTTTTCCAGTCCTCAAGCTACATATTTTGCTGTGGGAAAGATCACCAAGGAACAGGTT
GATGACTACTCTAGGAGGAAAGCTATGAAGGTAGAGGAGGTGGAAAGGTGGCTGGCTCCCATTTTGGGTTATGATGCTGAA
>anchovy.26091_ANCH
------------------------------------------------------------------------------------------------------------------------------------------------------------------------------------
------------------------------------------------------------------------------------------------------------------------------------------------------------------------------------
------------------------------------------------------------------------------------------------------------------------------------------------------------------------------------
------------------------------------------------------------------------------------------------------------------------------------------GAGGAACACTACGAGCGAAGACCTTTATTTATCTCTGGGACA
ATTGTGGACAAGAGTGGGCGTACTCTATCAGGTCAGACAGGAGAGGCCTTTGTCATCAGTGTCTCTCATGCAAAACCACTGTGCATTGGTTTAAACTGCGCCCTCGGAGCTACTGAGATGAGACCATTCATTGAAGCCATTGGGAAAAGCACCACTTCCTTCATCATTTGTTACCCCAAT
GCAGGGCTTCCCAATACCTTTGGGGATTAC---------GATGAAACTCCGAATCTAACAGCATCACATTTAAAGGCATTTGCTGATGATGGGCTTGTGAACATTGTTGGTGGTTGTTGTGGAACAACCCCCTCTCACATACGTGCCATTGCAGAGGGAGTGCAACACTGCAAACCAAGG
GTTCCTGCTGCAAATATATTTCAAGACTACATGCTGCTGTCCGGT---CTCGAGCCATTTCGAATCGGTCCATATACAAACTTTGTCAACATTGGTGAACGCTGCAATGTGGCTGGGTCGCGCAAGTTCGCCAAGCTGATCATGTCCAGTAACTATGAGGAAGCTTTGAGCGTCGCAAAA
GCTCAGGTGGAAATGGGAGCCCAGGTATTGGAC---ATCAACATGGATGAGGGCATGCTCGACGGC---CCAGCTGCCATGACTCGTTTCTGCAACCTCATTGCCTCAGAGCCCGATGTTGCCAAGGTCCCCTTGTGCATCGACTCCTCTAACTTTGCGGTGATCGAAGCCGGACTGAAA
TGCTGTCAAGGGAAGTGCATCGTCAACAGTTTGAGTTTGAAGGAGGGGGAGTCCGACTTTCTGCAAAAGGCCAACCTTGTACGGCGCTACGGTGCTGCAGTTGTTGTCATGGCATTCGATGAAGTGGGACAGGCGACTGAGACTGAGCGGAAAGTGGAGATATGCACGCGAGCATACAAT
CTCCTCGTCAGTAAAGTTGGCTTCAACCCCAATGACATCATCTTCGACCCCAATATCCTTACGATTGGCACAGGTATAGAAGAGCACAACGCGTATGCCATCAACTTCATGCAGGCCGCAAGATGCATCAAGGACACTCTCCCGGGTGCCAGGGTGAGTGGCGGCCTGTCCAACTTGTCT
TTTTCATTCAGAGGAATGGAAGTGATCAGAGAGGCCATGCATGGAGCATTCTTGTACTACGCCATCAAGGATGGGCTGGATATGGGAATTGTCAATGCTGGAAGTTTGCCTGTGTATGACGACATTGATAAGGAACTGTTGGAA------CTTTGTGAGAACCTCATTTGGAACCGTGAC
CCAAGCGCCACCGATAAACTGCTTGTTTATGCTCAAACTGCCACT---------------------------------------AAGGAAGGGAAGAATGTTGTGCAGATGGAT---GAGTGGAGAGAGGGGAGCGTTGAGGCCAGGCTGGAATATGCACTTATAAAGGGCATTGACAAA
TATGTTGTCGAGGATACGGAGGAGGCCCGGTCTAACACCCTGCGGTACCCTCGGCCTCTACACGTCATCGAGAGCCCGTTGATGAACGGCATGCAAGTTGTGGGTGACTTGTTTGGCGCTGGAAAGATGTTTCTGCCACAGGTAATAAAGTCAGCACGTGTGATGAAGAAAGCTGTCGGT
TATTTAATCCCCTTCATGGAGAAGGAGAGAGCGGAAATGCTCGCAGATTCATCT------GAGGAGACG------GATCCATATCAGGGCACTATTGTGCTTGCTACTGTGAAGGGAGATGTACATGACATTGGTAAAAACATTGTGGGAGTTGTGCTGGGATGTAACAATTTCAGGGTG
ATTGACCTGGGTGTTATGACTCCATGTGATAAAATCCTGAAGGAGGCAATAGAGAGAAAA---GCA---GACATCATTGGTCTGTCTGGGCTCATCACTCCCTCTCTAGAGGAAATGATTCATGTTGCCAAAGAGATGGAGAGGCTCGGCATGCACGTCCCTCTGCTGATCGGGGGCGCC
ACCACGTCCAAGACTCATACGGCGGTAAAAATAGCTCCATGTTACAGTTCTCCTGTGGTGCATGTTCTGGATGCATCGAGAAGCGTTGTTGTG------TGCAGTCAGCTTCTTGACGAGAATTTGAAGGAAGAGTTCTTTGAGGATGTCTCCGAAGAATATGAAGAGATCAGACAAGAG
CACTACGACTCACTGAAGGAACGGCGCTTCCTGTCCCTCACCCTGGCACGGGAGAAAGGCCTACACACTGACTGGCTGGCGGAGCCTAGACCTGTACGTCCACAGATTATTGGCACGCATGTTTATGACAGTTATGACCTGCACCAGCTGGAGAGCTACATTGACTGGAAGCCATTTTTT
GACATTTGGCAGCTGAGAGGAAAATACCCAAACAGAGGCTATCCCAAA------------------------ATTTTCAAGGAC------------------------AAAACCGTAGGTGAGGAGGCTAAG------------------------------------------------
------------------AGAGTATTCAGCGATGCCCAGGATATGCTACACAAGCTGTTAAATGACCAAAGGCTTTGGGGAAGAGGATTAGTAGGTTTTTGGCCCGCGCAGAGTGTGGGGGATGACATTCACGTCTATGCAGAGGACGCCTGCCCACACAGC---AGCCAGCCCATTGCC
ATCTTCCACGGGCTGCGGCAACAG---GTGGAGAAAACTTCAAAATCTGCAGATCCTTACCTTTGCCTGTCTGACTTCATTGCACCCAAAGACAGTGGTGTTTGTGACTACATTGGACTCTTTGCTGTGGCTTGCTTTGGTGCTGAAGAACTCAGTCAAGAGTTTGAGAACCAAGGAGAT
GACTACAATAGCATTATGGTGAAGGCGCTAGCCGATCGACTTGCTGAGGCTTTTGCCGAAGAACTTCATGCAAGAGTGCGTAAAGACTTATGGGGATACTCCACTGAAGAAGATCTCCAGGCTGCCGACATGCACAGGATACGTTACTCTGGCATCCGCCCGGCCTCAGGTTATCCCAGC
CAACCAGACCACACAGAGAAGATCACCATGTGGAGCCTGGCTGATATCCAGAAGAAGACG---GGCATTGGACTGACTGAGTCTCTAGCAATGACCCCAGCTGCTGCTGTCTCAGGGCTGTATTTCTCGAATCCAAAGTCCAGCTACTTTTCTGTGGGAAAAATCACCAAAGAGCAGACT
GAAGACTATGCCAAGAGAAAAGGGATGGCTGTTGCTGAAGTGGAGCGTTGGTTGGCACCAATCATTGGCTACGATGCTGAG
>ENSTRUP00000020403_TRUB
ATGATTTCAACAAACACAAGCCTC---------------------CCA------AACTCTGCAGGAGCAGCGAATCCCACCGACTGTCCGCTGGAGACAGAACTCCGGGAGATACTTCAGCAGAGGATCGTGATCCTGGATGGTGGGATGGGAACCATGATCCAGCAGCAAAAGCTCGAG
GAGTGCGACTTCAGAGGGGATGTATTCAAAGACCACCCTCATCCTCTGATGGGAAACAATGACCTCCTGAGCCTCACACGTCCAGATATTGTGTACAAAATACACAAGGACTACCTGCTGGCAGGTGCAGACATCATAGAGACCAACACCTTCAGTGGAACCTCTGTCGCCCAGGCAGAT
TATGGATTGGAGCACATGGCTTATCGCTTAAACAGAGCATCTGCTGAGTTGGCAAGGAAGGCAGCTGATGATGTGACCAGCCAAACAGGTGTTAAACGCTATGTGGCTGGAGCACTGGGCCCTACCAATAAGACACTATCTGTGTCTCCCTCTGTGGAAAGACCTCACTTCAGGAACATC
ACATTTGATGCCCTTGTAGAAGCCTACACAGAACAGGTCAGAGGTTTAATGGATGGAGGTGTGGACATCCTTCTTGTAGAAACCATCTTTGACACTGCCAATGCTAAGGCTGCCTTGTTTGCCATTGACCTTCTGTTCGAAAAGAGCTACAAACGGAAGCCAATATTTATATCAGGGACA
GTTGTTGACCGGAGTGGAAGAACCCTGTCTGGTCAGACAGTCGAAGCATTCGTTGTAAGCGTGTCACATGCTAACCCTCTATGCATTGGTCTGAACTGTGCTTTGGGGGCGACAGAGATGAGGCCCTTCATCGAGGCTATTGGAAAATGCACAACAGCTTTTGTTATCTGTTACCCCAAT
GCAGGTCTTCCCAACACATTTGGAGAATAT---------GATGAATCTCCAGAAGTAACTGCGTCAAATTTAAAGGAATTTTCCATAGATGGGCTCGTAAATGTTGTAGGAGGCTGTTGTGGCACTACTCCTGAACATATCAGAGCTCTATGTGAAGCCGTCAGGATGTGCCAGCCAAGA
GTTCCTCCATCTGATGTCTATCAAGATTATTTGATGCTGTCAGGT---TTGGAGCCATTTAAAATCGGTCCTTACACCAACTTTGTTAACATTGGAGAACGTTGTAATGTGGCAGGCTCACGCAAGTTTGCCAAGCTGATCACCTCTGGATTATGTGAGGAGGCTCTTAGCATTGCTAAA
GCCCAGGTTGAAATGGGGGCCCAGATCTTGGAC---ATAAACATGGATGAGGGGATGCTGGATGGG---GTAACAGCTATGGCCCAGTTTTGTAACTTGATTGCTTCAGATCCAGATATTGCACGGGTTCCTCTGTGTATCGACTCATCTAACTTCTCTGTAATCGAGGCCGGTTTGAAG
TGCTGTCAAGGGAAATGTATTGTTAACAGTATCAGTCTGAAGGAAGGAGAAACTGACTTCCTGAACAAAGCAGCCTGTGTGAAGCGCTACGGAGCAGCAGTGGTGGTCATGGCCTTTGATGAGCAAGGACAGGCTACAGATACTGACCGTAAAGTGGAGATCTGCACACGAGCCTATCAA
CTGCTGCTTACCAAAGTGGGATTTAAACCCAACGACATCATCTTTGATCCAAATATCCTCACTATTGGCACAGGCATTGATGAGCATAGTGAATATGCCATCAACTTCATCAAAGCTACTGAACTCATCAAGGGGACATTGCCAGGGACCCGGGTGAGTGGTGGTCTCTCCAACCTGTCC
TTCTCCTTCAGAGGGATGGAGGTAATCAGAGAAGCCATGCATGGAGTTTTTCTCTACCACGCTATTAAGGTTGGAATGGATATGGGGATAGTGAATGCTGGAAACCTGCCAGTATATGATGACATCGATAAAGAGCTGATGCTG------CTGTGTGAAAATCTAATTTGGAGCAGAGAC
TCCGACGCGACAGAAAATCTACTAGCCTATGCTCAGAACATTGTA---------------------------------------AAGCGTGGAAAGAAGATTGATCACACAGAG---GAATGGAGAGAAGGAAGTGTGGAGGAACGGCTTGAGTATGCTCTTGTAAAGGGAGTAGATAAA
TATGTGATAGATGATGTTAAAGAATGCCAGGCTCAGGTTGACCACTACACACGGCCCATTCACATCATTGAGGGCCCATTAATGAATGGTATGAAGATAGTGGGGGACCTGTTTGGAGCTGGCAAGATGTTCCTGCCACAGGTCATCAAGTCAGCTCGTGTTATGAAGAAGGCAGTGGGA
TATTTGATCCCTTTTATGGAAAAGGAGAGACAGGAAATGATG------TCAGAATCATCTCAGGACCTG------GATCCATATATGGGTACCATCATTCTGGCTACAGTGAAGGGGGATGTTCATGATATTGGAAAGAACATTGTCGGTGTGGTGCTAAGTTGTAACAACTTCAGAGTG
ATTGACCTTGGTGTGATGGTTCCTTGTGATAAGATCCTCAAAGAGGCCATCGTACACAAT---GCA---GATATCATTGGTCTCTCTGGCCTAATCACCCCGTCTCTAGAAGAAATGATTTATGTTGCCAAAGAGATGGAGAGACTGAGGATGACAATACCACTGCTAATCGGAGGAGCC
ACCACATCAAAGACTCATACAGCAGTGAAAATTGCTCCAAGATACGCGGCCCCTGTTATCCATGTCTTGGATGCCTCTAGAAGTGTGGTTGTGATCAAGTGCTCTCAACTCCTTGACGAGATGGGAAAAGAGGATTACTTTGAGGAGCTAAAACAAGATTATGAAGAAGTCAGACAAGAA
CACTATGACTCCCTGAAGGCTCGTCATTATCTGCCTCTTAGCAAAGCCAGAGAGAAGGCGTTACATATCGATTGGCTGTCTGTGGCGAGGCCAATTCCTCCTCAGTTTTTGGGCACTCGTGCGTTTGAATGTTATGACCTAAACAGGCTGTTGGACTTCATTGACTGGAAGCCTTTCTTT
GATGTGTGGCAGCTGAGGGGCAAATACCCTAACAGAAGCTATCCCAGG------------------------ATCTTCAATGAC------------------------AAGACTATTGGTATGGAGGCAAAA------------------------------------------------
------------------CAGGTCTTTGAAGATGTGCAGCGGCTACTCAAAATTATCATCAGCAGTGGCAGTTTAAAGGCCCATGGGCTGGTGGGCTTCTGGCATGCACAGAGCAGTGGCGACGACATCGATGTGTACAAAGAGGATGTTTCTGTGTTCAGAGACACCAAGCCCATTGCC
ACATTCCATTGCTTACGACAGCAG---TTGGAGAAGGACAGCTCTGTTTCAGAACCATACCTATGTCTGTCTGACTTCATTGCGCCTGTGGACAGTGGAGTGCCAGATTACATTGGCCTGTTTGCTGTGGGCATATTTGGAGCTGAGGAGCTGAGTCAGCAGTTTCAAACTCAGGGAGAT
GACTATCGTAACATCATGGTAAAAGCCCTAGCAGACCGACTTGCTGAGGCATTTGCTGAGGAGCTTCATGCTCGTGTGCGGAAGGAGTTCTGGGGCTACAACACTACTGAAACCCTTCAGGCCTCAGACCTCCACCACGTTCGATACCAAGGGATCAGACCTGCTCCTGGATATCCAAGC
CAGCCT---CATACAGAAAAGACCACCATGTGGAGCCTTGCTGAGATACAGGAGAAGACT---GGCATTGGTTTGACAGAGTCTTTTGCCATGACACCTGCTGCTTCAGTGTCTGGGCTTTACTTTTCCAATCCTCAATCTACATATTTTGCTGTGGGAAAGATCACAAAGGAACAGGTG
GATGACTACTCCAAGAGGAAGAATATGAAGGTGGAGGAGGCAGAGCGGTGGCTGGCTCCCATTTTGGGTTATGATACTGAG
>ENSDARP00000137634_DRER
ATGCCGCCAACG------ATCCAC---------------------CAG------AGTCCAGCCGGAAGAGCG------------TCGTCTCTCCGGCTGGAGCTGACCGAGCTCTTGCAGCAGAGGATTCTGGTTCTGGACGGAGGAATGGGAACCATGATCCAGCAGAGGCACCTAGAA
GAGGAAGAGTTCAGAGGTCAAGAGTTCAAAGATCATCCCAAGAGTCTGAAGGGCAACAATGACATCCTGAGCATCACTCAGCCCGACGTCATCTACAGCATCCACAAGGAGTATCTGGAGGCCGGGGCAGACATCATCGAGACCAACACCTTCAGCAGCACCAGCATCGCTCAGGCTGAC
TACGGCATGGAGGATCTGGCGTATCGGTTGAATAAAGCATCTGCTGAGGTCGCCAGAAGAGCAGCTGATGATGTCTCCGCACAGACAGGCTGTAAGAGGTTTGTTGCTGGAGCTCTGGGTCCCACTAATAAAACCCTGTCAGTGTCTCCGTCAGTGGAAAGACCAGACTACAGGAACATC
ACGTTTGATGAGCTGGTGGAGGCGTATGCGGAGCAGGTGAAGGGTCTGCTGGATGGAGGTGCTGATGTTCTGCTGGTTGAAACCATCTTTGATACGGCAAACGCAAAGGCGGCTTTATTTGCCATTGACCGGCTGTTTGAGGAGAGTTATGAAGCTCGACCTGTGCTTATCTCTGGCACT
ATAGTGGATAAGAGCGGCCGGACTCTGTCAGGTCAGACGGGTGAGGCGTTCGTCATCAGTGTGTCTCACACTCAGCCGCTGTGCATCGGTCTGAACTGTGCTCTGGGTGCGTCTGAGATGCGGCCGTTCATTGAAGCCATAGGAAAGAGCACCTCAGCCTTCGTCATCTGTTACCCAAAC
GCAGGTCTTCCTAACACATTCGGAGGTTAT---------GATGAGACTCCTGACGTGACGGCGGCTCATTTAAAGGAGTTTGCTGTGGACGGCTTGGTGAATATTGTTGGCGGCTGCTGTGGAACGACACCCGATCACATCCGGGCGATTGCTGAAAGTGTGCGTCATGTCAAACCCAGA
GTTCCTCCTACAGATGTTTACAGTGACTATATGCTGCTGTCAGGT---CTGGAGCCGTTCAGAATCGGCCCGTACACAAACTTTGTGAACATCGGCGAGCGATGTAACGTCGCAGGATCACGCAAGTTTGCCAAACTCATCATGGCGGGAAATTATGAGCCTGCAGAGCTGTTCTCATCT
GCAAACGCTGAGATCCGGATTCGCTTGTTGTCTCCTCTTAATAAAGACGCGGCTCTAGTTGCTGGTGATTCCGCTGCCATGAGCCGGTTCTGTAATCTGATCGCATCTGAACCCGACATCTGCAAGGTGCCGCTCTGCATCGACTCCTCAAACTTCTCGGTCATCGAGGCGGGTCTGAAG
TGCTGTCAGGGTAAATGCATCGTCAACAGCATCAGCCTGAAGGAGGGCGAGCAGGACTTCCTGCGCAGAGCCCGGCAGGTGCGTCGCTATGGCGCCGCAGTGGTCGTGATGGCGTTCGATGAGGATGGACAGGCGACAGAAACGGATCAGAAGGTGCAGATCTGTTCACGTGCGTATCAC
CTGCTGATTGATCAGGCGGGCTTTAACCCCAATGACATCATCTTTGACCCCAACATCCTGACCATTGGCACCGGCATGGAGGAGCACAGCATGTACGCCATCAACTTCATCAGAGCCACGCGCATCATAAAGGAGAGTTTGCCGGGTGCGAGGGTCAGTGGCGGCCTGTCCAACCTCTCC
TTCTCCTTCAGAGGAATGGAGGCCATCAGAGAGGCCATGCACGGAGCCTTCCTCTACCATGCCATCAAGGATGGCATGGACATGGGCATCGTGAATGCTGGGAATCTGCCAGTGTATGATGACATTGATAAAGAGCTGCTGCTG------CTGTGTGAGAACATCATCTGGAACCGAGAT
CCAGACGCCACTGAGAAACTGCTGCTGTACGCTCAGAATAACGCT---------------------------------------AAAGGAGGAAAGAAAGTGGTGCAGACGGAC---GAGTGGAGGACGGGGAGTGTGGAGGAGAGGCTGGAGTACGCGCTCGTCAAGGGTATAGAGAAG
TATGTGGTGGAGGACACGGAGGAGGCGCGTGCGCAGACGGAGCGATATCCCAGACCGCTGCACGTGATCGAGGGGCCGCTCATGAACGGCATGAAGACGGTTGGAGATCTGTTCGGAGCAGGGAAAATGTTTCTGCCGCAGGTGATTAAATCTGCCCGTGTGATGAAGAAAGCTGTCGGT
CATCTGATTCCCTTCATGGAGAAAGAGCGAGAGGAGATGATGGCCACATCCGGCTGTGTTGAGGAAGTG------GACCCATATCAGGGCACGGTTCTGTTGGCCACAGTGAAGGGAGACGTTCATGATATCGGCAAAAACATTGTGGGTGTTGTACTGGGATGCAACAACTTCAGGGTC
ATTGATCTGGGAGTGATGATTCCCTGTGACAGGATTCTGCGGGAAGCCATTCACAATAAA---GCA---GATATAATCGGCCTGTCAGGTCTCATCACGCCGTCTCTGGATGAGATGATTCATGTGGCTAAAGAGATGGAGCGTCTGGGCTTGAAGATTCCTCTGCTGATTGGTGGAGCC
ACAACCTCAAAGACTCACACAGCAGTGAAGATCGCACCGCGCTACAGCTCTCCTGTGGTTCATGTTCTGGATGCGTCCCGCAGTGTGGTCGTG------TGCTCCCAACTGCTGGATGAAGGTGTTCGTGACGATTACTTCGAGGAGGTCCAGGAAGAGTATGAAGACATTCGTCAGGAT
CACTATGATTCGCTGAAGGACAGACGCTTCCTGTCTCTGAGTCGAGCTCGAGAAAAGGGCCTTCATATAGACTGGCTCGCTCAACCTAAACCA---------------------------------------------------------------------------------------
------------------------------------------------------------------------------------------------------------------------------------------------------------------------------------
------------------------------------------------------------------------------------------------------------------------------------------------------------------------------------
------------------------------------------------------------------------------------------------------------------------------------------------------------------------------------
------------------------------------------------------------------------------------------------------------------------------------------------------------------------------------
------------------------------------------------------------------------------------------------------------------------------------------------------------------------------------
---------------------------------------------------------------------------------
>ENSGACP00000020223_GACU
------CTGATCAATGTGATTTCT---------------------CTT------TCGGTTCCAGGATGCCGT------------TGTCCATTAGAGTCCGAGCTGAGGGCGGTGCTGCAGCAAAGGATCATGGTCCTGGACGGCGGCATGGGAACCATGATCCAGCAGCATAAACTAGAA
GAGGAAGATTTCAGGAGCGAAGAATTTAAAGACCACCCTCTTCCACTGAAGGGCAACAATGACCTCCTGAGCCTCACACAGCCCAATATCATTTACAACATACACAAGGACTACCTGCTGGCCGGTGCGGACGTCATAGAGACCAACACGTTCAGCAGCACCTCTGTCGCCCAGGCGGAC
TACGGACTGGAACACATGGCGTATCGCCTCAACAGGGCGTCTGCGGAGCTGGCGAGGAGGGCGGCCGACGAAGTCACCAGACAGACTGGTTGTAAACGCTACGTGGCCGGTGCAGTGGGTCCCACCAACAAGACGCTGTCCGTGTCCCCGTCTGTGGAGAGGCCCGACTTCAGGAACATC
ACGTTTGACGAGCTGGTGGAATCCTACTCGGAGCAGGTCAGAGGGCTGTTGGACGGAGGAGCGGACATCCTTCTGGTTGAAACCATCTTTGATACTGCCAACGCCAAGGCCGCCTTGTTTGCCATCGACCTGCTGTTCCAGAAGAGCTACGAAAGGAAACCTATATTTATCTCGGGGACC
ATCGTGGACCGGAGTGGACGCACTCTGTCCGGCCAGACGGGAGAAGCCTTTGTAGTGAGCGTTTCCCACATGAATCCTCTATGCATTGGTCTGAACTGCGCTTTGGGGGCAATAGAGATGAGGCCGTTCATTGAAGCCATCGGAAAAAGCACCACGGCTTTCATTATCTGTTATCCCAAC
GCAGGTCTTCCCAACACATTCGGCGGGTAC---------GACGAAACTCCAGAAGTAACAGCCTCCAATTTAAAGGAGTTTGCTACGGATGGACTGGTGAATATTGTTGGGGGCTGCTGTGGGACCACTCCTGGGCACATCAGAGCCATTGCTGAAGGAGTCAAACACTGTCAACCAAGA
GTTCCTGCTGCAGATATTTATCAAGACTACATGCTGCTGTCGGGT---TTGGAGCCGTTCAGGATTGGCCCGTACACCAACTTCGTTAACATCGGCGAGCGCTGCAATGTGGCCGGTTCACGCAAGTTTGCCAAGTTGATCATGGCAGGAAACTACGAGGAGGCTCTAAGCATTGCCAAG
GCCCAGGTGGAGATGGGAGCCCAGGTGCTGGAC---ATAAACATGGACGAAGGGATGCTGGAGGGG---CCCTCGGCGATGGCCCGGTTTTGTAACTTAATTGCTTCTGAGCCGGACATCGCTCGGGTTCCTCTGTGTATCGACTCGTCTAACTTCTCAGTGATCGAGGCCGGGTTGAAA
TGCTGTCAGGGGAAGTGTATAGTCAACAGTATCAGCCTGAAGGAAGGGGAGGAGGAGTTCCTGCACAGGGCCGCCACTGTGAAGCGCTACGGAGCTGCTGTGGTGGTCATGGCCTTCGATGAGGAGGGACAGGCCGCCGATACAGACCGCAAAGTGGAGATCTGCACCCGGGCGTACCAG
TTGCTAGTCAACAAAGTTGGATTTGACCCCAACGACATCATTTTTGACCCCAACATCCTCACCATCGGTACGGGCATGGAGGAACATAACGACTACGCCATCTACTTCATCCGAGCCACCAAAGTTATCAAGGAGAAATTACCAAAGGCGAGGGTGAGTGGAGGTCTGTCCAACCTGTCC
TTCTCCTTCAGAGGAATGGAGGCCATCAGAGAAGCAATGCACGGAGCGTTTCTCTACCACGCCATCAAGGATGGAATGGACATGGGCATCGTGAATGCTGGGAACCTTCCGGTCTACGACGACATCGATAAAGAGCTGCTGTCA------CTGTGTGAAAACCTCATCTGGAACAAAGAC
GCCGAGGCTACTGAGAAACTACTGGCCTACGCGCAGAATCACGTG---------------------------------------AAAGGAGCCAAGAAGGTGGTTCAGACAGAC---GAATGGAGAGAAGGGGACGTAGAGGAGAGGTTGGAGTACGCTCTCATCAAGGGAATCGACAAG
TATGTGGTGGAGGACGTGGAGGAGTGTAAGGCTCAGGTGGAGCGCTACACTCGACCCCTCCACATCATCGAGGGCCCCCTGATGAACGGCATGAAGGTGGTGGGGGACCTCTTCGGGGCTGGCAAGATGTTCCTTCCACAGGTGATCAAGTCGGCTCGTGTAATGAAGAAGGCGGTGGGC
TATCTGATTCCTTTCATGGAGAAGGAGAGGGAGGAGATGATGGCCCTGTCGGGGTCGACTGAGGAAATG------GATCCCTACCAGGGCACCATAGTCCTGGCTACAGTGAAGGGGGACGTCCACGATATCGGCAAGAACATTGTGGGCGTGGTGCTCGGTTGCAACAACTTCAGAGTG
ATCGACCTGGGTGTGATGGTTCCCTGTGATCGGATCCTCAGAGAGGCCATTACACATAAA---GCA---GATATCATCGGCCTGTCGGGTCTCATCACCCCCTCTCTGGATGAGATGATCTACGTTGCCAAAGAGATGGAGAGACTGGGAATGACAACGCCGCTGCTGATTGGAGGAGCC
ACTACATCAAAGATGCACACGGCAGTGAAGATCGCCCCTCGCTACACTTCTCCTGCCATCCATGTTCTGGACGCCTCCAGGAGCGTGGTGGTG------TGCTCACAACTCCTGGACGAGGCCATGAGGGACGAGTACTTTGAGGACCTGAAGGAGGAGTATGAGGAGATCAGGCAGGAG
CACTACGACTCCCTGAAGGATCGTAGGTATCTGTCTCTTTCCCAGGCCAGAGCCAAGGCTTTACATATCGACTGGCTGTCTCCGCCACCACCAGTGCGTCCTCAGTTCCTGGGCACCCGTGTGTTTGAGTGCTACGACCTGCACAGCCTGCTGGCCTTTATCGACTGGAAGCCTTTCTTT
GACGTGTGGCAGCTGAGGGGAAAATACCCCAACAGAGGTTACCCCAAG------------------------ATCTTTAAGGAC------------------------AAGACCGTTGGTGCGGAGGCTCGC------------------------------------------------
------------------CGAGTCTTTGATGAGGCCCAGCAGATGCTCAACCAGATGATTGACAGCGGTAGTCTGACTGGGCGGGGCCTGGTGGGGTTCTGGCGTGCCCAGAGTGATGGCGACGACGTCCGCGTCTATGAAGGCGATGCCGCGGTACACCCGGACACCGAGCCAATCGCC
ACATTCCACGGATTACGGCAACAACAGGCGGAGAAGGACAGCTCCAGTTCAGAGCCCTACCTCTGTGTGTCTGACTTTGTTGCCCCCGCCGACAGCGGCGTGACGGACTACGTCGGCGTGTTCGCTGTGGGCGTGTTTGGAGCCGAGGAGCTGAGTCAGCAGTTCCTGGCTAAGGGAGAT
GACTACAGCAGCATCATGGTCAAAGCCCTGGCTGACCGGTTGGCTGAGGCCTTTGCCGAGGAGCTCCATGCTCGCGTGCGTAAGGAGCTGTGGGGCTACAGCACTGACGAGGCGCTGCAGGCCTCCGACCTCCACAGAATTCGATACCAGGGCATCCGACCAGCGGCCGGTTACCCCAGT
CAGCCCGACCACACAGAGAAGAGCACCATGTGGAGCCTGGCCGGGATCCAGGAGAAGACCGTAGGTATTTATCTCACAGAGTCACTGGCCATGATGCCTGCGGCCTCGGTGTCTGGACTTTATTTCTCCCACCCTCAGGCCTCGTACTTCGCCGTGGGCAAGATAACCAAGGAACAGGTG
GAGGACTACGCCGCAAGGAAAGGGTTGGGGGTGGAGGAGGCGGAGAGGTGGCTGGCCCCCATCCTGGGCTACGACAGCGAG
>ENSXMAP00000014348_XMAC
---------------------CAGAGCCCTAAATTGAACAATCCACCA------TCGTCTCCAGGCTGCAGC------------TCTGCAGTGGAGTCAGAGCTGCGAGTTTTGCTGCAGCAAAGGATTGTGGTCCTAGATGGTGCAATGGGAACGATGATCCAACAAGAGAAGCTGGAG
GAGGAAGATTTCAGGGGAGAAGAGTTTAAGGAGCATCCTCTACCTCTGAAGGGCAACAATGACCTCCTGAGCATCACACAGCCAGCCATCATTTATAACATACACAAGGAGTACCTGCAGGCCGGAGCTGACATCATTGAGACCAACACGTTCAGCAGCACATCTATCGCCCAGGCAGAT
TATGGACTGGAACAGCTGGCCTATCGCCTCAACAGGGCGTCAGCAGAGCTGGCCAGGAAGGCAGCCGATGATGTCACCAAACAGTCTGGTAGGAAACGCTACGTGGCCGGGGCGCTGGGCCCCACCAATAAAACCCTCTCCGTGTCGCCGTCTGTGGAGAAACCGGATTTCAGGAACATA
ACGTTTGATGAGCTGGTGGCGGCTTACACAGAGCAGGCTCGAGGTCTGCTGGACGGCGGAGCAGACATCCTTCTGGTGGAGACCATCTTTGACACGGCCAACTCCAAGGCTGCTCTGTTTGCCATTGACCTTCTCTTTGAAAAGTCCTATGAAAGGAAGCCCATATTTATCTCAGGAACC
ATTGTGGACCGGAGCGGCCGGACGCTGTCCGGTCAGACGGGCGAGGCATTCATAGTCAGTGTGTCCCATGTGAAGCCGCTGTGTATTGGTCTGAACTGTGCGTTGGGGGCAACAGAAATGAGGCCATTTATTGAGGCGATTGGGAAAAGCACAACAGCTTTCATCATCTGTTATCCTAAT
GCAGGGCTTCCCAACACGTTTGGAGGATAT---------GATGAAACACCTCAAGTTACAGCCTCCAGTCTGCAGGAGTTTGCAGTGGATGGACTGGTGAACATAGTGGGGGGATGCTGTGGGACCACCCCGTCACACATCAGAGCCATAGCCGAGGCAGTTAAGCAGTGCCAGCCAAGA
GTTCCTGCTGCTGATACCTTTAAAGACTATTTGCTTCTCTCAGGT---TTGGAGCCCTTTCGGATTGGCCCATACACCAACTTTGTGAACATTGGCGAGCGCTGCAACGTGGCTGGGTCACGCAAGTTTGCCAAACTGATCATGGCTGGACAATATGAGGAAGCTCTGAGCATTGCCAAG
GCCCAGGTGGAGATGGGAGCCCAGGTCCTGGAC---ATCAACATGGATGAGGGCATGCTGGACGGT---CCGGCTGCCATGGCTCGCTTTTGTAACTTTGTAGCCTCTGAGCCTGATATTGCACGGGTTCCTCTGTGCATCGACTCGTCCAACTTCTCAGTGATTGAGGCTGGGCTGAAG
TGCTGTCAGGGCAAGTGCGTGGTGAACAGCATCAGCCTGAAGGAGGGGGAGCAGGACTTCCTGCTCAGAGCTGCCACTGTGAAGCGCTATGGAGCTGCTGTGGTGGTCATGGCTTTTGATGAGGAGGGACAGGCCACAGACACGGAGCGGAAGGTGGAGATCTGCACCCGGGCCTACAAC
CTGCTGGTCAGTAAGGTCGGCTTTGATCCTAACGACATCATCTTTGACCCCAACATCCTCACCATTGGCACTGGCATGGAGGAACACAGTGACTACGCTGTGAACTTCATCAGGGCCACTAAGCTTATCAAGGAGACCCTACCAGGAGCCAGGGTCAGTGGAGGCTTGTCCAACCTCTCC
TTCTCCTTCAGGGGTATGGAGGCTATTAGAGAAGCTATGCATGGAGCATTTCTCTATCATGCCATCAAGGATGGGATGGATATGGGCATTGTAAATGCCGGGAACCTTCCTGTTTATGATGACATTGATAAGAAGCTGCTGTTG------CTGTGTGAGAGCCTCATCTGGAACAGAGAT
GCTGACGCTACAGAAAAGCTGCTGGCCTACGCTCAGAATAAAGGG---------------------------------------AAAGGAGGGAAGAAGGTGGTTCAGACAGAC---GAATGGAGGAAAGCATGTGTAGAAGAAAGGCTGGAATATGCTCTCATCAAGGGCATAGAGAAG
TATGTGGTGGAGGACGTGGAGGAGTGCCGGGCTCAGGTAGAGCGCTACAGGAGACCCCTTCACATCATCGAGGGGCCCCTGATGAACGGCATGAAGGTGGTGGGGGACTTGTTTGGAGCTGGGAAGATGTTTCTGCCACAGGTAATCAAGTCGGCTCGTGTCATGAAGAAGGCAGTCGGT
TTTCTGATTCCCTTCATGGAGAAGGAGAGAGAGGAGATGATGGCAGCATCAGGATCAGCAGAGGAGACG------GATCCCTATCAAGGCACCATAGTTCTGGCTACAGTAAAAGGAGACGTTCATGATATCGGCAAGAACATTGTGGCCGTGGTCCTGGGTTGTAACAACTTTAGGGTG
ATCGACCTGGGTGTCATGGTGACCTGTGATCGTATTCTCAGAGAGGCCGTAACACAGAAAGCTGCA---GATGTCATTGGTTTGTCAGGCCTCATCACTCCCTCTCTGGAGGAGATGATTTATGTGGCGAAAGAAATGGAGAGACTTGGAATGACAACGCCTTTGCTGATTGGAGGAGCT
ACTACATCAAAGACACACACTGCCGTGAAGATTGCACCCTGCTACAGTTCTCCTGTAGTTCATGTCCTTGACGCCTCCAGGAGTGTGGTGGTG------TGCTCCCAGCTGCTAGATGAGGATATGAGGGAGGAATATTGGGAGGATGTGAAGGAGGAGTATGAGGAGGTCAGACAGGAG
CACTACGACTCCCTGAAGGACCGTCGGTATCTTTCTCTGTCTGAGGCCAGACAGAAGGCTTTGCATGTCGACTGGTTCTCTGAGCCTCGGCCAGTGCGCCCTCAGTTCTTGGGAACTCGTGTGTTTGATAGTTACGATCTGAACAGTCTGCTGCACTTCATCGACTGGAAACCCTTCTTT
GATGTGTGGCAGCTTAGAGGGAAATACCCCAACAGAGGATACCCCAAG------------------------ATCTTCAATGAC------------------------AAAACTGTTGGTGCGGAGGCTCGC------------------------------------------------
------------------AGAGTCTTCCATGACGCCCAGTTACTGCTCCATCAGATGATCGACAGCAGCAGTCTGAAGGGGCGGGGCCTGGTGGGCTTCTGGCGAGCTCAGGGTATGGGTGATGACATCAACGTGTATAAAGATGATGTCACAGTTCACAGAGACACAAAGCCAGTCGCC
ACATTTCATGGCTTACGGCAGCAG---GCGGAGAAAGACAGCTCCAGCTCAGAGCCCTTCCTGTGTGTTTCTGATTTTGTGGCTCCTGTGGACAGCGGCGTTCCTGACTACATTGGGCTGTTTGCAGTAGGTGTATTTGGAGCAGAGGAGCTCAGTCAGCGGTTCCAGACCCAGGGAGAC
GACTACAACAGCATCATGGTCAAAGCTCTGGCTGATCGCCTCGCTGAGGCATTTGCTGAGGAGCTCCATGTGCGTGTGCGTAAGGAGCTGTGGGGCTACAGCTCTGACGAGGCTCTGCAGGCCTCAGACCTGCACAGAGTCCGCTACCAAGGAATCAGGCCTGCAGCCGGATACCCCAGC
CAGCCTGACCACACGGAGAAACTCACCATGTGGAGGCTGGCTGCTGTTCTGGAGGAGACA---GGAATTGACCTGACAGAGTCTCTGGCCATGACACCAGCTGCCTCGGTCTCTGGACTTTACTTCTCACACCCTCAGGCTTCGTACTTCGCTGTGGGAAAAATCACCAAGGAACAGGTG
GAGGACTACGGCAAGAGGAAGGGGATGAGTACAGAGGAGGTGGAGAGATGGTTGGCTCCCATCCTTGGCTATGAACAGGAG
