# Supplementary material for: Global expression pattern of genes containing positively selected sites in European anchovy (Engraulis encrasicolus L.) may shed light on teleost reproduction
Source: PLoS One. 2023 Aug 11;18(8):e0289940. doi: 10.1371/journal.pone.0289940 (PMC10420382; doi:10.1371/journal.pone.0289940)
Supplement: S1 File — (ZIP) [file pone.0289940.s008.zip › alignments/anchovy.26422_ANCH.fas]

>ENSONIP00000015865_ONIL
ATGCCTCTGTTCTTCAGGAAGAGGAAGCCCAACGAGGACTGCCAGAAGAGACTCGAGTATCAGCTGTGCCGGTCTAAGGAAGCTGGTGCTGATGACATCCTGGACATCTCAGCCTGCGGGCTCTCAGAGGTCCCCTCGAGTGCCTTTTCCATCAGCAAAGTGCTTCATAAGAAGGTACTT
ATCCTCCACAACAACGAGCTGCGGCATTTGATGCCCAAAGGGATTGACATCAGCACCCTCATTACATTAAAAGTTTTAGACCTGCATGAGAACAAGCTCACCTCTCTGCCAGAGGACATCGGGAAACTGACGGCACTGCAGATCCTGAATGTGGAGAAGAACCATTTGAAGGCCCTGCCA
GAGTCCATCGGGAACCTGCGCCTCCTGCAGACTCTTAATTTGAAGGGAAACTGCCTCACTGAGCTGCCGTCCTCTGTTGGTTCTCTGAGCAGCCTGCGGACACTCGACGTGAGTGACAACAACATTGTGACACTTCCCAAAGCGCTGGCCTACATCCGCACCTTAGAGAGTTTTAGTCTT
GATGCTGCCATGATGTCCTTCCCACCTTCGTCTGTGTGCACAGAGGGAACAGAGAGCATCCAACGATTCTTGTGCACGGAGCTGGGAGAGGAGTACTGCCCGCCCTCTCAGTACCTCCTGCCGGTGCTGGAGAGCGACAGCGGCAAGCAGAGCGCCGACTGCCTGGATGGGTTGGATGAG
GCCTGGCAG------------------------AACAAATTTAGTGACTACGAGAAGAGAAAGGAGCAGAAGCAGCAGGAGAAGTTGGCCTTCGAGAAGCACCTGGAGGAGAAGCAAAGGGAGCATACCCAGCTTGTAATGATGAAAAACTCCAACAAGGAGAACATCCTCAACTCAGTC
CGACAGGAGCAGGAGCGGGTCGAGCAGGGCGTCAGCAAGCAGCAGAGAGCTCAGGAGGCTGAGAGGCAACTGGTGCTGGAGAAAGTCCGACAAGCTGAAGACAACATCAGCAGTCGCATCAGCAGCCTGCTGATGGACAACAACAGGCAGAAAAAGAGCGCAGAGTTCCTCCAAGCCATG
GAGGAGGATCGGATCCGTATGGAACATCTGACTGCCATCACGCAGGAAGAAGCTAACTCACTGAGGAAGAAGGAGGTGGCAGCCGCCATGCAGAAGATGCTGTCAGACAGCTGCGCCATGAGCCTCCTCCAGGAGGCCAGTGACTACCGCAGACAGAGCCTGGTCACTGAGGCCTGCAGG
AGTTTAGAGAATTTAGACAGGAAGTTTGACAAGATGCTGTCCCTCCAAGTTCTGGACAAGTCCAAAGCCATCGCCCAGATCTTACAGGAGGAGGAGATGCAGAAGGCAGCATTCCAGGCGCTGCAACTTCAAAAAGACGCCGTTCACGGGTACATCCGTAACCAGATCCATCTCATAGAG
GGTGAGTTAATGCAGCTGACTAAACTGGAGATTAAAAGACGCAATCTGGATGCTGAGAACCTGCAGGAGGTTCTGGTGGAGCAGCGCACGGCGCTCAGTGACATGTTGCAGCAGCTGCTGAAGCAGAGAGACCAGCGAGAGCAGGAGCTGCGGCAGGTTCTGGCTGAGATGGAGCTGAAG
TCTGAGTCCAACCAGCAGAACTACTGGATGATCCAGTACCAGAGGCTGCTGGACGCTAAGCCGCTGTCACTCCGCATGCAGGAAGCGGGTGTGGAGAAGGAGCTGGTGAACCTGCTGTGTAAACTGTCCGCTCAGCACTACCTGCCCATCCTGGCTCATCATAGAGTGACGACCGAGGCG
CTTCGCCACATGAGCTCCTCCGACCTCAAGAAGTTGGGCATCAATGAAGCAGGAATCCAGAAAGCTCTTCTGAACTGGGCCCGGGAA---------------CGC---------------CAGCCTGAAGGTACAGTCCAC---------------------ACATCACACCACAGC---
------------ACCTCAAACATCCAAATGCCCAGCCCA---------CCACTCACCCCGGGGACCCCGGGGACCCCCGTCACCCCGTCAGCACCCACCCCCGTGGAAGGACCAGGAAGCTCAGAGTGTGTGGTCTGCATGGAGACCGAGTCTCAGGTGATCTTCCTGCCGTGTGGTCAT
GTGTGCTGCTGTCAGGTGTGCAACGACGCCCTGCAGAACTGCCCTCTGTGCCGGGCCAACATATCCCAGCGCATACGCCTCTACCAAAAC
>ENSTNIP00000010014_TNIG
ATGCCTCTGTTCTTCAAAAAGAAGAAGCCCAGTGAAGACTCCAAGAAAAAACTGGAATATCAGCTATGTCTGTCAAAGGAGGCCGGAGCTGACGACATCCTGGATATCTCAGCTTGTGAACTTTCAGAGGTTCCCTCCAGTGCCTTTTCCATTTGCAAGGTGCTACAGAAAAAGGTCCTC
ATTCTTCATAACAATGAGTTGAGGTCTCTTACGCCTAAAGGTTGTGACATTGGCACACTTGCCACATTAAAGGTTTTGGATTTGCACGACAACAAGCTCACGTCACTTCCAGAGGACATTGGAAAGTTGACGTCTTTGCAGATTCTCAATGTGGAAAAGAACCGCTTAGCCTCTCTGCCA
TCCTCCATTGGGGAGCTGCGGCTTTTGCAGACTCTTAATTTGAAGGGAAACTGTCTGTGTGAACTGCCATTTTCAATTGGTTCTCTGAGCAGCCTGCGAACCTTTGACGTCAGCGACAACAGCATCGTCCAGCTGCCCAAACAGCTGGCTTACATCCGTACTCTGGAGATCTTTACGCTT
GATGCAGCTAAGATGACCTATCCACCTTCGTCTGTGTGTACCGAGGGTTCAGAGAGTATCCAGCGATTCCTCTGCTCAGAGGTTGGGATTGAATACTGCCCGCCGTCCCAATATCTGCTGCCAGTGCTGGAACACGACTGTGGCAAACAGGAAACGGACAGTTTGGACAGCTTTGAGGAC
GCCTGGAAGGGTTCTGATCTTTTTCTGTTACAGAATAAGTTCAGCGAATATGAGAAGAGGAAGGAGGAAAAGCAGCAGCAAAAAATAGCTTTTGAACGACACCTGGAGGAGAAGCAAAAAGAGCATACGCAGCTTTTCCTCATGAACACCTCGCACAAGGAAAGCATGCTCAACTCAGTC
CGACAGGAGCAAGAGCGCCTGGAGCTGGGGGTCAGCCAGCAGCAGAAGGCCCAGGAGGCAGAGAGGATGCTGATGTTGGAAAAGGTCCGACAGGCTGAAGATGATATCGGCAGTCGCATCAACAACATGCTGCTGGACAACAACAGGCAGAAAAAGAGTGCAGCGTTTTTCCAGGCCCTG
GAAGAAGATCGCATCCGTGTGGAGCATTTGGCTGCGATCACCCAGGAAGAAGCCAACTCACTGAGGAGAAAAGAAGTGGCAGCGGCCATGCAAAGAATGCTCTCGGACAGCAGCACCATGAGTCTCCTGCAGGTCGTCAACGATGTCCGCAGACAGAATCTGGTGTCTGAGACCTGCCGA
AGCATAGAGAATTTTGACAGGAAGTTTGACAAGGTGATGTCCCTGCAGATTCTGGACAAATCTAAAGCCATTAACCAAATCTTACAGGAGGAGGAGATGCAGAAGGCCGCGTTCCAGGCCCTGCAGCTGCAGAAAGATGCTGTGCACAACTACATTCGTGACCAGATTAAGCTAATAGAG
GGTGAATTAATGCAGCTGACTAAATTAGAGATAAAAAGACGCAGTCTGGACACTGAAAACTTGCAGGAGGTTTTGGTGGAGCAGCGAAAAGCCCTCAGTGACATGCTGCAGCAGTTGATGAAACAAAGAGACCAAAGAGAGCAAGAGCTGCGTCAAGTTCTGGTGGAGTTGCAGCAGAAG
TCGGACTCCAACCAGCAGAATTACTGGATGATCCAGTACCAGAGGCTCCTGAACACCAAGCCGCTGACTCTGCGTATGCAGGAGGCTGGCGTGGAGAATGAACTCGTCAACATGCTGTGTAAATTGTCCGCTCAGCACTATCTGCCCGTCCTGGCTCACCACAAGGTCACCACAGAGACT
CTGCGCCACATGAGGTCATCAGACCTCAAGAAGATTGGCATTAATGAAATAGGGGTCCAGAAAGCAGCA---------TCTTCGAAAAATGATGAGGCAGCATCT---------------GTGCCCATGGCTTCGCCACCG---------------------TTAGCCCCGCCCCTG---
---CTGCCAAGTGCCACAGTCTCCCACGCCCCCAGCTCC---------CCCGTCACCCCTGGGACCCCC---------GTCACCCCTTCAGCTCCCAGCCCAGTGGGGGGCCCGGGCAGCTCCGAGTGTGTGGTCTGCATGGAGGCTGCGGCTCAGATCATCTTCCTGCCCTGTGGTCAC
GTGTGCTGCTGTCAGGTGTGCAGCGACGCTGTGCAGGGATGTCCTCTGTGTCGCAGCAACATCTTGCAGCGTGTTCGTCTTTACCATAGC
>anchovy.26422_ANCH
ATGCCTCTGTTCTTCAGGAAGAGGAAGCCGAGTGAGGATGCCAAGAAGCGGCTGGAGTATCAGCTGTGTCTGTCCAAAGAGGCAGGGGCTGATGACGTCCTCGATTTGTCTTCCTGTGAGCTGACTGAGATTCCCTCCAGTGCCTTTTCCATAAGTAAAGTGCTCCAGAAGAAGGCCTTC
ATCCTCAGTGATAATGAACTGAAGTCACTTGTACCGAAAGGATGCTCAGTCAGTCACCTCATCACGGTGAAGCTCCTAGATCTCCACAACAATAAGTTGACCTCTCTCCCTGATGACATCGGACAGTTGACATCACTGCAGGTGCTGAACGTGGAGAGGAATCATTTAAAAGGACTGCCG
AGATCTATAGGAGATCTGAGAAGTTTGAAAACACTTAATCTCAAAGGGAACTGTCTGAATGAGCTGCCTGCCTTTGTGGGACAGCTGAAGAGCCTGAAGACTCTGGATTTGAGTGAGAATAACATCAGGGAACTACCAAAGGAATTGGCCAACGCACGGTGTCTGGAGAAACTGGTGCTG
GACACAGCACAGATGACCTATCCTCACTCGTCTGTGTGTGCTGCCGGCACAGAGGCTATTCAGCGCTTCCTGTGTGCTGAGCTGGGTCTGGAGTACTGTTTACCATCCGAGTACCAGCCCCCT---------CCAGAGGCCAAGGCAGAGGAGAACATCAGCATGGATGAGCTGGACCTG
ACCTGGCAG------------------------AGCAATTACCTGGAGTATGAGAAGAGAAAGGACCAGAAGCACCATGAGAAGCTGATGTTTGAGCAGGAGCTGGAGGTGAAGCAGAGGCAGCATGCCCATCTGGTCTGCCTCAACAACTCCCACAAGGAGGGCATACTACTGTCCGTC
AAAGAGGAGCAGGAGCGTCTGGAGCGGGGGCTGACTATGCAGCAGGCGGCCCTGGATGTGGCGAGGCAGCGCACCCTGCAGAAGGTGCGGGAGGCCGAGGACAACATCAGCAGCCGCATCAGCAGCCTCCTGCTCGACAACTCACGACAACTGAAGACTGCAGAGGTACTTCAGGCTCTG
GAAGAGGACAGGATACGTGTGGAGCATCTTACAGCAGTGACCCAAGAGGAAGCTAACTCACTGAGAGAGAAAGAGGTGGCATTGGCCATGAAGAAGATGCTGTCCGAGGGTTTCTCCATGCGTCTGCTGCAGGAGGCTAATGAGGGCAGGAGGCAAAGTCTTGTGACCGCAACCTATCAA
AGTATGGAGAATCAGGACAGGAAGCTGGAACAGGTGTTGTCCCTTCAGCAGCTGGATCATTCCAAAGCTGTGGCCGAGATCCTACAGGAGGAGGAAATGCAGAAGGCCGCGTTTGAAGCCTTGCAGCTTCAGAAAGACTGTGTGCATGGCTACATCCGAAATCAGATTAAGCTAATAGAA
GCAGAGTTAATGCAGCTGACAAAACTGGAGGTTAAGAGGAGAGATCTGGACGCTGAGAACCTGCAGTTTGTGATGGCGGATCAGCGGACGGCGCTGTCAGACATGCTGCAGGTGCTGCTGAAGCAGAAAGACCAAAGGGAGAAGGAGCTGAAGCAGGTTCTGGTGGAACTGGAACAGAAG
AGTGAGGCCAATTTCACTAACTACTGGATGATCCAGTATCAGAGACTACTGGACTCCAAGCCTCTTGCTATAGCCATGGAGGAAGCCGGTGTGGACCGTGAGTTGGTGAGCCTGCTGTCTAAGCTGTCGGCAGAGCACTACCTGCCCATCCTGGCACACCACCGAGTCACGGCCGACACA
CTCAAACACATGACCGCCAGTGACCTCAGCAAGATCGGTATAAATGAGGTGGGCATACAGAAGGCTCTGCTTAACTGGGCAAAGACG---------------CAG---------------GTGTCCATGCCAACCAAAGTT---------------------GCGCTCCCAGCTGAGCCT
---------------------------------------------------------------------------------------------------------GAAGAGGAGCAGCATGAGGAG---------------GAGGAGGAGGAGGAG------------------------
------------------------------------------------------------------------------------------
>ENSTRUP00000001747_TRUB
ATGCCTCTGTTCTTC---AAAAAGAAGCCCAGCGAAGACTCCAAGAAAAAACTGGAATTTCAGTTGTGTCTGTCAAAGGAGGCAGGCGCTGATGACGTCCTGGATATCTCTGCCTGCGAACTCTCAGAGGTTCCTACTAGTGCCTATTCCATTTGCAAGGTTATACAGAAAAAGGTCCTG
ATTCTCCATAACAATGAGTTGAGGTCACTTGTGCCTAAGGGTTGTGATATCGGTACACTTGCCACATTAAAGGTTTTGGATTTGCATGAGAACAAGCTCACTTCACTTCCAGAGGACATTGGGAAACTGACATCATTGCAGATTCTTAACGTGGAGAAGAACCGCTTAAAATCTCTGCCA
CCTTCTATTGGAGATCTGCAGCTTCTGCAGACTCTTAATGTGAAGGGAAACTGTCTATGTGAACTGCCGTTTTCAATTGGTTCTCTGAGTAGCCTGCGAACCTTGAATGTCAGTGACAACAACATTGTCCAGCTGCCCAAACAACTGGCTTACATCCGTACCCTTGAGACCTTTACCCTT
GATGCTGCCATGATGACCTATCCACCTTCATCTGTGTGTGTTGAGGGTACAGAGAGCATCCAGCGATTCCTCTGCTCTGAGGTTGTGATTGAATACTGCCCACCATCCCAGTATCTGCTGCCAGTGCTGGAACATGACTGTGGCAAACAGGATACCAACAGTTTTGACAGCCTTGAGGAA
GCCTGGAAG------------------------AATAAATTCAGCAACTATGAGAAGAGAAAGGAGGAGAAGCAGCAGCAAAAACTTGATTTTGAACGACACCTGGAGGAGAAGCAAAAAGAACACACACAGCTTTTTCTCATGAACATCGCCCACAAGGAAAGCATGCTCAGCTCAGTC
CGACAGGAGCAAGAGCGTCTCGAACACGGGGTCAGCCAGCAGCAGAAGGTCCAGGATGCAGAAAGGATGCTGATGTTGGAGAAGGTCCGACAGGCTGAAGATGATATCAGCAGTCGCATCAACAACATGCTGATGGACAACAACAGGCAGAAAAAGAGTGCAGCCTTTTTTCAAGCCCTG
GAAGAAGATCGCATCCGGATGGAGCATTTGGCTGCCATCACACAGGAAGAAGCAAATTCACTGAGGAAGAAGGAGGTAGCAGTGGCCATGCAAAGGATGCTCTCAGATAGCAGTACCATGAGTCTCCTGCACGAGGTCAACGATGTCCGCAGACAGACTCTAGTGTCTGAGACCTGCAAA
AGTATGGAGTATTTTGACAGAAAGTTTGATAGGGTGATGTCCCTGCAGCTTTTGGACAAATCTAAAGCCATTACCCAAATCATACAGGAGGAGGAGATGCAGAAAGCTGCATTTCAGGCCCTGCAGCTGCAGAAAGATGCCGTGCACAACTACATTCGTGACCAGATTAAGCTAATAGAG
GATGATTTAAAGCAGCTGACTAAATTAGAGATTAAAAGACGCAATCTGGACACTGAGAACTTGCAGGAGTTTTTGGTGGAGCAGCGAAGCGCTCTTAGTGGCATGCTGCAGCAGTTAATGAAACAAAGAGACCAAAGAGAGCAAGAACTCCGTCAGGTTCTGGTCGAGATGCAGCTGAAG
TCAGACTCCAACCAGCAGAATTACTGGATGATCCAGTACCAGAGGCTACTGAACACCAAACCACTGACTCTGCGTATGCAGGAGGCTGGCGTGGAGACTGGACTGGTCAACATGCTGTGCAAACTGTCTGCTCAGCACTATCTGCCCATCCTGGTTCATCATAAAGTCACCACGGAGTCT
TTGCGCCACATGAAGTCATCAGACCTAAAGAAGCTTGGGATTCATGAAATTGGAGTGCAGAAGGCTCTTCTAAACTGGGCTCAGAAGAATGATGAGGCAGCATCC---------------GTGCCCATGGCGTCACCTCCT---------------------TTAACCCCATCATTA---
---CTTCCCAATGCCATTGTCTTTCATGCCCCCAGCTCC---------CCTGTCACCCCTGGGACCCCC---------GTTACACCTTCAGCTCCCAGCCCTGTGGAGGGGCCAGGCATCTCCGAGTGTGTGGTCTGCATGGAGGCTGCGGCTCAGATCATCTTTTTGCCCTGTGGTCAT
GTTTGCTGCTGTCAGGTGTGCAGCGGTGCATTGCAGGGATGTCCTCTGTGTCGCAGCACCATATTACAGTGTGTTCGTCTTTACCATGGC
>ENSDARP00000080204_DRER
ATGTTTTTGTTC---AAAAAGAAAAAACCCAGTGGCGATTCCAGGAAACGTCTCGAGTACCAGCTGTGTTTGGCCAAAGAAGCAGGTGCTGATGACATTCTGGACATTTCTGCCTGTGAGCTTTCAGAGGTTCCCTCCTGTGCCTTCTCTATGTGTAAAGTGCTTCAGAAGAAAGTGTTA
ATTCTTCATACAAATGACCTGAGGTCACTCGTACCTAAAGGCTGCTGTCTTGGTGCCTTAGCAACATTAAAGGTCTTGGATCTACATGAAAATAAGCTCACATCACTTCCAGATGAGATCGGACAGCTTTCGTCCTTGCAGGTGCTAAATGCAGAGAAAAACCAGATCAAACAGCTGCCA
GACACTATAGGAGGTCTTCTGCATCTACAGACACTTAATGTAAAAGGGAACTGCCTTACTGTGTTGCCTGTGTCTGTGGGTCGCATGAGCAGCCTGCGGACACTCGACATAAGTGAGAACAGCATCAGAGAATTACCCAAAGAACTGGCCAGTGTTCGCACTCTGGAAAGCCTGATCCTG
GACGCACAGGTTATGAGCTTTCCACCTGCGTCAGTGTGTACAGGCGGCACAGAGGAAGTGCAGCGCTACCTCTGCTCAGATATGGGTCTGGAGTATTGTCCTCCATCTCAGTATCTCCTGCCTGTGCTGGAGCATGATGGAGGGAAGCAGGAGATGGACTGTGTTGATGGTGAGGAGATA
GTCTGGCAG------------------------AACAAATTTATGGACTATGAGAAAAGAAAGGAGCAGAAACAATTGGAAAAGCTGATCTTTGAGAAAGATCTTGAAGAGAAACAGAGAGAGCATGCTAAACTCCTAGTCCTCAACAGCTCTCTTAAAGAGGACGTCCTGCTGTCTGTC
AAACTGGAGCAGGAGCGGTTAGAGTTAGGTGTATCTCAGCAGCAAAAGGCCCAGGAAGCAGAGAGGCTGAAAGTGCTGGATAAAGTCCGCCAGGCAGAGAGCGCTGTCATGAGTCGCATCTCTGATCTTCTGCTTGATAACAAACGCCAGGAAAAAAGCGCTGCATTTTTGCAAGCCCTG
GAGAAGGACCGCATACGAATGGAACACCTTACTACCATCACACAGGAAGAAGCCAACTCTCTTAGGAAAAAGGAAGTGGCAGATGCCATGCAGAGGATGTTGTCCGAGAGCTGCTCTGTACGGTTACTGCAGGAGGCCAGAGAAGCCAAGACAAAGTTTCTAGTGTCCGAAACCTGCAAG
AGTTTGGACAATATGGATAAGAAGTTTGACCAAGTGTTGTCTCTTCAGCAGCTAGACAAAAGCAAAGCCATTAGTCAGATCCTTCAAGAGGAGGAAATGCAGAAGGCCGCCTTTGAAGCCCTTCAGCTCCAGAAAGACAGCGTGCACGCTTATATCCGTAATCAGATTAAACTCATAGAG
GCAGAGTTAATGCAGCTCACAAAGCTGGAGGTTAAGAGGAGGAATTTGGACACTGAGAACCTGCAGGAGGAGCTGTCTGACCAGAGGACGGCTCTGACTGACCTGCTGCAGCAGTTACTCAAACAGAAGGATCAGAGGGAGGAGGAGCTCAGACTGGTCTTGATGGAGATTGAGAAGAAG
AGTGAATCCAACCAGCAGAACTACTGGATGATCCAGTATCAGAGGCTTCTGGATGCCAAACCACTGTCTCTGCGCATGCAGGAAGCAGCGGTAGACAGAGATCTAGGGAATCTACTGTGCAAACTCTCAGCTCAGCACTACCTGCCAATCATAGCTCACCACCGCATCACTGCTGAGGCC
TTAAGAAGAATGACTGCCAAAGACCTCAGGAAGTTGGGGATCAACGAGGTTGGCGTGCAGAAAGCTCTTCTCCACTGGGCCAGAGAT---------------CGAACTCTGTCTGATCCTTTGCCGAAAACACTGAAAGAG---------------------ATGGAGGAAGCTGGTCCA
TTCGCTCAGAGTGTTCCACTTCCACATCAGCTCACTCCT---------CCACTGACCCCCAGTGCACCT---------CTAACCCCCACGACCCCAAATCCT------GACCGCTTCAACTCTGAGTGTGTTGTCTGCATGGAGCTTGAGTCTCAGGTGATCTTCCTGCCGTGTGGCCAT
GTATGCTGTTGTCAGACCTGTAGTGATGCCCTGCAGTCGTGCCCTCTGTGCCGTGGCTCTATATCTCAGCGTGTCCGTATTTACCATGGC
>ENSGACP00000024488_GACU
ATGCCTCTGTTCTTCAGAAAGAGAAAACCCAGCGAGGACTCCCAGAAAAGACTGGAATATCAGCTGTGCAGGTCGAAAGAGGCCGGTGCTGATGACGTCCTGGACATCTCAGCCTGTGAGCTCTCAGAGGTTCCCTCAAGTGCCTTTTCCATTTGCAAGGTTCTGCAGAAGAAGGTCCTC
ATCCTCCATACCAATGAGCTGAGGTCGTTGCTGCCCAAAGGATGTGACATCAGCACCCTTGCCGCTTTAAAGGTTTTGGATCTGCATGAGAACAAGCTCACTTCACTCCCAGAAGACATTGGGAAGCTGGCATCACTGCAGATTCTGACTGTGGAGAAGAACCACCTGAAGGCCCTGCCG
GACTCCATCGGGGATTTGCGGCTTCTGCAGACACTCAATTTGAAGGGTAACAGTCTGAGTGCGCTGCCGTCCTCCTTTGGTTCTCTGAGCAGCCTTCGCACTCTGGACCTGAGCGACAACCTCATCGTCCAGCTTCCCAAAGCTCTGGTCCACATCCGCACCCTAGAGAGCTTTACCCTT
GATGCTGCTACGATGTCCTATCCGCCTGCGGCCGTGTGCACTAAGGGCACCGAGAGCATCCAGCGCTTCCTATGCTCTGAGCTGGGAGAGGAGTACTTCCCGCCATCCCAGTACCTCCTGCCGGTGCTGGAGAACGAGTGTGGCAAACAGAGCTCTGACTGTTTTGATGGCTTGGAGGAG
GCTTGGCAG------------------------AATAAATTCAGTGACTATGAGAAGAGAAAGGAGCAGAAGCAGCAGGAAAAGCTGGCCTTTGAGTGGCACCTTGAGGAGAAGAAGAAAGAGCACACCCAGCTCATACTCATGAACACGTCCCGCAAGGAGAACATCCTCCACTCAGTC
CGACAGGAGCAGGAGCGTCTGGAGCTGGGCGTCTGCCAACAACAGAGAGCTCAGGAGGCAGAGAGGCTGCTGGTGCTGGAGAAAGTCAGACAGGCTGAAGGCGGCATTAGTAGTCGCATCAGCAACATGCTGATGGACAAGAACAGGCAGAAAAAAAGTGCAGAGTTTCTTCAATCCATG
GAGGAGGATCGGATTCGTTTGGAGCATCTGACTGCCATCACACAAGAAGAAGCCAATTCACTGAGGAAGAAGGAGGTGGCCATGGCCATGCAGAAGATGCTGTCGGACGGCTGTGCTATGAACCTCCTCCAGGAGGCCAATGACTTCCGCAGACGGAGCATGGCCACTGAGGCCCATAGA
AGTATGGAGAACATGGACAGGAAGTTTGATAAGATGCTGTCCCTCCAAGTGTTGGACAAATCTAAAGCCGTTGCACACATCCTACAGGAGGAGGAGATCCAGAAAGCAGCGTTCCAGGCCCTGCAGCTGCAGAAAGACGCTGTGCACGGCTACATCCGCAACCAGATCAAACTCATAGAG
GGTGAATTAATGCAGCTGACTAGATTGGAGATTAAAAGACGCAATCTGGATGCTGAGAACCTGCAGGAGGTTCTGGTGGAGCAGCGAACGTCTCTCAGTGATTTGTTGCAGCAGCTGCTGAAGCAGAGAGACCAGAGGGAGCAGGAGCTGCGGCAGGTTCTGGTGGAGATGGAGCGGAAA
TCTGAGTCCAACCAGCAGAACTACTGGATGATCCAGTACCAGAGACTGTTAGACGCAAAGCCTCTCTCGCTGCGCATGCAGGAAGCAGGCGTGGAGAAAGAGTTGATCAACCTGATATGCAAATTGTCAGCTCAGCACTACCTGCCAATCCTGGCTCATCACCGAGTGACGACTGAGGCT
CTTCGTCACATGACCTCCTCTGACCTCAAGAAGATTGGCATTAATGAAATTGGAATCCAAAATGCTCTTCTGAACTGGGCTCTTGAA---------------CGC---------------TACCCTGAAGCTCTGTCCCCT---------------------TGCTCCCCTCAGTCG---
---CTTCCCAGCACCTCCACCTTCCAGATGCCCAGCCCA---------CCCCTCACCCCAGGGACCCCC---------ATCACCCCCTCAGCCCCCAGCCCTGTGGAGGGACCGGGGTGCTCGGAGTGCGTGGTCTGCATGGAGACCGGGTCTCAGGTCATCTTCCTGCCCTGCGGTCAT
GTATGCTGTTGTCAGATCTGCAGCGACGCTCTGCAGAACTGCCCTCTGTGTCGTAGCAGCATAGGCCAGCAAATACGCCTCTACCGCGGC
>ENSXMAP00000003864_XMAC
------------------------------------------------------------------------------------------------------------------------------------------------------------------------------------
------------------------------------------------------------------------------------------------------------------------------------------------------------------------------------
------------------------------------------------------------------------------------------------------------------------------------------------------------------------------------
------------ATGACCTACCCTCCTGCCTCCATCTGCTCAGAGGGAACGGAGAGCATCCAGCGCTTCCTCTGTGACGAGCTGGGTGAGGAGTACTGCGCTCCGTCTCAGTACCTGCTGCCGGTTCTGGAGAGCGAATGCAGTAAACCCGGTTCTGACTGTCTGGACGGGCTGGAGGAG
GCCTGGCAG------------------------AGCAAATTCAGCGACTATGAGAGGAGGAAGGAGCTAAAGCTGCAGGAGAAGCTGGCGTTTGAGCGCCACCTGGAGGAGAAACACAGGGAGCACACCCAGCTTCTCCTCATGAACAATTCCCACAAGGAGAACATCCTGAACTCGGTC
CGACAGGACCAGCAGCGCGTGGAGCTCGGGTTCAGCCAGCAGCAGAGAGCTCAGGAGGCCGAGAGGCAGCAGGTTCTGGAGCGGGTCCGGCAGGCCGAGGACAACATCAGCGGCCGCATCAGCAGCCTGCTGATGGACAACAGCAGGCAGAAGAAGAGCGCGGAGTTCCTCCAGGCCATG
GAGGAGGACCGGATCCGCATGGAGCAGCTGACGGCCGTCACCCAGGAGGAGGCCGGTTCCCTGAGGAGGAGGGAGGTGGCAGCTGCCATGCAGAAGATGCTGTCAGACGGCTACACCATGAGTCTCCTGCAGTCGGCCAGCGACAGCCGCAGGCAGAGCCTGGTGTCTGAGGCGCACCGC
AGCCTGGAGTCTCTGGACAGGAAGTTCGACAGGATGTTGTCGCTCCAGGTTCTGGACAAGTCCAAGGCCATCGCTCAGATCCTGCAGGAGGAGGAGATGCAGAAAGCTGCGTTCCAGGCGCTGCAGCTGCAGAAGGACGCCGTCCACGTCTACATCCGCAGCCAGATCAAACTCATTGAG
GCCGAACTCATGCAGCTCACTAAGCTGGAGGTGAAGAGACGCAGCCTGGACGCCGAGAGCCTGCAGGAGGTCCTGGTGGAGCAGCGCACAGCGCTCAGCGACCTGCTGCAGCAGCTGCTGAAGCAGAGGGACCAGCGGGAGCAGGAGCTGCGGCAGGTTCTGGTGGAGATAGAGAAGAAG
TCGGACTCCAGCCAGCAGAACTACTGGATGATCCAGTACCAGCGGCTGCTGGACGCCAAGCCGCTGGCGCTCCGGATGCAGGAAGCCGGTCTGGAGACGGAGCTGGTGAACCTGCTCTGCAGACTGTCGGCTCAGCACTACCTGCCTGTCCTGGCCCACCACCACGTCACCATGGAAACG
CTGCGCCACATGACGGTGTCGGACCTCAAGAAGCTGGACGTCCAGGAAGCCGGGATCCAGAAAGCTCTGCTGAGCTGGGCCCGGGAC---------------CGC---------------CTGCCTGCAGGAACCAGCAAAGCAGAAACTCCGACAGGTCTGACCCCGCCCCCGTCTCCT
GTGCTGCCCTGCACCGCCACCGCGCCGACCCCGAGCCCGCCGCGGTCGCCGCGGACCCCAGGGACCCCAGGGACCCCCGTCACGCCCTCCGCCCCCACACCGGTGGAGGGGCCGGGCAGCTCAGAGTGCGTGGTCTGCATGGAGACCGGGGCTCAGGTCGTCTTCCTGCCCTGCGGTCAC
GTCTGCTGCTGCCAGGTCTGCAGCGACGCCCTGCAGAACTGCCCTCTGTGCCGCAGCAACATCTCCCAGCGCATACGGCTCTACCAGAAC
