# Supplementary material for: Global expression pattern of genes containing positively selected sites in European anchovy (Engraulis encrasicolus L.) may shed light on teleost reproduction
Source: PLoS One. 2023 Aug 11;18(8):e0289940. doi: 10.1371/journal.pone.0289940 (PMC10420382; doi:10.1371/journal.pone.0289940)
Supplement: S1 File — (ZIP) [file pone.0289940.s008.zip › alignments/anchovy.26634_ANCH.fas]

>ENSONIP00000003922_ONIL
ATGGGAGTGCACGGACTGTGGAGGCTGCTGGAGAGCACAGGGAAACCCATCAATCCCGAGACACTGGAGGGAAAGATCCTTGCTGTT---------------------------------------------------------------GACATCAGTATATGGCTGAACCAGGCGGTG
AAAGGGGTGAGGGACCGTGAAGGCAACAGCGTCCACAACGCCCACCTGCTCACTCTCTTCCACCGCATCTGTAAGCTGCTCTTCTTCCGCATCAGGCCAGTCTTTGTGTTTGATGGGGATGCACCGCTGCTGAAGAAGCAGACCCTTGCTCTGAGGAGGCAGAGGAAGGAGGAGCTGACT
CGCGAGTCCAGAAACACCAACGAGAAACTGCTCAAAACATTCCTGAAGAGACAGGCTATCAAAGCTGCACTTGGAGACCAC---------------------------------------------------AGTAAGGAGCCTCTCCCGAGCCTCTCCAGCGTGAGGAGAAATGAGGTG
GATGACATGTATGTTCTTCCGGCACTGCCACCCGCAGAGGAGAAAGCCAAA---------AAGGAGGAGGAGGAAGAAAGAGAGGAGGAGGAAATGGTTGATAGTTATTACATGTATCAG------GGAGAAGTGTGTGAAGACCCCAACTCAATGGACATCAACTCAGAGGAGTTTGCC
AGCCTGCCTCCTGAAATGAAACATGAGATCCTCAAAGACATGAAAGAGTTTTCCAAAAGACGGCGCACCATGTTTCACAAACCTCCAGAGCGGTCCGGAGACTTTTCACAGTACCAGCTGGCTGGCCTGCTGCAGAGGAACCGGCTGAACCAGCGTCTGGAGGGTGTGGAGAAGGAGATG
AACCACCGGAGCGCGGGCAGTGCTCCAGATGTCTGCCAGCAGGACGGAGCTCAGCAT------AGCGTGGAGGCACAGCGGCTGGTTTCAGAAGACCATTCTCACTATATCCTTATCAAAGGC---------------------------------------------------------
---------------------------------------------------------------------------------------------------------------------------TGTCAAAGA------------------------------------------------
------------------------------------CGGGCCAAAGACAAACCCGAGCCTCTTTGGCGTCCCGTCTGTGAGGAAGAAGATAAAGCGCAAGCT------------ACCTCCTCAGGCGACTCCAAACCCTCAGCATCAAAACCGTCTGATGGAGACGCTTCACCGCCCTCG
CCTCGGACACTCAGAGCTATCCAGGCTGTGATTAACGATAGCTCTGACGAGGAGAAG---------TCCGACCGGGTTAAGACGAATGGCGGCAGCATGTCTCCACGCACACTGCTGGCAATCCAACAGGTTCTGGCTGAGGATGAAGCA------------------------------
------------------------------------------------CGAGCCGTCACCAGCAGCTCAGAGGAAGAGGCCGAACCT---------------TCACTCAAA---GAAAAAGACCTTAATACGAAGCTCACGGGGCAAAATTTACATGACAAAGACGGGTTGTTAGATAGC
AGCTCTGAAGACGAGATGGAAGAATTGATTGGACAGAGAAATAAAGCACTT---------------------------------------CGATTAGCAGCA------------------AAGGAGATCAGCTCAGAA---GATAGGATGAGGAAAGCAGAACTGTCTGAGGATATAAAG
ACAAGCTGTCCGACACAAGTAGAGAAACAAGAACAGGTTAATAGACGAGAATCAGAGCGCACACCACAGGATGCTGCTGCTGCTGCAAACAGTCAAAACCCAGTATCCACAAACCTCTCTCCTCAGCTCTCTGGA---------------------------AGA---------------
---------------------------------------------------------CCCGCCGCA------------------CTCTTAGAGCAGTTC---------------ACCGAAGCTCCAGAGAAA------------AATGGATATGAAGTGAAGTCAGAGAGCAGC---GAG
GAAAACGAGTCAGAAGGTACAGAAATGGTGTCTTTCACATCGCAGTCATTCAAATTACCCCATGATCGGTCTAAAAGCGTTAGTGTTAGTTCAGGTCCTGCAGTCCTGGTACATCAGCAAAAGCCAGATGGTGGCTCAGCTGATCTAATATACGCTTTCCCTGTTTTCTCA---------
---------------------------------------------------------------------------------------------------------------------GAGAGCTTCATTGAGGTCTCAGAA---GACGAC---------------TCAAAAGAGGAGACT
GCAGATGATTCCCTCGTGATAACTGGAGAGAAAGCACAT------------------CCAGATGAAGTCCATAAAGATGACGCAAAGGCGGAAGGAAACTCGGAGGAAAGTTTAACAGAAATTTCCTCAACTGTTGCTCTGAACTCAGAGGAA------GAA------------------
---GCA---------------------AAGGCGCAG---AATGAGATGAAAGAGGAGACGGAGACGGAATCCAGA------------TCAGCTCCA---GCCATCAATGAATGGGAACACTTTGATGTTTTGCTTGAAGACATTTCACCTCTCATCCGAGAAGCTTCCTCAGTTCTAAGG
TCAAAAGGTGCAGAGTCCCAGATATGGCCCAGGATATGGCAGACAGTTGGT------------------------------------------------------------------------------------------------------------------------------GTT
GATGAGTTGCAGGCCCTGGAGAGCTCCCTGCAGGTGGAGCAGAGCAATCTGAGGGAGCAAAAACAGCAGCAG------------------GAGAGAATGGCCAACACAGTCACCGGGCAGATGTACCTGGAGAGCCAGGAGCTGCTGCGACTGTTCGGCGTCCCATATCTGGTGGCTCCG
ATGGAGGCCGAGGCTCAGTGTGCGGCGCTCGATTGGGCCGACCACACGCACGGGACCATCACCGACGACTCGGATGTGTGGCTGTTCGGAGGACGTCACGTTTACAAGAACTTCTTCAGCCAGGACAAATATGTTGAACATTACCAGTACAGCGACCTGCAGAGCCAGCTCGGTCTGGAC
AGGACTAAAATGATAAATCTGGCTTACCTGCTTGGAAGTGACTACACGGAGGGTGTGCCAGGGGTCGGCTACGTGACTGGCATGGAGATACTGAATGAGTTTCCAGGACCAGGGCTGGAGCCACTGATACAGTTCAGTAACTGGTGGTCAGAGGCTCAGGAGAAAAAGCGCCTGGTATCT
GATCCTCGGGACACAAAAGTTAAGAAGAAGCTGAGGGATGTGAAACTGCAGCCTGGTTTCCCCAACCCTGTGGTGGCTCAGGCTTACCTGCACCCCACTGTTGACCAGTCAGAGAGCTTCTTCAGCTGGGGACGCCCACAGCTGGACATGATCAAACGCTTTACATTCTGCCTGAGTCGC
TTTGGCTGGAGCAGTCGGAAAACAGAGGAGACTCTTCAACCTGTGATCAAGCAGCTCAACACCCAGCAGACTCAGCTGCGGATAGACTCGTTCTTCCGCATGGAGCAACGTGAGAAGCAGGCGATCCGCAGTCAGCGACTCCGCCGAGCGGTCACCTGCTTGAAGCGAAAAGAGAGGGAA
GGAGGAGCCGAGGAGGAAGAGGACGACAGTGAGGACGATACACAT---------TCCCCGTCTAAGTCTAAGAAAGGGAGTCAG------------GATAAAGGAGGAGAGGAAAAAGATGTGAGGAGATCTGTGGCAGGAGGAGGCTTTTTAGGTTCAGAGATGACTGATGAATCTCCT
CTTACAGCTCTCAGAGATAGCAGTAGCACCAGTCATGACTCCCTCTCAGTAAAGACTGTTCCTCAGTCTAATAAAACT---CCACCTAAGAGAACCAGGATG---------AGCAGCAGCAGCTCTGGTGAGGACAGCGATGGTGGTCCTGGAGTTGCTATGGTTACAGCCCGATCTGTG
TTCGAGGGGAGCCGGAGAGGACGCGGAGCGAAAAGCACGAGAGGGAGA------------------------------
>ENSTNIP00000004215_TNIG
------------------------------------------------------------------------------------------------------------------------------------------------------------------------------------
------------------------------------------------------------------------------------------------------------------------------------------------------------------------------------
------------------------------------------------------------------------------------------------------------------------------------------------------------------------------------
------------------------------------------------------------------------------------------------------------------------------------------------------------------------------------
------------------------------------------------------------------------------------------------------------------------------------------------------------------------------------
------------------------------------------------------------------------------------------------------------------------------------------------------------------------------------
------------------------------------------------------------------------------------------------------------------------------------------------------------------------------------
------------------------------------------------------------------------------------------------------------------------------------------------------------------------------------
------------------------------------------------------------------------------------------------------------------------------------------------------------------------------------
------------------------------------------------------------------------------------------------------------------------------------------------------------------------------------
------------------------------------------------------------------------------------------------------------------------------------------------------------------------------------
------------------------------------------------------------------------------------------------------------------------------------------------------------------------------------
------------------------------------------------------------------------------------------------------------------------------------------------------------------------------------
------------------------------------------------------------------------------------------------------------------------------------------------------------------------------------
------------------------------------------------------------------------------------------------------------------------------------------------------------------------------------
---------------------ATGGAAGAGAAAGGAACT------------------CCAGATGCTGTCCAAGAAGTAGAGAGAAGGTCCGAGGACACTCCAGAGGAAGCCCCTGCCAGCTTGATACCCACG---------------GAGGAAGAAGAAGAAGACAAAAAGAGCCCGGCA
GAAGAT---------------------GAAGGGCTG---AGAGAG---------GGA------------------------------------------ACAGTCAACCAATGGGAACGGTTTGAT------------------------------------------------------
---------------------------------------------------GCATGTTTAAATTCCCTGTTTCAG---------------------------TGTTTAATTCTT------------------------------------------GTCTTGTTT------------ATG
GAAGGCATG---------------------------------------------------------CAGCAGTGCTTTCCACTGACCGGTAAATATATTACAACGTGTCTGACCGGGCTC------CTCTGTCACCAGGAGCTGCTGCGGCTCTTCGGCGTGCCGTTCCTGATCGCACCG
ATGGAGGCCGAGGCTCAGTGCGCCGCTCTGGACCGGGCCGACCACACGCACGGGACCATCACCGATGACTCGGATGTGTGGCTGTTCGGAGGGAGACACGTCTACAAGAACTTCTTCAGCCAGAACAAATACGTCGAATATTTCCAGTACAGTGACCTGCAAAACGCTCTGGGTCTGGAC
AGGACGAAACTAATAAACCTGGCCTACCTGCTCGGGAGTGACTACACGGAGGGCGTGGCCGGTGTTGGATACGTGACAGGCATGGAGGTCCTGAATGAGTTTACCGGACCTGGCCTGGAGCCACTTGTACAT------AAATGGTGGTCAGAGGCTCAGGAGAAGAAGCGCCTGGTGGCC
GATCCTGGCGACACCAAGGTGAAGAAGAAGCTGCGGGAGCTGAAACTGCACCCTGGCTTCCCCAACCCCGCCGTGGCCCAGGCGTACCTGCAGCCCTGCGTGGACCAGTCGGACAGCGGCTTCTCCTGGGGCCCCCCACAAGTAGACATGATCAAAGAATATCCTTTTTCTGCCCGCGTG
CTCACGCCTGCCAGCCGGAGGACCGAGGAGACTCTTCAGCCGGTGATGAAGCAGCTCAGCGCTCAACAGACACAGATGCGGATCGACTCCTTCTTCCACATGGCGCAGCAGGAGAAGAGCGCCCTGCGCAGCCAGCGCCTCCGCCGCGCCGTCACCTGCATGAAGAGGAAGGCGAGAGAG
GGTGGT---GAGGAGGAGGAGGAG------GAGGAGGAGAGCAGCGAGGAGGACAGCAAGACCAAATCCAAAAGAGGGAAGACGGCCAGCAAAAGCTCCGGCAGTAGGCGAGCAACGGGCGGCGAGAGGACGGCGGCGGCGGGGGGGTTTCTGGGCTCGGAGGTGACCCCCGGA------
------CCCCTGGAGGAGGGGAGCGGCACCGACCAGGTGTCCCAGTCCCAAAGC---CTCCACCAATCAGCAGCGACT---CTACCTCAGAGGGCCAGGAGAAGCAGCAGCAGCAGCAGCAGCTCTGGAGACGACAGTAATGGCGGGCGAGAGGTCGCTATGGTAACGGCCCGATCGGTG
TTTGAAAGCAGCCGGAGAGACAGTAGAGGAAGAACCGCCAGGGGCAGAGGAAACGCCAGAGGGAGGGCAAAGAGGTCA
>anchovy.26634_ANCH
------------------------------------------------------------------------------------------------------------------------------------------------------------------------------------
---------------AACCATGGAAAT---------------------------------------------------------------------------TTGAGATTTGATGGGGACGCT---------------------------------------------------------
------------------------------------------------------------------------------------------------------------------------------------------------------------------------------------
------------------------------------------------------------------------------------------------------------------------------------------------------------------------------------
---------GAAGGGATCAAGTATGAG---------------------------------------------------------------------------------------------------------------------------------------------------------
------------------------------------------------------------------------------------------------------------------------------------------------------------------------------------
------------------------------------------------------------------------------------------------------------------------------------------------------------------------------------
------------------------------------------------------------------------------GAAGGAGAGGAA------------------------------------------------------------------------------------------
---------------------------------------------------------------------------------TCGCAT---------------------------------------------------------------------TCAAAG------------------
------------------------------------------------------------------------------------------------------------------------------------------------------------------------------------
------------------------------------------------------------------------------------------------------------------------------------------------------------------------------------
------------------------------------------------------------------------------------------------------------------------------------------------------------------------------------
------------------------------------------------------------------------------------------------------------------------------------AGAGAA------GACGGCAACGAA---------------TCT---GAT
GAAAGTAGCGCAGAA---------------------------------------------------------------------------------------------------------------------------------------------------------------------
---------------------------------------------------------------------------------------------------------------------GAGAACTTCATTGAAGTGTCAGAGGGTGAGGAAGAGGAGTGGGAGGAGCCTCCCAAGCAAGAC
GCC---------------------------------GCCCTGACCTTAATGAAACCACCAATCAGCATTGATCATACCGAGAAGAAGGAGGAGCCAATGAAGCAGGAA---------------------ATG---------------GATGAAGAGCAGGAT------------------
---TCCAAAGATGCAGAAGGTCTAGAAAGTTCTAGAACCACTTCCCAGAGCACAGAT---GAGAGAGGACGAAGC------------CCTCCGCCG---CCAGCTAACAACTGGGATAATATTGAC------------------------------------------------------
---------------------------------------------------------------------------------------------------------------------------------------------------------------------------------TTG
GCCGAGCTGCGGGAGCTGGAGAGCTCGTTGGAGCAGGAGCAGCAGGCCCTGAGAGGGCAGCAGCAGCAACAG------------------GAGAGAGGGGCCTCCAGCGTTACCGGACAGATGTGCCTGGAGAGCCAGGAACTCTTGCGGCTGTTCGGCATCCCGTTCCTGGTGGCGCCG
ATGGAAGCAGAGGCCCAGTGTGCCGCGTTGGACCGAGCCGACCTGACAAACGGCACCATCACTGACGACAGCGACATCTGGCTCTTCGGCGGCCGCCACGTCTACAAGAACTTCTTTAGCCAGGACAAGTACGTGGAGTACTTCCAGTTCGTGGACATGCAGAACCAACTCGGCCTGGAC
CGCTACAAGCTTATCAACCTGGCATATCTCCTGGGCAGCGACTACACGGAGGGCATCCCCGGGGTGGGCTATGTCACGGGGATGGAGATCCTCAACGAGTTTCCAGGACCTTCAACAGAGCCACTCACTCAGTTCAGCCAGTGGTGGGAGGAAGCGCAGAAGAGCAAGAAGCTGGTGTCC
AACCCCAAGGACACCAAGGTGAAGCGTAAGCTGCGGGGGCTGAAGCTGCACCCGGGCTTCCCCAACCCCGCCGTGGCCCAGGCCTACCTGCAGCCGGCCGTCGACCAATCAGAAGCCTCCTTCAGCTGGGGCCGCCCACATCTGGAGCTCCTCAAGGAA------TTTTGTCAAACTCGT
TTCGGTTGGACCTACAGGAAGACTGATGAGACTCTGCAACCGGTTCTCAGGCAGTTAAACTCACAGCAAACGCAGCTGCGGATCGACTCCTTCTTTCGGCTGGAGCAGCAGGAGAGGATGAAGATCCAGAGCCAGCGTCTCCTGCGGGCCGTCACCTGCATGAAGAGGAAGGAACGCGGG
CAAGCC---GAG------------------------------------------------------------------------------------------------------------------------------------------------------------------------
---------------------------------------------------------------CAGGGAGACGGGGTT---GAGGAG---------------------------------------GAGGAGGAGGAGGAG---------------------------------------
------------------------------------------------------------------------------
>ENSTRUP00000044129_TRUB
ATGGGAGTCCACGGGCTCTGGAGGCTACTGGAGAGTACAGGGAAACCCATCAACCCCGAGACTCTTGAAGGAAAGATACTTGCTGTT---------------------------------------------------------------GATATCAGCATATGGCTAAACCAAGCAGTG
AAGGGAGTGAGGGACCGTGAAGGCAACAGTGTTCAGAATGCTCACCTGCTCACTCTCTTCCACCGTATCTGTAAGCTCCTCTTCTTCCGTATCAAGCCAGTATTTGTGTTTGACGGGGAAGCACCGTTGCTGAAGAAACAGACTCTGGCTCTGAGGAGGCAGAGGAAAGAGGAGATGAGC
AGGGAGTCCAAGCAAACCAATGAGAAACTTCTGAGGACCTTTCTAAAGAGGCAGGCTATCAAAGCTGCACTTGGAGATCAG---------------------------------------------------AGTAAAGAACCTATTCCCAGCCTCTCCTCTGTGACAAGACATGAGGTG
GATGACATGTATGTTCTCCCAGCTCTGCCAGTGGCAGAAGAGAAGAATGAAAGCAGTTCA------GGTGAAGAAGACAAGGAGTGGGAGGAGATGGTCGACAACTATAGCACGTATCAGATGAAGGGGGAGTTGTATGACAACCCCAACTCTGTGGACATCAACTCGGAGGAGTTTGCC
AGCCTGCCTCCTGAAATGAAGCATGAAATACTCAAAGACATGAAGGAATTTTCCAAAAGACGCCGGACTATGTACCAAAAGCCTCCACAGAATTCTGGAGATTTTTCTCAGTACCAGCTGACCGGTCTGCTGCAAAGAAACCTGCTGAATCAGCGCCTGGGGAAGGTGGAGAAGGAGATG
TGCGAGCGGAGTGCTGGCAGTGCTCCTCAGGTTTACGAACAGGACAGCGAGCAGAAGAGTCACAGCGTAGAGTCAAATCGACTTGTTTCAGAGGACCATTCCCACTATATTCTTATTAAAGGTGATCGC---------------------------------------------------
---------------------------------------------------------------------------------------------------------------------AGCTGTTCCAAAAAGAGTGAGATTGTTGCTGAGAGCCGGCCTGCAGCTGCACGCTGGTGCGGA
GGCTTC------------------------------------------------------------------------------CAGGACAATGAGCCAGGT------------CCGTCCTCAGAGGTCCCA------------------------------GAGCCGTCGCCACCCTCG
CCTTGTACGCTCAAGGCCATCCAGGCTGCAATGACGGACAGCTCAGATAAAGAGGACGACCAGATCAGGAAT---------------GGCAGTGGTGCTTCCCCACGTACCCTGTTGGCGATCCAACAAGCACTGGCTGAAGAGGAAAACCCC---------------TTTGTCGAACAA
GCGGCTAACGTG---------CAGATTAGCGTTCGTCACCCAGCTCCCCGAGTGGTTCTAAGCAGCTCAGACGACGAACCACAGGATGATACTGTGAAGTCTTCGCCTCAAGAGAACTTAAACTTAAAATGGAACAACACAAAGCTACATTTACATGAAAAAGATAGTTTGTTGGAGAGT
AGTTCTGAAGAGGATGGGGAGGAAGTGGTTGTTCAGAGAAACCTTGCCCTGTTACCACCGAGACATGAGAGGGGGACAAAGTCAAATGATGAATCAAACAAA------------------GCACAGTTGTCAGTGGAC---GGGAGATGCGGAGAGATGGAA------------------
------------------------ATACGACAAGAAATG---------GAGGAAAAGGTCACTTTCGCT------------GCTCCG---------------------------ATATGTGCACAGCCTCAGGATGAG------------------CAGAGAAGA---------------
---------------------------------------------------------CCC---------------------------------AGGTCC---------------ACTGAAGCTCCAGAGAAAACTGAA------------------GTAAATTCAGAGGCCAGT---GAG
GAGAGTGACTCCAAA------------------------------------------------------------------------------------------------------------------------------------------------------------GGTAGTTAT
TTGAGTTTATATCAGGGGGGAGGATATACAGTAAACCAAGTATTAATGTTGAAAATATATTTTGTGAAAAGTAATAATTATAATAACAAGCACAAACAAAGGTTTGTTTTTCTTCTAGAGAGCTTCATTGAGGTCTCAGAG---GAAGAA---------------TTTAAACAGGAAGAT
GTTGAA---------CCTCAAACTGAAGAGAAAGGAAGT------------------CCAGATGATGTCCGAAAAGTAGAGAGAAAGCCTGAGGACAATTGGGAAGAAGACCCCACTCGTTTGGTATTGATA---------------GAGGAA------GAAGACACAAAGAGTCCGACA
GGAGAT---------------------GAAGGGCTG---ACAGAG---------GGAGCAGAGAGGGGAGGCAGC------------TCTTCTCCT---GCCGTCAACGAATGGGAACAGTTTGAT------------------------------------------------------
---------------------------------------------------GCAGTGAGTCCAACTGATGCACAA---------------------------ACCTTAAAATTACAGAGCAACAAAAGCACAAAAAACAGCTGTAATTCATTTGGCGTGATCAAT------------TTT
GAAGAGCTGGAGGCTCTGGAGAGCTCCCTGCAGGCCGAGCAGAGCAGCCTGAGGGAGCTGAAGCAGCAACAG------------------GAGCGGATGGCCAACACTGTGACGGGGCAGATGTACCTGGAGAGCCAGGAGCTGCTGCAGCTCTTTGGCGTGCCCTTTCTGGTGGCGCCG
ATGGAGGCCGAGGCTCAGTGTGCAGCTTTGGACCGGGACGACCACACGCACGGGACCATCACCGACGACTCCGATGTGTGGCTCTTCGGCGGGAGACACGTTTACAAGAATTTCTTCAGCCAGAACAAATACGTTGAATATTTCCAGTACAGTGACCTGCAAAACGTCCTGGGTCTGGAC
AGAGCTAAACTAATAAACCTGGCGTACCTACTCGGGAGCGACTACACGGAGGGCGTGGCTGGCGTTGGATATGTCACAGGCATGGAGGTGCTGAATGAGTTTACCGGACCTGGCCTGGAGCCACTCATACAGTTCAGTAAGTGGTGGGTAGAGGCTCAGGAGAAGAAGCGCCTGGTGGCT
GATCCTCGCGACACCAAAGTGAAGAAGAAACTGAGGGAGCTGAAACTGCACCCGGGCTTCCCCAACCCCGCCGTGGCCCAGGCTTACCTGCAGCCCTGTGTGGACCAGGCGGAGAGCAGCTTCTCCTGGGGGCGCCCACAAGTGGACATGCTCAAAGAA------TTCTGTCTGAACCGT
TTTGGCTGGAACAGTCGCAGGACAGAGGAGACTCTTCAACCTGTGATGAAGCAGCTTAGTACTCAACAGACTCAGATGCGGATCGACTCGTTCTTCCACATGGCGCAGCAGGAAAAGAACGCAATCCGCAGTCAGCGTCTCCGTCGGGCCGTCACCTGCATGAAGAGAAAGGAGAGGAAC
AGTGGG---GAGGACGGGGAGGAGGGCAGTGAGGAGGAAAGCTCG---------TCCCTGTCCAAATCCAAAAGGGGGAAGGTGGCCAGCAAAGGTTCAAACACTAAGGGAGCAACAGAGGGAGAGAGGGAGGTGGTGGGGGGAGGATTTTTGGGCTCGGAGGTGACTTTGGAA------
------CCTCTGAAGGAGGTGAGCTGCACCAACCAGGTGTCCCAGTTAGATAAA---GGGCCTCATTCGGCAGCGGCT---CCCTCTCAAAGGGACGGGAAGGACAGCGACAGCAGCAGCTCTGAT---GACAACGGCGGCGGCGGCCGAGAGGTCGCTATGGTAACGGCCCGGTCGGTG
TTTGAAAGCAGCAGAAGAGGCTGCAGAGGAAAAAGCACAAGGGGCAGGGGAAACGCACGAGGAAGGGGAAAGAAGTCG
>ENSDARP00000123630_DRER
ATGGGAGTTCATGGACTCTGGAAGCTCCTGGAAAGCACCGGAAAACCCATCAATCCAGAAACACTAGAGGGGAAGATCTTAGCTGTC---------------------------------------------------------------GACATCAGCATCTGGCTGAACCAGGCGGTT
AAAGGTGTTCGAGATCGCGATGGGAACGCAGTGCAGAACGCTCACCTGCTCACGCTCTTCCACCGCCTCTGTAAACTACTGTTCTTCCGCATCAGACCTGTGTTTGTGTACGATGGAGACGCGCCGCTGCTCAAGAAGCAGACCCTGGCCGTGCGCAGACAGCGGAGAGAGGAGACGAAC
CGAGAGTCCAGACAGACCAGTGAGAAGCTCCTGCAGACGTTTCTGAAGAGGCAGGCCATCAGAGCGGCTCTCGGGGAGAAC---------------------------------------------------AGTCAGGAGTCAGCGCCCAGCCTGTCGTCAGTGCGGAGAGATGAACAT
GACGATATTTATGTTCTACCTGCTCTTCCTCCTGAAGACGACAGACAGGAGAGCAGTTCA------GAAGAGGAG---AAAGATGGAGACGAGGCTCTGCACAACTACAGCAGATTCCAG------GAGGAGCTGTGTGATAATCCTGACGCTGTGGATATAAACTCAGAGCAGTTCTCC
CTCATGCCGCCCGAGATTAAACACGAAATCCTGAAAGAGATGAAGGAGTTCAGCAAGAGACGCCGCACACTGCTACACAAACCTCCAGAGCGGTCAGGGGAGTTCTCCCAGTATCAGCTGGCTGGTCTCCTGCAGAGGAACAGACTGAACCAGCGGCTGGAGTGTGTGGAGCAGGAGATG
AACCAGCGCAGCTCTGGAGGA---------------------CACACAGACCAGCAGAAC------ACAGAGATCCGCCGGCTGGTGTCTGAGGATTCCTCACACTACATCCTCATCAAAGGG---------------------------------------------------------
---------------------------------------------------------------------------------------------------------------------------GGTCAGAAGAAGGTCAGTGCTGTGGCCACTCCAGCGGCTCCAGCTCTGTGGTCCAGC
TCT---------------CCATGGGAGCCTAAAGGAAGAAATAAAGGAAAACCTGAGCCGTTATGGAGACCCGTGTCTGAAGAAGAAGAGAACAAACCTTCA------------TCCTCATCGTCCAGCCCAGAG------------------GATCAGTCAGCAGGAGCTCCAGCATCT
CCTCGAACCCTGCTGGCCATCCAGAGTGCCATGATGGAGTCTGAGGATGAAGATCAG---------CAGATCCAG---GACAGCAGA---------------------------------------------------------------------TCCAAGACAAACATCATCCCCAGC
AGCTCTAAGACTGAAGAACAGCAGATCCAGAACAGCAGAACCAGGACACACGTCATCACCAGCAGCAGCTCAGAGGAT---------------------------------------------------GAAGATCAGCACATCCAGAACAGCAGAGCCAGGACACACATCATCACCAGC
AGCTCTGAAGACGAGACGGAG---------ATCAGGAGAACATCAGATCCT---------------------------------------GCACCCGGAACC------------------ACAGACTTAAAGCTGGAG---TCCAGAACGCCGCTCAGTCTC------------------
------------------------GCTTCTGCAGCTTCTGGAAGTCTAGAGCAGACACACACACTGCAGCAGGATGCGGAGTCTTCAGAGGACGAGTCCAGAAGTTCTGTTATTCTCGATTGTGTGAGATCTGAAACC------------------CAGAGAAAAACACGTGAGGAAGAA
GAAAAAGAAGAAGAGTCCACAGTAAACCAGATTCTGCAGTTCAGAGACTCCAGAGATCCATCTGAG------------------AAAGAGGAGAGAGAA---------------GATCAGCCGGAGGAAAACAGAGAG------AAGAGAGAAGAA---------------GAG---GAG
GAGAGCAGCGCTGAC---------------------------------------------------------------------------------------------------------------------------------------------------------------------
---------------------------------------------------------------------------------------------------------------------GAGAGTTTTGTTGAGGTGTCTGATGCAGAGGAA---------------CCACCTGAAACAGAC
GAA---------------------------------TCA------------------CACATCAACACACACCAAACTGACTATAATACAGAAGAGAAAGAGGAGGAG---------------------GTG---------------GAGGAGGAGGAAGAG------------------
---TCC---------------------AGTGCACAGAGCACAGATCAGATTGAAGATGTTGATGAGTCTGTGAAT------------GAAGCTCCG---GCTGTCAGTGAGTGGGAGCACATCGAC------------------------------------------------------
---------------------------------------------------------------------------------------------------------------------------------------------------------------------------------ACG
GAGGAGCTGCAGCTGTTGGACAGAGAGCTGCAGGATGAGCAGCAGACTCTGAGAGAGCAGCATCAGCAGCAG------------------CAGCGCAGCAGCTCCACCGTCACCGGGCAGATGTGTCAGGAGAGTCAGGAGCTGCTGCGTTTGTTCGGTGTGCCGTTTATTGTGGCGCCG
ATGGAGGCTGAAGCTCAGTGCGCCGCTCTGGACCGATTGGACCAAACGCACGGCACCATCACAGACGACAGCGATATCTGGCTGTTCGGCGGACGCCATGTATACAGGAACTTCTTCAACCAGAACAAATACGTGGAGCATTATCAGATTGTGGACATGCAGAACCAGCTGGGTCTGGAC
AGAAGTAAACTCATCAATCTGGCGTATCTGCTGGGGAGTGATTACACCGAGGGCATTCCTGGAGTGGGATACGTCACTGGGATGGAGATCCTCAATGAGTTTCCTGGAGCCGGTCTGGAGCCGCTCGTCCAGCTCAGTGAATGGTGGACTGAAGCGCAGGAGAATAAGAAACTCTCCGTC
AATCCCAAAGACACGAAAGTGAAGAAGAAACTGAGGAACCTGCAGATTCATCCCGGTTTCCCGAACCCGGCCGTGGCTCAGGCGTACCTGCAGCCTAGTGTCGACCAATCAGATGCCTCCTTCAGCTGGGGCCGCCCACATCTGGATCTCATCAAAGAG------TTCTGCCAGAGCCGC
TTCGGGTGGAGCAGTCGGAAGACGGAGGAGACGCTGCAGCCGGTGCTCAAACAGCTCCAATCACAACAGACGCAGCTGCGCATCGACTCCTTTTTCCGGCTGGAGCAGCAGGATCGTCAGCAGATCCGCAGTGAGCGTCTGCGCAGAGCCGTCATCTGCATGAAGAGGAAGGAGAGAGAA
GAGGAA---GAAGAGGACGAG---------------------------------TCAGTGTCTGCACAGAAACAGGGG---------------------------CGGAGCGAAGCCGACGAGGCCCCGGGGCCGCTAGCTGGAGGATTCATCAGCTCAGAC------------------
------------------------------------------------CCTCAGACCAGCACACAGGGGGGTGGAGCC---AAGCAGATCAGGGCGGAGTCG---------AGCAGCTCCAGCTCAGAGGAGGAGGCGGAGTCCGGGAAGGGTGTCGCTATGGTTACCGCTCGATCTGTG
TTTGAGGGGAAAACAAGAGGAAGAGGGAAAAAACTGTTAAGAGGAAGAGGA------------AGAAGCAAAAACAGA
>ENSGACP00000020166_GACU
ATGGGAGTGCATGGACTGTGGAGGCTGCTGGAGACCACGGGGAAGCCCATCAACCCCGAGACCCTGGAGGGAAAGATCCTGGCCGTCGGTATCCTTTTACAACCTGCATGTGATCCATTCATTTTATCCTCCCACATCCGTCCGTCATCGAACATCAGCATATGGCTGAACCAGGCCGTG
AAGGGGGTGAGGGACCGCGACGGCAACAGCGTCCAAAACGCCCACCTGCTCACTCTCTTCCACCGCATCTGTAAGCTGCTCTTCTTCCGCATCAGGCCGATCTTTGTGTTTGACGGGGACGCGCCGCTGCTGAAGAGACAGACCCTGGCGGTGAGGAGGCAGAGGAAAGAGGAGTTGAGC
CGGGAGTCCAAAGAGACTAATGAGAAACTCCTGAAGACGTTCCTGAAGAGACAGGCTGTCAAAGCTGCACTTGGAGACCACAGGTCTCTCTCTCTCTATCGTCTGAAGTTCCTCTCCCTGTCATCCGGCCCCAGTAAGGATCCTCTTCCCAGCCTCTCCACTGTGAGGAGAGATGAGGTT
GACGACATGTATGTTCTACCGGCCCTGCCAGCTTCAGAGGAGGCTGAAAAAAGCAGGTCA------GAGAAGGTCACTGGTCACTGGTAT------------------------------------GGAGACTCGCACGGGGACCCAAACTCCGTGGACATCAACTCGGAGGAGTTCACC
GGCCTGCCTCCTGAAATGAAACACGAGATACTCAAAGACATGAAAGAGTTTGCCAAAAGACGCCGTACCATGTACCACAAACCCCCAGAGCGGTCAGGAGAATTTTCCAACTACCAGTTGGCCGGCCTGCTGCAGAGGAACCACCTGAATCAGCGTCTGCGCGGCGTGGAGAAAGAGATG
AGCCAGCAGAGCGCCGGCGGCGCTCCGCAGCTCGGCCAACGCGACGGGGAGGAGCAGGGTCGCAGCGTGGAGTCCCAGCGGCTGGTTTCAGAGGACTACTCTCACTACATCCTTATTAAAGGTCAGAGGAGGGGTTCTGTGTTTTTACAGCAAAGGGATGATCATAACTGCATCTTTGGT
TCCATATTTCATTCCATGGTTGAACGCAACCGGCGGCCATCAAGGCGTCATCGTGATTTAAATCCTGCAAACCCGTCTTTTGTTTTGGTACGTGAAACACCGCCCTGCTTTTCCCACGCAGGCTCCAAAACGAAGGAGGCGGCGCCCGAGAGCCGACCGGCAGCTGCGGCTTGGTCCGGC
AGCTCGGCGGCAGGCGGC------------TCCAGGCGAGCGGCAGACCGGCCCGAGCCCCTGTGGCGTCCGCCCTGTGAGGCAAAGGCACAAGTGCCGGGT------------CCGTCGTCCGCGGAACCCAAAGCCTCCGCGTCCCAACCGAGCCGGGGAGACGCGTCGCCGCCCTCG
CCTCGTACACTGGAGGCGATCCGGGCTGCGATGAACGACAGCTCAGAGGAGGAGGAGGAGGAGACGGCGGACCGG---GACCAGATGGATGGCAGCGTGTCCCCGCGTACCCGGCTGGCGATCCAACGAGCTCTAGCTGAGGAGGAGGACACCGAGCACAGGACTCTGATCTTTAGCTCA
CCTGCTAAAGCG---------CCGGCCGACATCCGTCGCGCTGTGCCGCCAGTTGTAGTCAGCAGCTCCGAGGAGGAGGGCGAACCCGATGGC---GGGATGCTGCCTCGTGAGAACCGTGACTTCACGGGGAACCCCGCGGTCCGGGGTTTGCAGGTGAAACGCAGTTTGCTCGCCGGC
GGCTCCGGAGACGAGACGGGGGCCGCAGTTGTTCGGAGAACTGAAGCGACGGCGCAAAAGCCCAACGACAGAGGAGCGGACTCGGAACAGAAAAAACAGTCG------------------ACAGAGGAAACGCGGCGG---GGAAGTAGAGGCCACACGGAG------------------
------------------------AAACAACAAGCGCCG---------ACCACAGAGGCGAACTGTGCT------------GCTGCCTTCGGTCGGAACACGTTGTCCAGCAATCTCTCTGCTCAGCCAGGTGGGGAACCCCTCAGCGGGGAGGCCCAAAAGCCC---------------
---------------------------------------------------------CCCGGGCCG------------------TTAAAGCAGAGGAGC---------------GACGAGGCGGTCGAGGCCGCGGAGGAGAGGAAAGGAGACGACGTGAAGTCGGAGGGCCGT---GAG
GAGAGCGAGTCAGAA------------------------------------------------------------------------------------------------------------------------------------------------------------GGTACGGTG
GCAGTCGAGGGAAGAGGGCAA------------------------------------------------------------------------------------------CTCACTGAGAGCTTCATCGAGGTGTCGGAC---GAAGAA---------------TTGAAAGAGGGCGGT
GCAGACGGTTCACTTGTAATGGCTGGACAGAAAGGATCT------------------CCACCTGAGGCCTGTAAAGATGAGACCAAGCCAGAAGAAAGACCAGAGGACGGTTTG---------------------------------------------GAGAAGGCTCTCAGTCCAGCT
GCTGCA---------------------GAGAGACAG---ACTGAGTTAAAGGACGGAACAGAGACAGAATCCACC------------TCAACTCAC---GCAATAAATGAATGGGAACACTTTGAC------------------------------------------------------
---------------------------------------------------GTGAAAACCAAGAATGTGGCCTCAGGAGTGGAACGAGCCGCCGTTTTATTGTGCCTCACCTTC------------------------------------------TCAGTTAACACTGCACACCGTTTG
GAGGAGCTGGAGGCTCTGGAGAGCTCTCTGCAGGTGGAGCAGAGCAACCTGAGGGAGCTGAAACAGCAGCAG------------------GAGAGGATGGCGAACACGGTCACCGGGCAGATGCACCTGGAGAGCCAGGAGCTGCTGCGGCTGTTCGGCGTGCCGTTCATGGTGGCGCCG
ATGGAGGCCGAGGCGCAGTGTGCCGCGCTGGACCGCGCTGACCACACCAACGGGACCATCACGGACGACTCGGACGTGTGGCTGTTTGGGGGGAGACACGTCTACAGGAACTTCTTCAGCCAGGACAAATATGTGGAACACTACCAGTACAGCGACCTGCAGAACCAACTGGGTCTGGAC
AGGACCAAACTGATAAACCTGGCGTACCTGCTGGGAAGTGACTACACAGAGGGCGTTCCGGGGGTCGGATATGTGACTGGCATGGAGATACTGAATGAGTTCCCAGGGTCCGGCCTGGAGCCACTCACACAGTTCAGTGAATGGTGGTCCGAGGTTCAGGAGAAGAAGCGCCTGGTGGCT
GATCCTCGGGACACGAAGGTTAAGAAAAAGTTGAAGGCTCTGAAACTGTATCCTGGTTTCCCAAACCCGGCGGTGGCTCAGGCTTACCTGCAACCCGCCGTGGACCAGTCGGATAACTTCTTCAGCTGGGGACGCCCGCAGCCCGACTTGATCAAAGAATATCCTTTT---CTCAATCGC
TTCGGCTGGAGCAGCCGGAGGACGGAGGAGGCTCTTATGCCCGTGATCAAGCAGCTCAGCAGCCAGCAGACTCAGCTGCGGATCGACTCGTTCTTCCGCATGGAGCAACGGGAGAAGCAGGCGATTCGCAGCGAGCGTCTGCGCAGAGCTGTCACCTGCCTAAAA---------------
---------------------------------------------------------------------------GGCAAGGCGGCAAGCAAGAGC------------------------------------------------------------------------------------
------------------------------------------------------------CCAAAGGAGGGAGCGGAG---CCG------------------------------------------------------------------------------------------------
------------------------------------------------------------------------CGGCCT
>ENSXMAP00000019246_XMAC
ATGGGAGTGCATGGACTTTGGAGACTCCTGGAGACAACAGGAAAACCCACCAACCCCGAGACACTGGAAGGAAAGATTCTTGCTGTT---------------------------------------------------------------GACATCAGTATATGGCTGAACCAGGCAGTG
AAGGGGGTGAGGGACCGTGAAGGCAACAGCGTCCAGAACGCCCACCTCCTCACTCTGTTCAACCGCATCTGTAAGCTGCTCTTTTTTCGCATTAGACCGGTGTTTGTGTTCGATGGAGATGCTCCTATGCTGAAGAAGCAGACCCTGGCTCTGAGGAGGCAGAGGAAAGAGGAGCTGACC
ACTCAGTCCAAACAGACCAATGAGAAACTTCTGAAGACCTTTCTGAAGAGACAAGCTATCAAAGCTGCACTTGGAGATCAT---------------------------------------------------AGTAAGGACCCTCTACCAAGCCTCTCCAGTGTGAAAAGAAATGAAGTG
GATGACATGTATGTCCTACCTGCCCTTCCACCCACAGAGGAAAAGGAAAGAAGCAGCTCAGAAGAGGATGAGGAGGGGAAAGACAGTGACGAAATGGTTGAAACA---------TACCAG------GAAGAACTGTATGAGAATCCAAACTCGGTGGACATAAACTCAGAGGATTTTACC
AGCCTGCCTCCTGAGATGAAACACGAGATACTCAAAGAGATGAAAGAATTTTGCAAAAGACGTCGGACCATGTTTAACAAACCTCCTGAGCGTTCTGGAGACTTTTCGCAGTACCAACTGGCTGGCCTGCTGCAGAGGAACCGGCTGAACCAGCGTCTGGAGGGAGTTGAGAAGGAGATG
AGCCAGTGCAGTGCCAGCAGCGCTCCACAACTCGGTCAGCAGGATGAGGATCAGCAGAATCGCAGCGTGGAGTCAAAGCGGCTGGTTTCAGAAGACAACTCGCACTATATACTTATAAAAGGC---------------------------------------------------------
---------------------------------------------------------------------------------------------------------------------------TCCAAAAAAAACGAACCAGCCTTACAGAGCCAACCTGCAGCTGCACCCTGGACAAGT
TCT---------------------------AGAAAGAGGAAAGCTGACAAACCCGAGCCTCTCTGGCGACCCATCACTGAAGAAGAAGATGACGAAGAAGAGGATGTACGACCTACCTGCTCAGACGCCGTCAACCCACCTGTGTCAAAACCATCACAGCCAGACACATCTCTGCCTTCG
CCTCGGACACTCAAGGCAATCCAGGCTGCTATGAGTGACAGCTCAGATGAAGAGAAG---------CTGAATCCA---GATAGCAAGGATGGCAAAGTGTCTCCACGGACACTCCTCGCAATCCAGCAGGCATTAACTGAGGATGAAGTAAGT---------------GTC------TCA
CCGTCCAAACTC---------CAGACAAGTCCCCAGCGTCCCGCGCGGCGAGTGGTGATCAGTAGCTCCGATGAGGAGACAAAGCCT---------------TCCCTTAAGGGAGAGTTGGACTTCAGTCAAAGCGCCACATGCCAAAGTTCACACATCGAAGACAGTTTTCTGGGCAGT
AGCTCTGAAGATGATCTGGAGGAAGTGATTGGAGAGAAAAATAAAGCTTTT---------------------------------------CGCTCTGCGGCACTTCGACAAAGTCCCACAACACCGATGGAGTCAGAGGTGGAGCGCGTCAGGGAAGGGGAG------------------
------------------------AAACAAAAAGGGCTGGAGCCGAGAGAACCTGAGCACAAGCTGCAC------------GCTTCTCAATCTAAACAGGAGTTATCCATCAGCTCTCCTTCGCTTCCAAGTGGG---------------------------AAA---------------
---------------------------------------------------------CAGGCCAGCGCAGAGACGGAGCAGAGACTCCTAGATAAGAGCAAGCGTGGACTCACCGCTGACCTGGCTAAAGCC------------GACGGAGACGACGTAAAGTCAGGGAACAGCCAGCAG
GAAAGCGACTCAGAA---------------------------------------------------------------------------------------------------------------------------------------------------------------------
---------------------------------------------------------------------------------------------------------------------GAGAGCTTCATTGAGGTGTCCGAG---GAAGAA---------------TTTAAGCAGGAGGAT
GCAAATGATTCA---------GCAGGAGAAAAGAGGATT------------------TTAGAAGAGGTCCAGGAAGATCAGACAAAAACTGAAGCAGAGTCTGAGGAAAGTTTGACTCAGGTTGTTGGTCATCCAGCTCTGAGCTCAGACAAG------GAG------------------
---GAT---------------------GAGGAGGAG---GGAGAGCAGAGGAAAGCTCAGGAAAAAGAGGTGAAGGACGACATGGAATCCAAACCAACAGCAGAAAACGAGTGGGAACACCTCGAC------------------------------------------------------
---------------------------------------------------------------------------------------------------------------------------------------------------------------------------------ATG
GACGAGCTGGAGGCTCTGGAGAGCTCGCTGCAGCTGGAGCAGAGCAACCTGAGGGAGCAGAAGCAGCAGCAG------------------GAGCGGATGGCGAACACAGTCACGGGGCAGATGTACCTGGAGAGCCAGGAGCTGCTGCGGTTGTTTGGCGTGCCGTTTTTGGTGGCTCCC
ATGGAGGCCGAGGCTCAGTGCGCGGCGTTGGACCGCGCCGACCAGACAAACGGAACCATCACAGACGACTCTGACGTGTGGCTGTTTGGAGGACGACACGTTTACAGGAACTTCTTCAGCCAGAACAAATATGTTGAGCACTACCAGTACAGCGATCTGCAGAGCCAGTTAGGTCTGGAC
AGAACAAAGATGATCAATCTGGCTTATCTGCTTGGAAGTGACTACACAGAGGGTGTTGCAGGAGTGGGATATGTTACTGGCATGGAGATACTGAATGAGTTTCCAGGGCCAGGACTGGAGCCACTAATACAGCTTAGTAATTGGTGGTGTGAGGCTCAGGAGAAGAAGCGTCTGACTGAT
AATCCCAGAGATACGAAGGTGAAGAAGAAGCTGAGGGAACTGAAACTTCAGCCTGGCTTCCCCAACCCTGCGGTGGCTCAGGCTTACCTTCAGCCTGCTGTTGATCCGTCCCAGGCCTCCTTCAGCTGGGGCCGCCCCCAACTCGACATGATCAAA------GAGTTCTGTCTCAGTCGT
TTTGGCTGGAGCAGCAGAAAGACGGAGGAGACTCTCCAACCTGTGATCAAACAGCTCAACAACCAGCAGACTCAGCTCCGAATAGACTCATTCTTCCGCTTGGAGCAGCAGGAAAAGCAGGCGATCCGCAGCCAGCGACTCCGCCGAGCCGTCACCTGCATGAAGAGAAAGGAGAGGGAA
GGAGGG---------GAAGGTGAAAGTAGCGAAGAAGAACTGCCT---------TCCCCATCCAAATCCAGGAAAGGAAATCTA------------AAAAACACAGAAGGACAGAAAGAAGAGGAGCCCCCTGTCGCAGGTGGAGGTTTCTTAGCTCCAAAGTCGAATTCTGAATCTCCT
TTTACATCCCTCAGGGATTTCTGTAGTCCAGGTCAGGAATCCTTCACAGCAACAGCTGCTCACCAGTCTACTAAAAAACTACCTCAGAAGGCCAGCAGGAAG---------AGCAGCAGCAGCTCCAGTGAAGACAGCGACGAAGGGAGGGCCGTTGCGATGGTTACAGCCCGATCTGTG
TTTGAGGCCAACAGACGAGGCCGAGGAGGAAAACGCACAAGAGGAAGAGGA------------------AAGAAGCTT
