# Supplementary material for: Global expression pattern of genes containing positively selected sites in European anchovy (Engraulis encrasicolus L.) may shed light on teleost reproduction
Source: PLoS One. 2023 Aug 11;18(8):e0289940. doi: 10.1371/journal.pone.0289940 (PMC10420382; doi:10.1371/journal.pone.0289940)
Supplement: S1 File — (ZIP) [file pone.0289940.s008.zip › alignments/anchovy.26647_ANCH.fas]

>ENSONIP00000005344_ONIL
------ATGACCACCATTGTACATGATACCACAGAGGCAGTGTGCCTCTCTGCTGAGTACAACCTGTACCTGAAGCCTATTGCCAAAATGACCATCAGCGTGGCTTTGCCCCAGCTCAAGCTGCCAGGCAAAAGCATCTCCAACTGGGAGGTAATGGAGCGGGTGAAGGCCATGGTGGCC
CCGGAGCAGTTTTCAGTCTTGCGAATCTCCAAGAGCACAATGGATTTCATCCGCTTTGAAGGTGAAGTGGAAAACAAGACTGTAGTCAAGAGCCTGCTAAGTCGTTTGGATGGGAAGAGCATCAAACTCAGTGGCTTTACTGATGTACTGAAGGTTCGTGCAGTAGAAAATAAAGTGGAC
TTCCCGACACGTCACGACTGGGATTCTTTTTTCCGTGATGCCAAGGACATGAATGAGACACTACCAGGTGAGAGGCCTGACACCATCCACCTAGAAGGGCTTCCTTGCCGCTGGTTCAGTCAGAAGGACAGCCAGTACCCAGATCGGCCCTCAGAAGAAGTCCTCATTGCAGTTTTCCAG
ACATTCGGCAAGGTACGAAATGTTGACATTCCCATGCTGGACCCATATAGGGAGGAAATGATGGGCAAGAACTTCAGCACATTCAGCTTTGGGGGCCATCTGAACTTTGAAGGGTATGTCCAGTATCAGGAATACTGTGGCTTCACAAAAGCCATGGACACTCTGCGCAGCATGAAGCTG
ATGCTGAAAGGAGATGATGGAAAAGCCGTGGCTTGCAACATCAAGGTGACCTTTGACACAAGCAAGCACCTTAGCGATGCTTCTGTGAAGAAGAGAAACCTAGAGAGGATGAAGTTGCAGGAG------------------------CTGGAGAGGCAGAGAGAGGAGCAGAAACAACGA
GAGAAGGAAGAAGAGGAGCGGCGTAAGGAGGAAGAGAGGAAACAGAAGGAATTGGAAGAGGAGGAGAGGGAGAGGAAGAAGGAGGAA---------------------------------------------------------------------AGATTACGGAAGCGAGAGCAGAAG
TTGCGAGAGAGGGAGGAGCGCAGGAATCTG---------------------------------AAGAAGGTGAGGCGTCAGCAAGAGGAGGAGCAGAAGAAGCTGCAGATGAAGATTGCCTTGGAAGAGAGGAGACTGCTGTTGGCTCAGCGCAACTTGGAATCGATACGGCTCATCGCT
GAGCTGCTGGCCAGGGCTAAGGCT------TTGAAACAGGAGCAGCAGAAGAAAGAAAGGGCTGAG------CGTGAAGAGCAGGAGAGGAAGGAGAAGGCT------CGACAGAAGGAGGAATTGGCCCGTCTTCAGCAG---------------TTGGAGGCCTGTCGCCGCAAGCAA
GAGGAGGAGCTGCGGAGGGTGGAGGTGGAGAAAGAGCGAGCACTGGAGCTACAGCGGAGAGAGAAGGAGCTC---AGGGAGCGACTGCTTTCCAACTTGCTGAAGAAGAACAGCAGCAAAGCCGCAGGCATCCAGGATCAGAGTGGCCCTGATGTGACTGAGGATATCTGTAATCCAGAT
GATGTGATACTTGGGGTCCTGAGTGGGGTGAATGGATTGAAGGCAGCTGAAAGCAAA---------------------------------------------GAAAAG------------------------------------------------------CAGATCTCCAAATCTGGT
GCTCACTCCCAAGTTTCAGGGAAGAATAAATTAATGGAAGAA------------------------AGGAGAGAAGGGGAGGACAGAAAAAAGGACCGGGAGGGTAGAAGGGAAGAAGTGTTTAGCAGCAAGCGCAGCAGGGAACGAGCACGAGACCATTCCCACAGGGAAAGGAGCTCT
CACAGCCGAGGAAGGAGGCGACGGTCG------CACAGCAGGAGGAGAAGGAGCTGCAGCCACCGAAGGAGGAGCTAC------------AGTCATCATAGGAGCAGGAGGAGATGTAGCCACAGCCACTGCAGCAGGAGCATAAGCTCCAGCAGAGAAAGGAGCTGGAGCAGCACTGAG
AGGAGTTCCAGCAGAGGGAGGAGTCACAGGCATAGTCAT------------------------------------CGCAGAGGCAGTGGCAGGAGCAGCGATAGAGGC------AGGGACCGGAGGAGTCACAGTCATTACAGTCGAAGATACAGGAGACATAGCAACAGCAGGGATAGG
AGCCACTCCAGACGGTGC
>ENSTNIP00000019526_TNIG
GCAACCATGACCACCATTGTCAATGATACTTCAGAGGCTATATGCCTCTCTTCGGAGTACAAAGTGTACCTAAAGCCCATTGCCAAGATGACCGTCAGTGTGGCGCTGCCCCAACTCAAGCTGCCAGGAAAGAGCATCTCCAACTGGGAGGTAATGGAAAGAGTGAAAGCCATGGTAGCT
CCAGAGCAGTTTTCATCTCTGCGCATCTCCAAGAGCACGCTGGAGTTCATCCGCTTCGAAGGGGAAGTGGAGAACAAGATGGTAGTCAAGAGCTTGCTTAGCCATCTGGATGGAAAGAGCATCAAACTCAGTGGATTTACTGATGTCCTGAAAGTTCGTGCGATAGAGAATAAGGTGGAC
TTCCCTACGCGTCACGATTGGGAGTCCTTCTTCCGTGATGCCAAAGACATGAATGAGACTCTGCCTGGCGAGAGACCCGACACCATTCACTTGGAGGGACTTCCCTGCCGCTGGTTCAGTCAGAAGGACAGTCAGTTTCCCGATCGTCCCTCTGAAGAGGCCCTAATTGCTGTCTTTCAG
GCGTTTGGAAAGGTGAGAAACGTGGACATTCCAATGCTGGACCCCTACCGCGAGGAGATGCTGGACAAGAATTTCAACACTTTCAGCTTTGGAGGGCATCTGAACTTTGAGGCCTATGTCCAGTATCAGGAATACTGTGGATTCACCAAGGCGATGGACACACTGCGCGGAATGAAGCTG
ATGCTGAAAGGGGACGATGGCAAGGCTGTGGCTTGCAACATCAAGGTGACCTTTGACACTACTAAGCACCTGAGTGAGTCTGCT------------------------------------------------------------------------------------------------
---------------------------------GCTCTGAAGCAGAAACAGCAGGAGAAAGAGAGAGCAGAACGG---------------------------------------------------------------------------------------------------------
---------------------------------------------------------------------------------------GAGGAGCAG------------------------------------------------------------------------------------
------------------GCAAGG------CTGGAGCAG------------------------------------------------------------TCC------CGGAAAAAGGAAGAGCTCGCACGTCTGCAGCAT---------------CTGGAGGTCTGCCGGCGCAAGCAG
GAAGAGGAGCTTCGTAGGGTGGAGGTGGAGAAAGGACGCGCGCTGGAGCTCCAGCGTCGAGAGAAGGAGCTCCCACGGGAGAAGGAGCTC------------------------------------------------------------------------------------------
---------------------------------------------CAGCCGTCACAG---------------------------------------------GAGGAGCTCCAGTCGCCACAGGAGGAGCCACAGTTACCACGGCAGGAGGAGCTCAAGCTCCAG---------------
------------------------------------------------------------------------------------------------------------------------------------------------------------------------------------
------------------------------------------------------------------------------------------------------------------------------------------------------------------------------------
------------------------------------------------------------------------------------------------------------------------------------------------------------------------------------
------------------
>anchovy.26647_ANCH
------ATGAACACTATTGTCCACGACACGACAGAGGCTGTGAGACTGTCCCCTGACCATAACCTCTACTTGAAGCCAATCGCCAAGATGACCATTAACGTTGGCCTTCCCCAACTGAAGCTGCCCGGCAAATCCATCTCCAACTGGGAGGTGATGGAAAGGCTGAAAGGCATGGTGCAG
CCCGACCAGTTCTCCTCCCTGAGAATCTCCAAAAGTACCATGGACTACATCCGCTTCGAGGGAGAGGTGGAAAACAAGGGGGTGGTGAAGTCCCTCCTCTCCAAATTGGACGGCAAGAGCATCAAACTGAGTGGTTTTACAGACATACTGAAAGTTCGTGCTGGTGAAAACAAGGTCGAC
TTTCCTACTCGTCATGACTGGGACTCATTCTTTAGGGATGCCAAAGACATGAACGAGACCGTGCCGGGGGAACGCCCGGACACCATCCACCTGGAAGGGCTGCCTTGCAAGTGGTTCGCCTCAAAGGATGGCGCCTCCTTGGATAAGCCATCCGAAGCTGTGCTCAAGACCGTGTTTGAA
AGCTTTGGCAAGGTTCGAAATGTAGACATTCCAATGCTGGACCCTTACAGGGAGGAGATGGCCGATAAGAATTTTAATACGTTCACCTTCGGAGGACACCTGAACTTCGAGGCCTATGTGCAGTTCCAGGAGTACATCGGCTTCGTGAAGGCCATGGACACGATGCGGGGCATGAAGCTG
ATGTATAAAGGAGAAGACGGAAAGGCCATAGCTTGTAATGTCAAGGTGAACTTTGACACAACCAAGCACCTGAGCGACATATCGATGAAGAGACGGCAACTGGAGAGGCAGAAACTGCAGGAG------------------------CTGGAGAGGCAGAGAGAGGAGCAGAAGCGCAAG
GAAAAAGAGGAGGAAGTGAGGCGAAAAGAGGAGGAGAGGAGACAGCGGGAGCAAGAGGAGGAGGAGAAGGAGAGGAAGAAGGAGGAG---------------------------------------------------------------------AAGCTGCGCAAGAGGGAGCAGAAG
CTGCGGGAGCGCGAGGAGAAGCGCCTGGCG---------------------------------CGGCGGGCCAAGAAGCAGCAGGAGGAGGAGCAGAGGAGGCTGCAGCTGCGCATCGCCACCGAGGAGAGGAAGCTGCTGCTGGCCCAGCGCAACCTGGAGTCCATACGGCTGGTGGCA
GAGCTGCTCAGCCGCGTCAAGGCG------TTGCGGCAGCAGCAGGTGGAGCGTGAGCGGGAGGAGGAGGCGCGGCGTGCGGCCGAGCAGCGCGAGCAGGAGGCGAGGAGGCAGGCCGAGGAGCGCGGACGCCTGCAGCAG---------------CTGGAGGAGAGGCGGCGGGCGCAG
GAGGCGGAGCTGAGGCGTGTGGAGGGCGAGAAGGCCCGCGCCCTGCAGCTGCAGCGCAAGGAGAGGGAGCTC---CGGGAGAGGCTGCTGGGAAACCTGCTGAAGAAG---AGCACCGGC---------------------ACCGGCACTGGCACCCCGGAGGAGGACGAGGACGGAGAG
---------------------------------GGGACCGCGGCGGAAGAAGCGGGACACGGGAGCCTCGGCCTGGAGCTCATTGTCAGAGACCCAGCCCTGGAAGCC------------------------------------------------------CAGCTGCAGTGCGCGGCG
GCCTAC---------------------------------CAG------------------------GCCAGG------------------------------------------------------------------------------------------------------------
---------------------------------------------------------------------------------------------------------------------GCCCAGGTGAAC---------------GGGGTCAGTCACGGGAAAGGAGCGGGTGCCGGTGAG
GGGTTGAGTCGTCCGGGTAAAGGAGACCGGGGGAGTCACACAGTAGTGGCACCGAAGCTGAAACAGGGCCAGGAGACACGCGGGGGACGTGGGAGCAGGGACGGGGGC------GGGGGCAGCCGAGGCCAG---CACCAGAGC------------------------------------
AGCAGCAGCAGCAGCAGC
>ENSTRUP00000014011_TRUB
------ATGACAACCATTGTCAATGATACTTCAGAGGCTATTTGCCTTTCTTCTGAGTACAAAGTGTACCTCAAGCCTATTGCCAAGATGACCATCAGTGTGGCACTGCCCCATCTCAAGCTGCCTGGAAAGAGCATCTCCAACTGGGAGGTAATGGAAAGAGTCAAAGCCATGGTAGCG
CCGGAGCAATTTTCATCTCTGCGCATCTCCAAGAGCACATTGGAGTTCATCCGCTTTGAAGGAGAAGTAGAGAACAAGATGGTGGTCAAGAGCTTGCTAAGCCATCTGGATGGAAAGAGCATCAAACTCAGTGGATTTACTGATGTTCTGAAAGTTCGTGCAATTGAGAATAAGGTGGAC
TTCCCTACGCGCCATGATTGGGAGTCCTTCTTCCGTGACGCCAAGGACATGAACGAGACTCTGCCTGGGGAGAGGCCCGACACCATCCACTTGGAGGGACTTCCTTGCCGCTGGTTCAGTCAGAAGGACAGTCAGTTCCCTGATCGGCCCTCTGAAGAAGCCCTCATTGCTGTCTTTCAG
GCATTTGGAAAGGTGAGAAATGTAGACATTCCAATGCTGGACCCATACCGCGAGGAGATGCTGGACAAAAATTTCAACACCTTTAGCTTTGGAGGTCATCTGAACTTTGAGGCTTATGTCCAGTATCAAGAATACTGTGGATTCACCAAGGCGATGGACACACTGCGTGGAATGAAGCTG
ATGCTGAAAGGAGATGATGACAAGGCAGTGGCTTGCAACATCAAGGTGACCTTTGACACCACTAAGCACCTCAGTGAGTCTGCTCTCAAAAGGAGAAACCAGGAGAGGTTGAAGTTAGAGGAG------------------------TTGGAGAGGCAGAGAGAAGAGCAGAAACGACGG
GAGAAAGAGGCAGAGGAACGGCGCAAGGAGGAGGAGAGGAAGCAGAAGGAGCAAGAAGAGGAGGAGAAGGAAAGGAAGAAGGAAGAG---------------------------------------------------------------------AAGATAAGAAAACGAGAACAGAAG
TTGCGGGAAAAAGAGGAGAGGAAAAACCTT---------------------------------AAGAAAGTGAGGCGACAACAGGAAGAGGAACAAAAGAAACTGCAGATGAAGATCGCCATGGAAGAGAGAAGGCTGCTGCTGGCTCAGCGCAACCTGGAGTCTTTACGACTTGTTGCT
GAGCTGCTCGCCAGGGCCAAGAGG------CTGGAGCAG------------------------------------------------------------TCT------CGGAAAAAAGAGGAGCTGGCACGTCTGCAGCAA---------------CTGGAGGCCTGTCGACGCAAGCAG
GAGGAGGAACTCCGCAGGGTGGAGGTGGAGAAGGAGCGCGCGCTGGAGCTCCAGCGCCGTGAGAAGGAGTTG---AGGGAGAAACTGCTTTGTAACCTCTTGAAGAAG------------------------------------------------------------------------
---------------------------TTGAATGGCATAAAGGCAGAAAGGAGCAAA---------------------------------------------GACGAG------------------------------------------------------CAGGTCTCAAAACCTGCT
CTCCAC---------------------------------GAG------------------------AAGAGGGGAGGGGAGGTCAGGAAGAAGGAGCGG------------------GCGGTGGCGAGCAGACGCAGCAAGGACCGC------------------------------TCC
TACAGCCAGTCCCACAGGAGAAGGAGC------TCCAGCCATCACAGGAGGAGCTCTAGTCGTCACAGAAGGAGCCCC------------AGTTACCCAGGCGGGAGGAGGCGA---AACCACAGCCACTGCAGCAGGAGC---------------------------------------
------------------------------------------------------------------------------------------------------------------------------------------------------------------------------------
---------------TCC
>ENSDARP00000133964_DRER
------ATGGCGTCTGTAGTGAGCGACGCAGCAGAGGCTCTGGATCTGTGTCCACAGCATCATCTGTACCTAAAGCCCATCTCCAGACTGACCATCAGCGTGGCTCTGCCGCACCTCAAGCTGCCCGGCAAGTCCATCTCCAACTGGGAGGTGATGGAGCGTCTGAAGGCCATGGTGCAG
CCGGAGCAGTTCTCTGCCCTGCGCATCTCCAAGAGCACCATGGACTTCATCCGCTTCGAGGGAGAGGTGGAGACCCGCAGTGCTGTCAAACGCATCCTCAGCCGGCTCGAGGGAAAGAGCATCAAGCTCAGCGGATTCACCGACACGCTCAAGGTGCGGACGGCAGAGAATAAAGTGGAC
TTCCCAACACGCCACGACTGGGACTCATTCTTCCGGGACGCGAAGGACATGAATGAGACGGTGCCGGGCGAGCGTCCGGATACGGTGCGTCTGGAGGGTTTGCCCTGTAAATGGTTTGCGCAGAAGGATGGA---TCACCGGACAGGCCATCAGAGGCCGTGCTGAAAACAGTGTTTGAG
AAATTCGGACAGATCCGGAACGTGGACATCCCCATGCTGGACCCGTACCGAGAGGACATGAGTGGGAACCACTTCAGCACCTTCTCCTTCGGCGGACACCTGAACTTCGAGGCGTTCGTGCAGTACGTGGACCACACCGGCTTCCTGAAGGCCATGGAGGCGCTGCGGGGCATGAAGCTG
CTGTTCAGGGGGGATGATGGGAAGGCGGTGGCCTGCAGCATAAAGGTGACGTTTGACACGACAAAACACCTGAGCGAATCATCCCTGAAGAAGCGACAGCAGGAGCGGCAGAAGCTACAGGAG------------------------CTGGAGAAACAACGAGAAGAGCAGAAACGCAGA
GAGAAGGAGGACGAAGAGCGACGCAAAGAGGAGGAGAGAAAGCAGCGCGAGCAGGAGGAGCAGGAGAAGGAGCGGCGGCGGGAGGAG---------------------------------------------------------------------AAGCTGCGCAGGAGAGAGCAGAAG
CTGAAGGAGAAAGAGGAGAAGAAGAACCAGAAGAAGCTGAAGAAGCAGCAGGAGGAGGAGCAGAAGAAGATGAAGAAACAGCAGGAGGAAGAGCAGAAGAAGCTGCAGCTGAAGATCCAGATGGAGGAGAGGAAACTGCTGCTCGCCCAGAGGAACCTGCAGTCCATACGGCTACTGGCG
GAGCTGCTGAGCAGAGCCAAGCGCGAGCGTGAGCGCGAGCAGCAGGTGGAGTGTGTGCGTCTGCAG------CAGCTGCAGCAGCGGCGGCGTGAGCAGGAG---------------CAGGAGCTGCGGCGTGTGGAGCAGGAGAAAAGCAGAGCGCTGGAGCTGCAGCGGAGA------
GAGAGAGAGCTGCGC---------------------------------------------------------------CAACGCCTGCTCGACAACCTGCTCAAGAAC---AACACACAC---------------------GCA---------------CAGAGAGACGATGACACGCAC
---------------------------------GCTCTGAAGGAGGAGCAG---------------------------------------------------------------------------------------------------------------------CAGCAGAGCAAG
ACACAG---------------------------------CAG------------------------AAGAAG------------------------------------------------------------------------------------------------------------
---------------------------------------------------------------------------------------------------------------------ACGAGAGCGGAG---------------CGCAGCAGGAGGAGCCGCAGTCGCACACACACA---
CGCAGCCGGCGGCGGCGGCGCAGCACA---CACAGCCAC------------------------------------GGCCAGAGCAGCAGCCGGAGCCGCAGCCGCTCCACCAGCAGAGGCAGACGCAGACACACACAC------------------------------------------
---ACCACCAGGAAAAAC
>ENSGACP00000008774_GACU
GCTACAATGACCACGATTGTCCACGATACCACGGAAGCCGTGTGCTTCTCCTCGGAGTTCAACCTGTACCTCAAGCCCATTGCCAAAATGACCATCAGCGTGGCTCTGCCACAGCTGAAGCTGCCGGGCAAGAGCATCTCAAACTGGGAAGTAATGGAGAGGATCAAGGCCATGGTAGCT
CCGGAGCAGTTCTCGGCCCTGCGGATCTCCAAGAGCACCATGGACTTCATCCGCTTTGAGGGCGAGGTGGAGAACAAGACGGTGGTTAAGAGCCTGCTGTCTCGCCTGGATGGGAAGACCATCAAGCTCAGTGGATTTACTGATGTGCTGAAGGTCCGTGCAATAGAGAACAAAGTGGAC
TTCCCGACACGTCACGACTGGGACTCCTTCTTCCGCGACGCCAAGGACATGAATGAGAGTCTGCCGGGGGAGAGACCGGACACCATCCACCTAGAGGGACTCCCTTGCCGCTGGTTCAGCCGGAAGGACAGCCCGTACCCAGACCGTCCCTCTGAAGACGTCCTCATTTCGGTCTTTGAG
ACATTTGGCAAGGTGCGACACGTTGACATCCCTATGCTGGACCCGTACCGGGAGGAGATGCTGGACAAGAACTTCAACACTTTCAGTTTCGGGGGTCACCTGAACTTCGAGGCTTATGTCCAGTTCCAGGAGTACGACGGCTTCACCAAGGCAATGGACACCCTGCGCAGCATGAAGCTG
ATGCTGAAAGGAGACGATGGAAAGGCAGTGGCCTGCAACATCAAGGTCTCCTTTGACACCAGCAAACACCTGAGTGAGTTGGCGCTGAAGAGGAGGAACCTGGAGAGGCTCAAGTTACAATTAATCCTAATGCATGGCTACCTATTTCTGCATCGATATGGA------------------
------------------------------------------------------------------------AGGAAGGAAGATCAGGCAACATTAAACTGTTTAAGAACAAGTGACGGCTGTAATGAATTAAAATGTTTGTGGGGGGGGGATGTAAAGATACGAAAGCGAGAGCAGAAG
CTGCGGGAGAGAGAGGAGCGGAGGAGCATG---------------------------------AAGAAGGTGAGGCGACAGCAGCAAGAGGAGCAGAAGAAGCTGCAGATGAAGATCGCCATGGAGGAGAGGAGGCTGCTGCTTGCTCAGCGCAACCTGGAGTCCATTCGTCTCATCGCT
GAGCTCCTGGCCAGGGCCAAGGTA------------------------------------------------------------------------------------------------------------------------------------------------------------
------------------------------------------------------------------------------------------------------------------------------------------------------------------------------------
------------------------------------------------------------------------------------------------------------------------------------------------------------------------------------
------------------------------------------------------------------------------------------------------------------------------------------------------------------------------------
------------------------------------------------------------------------------------------------------------------------------------------------------------------------------------
------------------------------------------------------------------------------------------------------------------------------------------------------------------------------------
------------------
>ENSXMAP00000016255_XMAC
---ATGACCACCACCATCGTGCATGACACCACGGAGGCGGTGTGCCTGTCTGCCGAGCACAACCTGTACCTGAAGCCCATCGCCAAAATGACCATCAGCGTTGCTCTGCCGCAGCTCAAGCTGCCGGGCAAGAGCATCTCCAACTGGGAGGTGATGGAGAGAGTGAAGGCCATGGTGGCT
CCGGAGCAGTTTTCAGCCCTGCGGATCTCCAAGAGCACCCTGGACTACATCCGCTTTGAGGGGGAGGTGGAAAACAAAACCGTGGTAAAGAGCCTGTTGACCCGTCTGGATGGAAAAACCATAAAACTCAGCGGGTTTACTGATGTCCTCAAGGTTCGTGCAGTAGAAAATAAGGTGGAT
TTCCCCACACGTCATGACTGGGACTCCTTTTTTCGTGACGCCAAGGATATGAATGAGACTCTGCCGGGAGAAAGGCCGGATACCATCCACTTGGAAGGGCTCCCATGTCGCTGGTTCAGCCAGAGAAACAGCCAGTTCCCGGACCGGCCGTCTGAAGCGGTCCTCACTGCTGTATTCCAG
GCGTTTGGCAAGGTTCGGCATGTCGACATCCCCATGCTGGATCCGTACAGGGAGGAGATGCTGGACAAGAACTTCAGTACTTTTAGCTTCGGGGGTCACCTGAACTTTGAGGCTTATGTTCAGTATCAGGAATACTGCGGTTTCACCAAGGCTATGGACTCTCTGCGAGGCATGAAGCTG
ATGCTGAAAGGAGACGACGAAAAAGCTGTGGCCTGCAACATTAAGGTTATATTTGACACCAGCAAGCACCTGAGCGACGCATCCATCAAGAGAAGAAACCAGGAGAGGCTGAAGCTGCAGGAG------------------------CTGGAGAGACAGAGGGAGGAGCAGAAAAGAAGG
GAGAAAGAAGAGGAGGAACGGCGGAAGGAGGAAGAGAGGAAACAGAGGGAAATGGAAGAGGAGGAGAAGGAGAGGAAGAAGGAGGAG---------------------------------------------------------------------AGGATCCGAAAGCGAGAGCAGAAG
CTGCGGGAGAAGGAGGAGCGGAGGAATCTG---------------------------------AAGAAGGTGAAGAGGCAGCAGGAGCAGGAGCAGAAGAAGCTGCAGGTGAAGATCGCCATGGAGGAGAGAAGGCTGCTGCTGGCTCAGCGAAACCTGGAATCAATACGTCTCATTGCT
GAGCTGCTCGCCCGAGCCAAGATC------CTAAAGCAGCAGCAGCAGGAGAAGGAGATGGCTGAA------CGCAAAGAGCAGGAGAAGCTGGAGCAAGCG------CGTCAGAAGGAGGAGCTGGCCCGTCTCCAGCAG---------------CTGGAGGCCTGTCGGCTAAGGCAG
GAGCAGGAGCTGCGGCGGGTGGAGGTGGAGAAGCAGCGGGCGCTGGAGCTCCAGCGGAAGGAGAATGAGCTG---AGGGAGAGGCTGCTTTGCAACCTTATCAAGAAA---AGCACAGTGGCTGCAGATCCGCACGACCTGGCCGCCCCCCCGACAAAAGAAGCGGCTCCCGATTTTAGC
GATGTGATGCTCGGAGTCCTGGGTCGGGTCAATGGGGTGAAGACAGATGAAGGCAAA---------------------------------------------GAAAAA------------------------------------------------------CAAGTGTCTAGATCCGTG
CAATCT---------------------------------GAACTTCTGGAGAAAAACCAATCAAAGGAGAGACGAGGAAGGGATGAAAAGAAGGAAGAG------------------TTTGTTCGATGCGCGCACAGCGGGGAACAAGGCTGT---------------GAAAGGAGCTCG
CACAGTCGAGGGGGAAGGAGGCGTTCCCAAAGTTCCAGTAGAAAGAGGCGGAGCTCGAGCCGGCGAAGGAGGAGTCACAGGACAAGCGACGGCCATCACCGGGAAAGGAGGCGC---AGTAGCAGCAGG---------------AGCTCCAGCAGGGGGAGGAGCCTAAGCAGCAGTGGG
AGGAGCCACGGCAGGGGGAGGAGCCAAGGGCGTAATCAC------------------------------------ACCAGGTACAGCAGACGA---------AGGAGT------AAGGACTGCAGGAGTCACAGTCACCACAACCGACGATACCGAAGGCACAGCGATAGCAGGGGGCGG
AGCCACTCCAGGGGATAC
