# Supplementary material for: Global expression pattern of genes containing positively selected sites in European anchovy (Engraulis encrasicolus L.) may shed light on teleost reproduction
Source: PLoS One. 2023 Aug 11;18(8):e0289940. doi: 10.1371/journal.pone.0289940 (PMC10420382; doi:10.1371/journal.pone.0289940)
Supplement: S1 File — (ZIP) [file pone.0289940.s008.zip › alignments/anchovy.266_ANCH.fas]

>ENSONIP00000002674_ONIL
------------------------ATGTCTGAGGTCGGGGATAACCTGCAGGAAGGTGAGGCAGGTGTTCGCGGTGAGCAG------CCATTTCCTGACCAGGTGAGG------AGCACTGAAGCCACCAGGCCTGACCTGCAT------GGTCTGCTGACCACCAGCCACTCATCC---
------TCAGCAGATATCAGCCCC------TCACCT------TCAGCTGAGTCCGGTGGCTTGTTGTCATTACCATGGGAGATATTAATCCACATTGTCTCATATCTTCCTGTTCACTTTGTAGTCAACGTGCTGCCAAAGGTCTGCCATGCGCTGAGTAACGTGGGGCAGGACAGGACC
GCCTGGCAGCTCCGAGCACAGAGGCTGGTGGGATCGAGAGCTGCTTTTCCAGTGGGGCCAAGGGAGGACTTTGACTGGCCTGGTGCCTGCCTGGAGATGGAACAGCTCATAACCTGCTGGTCGGGT------------------------------------------------------
------------------------------------------------------------------------------------GAA---------GCA---------------------CTGGAGTGCATTACCCTGCCTTCAGGCCACATTGCCCATGTAAACTCGGTCCTCCTCCTT
GGGGGAGAGGGGAAGGTCTGTGCCACAGCTTCCAGAGACTGGAACGTAAAGCTCTGGGATCTGGAG------CTGGGCTCG---------CTGCTGCACACGATGGGACGGCAGGGTGATTTTAGCAGCCATCGAGGCTGGGTCTGGTGCCTGGCATCTCAAGGACCTCTGCTGGCCTCA
GGGGGCTTTGACAGCACTGTGAGGCTGTGGGACCTGCAGGCAGGAGGTGCAGATAGGGCCCTCATCAGGACCAGGGCTGCTGTTCTCTGCTTGTCCTGTCAGCCCGAC------ATGTTGCTGGCTGGTACATTTGACAAGCAGGTCAGCATGTATGACACCAGA---------------
---------------------------------------------------------------------------------------------------------GCTGCTGCACCACTGGTGAAAAGCATCCGTATGCACAGTAACGCCGTAATGTGCCTCTGTGCAGATGACAAATAC
ATCATCTCAGGGAGTAAAGACTGCACTGTGGCCGTCTATGACCGCAGAGCAGGCAAAGGCTTGAAGAGACTTCGGCTGAGCTCCTACCTGCTGTCCATGAGCTACAGTGGCTGTGAGGTGTGGGCAGGAGACAACGGCGGCATGCTGCACTCCTTTACCATGCAGGCGGGGACCTTTAAG
GCTGTCTCCCAGTTTGATGTGGGACACACAGCTCTGATCACTGGCATCCACAGATCCTCCGGAAGCCTCTACACCTGTTCATCTGATTGCACCGTCAAGGTTCATATACCATGCGCGCCTCCGAGGACGTTAAGCACCCTGCACTATCAAGCTGGGGTCCATGGGCTGAGCGTGGAGGCC
GGAGTCCTCGCCGTAGCGTCCGGTGATGTCAGGGTGCAAATCTGGAGGCCCCGAAAA
>ENSTNIP00000003756_TNIG
------------------------------------------------------------------------------------------------------------------------------------------------------------------------------------
---------------------------------------------------------GGCCTGCTGGCGTTACCCTGGGAGATGGTAACTCATATTGCGTCACACCTTCCTGCTCAGTGTGTCATCAGTGTACTTCCAAAGGTCTGCCATGTATTAGGTAATGTGGGTAAGGACAGCACA
GCTTGGCAGCTCCGGGCACGGAGGCTAGTAGGAGCCAGAGCGGGGTTTCCCGTCGGGCCACGAGAGGACGTAGATTGGCCTTCAGCTTGCCTAGAAATGGAGCAGTTGGTAAGCTCCTGGACAGGC------------------------------------------------------
------------------------------------------------------------------------------------CAGGCAGAC---TTT---------------------GTGGCCAGCATCTCCCTACCTTTGAAACACTTTGCTCAGATCGACACGATCCTGCTTTTG
GGGGGAGAGGCCACAGTTTGTGTCACAGGTTCCAGAGACAGAAACGTGCATCTGTGGGACCTGCAG---------TCAGACGCTGGCAGGCTGCGGCACACGTTTGCGGAACGCGGCACCTTCAGTACCCACCAGGGTTGGGTTTGGTGCCTGGGCGCCCAGGGTAACTCTTTGGCATCT
GGGGCCTTCGACAGCACCATCAGGTTGTGGGACCTGCAGGCGTGCGGCACAGAGATGGGGCTGATCAGAACTGGGGCTCCTGTTCACTGCCTGTCCTATCAACCAGAT------GTATTATTGGCTGGGACAATTGACCGAAAAGTCAACATGTATGACCCCAGAGATCGAGGTTTTGTG
TCTGGTTTTCATCTTGGTCATCTTTGTGTGTTCAAA---------------------------------------------------------------------GCTGCTGAACCGCTGGTGAAAAGCCTTCGCCCCCACAGTAAAGCAGTCATTTGCCTGGCTGCTGATGACAAGTAC
ATCCTCTCTGGGAGTACTGACTGCACCGTGGCCATGTATGACCGCAGGGCAGGCAAAGCCTTGAAGAGACTTCGGCTCAACTCCTACCTGATGGCCATGAGCTACAGCGGCTGTGAAATGTGGGCAGGAGACAACAAAGGAAATCTGCACTCTTTTTCCGTA---GCAGGGACTTTAAAA
GCGCTGTCCCAGTTTGATGTTGGACACACCGCTCTGATCACCGGCATCCATAGTTCTGCTGGAAGCCTCTACACCTGTTCCTCCGATAGCACGGTCAAGGTACATATTCCATGTGCACCTCCAAGGACCTTATGTACGTTGCAGCACCGAGGTGGAGTAAATGCGTTAAATGTAAAGGCT
GGAGTTCTTGCTGTTGCATTTGGGGAATTTTACGCTGAAATCTGGAGGCCAAGAAAA
>anchovy.266_ANCH
GGAGGAGGAGGAGAGGAAGAGTGTGCTGCGGAGGAA---------------------GAGTGTGCAGAGGAGGAGGAGGAG---------------GAGGAGAGAAAG------GGAGGAGAAGAG------------------------------------------------------
---------------------------------------------GCGGAGGTGAAGGGG------------------------------------------------------------------------------------------------------------------------
------------------------------------------------------------------------------------------------------------------------------------------------------------------------------------
------------------------------------------------------------------------------------------GAGGAGAGC---------------------CTGGAGCGCTTCAGCCTGCCGCTGGGCCACATTGCGGACGTGCACGCGGTGCTGCTGTTC
GGGGGCCGGGCGGAGCAGCTGGCCACGGGCTCCCTGGACCGCTGTGTCAACCTGTGGGACCTGCGTGGGGGGGAGGGGGGGCACGGGCGACTCGTGCACACCCTGGGGGGG------------------CACTCGGGATGGGTGTGGTGCCTCGCACAGCGCGACAACAAGCTGGCGTCG
GGGTCGTTTGACAGCACGGTGCGGCTGTGGGACATGCAGGCGGGTGGCAAGGCCAGTGATGTCATCACCGGGCGCGCCCCCGTCATCTGTCTGTCGTGGCAACCGGAGGACAACACGCTCATCGCCGGCTCACACGACAAGAAGATCAACTTCTACGACCCCAGA---------------
---------------------------------------------------------------------------------------------------------GCCACCCAGCCCCTAGTGAAGAGCGTTGAGCTTCACAGCAGTGCGGTGTTGACTCTGGCCGCCACGGACAACTAC
ATCATCTCAGGAGGCAAAGACAAGACCATCGCACTGTACGACCGCCGCGCATGCAAACTACTCTCACAGCGCAAGCTGGCCTCGTTCTTGTTGTGCATGTCCCAGAGCGGGGGCCAGGTTTGGGGGGGTGATAACCGCGGCGTCGTGCGCTCCTTCTCTCTGCGGAGCGGCCGGCTGCAG
GGCAGTCAGCAGTTTGACGTGGGACACACACAGATGCTGACGGGAATACACTGCTCACCTGGCGCCCTCTACACCTGCTCCTCCGACCGCACCATCAAGGTCCACCTCCCCAGCGCCCCCCCAAGGACTGTCTGCACACTGCAGAACGCAACACCAGTGAACGGGTTGAGTGTGTGTGCA
GGTGTGTTGGCTGTGGCATCTGGCAACATGGCGGTAGAGGTCTGGAGACCACCACAC
>ENSTRUP00000032984_TRUB
---------------------------------------------------------------------------------------------------------------------------------------------TTA------GTTACTCCGACAGCGACGTTTTCAACATTA
ATCCCTCATGCAGATCACTCGGGCATAAACTCACCT------TCTCCTGAAGCAAGCGGCCTGCTGTCATTACCCTGGGAGATGGTAACTCATATCGCTTCACACCTCCCTGCTCAGTGTGTCATCAGTGTGCTTCCAAAGGTCTGTCATGTATTAGGTAATGTGGGTAAGGACAACACT
GCTTGGCAGCTCCGGGCACGGAGGCTAGTAGGATCCAGAGCCGGGTTTCCCGTAGGGCCACGAGAGGACATCGATTGGGCTTCTGCTTGCCTAGAAATGGAGCAGCTGGTAACCTGCTGGACAGGC------------------------------------------------------
------------------------------------------------------------------------------------CAGGCAGAC---TTT---------------------GTGGCCAGATTGATTCAGCAGGATGAACACTTTGCTCGGATAGATACAATTTTGCTTATG
GGGGAAGAGGCGACAATTTGTGCCACAGGTTCCAGAGACAGGAATGTGCATCTATGGGACTTACAG---------TCAGATGGCGGCAAGCTGCGGCACACGTTTGCAGAACGCGGTACCTTCAGTACCCACCAGGGTTGGGTCTGGTGCCTGGGATCCCAGGGAAATTCTTTGGCATCT
GGGGCCTTCGACAGCACGATCAGATTGTGGGACCTGCAGGCATGTGGTGCAGAAATGGGGCTAATCAGGACCGGGGCTCCTGTTCACTGCCTCTCCTATCAACCAGAT------ATGTTGTTGGCTGGGACAGTGGACCGAAAAGTCAACATGTATGACCCCAGA---------------
---------------------------------------------------------------------------------------------------------GTTGCTGAACCTCTGGTGAAAAGCCTTCGTCTCCACAGTAATGCCATCATTTGCCTGGCTGCTGATGACAGGTAC
ATTGTCTCTGGGAGCACCGACTGCACCGTGGCCATGTATGACCGCAGGGCAGGCAAAGCCTTGAAAAGACTTAGGCTGAACTCGTACCTGATGTCCGTGAGCTACAGCGGCTGTGAAATGTGGGCAGGAGACAACAGAGGATATCTCCACTCCTTTTCCATG---GCAGGGACTTTAAAA
GCCGTGTCGCAGTTTGATGTGGGACACACAGCTATGATCACTGGCATCCACAGTTCTCCTGGAAGCCTTTATACCTGTTCCTCTGACAGCACTGTCAAGGTACATATTCCGTGTGCACCTCCAAGAACTTTGTGTACATTGCAGCACCGAGGTGGAGTAAATGCGCTAAGCGTGAATGCT
GGAGTCCTCGCTGTTGCATTTGGGGAATTTTATGCTGAAATCTGGAGGCCGAGAAAA
>ENSDARP00000113946_DRER
------------------------ATGTCGCAGCTG---------------------AACGTGGCCCTGGAGGATGAGCAG---------------AAGGAGAGACGC------TCTGCTGTCAGTGACCCTCCAGACTGTTTACCTGACAGTTTGCATTGTGAGCCGTCCGTCATC---
------GCCACAGACACAAGCCCC------TCCCCT------TCTAGTAATGGAGTGAACCTCCTGTCATTGCCATGGGAGATCGTGACTCAGATCGCCTCACATCTCCCGGCGCAGTGTGTCATCAATGTGCTGCCAAAGGTGTGCCAGACGCTGGGAAAGGTTGGCGAGGATCGTTTG
GCCTGGCAGCTTCGGACTCAGAAACTCTGTGGCCCGGCAGCATCCTTCCCAGTCGGACCAAAGCAGGATTTTGATTGGTCCAGAGCCTGCTTGGAAATGGAGGAGCTGATTGGCCACTGGAAAGGACAGGGGACTCCGACGGAGAAACAGGAAATGGTGGAAGACAGACAAGAAGTGGCA
GCTGAAGCCGTAAATGGCGAAGCCCCGGCAGCGGAGGCTAACATGGTCCAAATGCAACTGGATGTTGATTTAAATGCACAGATTCAATCCCAGAATGCCTCATCCAGCACTTCTTCTCCGCTCGAGCACATGGTCCTCCCCTCAGGGCACATCGCGGATGTGAATTGTGTCCTCCTGCTG
GGGGGTGCTGGGGCTGTGTGTGCCTCCGGCTCCAGGGACCGGAATGTAAACCTGTGGGACCTGAAT------GAGGGTCCGAGAGGTGCGTTAATGCACACTCTGGGGGGACGTGGCACTATCAGTACCCATCGGGGATGGGTGTGGTGTCTGGCGTCCAGTGGACCTCTTCTGGCCTCG
GGATCGTTCGACAGCATGGTAAAGCTCTGGGATCTGCAGGCCGGAGGAGCAGAGCGAGGACTCATCCAGTGTAAAGCGGCAGTGCTGTGTCTGTCCTGCGAGCGGGAC------ACGGTGCTGGCCGGATCACATGACCAGAGGCTGAGCATCTACGACACACGA---------------
---------------------------------------------------------------------------------------------------------GCCGCAAATCCTCTGGTCAAGAGTCTCCGTCTTCATAGTGATGCAGTGTTGTGTCTGGCGGCTGATGACCAGTTC
ATCCTATCAGGCAGTAAAGACCAAAGCGTGGCTCTGTTCGACCGCAGGGCTGGAAAACTCCTGCAGAAAGTACAGTTGAGCTCGTATCTGCTGTCCGTAAGCTTCAGTGGATCAGAGGTTTGGGCTGGTGATAATCGTGGACTCCTGCACACCTTCTCCATGAGCAGCAGCTGCCTGACG
CCTGTACAGCAGTTTAAAACA---CACACTTCACTGGTCACCGGCGTTCACTACACCCCTGGCGCTCTCTACACCTGCTCATCCGACCGCTCCATCAAGATCCACCTCCCATCTGCTCCACCAAAAACACTCTGCACACTCCACCATCAGGCCGGAGTCAATGGGTTAAGTGTTAAAGGA
GGGACTCTGGCCATCGCTTCTGGAGACATGAACGTGGAGGTGTGGAGACCCAGATGC
>ENSGACP00000016473_GACU
------------------------ATGTCTGAACCG---------------------GAAGTGGGGACGCACGGTGACCAGGGTGGACCATCTCCTGACCCCGTGAAATCTCCCAGTGTCGACGCTTCTGCGCCCGACCTGCTA------GGTCTTCCGTCTGCTGGTCTCCCATCA---
------TCTGCAGACATTAGCCCC------TTCCCC------TCTGCTGAGGCGAGTGGCTTGTTGTCGTTGCCGTGGGAGATGGTCACGCAAATTGCCTCACACCTTCCAGCTCAGTGTGTCATCACTGTGCTGCCAAAGGTCTGCCATGCACTGGGTAACGTGGGTAAGGACAACACT
GCCTGGCAGCTTCGGGCACACAGACTGATCGGATCGAGACTCGGCTTCCCAGTTGGGCCCAAGGAGAACTTTGACTGGCCGTCTGCTTGCCTGGAGATGGAGCAGCTGATAACCTGCTGGACAGGC------------------------------------------------------
------------------------------------------------------------------------------------CAAGCGCAA---GCG---------------------CTGGAGTGCATCACCCTTCCTTCGGACCACATTGCCCCGGTCAACTCAGTCCTCCTCGTT
GGGGGGGAGGGGGCAGTCTGTGCCACAGGCTCTCGAGACTGGAACGTCAAACTGTGGGATCTCCAG------ACGAGCGCTGGCGGCACACTGCTGCACACATTGGGCGGGCGGGGGGACTTCAGCACTCATCGGGGCTGGGTCTGGTGCCTGGCGTCTCAGGGCCCCCTGTTGGCTTCA
GGGGGCTTCGACAGCACGGTGAGGCTGTGGGACCTTCAGGCTGGTGGGGCAGAGAGAGGCCTGATCAAGTCCGGGGCCGCTGTCCACTGCCTGTCCTTTCAGACCGAC------GTATTGCTGGCTGGAACATTTGACAGGAAGATCAGCATGTATGACACCAGA---------------
------------------------------------GGTGAGGGAGAATGTCATCTGCATCTCAGATCTTGCATGACCTGCAAACAAAGACCTATCTTGTCTACAGCTGCTGAACCGCTGGTGAAAAGCCTCCGTGTCCACGGTAACGCCGTAATGTGCCTCGCTGCGGATGACAAGTAC
ATCATCTCTGGGAGTAAAGACTGCACTGTGGTGGTCTACGACCGGAGGGCCGGCAAGGGCTTGAAGAAAATCCGGCTGAGCTCATATCTGCTGTCTATGAGCTACAGTGGCTGTGAGGTGTGGGGGGGAGACAACGGCGGCATGCTCCACTCCTTTTCCATGCAGGCGGGGACCTTGAAG
CCTCTGTCCCAGTTTGATGTGGGGCACACAGCTCTGGTCACCGGCATCCACAGGTCCGCTGGAAGCCTCTACACCGGCTCGTCCGACCGCACTGTCAAGGTCCATATCCCTTGTGCTCCTCCGAGGACACTTTGCACGCTGCGTCACCTTGCCGGAGTTAATGGGCTGAGTGTGGAGGCC
GGAGTCCTTGCTGTAGCCCCAGGGGACGTGAACGTGGACATCTGGCGGCCCAGAAAA
>ENSXMAP00000014228_XMAC
------------------------ATG------------------------------------------------------------------------------------------------------------GAGCTCCAG------GGTCTTTCCCCTCCTGTTAGCTCACCA---
------TCAGCAGTACCAAGTCCC------TCACCATCTGCTTCTGCTGAATCAAGTGACTTGTTGTTATTACCGTGGGAGATCCTCACTCACATAGCTTCATACCTTCCTGCACATTGTTTGATCAATGTGCTGCCAAAGGTATGTCGCACTTTGAGTACAGTGGGTGAAGACACCACA
GCTTGGCAGCTACGGGCACAGAGACTAATTGGATCAAGAGTGAGGTTTCCAGTTGGGCCGAGGGATGATTTTGACTGGCCCACTTCTTGCCTGGAGATGGAGCAGCTCATTACCTTCTGGGCAGGT------------------------------------------------------
------------------------------------------------------------------------------------GAAGTGCAACATGCA---------------------CTGGAGTGCATTACATTACCCTCAAGCCACATTGCCCTGGTCAACTCGGTGCTCCTCCTT
GGAGGAAAGGGAGCAGTTTGTGCCACGGGGTCGCGAGACTATGATGTGAAGCTTTGGGACCTGGAG------GAAGGCTCTAACGGTACACTGCTGCACACGTTGGGAAGGAAAGGTGACTTCACATCCCATCAGGGCTGGGTCTGGTGCCTAGCATCCGAGGGTCCTCTGCTGGCCTCA
GGGAGCTTTGATAGCACAGTGAGGCTGTGGGACTTACAGGCAGGCGGCACCAATAGAGGCCTGATCAGGACCGGGTCAGCTGTTCTCTGCCTATCCTGTCAGAACGAT------GTTTTACTGGCCGGGACGTTTAACAAGAGGATCAATATGTATGACACGAGA---------------
---------------------------------------------------------------------------------------------------------GCTGCTGAACCACTGATTAAAAGTGTCCATCTCCATGGTAATGCTGTAATGTGTCTGGCTGCTGACGACACATAC
ATCGTCTCAGGGAGCGAAGACTGCACTGTGGCAGTCTATGACTGCAGGGCAATGAAAGCATTAAAGAAAATTAAGCTGAGCTCCTATTTATCCTCCATGAGCTACAGTGGCTATGAGGTTTGGGCTGGAGACAAGAAAGGCATGCTGCACTCCTTCTCCATGCAGACTGGCACCTTAAAA
CTCCTGTCCAGGTTTGATGTGGGACACACGGCTCTGGTTACTGGCATCCACAAGTCTGCAGGATGCCTTTACACCTGCTCTACCGATAAAACTGTCAAGATCCATATCCCAAGTGGACCACCAAGGACTTTATGTACACTGTGTCATGCCGGTGTAGTTCATGGGCTGAGTGTGGAGGCT
GGAATCGTTGCTGTGTCCACCGGCGATGAGACGGTGAATATCTGGAGGCCCAGGAAA
