# Supplementary material for: Global expression pattern of genes containing positively selected sites in European anchovy (Engraulis encrasicolus L.) may shed light on teleost reproduction
Source: PLoS One. 2023 Aug 11;18(8):e0289940. doi: 10.1371/journal.pone.0289940 (PMC10420382; doi:10.1371/journal.pone.0289940)
Supplement: S1 File — (ZIP) [file pone.0289940.s008.zip › alignments/anchovy.26748_ANCH.fas]

>ENSONIP00000002373_ONIL
------------------------------------------------ATGTGTCTGCTGAATTCCGTCCGTGCGGGAGCAACAATCATATCCAAGATGGAGACCGTAAAT---GCTGGACATATGATGAGCTTAGCTGCTCTACAGAGGCACGATCCATACATAAACAAATTGCTCGAT
GTTACCGGCCAGGTGGCTCTCTATAACTTTAACTCCAAGGCGAATGAGTGGGAGAAGACTGAAATCGAGGGCACCCTGTTTGTTTATGCAAGGTCTGCTTCCCCTCACCATGGCTTCACCATCATGAATCGACTGAGCACGGAGAACCTTGTAGAACCAATCAATAAAGACCTGGAGTTT
CAGCTACAGGATCCATTCTTGCTCTACAGAAATGGCAACTTGGGTATCTATAGTATTTGGTTCTATGACAAGAAGGATTGTCAACGCATCGCTCAGCTCATGGTCAAGATTGTGAAACAAGAAGCAGACCATGCCCAGAAAAAGTCACCTGAGAGGGCAGAGCCGGGGAGAACCAATGGA
GTCGCAGAACCCCGCAGCATCGATATCTTGGAGCTGCTCAGCAAAGCCAAGGAAGAATACCAGAGGTCCCAAGCAGGTGAAACAGATGTGTCCATTGAACAGACTGCAAAAGCAGCTGTCAGCACTACA---GATCCC---CAC---------ACCGCA---------------------
------CCGCAGCCTGAAAAG---------------------AGCTCTCACCACGTGGTAAAGCAGATCACAGTGGAGGAGCTCTTTGGTTCGTCTCTCCCTAAGGATCCCTCTCTACCAACTATG------------------------------------------------------
------------CCCACGCAG---------------------------AGCACC---ACCGTTTCCAGTGACCCCTCCGCTGCCTACGTCCACAAACAACCGTAT------CCTGCTCCACCTCCACAAAGCACTCTCCTCATT------CGCCAACATGCAGCCCAAGACCCGGGTTCC
AACCAAAGGAATCAAGCCCCCGGTCTGCTCCCTGCTCCATATGCATTACACCCAAGTCCTGTATTCCAGTCAGTGATCCAAAGGTCAGACCCCCAG---CACTCCTCGGTG---TCCCCACTCATAGTG------------------CCTTCAGCTGCTCCCCCTGGTACCGCAGGACCT
CCA------------ACTGCTCAAACATCCTATATGGGTCAGGACATCCTTGCCACACTCAAACCGGCAGCACCTTCTGTAAATTCAGATCACCAC---AAACCCATC------CTCGCACCTAACTTCCTGCCAAGCACATTGGTCCCACCCCATAGCTTCCGAGAGCCTATG---GGA
AAACCCCTTCTCCAACACGGAAAG------------------------------------------------------------GACATGGATGTTTTCTCTCAGTCTCCAAATCTGATTAAACCAATATCT------------------------------------------------
------------------------------------------------------------------------------------------------------------------------------------------------------------------------------------
---------------------------------------------------------------------------------------------------------------------------------------------------------------------------GCTGTCCCC
ATGAGTCCAAGTCTTGCTGTTCCAGGTTCAGAGGTTTCTGTGCTGCTGTCCCCCAGTGCCTTCCAGCAGTCCCTCAATAAGACACCGGCAGCAACGTCAGTGGTCCCTCCTGCACCCACTGAGCCCACCTCAGCCTCTGGAGGAGCTAAAGAA---------CCTGTAGCA---------
------------------GCCCCCTGCAGTAAAGCACAGCTACAGGAGACTCTGATACACCTCATTAAGAATGACCCAGACTTCCTTGGTGCCATTCATGATGCTTACCTGCAGAGCCTATCCAAGGACTTTGGCAACGTAAAACTA
>ENSTNIP00000004365_TNIG
------------------------------------------------------------------------------------------------ATGGAGACCTTAAAT---GCCGGACATATGATGAGCTTAGCGGCTCTACAGCGACAAGATCCATATATAAACAAACTGCTCGAC
GTTACCGGCCAGGTCGCACTTTACAACTTTAACTCAAAAACGAACGAATGGGAGAAGACCGAAATCGAGGGGACTCTGTTTGTATATGCCAGGTCTGCCTCCCCTCACCATGGCTTCACTATCATGAACAGACTTAGCACAGAGAACCTGGTGGAGCCCATCAACAGAGATCTAGAGTTT
CAACTGCAAGACCCGTTTTTGCTCTACCGGAAAGGCAACTTGGGGATCTACAGCATTTGGTTCTATGACAAGAGGGACTGTCAACGCATCGCCCAGCTGATGGTCAGGATTGTGAAGCAGGAAGCGGGCCACGCCCAGAGAGGCTCACCGGAGCGGGCGGAACGCCCCAGGACCAACGGG
CTGGCCGAGCCCAGGCCCGTCGACATCCTGGAGCTGCTCAGCAAAGCCAAGGAGGAATACCAGAGAGCCCAGGCAGGTGAAACGGACGTGAGAGCAGAGGTTGGCATGGCAGCCCCCGTCACCATGGCGGAGCACGCT---CAC---------AACCAA---------------------
------CCCCGACCGGATAAGCCGCTTCTCTCTGCTCCCCAGAGCGCTCACACCATGGTGAAGCAGATCACGGTGGAGGAACTCTTCGGCTCGCCGCTCCCCAAGGACCCGTGTCTGCCCACCATG------------------------------------------------------
------------CCCACACCG---------------------------AAGAGCGCCGCCGCTCCCGGCGACCCCTCGGCGGCATTCCTACAGAACCAGCCTTTT------CCCGCGCCAGCCCACCAAAGTACGCTCCTCCCT------CCCCTCCTGGCCGCTCAAGACCCGGCCTCC
AACCAGCGCCACCAGGCGGCGGGCCTCCTCTCTGCCCCCTTCGTGCTCCACCCAAGCCCCGTTTTTCAGGCGGTGGTTCCGAGGTCGGACCCCCAG---CTC------GCCGGCTCTCCTCTCATGGTGCCTCCGGCCGGCTCGGAGCCCCGCGCTGCCCCCGCCGCGTCGGCCGCTCCG
TCG------------GCGGCTCCCGCGGCCTATCTGGGACAGGATCTGCTCAGCACCCTGAAACCAGCTGCACCGGCTGTCGGTCCCGACATGCAC---AAGCCCATC------CTGGCCCCCAGCTTCCTGCCAAGCACGCTGTTCCCACCCCACAGTTTCCAGGAGCCCGTGGGCGGG
AATCCTCTACTGCAGCACAGCAAG------------------------------------------------------------GAGCTGGACGTCTTTCCTCCGCCTTCGAACGTGATCAAACCTTTATCCGACTCTTCCCTGGCTATCGTTTGGTCCACTATGGAACTTCCTGAGCTT
AGGTCCAGACAGGCGGAGAGGGGCAACCTTCATCGCCATCACCATCGGGTGACTCTACGAAGGGTTTGGTTAGCAGACAGCGCACACAACAACACACCGCTTGAACAAGAAATCCAGAAAACGCTACAGAGCCAGCAGGCCGTCCCCCTCCAG---------------------------
---------------------------------------------------------------------------------------------------------------------------------------------------------------------------GCTGTCCCC
CAGGGTCCGGGCCTCTCCGTTCCCCGGCCAGGCGACGCCGTGCTCCTCTCTCCCAGCGCCTTCCAGCAGTCGCTCAGCAGATCTCCTCCCTTGGCG------CTGCCCTCCGCACCCTCCGAGTCCTCGTCCTCCGCTGGGGGGGCCGCCGAC---------CCCGCTAAC---------
------------------GCCGCCTGCAGCAGAGCCCAGCTCCAGGAGACCCTGATCCACCTCATTAAGAACGATCCCGACTTCCTCGGCGCCATCCACGAGGCCTACCTGCAGAGTCTGTCCAGGGACTTGAGCAGCATGAAGCTA
>anchovy.26748_ANCH
------------------------------------------------------------------------------------------------------------------------------------------------------------------------------------
---------------------------------------------------------------------------------------------------------------------------ATGAATCGCTTGAGCACAGAGAACCTGGTGGAGCCCATCAATAAAGACCTGGAGTTC
CAGTTGCAGGATCCCTTCCTCCTCTACAGGAATGCCAACTTGGGAATATACAGTATTTGGTTCTATGATAAGACAGACTGTCAGCGCATAGCCCAGCTGATGGTGAGGATAGTGAAAGAGGAGGCTATGCGGGCACAGCTGACATCCCCCGAGCGAGCGATGGTGGGTCGCACCAATGGC
TGTGTGGCGACAAGACCCATAGACATCCTGGAGCTTCTCAGCAAGGCCAAAGAGGAGTACCACAGGGGCCAGTCGGCCGACTCTGATCCT------------------------CCAAGGGGCATGAATGCAGGCCAGAAGCAG---------GATGCAGGGAAGAGCCCCACAGTGCCC
CCATCGGCCCAGGACAAGAGC---------------------ACCACTCATACAGTTGTGAAGCAGATTACGGTGGAAGAGCTATTTGGCACC---CTGCCCAAAGACCCTGCT---------------CCCACC---------------------------------------------
------GCACCACCACCCGCCATTCCCCCAGCACAGAGCGCCCCCGACTCCTCCTCGTCCTTGTCCCAGCCCCCCAGTGAAGGTTTCATGCACGGCCGAGCATACGCACCACCAGCCCCACCCATGGAA---CCTCTGCTCACC------CCCCGACTTGCCGCAGACCCCGGTGGGACC
CACGACCGGCCGCTCATCCCAGGACTGGTGTCT------CTCCTCCAGCATCCTCCTCCACCTACGACCACGAGCACCTCCAGG---GAGCCCCAGCAGGTGACCTCCGTCTCCCCGCGGCTGGTGGCGCCCTCTACAGGCTCGGATCCT---------CCATTAGCGGCCCTGGGTCCA
CCCAATGCACCACCATCCGCCCCGCCAGCCTACATGGGG------------------------------ACCCCCTCC---AAGGCGGATGGCCATGGAATAACGATAGCCCCCCTGGCCCCCAGCTTCCTCTCCAACTCCCTGGTGACGCCACAGAGCTTCAGGGACCCC---------
------------------------GTCCCCAAGCCCCCGGCGGCCTTTGGCAGCATGCCCACCGTGCCTGTTCAGCCAAATAAAGAAGTGGACATGTTTGCACAATCTCAGAGCTTGGTGAAAAACATTCCT------------------------------------------------
------------------------------------------------------------------------------------------------------------------------------------------------------------------------------------
---------------------------------------------------------------------------------------------------------------------------------------------------------------------------CAGGTCCCC
TTGAAGTCAGGCCTGGTGGTGGCGGGGACAGAACTGTCCCTGCTCCTGTCACCAAGCGCATTCCAGCATTCTATCTCCAAGACA---ACAGACTCGACCAGAGGCCAGGCTCCTCCCTCCTCTCCC---CCAGCCAATTTAGGAAGCACAGAGCAGCATCCACCTCCACATCCACCTCCA
CATCCAGCGGCAGCAGGAGCCATGCTCAGCAAGCACCAGCTCCAGGACACACTCGTACACCTCATCAAG------------------------------------------------------------------------------
>ENSTRUP00000008056_TRUB
TGTTGTGTCCTCAGAAATGCGTCCGTGTGGGAGACAGTCGCATCCAAG------------------------------------------------ATGGAGACCGTAAAT---GCCGGACATATGATGAGCTTAGCGGCTCTACAAAGAAAGGACCCATATATAAACAAGCTGCTCGAT
GTTACCGGCCAGGTGGCACTTTACAACTTTAACTCAAAAGCGAACGAATGGGAGAAGACAGACATCGAGGGGACTCTGTTTGTATATGCAAGGTCTGCCTCACCTCACCATGGCTTCACTATTATGAACCGACTTAGCACAGAAAACCTGGTGGAGCCCATCAACAAAGATCTCGAGTTC
CAACTACAAGACCCCTTTTTGCTCTATCGGAAAGGCAACTTGGGGATCTACAGTATTTGGTTCTATGACAAGAGGGATTGTCAACGCATCGCCCAGCTGATGGTCAAAATCGTGAAACAAGAGGTGAGCCACACCCAGAGAGAGTCACCGAAGAGGGCAGAGCGTCACAGGACAAACGGG
CTCGCAGAGCCGAGGCCTGTCGACATCCTGGAACTCCTCAGCAAAGCCAAAGAGGAATACCAGAGAGCCCAGTCAGGTGAAACAGACGTGCGAGCAGAA------------------GTTAAGACGGCAGAGCTCGCA---CAC---------ACCAAG---------------------
------CCTCGACCAGAGAAGCCAGTTCTTTCTGGTCTCCAGAGCTCTCACACGATGGTGAAGCAGATCACAGTCGAGGAACTCTTCGGCTCGTCGCTCCCCAAGGACCCCTCTCTACCCACGATG------------------------------------------------------
------------CCCACACAC---------------------------AGCACTGCCACAGCTCCCAGTGACCCCCCTCCAGCATTTATACAGAACCAGCCTTTT------CCCACTGCAGCCCACCAAAGCACACTCCTCCCT------CCCCTTCTGGCCGCACAAGATCCCGTCCCC
AACCAGCGTCACCAGGCCCCCGGTCTTCTCCCTCCCCCCTTTGTGCTCCACCCAAGTCCTGTGTTTCAGGCAGTGGTTCCAAGGTCAGACCCCCAA---CTT------CTG---AGCTCTCTGATGGTGACTCCTGCTGGCTCAGAACCTCGCGCCGCCCCTAATGCTTCAACCACTCCG
TCA------------ACGGCTCCCACGGCCTATCTGGGTCAGGATATACTCAGCACCCTTAAACCAGCTGCACCAGCTGTCAGTTCTGACATGCAC---AAACCGGCC------CTCGCACCCAACTTCCTGCCAAGCGCGCTGTTCCCGCCTCACAGTTTCCAGGAGCCCGTGGGTGGG
AATCCTCTGCTGCAGCACAGCAAG------------------------------------------------------------GAGCTGGATGTTTTCCCTCAGCCTTCAAACATGATCAAACCTTTATCT------------------------------------------------
------------------------------------------------------------------------------------------------------------------------------------------------------------------------------------
---------------------------------------------------------------------------------------------------------------------------------------------------------------------------GCTGTCCCT
CAGGGTCCCGGTCTCGTCGTTCCTCAACCAGAGGCTTCTGTGCTCCTCTCGCCCAGCGTCTTCCAGCAGTCGCACGGTAAATCTCCACCATCGGCG------GTCGCTCCCGCCCCCCCCGAGTCCTCGCCCACCTCTGTGGGAGGAACAGAT---------CCTGCAACA---------
------------------GCTCCATGCAGCAAAACCCAGCTGCAGGAGACTCTGATACACCTTATTAAACACGATCCCGATTTCCTCGGCGCCATTCATGAAGCTTACCTGCAGAGTGTGTCCAAGGACCTGAGCACCATGAAGCTA
>ENSDARP00000132177_DRER
------------------------------------------------------------------------------------------------ATGGAGTGTGTGAATAAAGCGGGTCAGCTCATGAGTTTAGCGGCTCTACAGCAGCATGATCCCTACATAGTGAAGTTGCTGGAT
GTGACCGGACAGGTCGCGCTTTACACCTTCAACCCCAAAGCCAACGAATGGGAGAAGAATGAGATTGAAGGCACATTATTCGTTTATGCCAGGTCGGCATCACCACATCATGGCTTCACAATTATGAACCGTCTGAGTACAGAAAACTTGGTGGAGCCCATTAATAAAGACCTGGAGTTT
CAGCTCCAGGATCCTTTCCTGCTGTACAGGAACGGAAACTTGGGCATCTACAGTATCTGGTTCTATGATAAGGCCGACTGTCAGCGGATCGCTCAGCTCATGCTGCAAATAGTGAAGCAGGAGTCGTTGCGAGTGCAGTGTGTGTCTCCAGACAGAAGTGTGAGCATCAGGACCAATGGC
TGCGTTCAGAACAGACCCGCAGGCATCCTGGAGCTGCTCAGCAAAGCCAAAGAGGAGTATCAGAGGAGTCGGTCGACTGAGAGAGATGTT------------------------CCGGTGAACTGTGAATCACAGGAGAAGAGAGAGGACGTCACTGCA---------------------
------GCTCAGCATGAGAAG---------------------TCCAGTCACTCAGTAGTGAAGCAGATCACAGTGGAGGAGCTTTTCGGCAGCTCTTTACCCAAAGATCCTCCT---------------CCTTTGTCCTCGATCTCAGCGGTGGGAGAGGGTCTGGGTCTGCGTGGGATC
CCATTCAACCCT------GCG---------------------------CTGGCTCCGCGGCTGTCTTCTGACCCCGGGGGC------------------------------------CCGCCGCTGCTCAGTCTGCTCCAGCCCAGAGACCCTCGGACATCAGCAGAGGAGACCAGC---
---------------GCTCCTCGCGGCTCCACCAGCCCCTTTCCT---------------------------------------------------------------------------------------------------------------------------------------
---------------------------------------------------------------CCAGCG------TTCATCAGTGCGGACGCTCATGGGATGCCTGTT------TCTCTGCCCGGGTTCATGCCCAGTCCTCTGGTCACTCCGCAGAGCTTCAGAGATTCC---------
------------------------GGCTGCAAAACCTCTGCTCCGTTC---TCCGGGAAGACTGCAGCTTCAGCACCGGGTAAAGAAGTGAACGCCTTCACGCAGCCCCCGGCTCTGGTCAAACCCGTCCCA------------------------------------------------
------------------------------------------------------------------------------------------------------------------------------------------------------------------------------------
---------------------------------------------------------------------------------------------------------------------------------------------------------------------------GCGGGGCCA
GTT---------------GTCCAGGGGGAGGAGTCTTCACTGCTGCTGTCTCCCAGTGTATTCCAGCATTCCGTCAACAAGGCG---ACAGAGGCAGGCAAAAGCTCCGCCTCCCCGACGTCCCCC---------------------ACAGAC---------CCGCCCACT---------
------------------GCGCTGTACAGCAGAACTCAGCTGCAGGACACACTCATACACCTCATCAAGAATGACGCACAGTTTCTCAACACCATCCACGAGACCTATGTACAGAGCCTGTCTAAAGGCCTCAACAATGTCAAGTTA
>ENSGACP00000007935_GACU
------------------------------------------------------------------------------------------------ATGGAGACCGTTAAT---GCTGGGCAGACGATGAGCTTAGCGGCTCTGCAGAGACAAGACCCGTACATAAACAAGCTCCTCGAT
GTGACCGGGCAGGTGGCTCTCTACAACTTCAACTCCAAAGTGAACGAATGGGAGAAGACTGAGATCGAGGGTACCCTGTTTGTTTATGCCAGGTCCGCCTCGCCTCACCATGGCTTCACCATCATGAACCGACTGAGCACGGAGAACCTGGTGGAGCCCATCAACAAAGACCTGGAGTTC
CAGCTGCAGGATCCCTTCCTTCTCTACAGGAATGGCAACTTGGGTATTTACAGTATCTGGTTCTATGACAAGAGGGACTGTCAACGCATCGCTCAGCTGATGGTCAAGATTGTGAAACAAGAGGCAGACCAATCGCAGAGAGAGTCACCAGAGAGGGCGGCGTCAGGGAGGACCAATGGT
GTCGCAGAACCACGGCCCTTCGACATCCTGGAACTGCTCAGCAAAGCCAAGGATGAATACCAGAGAGCTCAGGCAGGTGAAAGCGATGTGTCTGCAGAGGCTGATGGAAACGCAGTTGTCAATGCCACAGTGCAGCCG---CAC---------AGCGCT---------------------
------CCACAACCTGAAAAG---------------------AGCTCTCGTACAATGGTGAAGCAAATCACAGTAGAGGAGCTCTTTGGCTCGTCCTTGCCTAAGGACCCCGCCCCACCCACCCTGCTGGCACCA---------------------------------------------
------AATGCCCCCACTGCT---------------------------TCCAGT---------GACAGTGACCCCTCCGCTGCTTACCTCCAGAAGCCGTCTTAT------CCCAGTCTGCCCCACCAAAACCCCGTCTTTCCT------CCCCATCTCTCGGCACAAGACCCCGGGGCG
AGTCAGCGCCACCAAGTCCCCGGCCTGCTCCCGGCTCCGTACGTAATGCAGCCCGGCCCTGTTTTCCACTCCGTGGCTCCTCGGTCCGACCCCCAGCCTCGGTGTTCGGTC---TCCCCTCTCATGGTT------------------CTTCAAGCTGGCTCGGATGCTCGTGCCGGCCCC
CCC---GTCGTTTCAGCACCTCCCACGCGGTATTTAGGACAGGAGATGCTCAACACTCTCAAAGCGGCGGTGCCATCTGTGAATTCGGACATCCAC---AAGCCCATG------TTGGCACCCAACTTCCTGCCCAGCGCGCTGTTCCCCCCCCACAGCTTCAGAGAACCTGCG---GGG
AATCCCCTCCTCCAGCACAGCAGT------------------------------------------------------------GAGATGGATGTTTATTCTCCGTCTCCAAACCTGATGAAAGCAATGTCT------------------------------------------------
---------------------------------------------------------------------------------------------------------------------------------------------------------GTGAGTTCAATGGTTTTTATCAGCAGC
ACTTTAGTGGCTCCGTTGACGGATATTCGCTTCATCTGTGTCTTGTCATGCAGACTTTCAACGTCACGTGTATTTAATTTTAATCCGACATATTGTTTCTTCCTGTGCCGCTTTCTCTCCCATCTTTTTTTCTATTTACAG------------------------------GCTGTCCCC
ATGAGTCCGGGTCTTGCTTTTCCAATGCCGCCGATTTCTGTGCTTCTCTCCCCCAGCGCCTTCCAGCAGTCCGTCAGTAAGACACCAGCAGCAGCATCAGTGGTCCCAGCTGGCCCAGCCGAGCCCTCCTGCGCCTCCGTAGGAGCTTCTGAG---------GCTCCACAG---------
------------------GCAGCCTGCAGCAAAGCACAGCTACAGGATGCTCTCATCCACCTCATTAAGAACGACCAGGACTTCCTTGGCGCCATCCACGATGCTTATCTGCAGAGTTTGTCCAAGGACCTCGGCAACATGAAGCTA
>ENSXMAP00000019293_XMAC
------------------------------------------------------------------------------------------------ATGGAGACTTTAACT---GCGGGACATATGATGAGCTTAGCTGCTCTACAGAGACAAGACCCGTACATAAACAAGCTGCTGGAT
GTTACCGGTCAGGTAGCTCTCTACAACTTCAACTCCAAAGTGAACGAATGGGAGAAGACTGAAATCGAAGGAACACTATTTGTTTATTCGAGGTCTGCCTCACCTCACCATGGCTTCACCATCATGAATCGACTGAGTACAGAGAACCTCGTGGAGCCGATAAACAAAGATCTGGAGTTC
CAGCTCCAGGATCCCTTCCTGCTCTACAGGAATGGCAACTTGGGTATCTATAGCATTTGGTTCTACGACAAACGGGACTGTCACCGCATCGCCCAGCTGATGGTCAAGATTGTGAAACAAGAAGCCAATCACGCCCTGAGAAAGACCCCAGAGAGGGTGGATCCAGGGAGAACCAATGGA
GTCGCAGAATCCCGACCCATCGACATCCTGGAGCTGCTCAGCAAAGCCAAGGAGGAATACCAGAGGGCCCAGAGTGGAGAAACAGACGTGTCTGCAGAGTTAAATGTGAAAACAAGCATCAACAAGGCTTCAGAACCTGCACAC---------AGTACA---------------------
------CATCCAGCTGAAAAG---------------------AGCTCTCACACCATGGTGAAGCAGATCACTGTTGAGGAGCTCTTTGGTTCTCCGCTCCCTAAAGAACATTCC---------------GCGCAG---------------------------------------------
------AACGCC------GCC---------------------------TCATCC---TCCTCCTCTGGCGACCTCCCTAGCGCCTACGTGCAGAAGCAGCCGTAT------CCTGCTGCAGCTCACCAGGCTCCTCTCCTCACC------CAGCAGTTCTCAACCCACGACCCCAGCTCT
AGCCAGCAGCCACACAGACCCACTCCCATCCCCGCTCCCTACACA---------------------------------------------------------------------------------------------------------------------------------------
---------------------------------------------------------------CCAGCAGCTTCATCTGTGAATTCCGGCATCCAC---AAACCGATC------CTGGCTCCCAGCTTCCTGCCGAGTACGCTGTTCCCCCCTCACAGCTTCCAAGAGCCC---------
------------------------------------------------------------------------------------AAGAAGGACGTTTTCTCTCAGCCTCCCAAACTGATTGCGCCAATGTCT------------------------------------------------
------------------------------------------------------------------------------------------------------------------------------------------------------------------------------------
---------------------------------------------------------------------------------------------------------------------------------------------GTGAGTTCAGCTTTTTGCTGTTTGCCTCTGGCTATTCCT
ATGAGCCCTGGTCTTGCTGTTCCAGGCTCAGATGCTTCAGTGCTGCTCTCCCCAAGCGCTTTCCAGCAGACTACAAATAAAACC---ACAACAGTACCGGTCATCCAGTCCGCCCCTCCGGATCCATCCTCTGCTTCTGGAAGAGCTGCAGAG---------ATTCTGCAG---------
------------------GCCCCCTGCAGTAAAACACAGCTGCAGGACATTTTGATACACCTCATTGAGAATGACTCGGACTTCCTCAGTGCCATCCATGACGCTTACCTGCAGAGCGTATCCAAGGACTTCAGCAGCATGAAGCTG
