# Supplementary material for: Global expression pattern of genes containing positively selected sites in European anchovy (Engraulis encrasicolus L.) may shed light on teleost reproduction
Source: PLoS One. 2023 Aug 11;18(8):e0289940. doi: 10.1371/journal.pone.0289940 (PMC10420382; doi:10.1371/journal.pone.0289940)
Supplement: S1 File — (ZIP) [file pone.0289940.s008.zip › alignments/anchovy.26782_ANCH.fas]

>ENSONIP00000012112_ONIL
---ATGGCCACCGCGCCTGAGTACTCACTTCACATGAGGTCGACGGATCTCATTATAAAAGAACCCCTGGATTACGGAGGTTTTGGAGAAGTTTACTTATGTTATCATGTGACGCTGGGACAGGTGGTGTTAAAGACTATGTACACTGGACGTCTGCGCAAC------------------
---------------------GAGGAGAGTAAAAAATCACTACTGGAGGAGGGAAAGATCATGGCGAGCCTGAACCACGAGCGAGTGGTCAAGTTGCTGGGTGTGATTATGGAGGATCGAGATTGCTCTCTTGTCATGGAACTCATCCCCAGAGGCAACCTACTGGACATGCTGGAGACC
GTCAGTGTGCCAGTATCTATCAAGGGAAGAATCATCTTAGAGATTTTGGAGGGAATGATGTACCTCACAGAAAAGAATGTCATACACAAGGACATCAAGCCGGAAAACATCTTAGTGGACAAGGATTTTCACATCAAGATTGCAGATCTTGGTCTGGCCACCTGCCAAACGTGGAGTAAA
CTCACCAAGGAGGAATCTCGAAGGAAGAGCCGTATGAGGCAATCGACTGGTGTGAGAGGAGCTGGCACACTGAGCTACATGGCCCCGGAGCACCTGGAGAGTATTCATAATCCCTCCACTGAGAAGTCTGACGTGTACAGTTTTGCCATCGTGGTGTGGGTCATTCTCACAGGGGAAGAG
CCATATGCAAATGCCAGGAGTGAAGACCAAATCAGCCAGTGTGTTCGTAACGGTGACCGACCGGCAGAGGATCTTATTCCAGAGGACACGCCTTCTGAAATAATTCAGCTCATGAAAAGATGCTGGGATCACAATCCTCAGGAACGACCGACTTTTAAAGAGGCCTACAACATCTTCCGT
CCTTTCTACATGGAAAACCTTGAACCACTTGTAGAGAAAGATTTACTTCACCTGAAGAATTCATACGAAGGCCCAGAGGATCTTGTTGAAAAGATGAAGTCTTTATCA------------GTGAGCCCTGAAAGTTTTTCA---------------------------------------
---------------------------------------------------GGA---------GATTGCCCCGCTCCGTTGATAAGTTCAGACAGAAACGTGTCCGTGCCAGTTGAAGCCAGTATCGAGGATCTGCACGGCAACCAATATGAACAATGTGCAGGGCATCTTCAGACAGAT
GCTAAGGCAAGTAACAGCCCTTCAGAGTTGCAGGAGAAGCTCGATCGGGAGCTTCAGTACCACAAACACGGCAGTTATAACTGTGAGAACCACTCCGATGCTGGCAACTCCTTCCATACC------GCAAATCCTTTCCTGCAAAGCAAC---------GTCAGCATTTCGGATTACTCT
GCACGGCAACCAGAGCAAGAAAAATCTTCTGTACTTTCCTGGACAAAAGCTGAGCCGTTGCAGCCCACAAACCAGGAAGAGCCTTGGTATCGTCTCCCTGCAGGT---GCCTTTGAGACC------TCTTCCACACCTACTCCATTCCACTTACCTATCTCTTCGAGCACACCCTCTCTG
TCAGCGTTTAACCAGCAA------------CATCCCCACTCCCACTTGGACCGGCAGCAGTCCTGGCCA---------------------------------------------------------------------ACTTACCCAGTGTCTGATACGTCTGCCCCTGACCTCACCTCT
GGACATCTTTTGACCACTTCAAAGAGTTGCCAGATGCACGATCAGGGATCC---------------------CTTTACATTCAGAACGCCAGCGGGATTCAGATTGGAAGCAACAACACAATGAGCATCAGAGGTTATGACCCCTCTCTTAGCTTGTCATCTGTATCTGCTAACAGCTCA
ACTAACTCTCCCATCAAAGAAGGCATTCAGAAATAT---------------GAGGATCATGCTGTGACGGAGCAGCACCTGGACGTGCTGAGAGAAAACATCGGGACCAAGTGGAAGCGCTGTGCGCGACGTTTGGGTCTGACCAATGTGGATATAGAGACCATAGAGCATGACTGCTAT
CGTGATGGTCTGCCAGAAATGGTGCACCAGATGCTGGAACGCTGGAAAATGAAGGAGGGCTGTATTGGGTGTACAGTTGGGAAGCTTTGCCGAGCTCTAGACGGAAACATAAAGGTAGATGTC---------------ATCCAGAAAATACTGGACATCTGCAATTCGTCTTCCTCACTG
GGA
>ENSTNIP00000006568_TNIG
---------ACCGCGCCGCAGTTGTCTCTCCACATGAGATCGACTGATTTCATCAAAAAAGAGCCGCTGGACTACGGAGGGTTTGGGGACGTTTACCTGTGCCTACATGTGACCCTCGGACAGGTAGTGATGAAGACCATGTACACGGGCCCTCTTCGCAAC------------------
---------------------GAGGACAGGAAGAAGCTGCTGATAGAAGAAGGCAGCATCATGGCCAGTCTGAACCACGAGCGTGTGGTCAAGCTGCTGGGTGTGATCATGGAGGACGGAGACTGCTCCTTAGTCATGGAGCTCATCCCCAGAGGCAACCTTTTGGTCATGCTAGAGACG
GTCTCTGTGCCGCTGTCTGTCAAAGGAAGAATTGTTTTAGAGATCCTGGAGGCAATGTTGTACTTTTCGGAGAAAGACATCATACACAAAGACATTAAACCAGAAAACATTTTAGTGGATAAAGATTTTCACATCAAGATTGCAGACCTTGGTTTAGCCATATCTCAAAGCTGGAGCAAA
CTCACAAAGGAGGAGTCTCGCAGGAGGAGCCATAAAGGGCAGTCAGTTGGGGCGAGAGGGGCCGGCACCCTGAGCTACATGGCCCCCGAGCACCTGGAGAGCATCCACGCGGCCTCCACGGAGAAGTCCGACGTCTACAGCTTCGGGATCGTGGTGTGGGTGGTCCTCACAGGGGTGGAG
CCCTACGCAAATGCCAGGAGCGAAGACCAGATCTGCCAGTGTGTCAGGAACGGCGACCGACCAGCAGAGAGCTGCATCCCAGCAGACACCCCCCAGCAGCTGGTTCACCTGATGAGGTGGTGCTGGCACCAGAAGCCACAAGATCGGCCCACATTCAAAGAGGGCTACAACTACTTCCAT
CCTTTTTACATGGAAAAGCTTGCACCATGTGTAGAGAAAGATTTACAAAAACTGAGGACTATGTACGAAGGTCCGGAGGACCTTGTGAAGAAGATGAAATCCCTGTCG------------GTGAGCCAAGACTGT---TCTCTGGGAGAAATGAACCGCCTCCGTTCAAGCACCATACCT
TCGAAGGTCGCTGTCAGCGCGGGCTTGCAGAATGAGATTAGAAGTGAAATATCA---------AATTGTCCGGCTTCATTGGTGAGCTCGGAA---AGTGTCTCTGTGCCGGTTGAAGCCAGTGTCGAGGACCTGCACGGTATCCAGGCACAACCGCAG------CATATCCAGAGTGAC
GCT---GCGGTTAGCAGCCCTCTTCCCTTGGAAGAAAAATTGAATCAGGAACTTCAGTACCACGAACGTGGCAACTATGGCGGCGGCACCCAGTTTGACATTGCCAATGGCAACTTTTACAGCACTTCCAACCCTTTCCTGCCAAACCTGCACCCTGATCCCACCGTTACACACTTGGGA
CAAGACCGGCTTTCG------TCCTCGTCCGTTCACTCCTTTACTAGGGCTGAGCCTGTGCATCCCATCGGCCAGGACGAGCGCTGGTACCCCCCCTCTGGTGAT---CTCTCCCTGTCCATGCAATCTTCCGCGCCTTCAAAACCGCACTTGGCGACATCCGTCAGCATGCCTTTCATA
CCACAGCCCAAC---------------------------------------CGGGAGAATCATTGGCCA---------------------------------------------------------------------------------------------------------------
------------------------------------------------------------------------CTCATCATTCAGAATGCTAATGGGATCCAGATTGGAAGCAACAACCAAATGAACTTCAAAAGT------------------TTGTCGGCATCGGCTGGTGACTCATGT
---TCCTTTTCGATCAAACAGGGCATTCAAAAATACGCTTTTGTGTGTTCAGGGGGCCATGCTGTGACCGAGAAGCACCTGGATCTGCTCCGAGACAACATCGGCGCCAAATGGAAGCGCTGTGCTCGACGCCTGGGCCTGACCGACGTTGAAATAGAGAACATTGAATACAAATCTCAC
CGCGACGGCCTGTCGGAGATGGTGCATCAGATGCTGGATTGTTGGAAAATGAAGGAGGGAAGCTATGGCTGCACCATCGGGAAGCTGTTGGAAGCTCTGGAGGGCAACATAAAGGTAGATCTA---------------ATTCAGAAAATACTGGACACCTGCAATTCA------------
---
>anchovy.26782_ANCH
---ATGGCCACAGCACTGAGTGTAGAGATGAACATGAAGTCGTCCGACCTCATCAAGAAAGAGCCCCTGGACTACGGTGGCTTTGGGGAGGTCCACCTCTGCTACCACAAAACCCTTGGCCAGGTGGTGATGAAGACGGTCTACACGGGTCCACAGCGCGCA------------------
---------------------GAATCTCACCGTCAGTCTCTACTGTCTGAGGGCAGCCTGATGAGGAAACTGAACCATGAGCGGGTGGTGAAGCTGCTGGGGGTGATCCTGGAGGATGGAGACTACTCTCTGGTCATGGAGTTCATTCCCAAGGGCAACCTGCTGAACATGCTGGAGGAG
GTGTCTGTCCCACTCTCCATCAAAGGAAGAATCATAGTGGAAATTCTCGAAGGGATGATTTACCTAACACAGAATCAAATCACACACAAAGACCTGAAGCCTGAGAATATATTAGTGGATGAAGGCTTCCACATAAAGATTGCAGACCTTGGCTTAGCAACGTGTCAGCAGTGGAGCAAG
CTGACGAAGGAGGAGTCCCGCAGGCGGAGCCAGACGGGCCGCGCGGGCTGTGGGAGCGGGGCAGGTACCCTCTACTACATGGCCCCCGAGCACCTGCAGAGCATCCACGCACGCTCCTCCGAGAAGTCGGACGTCTACAGCTTTGCCATCGTCATCTGGGTGATCCTCACCAGCAAGGAG
CCGTACGAGAATGCCAGGTCAGAGGACCATATATGTCAGTGTGTGCGTCAGGGTGACCGGCCGGACGACGAGAGCATCCCAGAAGGCACGCCAAAGGAAATCAGCTCCCTTATGAAGCAGTGCTGGGACCAGGACCCTCAGCAACGGCCAACCTTC------------------------
------------------------------------------------------------------------------------------------------------------------------------------------------------------------------------
------------------------------------------------------------------------------------------------------------------------------------------------------------------------------------
------------------------------------------------------------------------------------------------------------------------------------------------------------------------------------
------------------------------------------------------------------------------------------------------------------------------------------------------------------------------------
------------------------------------------------------------------------------------------------------------------------------------------------------------------------------------
------------------------------------------------------------------------------------------------------------------------------------------------------------------------------------
------------------------------------------------------------------------------------------------------------------AAACAGGCC---------------------------------------------------------
------------------------------------------------------------------------------------------------------------------------------------------------------------------------------------
---
>ENSTRUP00000029776_TRUB
---ATGGCCGCCGCGCCGCAGCTGTCTCTGCACATGAGATCCACTGATCTCATCAGGAAAGAACCGCTGGACTACGGGGGGTTCGGGGACGTTTACCTGTGCCTACATGTGACCCTCGGACAGGTGGTGATGAAGACCATATACACGGGCCCTCTTCACAGC------------------
---------------------AAGGAGAAGAAGAAGCTGCTGATAGACGAAGGCAGCATCATGGCCAGTCTGAACCATGAGCGTGTGGTCAAGCTGCTGGGGGTGATCTTGGAGGACAGAGACTGCTCCTTGGTCATGGAACTCATCCCCCGGGGCAACCTTCTGGTGATGTTACAGACG
GTCTCTGTGCCTCTGTCTGTCAAAGGGAGAGTTACTTTAGAGATCCTGGAAGCCATGGTTTACCTTTCAGAGAATGACATCATACACAAGGACATCAAGCCAGAAAACATTTTAGTGGACCAAGATTTCCACATCAAGATCGCAGACCTCGGATTGGCCGTATCTCAGGCTTGGAGCAAA
CTCACAAAGGAGGAGTCTCGCAGGAAGAGTCGG------CAGACGACCGGGGAGAGAGGCGCCGGCACCCTGAGCTACATGGCGCCCGAGCACCTGGAGAGCATACACGCCGCCTCCATGGAGAAGTCCGACGTCTACAGCTTCGCCATCGTGCTGTGGGTCATCCTGGCGGGGGTGGAG
CCGTATGCCAATGCCAGGAGCGAAGACCAAATCTGTCAGTGCGTCAGGAAGGGCGACCGACCAGCAGAGGACCTCATTCCTAAGGACACCCCCGGGAAGCTGATTCATCTGATGAAGTGGTCCTGGCAACAAGACCCACGCTGTCGACCGACTTTTAAAGAGGCCTACGACTTCTTGTTT
CCTTTTTACATGGAAACGCTTGCACCCTGCGTCGAGGAAGACTTGCTCAAGCTGAGGATGATGTATGAAGGCCCAGAGTACCTTGTTGAGAAGATGAAATCTCTGTCG------------CTGAGC------TGT---TCTTTGGGAGAT------------------------------
---------------------------------GAACTCCAATTAAAACTTGCA---------GATTGTCCGGCTCCGTTGGTGAGTTCGGAC---AGCGTCTCGGTGCCGGTCGAAGCCAGTATTGAGGATCTGCACGATATCCAGTCCTCACAGCGG------TATATCCAGAGTGAT
GCTCGGGCCGCTAGCGTTCCTCAAGCCTTGGAGGAAAAACTGAATCAGGAGCTCCAGTACCACCAAGGTGGCAACTACAACAGCGCCACCCAGGCTGACGCTGCTAAAGGCTACCTTCACAGCAGCACCAATCCTTTCCTGCCAAACCTG---------CCCGATCTTACAACCTCGGGC
CAAGACAGGCCCTAC------ACCTCATCCGTTCAGTCCTTTACCAAAGCTGCGCCCGTGCACCCAACCAGCCAGGAGGATCAC---------CCGTCTGCTGAT---CCCTCTCAGTCCATGAACTCGACCGTACCTTCGAAGCCGCACTTGTCGTCGTCCGTTACCATGCCTCTTCTG
CCACAGCTCAACCAGGAA------------CATCCTCATTCTCTCTACAGCCGCCAACAGTCGTGGCCA---------------------------------------------------------------------ACCTTCCCAGCGACAGACACAGCCACCCGTGAATACAGCCTG
GGGAGTCTGCTGGCGCCCTCCAAGAGC---CGACTACAAGACCCAGGGTCC---------------------CTTTTCATTCAGAACGCTAGTGGGATCCAGATCGGAAGCAACAACAAAATGAGCATCAAAAGTTGC---CCTTCCTGGAGTTTGCCTCCATCTTCGAGTGACTCATTT
---CCCTTTTACGTCAAAGAAGGCGTTCAGAAATAT---------------GGGGACCATGCGGTGACCGAGGAGCACCTGGATCTGCTCAAAGAAAACATCGGGGCTAAATGGAAGCAGATTGCGCGACGCCTGGGCTTGACCGACACAGAAATAGAGACCATTGAACACGACTTTCAC
CGCGACGGCCTGACCGAGATGGTGCATCAGATGCTGGAGCGCTGGAAAATGAAGGAGGGAAGCATTGGCTACACGATCGGGAAGTTGTTAAGAGCTCTGGATGGCAACATAAATGTCGAGCTAAAGTGTCACAGGTTAAATCAATTACATCTCTCATCCATGACCCAG------------
---
>ENSDARP00000101760_DRER
---ATGTCTACTTCGGTCAGCCCGAGTCTC---ATGAAATCAGCAGATCTGATCAAGAAAGAGCCTCTGGATTATGGAGGATTTGGAGAAGTTTACTTGTGTTACCATAAAACTCTTGGACATGTGGTGCTAAAGACCGTCTACACCGGACCACCCCGCAGTGGTCATTGTATAACAGTG
GTTTTAGTTTTGTCCTGTTTTCACCGACAGAAGCAGTCTCTCCTGGAAGAGGGCAGTCTGATGAGCAGATTGAACCATCAGCGTGTGGTCAAACTACTGGGTGTTATTCTGGAGGATGGAGATTATTCATTGGTCATGGAGCTCATTCCTAAAGGAAACCTGCTCACCATGCTGGAGACG
GTGACGGTTCCAATATCTGTGAAAGGGAGGATCATTCTGGAAATCTTGGAGGGAATGGTTTATCTGACGAAGAACCAAGTCATTCACAAAGATCTGAAGCCTGAAAACATCCTGGTGGACAAAAACTTCCATATAAAAATAGCAGATCTGGGTCTGGCCACATCTGAGGTGTGGAGTAAA
CTGACGAAAGAGGAGTCCCGTCGACAGAGTCGTCTGGGGAAGAAGACGAGTGCTCACGCGGCCGGGACGCTGTGCTACATGGCCCCCGAGCACCTGAAGAGCATTCACACACGCTCCAGTGAGAAATCTGACGTCTACAGCTTCGCCATCGTACTGTGGGTCATCCTGACTGGACGAGAG
CCGTATGAGAATGCAAGAAGTGAGGATCAGATCTGCCACTGTGTGTGTCAGGGTGAACGGCCTGATGAAGCGCTGATTCCCCCGAACACACCGACGGACATCACTGACCTGATGAAGAGCTGCTGGCACCAGGACCCTCTGCAGCGGCCCTCCTTCACAGATTGCTATAATCGGTTTTTA
CCTTTCTACAAGGAGAAGCTGGCAGCAAATGTCAAAGCAGATCTGGAAAATCTGATGAAATTATATGAGGGGCCGGAAGAGCTTGTAGAAAAGCTGAAATTGCTCAACACAAATGCACTCATTCCTGAAGACCCT---TCG---------------------------------------
---------------------------------------------------CTGTGCTCCAGAGACTCTCCGACGCCACTGAGGAGCTCAGATATAGGC---------CCGGTGGAGGCCAGCATTGAAGACCTGAGCTTCAGGTCCTGTGAAGACTCT------GTGCTGGAGGCCGAC
GCAACTCCCAGCTGTCCCAATCTGGAGCTC------AAACTGGAGCAGGAGTACAACTACCACAAATTCGGCAGTCGAATCGTG------------GACCAGTCAGACGGGAGTATGTGGAGTCCAGCA------------CAGCAGCCG---------GCCAGCAGCACAGAT------
---------GCTTCTTCGCAGATGTCTTCAGTGAAGTCCTGGACCAAA------CCATCAGCTCCAAGCACTGAGGAGGAGCTGTATCCCAGAGCGGCTGCGTCGTTTGATAGT------------------------------TTACACAGGCCCGAATTGAGGAGTCAGTTTTCAGTG
CCACAATCTGATCATGAGAGACTTCGGCCGCATGCTCATTTGCCATGGAATCGGGTCAAGTCCTGTCCGGAGGGAGCAAATCATGTGGCAGAGTCTCTTATAGATACAAACTCCAACCTTCGCTTTAACTCACCTGTCACATATCCTGCATCAGACTCAGCTTTTCCT------------
------------------------------------------------------------------------GTGAGCATCTCGAATGCCAGTGCGATTCAGATCGGGAGTTACAACACAATGAATCTGCGAATATCT---GACAGCAGCCCCTACAGCTCATTCTCTACTACAGGATCC
ACCACCAGCAGATACAAAGAGCTTCTACTGATGTAC---------------GAGAGCCACACGGTCACCGAGAGTCACCTGGAGCTGGTGCGGCAGAACGTGGGTGCAAACTGGAAGCAAGTGGCTCGTAAACTGGGTCTGAGCGAAATCGATGTGGAGACCATCGAGCACGACTACGAC
CGCGACGGTTTGACGGAGAAAGTTCACCAGATGCTGGAGCGCTGGAAGATGCGGGAGGGTCTGATGGGCATCACCGTGGGTAAACTGTGCCAAGCGCTCGAGGGCTGCATCAAACCCAACGCC---------------CTCCTGCACATGCTGCGCCAGCTGCAAGATTCCGCCGCCGCC
CCG
>ENSGACP00000017178_GACU
GCGATGGCCACCGCGCCGCCGTCCGCGCTCCACGTGAGGTCGGCCGATCTCATCAAAAAAGAGCCCCTGGACTACGGAAGCTTTGGAGAAGTCTACCTGTGCTACCACGTCACCCTCGGCCAGGTGGTGCTGAAGACCATGTACACGGGGCCGCTGAGCAAC------------------
---------------------GCGAGGAGTCAAAAGTCGCTGCTGGAGGAGGGGAACGTCATGGCGAGCCTGACCCATGACCGGGTGGTGAAGTTGCTGGGGGTGATCATGGAAGACCGAGACTGCTCACTAGTTATGGAACTCATCCCCAGAGGCAACCTGTCAAGCTTGCTGGAAACG
GTCGCCGTGCCGCTGTCCATCAAGGGCAGATTCATCTCAGAGATTCTGGAAGGGATGGTGTACCTCACGGAGAGGCAAGTCATACACAAGGACATCAAGCCAGGAAACATTTTAGTGGACAAGGATTTTCACATCAAGATTGCAGACTTTGGCCTGGCCACCAGCCGCACGTGGAGCAAA
CTGACGAAGGAGGAATCTCGCAAGAGGAGTCTCATGGGGCGATCAGCAGAGGTGAGAGGGGCCGGCACCCTGAGCTACATGGCCCCTGAGCACCTGCAGAGCGTACACACAGCCTCCACTGAGAAGTCCGACGTCTACAGCTTTGCAATTGTGCTCTGGGTGATCCTCACGGGGGAAGAG
CCCTACGCAAATGCAAGGAGTGAAGAACAAATCAGCCAGTGTGTCCAGAAGGGGGAACGACCGGAGGAGAGCCTGATTCCCGGCGACGCGCTCGAAGAGATGATTGCGCTTATGAGGAGGTGCTGGGGTCACAATCCGCTGCAACGGCCCACATTTAAAGAGGGCTACGACTTCTTCCTT
CCCGTCTACGCGGAGAGGCTTGAACCCCACGTAGAGGACGATGTACTGGAATTCAGGAAAATATATGAAGGCCCAGAGGAACTCATTGAGAAGATGAAGTCTTTGTCA------------ATGACCCAGGATTGTTTATCC---------------------------------------
---------------------------------------------------GCT---------GATTGTCCAGCACCGCTGCTGAGTTCAGACGGAAGTGTACCCGAGCCGGTTGAAGCCAGCATTGAGGACCTGCACGGCCTCCAGCACCAGCCGCCCGTGGACTCTCTCCAGACGGAT
GCAAAGGCGGGCGAGACGCCTTCAGATCTGGAGGAGAAACTTGCCCGGGAGTTCCAGTACCACAAACACGGCAGCTATTACCGCGAGGACCAGCAGGGCGGCGCCCGCTGCCTCCCTCACAGCCACTCGCACCCTTTCCTGCCG------------------------------------
---------------------------------------------------------------------AACCACGAAGAGGCTTGTTATCGCCCCACCGCGGGACATGGCTCCCAGAAC------TCTTCCCCACCGTCGTGGTACACCATGTCGACGTCTGCCGGCTCGCCTTCTCTA
TCCCAGTTCAACCAGCAG------------GATCCACTTTCCCACTACGACCGCCAGCGTTCGTGTCCA---------------------------------------------------------------------GCTTACCCTGTGTCTGAAACGTCCGCGCCTGCCTTCGGCCCC
GGGCGTCTCCTGACCCCTAACAAGGGCTTCTCACAACAAGATTCAGGTACTGACATACCAACACGCGTGTTTGTTCAGATAACCAATGCCAGCGGCATCCAGATTGGGAGCAACAACACGATGCATATCAGAAGTTACGATTCCATCAGTAGTTTAGAGTCGGGGCCATCCGACCCGGCT
---TCGTCTACCATCACAGAACGCATTGTGAAATGT---------------GAGGAGCGGGCTGTGACCGAGGAGCACCTGGATCTGGTGAGGAAAAACGTCGGAGCCAAATGGAAGCGTCTTGCGCGCCGACTGGATCTGACCACCGTGGAAATAGAGACCATCGAGCATGACTGTGAC
CGCGACGGCCTGCCAGAGATGGTGCACCAGATGCTGGAGCAATGGAAGATGAAGAACGGGAGGATGGGCTGCACCATCGGGAAGCTTTGTCGCGCTCTGGAGGGCCAAGTGAAGGTAGACGTC---------------ATCCACAGCATTTGTGACACCTGCTGTTCTTCCTCCTCGGCC
CGA
>ENSXMAP00000017043_XMAC
---ATGGCTACCGCGCCTGAGCTATCGCTTCATATGAGATCAACAGACCTCATCAAAAGGGAACCTCTGGATTATGGAGGATTTGGAGAGGTCTATTTGTGTTACCATGCTACCCTGGGCCAAGTGGTGTTGAAGACCGTGTATACAGGTCCACTTCGCAAC------------------
---------------------GAAGAAAACAAAAAGTCGCTGCTGGAGGAGGGAAGCATCATGGCAAGCCTCAACCACAACCGTGTGGTCAAGTTGCTTGGTGTGATCATGGAGGACAGAGATTGCTCTCTTATTATAGAGCTGCTACCCAGAGGCAACCTGCTGGTCATGCTGGAGAAG
GTCACTGTGCCAATCTCCATTAAGGGAAGAATCATCTTAGAGATCCTGGAGGGGATGGTGTATCTGACAGAGCAGGATGTCATTCACAAGGACATAAAGCCAGAAAATATTCTGGTGGATAAGGATTTTCACATCAAAATTGCTGACCTTGGCCTGGCCACCTGCCAGGCATGGAACAAG
CTCACAAGAAAGGAGTCTCGCAGGAAAAGCCTCAGGGGGGTGACAGCTGGGGAGAGAGGTGCTGGCACATTAAGCTACATGGCCCCAGAGCACCTGGAAAGCATTAATACACCTTCTTCTGTGAAGTCTGATGTGTACAGCTTCGCCATTGTGGTTTGGGTCATTCTGACCGGGAAAGAA
CCATATGAAAATGCAAGGAGTGACGACCATATTAGCCAGTGTGTTCGCCATGGTAACCGACCTGCAATGGAGCCCATCCCAGAAGACACGCCTGCAGAGATAATTGATCTTATGAAGAGATGCTGGGCTCAGTATCCCATAGAAAGACCAACATTTAAAGAGGCCTATGACAGCTTCCTT
CCTTTCTACAAGGAAAAGCTTGAACCACTTGTAGAGAAAGATGTATGCCTTTTGCAGGAACAATATGAAGGTCCAGATGAGCTTGTTGAGAAGATGAAATCATTATCA------------ATGACACATGACAGTTTTTCA---------------------------------------
---------------------------------------------------GCTACAGATCAAGATGGTCCAGCTCCTTTG---AGTTCACACAGAGATTTATCAATGCCAGTTGAAGCCAGCATTGAGGACCTACGTAACATCAGTGATCAACCATCTGGAGATCCTCTTGAGACAGAT
GCAAGGATACTGAGGATGCCCTCAGAGCTGGAGGAGAAACTAGACCAGGAGTTTAACTACCACAAGCATGGCAGTTACGCTTGTAATAACCAACCCGAATCTGCCCAGGGCCTTCAGAAAAATCCCTCAAATCCTTTCCTTCAAAACCCT---------TTCAACTTTTCTGACATTGGC
TTTAGGCTTCCAGCTCAAGAAAATTCCTCTGTCCATTCTTGGACAAAACCAGAACAGGAACAGCCCACCAGCCAGACAGAGGCTTATGGTCGGCCCACATCCGAT---CTCTATGAGTCC------------------------------------ATAAACTCCTGC------TCGTCT
AATCAGTTTAACCAGCAA------------CAACCACAT---TTCCTGGACCGCCAGCAGTCCTGGCCA---------------------------------------------------------------------ATCTACCCAGTGTCCGAAACCCTCGACCCCAACCGAAATGCT
GGCCATCATTTGACCTCTTCAAAGAGCGGATCTCTACAGGACACAGGACCT---------------------CTCTACATTCAGAATGCCAGTGGGATCCAGATAGGAAATAACAACACAATGAGCATTAGAGGTAGTGAGTTACTTCAGGGTTTGTTT------------GATGGCAAC
ACTGCCTCGCCAATCCACGAAGGCATCTCTAAATAT---------------GCGGACCATGTGGTAAAAGAGTCACAGCTGGACATGCTGAGGGAGAACATGGGGAAGAAATGGAAACGCTGTGCGCGACGCCTGGGCCTGACAGAGGTGGAAATAGAAACCATAGAACACGACTACTAC
CGCGACGGCTTACCAGAGATGGTGCACCAGATGTTGGAATACTGGAAAAGAAAGCAGGGATCTTTGAACTGTACAATTGGGAGGCTTTGCCAAGCTCTTCAAGGAAATATAAAAGTAGATGTC---------------ATTCAGAAAATACTGGACTTGTGCGATTCTTCTGAG------
---
