# Supplementary material for: Global expression pattern of genes containing positively selected sites in European anchovy (Engraulis encrasicolus L.) may shed light on teleost reproduction
Source: PLoS One. 2023 Aug 11;18(8):e0289940. doi: 10.1371/journal.pone.0289940 (PMC10420382; doi:10.1371/journal.pone.0289940)
Supplement: S1 File — (ZIP) [file pone.0289940.s008.zip › alignments/anchovy.2678_ANCH.fas]

>ENSONIP00000021407_ONIL
---ATGGGTGCACACTACTGTGCCATTTGTAGACAAACAACATTCAACGGGAAG---GGACACATTTTCGGAAAAACTCATCAAAGTAGACTCAGAGTGGTTCTCCTTAAATTCACAGAAAAGGTGAAGGAAGCTCGTCGAACACTTAAGAAACCCCAAGTAGAAAAGTTTGATTGCACC
CAGCACAAGCAGACATTCTGGTGCTACTGCTGTGGGTGTGAAATTGAGAAAAACGTTACAGACGGCAACATGACTGTCCTTTATGGAGGCCTGTTAGAACACATGGCCACCCCAGAACACAGGAAGAAAACACACAAGTTCTGGTGGGATAATAAAGCTGACCCGAAGTTTAGAGACAAA
GTCATCGTCACAGAAGAGGAAACGGAAAGGTTTAAAGCTGAGGTGGCAAAGGCATTGGAATCATTTGTGGAGAAGGAGGATGAATACATTAAACAGCATGCTGAGCATATACGAGCCCAGGAAAAGCATCGCCAGGAGGTCTTACAGTCGCTTTTAGAGCGTGATGCAGAACCTGAGTTG
TTGAACGGACCCAACGGCACAGACTCGTCTGTAGAGAACTCTGTC------------------------------AGGTGT------------------CAAGGATCAGACCAGCAGGCGGGGAGCAGCTTTGTCGACTCGATGGGTGAAATGCCGTGGACTCCAGCAGGACACGGCCTG
ACATTCATAGGTTATCAGGATTCATCGAACAGTGGAAACGTTCATACAGGTGCTGTCCCTCCTTGGCTCCAAGATGATCCTGTAGAAGGGACCTCCAGAACTGCTGCAGAGCCAGAGATTGGCCCATCAATCCACGAGTTCCTCAAACATAAGGAGCAAGAGAAGCTGAGGAAGCTTCCT
CCGAACAGAGTGGGGGCCAACTTCGATCACAGCTCACATACAGACGCCAACTGGCTTCCTTCCTTTGGTAGAGTGTGGAACAGCGGTCGACGCTGGCAGTCC------------AGTTTTTCCCACAACAGGCACCAGTTCAGGCAAGAGGAAGGGCAGAAGCACAGACAGAAGAGGAGG
AGGGAA------------------------------------------------------------CAT------------------
>ENSTNIP00000005282_TNIG
GAAATGGGCGCACACTACTGTGCTGTATGTAGACAAACAACATTCGTTGGAAGA---GGACACATCTACGGAAAAAGTCATCAAAGCAGACTTAGAGTGGTTCTACTCAAATTCGTTGAAAAGGTAAAAGAAGCCCGTCGTACATTAAAGAAGCCCAAAGTGGAGAAGTTTGATTTCACC
GAACATAAGAAGACATTCTGGTGCTACTGCTGTGAGCTTGAGGTGGAAAGGAATGTTACAGACGGCAACATGACAGTATTGCATGGAGGCTTGATAGAGCATATGGCCACTCCAGAACACAGGAAGAATACTCACAAATTCTGGTGGGAGAATAAGGCTGACCCCAAATCTAGAGACAAA
TTCATCTTCACCGAGGAAGAAAGTGCAAGGTTTAAAACTGAGGTTGCTGAAGCTCTGGAATCATTTGTGGAGAAGGAGGATGAATTCATAAAGCAGCAAGCTGATCACATCCGGGCCCAGGAAAAGCATCGTCAAGAGGCTCTTCAGTTCCTTTTAGAGCGTGAGGCCGAGCCAGAGTTG
TTGAATGGACCCGGAGGCAGCAACACATCTACTGAGAACGCC------------------------------------GGCAGCTCTGAATTTACACCACAGGGGTCCAGCCGGCCAGCGGGAAGCGGCGTCGCAGAT------GTCGACGGACCTTGGAGTGCAGCCGGACAGGGCCTG
ACTTTCATTGGTTATCAGGATTCATCCAACAGTGGAAATGTTCACACAGGTGCTGTCCCTCCTTGGCTCCAGGATGATCCTCTGGAGGGCACGTCTGGCATCGCAGCGCACGCCCAGATCGGCCCTTCGCTGCAGGATTTCCTCAAACACAAGGAGCAAGAGAAGCTGAGGAAGCTTCCA
CCAAACAGAGTCGGAGCCAACTTTGACCACAGCTCACACACTGACGCTAACTGGCTTCCCTCCTTCGGCAGAGTCTGGAACAGCGGCAGACGCTGGCAGTCC---------------------------AGGCACCAGTTCAGACAAGAGGAAGGACAAAAGAACAGACAGAAGCGGAGG
AAGGAG------------------------------------------------------------CAT------------------
>anchovy.2678_ANCH
---ATGGGTCCATTTTTCTGTGCAATATGTAGACAGACCGATTTCAATGGGAAG---GGGCACGTCTTTGGCAAGAGTCACCAGGCTAAACTAAAGGTTGTCATTGTGAAATTCTTGGAGAAGGTGAAGGAGGCCCGGAGGACTATTAAAAATCCTCAAGTGGAGAAATTTTCGAGCACA
GAACATCAGTGCAACTTTTGGTGTTACTGCTGTGAGCTCGAGGTGGCAAAGCACGTCTCGAATGGAAATCTTACCGTCATGTTCGGTGGCTTGCTGGAGCACATGAGCACGCAAGAGCACAGAAAGAGCACGCACAAGTTTTGGTGGCAAAACAAAGCCGACCAGAAGCTCCGGGACAAA
TTCATAATTTCCTCAGAGGACATAGACAGATTCAAAGAGGAGGTAGCCAAAGCTATTGAGAACTTCGAGGACAATGAGGATGTGCTGATCAAAGAGCAAGCAGCGGTCATCAGGGCCCAGGAGCAGTATCGGGCAGAGGTTCTCAATGCCGCTCTGGCCACTGAGTGCAACGCAGAGCTG
GAGCAA------------ACCACTCAACATGCCCAACAGGAGGCTGAGATC---TTCGGCGGGAGCTGTTATTTAAGGTCC------------------CAAGGGCAGGATGACCGAGCGGGGCCCAGCTGGCGTGATCCAGGCGTGGAGAGTCAGTGGGCAGACGAAGATGTTGGCTTG
ACCTTCATTGGCCATCAGGATTCTTCAGGAAGTGGAAATGTTCATACAGGAGCTGTTCCTCCGTGGATGCAGGACGACCCTGAAGAAGGCAGCTCCAAGACA---------CAGGAGATTGGACCGTCACTCCAGGAGTTCATGAAGCAAAAGGAGCAGGAGAAGCTGAAGAAACTTCCA
CCTAACCGCGTCGGAGCCAATTTTGACCACACTTCCCACACAGATACCAACTGGTTACCATCCTTTGGACGGGTGTGGAACAATGGCAGACGATGGCAGTCC---------------------------AGGCACCAGTTCCGGGATGAAGAGGGGAAAGGAAGTGGGCGGAAGAGGAAA
GCTGGCTCCTGGGGGAAAGGTGGAAAGAAGACGAAAAAATCAAACCAC---ACAGACCTCTCTGAGCAT------------------
>ENSTRUP00000009366_TRUB
GAAATGGGCGCACATTACTGTGCCGTATGTAGACAAACAACGTTCGTTGGGAAG---GGACACATCTACGGGAAAAGTCATCAAAGCAGACTGAGAGTGGTTCTACTCAAATTCCTAGAAAAGGTGAAGGAAGCCCGTCGAACACTAAAGAAACCCCAAGTGGAGAAGTTTGATGGTACC
CAACATAAGGAGACATTCTGGTGCTACTGCTGTGGGCTTGAAGTAGAAAGAAATGTTACAGATGGAAACATGAGTGTACTGCACGGAGGCTTGATAGAGCATATGGTCACCCCAGAACACAGGAAGAATACTCATAAATTCTGGTGGGAGAATAAGGCTGAATCCAAATTTAGAGACAAA
TTCATCTTCACAGAGGAAGAAAGTGAAAGGTTCAAAACTGAGGTGGCTAAAGCTCTGGAGTCATTTGTGGAGGAGGAGGATGAATTCATAAAGCAGCAAGCTGATCACATCCGGGCCCAGGAAATGCATCGTCAAGAGGTTCTTCAGTCTCTTTCAGAGCGTGAGGCAGAGCTGGAGTTG
CTGAACGGATCCAGAGGCACAAACACATCTGCAGGGAACGCTGTC------------------------------AGGAGCAGCTCTGGATTTACACCACAGGGATCCAACCGGCCAACAGGAAGC------GTGGAT------GATGACGGACCGTGGAGCGCCGCTGGACAAGGCCTG
ACTTTCATCGGCTATCAGGAGTCATCAAACGGTGGAAATGTTCATACAGGTGCTGTTCCTCCTTGGCTCCAGGATGATCCTCTGGAGGGATCCTCTGGCACCGCAGCCCACGCCCAGATCGGCCCGTCACTGCAGGATTTCCTCAAACACAAGGAACAAGAGAAGTTGAGAAAGCTTCCA
CCAAACAGAGTCGGAGCCAACTTTGACCACAGCTCACACACTGACGCCAACTGGCTCCCCTCCTTCGGCAGAGTGTGGAACAGTGGCAGACGCTGGCAGTCC---------------------------AGGCACCAGTTCAGACAGGAGGAAGGACAGAAA---AGACAGAAGAGGAGG
AAGGAG------------------------------------------------------------CATGGA---------------
>ENSDARP00000077450_DRER
---ATGGGTCCATTTTATTGCTCCATCTGCGGAAAAACGGACTTTTCTGGAAAA---GGACACATTTTTGGGAAAAGCCACCAGAGCAAACTTAAAATAATTCTTGTCAAATTCACGGAGAAGGTCAAAGAAGCAAGGCGGACTTTTAAAAGTCCTCAGGTGGAGAAATACGGTCCT---
CATCATGACGTGAAGTTCTGGTGTTACTGCTGCGCGCTGGAGGTTCAGAAACACGTGACTGACAGTAACATCACTGTGCTTTATGGAGGACTGCTAGAACACATGAGCACCCCAGAGCACCGCAAAAACACACACAAGTTCTGGTGGGACAATAAAGCAGATCCCAAACTACGAGACAAG
TTTATCATAACACAAGAGGACACTGAGAGGTTCAAGTCTGAGGTTTCCAAAGCTCTTAAACAGTTTGAGGAAAAAGAGGATGTTTTTATTAAACAGCAGGCTGTGGTGATTCGCTCTCAGGAGCAGCACAGGCTGGAGCTCCTCCAA---TCACTATCAGAGGTTTGTTTTCCTGCGATG
CTCCAA------------GCGTATCCACATCTC---------------------------------------------------------------------------------------------------------------------------------------------------
------------------------------------------------------------------------------------------------------------------------------------------------------------------------------------
---------------------------------------------ACTAATCTTCTCTTTTGGTTT------------------------ATTTTGATGGAT---------------------------AAATGTTTATTTTTA------------------------------------
------------------GGCTCTGCTATTTTTAAAAAAAGAGTACAT---GTT---------------------------------
>ENSGACP00000018051_GACU
---ATGGGAGCATATTATTGTGCTATTTGCAGGCAAACAACATTCACTGGAAAG---GGACACATCTTCGGCAAAAACCACCAAAGCAGACTTCGAGTGGTTCTTCTCAAATTCTTAGAAAAGGTGAAAGAAGCTCGTCGAACACTTAAAAAACCCCAAGTAGAAAAGTTTTACTGCACC
CAGCCGAAGAAGACGTTCTGGTGCTACTGCTGTGGCTGTGAGATTGAAAGAGATGTTACCGACGGGAACATGAATGTGCTGTATGGAGGCTTGTTGGAGCACATGGCCACCCCGGAACACAGGAAGAATACTCACAAGTTCTGGTGGGAGAATAAGGCCGACCCCAAGTTGAGGGACAAG
GTCATCATCACAGAGGAGGAAACCGAGAGGTTTAAAGCCGAGGTGGAGAAAGCATTGGACTCATTTGTGGAGATAGAGGATGAATTTATTAAACAGCAAGCTGATACCATCCGGACCCAGGAAAAGAACCGCAGAGAGCTCTTCCAGTCTCTTTTAGAG---------------------
---------------------------TCATTGTCGATAGCAGTTGACATCACTTCTGACTCGTCTTGTTGTCTCTGGAACAGCTCTCAATTTACACCTCAGGGATCCCACCATCAGGCGGGGAGCAACGTTGTCAAGTCAATGGTCAAAGCTCCTCGTGCTGGATCAGGACAAGGTCTG
ACCTTCATCGGCTACCAGGAT---TCAAACACTGGAAATGTACATACAGGCGCCTTACCTCCGTGGCTCCAGGAGGATCCTCTTGAGGGGACCTCCGCTGCTGCAGGACATCCTCAGATTGGCCCATCGCTTGAAGGGTTCCTCAAACAGAAGGAGCAAGAGAAGCTGAAGAAACTTCCA
CCCAACAGAGTGGGCGCCAACTTTGATCACAGCTCACACACAGACGCCAACTGGCTCCCCTCCTTTGGCAGAGTGTGGAACAGTGGCCGACGCTGGCAGTCC---------------------------AGGCACCAATTCAGACAAGAGGAAGGACAGAAAAAAAGGCCGAAGAGGAAG
AAGGAGCTTGACACAGAGGGGTCGAAGAAAGCAAAAACGACTGAACAGTCGACAAACTCTGTCGATAAC------------------
>ENSXMAP00000000384_XMAC
---ATGGGTGCATATTATTGCGCCATATGTAATCAGACAACATTCTGCGGGAAGAAGAAACACATCTTTGGAAAAAATCACCAAAGCAGACTCAGAGTCGTTCTACTTAAATTTACTGAAAAGGTCAAAGAAGCTCGACGAACCCTTAAAAGACCCCAAGTGGAAAAGTTTGATTGCACT
CAGCACAAGCAGAAGTTCTGGTGCTACTGCTGTGGTCTTGAAGTTGAACGGGACGTCACAGATGACAACATGACAGTGATGTATGGAGGCTTATTGGAGCACATGGCCACACGAGAACACAGAAACAGTACTTATAAGTTTTGGTGGGACAACAAGGCTGACCCCAAGCTTAGAGATAGA
GTCTTAATCACAGAGGAAGAAACTGAAAGGTTTAAGGCTGAAGTGGCAAAAGTTTTGGAATCCTTTGTGGAAAAGGAAGACGAGTATATTAAGCAGCAAGCTGATGTTATCCGGGCCCAGGAAAAGCACCGCCAGGAGGTCTTCCAGTGTCTTTTAGAGGTT------------------
------------------------------------------------------------------------------------------------------------------------------------------TGTTTTCCAAAGATGCAGTGGCACCCAATG------------
---------------------------AAGAGCGGGAGTTATCAAATGGACCCAGCAGCACCGATC------------------------------------------------------------------------------------------------------------------
---------------------------------------------------------------------------------------CATCGGTGGAGGTTTCTGTCAGTTCTCAGTTTCAGTCTCAAGTGTCGGAGCAGCAGGTTGGGAGCAGGTTTG---ACCCGATTATTGAGGCGC
CCTGGA------------------------------------------------------------CAC---TTGCAGGACGAAGCC
