# Supplementary material for: Global expression pattern of genes containing positively selected sites in European anchovy (Engraulis encrasicolus L.) may shed light on teleost reproduction
Source: PLoS One. 2023 Aug 11;18(8):e0289940. doi: 10.1371/journal.pone.0289940 (PMC10420382; doi:10.1371/journal.pone.0289940)
Supplement: S1 File — (ZIP) [file pone.0289940.s008.zip › alignments/anchovy.26815_ANCH.fas]

>ENSONIP00000021550_ONIL
---------------------------------------------------------------------------------------------------------------------------------------------ATGGCGGGTCAAGAGGAAAAGCCAATCATCTATACCATG
GAAAACAAGCCGATTGTAACATGTGCTGGAGATCAGGGCTTGTTTACTTCTCTTTATGCCTCATTGGCTCAACAGCTTCCCAGAGAGCCAATGGAGTGGAGGAGGACTTATGGCCGTGCACCAAAAATGATCCACCTTGAAGCTAATTTTGTCCAGTTTAAAGAGGAGTTGCTCCCAAAG
GAGGGCAACAAAGCTCTTCTCACCTTCCCCTTCCTCCACATCTACTGGACTGACTGCTGTGATACAGAAATGTATAAGAGCTCCGTGAAGGAGGACATGATGCGCTGGCAGAACAGCCTGAGGACCCACGGCTCATCAGACTGGGTCATCATTGTGGTGGAGACCAATGATACCAAGAAG
AAGAACAAGACAAACATCCTGCCTCGCTCATCCATTGTGGACAAGATCCGCAGTGACTTCTGCAACAAGCAGAGTGACAGGTGTGTAGTTCTGTCTGATCCTCTGAAGGACTCATCTCGATCTCAGGAATCCTGGAATTCCTTGCTGCTAAAGCTGCGAACTCTCCTCCTCATGTCCTTC
ACCAAGAACCTGGGCCGCTTCGAAGATGAAATGCGCACACTACGAGAGAAGCGCACCCAGCCGGGCTGGAGCTTCTGTGAATACTTCATGGTC---CAGGAGGAGCTGGCCTTTGTTTTTGAAATGCTGCAGCAGTTTGAGGACGCCTTGGTCCAGTATGATGAACTGGATGCTCTTTTT
ACCCAGTATGTCCTTAACTTTGGAGCGGGAGATACTGCTAACTGGCTCGGCTCCTTCTGCGCCCCAGTGCGTAACTGGAGCGGCTTGTTGCTTCGGCGACCCATTGACATGGAGAAGAGGGACGGGATCCAGCGTGGAGAGGCCAGCCTCTTAGACCTGAGAAGCTATCTGTTCTCTCGC
CAGTGCACTTTACTAATCTTCCTTCAGAGACCTTGGGAGGTCACGCAGAGAGCGCTGGAGCTGCTCCACAACTGTGTACAGGAGCTCCGCCTGCTGGAGGTGCAGGTCCTTGAGGGAGCCCTGGACTGTTGGGTGTTTCTCAGCTGCTTGGAGGTTCTGCACAGGATCGAGGGCTGCTGT
GATCCAGCCCAGTTAGCTGCAAACTGCTCCCATACTGTTGGTCTCTGGGCGTATGCTACAGACAAGTTGAAGTCTCTGGGGGAACTCTGTGGCTTAGTGTCAAAAAAGGGGCCCAATTCTGAGGACCTGAACAGGACTGTAGATCTGCTGGCTGGGCTCGGGGACGAGAGGCCTGAGACT
GTCAACAGTTTGCAGAGCCCGTACAAAAAGCTGAAAGAAGCTTTGTCGTCTGTCGAAGCTTTTGAAAGGCACTATCTT------GAACTTTCTCATGCTGCTATGGAAATGTACCAGGCCATCGGCCGGCTTCGGTCTGCCAGA---CTGGTGGGAAAAAGCCTGGCTGAGTTCTACATG
AGGAAGGGAGATCCTGAGCGGGCGGAAACCTTCTTGCAGGAAGCTCTGAAGTCATACGTGTCAGAGGGGTGGAGCCTCCCTGTGACTCACACCAGGAGACAGGTTGCTGAGTGTCAGAAGCTGCTGAGAACCCAC------------CACAGC---TACTTACAAACCAGTGCTTTGTTG
GCTGGTGATGTAAATCTGACGACAGAGGAGAGGAAACACTTTTGTCAAGAAATTCTGAGCTTTACT------------GGCAAGTCTGGAGACCAG---------CCTCACAAAGTTACCCTCAGCATGGGTGTGTTTGCACAGCTCACACAGTTAAAGTTCCATCCAGCAACAGCCTCG
GTGCACTCTGGAGCTGTCCTGCAGGTGGAGCTCACCCTGCGGTGTTTGATGCCCGTGTCGGTGCGCATCCAGCAACTAGTCGCCAGCATTCACTTTGAGGTGGATCATGGAGGGACTCATGGGAGGTCAAAGGGAGCTCAGAGACAAACGCACCCAGGGACAGTAGTTTTTAGTCAGAGT
AACTCATCAGTGGGTCCTCCGTCCTCC---TCAGGCGCTGGGCCT------TCATTAGAGCTGGATGAGGTTCAGGACAGGAGTCCTTCGGACAATTCTCTCAACTCTACAGGAGTGATATGTAAAAACACTCACCTGCTCATGCGTCGTCATGACAGCAACTCACCCCCAGACACGCCT
AACTGTATCAGCCCCCCTACTGTTGGAATTAAGGAAGGAGCCCAAATGCTGAAGGTGCAGGATGTAACATTAGAGCCTGGGAACAACAGCATCACGTTCACTGCACCAAGTGGACAGCCAGGTACTTACACACTTCGTCAGCTGTGTGCCACAGTCGGTGAGGTGCAGTTTATCCTGCCT
CATATCTACCCATCGGCCCAATATGAAGTATATTCTCAGGAGCCCCAGCTCACCGTGGAGCCTCTC------------------------TCAGAGCCACTGTTAGCTGGTCTGCCTCAGAAGGTGAAGTTTACTCTGCTGACGGGTCACTACACTGTGAAGAAAGGAGATGCACTGCAG
CTCAGCAACACAGAAACAATGCCCATCCTGCCCTCCACCAGCTGCACCGCCCGAATCAGTAGCCCTACTTCTGAGTTGGTGGGTGAAAGCACTTTGTCCATTCAGTCGTCTGAAAAGGTGACGAGCATCAGCCTGCCTCCGGCCCCTCCCTACCACACTCTGGAGTTCCAGCTGGAGGTT
TTGTGCATTATCCCGTCCGGG------GCTGACCGGCCCGCCAATGAGAGGCTGACTAATGGGGAGGTCCGCCATCGACCACGGAGCTACAGTCATCCCGACACACCGATGACCGCCATCGACCAG------AGGATGTCTATCGACTGTCCGTGGTCAATCTACTCCACACTGCTTGCC
CTTACCTTCTACATCCCTTTCAAGACCAAACACTCTTTGCTTTCTGCTGGTAACAGGAAGTACATCCAGGTGTGTGTGCAGAATGTGTCAGATGTTAATTTTACGCTGGCAGAAGTAAAGCTGACAGAGAAGCAGCACGCA---TCGCTGGAGCTCCAGTCTCTTAACACTAAAACACAA
CAGCTTCTGTGCTGTAAGCACAGTGTGTTCTGCTTGTGGGAGGTGAGGTGGAAGGATGACCTGCCCTCCTGTCTCCAGTGTGTTTTCTCTGCCAACTTTTCTCCGCTCAGCCAAGACATTTCTGCCTACAAACCTTTCCACTACCAGTTCCAGCTTGAGAGAGTCACTACATTGTACAGC
GTGAAAGCAGAAATCTTCCCTCCTGCTGGTGAGCAGCACTGCCGCTCTGGCGTCCTCTGTGGACTTGAGGTGTGTATAACACGACTGACTGATCCAGCAGAGGGAGAGATTGCAGAGGACAGCAAGACT---GAGACCGATGGCCCCAAAACCACCAAGCTCATGTATGAAGTG------
---GCTGACAGCAGCAGTAACTGGGCGGTGTGTGGGAAGAGTTCAGGGATGGTGCTCATGCCAATGACGGCCAACGCCACCCACAAAGTCCAGATCGAGGTGATGCCTCTGTTTGCTGGACACCTGCCCTTCCCCAAGATCAAAGTGCTGAAGTACCTGCCTCACACTGCAGCAGTGGCC
ATTCAGCCAGACCCCGACAGCTGCGTGGAGAACGACAGCCTATCCCTGCTGGACAAGACGCTGGAT---------GATCAGGGAGACACGGCGAGCATCCGCAGCCGGGGCAGCGTCCACTCTGTGGGCAGCGGCGACCAGCAG---CAG------------AAAGGCGTGGCCATGCCG
CGACTCGACCCTTTCAGCCCTGGACAGGTGTTCAACCACAGCCACGCACGCCAGGTCCTGGTCCTGCCAGCTACTGACGACCACATCATGGAGGTCAATGCCACA
>ENSTNIP00000008240_TNIG
---------------------------------------------------------------------------------------------------------------------------------------------ATGGAGTGTCAAGACGAAAAGCCAATAATATACACTATG
GAAAACAAACCGATTGTGACATGTGCTGGAGACCAGACCTTGTTTACGTCATTCCTTACCTCACTGGCCCAGCAACTTCCCAGAGAGCCGATGGAGTGGCGGAGGATGTATGGCCGTGCACCAAAAATGATACACCTTGAAGCAAACTTTGTCCAGTTTAAAGAAGAGCTCCTCCCAAAG
AAAGGCAACAAGGCTTTGCTGACGTTCCCCTTCCTGCACATCTACTGGACTGACTGCTGTGACACAGAAACGTATAAAACCTCAGTGAAGGAGGACATGATGCGATGGCAGAATAGCCTGCGGGCTCATGGGTCAGTGGATTGGGTCATCATTGTTGTGGAGAGCAATGAGAGCAAAAAA
AAGAACAAGCCCAACATTCTGCCCCGCTCATCCATCCTGGACAAGATCCGCAGTGATTTTTGTAACAAGCAGAATGACAGATGTGTGGTTCTGTTGGACCCTCTAAAGGAGTCATCTCGGTCTCAGGATTCCTGGAATTCTATGCTGCTCAAGCTGCGAACTCTTCTCCTCATGTCCTTC
ACCAAGAACCTGGGACGCTTCGAAGATGACATGCGTACGCTACGAGAAAAACGTACCCAGCCTGGCTGGAGCTTCTGTGAATACTTCATGGTT---CAGGAGGAGCTTGCCTTTGTTTTTGAGATGTTGCAGCAGTTTGAAGACGCCTTGGTCCAGTACGATGAACTAGATGCCCTCTTT
ACGCAATATGTTCTTAACTTTGGAGCTGGAGATGCGGCTAACTGGCTCGGCTCATTCTGCGCCCCGGTGCGTAACTGGGGCGGCCTGCTGCTTCGAAGACCCATTGACATGGAGAAGAGGGATCTGATCCAGCGTGGGGAGGCCAACCTATTAGACCTGAGGAGCTATCTGTTCTCACGC
CAGTGCACTTTACTGATCTTCCTCCAGAGACCCTGGGAGGTCACTCATAGGGCTCTAGAGTTGCTGCACAATTGTGTTCAGGAACTGCGCCTGCTAGAGGTGTCGGTGTTGGAGGGAGCGCTTGACTGCTGGGTGTTCCTGAGTTGTTTGGAAGTTCTGCACAGAATTGAGGGCTGCTGC
GATCAAGCCCAACTTGCCGCAAACTCCACCCACACTGTTGGGCTGTGGGTTTACGCAATTGAAAAGCTGAAGTCTCTGGGGGACCTCTGTGGCCTAATGTCAGAGAAGGGCCCATCCTCGGAGGACTTGAACAGGACTGTTGACTTGTTGGCTGGACTTGGAGATGAGCGGCCTGAGACG
GTCAACAGTCTCCAAAGCCCTTACAAGAAGTTAAAAGAAGCCTTGTCCTCTGTGGAAGCATTTGAAAGACACTACCTA------GAACTCTCCCACGCTGCTTTGGAGACGTACCAGGCTATTGGTCGGCTAAGGCATCTGCAAGGACTGATTGGGAAAAGTCTTGGA------------
AGGAAGGGGGACCCTGAGCGGGCGGAACCGTTCCTAAAAGAGGCTCTAAAGTCATACGTGTCAGAGGGATGGAGCCTTCCTCTTACTCATACCAGGAAACAGGTTGCTGAGTGTCAGAAACTGTTGGGCAGAACT------------GATGAG---TACTTACAGACCAGCGCTTTGTTG
GCTGGCGATGTAAACCTGACTACGGCAGAAAGAAAGCACTTTTGTCAAGAGCTTCTGAACTTTTCA------------GGCAAATCTGGAGATGAATTTTTCACAGCCAACAAAGTTACTCTTAGCATGGACAATTTGAGCCATCTGTCGAGGATAAGCTTCCACCCAGCCACGGCCTCC
GTGCACTCTGGTGCAGCCCTACAGGTGGAGCTCGTCCTGCGATGTCTGATGCCAATGCCTGTATGCCTACAGCAGCTAGCTGCTAGCATTCATTTTGCCCGGGAGCAAGTTGGTACTAATGGAAGGTCCAAGGCCGCTCAGAGACAAACCGGTGCTGGAACAGTTGAATTCCACCAGCGC
GGCCCGTCGGCAGGCCCTTCTTCCTAT---GCT---------CCTAACCTATCTTTAGAGCTTGAAGAAATTCATGATAGGAGTCCTACAGACAATTCTCTCAATTCCACGGGTGTCGTTTGTAAGAACACTCATTTGGTTATCCGCCGCCATGACAGCGGCTCACCACCAAACACACCC
GGGGTTCTCAGCCCAGCAGCTGTTACAATGAAGGAAGGAACACAGATGTTACAAGTGAACGACGTGACGCTGCAGCCTGGAAATAACAGCATCGTTTTCACTGCACCAAGTGGCGAGCCAGGCATTTACATGCTGCGTCAGCTTTACGCATCAGTGGGCCATGTACAGTTTGTGCTGCCT
CACATTTACCCGTCAGTCCAGTATGAAGTCTATTCTCAGGAGCCTCAACTCACTGTGGAACCTCTC------------------------TCAGAGCCGCTGCTAGCTGGTCTCCCTCAGACTGTGAAGTTCACTGTGTTGACGGGTCATTACAGTGTAAAGAAAGGAGACGCTCTGCAG
CTCAGTAACACAGACACCATGCCCATCCTGCCCTCCGGCAGCTGCACCGCACACATTAGGAACCCTGCAGCTGAGTTGGTAGGTGAAAGTGTCCTGTCCATCCAGTCCTCTGAGAAGGTGACCAGTATCAGCCTACCCCTCGCCCCCCCTTACCACACCCTGGAGTTTCAGCTGGAGGTT
CTGTGTGTCATCCCATCTGGG------TCGGACCATCCCAACAACGAGAGGCTGACCAATGGGGAGGTTCGACACCGACCGCGCAGCTACAGTCACCCCGACACACCCATGACTGCCGTCGACCAG------CGGATGTCCATTGACTGTCCGTGGTCGATCTACTCCACACTACTTGCA
CTTACCTTCTACATACCCTTCAAGACCAAACATTCGCTTCTTTCAGCTGGTAACAGAAAGTACATCCAGGTGTGTGTCCAGAATGTGTCTGATGTGAACTTCAGACTGGCAGATATGAAGCTGTCAGAGAAGCAGCATGCG---TCCCTGGAGCTGAGGTCCCTCAACGTCAAAAAGCAG
CAGCTTTTGTGCAGCAAACACAGTGTGTTCTGTTTGTGGGAGGTGAGGTGGAAGGACAACCTGCCCTCCTGTCTTCAGTGTGTTTTTTCCACTGATTTCTCTCCACTCAACCAAGACGTCTCCGTTTTCAAACTCTTCCACCACCAGTTCCAACTGGAGAGAGTGACTACGCTGTACAGT
GTGCGAGCAGACATCCTGCCTCCTGCTGGGGAACAGCACTGTCGCTGCGGTTTACTCTGCAAACTGGAGGTGTTCATAACACGGCTGTCTGAACCAGCAGAGGGAGAGATGGCAGAAGAGAGCAGGTCT---GACCTCGACGGCCTCAAAACGACCAAACTCATGTATCAAGTG------
---GCTGACAGCAACAGTAACTGGGCAGTGTGTGGGAAGAGTTCGGGGTTGGTGTCGATGCCGGTGGCAACTGGATCCAGTCAAAAGGTGCAGATTGAGGTGATGCCTTTGTTTGCCGGACACCTCCCCTACCCCAGGATCAACGTTCTGAGGTACCTGCCTCACACTGCAGGGGTCTTC
AACCAGCCAGACCCTGACAGCTGCATGGAGAACGACAGCTTGTCCCTGCTG------------GAC---------GACCAGACGGACACAGCGAGCATCCGCAGCCGGGGCAGCGTGCACTCCGTGGGCAGCAGCGAGCATCAG---CAG------------AGGGGAATAGCCATGCCT
CGGCTGGACTCGTTCGGCCCCGGGGAGGTGTTCAACCACAGCCACATGCAGCAGGTCCTGGTGCTGCCCTCCACCGATGACCACATCATGGAGGTCAATGCCACA
>anchovy.26815_ANCH
------------------------------------------------------------------------------------------------------------------------------------------------------------------------------------
---------------------------------------------------------------------------------------------------------------GGAAGA---------------------------------------------------------------
------------------------------------------------------------------------------------------------------------------------------------------------------------------------------------
---------------------------------------------------------------------------------------------------------GAAGAATCAGGTAGAGGC---------------------------------------------------------
------------------------------------------------------------------------------------------------------------------------------------------------------------------------------------
------------------------------------------------------------------------------------------------------------------------------ATACAGAAG---------------------------------------------
---------------------------------------------------------------------------------------------------------------------------------------------------------------------------------TGC
CCACAGAGCCAAGTC---------------------------------------------------------------------------------------------------------------------------------------------------------------------
------------------------------------------------------------------------------------------------------------------------------------------------------------------------------------
------------------------------------------------------------------------------------------------------------------------------------------------------------------------------------
------------------------------AGAAAGGAGAGCTGCAGC---------------GGT------------GGAGGAGGTGGTGGT---------------------------------------------------------------------------------------
------------------------------------------------------------------------------------------------------------GGTGGTACGGGAGGC---------------------------------------------------------
---------------------------------------------------------------------------------------------------------TCCACGGGG------------------------------------------------------------TCAGGG
GGTACCACTGCCTCGGTTGCC------ATGGAGGACAACACCCAGATGCTGAAGACTCAGGATGTCACGCTGTTGCCGGGCAACAACAGCATCCCCTTCACAGCTCCGAGCCAGAAGGCCGGCACGTACACGCTGCGGCAGCTGAGTGCGACGGTGGGCCGTCTGCAGTTCGTGCTGCCC
CACATCTACCCCACGGTGCACTACGACGTCTACTCCCAGGAGCCACAGCTCACTATCGAACCGCTA------------------------ACAGACAACCTGTTGGCCGGGCTCCCTCAGAAGGTGAAGTTCACCATAGTAACGGGACACTACGCGGTGAAGAAGGGGGATGCCTTGCAG
CTTAGCAACACCGACTCCATGCCCATACTGCACAGCAACTCCTGCACGGCCAGAATTGCCTCCAGCACAGGGGAGCTGGTCGGAGAGAGTGCTCTGTCCATCCATTCGAGTGAGAAGGTGACGAGTATCTCCCTGCCCCCCACGCCGCCCTACCACACGCTGGAGTTCCAGCTGGACGTT
CTGTGCCACATCCCCGCCTCC------CCTTCCCGGCCCGACACCGAGCGCCTCACCAACGGCGAGGTCCGCCACCGGCCCAAGAGCCGCACGCGCTACAACAGCGGAGTGGCCGTCGTCGACCAG------AAGGTGTCTATAGACTGCCCCTGGTCTATATACTCCACTCTCATCTCC
CTCACCTTCCACATCCCCTTCAAAGCGAAACACTCCCTACTGTCAGCCGGGAAGAGGAAGTACATTCAGGTGTGTCTGCAGAATGTGACCGACTCCAGCTTCCGACTGATGGAGCCCACTGTCACACAGCGGCAACAGAACTCATCACTGGAGCTCCATTCACTCAATAACAAGGCCCAG
CAACTGGTGTACAGTAAGCAGAGCGCGTTCCTGCTGTGGGAGGCCAAGTGGGTGTCGGAGCCGCCCGCCTGTCTCCAGTTCAGCTTCTCCGCCAGTTTCGCCCCCGCCGAGCCGGCCGACGCAGAGTTCAAGCCCTACTGCTACGACTTCCAGCTGGAGAGGGTGTCTACTCTATACTGC
TTGAGGGCGGAGATCCGGCCGGCGGATGGCGAGCAGCAGTGTCGCATGGGGACCCTCTGTGGCCTCGAGGTGTCCATCACGCGCCTGACCGAGCCCAGCGAGGCCGAACGCGACGAGGAGGAACAGACCACGGAGAGCGAAGGACTGCGCACCACCAAGCTCATGTATGAGGTG------
---GTGGACAACAGCAGCAACTGGGCGGTGTGCGGCAAGAGCTCGGGCGTGGTGTCGATGCCCGTGGCGGCCAGTGCCACTCACCGGGTGCAGATGGAGGTGATGCCCCTCTTCGCCGGTCACCTGCCCTTCCCCAGCGTCAAGCTGCTCAAGTACCTGCCACACAACGCCACCCCTGCC
ATCCAGCCAGACACAGACAGCTGCCTGGAGAACGACAACCTATCGCTGCTGGACAAGGGCCTGGAG---------GACGGGGCGGACACGGCCAGCCTGCGCAGCCGAGGCAGCATCCACTCGCTGGGCAGCGGGGAC---CAGCCGCAGCCCCCGGCCTCGCGCGGCCTTCCCATGCCC
CGCCTGGAGCCCTTTGGCCCCGGACAGGTGTTCAACAGCAGCCAGGGCAGCCAGGTGCTGGTGCTGCCAGCCACCGATGATCACATCCTGGAGGTCAACGCCACA
>ENSTRUP00000037785_TRUB
---------------------------------------------------------------------------------------------------------------------------------------------ATGGAGTGTCAAGAGGAAAAGCCAATAATCTACACTATG
GAAAACAAACCGATTGTGACATGTGCTGGAGACCAGACCTTATTTACGTCTTTCCTTACCTCACTGGCCCAGCAACTTCCTAGAGAGCCGATGGAGTGGCGGAGGATGTATGGCCGTGCACCAAAAATGATACACCTTGAAGCAAATTTTGTCCAGTTTAAAGAGGAGCTCCTCCCAAAG
AAAGGCAACAAAGCTTTGCTGACATTCCCCTTCCTGCACATCTACTGGACTGACTGCTGTGACACAGAAACATATAAAACCTCAGTGAAGGAGGATATGATGCGATGGCAGAATAGCCTGCGGGCTCATGGGTCAGTAGATTGGGTCATTGTTGTCGTGGAGAGCAATGACAGCAAAAAA
AAGAACAAGGCCAACATCCTGCCTCGGTCGTCCATCTTGGATAAGATCCGCAGTGATTTTTGTAACAAGCAGAATGACAGATGTGTGGTTTTGTTGGACCCTCTGAAGGAGTCGTCTCGGTCTCAGGATTCGTGGAATTCTATGCTGCTCAAGCTGCGAACTCTGCTCCTCATGTCCTTC
ACCAAGAACCTGGGACGCTTCGAAGACGACATGCGTACGCTACGAGAGAAACGTACCCAGCCTGGCTGGAGCTTCTGCGAATACTTCATGGTT---CAGGAGGAGCTTGCCTTTGTTTTTGAGATGTTGCAGCAGTTTGAAGATGCATTGGTCCAATACGACGAACTCGATGCTCTCTTT
ACACAATATGTCCTTAACTTTGGAGCTGGAGATGCAGCTAACTGGCTTGGCTCATTCTGCGCCCCAGTACGTAACTGGGGCGGCCTGCTGCTTCGAAGGCCCATTGACATGGAGAAGAGAGACTTGATCCAGCGTGGCGAGGCCAACTTGCTTGATCTGAGGAGCTATCTTTTCTCACGC
CAGTGCACTTTACTGATCTTCCTTCAGAGACCGTGGGAGGTCACCCATAGGGCCCTAGAATTGCTGCACAATTGTGTTCAGGAACTGCGCCTGCTAGAGGTATCAGTGTTGGATGGAGCACTTGACTGCTGGGTGTTTCTCAGCTGTTTGGAAGTTCTGCACAGAATTGAGGGCTGCTGT
GATCCAGCCCAATTAGCTGCAAACTCCACCCACACTGTTGGGCTGTGGGTTTATGCAATTGAAAAGCTAAAGTCTCTGGGGGACCTCTGTGGCCTAATGTCAGAGAAGGGCCCGACTTCGGAGGACTTGAACAGGACCGTTGATTTGTTGGCTGGACTTGGAGATGAGCGGCCTGAGACA
GTCAACAGTCTACAAAGCCCTTACAAAAAGTTGAAAGAAGCCTTGTCCTCTGTGGAAGCATTTGAAAGACACTATCTG------GAACTCTCTCACGCCGCTTTGGAGACGTACCAAACTATTGGTCGGCTAAGATCTGCAAGG---CTGATTGGAAAGAGCTTGGCGGAATTCTACATG
AGGAAGGGGGACCCTGAGCAGGCAGAACCATTTTTAAAAGAGGCTCTAAAGTCATACGTGTCAGAGGGATGGAGCCTCCCTGTTACCCATACCAGGAAACAGGTTGCTGAGTGTCAGAAACTGTTGGGCAGAACC------------GATCATAGGTACTTACAGACGAGCGCTTTGTTG
GCTGGTGATGTCAACCTAACTACAGCAGAAAGGCAGCACTTTTGTCAAGAAATTCTGAACTTTCCA------------GGAAAATCTGGAGATAAG---------TCCAACATAGTTACCCTCAGCATGGACAATTTGACTCATCTCTCAAGGATAAACTTTCATCCAGCCACAGCATCG
GTGCACTCTGGCGCAGCCCTAGAGGTGGAACTCATTCTGCAGTGTTTGATGCCAATGCCCGTGCGCATACAGCAGCTAGCTGCAAGCATTTATTTCGCTCTGGAGCAAGTTGGGACTAATGGAAGGTCTAAGGCCGCTCAGAGACAAACCAGCGGTGGAACGGTTGAATTCCCCCGGCGC
AGCTCATCGGCAGCCCCCCCTTCCTCT---GCT---------CCTTATGTTTCTTTAGAGCTTGAAGAAATTCATGATAGGAGTCCTACAGACAATTCTCTCAATTCCACGGGTGTTGTTTGTAAGAACACTCATTTGGTTATCCGTCGCCATGACAGCAGCTCGCCGGCAGACACACCC
AGCAATCTTAGCCCTGCGGCTGTTACGATGAAGGAAGGAGCACAGATGTTGAAAGTGCATGACGTAACATTACAGCCTGGTACTAACAGCATCATGTTCACAGCTCCATGTGGACAACCAGGCGTTTACATGCTGCGCCAGCTGTACGCATCAGTCGGCCATGTACAGTTTGTACTCCCT
CATATTTACCCATCTGTCCAGTACGAAGTCTATTCTCAGGAGCCTCAACTCACCGTGGAACCTCTC------------------------TCAGAGCCGCTGTTGGCTGGTCTGCCTCAGACTGTGAAATTCACTGTATTGATGGGCCATTACAGTTTAAAGAAAGGAGATGCTCTGCAG
TTCAGTAACACAGAAACCATGCCCATCCTGCCCTCCAGCAGCTGCACTGCACACATCAGGAACCCTGCAGCTGTTTTGGTGGGTGAAAGTGTCCTGTCCATCCAGTCATCTGAAAAGGTGACCAGTATCAGCCTACCTCTCACCCCTCCTTACCACACTCTGGAGTTTAAGCTTGAGGTT
CTGTGTGTCATCCCATCTGGA------AGTGACCAGCCTAACAATGAGAGGCTGACTAATGGAGAGGTTCGGCATAGACCACGCAGCTACAGTCATCCCAGCACACCCATGACTGCAATCGACCAG------ACGATGTCAATTGACTGTCCGTGGTCGATCTACTCCACACTACTTGCA
CTTACCTTCTACGTACCCTTCAAAACCAAACACTCACTTCTTTCAGCTGGTAACAGGAAGTATATCCAGGTGTGTGTACAGAATGTGTCTGACATCAACTTCAAACTGGCAGATATGAAGCTGTCAGAGAAGCAACATGCA---TCCCTGGAGCTGAGGTCTCTCAACATCAAAAAGTCA
CAGCTTTTGTGCAGCAAACACAGTGTGTTCTGTTTGTGGGAGGTGAGGTGGAAGGACAACCTGCCCTCCTGTCTTCAGTGTGTTTTCTCCACTGATTTCTCTCCACTCAATCAAGATGTCTCTCTTTTCAAACTCTTCCACCATCAGTTCCAACTTGAGAGAGTCACTACGTTGTACAGC
GTGCGAGCAGAGATCCTGCCTCCTGCTGGTGAACAGCACTGTCGCTGTGGGTTACTTTGTAAACTGGAGGTGTTCATAAAACGGCTGTCTGAACCTGCAGAGGGAGAGATGGCAGAAGAGAGCAAGACT---GACCTTGATGGCCTCAAAACAACCAAACTAATGTATCAAGTG------
---GCTGATAGCAACAGTAACTGGGCCGTGTGTGGGAAGAGCTCAGGGTTGGTGTCGATGCCAGTGGCAACTGGATCCAGTCAAAAGATGCAGATTGAGGTGATGCCTCTGTTTGCCGGGCACCTCCCCTACCCCAGGATAAAGGTTCTGAAGTACCTGCCTCACACCGCTGGTGTTCTC
AACCAGCCAGACCCTGACAGCTGCATGGAGAACGACAGTTTGTCCCTGCTG------------GAT---------GACCAGGTGGACACGGCAAGCATCCGCAGCCGGGGCAGTGTGCACTCTGTGGGCAGTAGCGACCACCAG---CAG------------AAGGGGATAGCCATGCCG
CGGTTGGACTCATTCGGCCCTGGAGAGGTCTTCAACCACAGCCACATGCAGCAGGTCCTGGTGCTGCCTGCCACCGATGACCACATCATGGAGGTCAACGCCACA
>ENSDARP00000141091_DRER
---------------------------------------------------------------------------------------------------------------------------------------------ATGGAGACCCATGAGGAGAAACCCATCATTTACACCATG
GAGAACAAGCCCATAGTGACCTGTGCGGGTGATCAGACCCTGTTCACGGCCCTCTACACATCTCTGACTCAGCAGCTGCCCAGAGAACCAATGGAGTGGAGGAGGTCTTACGGCCGAGCACCAAAGATGATCTACCTGGAGGCTAATTTTGTGCAGTTTAAGGAGGAGCTTCTTCCTAAA
GAGGGGAATAAAGCGCTGCTGACGTTCCCATTCCTGCACATCTACTGGACCGACTGCTGCGACACAGAGGTGTACAAGGCGTCAGTGAAGGAGGACATGCAGCGCTGGCAGGGCGTCCTGCGGCTCCACGGCTCTGCTGATTGGCTGATCGTGGTGGTGGAA---AACGACAACAAGAAG
AAGAACAAGACCAACATCCTGCCGCGCACCTCCATCCTGGACAAGATCCGCAACGACTTCTGCAACAAGCAGAGCGACAGGTGTGTGTCTCTGTCGGAGCCGCTGAAGGAGTCGTCGCGCTCTCAGGAGTCGTGGAGTTCGTTCCTCACGAAGCTGCGGACGCTGCTGCTCATGTCCTTC
ACCAGGAATCTGGGGCGCTTCGAGGACGACATGCGGACGCTGCGGGAGAAACGCACCGAGCCCGGCTGGAGCTTCTGCGACTACTTCATGGTGCAGCAGGAGGAGCTGGCGTTTGTCTTCGAGATGCTCCAGCAGTTTGAGGATGCTCTGGTGCAGTATGATGAGCTGGACGCTCTCTTC
ACGCAGTACGTGCTCAACTTCGGCGCTGGAGATGGAGCGAACTGGCTGTGCTCGTTCTGCCAGCCGGTGCGCAGCTGGAACGGGCTGCTGCTGCGGAGACCCATCGACATGGAGAAGCGAGACCTGATCCAGAGAGGAGACGCCAGCCTGCTGGACCTGCGCAGTTACCTGTTCTCCCGC
CAGTGCACGCTGCTCATCTTCCTGCAGAGACCCTGGGAGGTGACGGCCCGCGCCCTGGAGCTGCTGCACACCTGCGTACAGGAGCTGCGGCTGCTGGAGGTGTCAGTGGTGTGTGGTGCGCTGGACTGTTGGGTGTTTCTGAGTTGTCTGGAGGTTCTGCACAGGATCGAGGGCTGTTGC
GAGCGTAGTCAGCTGGAGGCAAACTACTCACACACTGTGGGCTTGTGGACATACGCCACGGAGAAGCTGAAGGCTCTGGGTGATCTGTGTGGTCTGGTGTCTGAAAACGGCCCTAACTCTGAAGATCTGAACAGAACAGTGGACCTGCTGGCCGGTCTGGGCGCAGAGAGAGCTGAAACA
GGTGAGGATGACTGCAGTCCGTATAAGAAGCTGAAGGAGGCGTTATCGTCTGTCGAGGCCTTTGAGAAACACTATCTGGTGAGTGCTCCGTCTCAT------------------------------------------------------------------------------------
---CATCGTGACCCTCAGAGTGCTGAGCTCTTCTTGCTGGACTCTCTGAAGTCGTTCGTGTCTGAGAGCTGGAGTTTGCCGCTCACACACACACGCCGGCAGATCGCGGAGTGCCAGAAGCAGCTGCAGAAGATG------------GACGAA---TACCTGCAGACCAGCGCTCTGCTC
GCCAGCGACACCAACCTGAGCCATGAAGAGAGAAAACACTTCTGCCAGGAGATCCTGACCTTCGCCAGCCAGCCAGAGGGCAAAGGT------CAA---------GCCAAAGCAGTGTCTCTCAGCATGAGTTCTCTAGGTGTCCTGCAGGAGCTGATCTTCTGTCCAGCATCCGCTGTG
GTTCACGTGGGTGCGGAGCTGCAGATGGAGCTGCATGTGTGCAGTCTGCAGCCGCTGCCGGTGTGTGTGCAGCAGTTCTCCGCCGCTCTGCACTTCAGTACGGATCCGCCGGGCACACACAGACGCTCCGCT------------CAGCAGGCGTCCGGCAGCGTGGTGTTCCCG------
---------GCGCTCAGCCCGGTGAGTGTGTCT---------CCT------GCGCTGGAGCTGTGCGAGGTGACAGAGCTCAGTCCGTCTGACAGTGCGCTCAGCTCCGCCGGTGTGGCCTGTAAGAACACACACCTGCTGATGCGCAGGCCGGACAGCGCCACCTCTCTGCAGACGGGC
GGCACTGCAGCGACATCGGCT------CTGGAGGAGGCAGAACACATGCTGAGGGCCACAGACATCACACTGCAGCCCGGACACAACACCATCAGCTTCAGCGCGCCGGTAACACACACACACACACACACACACACCCAGCTGTGTGCGACTCTGGGCCGTGTTCAGTTCGTCCTGCCG
CACCTTTACCCTGTGGTTCAGTATGAGGTTTATTCCCAAGAGCCTCAGCTCAGCATCCAGCCGCTCACGACTGGTGTGTGTTCTGTGTCCTCAGAGTGTCTGTTAGCTGGTTTGCCGCAGCAGGTTCAGTTCTGCATCCAGACGGGTCACTACAGCGTGAAGAAGGGCGACGCTCTGCAG
CTCAGCAACACTGACTCCATGCCTGTGCTGCACACACACACCTGCAGCGCGCGCATCCGCAACAGTAGCGGAGGTACACACACACACACACACACATCCATCCAGTCCTCAGAGAAGGTGACCAGCATCTCTCTCCCGGCGACTCCGGCTTATCACACGCTGGAGTTCCAGCTGGAGGTG
CTCTGCCGTATCCCAGCATGCCCTGTGGCGGCGCGCGTGGAGAGCGAGCGGCTCACCAACGGACAGATCAGCCATCGAGCGCGCAGCAGGACACGCTACAGCAGCGGCACCGCCATCATCGACCATGGCAGCAAATGTAGTTTTGTGTGTCCCTGGTCGATCTACTCTACTCTGGTCTCT
CTGACCTTCCACGTGCCCTTTAAAGTCAAACACTCGCTGCTCACTGCAGGACGCAGGAAGTTTGTCCAGGTTTGTCTTCAGAATGTTTCCGACACTAACTTCCGTCTGACCAATCAGACGCTCACTGAGAATCAAGACACACCCTCACTGGAGCTGCTCTCGCTCAACACTAAAACACAC
TGCGTGGTGTTCAGTCAGCAGTGTGTGTTCAGCGTGTGGGAGCTGCGGTGGAGCGATGCGCCGCCCGTCTCTCTTCAGTGTGTGTTTTCAGCTTCGTTCGCTCCTGCAGATGCTCCAGACACACACCTCAAACCCTACACACACCAGTTCAGCCTGGAGAGA------------------
------GCAGACATCTCTCCGGCAGCTGGAGATGGTGAGTGTCGCTGCGGCTCCCTCTGCAGGCTGGAGGTGTCCATCACACGCCTGACTGAACACACAGATGCAGAGCGCTCAGACGAGGAGTACAGC---GACACTGACGGCCTGCGCACATGCAGACTGCTGTATGAAGTG------
---ATGGACAACAGCAGTAACTGGGCAGTGTGTGGGAAGAGTTCGGGTGTGGTCTCCATGCCGACGGCTGCCATGGCGACACATAAAGTGCAGATGGAGATCATGCCTCTGTTCGCCGGCTCGCTGCCGTTTCCCAGCATCCGTCTGTTCAGATACCTGCCGCACCAGGCCAACGCCAGC
GTGCAGCCGGACTCAGACTCGTGTGTGGAGAGCGACAGTGTGTCGGTGGTG------------GAGCGCGGTGTGGAGGAGTGTGACTCTGCGAGTGTGCGCAGCCGCAGCAGTGTGTGCAGC------AGCAGTGAC---GGG---CCC------------CGGGGTCTCCCCATGCCC
CGCCGGCAGGCTCTGGGCCCCGCTCAGGTGTTCAGCAGCACGCAGAGCCGACAGGTGAGGGTCCTGCCCGCCGCGGACCACCACCAGCTGGAGATCAACGTCACA
>ENSGACP00000002775_GACU
---------------------------------------------------------------------------------------------------------------------------------------------ATGGAGTGTCAAGAGGAAAAGCCGATCATCTATACTATG
GAAAACAAGCCGATTGTGACATGTGCTGGAGACCAGGGCTTGTTTACGTCTCTCTACACCTCATTGGCCCAGCAGCTCCCCAGGGAGCCGATGGAGTGGAGGAGGACGTACGGCCGCGCACCAAAAATGATCCACCTCGAGGCTAATTTCGTCCAGTTTAAAGAGGAGCTCCTCCCCAAG
GAGGGCAACAAGGCTCTCCTCACCTTCCCCTTCCTCCACATCTACTGGACCGACTGCTGTGACACGGAGGCGTATAAGAGCACGGTGAAGGAGGACATGACGCGCTGGCACAACAGCTTGCGCGCTCACAGCTCAGCGGACTGGGTCATCATCGTCGTGGAGACCAACGATACCAAGAAG
AAGAACAAGACCAACATCCTGCCTCGGTCCTCCATCGTGGACAAAATCCGCAGCGATTTCTGCAACAAGCAGAACGACAGGTGCGTGGTGCTGTCCGATCCCCTGAAGGACTCGTCTCGGTCTCAGGAGTCCTGGAACGCCCTCCTGCTCAAGCTGCGGACCCTCCTCCTCATGTCCTTC
ACCAAGAACCTGGGGCGCTTCGAAGACGACATGCGCACGCTCCGGGAGAAGCGCACGCAGCCCGGCTGGAGCTTCTGTGAATACTTCATGGTC---CAGGAGGAGCTGGCGTTTGTTTTTGAGATGCTGCAGCAGTTTGAAGACGCCTTGGTCCAGTACGATGAGCTGGACGCTCTCTTT
ACCCAATATGTCCTTAACTTCGGAGCGGGCGACACAGCCAACTGGCTGGGATCGTTCTGCGCCCCGGTGCGCAGCTGGAGCGGCCTGCTGCTGCGGCGGCCCATCGACATGGAGAAGAGGGACGGGATCCAGCGCGGGGAGGCCAGCCTGTTGGATCTGAGGAGCTACCTCTTCTCCCGC
CAGTGCACTTTACTCATCTTCCTCCTGAGGCCCTGGGAGGTCACCCAGAGGGCGCTGGAGCTGCTGCACAACTGTGTGCAGGAACTCCGCCTGCTGGAGGTGTCGGTGCTGGAGGGGGCGCTGGACTGCTGGGTGTTCCTCAGCTGCTTGGAGGTTCTGCACAGGATCGAAGGCTGTTGT
GATCCGGCCCAGTTAGCTGCAAACTGCTCCCACACTGTCGGGCTGTGGGCTTACGCCACAGACAAGCTGAAGTCCCTGGGGGAACTCTGTGGCCTGGTGTCAGAGAAGGGACCCACGTCAGAGGACCTGAACAGGACTGTGGATCTGCTGGCCGGACTGGGGGACGAGAGGCCAGAGACT
GTCAGCAGTTTGCAGAGCCCTTACAAAAAGCTGAAGGAAGCCTTGTCTTCTGTGGAAGCTTTCGAAAGACACTACCTG------GAACTCTCCCATGCTGCCATGGAGATGTACCGGGCCATCGGCCGGCTGAGGTCTGCCAGA---CTTGTGGGGAAAAGCCTCGCCGAGTTCTACATG
AGGAAGGGGGACCCTGAGCGGGCTGAGGCCTTCTTACAGGAAGCCGTGAAGTCGTACACGTCGGAGGGATGGAGCCTCCCGGTCACTCACACCAGGAAACAGATCGCTGAGTGTCAGAAGCTGCTGGGCAGAACTGAAGAAAGCCGCCACAGC---TACTTGCAAACCAGCGCCCTGCTG
GCTGGAGACGGGAATCTGACCACGGAGGAGAGGAAGCACTTCTGTCAAGAAATCCTCACCTTTGCT------------GCCAAGTCCAATGATCAG---------TCCCACAAGGTGACCCTCAGCATGGCCGTCTTCTCGCAGCTCACGCGGCTACAGTTCCGTCCGGCCACGGCGTCG
GTGCACTCCGGGGCCGTCCTGGAGGCGGAGCTCACCCTGCGCTGTCTGATGCCCGTGTCGGTGCGCATCCAGCAGCTGGCCGTCAGCATCCACTTCGACCTGGAGCGCGCCGGCACCAACGGGCGGTCCAAAGGAGCCTCGAGAGCGACCAACCCGGGGACGGTGGAGTTCAGCCAGGCC
GACCCGTCGGCGGGCCCCGCCTCCTCCGTGGCGGCGGCCGGCCCC------CCTCTGGAGCTGGACGAGATTCAGGACCGGAGTCCCTCGGACAATTCCCTCAACTCCACGGGAGTGGTGTGCAAAAACACTCACCTGGTGATGCGTCGCCACGACACCGGCTCGCCGCCGGACACGGCC
AACTGCGTCAGCCCGCCGGCCCTCACCGTGAAGGACGGAGCGCAGATGCTGAAGGTGCAGGATGTGACGTTGGAGCCCGGGAACAACAGCATCACATTCACCGCGCCGAGTGGACAGCCGGGCACTTACACGCTGCGCCAGCTGTACGCCACCGTGGGTCAGGTGCAGTTTGTGCTGCCT
CATATCTACCCGTCGGTCCAGTATGAGGTCTATTCCCAGGAGCCCCAGCTCACCGTGGAGCCCCTC------------------------TCAGAGCCTCTGTTGGCCGGCCTGCCCCAGACGGTGAAGTTCACTCTGCTGACGGGTCACTACGCTGTGAAGAAGGGCGACGCTCTGCAG
CTCAGCAACACGGACACCATGCCCATCCTGCCCTCCGCCAGCTGCCCCGCCCGCATCACCAGCCCCGCCGCAGAGCTGGTGGGGGAGAGCGCCCTGTCCATCCAGTCGTCTGAGAAGGTGACCAGCATCAGCCTGCCCGCCACGCCGCCGTACCACACGCTGGAGTTCCACCTGGAGGTG
CTGTGCATCATCCCGCACGGG------CCCGACCGGCCCGCCAACGAGAGGCTGACCAACGGGGAGGTCCGCCACCGGCCGCGTAGCTACAGCCACCCGGACACGCCCATGACCGCCATCGACCAG------AGGATGTCCATCGACTGTCCGTGGTCCATCTACTCCACGCTGCTCGCC
CTCACCTTCTACATCCCCTTCAAGACCAAACACTCTGTGCTTTCGGCTGGTAACCGGAAGTACATCCAGGTTTGCCTGCAGAACGTGTCTGATGTGAACTTCACGCTGGCAGAAATGCAGCTGACGGAGAAGCAGCACGAA---TTGCTGGAGCTGCAGTCGCTCAACACTAAGACTCAA
CAGCTCTTGTGCAGCAAGCACAGCTTATTCTGCCTGTGGGAGGTGAGGTGGAAGGACGACCCGCCCTCCTGCCTCCAGTGCGTCTTCTCCGCCAACTTCTCGCCGCCCAAGCAGGACGTCTCCACCTTCAAACCCTTCCACTACCAGTTCCAGCTGGAGAGAGTCTCTACGTTGTACAGC
GTGAGGGCTGAGATCTTGCCCCCTGCCGGCGAGCAGCACTGCCGCTGTGGTTTACTGTCCGGCCTGGAGGTGTGCATCACGCGGCTGACCGAGGCGACCGAGGGAGAGGCGGCGGAGGACAGCAAGACC---GACGCCGACGGGCCGAAGAGCACCAAACTCATGTATGAAGTGTCCACA
GTGGCCGACAGCAGCAGTAACTGGGCGGTGTGTGGGAGGAGCTCGGGGATGGTGTCGATGCCCATGGCGGCCGACGCCGCCCACAAAGTGCGGATCGAGGTGATGCCCCTGTTCGCGGGACACCTGCCCTTCCCCAAGATCAAAGTGCTGAAGTACCTGCCTCACACGGCGGCCGTGGCC
ATCCAACCCGACCCCGACAGCTGCGTGGAGAACGACAGCCTGTCCCTGCTGGACAAGGCGCTGGAC---------GACCAGGGGGACACGGCGAGCATCCGCAGCCGCGGCAGCGTCCACTCGGTGGGCAGCGGCGACCAGCAGCCGCAG------------AGGGGCGTGGCCATGCCG
CGCCTGGAGCCCTTCGACGCCGGGCAGGTGTTCAACCACAGCCACACGCAGCAGGTCCTGGTGCTGCCCGCCACCGACGACCACATCATGGAGGTCAACGCCACA
>ENSXMAP00000001282_XMAC
ATGACGCAGGGCTTACGCACTTCCCGGAGGTGCAGTGGGGACGCAGGCCCCACCGATTCAACAGAGCTGCACAAAGAGGCACTTCCTAATAATAAAGCCCTGTTTGGAGGTTATTTTCATGGAGGACTACCCTTAAAACATATGGAGAGTCAAGAGGAAAAGCCAGTCATCTATACCATG
GAAAACAAGCCGATTGTAACATGTGCTGGAGACCAGAGCTTGTTCACGTCGCTCTACACCTCATTGGCTCAGCAGCTTCCCAGGGAGCCGATGGAGTGGAGAAGGACTTATGGCCGCGCACCAAAAATGATCCACCTTGAAGCTAATTTTGTCCAGTTTAAGGAGGAGCTGCTCCCCAAG
GAGGGCAACAAGGCTCTTCTCACGTTCCCCTTCCTCCACATCTACTGGACCGACTGCTGTGACACGGAAACGTACAAGAGCTCAGTGAAGGAGGACATGATGCGCTGGCAGAACACGCTGCGGAGTCACAGCTCGGCGGACTGGGTCATCATAGCCGTGGAAACCAACGACACCAAGAAG
AAGAACAAGCCCAACATCCTGCCTCGCTCGTCCATCGTGGACAAGATCCGCAGCGACTTCTGCAACAAGCAGAACGACAGGTGCGTGGTTCTGTCGGACCCTCTGAAGGACTCGTCCCGGTCCCTGGAGTCCTGGAATTCCCTCCTGTTGAAGCTGCGCACTCTCCTCCTCATGTCGTTC
ACCAAAAACCTCGGGCGGTTTGAAGACGACATGCGTACGCTCCGAGAGAAACGCACTCAGCCCGGCTGGAGCTTCTGTGAATATTTCATGGTT---CAGGAGGAGCTGGCCTTTGTTTTTGAGATGCTGCAGCAGTTTGAAGACGCCTTGGTCCAGTATGATGAACTAGACGCTCTTTTC
ACTCAGTACGTCCTGAACTTCGGCGCAGGAGACACGGCCAACTGGCTGGGGTCGTTCTGCGCCCCGGTGCGCAACTGGAGCGGCCTGCTGCTGCGGCGGCCCATCGACATGGAGAAGAGGGACAGCATCCAGCGCGGAGAGGCCAGCCTGTTGGACCTGAGGAGCTACCTGTTCTCTCGG
CAATGCACTTTACTGATCTTCCTGCAGAGACCCTGGGAGGTCACGCAGAGAGCCTTAGAGCTGCTCCACAACTGTGTGCAGGAGCTGCGCCTGCTGGAGGTGTCTGTGATAGACGGGGCGCTGGACTGCTGGGTGTTTCTCAGCTGCTTGGAGGTTCTGCACCGGATCGAGGGCTGCTGT
GATCAGGCACAGCTAGCTGCCAACTGCTCCCATACTGTCGGACTCTGGGCCTACGCTACAGACAAGCTGAAGAGTTTGGGTGAACTCTGCGGCCTGGTGTCAAAAAACGGGCCGACGTCCGAGGACCTGAACAGGACCGTGGATCTGCTGGCAGGACTCGGGGATGAGAGGCCAGAAACT
GTCAACAGCTTGCAGAGTCCTTACAAAAAGCTGAAAGAAGCCTTGTCATCCGTCGAGGCTTTCGAAAGGCACTATCTT------GAACTTTCTCATGCTGCTATGGAAATGTACCAGGCCATCGGCCGGCTGCGGTCCGCCAGG---CTGGTGGGGAAGAGCCTGGCTGAGTTCTACATG
AGGAAGGGAGACCCTGAGCGGGCGGAAACCTTTCTGCAGGAAGCTTTGAAGTCGTACGTATCGGAGGGATGGAGTCTTCCTGTGACGCACACCAGGAAGCAGATCGCCGAGTGTCAGAAACTGCTGGGCAGAACT------------GAAGAC---TACTTGCAAACCAGTGCCTTGCTG
GCCGGTGATGTGAATCTCTCCACGGAGGAGAGGAAGCACTTTTGTCAGGAAATTCTCACTTTTGCT------------GGCAGGTCCGGAAACCAA---------TCTCACAAAGTGACTCTCAGCATGAATGTCTTTGCTCAGCTAACGCGGCTACAGTTCCACCCAGCGGCCGCTTCG
GTGCACTCCGGAGCCGTGCTGCAGGTGGAGCTCACTCTGAGGTGCCTGATGCCCGTTTCAGTGCGCATTCAGCAGCTGGCTGCTAGCATTCACTTTGACATCGATCACGGTGGGACTCACGGGAGGTCCAAGGGGACGCTGAGGAACTCAAACCAAGGGACAATAGAGTTTAAACAGGGC
AACTCATCAGCAGGCCCGCCCTCCTCC---GCGGCTGCTGGTCCC------ACGCTAGAAATGGACGAGGTTCAGGACAGGAGTCCCTCGGACAATTCTCTCAACTTCGTAGGAGTGGTGTGCAAAAACACCCACCTGATCATTCGCCGCCGTGAAAACGGCTCGCCGCCGGAGACGTCC
AACTGTGTCAGCCCTCCTGCTGTCGCCATGAAGGAAGGAGGACAGATGCTGAAGGTGCAGAATGTCACGTTAGAGCCCGGAAACAACAGCATCACCTTGACAGCCCCCAGTGGACAGCCGGGATCTTACATGTTACGGCAGCTGTGCGCCACTGTGGGTGAAGTGCAGTTTGTGCTGTCT
CATATCTACCCATCGGTCCGATATGAAGTATATTCTCAGGAGCCCCAGCTCACCGTGGAGCCACTT------------------------TCAGAGCCTCTGTTGGCGGGGATGGCTCAGTTGGTGAAATTCACCCTGCTGACAGGTCACTACACTGTGAAGAAAGGAGACGCTCTGCAG
CTCAGCAACACGGAAACCATGCCCATCCTGCCCTCCTCCAGCTGCACGGCCCGCATCAGCAGCCCAGAGGCGGAGTTGGTGGGTGAAAGCGTCTTGTCCATCCAGTCGTCTGAAAAGGTGACGAGCATCAGCCTACCTCCCACCCCGCCCTACCACGTTCTGGAGTTCCAGCTCGAGGTT
TTGTGCATCATCCCGTCCGGG------TCCGAGCGGCCGGCCAACGAGAGGCTGACCAACGGGGAGGTGCGCCATCGACCTCGCAGCTACAGTCATCCCGACACACCCATGACCGCCATTGACCAA------AGGATGTCTATCGACTGTCCATGGTCGATCTACTCCACCCTGCTCGCC
CTTACCTTCTACATCCCCTTCAAGACCAAACACTCACTGCTTTCCGCTGGCAACAGAAAGTACATCCAGGTGTGTGTGCAGAACGTGTCAGATATGAACTTCACCCTGGCAGACATGAAACTGACAGAGAAACAACACTCA---TCGTTGGAACTACAATCCTTTAACACTAAAACAAAT
CAGCTTCTGTGCAGCAAGCACAGCGTGTTCTGCTTGTGGGAGGTGAGGTGGAAGGACGATCTGCCCTCGTGTCTACAGTGTGTTTTCTCTGCCAACTTCAGTCCGCCTAACCAAGACAGCTCTGCCTTCAAACCGTTCCACTACCAGTTCCAGCTGGAGAGAGTCACTACATTGTACAGC
GTGAGAGCGGAGATCCTGCCCCCCGCGGGAGAGCAGCACTGCCGCTCCGGTTTGGTCTGCGAGCTGGAGGTGTGTATAACACGACTGACTGAGCCCTCAGAGGGAGAGGTAGCCGAGGACAGCAAGACT---GACACGGATGGACTCAAAACCACCAGGCTTATGTATGAAGTG------
---GCCGACAGCAGCAGCAACTGGGCCGTGTGTGGGAAGAGTTCAGGGATGGTGCTGATGCCTCTCAGGGTCAACGCCGCCCACAAGGTGCAGATCGAGGTCATGCCCCTGTTCGCTGGTCACCTGCCCTTCCCCAAAATCAAAGTCCTCAAGTACCTCCCTCACAACGCTGCGGCGGCC
ATCCAGCCGGACCCCGACAGCTGCGTGGAGAACGACAGCCTGTCCCTGCTGGACAAGGCGCTGGAC---------GACCAGGGGGACACGGCGAGCATCCGCAGCCGCGGCAGCGTCCACTCGGTGGGCAGCAGCGACCAGCAG---CAG------------AGGGGCGTGGCCATGCCG
CGCCTGGAGCCCTTCAGTCCGGGACAGGTGTTCAACAACAGCCACTCGCAGCAGGTGCTGGTGCTGCCCACCGCCGACGACCACATCATGGAGGTCAACGCCACA
