# Supplementary material for: Global expression pattern of genes containing positively selected sites in European anchovy (Engraulis encrasicolus L.) may shed light on teleost reproduction
Source: PLoS One. 2023 Aug 11;18(8):e0289940. doi: 10.1371/journal.pone.0289940 (PMC10420382; doi:10.1371/journal.pone.0289940)
Supplement: S1 File — (ZIP) [file pone.0289940.s008.zip › alignments/anchovy.26817_ANCH.fas]

>ENSONIP00000018232_ONIL
------------------------------ATGGGGTTGGGAAGTGAGAATGACCAGAAAAAGACAGCTAGAAGTCACGGCCCCCACTTTGATATGAACCCACAGACCCCGGTACTGCGTATCAGTCAGCTGGATGCCCTCGAGCTAGACTCAGCCCTTGAGCAGCTAGTGTGGACTCAG
TTCTCGCTGTGCTTCCAAAACTGCCGCCCAGGCTTCCTCACTCCTCTGGAGCCTGAACTGAGGGTTTTGCTTCATTTGCTCCTATGGAGGTTCACACTCTATTCCAACAGTGCCACAGTGGGGCAATCTTTACTGAGCCTGCGCTACCACAGCAAATTTTCC------------------
TTGTCTCCCCGTTACAGGCCTTTATCCCCCAGGCAGAAGTTAGGTCTGGCCGTGCTCACTGCAGGGCCCCGCTGGCTCCAAGAGCGTTCCCACAGGCTGCTCCCGTACTTG---------------GGTTTGAGTTCACAAGGATCTGTGTCTGAAAGAGAGAGCGGTTTGCTCCATCAG
GGTCTCCGTAATGGGCTGACGCTTGTTGCTGGTATTGTTAAGTTCACAAATCTGATCAACTTCCTTGTGTTCCTAAGGAATGGCCGGCATCCCATCCTCGCCGAAAGAATCACAGGAGCTCAGACGGTTTTCAGTAAGCCCAATGCGGCC---CGGGAGGTAAACTACAAGTACATGAAC
CGAGAACTACTTTGGCATGGCTTTGCAGAATTCCTCATCTTCCTGTTCCCACTGATCAATACAAAGAAACTGAAGGCAACAATA------------------CTGTTTGCTGTGTTTGGGGAG---------------AAAAGTGCAAGCGGGGAGGGAGCGAGGGAAGGGCAAGAGTTG
TGGAAAGAGTGTGGACTGTGTGGAGAGTGGCCAACCATGCCTCATACGGTGGGATGCCAGCATGTTTTCTGCTACTACTGCATTAAAAGCCACAGCATTGCCGACCCTTATCTCACTTGTCCCAAGTGCGGGGCAGAAGCAGGGCAGCCCAAGCTGGTCAAGCTGGAGGTGGAGATG---
------ACTGACAGG---------
>ENSTNIP00000010948_TNIG
------------------------------------------------------------CGTTCGGGT------------AGCGAAACCGACGCCGACCCACAGACTCCGGTACTGCGCATCGACCAACTCGACGCCCTCGAACTAGATTCGGCCCTGGAGCAGCTGCTGTGGACCCAG
TTCTCCCAGTGCTTCCAGAATTGTCGGCCGGGCCTGCTGACTCCGGCCGAGCCCGAGCTCAGGGCCCTGCTGCAGCTGCTTTTGTGGAGGTTCACGCTGTATTCGAACAGCGCCACGGTGGGCCAGTCCCTGCTCAGCCTGCGCTACCACAAC---CTTTCC------------------
TCGGCGTCCCGTTACAGACCTCTGACCCGCAGGCAGAAATGGGGTCTGGCGCTGCTGGACATAGGTGCCCGCTGGCTTCAGGAACGCTCCCACAGCCTGCTGCTGCTCCTG---------------GGTCTGAGCGCCGGAGGGGCTGCTTCTCAACCCGAAGGCGGTTTACTGGCGCTG
GGACTCCGCAGGTGCTTCGGCCTCGTTTGCAGCGTCGCTCAGATTGCGAGTGTCGTCAACTTCCTTGTGTTCCTAAGGAAAGGTCAGCACCCTCGCCTGTCGGAAAGGATCGTGGGAGCCCGGGCGGCGTTCAGCAAGCCCGACGTGGTC---CGGGACGTATCATACCAGTACATGAAC
CGCGAGCTCCTGTGGCACGGTTTTTCAGAGTTCCTCATTTTCCTGTTGCCTCTGATCAATACCAGGCGGCTGAAGGCTACCGCG------------------TCTTCTTTTGTTTTCGGAGGA---------------GCGAAGACGGAAGGGAAGGTGGCGTCGGAAGGACAGGGGCTT
TTGAACCAGTGCGGCCTGTGCGGAGAATGGCCGACCATGCCTCACACGGTGGGCTGCCGCCATGTGTTTTGTTACTACTGCATCAAAAGCCACAGCATGGCGGACCCTTTCCTCGTCTGTCCCAAATGCGGCGCCGAGGCCGGCCAGCTTAATCCGCTGAGGGTGGGGGTGCAGACATGT
TTTATAAATAGACTTCACTCTTTA
>anchovy.26817_ANCH
ATGGCAGACACTGGAGGTGAATCACCCGGG------------------------------CCCAGCGCG------------GGGGAG---GATGGCGACCCTGCCATGCGGGTCTTGCGCATCAGTCAGCTGGACGCTTTTGAGCTGGATGGGGCCTTGGAGCAGCTTGTTTGGTCGCAG
TTCAGCCAGTGTTTCCAGCACTTCAAGCCGGGCCTGTTAACCCCGTTGGAGCCGGAGCTGAAAGCGCTGTTGCAGCTGCTGCTCTGGCGCTTCACCGTCTACTCCCAGAGCGCCACGGCCGGCCAGGCTCTGCTCAGCATCCGCTATAACCAGGGCCAGGTCGGCGCCGGATCCGGGCCG
CCGCCGCGCCGCAGTCGACTCCTGAGCCGGCGGCAGAAGCTGGGGTTGATGCTGTGCTGCGTGGGGGGCCGCTGGCTGAAGGAGCGCTCGCACTCTCTCTTCCTGCGCCTGCCCGCCGACTCGTACGGCCACGCGGCC------------------------------------------
------CGCCGAGCCCTCGCCCTCCTCACGGGCCTCGCGCGCGCCGCCAGCCTGCTCAACTTCCTGCACTTCCTGCGGCGCGGCGTCTACCCCACGCTGGCCGAGCGGCTCCTGGGGGTCCGCGTGGCCTTCAGCCGGCCCCAGGGGGCCCACCGAGACGTCTCCTTCCACTTTGTCAAC
CGCGAGCTGCTGTGGCACGGCTTCGCAGAGTTCCTCATCTTCCTGCTACCGCTGGTCAACGTATGGAAACTCAAGGCCTCCGTGTTGGGGCTCTTCTCCCCGCTGGGGCTTCTCTCCTCTGATGCCCAGCAGGAGGGGGCGTCTTCGGAGGACGCGGGC---------------------
TGCAGAGAGTGCGGCCTGTGCGGCGAGTGGCCCACCATGCCTCACGTGGTGGCCTGTGGACACGTCTTCTGCTACTACTGTATCAAGGCTCACAGCGTGGCGGACATGTACCTCACCTGCCCCAGGTGCGGCGCGGACGTCACCGAACTGGAGCCCCTGAAGATGTCTGTGGAGATG---
------ATGGACCTGAGTCATCAT
>ENSTRUP00000000429_TRUB
---------------ACAGAGGCATCTGGG------------------------------CTTTCTGGT------------TCGGAC---------------CAGACTCCAGTACTGCGCATCAACCAACTGGATGCCCTTGAACTAGACTCAGCCCTTGAGCAGCTGCTTTGGACCCAG
TTCTCCCAGTGCTTTCAAAATTACCGCCCAGGTCTTCTGACTCCAGCTGAGCCCGAGCTAAGAGCTTTGCTCCAGTTGCTTGTGTGGAGGTTCACTCTGTACTCGAACAGCACTACCGTGGGCCAGTCCTTACTGAGTCTGCGCTACCACAACCTTCTTTCT------------------
TCAGTGACCCGTTACAGACCTCTATCCCGTAGACAGAAATGGGGTCTGGCGCTGCTTAACGTAGGTGCCCGCTGGTTTCAAGAACGTTCCCACAGCTTGCTACTGTGCTTG---------------GGTTTGAGCGCCGGCGGGTCTGTGTCTGAACATGACGTCAGCTTAATCACACAA
GGACTCCGCAAATGTTTCAACCTTGTTTCTAGCATTGCTCATATTGCAAGTCTCATCAACTTCTTTGTGTTCCTAAAGAAAGGTCAGCACCCGCTCTTGGCCGAAAGGATTGTGGGAGCTCAGGCAGTGTTCAGCAAGCCCAACGTGGTT---CGGGATGAAACATACCAGTATATGAAC
CGTGAGCTCCTGTGGCACGGCTTTTCTGAATTCCTCATTTTCCTGTTACCGTTGATCAATACGCGCCAACTGAAGGCTATCGTG------------------TCTTCTTTTGTTTTTGGAGAT---------------GTGAGGACAGATACACAGGCAGCACCAGAAGGACAAGGGCTT
TTAAAAGAGTGTGGTTTGTGCGGAGAGTGGCCCACCATGCCTCATATGGTGGGATGTCGCCATGTTTTCTGTTACTACTGCATCAAAAGCCACAGCATTGCAGAGCCTTACCTCACCTGTCCAAAATGTGGTGCGCAGGCCAGCCAGCCTGAACCGTTGAGGATACAGGTGGAGATGAAG
CTCAAAACAGACGTACACACATTT
>ENSDARP00000123161_DRER
ATGGCTGGAGCTGGAGGTGACAAGCCTTTC------------------------------GCCAAGGCC------------GGCCCA---------AGCCCTTTATCTCGGGTTTTGAGAATCAGTCAGCTGGATGCTTTTGAACTGGATGGTGCACTGGAACAGCTTGTTTGGTCACAG
TTCACCCAATGTTTCCAGCATTTTAAACCTGGGATCTTAACCCCTGTGGAACCAGAACTCAAAGCGCTTCTCCAGCTCCTCCTGTGGAGGTTCACCATCTACTCCAACAGTGCCACCGTGGGCCAGTCACTGCTCAACATTCGGTACAAGAATGCACTGATC------------------
CCGGGACAGAAATACCGGCCCATGAGTCGGCCACAGAAGTTTTGGTTTGCTTTGCTGACGGTGGGTGAAAAGTGGTTTAGAGAGCGCTCCCATAGCTTGTTTCTCAACCACCCAGCAGAGTCCAACGCTCGCAAAGCC------------------------------------------
------CGTAAAGTACTCAGCATCTTGTTGGGCCTCACCAAAGCGGCCAGCCTGGTCAACTTCCTACTTTTCCTCCAAAGAGGAACCTTTCCGACCCTTACCGAAAGATTGTTGGGAGTGCAGCCAGTCTTCAGTCGACCCCAAGGGCCA---CGAGACATCAACTTCCAGTACCTGAAC
CGGGAGCTGTTGTGGCACGGCTTTGCTGAGTTTCTCATCTTCCTGCTGCCTTTAATAAATGTATGGAAGCTGAAGGCTGGTGTTTCAGCTCTGTTTTCTCCTCTTAGTGACCTAACGGGAACG---------------CAGAGTTCAGAGGAAACCCAT---------------------
CTCACAGAGTGTGCCATCTGCGGGGAGTGGCCCACAATGCCCCACTCCATTGGTTGCAAGCATGTGTTCTGCTACTACTGTGTCAAGAGCAATGTGATTGCTGACATTTACTTTACCTGCCCCAAATGTGGTGCGGAGACCGGGCAGATAGAGCCAGTCAGGCTGCAAGTAGGAACA---
---------GAGTTGCTTCAGAGC
>ENSGACP00000003159_GACU
------------------------------------------------------------CGATCTGCT------------CCGGCGGTGGATACCGGCGCGCAGACCCCAGTACTGCGCATCAGCCAGCTGGACGCCCTCGAGCTGGACTCGTCCCTGGAGCAGCTGGTATGGACCCAG
TTCTCCCAGTGCTTCCACAACTGCCGCCCGGGCCTCCTCACGCCGCTGGAGCCCGAACTGAAGGCTCTGCTCCATCTGCTTCTGTGGCGGTTCACGCTTTATTCTCGCAGCGCCACCGTGGGCCAGTCTTTACTGAGTCTGCGCTACCACAACACCCTCTCC------------------
CCGTCCCCGCGCTACAGACCCCTGTCCCGCAGGCAGAAGCTGGGTCTGGCCCTGCTCACCGCGGGCCCACGCTGGCTCAAGGAGCGCTCCCACGGCCTGCTG------CTG---------------CGCCTGAGCCCCGGAGGGGCCGCGTCCGAAAGGGACGGCGGTTTG---------
---CTGCGCAAGATCCTGAGCCTTGTTTCTGGCGTCGCGCAGCTCGCGACCCTCCTCAACTTCCTCGCGTTCCTGAGGAAAGGTCGGCACCCTGCGCTGGCCGAAAGGATTGTGGGAGCCCGGGCGGTTTTCAGCCAGCCCGACGTGGCC---CGGGACGTCACCTACCAGTACATGAAC
CGCGAGCTGCTGTGGCACGGCTTCGCCGAGTTCCTCATCTTCCTGTTGCCGCTGGTCGACACCAGGAAACTGAAGGCGGCCGTG------------------TTTTCGGTCGTCCTGGGG------------------------------GGAGACGGCGGC------------------
---AAGGAGTGCGGGCTGTGCGGGGAGTGGCCCACCATGCCCCACGCGGTGGGCTGCCGCCACGTGTTCTGCTACTACTGCATCAAGAGCCACAGCGTCGCAGACGCTGGCCTCACCTGCCCCAGATGTGGAGCAGAGGCGGGGCGGCCGGAGCCGGTCAAGATGGAGGTGGAGATG---
------ATTGGCGGAGCAGTGATT
>ENSXMAP00000020181_XMAC
------------------------------------------------------------AGGACAGCTCGATCTAATGATTCAGAATCTGCAGTTGACCCA------CCAGTTTTGCGCATCAGCCAGCTGGATGCCCTGGAGCTAGACTCAGCTCTTGAGCAACTGCTGTGGACCCAG
TTCACTCAGTGTTTCCAATACTGCCGCCCAGGGTTGCTCACCCCGGTGGAGCCTGAACTGAAAGCATTACTTTATCTGCTGCTCTGGAGGTTTACTCTTTATTCTAGCAATGCCACAATAGGTCAATCTCTACTAAGCCTGCACTATCAAAGCACATCTTCA------------------
TCATCTCCCCACTACAGATCACTGTCCCCTCGTCAGAAGTTGGATCTTGCCATACTTACTGCAGGCCCCCGTTGGCTGCAGGAGCGTTGCTACCGTCTGCTGCCATATTTG---------------TCTTTGAGTCCAAGAGGGGCTGTTTCGGAATTGGATGGTGGCTTGCTGCAACAA
AGTCTCCGTAAAGCCCTAACTCTTTTTTCTGGTCTGGCAAAGTTTGCTACCTTTGTCAACTTCCTAGTTTTCCTAAGAAATGGCCGCCACCCTGCCCTACCTGAAAGAATTGCGGGAGCTCAGGCTGTGTTCAGTAAACCTAATGTGGTT---CGAGATGTAACTTACCAGTACATGAAC
CGGGAACTACTGTGGCATGGCTTTGCCGAGTTCCTCATCTTCCTGTTACCGCTGGTAAATTTAAGGAAACTGAAAGCAGCGGTG------------------TTATTGCATGTGCTTGGAAGA---------------AAAGATTCTGAGGAAGAAAGCAAAAGAGAGGGAAAAGACATG
TGGAAAAACTGTGGACTATGTGGAGAATGGCCAACAATGCCTCATACGGTGGGGTGCCAGCACGTTTTCTGCTACTACTGCATTAAAAGCCACAGCATAGCCGACGCTTACCTCACATGTCCGAAATGTGGGGCAGAA------------------------------------------
------------------------
