# Supplementary material for: Global expression pattern of genes containing positively selected sites in European anchovy (Engraulis encrasicolus L.) may shed light on teleost reproduction
Source: PLoS One. 2023 Aug 11;18(8):e0289940. doi: 10.1371/journal.pone.0289940 (PMC10420382; doi:10.1371/journal.pone.0289940)
Supplement: S1 File — (ZIP) [file pone.0289940.s008.zip › alignments/anchovy.26904_ANCH.fas]

>ENSONIP00000008047_ONIL
---------------ATGGACGCAGAGGGAGAGCACCGCTCGTGTGCCGACGTGAAATCTGTGGATCATCACCCTAAACCGCCGTCTATCAACGATTTCGTCGTGCTGAAGCCCATCAGCCGCGGGGCTTTTGGCAAGGTCTACCTTGCACGGAAGAAGTGCAACGCACGCTTATATGCC
ATTAAGGTGATGAAGAAAGCCGACATGGTGGATAAAAACATGACAAACCAGCTGAAGGCAGAGCGAGATGCCCTCGCTTTGAGCAAAAGTCCCTTCGTGGTTCACCTGTTTTACTCCCTTCAGACAGCCACCAAGATCTATCTGGTAATGGAATACCTCATTGGTGGAGATGTCAAATCT
CTCCTTCATATCTATGGCTATTTTGACCAGGACATGGCTGTAAAATACATCTCAGAGGTCGCACTGGCTTTGGACTATCTCCATCGTCATGGTATAATTCACAGAGATCTGAAGCCAGACAACATGCTCATATCCAACGAAGGCCACATCAAATTAACAGATTTTGGCCTTTCTAAAGTC
AAGCTGGACAGAGAGCTGAATCTTATGGATATCCTCACTACCCCATCTTTGGCTAAACCCAAGAAGGATTATTCCCGCACGCCAGGCCAAATCCTCTCTTTAATCAGCTCCCTTGGATTTAATACACCAGCAGCAGAAGGCAAGCGTCACTGCAGCGCTACTGTGGTGTTCAGTCCCATG
TCGTGCGGCAAAATAAAACCAAGGAAT------------AAATCTCTCAATTCTCCTGTAATGAAGAAAATAGAA------CACCTGTCTTCA------------------------CCTGCTCGCTACCCTTGGAAACTGGGACCAAAGAGCAACGTGTTTAGTCCTCATAATTTGACA
AAAAATCTGACTCCCACGTTGATGAAGACCAGGAGCAGGTTTCAGACGATGAGTGCAGGCAGC------------------------ACTACTGACACTGACGGTGGCACCAGTCCACTGTGGGAGTGTGAGGAG---------------------------------------------
------------------------------------------------------------------------------------------------------------------------------------------------------------------------------------
------------------------AAAGAGAATGAACACATGAAT---------GAC------------------------------------CAGAACGGGAGAGGG---------------CGATCTGAGTTGAAGGTCCCC------------------------------------
------------------------------------------------------------------------------------------------------------------------------------------------------------------------------------
---------------------------AAAGAGGAC------------------AGTGCGCCCACAAAACCGGAC------ACTTTTTGCTTTTCTGATAAGGCCTCTTGCAGTCAATCAAAAAAGTCAAATGAAGCTCGTCTTGTAGAAAATAAATCCCATGCGAACAACCAGGAGGCT
GTCTCCACAGCT---------------------------CAGGAGAACGTTTGTCAGTTAGCAGTTCCCTCATCTGTGAAGAGAACATTTTCAGATTTACAAAGAAGTCCAGAGACACCAGAGATCCGAGCCAAAAAGAGAAACACAGACTACAAGAGGTTCTATGAGATTCCT---GTG
GAGACTGAGAGGTTTCACACTGGCTTGACTGGAACATTTTCCACCATCAAAATAGGCGACTTCATGGTCTCCACTGAGGGG---------------------------ATCGGGGCAGCTGAAGACCGGGTGCCGAAGCGCTCCAGTCCCGTTGCTGTAGCCAAAAGTCTGTTTTATGAA
CTGGAAGAGCCGGTGGAGGATGTATTTGAA------------------------------------GGCGGAGCCAAAGACCTGTCACACACGAGTTTTACGTCACCACTTCCTGGGACAAGTGACATTTGTAGGAACCTGAGCATGGATTCTGACGGGTCTATGCACGAAATGTCTTTC
ACTATAGACAGCCATCCATCCCTCCAGCCAACTGAGCCTGTCAAA------------------------------------------------------------------------CACAGGAATTCA---------------TTA---TCA------CCAGAG---------------
---------------GAGGACAAAGAAAGTAAAGACTCCTTCTATACTGCATCACTACCCAAAACT---CCTGTGGCCACTGTTGAAACACCTAAACTTGGTCATTTTCTGGGGAGAGATGAATCTCACTGTTCCTTTGCGAACCGACTCCCTGAGCTTGCTTGCAGTGATGTGGAGTCC
CCTTTATTCCTCAAGCCGCGAAATGTCGTGGCCTTCCGTAGTTATTGTAGCTCCATTAATCGTTCCAACGTGTCCGGGGTGTCCCGATTTAGCATCGGATCTGTGGATGCTATGGACGTGTCCACAATG---GCTCCTTATAACGCCGCACCTGGAGCTGCA---ACACCAGTACAGAAG
AGACCCAGCTCC---AGTGGTTCCCTCTATCAG---------------ACTCCTCAGCCCATGTCGACCTCTCATACCCCTTACAGGACTCCAAAGAGTGTCCGAAGGGGAGCACTGCCTGTTGAGGGAGCACCGATTTTAGGAACCCCTGACTATTTGGCTCCAGAGCTGCTTCTGGGA
AAATCACAT---------------------GACTTCATGGTGGATTGGTGGGCGCTTGGTGTGTGTCTTTTCGAGTTCCTCACAGGTGTGCCGCCATTCAATGACGAGACGCCCCAGCTGGTCTTCCAGAATATCCTGAACAGGGATATACCCTGGCCTGAGGGAGAGGAGGAGTTATCT
GTAGACTCCAGGAATGCCATTGAAATCCTGCTGACCATGGACATGACAAAGCGCGCTGGCTTAAAAGAACTGAAGTGCCACCCCCTGTTTGACGGCCTGGACTGGGACAACCTGCAGAACCAGCCGATGCCTTTCATACCTCAGCCAGATGACGAAACCGACACCTCTTACTTTGATGCG
AGAAACAATGCTCAGCACATTGTCGTGTCCGGCTTCAGTCTA
>ENSTNIP00000016647_TNIG
---------------ATGGACACGAAAGACTCAAAGAGAAAAAGC---------AAATCCGCGGAGTCT---CCTAAACCGCCTTCTATCGACGATTTCATCGTTTTAAAGCCCATTAGCCGCGGTGCGTTTGGCAAAGTCTACCTCGCACGAAAGAAGTGCAATGCGCGGTTATACGCC
ATTAAGGTAATGAAAAAGGCAGACGTGGTGGACAAAAACATGATGGGACAAATGAAGGCAGAGAGAGACGCACTTGCTATGAGCAAAAGTCCTTTCGTGGTTCATCTGTTTTACTCTCTTCAGACAGCTACAAAGATCTATCTGGTAATGGAATACCTCATTGGTGGAGATGTGAAATCT
CTGCTTCATATCTATGGATATTTTGACATAGATATGTCTGTAAAGTACATTGCAGAGGTTGCGCTGGCCTTGGACTACCTCCATCGTCATGGTATCATCCACAGGGACCTGAAACCAGACAACATGCTAATATCCGACGAAGGCCACATTAAGTTAACCGACTTTGGCTTGTCTAAAGTC
AAGCTGAACAGAGAGCTGAATCTTACAGATATCTTAACCACTCCATCTCTGGCCAAACCAAAGAAAGATTACTTTCGCACCCCAGGTCAAGTCCTCTCCTTGATCAGCTCCCTTGGATTTAACACACCCTCAGCTCAAGGGAAGCGTCACTGCAGTACATCTGCTGTGTCCAGTCCTGTG
ACCTGTGGAAAGATAAAAAGAAAGAAT------------AACTCTCTGGGTTCTCCCGTGATGAAGAAAAATGATGGTGTGGACTCTCTCACG------------------------TATGACTCTTTTAAAGTG------GGATCTAAAAATGCTGCGTTCAGTCCTCACGACTTGACA
AAAAACCTGACTCTTTCCCTGCTGAAGGCCAGGATGAGGCTTCAAACACTGAGCGCCGGCAGCGCC---------------------ACCACCGACACCGAGGGTGCTCACAGTCCGCTGTGGGAATTTGAGGAGTCACTTGGAGATCTGTGGTGGAAATGGCGGCTTTTATGGACAAAA
ACTTGGGCTCTAATAACATTTTCAAACTTTAAA---------------------------AAAAAAATCACATTTAGACTCATGAAAAAGAGTCGTACAGTGGCGGTAACTCTTGACAACCCTGTTTTGATCCTGCAAACAAAG------------------------------------
------------------------AAAGAAAACCTACATCCTAAT---------CAA------------------------------------CAGGACGGC------------GCCTCTGCAGAACCAGAATCACCA------------------------------------------
------------------------------------------------------------------------------------------------------------------------------------------------------------------------------------
------------------------------GGCGGC------------------TCAGATCCA------------------------------------------------------GACCATCAGCCTCAA------------------------------------------------
ACAAGCACATCT------GTTCTGACC---------------------------------GCCTCGTCCTCCTCTGGGAAGAGGTCTTTCTCAGACGTCGAGAGAAGTCCAGAAGAACTTCAAAACCGCGCCAAAAAGAGTACCGCTTGCTACAACAGATGCTTTGAGCTCCCA---GCA
GAGACTGGGACCTCTCACACTGGTCTGACTGGGACCTTTTCCACCATTCAGCTGTTGGAC---------ACAGCACTAGGG---------------------------TCTGGGTTAGCCCCATATGGTTCCCGCAGCCGCTCCAGTCCCGTCCCCGTGGCCAAAAGCCTGTTCTGTGAG
CTGGATGAGCCGGCAGAGGACGTGTTTGAG------------------------------------AGCGGAGCCAAGGACGTGTCGTGCTTGAGTTTCACCTCACCTCGTCACGATAACAGCGACATCTGCGGGAGCCTGAACCTGGACTCCGATGGGTCGATGCATGAAACCTCTCTG
ACGGTCGACAGCCACGAGTCTCTTAAATCTTCCCAA------------------------------------------------------------------------------------AGAAATTGT---------------GGA---TCC------CCAGAA---------------
---------------GAGGAC---------AGAAACTCTTTTCTCCCTGAGTCACAGCCGAAACTGCTGTTCCCCATCATCACTGAAACACCAAAATCAGATCGATTCAACCAGACAGGCCAGTCC---TGCTACCATGGTAACAGCCTCCCTGGTCTGACCTGCGCTGGGGTGCCGTCT
CCCTTATTCCTGAGGCCCAAGAACATGGTGGCGTTCCGCAGCTACTGCAGCTCTATTAACCGCTCCAACGTGTCGGGGGTGTCCCGACTGAGTGTGGGCTCTGTGGAAGCCATGGACGTTTCCACGGCA---GCGTCCTGCCAGTCTTTCTCTGGAAATGCC---ACACCCGTTCAGAAG
CGACACAGCTCC---AGCAGGTCTCTCTCTCAGATTTCCCTGCATCAGACTCCTCAGCCCATGTCGATCGCCCACACCCCGTTCAGGACTCCAAAGAGCGTGCGGAGGGGGGCTCTGCCCGTCGAAGGAGCACCTATCTTGGGAACTCCCGACTATTTGGCTCCAGAGCTGCTTCTGGGA
AAGCCACAT---------------------GACTTCATGGTGGACTGGTGGGCCCTGGGGGTATGCCTGTTCGAGTTCCTCACAGGTGTTCCGCCTTTCAATGACGAGACGCCTCAGCTGGTCTTCCAGAATATCCTTAACAGAGACATTCCCTGGCCTGAGGGAATGGAGGAACTGTCA
GCCAACTGCAGAAATGCGATTGACATCCTCCTGACCATGGACATGACCAAACGAGCTGGGTTAAAAGAGTTAAAGTGTCACCCCTTGTTCGAGGGTCTGGACTGGGACAACCTCCAGAACCAGCAGATGCCCTTCATACCTCAGCCCGAAGACGAGACGGACACTTCGTACTTTGAGGCC
CGAAACAGCGCCCAACACATCGCCATGTCCGCCTTCAGCCTG
>anchovy.26904_ANCH
------------------------------------------------------------------------------------------------------------------------------------------------------------------------------------
---------------------------------------ATGACGGAACAGATGAGGGCAGAGCGAGATGCATTGGCCCTGAGCAAAAGTCCTTTTGTCGTGCACTTGTTCTACTCTCTGCAAACAGCCACTAAAGTGTACTTGGTAATGGAATATCTAATTGGAGGTGATGTGAAGTCC
CTTCTTCACATATATGGATATTTTGATGAAGACATGTCTCTAAAATATATATCAGAGGTAGCCCTGGCTTTGGATTACCTCCATCGGCATGGAATAATTCACAGAGATTTAAAACCTGACAACATGCTAATCACCAATGAAGGCCACATCAAACTAACAGACTTTGGGCTTTCAAAAGTT
AAGTTGGAAAGAGAATTAAACCTACTGGATATTCTTACGACACCTTCTTTGGCGAAGCCTAGCAAAGATTATTTCCGTACACCAGGCCAAGTGCTGTCACTGATCAGCTCCCTTGGACTCAACACCCCGGCGATGGAAGGGAAGCGCCACAGCAGCCTATCAGCAGTCCGAAGCCCAAAG
ACGTGTGGGAAGTTGGAGCAGCGGAAG------------AGCTCGCTCTGTTCCCCTCGCATGAGGAAAAGGAGG------GAAAGCTACAGCTCGCCCATGTGTTCCGCACGAGCTCCAGCTCGT------------------------AGCGCAGTCTTCAATGCGGGTCTGCTTATG
AAAAGCCTCACTCCCAGATTGATGAAGTCCAGACAACGTTGCGACACAACGAGCACTGGAAGTAACCAATCCTGCTTTTCCTCTCCTGTCACTGACTCTGAGAACTGCATCAGCCCTCTGTGGGAA------------------------------------------------------
------------------------------------------------------------------------------------------------------------------------------------------------------------------------------------
------------------------------------------------------GAC------------------------------------TTGGAATGCCGGGAG---------------------------AATCAGAGTCTACCACCAATGCAAGGTAAAGACTCGCTGCCCATG
GCTGTACAGGCTGTGGCTCCCATGGTCACATCAGTTGAACGAAACGGCAAGGTGCCAACACCTCGCCAAAGCAATGCTCTTATGTCCCTCGACAATCGCAGCCCCAGGGAACGCCAATTCAAAGGGCAATTGGACTTCTCAGAGGAGCGGTACCCGGGAGGGAAGAGCAACAACAGCTCC
TTGACAGGGAAGAGGCTCCAGTTTGACAAAGAAGACTGCTACCTTTCAGCAGCAAATGCTCCTCCGCGAGTTGACGGGTGCACA---------------------------------------------------------CAAACCCCTAGCCAAGACGTTGCAAGAGAA---------
------------------------GCC---------------------------------GCCGTCACCAAGTCGGCCAAGCGGGCCTTTGAAGAGGTGGACCGAAGCCCAGAAACAGTGGGACAGCAGGCCAAGAGGGGGGACTCGGACTTCCAGAGAAGCTCGCAGGTGCCAGGGGAG
CTGGATACGAAGTACAACACAGGCCTCACAGGGCTCTTCTCCAACGTGGCGCTGGGGTCTCGCCAGGGTGGTTCCTCTGGAGGCCAG---AGAGAGAGGAAGAGGATGGTGGGG------------------CCGAGCCAGTCCAGTCCGAAAGAGGTGGCCAAGAACTTGCTGTGCGAG
CTGGACGACCATGGGGAT---------GAGGTAGTGGATGCTTCGTCAGCAACAATAGCAGCCATGGGCAAGGTCCCAGAGCTGAACATCTCCTCTTCGCTCAGT------GAA---ACCCAGGAGGTGCGCCGGAGCTTGAGTATGGAATCGGACGGCTCTCCCCACGACATGTCCATC
ATCAGCGGCGACGTGCCTTCGCTCCGTCTAACCGAGAGCCCCAAAGAGACCCTGTCCTCCTCCCTGGAGGATCTGGATGAGCACGACATCTCTGCCTGCTTCCCATCCACCCCGTTAGCTGCCAACACCGCTGTCTCCGCCCCTATCCCAGTG------CCAAAGGCTGGCGTCACGTCT
TCGAGCCTCGGGCCGCACGACTCCGTCAGAAACAACAGCTTCCTG------------------------------------------------------------TTTCAGAGGCGGCGCGTC------------------------------------------AGCTCCGTCAAGTCG
CCATCCTTCCTGCGTCCGCGCAACGTGGTGGCCTTCCGCAGCTACAACAGCTCCATCAACCGCTCCAGCCTGTCCACGTGCTCGCGCTTCAGCCTGGGCTCCGTGGAGCCCATGGAGACCTCGGTCAGCAACGCCTCCTTCCACAGCTCC---------ATCATGACGCCCATGCAGAAG
AGGGGGGCCAGCTGCAGCAGCTCCGCACAGCAG---------------ACCCCTACTCCAATGGGCATGGTGCACACCCCCTTCAGGACGCCCAAGAGTGTGCGTAGAGGTCCGGAGCCTGTGCAGAGTGCCCCAATCCTGGGCACCCCAGACTACCTCGCCCCTGAGCTTCTCATGGGC
AAACCACAC---------------------GATGTGATGGTGGACTGGTGGGCGCTAGGGGTGTGCCTGTTTGAGTTCCTCACAGGCATCCCTCCCTTCAACGATGAGACGCCACAACTCGTCTTCCAGAACATCCTAAATAGAGACATCCCTTGGCCAGATGGTGAGGAGGAGATTTCC
CACAATGCCAAAGATGCCATAGAGATTCTGCTGACCATGGATGTGGCCAAACGTGCTGGCCTAAAAGAGCTGAAACGCCATCGCTTCTTTGCGGGCCTGGACTGGACCAACCTCCAGAACCAGACCATGCCTTTCATCCCCCAGCCTGAGGATGACACGGACACTTCTTACTTTGATGCT
CGAAACACAGCCCAGCACCTGGTCCTCTCTGCATTCAGTATG
>ENSTRUP00000028028_TRUB
------------------------------------------------------------------------CCTAAACCGCCTTCAATCGACGATTTCATCGTTTTAAAGCCCATCAGTCGCGGTGCGTTCGGGAAAGTTTACCTGGCACGGAAGAAATGCAATGCGCGGTTATATGCC
ATCAAGGTGATGAAGAAGGCAGACGTGGTTGACAAAAACATGATGGGGCAGATGAAGGCAGAGAGAGATGCACTTGCTCTGAGCAAAAGTCCCTTCGTGGTTCATCTGTTTTACTCTCTTCAGACAGCTACAAAGATCTATTTGGTAATGGAGTACCTCATTGGTGGAGATGTGAAATCT
CTTCTTCATATCTATGGATATTTTGACCTTGATATGTCTGTGAAGTACATCGCTGAGGTTGCATTGGCCTTGGACTACCTCCATCGCCATGGGATAATCCACAGGGACTTGAAGCCAGACAACATGCTGATATCTGATGAAGGTCATATTAAGTTAACAGACTTTGGTCTCTCTAAAGTC
AAGCTGAACAGAGAGCTGAATCTTACAGATATCCTAACCACTCCATCGCTGGCCAAACCAAAGAAAGATTACTTCCGCACCCCAGGTCAAGTCCTCTCCTTAATCAGCTCCCTTGGATTCAACACACCTTCAGTTCAAGGGAAGCGCCACTGCAGCGCGTCTGTTGTGTCCAGTCCCGCG
TCCTGTGGCAAGATGAAAAGTGGGTATGTAGATGTGATGTCTAATATCAAATCCTGGGTCATTTTGAATAAAATAGGTGCCAAATTACTGCGA------------------------TGTTGTAACTTTCCTGTGTCCATAGGACCAAAAAATGCTGTGTTCAGTCCTCACAACCTGGCG
AAAAACCTGACTCCCGCACTGCTGAAGGCCAGGATGAGGTTTGAAACACTGAGTGCAGGCAGCACC---------------------ACCACCGACACCGAGGGTGGCATCAGTCCGCTGTGGGAATCTGAGGAG---------------------------------------------
------------------GTCAGTAACCCGAAACTGAACAACTCATCATTAAAGGTGTGCAAAAAGATC---------------------------------------------------------ATTTTATTTCAGCAGAAA------------------------------------
------------------------AAAGAAAACGAACCAGCCCGAACGGGGCCTGAA------------------------------------CAGGACCGC------------GTCCCCACAAGACCAGAGTCATCA------------------------------------------
------------------------------------------------------------------------------------------------------------------------------------------------------------------------------------
------------------------------GACGGG------------------TCAGATCCA------------------------------------------------------GACCACACACCCCAA------------------------------------------------
ACA------CCT------GTTCTGACG---------------------------------GCGGCGTCCTCCTCTGTGAAGAGAACGTTCTCAGACGTAGACAGAAGTCCGGAGGAGATTCAACACCGCGCCAAGAAGAATAATGCTGGCTACAACAGATGCTACAGGCTGCCA---TCA
GAGACTGGGACCTTTCACACTGGGCTGACTGGGACGTTTTCCACCATTCAGCTGTTTGAC---------ACAACAGAAGGG---------------------------TCTGTGTTCGCTGGAGATGGTTTCCCCAGGCGCTCAAGTCCCATCGCGGTGGCCAAAAGCCTGTTCTGTGAG
CTCGATGAGCAGCCGGAGGACATATTTGAG------------------------------------GACAGAGCCAAAGACTTGTCACAGTCGGGACTCGCCTCACCTCTTCCCAGGAGCAGAGATGTTTGCAGGAGCCTGAGCCTGGACTCCGATGGGTCGGTGCATGAAACGTCC---
------------CCGCCGTCAATAGCCACGCCTCTC------------------------------------------------------------------------------------TTAAATCTT------------------------------CCAAAA---------------
---------------GAAATT---------CTGGATCCCAGAAGAGCTGATCCACACCCCAAAACTCTGTTGTCCATCGTCACTGAAACACCCAAACCAGATAAACTGGGCCAGACAGGCGAGTCC---TGTTCCTTTAGTAACAGCCTCCCTGGTCTGACCTGCGCCGGTCTGCCGTCT
CCTTCGTTCCTGAGGCCCAAAAACGTGGTCGTTTTCCGCAGCTACTGCAGCTCCATCGATCGCTCGAACATGTCGGGGGTGTCGCGAATCAGCATGGGATCGGTGGAGGCCATGGACGTTTCCACGGCG---GCGTCCTGTCTGTCCTTTACTGGGGACGCG---ACGCCGGTTCAGAAG
CGACACAGCTCC---AGCGCGTCTCTCTCGCAG---------------ACTCCTCAGCCCATGTCGACCTCCCAGACCCCATTCAGGACCCCCAAGAGTGTCCGGAGGGGGGCGCTGCCAGTTGAAGACGCCCCTATCTTAGGAACTCCTGATTACTTGGCTCCAGAGCTGCTTCTGGGG
AAACCCCAT---------------------GACTTCATGGTGGACTGGTGGGCCCTCGGCGTGTGTCTGTTCGAGTTCCTCACCGGTGTCCCACCTTTCAACGACGAGACGCCTCAGCTGGTCTTCCAGAATATTCTGAACAGAGATATTCCTTGGCCGGAGGAAGAGGAGGAGCTCTCA
GCCAACTCCAGAAATGCAATTGACATCCTCCTGACAATGGACATGACCAAGCGAGCTGGTTTAAAGGAGTTGAAGTGTCACTCCTTGTTTGAGGGTGTGGACTGGGACAACCTCCAGAACCAGCCGATGCCTTTCGTACCTCAGCCCGAAGACGAGACGGACACTTCATACTTCGAGGCC
AGAAACAGCGCTCAACACATCGCCGTGTCGGGCTTCAGTCTA
>ENSDARP00000140257_DRER
---------------ATGGAAGCTCGTGGATTGGCATGCGAAAGCTCAAAC---AGTGCAGTG------------AAAGCTCCTTCCATCGAGGACTTCGTGCTCGTCAAACCCATCAGTCGAGGAGCTTTCGGGAAGGTTTACCTCGCCAGAAAGAAATGCAACTCCAAACTCTATGCC
ATCAAGGTGGTGAAGAAAGCAGAAATGGTGGATAAGAACATGACTGAGCAGATGAGAGCTGAGAGAGATGCTCTGGCTCTCAGTAAAAGCCCTTTCATTGTGCATCTGTTTTACTCCCTTCAAACCGCAACTAAAGTCTATCTGGTGATGGAGTATCTGATTGGAGGAGATGTGAAATCG
CTTCTTCATATTTATGGCTACTTTGATGAGGACATGTCTCTGAAATACATCTCAGAGGTCGCGCTCGCACTGGATTACCTTCACAGACACAGCATTATTCACAGGGATTTAAAACCAGACAACATGCTCATCTCGAACGAGGGTCACATTAAGCTTACAGACTTTGGCCTCTCCAAGGTT
AAACTCGACAGAGAGCTAAACCTGATGGACATTTTAACCACACCATCTTTGGTGAAGCCTACAAAGGATTATTTTCGAACACCAGGTCAAGTTCTGTCACTGATCAGCTCTCTTGGTCTTAACACCCCAGTTATAGAGGGTAAGCGTCACAGCAGC---ACAGTACTGGGCAGCCCAATG
TCCTGTGGGAAAGTCAAGCAGAGGAAC------------AGGTCTCTGGGCTCACCTCTCATGAAGAGACGGGCC------GAGTACATGAATTCCCCAGTGTGCACAAGTCGAGCTCTAGCATCC------------------------AACAGTGTGTTCAGTCCTGTCCTGCTGGCG
AGGAGTTTGACACCAAGGCTGTTAAAGTCAGGGAAGAGACTCGATACTATGAGTGTTGGGAGCACACACTCATGCATGCTACCATCCACTACTGACTCTGAAAACTGCGTCAGCCCTATGTGGGAA------------------------------------------------------
------------------------------------------------------------------------------------------------------------------------------------------------------------------------------------
------------------------------------------------------GATGAGCAGAACTTGCATGATGTCGAGAACATTCCACAGCTGAATGGAAGAGAA------GTTGACAACAGAAAGTCAAGAAACGTTCCCTTGACTCCTGTGGAAAAGAGGAAGACGCTTCCAGCG
CGAGTTCAGGAT------------------------------------------------------CACAGCACTGTTTTTACTCCCCTCAATAACCAAGTTAACAACAGCAGGAATATTAAA---------------------------------------------------CCAGAC
CTTTCTGCAAAAAGGCTCCAGTTTGGTGCAACTGAC------------------AACTCTGCCACTAAATTGGAG------AAG---------------------------------------------------------ACTGTTCCTCATCAGTCAGTTGGGAATGGTCTT------
------ATAAAACCAGAGCCTCTAAAA---------------------------------GAGCTCAAATCTTCAGTGAAGAGAACATTTGAGGAGGTTGAGAAAAGCCCAGAACAGGCTGAGATTTTATGCAAGAAAAATGACGCAGCGTACAAGAGATCCTTCCAGATTCCT---GAG
AAGACCTCAAGGGCCCACACAGGCTTGACTGGAATTTTCTCGATTGTAGGGCTTGACGATGTTAAAAGTGCACCTAAATGTCAACAGTTCAATGAGAGA---------ACTGGC------------------CCAAAGCAGTCTAGTCCCATAGCTGTGGCCAAAAACCTCTTCTGTGAA
CTGGAAGATCAGGGGGAA---------GAG------------------------------------GGGGGTAAAGCAGAGCCCAACTCCAGCTCTTCAACCTCGCCCGGTGAT---GAGCGAAACATCAGAAGAAGCCTAAGTTTAGAGTCTGACGTCTCAGCACATGAGATGTCACTG
GTTGCTAAC------ACGCCACAAAAACTGTCAGACGCCAAACAAGAAGTTTTATCTTCGTCTTTTGAGGAGTTGGACGAAAACGAGATTTCTGCAGTC---------ACCCCGATGGCCAGACCCACG---------------GTTGCTACA------CCAAAG---------------
---------------CATAGCAGCGCAAAG------------------------------------------------------------------------------CAGCGCAGGGGTGAATGTGAGCGTTCTCTGCTTGATCATCCTCATGGCCTGTCTGACAGTATGATCAAATCA
CCCGGCTTCCTCAAACCCAAAAATGTGGTTGCGTTTAGGAGCTACTGTAGCTCAATCAACCGCTCATGT---------ACGTCACATCTCAGCCTGGCCTCGTTTGATGCCATGGAAATGTCTGCGTCA---GCGTCCTTTCACAACGCT---------GTG---ACTCCAGTTCAGAAG
AAAAGGCCCAGTCTAAACAACTCTCTTTACCAG---------------ACTCCCCAGCAGATGGTTGTGTCTCACACTCCCTATAGGACACCTAAAAGTGTCCGTAGAGGTCCTGAACGTGTTGAAGGGGCTCCTATTTTGGGTACTCCTGACTACTTGGCACCAGAACTTTTATTAGGC
AAGCCTCATGTTTCAGGGCCTGTACGTTATGATTTCATGGTGGACTGGTGGGCATTGGGTGTTTGTCTGTTCGAGTTTCTCACGGGAGTCCCACCTTTCAACGATGAGACCCCTCAATTGGTGTTTCAGAACATTCTCAACAGAGATATACCATGGCCAGACGGAGAAGAGGAGTTGACT
CCAAATTCAAGAAATGCCATTGAGATTCTGCTCACCATGGACACACTCAAACGGGCCGGCTTAAAAGAGTTGAAGGATCACCCGTTTTTTGATGGTGTGGACTGGGAAAACCTACACCATCAGACGATGCCCTTCATCCCACAGCCTGACAACGAGACTGACACATCGTACTTTGAGGCC
AGGAATACGGCACAACATCTGACCGTTTCCGGCTTCAGTCTC
>ENSGACP00000006718_GACU
---------------ATGGACGCGGATGAGAAGCAGGACTCCGGTGGAAAT---AAGTCGTTGGAAATC---GCGAGGGCTCCTTCCATCGAGGATTTCATCGTTTTGAAGCCCATCAGCCGCGGTGCCTTTGGCAAAGTCTACCTCGCACGGAAGAAGTGCAATGAGCAATTATACGCC
ATCAAGGTGATGAAGAAAGCCGACATGGTTGACAAAAACATGACCGGTCAGATGAAGGCAGAGAGAGACGCCCTCGCTTTGAGCAAAAGCCCCTTTGTGGTTCACCTGTTTTACTCCCTGCAGACTGCAACCAAGATCTATCTGTTAATGGAATACCTCATTGGTGGAGATGTCAAATCT
CTGCTTCACATCTATGGCTATTTCGACCAGGACATGTCTGTAAAATATATTTCCGAGGTTGCACTGGCTTTGGACTACCTCCACCGCCACGGTATAATCCACAGGGACTTGAAGCCAGATAACATGCTTATATCCAACAAAGGTCACATCAAACTGACAGACTTTGGCCTCTCTAAAGTC
AAGCTTGACCATGAGCTCAGTCTTGTGGATATCCTCACTACTCCATCTTTGGCGAAACCCAGACAAGATTACTCCCGCACACCGGGTCAAGTCCTCTCCCTAATCAGCACCATTGGATTTAATTCACCTACAGGAGAAAGCAAGCGTCACAGCAGCGCATCCGCTGTGTCCAGTCCCATG
TCCTGTGGCAAAATAAAACCGAGGAGT------------AGCTCTTTCGCTTCTCCTATGATGAAGAAAAAAGAT------AGTCCGTACTCT------------------------CCG------CTTCCTTGGAAAACCGGACCCAAAAACATGATGTTCAGCCCTCACTGCCTGGCT
AAGAATCTGACCCCCTCACTGCTGAAGACCAGGAAGAGGTTTGAGACGATGAGTGCAGGGAGC---------------------------ACCGACACCGAATGCGGCATCAGTCCACTGTGGGAGTGCGAGGAG---------------------------------------------
------------------------------------------------------------------------------------------------------------------------------------------------CGTTGTCCTGACCAACTTATTCACCTCCAAATCTTA
ATTCAAGTCATTCCATTTTATTACAAAGAAAACGAACATGCTAAT---------GAA------------------------------------CAAAAGGGGAGACGA---------------CATTCTGAGTCCAGGTGGCCT------------------------------------
------------------------------------------------------------------------------------------------------------------------------------------------------------------------------------
---------------------------GAGCAGGAG------------------TCCGCA------AAGATGGCC------GCCTTTGGCTTCTCTGACAGGGCCGCCGGCGCTCTGTCA------------GAAGACCACCGCGCGGGAAAGAGGCCTCCCGCAAACCAGCTGGAGCCG
CTTTCCACATCTCCGGACGTGGTTGGT---------------------------------CTCTCGGCCTCGTCGTTGAAGAGAAAATTCTGTGAGGTCGAGAGAAGCCCCGAGCCGCGGGACAGCCAAGCCAAGAAGAGCAACGAGGCCTACAAGAGGTGCTGCGCGGTCCCA---GAG
GAGACGGCGAGGTCCCACACCGGCCTGACTGGAACGTTCTGCACCATCCGGATAGACGACTTCCTGGCCTCCTCGAAGGGG---------------------------ATCGGG---------------ATCCCGAAGCGCTCCAGCCCCATCGCCTGCACCAAGAGCCTTTTCGGCGAG
CTGGAGGAGCCGCCGCAGGACGTGTTCGAC------------------------------------GACGGCGCCAAAGACCTGTCCGGCTTAGGCTCCACGTCGCCACTCGACGGGAACCGCGACATTTGCAGGAGCTTGAGCCTCGACTCTGACGGCTCGGTGCACGAAACGTCTCTC
ACCATCGACAGCCGCGCCCCTTTCGGGTCGCGCAAGCGTTCCAAA------------------------------------------------------------------------GGGAACAACTCC---------------GCC---GCGGCGGAGCCCGAG---------------
---------------GGGAAT---------AACAACTCGTTCATCACCGGGTCGCTCCCACAAACT------------CCGTCCCAAACACCCAAACCGGGTAACTTTGGCCGGCGGGGATCTCAG---TGCTCCGCTCTGAACCTGCACGATGACTTCGCCGGGGTCGGA---CAGTCG
CCCTCGTTCCTCAAGCCGCGTAACATCGTGGCCTTCCGAAGCTACTGCAGCTCCATCAACCGCTCCAACGCGTCCGGCGTGTCCCGGTTCAGCGTCGGCTCCATCGAGGCCATGGACTTCTCCAACGCG---GCCTCCCACCACTCCGCCTCCGGCATCGTG---ACGCCGGTGCAGAGA
AGGCTGCGATCC---AACGGCTCAAGCTATCAG---------------ACTCCTCAGCCCATGTCGACCTCTCACACCCCCTTCAGGACCCCAAAGAGCGTCAGGAGGGGCGCGCTGCCCGTCGAAGGCGCACAAATCTTAGGAACTCCGGACTATTTGGCTCCGGAGCTTCTCTTGGGA
AAACCGCAC---------------------GACTGCATGGTGGATTGGTGGGCGCTTGGTGTGTGTCTTTTTGAGTTCCTCACAGGCGTGCCGCCGTTCAACGACGAGACCCCTCAGCTGGTCTTTCACAATATTCTCAACAAAGATATTCCCTGGCCCGAGGAAGAGGAGGAACTGTGT
GTGAACTCAAGAAATGCGATTGAAATTCTTCTGACCGTAGACACGAGAAAACGAGCTGGTCTGAAGGAACTCAAGTGCCACCCCCTGTTCGAGGGCTTGGACTGGGACGACCTGCAGAACCAGCCGATGCCTTTCATTCCTCAGCCAGAGGACGAAACCGACACTTCGTACTTTGACGCG
AGAAACAGCGCTCAGCACATCGACGTGTCCGGCTTCAGTCTG
>ENSXMAP00000008373_XMAC
ATGAAGACAGGAGGAATGGAGGTAGAAGAAAAGCACGAAGTTGGTTCAAATGTAAAATCAATGGAAATA---CCGAGGCCTCCTTCGATCGATGATTTCACCGTTTTGAAGCCCATCAGCCGCGGCGCCTTTGGAAAGGTCTACCTCGCTCGGAAGAAGAGCAATGCGCGCTTATACGCT
ATTAAGGTGATGAAGAAGGCAGACATGGTGGATAAAAACATGGCGAGTCAGATGAAGGCAGAGAGAGACGCCCTAGCTCTGAGCAAAAGTCCCTTCGTTGTTCACTTGTTTTACTCCCTCCAGACTGCAGCCAAGATCTATCTGGTGATGGAATACCTCATCGGTGGGGATGTGAAGTCT
CTACTCCATATTTATGGATATTTTGAGGCGGACATGGCTGTGAAGTACATCTCTGAGGTTGCATTGGCTTTGGACTACCTTCACCGCCACGGCATAATCCACAGGGATCTGAAACCAGACAACATGCTCATATCCAACGAAGGCCACATCAAGCTGACAGACTTTGGTCTCTCGAAGGTC
AAGCTAGACAGAGAGCTGAGTCTTATGGACATCCTCACAACTCCATCTTTGGCGAAACCGAAAAACGACTTCTTCCGCACGCCGGGTCAAGTTCTCTCTTTGATCAGCTCCCTGGGATTCAACACGTCGACAACAGAAGGGAAGCGGCACTGCAGCGCCTCGGTTGTGTCCAGCCCGATG
TCCTGCAGCAAAGTGAAGCAGAAGAAC------------AATTCGCTTGGTTCTCCTGTGATGAACAACTCAGAA------CAGCTGTTTTCT------------------------CCAGCTGACTATCTTTGTAAAATGAGACCTAAAACAAGAGTTTTCAGTCCTCATAAAGTGGCC
AAAAACTTGACTCCCAATTTGCTGAGGAGCAGAAAGCGGTTTGAGACGATGAGCGCCGGAAGC------------------------ACCACCAACACCGAGGGGGACGTCAGTCCCATGTGGGAGTGTGAGAAA---------------------------------------------
------------------------------------------------------------------------------------------------------------------------------------------------------------------------------------
------------------------GAA---------------AAC---------GAC------------------------------------CAGGGGTCAAGAGGATGTGAAGTTTCTGCTAAATATGCCCATAATCTGCCC------------------------------------
------------------------------------------------------------------------------------------------------------------------------------------------------------------------------------
---------------------------AAAAAGTCC------------------AGTTCTCCC------------------------------------------------------AGCAGGAAACCTCAA------------------------------------------------
GTGTCGTCCGCA------GTTCGGCGCCATCTTGAATCAGAGCGAGATAACTGCCAGCTAACAGTTCCCTCCTCTGTAAAGAGGACATTTTCAGATATGAACCAAAGTCCAGAGCTGCTGGAAACCAGAGCCAAGAAGACAAACGCAGACTACAAGAGATTCTTTGAGATTCCC------
GAGACCGCTCATAGTCACACTGGTCTGACTGGGGCATTCTCCACCATCCAGGTAGGCGACTTCTTGACCACCACTACAGGA---------------------------AACATGGCGGCGGACCACCACAATCTGAGGCGCTACAGCCCAATCCCCGTCGCCAAAAGTCTTTTCAGTGAG
CTGGAGGAGCCGGTAGAGGACGTGTTTGAA------------------------------------GGCGGGACTAAAGAGGCGTCCCAGTGCAGTTTCACGTCCCCGCTGCCGGGGAACGTGGACGTCTGCCGGAGCCTGAGCCTGGACTCTGACGGCTCCATCCATGAGACGTCTCTC
ATCGTGGACTGTAACGCTTCTCTCCAGCCAATCAAACCAGCAGAA------------------------------------------------------------------------AGCAGGAACTCC---------------GTCGATTCA------CCGGAG---------------
---------------GAGCGCGAGCAAAGC---------------TCCGAGTCGCCTCAACGGACT---TTCCCTGTTACCATAGAAACTCCCAAACTAAATGCGTCAGACCTGAGAGGTGAATCC---------TTCCATAGCCGAATCCATGACATGTCCTGCAGCTTCTCGCAGTCT
TCGTCCTTCCTGAAGCCGCGGAACGTCGTGATTTTCCGCAGCTACTGCAGCTCCATCAACCGCACCAACACGTCCGAGGTTTCCAGGCTCAGCGTGGGCTCCGTGGAGGCCATGGACTTGTCCGCCGCC---GCTTCCTGTAACTCTGCCCGCAGCACCGCT---ACGCCGGTGCAGCGG
AGGCGAAGCTCC---AACGGTTCCATTAACCAG---------------ACTCCTCAGCCCATGTCGACCTCACACACCCCTTTCCGGACTCCAAAGAGCGTCCGAAGGGGCGCGCTGCCTGTTGAGGGCGCTCCAATTTTGGGAACTCCGGATTATTTGGCTCCGGAGCTTCTTCTTGGA
AAACCTCAC---------------------GACTGCATGGTGGACTGGTGGGCGCTTGGCGTGTGTCTGTTCGAGTTCCTCACCGGAGTGCCGCCCTTCAACGACGAAACTCCCCAGCTGGTTTTCCAGAATATACTCAACAGAGACATCCCTTGGCCTGAAGGAGAGGAGGAACTTCCT
GTAAACTCCAGGACTGCCATTGAGATCCTGCTCACCATGGACATGACGAAACGCGCCGGCTTGAAGGAACTGAAGCGCCACCGCCTGTTCGACGGCCTGGATTGGGACAACCTGCAGAACCAGCCGATGCCGTTCATACCGCAGCCGGAAGACGAAACCGACACTTCGTACTTCGAGGCG
AGAAACGTCGCTCAGCACATCGCCGTGTCTGCCTTCAGTCTG
