# Supplementary material for: Global expression pattern of genes containing positively selected sites in European anchovy (Engraulis encrasicolus L.) may shed light on teleost reproduction
Source: PLoS One. 2023 Aug 11;18(8):e0289940. doi: 10.1371/journal.pone.0289940 (PMC10420382; doi:10.1371/journal.pone.0289940)
Supplement: S1 File — (ZIP) [file pone.0289940.s008.zip › alignments/anchovy.26990_ANCH.fas]

>ENSONIP00000010244_ONIL
ATGGCTCTGAATAAGTCCATGCATCCTCGGAACCGTTACAAGGACAAACCACCTGACTTCGCTTACCTGGCATCCAAATATCCAGACTTCCAGCAGCACGTGCACACAAGCCTCACGGGAAAACCTATAGTGAATTTCAAAGAGCCGGAGGCGGTGCGAGCGCTGACCTGCACCCTGTTA
AAGGAGGACTTTGGTTTGACCATCGAGATCCCTCTGGAGCGACTCATACCCACCGTCCCCCTGCGCCTCAACTACATCCACTGGGTGGAGGACCTCATTGACGGCCAGAAGCAG------------CCGCGCAGGGGCATCGACATCGGCACTGGGGCGTCCTGTATCTACCCCTTACTG
GGAGCCACAATGAATGGCTGGTACTTCCTCGCCACAGAGGTGGACGACATCTGCTTTGACTATGCTACCAAAAACGTGGAGCAGAACAACCTGTCCGACCTGGTCAAAGTTGTCAAAGTTCCTCAGAAGACTTTACTGATGGATGCCTTGAAAGAAGAGACAGAAATGGTGTACGACTTC
TGCATGTGCAACCCTCCCTTTTTCGCAAACCAGCTGGAAGCAAAGGGGGTAAACTCCAGGAACTCGCGTCGACCTCCTCCCAGTTCAGTGAACACGGGCGGGGTGACGGAGATCATGGCAGAGGGCGGAGAACTGGAGTTTGTCAAGAGGATCATTCATGACAGCCTGCAGCTCAAGAAA
CGCCTT------------------------------------------------------------------------------------------------------------------------------AGG---------------------------------------------
---------------------------------------------------------------------------TGGTACAGCTGCATGTTGGGAAAGAAGTGCAGCCTGGCACCTTTGAAAGAGGAGCTGAGGAAGCAAGGGGTGCCTAAAGTGACCCACACTGAGTTTTGCCAGGGG
CGGACCATGCGGTGGGCACTGGCTTGGAGTTTCTATGACGACGTGGTTGTTCCGTCCCCTCCCAGTAAGAAGTGTAAACTGGAGAAGGCCCGGAAGCCCCTGTCATTCACGATGCCGGAGGCGGGACTGAAGGAGCTCCAAGCCAAGGCCTCGGCTTTAGGTTGCACA------TGCCGC
---AGCCCT---------------------------------------------------------------------------------------------------------------------------------------------------------------------------
------------------------------------------------------GTGGACAGCCTCACCGTT------------------------------------------------------CTGGTCGAGAAGACGCTCACTGAGCTGCGG------------------------
---------------------------------------------------GTGCTGCACAAACGT---------------------------------GTGCCTTGCAAAAAGGAGGAGCAAAGCCTCTTTCTGACAGCTGTGGAGAACACCTGGATC---------------------
------------------------------------------------------------CACGGGCGTCAGAAGAGACGTGAACAGAAACGTCAGCTGCGAGAGCTCCCCAGG------------------------------------------------------------------
---------------------------------------------------------------------------------GCGCCACACTGCGCCGGAACCACTTCACAAACC---ACCGTGACCGCAGGTGCTCCG---------------------------GAAACATCCCCGACC
TCCCAAAACCAACTGACCACCGCAGAAAACAGCAGCAGCCAGGACGAGAACGCTGAGAGCAAAAGCACGCCTGCAGACGAG---------------------------------------------------------------------------------------------------
------------CCGGGTAAAGAAGTCACAGAGAGCATGACCGGG---GAACAAAAAGAGGCCCCAGAAAAAGTA---------------------------------------------------------------------ACAGGCGAG------GATGTGGACATGGAGTCCTCT
ACCTGCACAGAAACGGGGCAGGAAGCAGACCTGAAGGAAACACCCGCTGCAGCAAGCGAAACGCCCTCGAAACAACCA------------GTGAGCCCCGGCACTGTCAAACACTTCCTGTTTAAGTGTCTGCTGAATGTGATCCAGGAGCAG---AGTGATGTAGTGATCGAGATGCAC
TGGGTCGAGGGTCTGAACAGAGACCTGATGAACCAGCTGTGCACTTACCTGAAGAACACA---------------CTTTTAAAG---------------------------------------------ACTGTCGCAAAGTCC---
>ENSTNIP00000021129_TNIG
ATGGCTCTGAATAGATCGATGCATCCTCGGAATCGATACAAAGACAAACCCCCAGACTTCGGGTACCTGGCCTCCAAATACCCAGACTTCCAGCAGCACGTCCACACCAGCCTCACTGGAAGACTTGTCGTGAACTTCAAGGAGCCCGAGGCGGTGCGAGCGCTGACCTGCACCCTGCTG
AAGGAGGACTTCGGCCTGACCATCCAGATCCCGCTGGAGCGCCTCATCCCCACCGTCCCCCTGCGCCTCAACTACATCCACTGGGTGGAGGACCTCATCCACGGGCAGAAGCAG------------CCGCGCAGGGGCATCGACATCGGCACCGGGGCCTCCTGTATCTACCCGTTGTTG
GGAGCCACCATGAACGGCTGGTACTTCCTGGCTACCGAGGTGGACGACATCTGTTTCGATTACGCCACAAAAAACGTGGAGCAGAACAACTTGTCTGACTTAATTAAAGTTGTCAAAGTCCCTCAGAAGACGTTACTGATGGACGCCCTGAAGGAGGAGACGGAGATGGTGTACGATTTC
TGCATGTGCAACCCTCCCTTTTTTGCCAACCAGCTGGAGGCAAAGGGGGTCAACTCGAGGAACGCGCGGCGCCCTCCTCCCAGCTCGGTCAACACGGGCGGGGTGACGGAGATCATGGCGGAGGGCGGAGAGCTGGAGTTTGTCAAGAAGATCATTCACGACAGCCTGCAGCTAAAGAAG
CGCCTC------------------------------------------------------------------------------------------------------------------------------CGG---------------------------------------------
---------------------------------------------------------------------------TGGTACAGCTGCATGCTGGGGAAGAAATGCAGCCTGGCCCCGCTGAAGGAGGAGCTGAGGAAGCAGGGGGTGCCTAAAGTGACCCACACAGAGTTCTGCCAGGGG
CGGACCATGCGGTGGGCCTTAGCTTGGAGTTTCTATGACGACGCGATGGCTCCGTCTCCTCCCAGTAAGAGGCGCAAGCTGGAGAAGCCCAAGAAGCCCCTGTCGTTCACGCTCCCGGAGGCAGGACTGAAGGAGCTCCAGGCCAGGGCCTCGGCCTTGGGGCTTCCT------GGCTGC
AGCAGCGCC---------------------------------------------------------------------------------------------------------------------------------------------------------------------------
------------------------------------------------------GTGGACGCCATCGCTGCC------------------------------------------------------CTGCTGGAGAAAACCCTCAGTGACCTGCGG------------------------
---------------------------------------------------GTGCTACACAAACGC---------------------------------GTTCCCTGCAGAACGCAGGAGCACAGCCTCTTCCTAACAGCTGTGGAGAACACCTGGATC---------------------
------------------------------------------------------------CACGGACGCCAGAAAAGACGCGAGCGGATGCGCCAGCTGCGGGAGCTCCCCAGG------------------------------------------------------------------
---------------------------------------------------------------------------------GCGCCCGCCTGTCCCGGCACCGGCGCC---------------CCCGCT---GTCACA---------------------------CACACC---------
---------------------------------------CGGGATGACAGCGTCGAGAAGAGCACCACCTCGGCCCGGGAG---------------------------------------------------------------------------------------------------
------------------------------------------------CAGCAGCAGGAGCCCACAGAGGCGGCGGGAAATGGCTCTTCCTCCCAGGATGCAAGCGGAAGTGCAAAAAACCCAGGCGAGGGGCCCAAGGAGGTGTCGGAGAACGCGCCGGAGGCGGACACGGAGCCCACG
GTGTCCACGGAAGCGGCG---------------GGG---AAG---------GAGGCCACA---------------------CAGCCGGCCCAG------------------CAGTTCCTCTTCAAGTGCCTGCTGAACTTGGTGGGCGAGGAG---GGCAACGTGGGGGTGGAGATGCAC
TGGGTGGAGGGTCAGAACAAAGATCTGATGAACCAGCTGTGCACCTACCTCAAAAACACC---------------CTCTTAAGG---------------------------------------------TCCGTCACCAAGTCC---
>anchovy.26990_ANCH
ATGGCTCTGAACAAATCTATGCACCCACGAAATCGTTATAAAGACAAACCTCCAGACTTTGCATATCTGGCTTCCAAATATCCAGAGTTTCAACAGCATGTGCAGACGAATCTCAGTGGACGTGTCACGTTGAACTTCAAGGACCCGGAGGCGGTGCGTGCGCTGACCTGCACCCTGCTG
AAGGAGGACTTTGGCCTGACCATCCAGATCCCCCTGGAGCGCCTCATCCCCACTGTGCCCCTGCGCCTCAACTACATCCACTGGGTGGAGGACCTCATCAGCGACCAGGGCACCAGGGAGCAGGGCCCACGCAGGGGCATCGACATCGGTACCGGTGCCTCCTGCATCTACCCTCTGCTG
GGCGCCACCATGAACGGCTGGTACTTCCTGGCTACCGAGGTGGACGACATCTGCTTCAACTACGCCACCAAGAACGTGGAGCAGAACAACCTCTCAGACCTCATCAAAGTGGTGAAGGTTCCCCAGAAGACCCTGTTGATGGATGCTCTGAAAGAGGAGTCCTCCATCATCTATGACTTC
TGCATGTGCAACCCCCCCTTCTTCGCCAACCAGCTAGAGGCCAAGGGGGTGAACTCCAGGAATGCCCGCCGTCCTCCCCCCAGCTCGGTGAACACGGGGGGCGAGACGGAGATCATGGCAGAGGGCGGAGAGCTGGAGTTCGTCAAGAGGATCATCCACGACAGCCTGCAGCTCAAGAAG
AGGCTC------------------------------------------------------------------------------------------------------------------------------AGG---------------------------------------------
---------------------------------------------------------------------------TGGTACAGTTGCATGCTGGGTAAGAAGTGTAGCCTGACGCCTCTGAAGGAGGAGCTGAGGAAACAAGGGGTATCCAAGGTGACCCAGACAGAGTTCTACCAGGGA
CGCACCATGCGCTGGGCTCTGGCATGGAGCTTCTACGACGATGTGTGTGTACCGTCTCCCCCGAGTAAAAAGCGTAAGATGGAGAAGACCCGCAAGCCCTTGGCCTTCACCATCCTGCAGCCCACAGTTCGAGAGCTGCAGATCAAAGCCTCTTCTCTGCCTCCCTCCTTCTCCTCCTCC
TCTTCCTCACAGGCCAGGAAGCCCCCGCTGTACGCCGGGGCCAAGTCCAAAAAGCGTCGCGCCCCCGCCGAGTCTCAGACGAACACTAAAGGCGGCGCCAGCCAGCGCACTTACGGCAGCACCGGCAGCAGCAGCGCCGGGGCCAGCAGCAGGAAGAGCGCAGCCTCCTCTTCCTCTTCC
CTCGGGGCCTTGCCGTCTACTTCGGCCGCCCCGCCCAGCCACAAGCGCAAAAAGGCAGACTCTCTCTCCGCCGCAGCCGGCCTGAGCGCCTCCTGCTCTTCCTCCTCCTCCTCCAGCTCCTTCTGCCTCCTCTCTCGCTCCTTC------TTGCGCTCGGCCCGCTGGTTGTCTCTCTGT
GCGGCCTGTTCATCTGAGAGGGGGAGCCAGTATATGCAGGGTGTGGCTTTCGTTTTGCGGAATAGATCATCTAGTAGTTTAGCAGGGGGTTCCTCAGCCGTCTTCTTCTCTTCCCCTTTCCTCTCGCTCTTCCTCTCT---------------TGGCTCTTGCCTCTCTCCCTCCGTCGG
CGATCTCTGTCTCTCGAACGCGACCGTCTGCCGTCGCGCTCCTCTCCCGCTTTGCTGCCAAACTCCCGCACCTTGTCGCGGTCCCACTCGCGTTCGGCGCGGGCCCTCTCGCGGCGCTGCATCTCGCGCTCCCGCTCCGCCCACTGGTCGCGAACGCCGCCACGCTCCAGGGTGGTGGTG
GCCCCGATGGGCCCCCGCTCCAGGTTGGCCCCCATGAGGGGAGGGGGCCCCGCGGGACGAGCGCTGGGGTGGTGGCCCACCGCA------------------------------------------------------------------------------------------------
---------------------------------------------------------------------------CCACGG---------------------------------------------------------------------------------------------------
------------CCATCTGCA---------------------------------------------------------------------------------------------------------------------------------------------------CTGCCATCACCC
GTCAGACCC------------------------------------------------------------------------------------------------------------TTGTGGAAGTCC---------------------------------------------------
------------------------------AACTCCTCCTGCTCA---CTGAAGTCCACGCTGAGCACTTTGGGATTACTGAGAGGCCACTTGACACCGTGCAGGGCAGCCCGTGTTGCTACGGCTTCCTCTGTTGTAGAG------
>ENSTRUP00000040403_TRUB
ATGGCTCTCAATAAATCGATGCATCCTCGGAATCGATACAAAGACAAACCGCCAGATTTTGGTTACTTGGCCTCCAAATATCCAGACTTCCAGCAGCACGTCCACACCAGCCTCACTGGAAGACCTGTCGTGAATTTTAAAGAGCCAGAGGCCGTGCGAGCTCTGACCTGCACCCTACTA
AAGGAGGACTTTGGCCTGACCATCCAGATCCCTCTGGAGCGCCTCATCCCCACCGTCCCCCTGCGGCTCAACTACATCCACTGGGTGGAGGACCTCATCGACGGACAAAAGCAA------------CCACGCAGGGGCATTGACATTGGCACTGGGGCCTCTTGTATCTACCCGTTGCTA
GGAGCAACAATGAATGGATGGTATTTCCTGGCTACAGAGGTGGACGACATCTGTTTTGATTATGCCACGAAAAACGTGGAGCAGAACAACTTGTCTGACTTAATTAAAGTTGTCAAAGTCCCTCAGAAGACATTATTGATGGACGCCCTGAAGGAAGAGACAGAAATAGTGTATGATTTC
TGCATGTGTAACCCTCCATTTTTCGCCAACCAACTGGAGGCAAAGGGGGTCAACTCAAGGAACTCGCGACGACCTCCTCCCAGCTCCGTGAACACGGGTGGGGTGACGGAGATCATGGCAGAGGGCGGGGAACTGGAGTTTGTCAAGAAGATCATTCATGACAGCTTGCAGCTAAAGAAA
CGCCTACGCACACAGAAGATTATTGATCTCTCTTTCACCTTTTCCTCCACTGTGGCCTGTTTACCAGTGTTGGGTCTCTCTTCCTTGATGTTTGCTCACCCAGGCTTGTTTGAGCGGCTCATTTTATCATGCAGG---------------------------------------------
---------------------------------------------------------------------------TGGTACAGCTGCATGTTGGGAAAGAAATGCAGCCTGGCACCGTTGAAAGAGGAGCTGAGAAAACAGGGGGTGCCTAAAGTGACACACACAGAGTTCTGCCAGGGG
CGTACCATGCGGTGGGCGTTGGCTTGGAGTTTCTATGACGACATGATGGCTCCGTCTCCACCCAGCAAGAGGCGTAAATTGGAGAAGCCCCGGAAACCCCTATCGTTCACTCTACCAGAGGCAGGACTGAAGGAGCTGCTGGCCAGGGCCTCAGATTTAGGTGTTACT------GGCTGC
---AGTGCC---------------------------------------------------------------------------------------------------------------------------------------------------------------------------
------------------------------------------------------GTGGTCGGCATCACTGGC------------------------------------------------------CTGCTGAAAAAAATGCTCAGTGACCTGCGA------------------------
---------------------------------------------------GTGCTACACAAACAC---------------------------------GTTCCCTGCAGGACACAGGAGCAGAGCCTCTTCTTGACAGCTGTTGAGAACACATGGATC---------------------
------------------------------------------------------------CACGGACGGCAGAAGAGGCGTGAACGTCTGCGCCAGCTGCGAGAGCTACCCAGA------------------------------------------------------------------
---------------------------------------------------------------------------------GCACCTCCCTGTCCTGGAACCAGCACACAAACCTCCACAATCTCTGCT---GTCGCA---------------------------CACACTGACGACACC
---------------------------------------CAGGATGTCAACATTCAGAACAAAACCATATCGGCACAAAAGATCTTGGAGCCCAAAAGCTCCGCCTCTCTGGATACAAGTGAATGTGTCACCCAAAACCCAAGTGGA---------------------------------
------------------------------------------------GAACAAAAGGAAGTCATAGAGAATGTG---------------------------------------------------------------------TCTGAGGAA------GATGCGGATATGGAGTTGTCT
GTGTCTGCAGGAGCAGCACAGGAAGCGGAGCCAAAG---AAA---------GAGTCCACCTCAGCAGCTAGCGAGCCTGCTAAACCAGCCCAGAGCCCCAGTTCAGTGGAGCAGTTCCTGTTTAAGTGCCTGTTGAATGTGATGTGTGAGGAA---GGCGATGTGGTGGTCGAGCTGCAT
TGGGTGGAAGGTCAGAACAAAGACCTGATGAATCAGCTGTGCACGTACCTTAAAAACACA---------------CTTTTAAAG---------------------------------------------TCTGTTGCAAAG------
>ENSDARP00000072692_DRER
ATGGCGCTGAATAAATCCATGCATCCCCGAAACCGTTACAAGGACAAACCACCAGACTTTGTTTACCTGGCCTCCAAATATCCTGAATTCCAGAAGCACGTGCAGACCACACTGACCGGCAGAGTTACGCTCAACTTTAAAGACCCAGAGGCTGTCCGGGCCCTCACATGCACCCTGCTG
AAAGAGGATTTTGGCCTAACCATCGAGATCCCCCTGGAACGGCTCATCCCCACCGTCCCGCTCCGCCTCAACTACATCCACTGGGTGGAGGACCTGATCGGGGGGCAGGGAAAC------------CCGCAGAGGGGCATTGACATTGGTACTGGAGCTTCCTGTATTTACCCCCTTCTA
GGAGCCACAATGAATGGCTGGTTCTTCCTGGCCACAGAAGTGGATGACATCTGCTTTAATTATGCAAAGAAAAACGTTGAACAAAACCACCTGGCAGAGCTCATTAAAGTGGTGAAAGTCCCCCAGAAGACTCTCCTGATGGATGCGCTGAAGGAAGAGTCC---ATTGTCTATGATTTC
TGCATGTGCAATCCTCCATTCTTCGCCAACCAGTTAGAAGCAAAGGGAGTGAACTCGAGGAACTCGCGCAGACCTCCACCCAGCTCCATCAACACCGGGGGCGTCACTGAGATCATGGCAGAGGGTGGAGAGCTGGAGTTCGTCAAACGGATCATCCATGACAGTCTGCAGCTGAAGAAG
AGGCTC------------------------------------------------------------------------------------------------------------------------------AGG---------------------------------------------
---------------------------------------------------------------------------TGGTACAGTTGCATGCTGGGAAAGAAGTGTAGTCTGGCTCCTTTGAAAGATGAGCTGCGGAAACAAGGAGTTGCTAAAGTAACACACACAGAGTTCTGTCAAGGG
CGGACCATGCGCTGGGCCCTCGCCTGGAGTTTCTATGATGACGTACCTGTACCTTCTCCGCCCTGTAAGAAGCGTAAGCTGGAGAAGGCCCGTAAACCCCTCACCTTCACCGTCCTGAAGGCCACAGTGGCAGAGCTGCAGGCTCAG------------------ACG------CCTCAC
AGCAGCCCT---------------------------------------------------------------------------------------------------------------------------------------------------------------------------
------------------------------------------------------ACAGAGAGTGTGTCTGCC------------------------------------------------------TGGCTGGAGAACATCCTCACTGACCTCAAG------------------------
---------------------------------------------------GTCCTTCATAAGCGT---------------------------------GTTCCTGGTGGAGAAGTGGAGCTGAGCCTCTTCCTGACAGCTGTGGAGAACACCTGGATC---------------------
------------------------------------------------------------CACAGCCGGCAAAAAAGAAGAGAACAGGGCCGACATCTGCGAGAGCTACCCAGA------------------------------------------------------------------
---------------------------------------------------------------------------------GCA------------------------------------------------------------------------------------------------
---------------------------------------------------------------------------CAGGAG---------------------------------------------------------------------------------------------------
------------CCACCCTCAGAA---GAAACCTCCGTCACAGAGCAGCAGCAGCAG---------------------------------------------------------------------------------------------------CCGGACATCCCGCCGGAGTCTCCT
GCAAACGCAGAAGCACTGCAG------------------------------------------------------------------------------------------CACTTCCTTTTCAAGTGCCTGGTGAACGTAAAGCAGGAGGAGGAGAAGGATGTGCTGGTGGAGATGCAC
TGGGTGGAGGGCCAGAATAAAGACCTGATGAACCAGCTCTGTACCTGCTTAAAGAACGCT---------------CTCTTCCGA---------------------------------------------CAGGTAGCCAAGCCCACC
>ENSGACP00000011111_GACU
ATGTCTCTGAATAAGTCCATGCATCCCCGGAACCGCTACAAGGACAAACCTCCGGACTTCGGCTACCTGGCCTCCAAATATCCGGACTTCCAGCACTACGTGCACACCAGCCTCGCCGGACGACCCGTTGTGAATTTCAAAGAGCCGGAGGCGGTGCGAGCGCTGACCTGCACCCTGCTG
AAGGAGGACTTCGGCCTGACCATCGAGATCCCTCTGGAGCGCCTCATCCCCACCGTCCCCCTCCGCCTCAACTACATCCACTGGGTGGAGGACCTCATCGACGGCCAGAAGCAG------------CCACGCAGGGGCATCGACATCGGCACTGGTGCGTCTTGCATCTACCCTTTACTG
GGAGCCACGATGAACGGCTGGTACTTTCTGGCCACAGAGGTGGACGACATCTGTTTTGACTACGCTACGAAAAACGTTGAGCAGAACAACATGGCCGACCTCATCAAAGTGGTCAAAGTCCCTCAGAAGACCCTGCTGATGGACGCCTTGAAGGAAGAGACGCAAATGGTGTACGACTTC
TGCATGTGCAACCCGCCGTTTTTCGCCAATCAGCTTGAAGCAAAGGGGGTGAACTCCAGGAACTCACGCCGACCTCCTCCGAGCTCCGTAAACACGGGCGGAGTGACGGAGATCATGGCGGAGGGGGGGGAGCTGGAGTTTGTAAAGAGGATCATCCACGACAGCCTGCAGCTCAAGAAG
CGCTTG------------------------------------------------------------------------------------------------------------------------------CGG---------------------------------------------
---------------------------------------------------------------------------TGGTACAGCTGCATGTTGGGGAAGAAATGTAGCTTGGCACCTTTGAAAGAGGAGCTGAGGAAGCAAGGGGTACCGAAAGTAACGCACACAGAGTTCTGCCAGGGA
CGCACCATGCGGTGGGCGCTGGCTTGGAGTTTCTATGACGATGTGATTGCTCCCTCTCCTCCCAGTAAGAAGCGCAAGCTGGAGAAGGTGAAGAAGCCGCTGTCGTTCACGCTCCCAGAGGCAGGACTGAAGGAGCTGCAGGTCAAGGCCTCGGCTTTAGGCGGCAAA------GCCCGC
---GGCCCG---------------------------------------------------------------------------------------------------------------------------------------------------------------------------
------------------------------------------------------GTGGACGCCGTCGCCGCC------------------------------------------------------CTGCTGGAGAAGACGCTCTGCGACCTGCGG------------------------
---------------------------------------------------GTGCTACACAAGCGC---------------------------------GTGCCGTGCACGAAGCAGGAGCAGAGCCTCGTCCTAACTGCTGTGGAGAACACCTGGATC---------------------
------------------------------------------------------------CACGGACGTCAGAAGCGGCGCGACGGGTCGCGTCACTTGCGGGAAGTTCCCAGG------------------------------------------------------------------
---------------------------------------------------------------------------------GCGCCGCAGGGCGCCGCGGCGAGCTCTCAAGCC---TCCTCGACCGCG---GCCCCC---------------------------CAGAGC---------
---------------------------------------CAGGGCGAGGACGCCCCGGACGAAACTACGTCCGCACGAGAG------------------------------------------------------------------GCGACCGGTCGGCCGAGGCCCGATGAGCGGGTT
GAAAACGCCGGCCCTTCGTCTTCAAATGAGACGCGGGACCAAGCGGCCGAACGGAAAGAGGCCGTGGAAAACGTG---------------------------------------------------------------------CCAGCTGGA------GATGTGGGCGCGGCGTCTCCT
GCCTGCGCGGATGCGGTGCGGGAAACGGCGTCACGGGAAACGGCGGACGCGGCGGGCGAGCCGCCCTGCAAGCGACCC------------GTGAGCCCG---GCGGTGGAGCGCTTCCTGTTCAAGTGTCAGCTGAACGTGGTGCCCGAGGAG---AGCGACGTGGTGGTTGAGATGCAC
TGGGTTGAAGGTCAGAGTAAAGACCTGATGAACCAACTGTGCACGTACCTAAAGAACAGC---------------CTCCTGAGG---------------------------------------------TCTGTCGCAAAGCCC---
>ENSXMAP00000008642_XMAC
ATGGCTCTCAATAAATCTATGCATCCTCGGAACCGATACAAGGACAAACCTCCGGACTTCGCCTACCTGGCCTCCAAATACCCGGACTTCCAGCAGCATGTTCACACCAGCCTCACAGGAAGACCCGTTGTGAATTTCAAAGAGCCGGAGGCGGTGCGCGCGCTCACCTGCACTCTGTTA
AAGGAAGACTTTGGATTGACCATTGAGATCCCTCTGGAGCGCCTCATCCCCACCGTCCCCCTGCGCCTCAACTACATCCACTGGGTGGAGGACCTCATCGACGGCCAGAAGCAG------------CCTCGCCGGGGCATCGACATCGGCACCGGAGCGTCCTGCATTTATCCCTTACTG
GGAGCCACCATGAACGGCTGGTTCTTCCTCGCCACAGAGGTGGACGACATCTGCTTCGACTACGCAAAGAAGAATGTGGAGCAGAACAAGCTGTCAGACCTGGTGAAAGTTGTAAAGGTTCCGCAGAAGACTTTACTGATGGACGCCTTAAAAGAAGAGACAGAAATTATTTATGACTTT
TGCATGTGTAACCCACCTTTTTTCGCCAACCAGCTAGAAGCAAAGGGGGTGAACTCCAGAAACTCACGAAGACCTCCTCCCAGTTCGGTGAACACGGGCGGAGTGACTGAGATCATGGCGGAGGGCGGTGAACTGGAGTTTGTCAAGAGGATCATTCATGACAGCCTGCAGCTGAAGAAG
CGGCTG------------------------------------------------------------------------------------------------------------------------------CGAACTGATCAATATTTCATTACGTCAGCTAAAGCATGCATGGACCTC
CCCTTTGTGTCATCTGTCCACACACAAACGGTTCATTTTAACAGAAAATTGTTAAAGTGTCTGCTAGAAAGCAGGTGGTACAGTTGCATGTTGGGGAAGAAATGCAGCCTGGCACCTTTGAAAGAGGAGCTGAGGAAGCAAGGGGTGCCCAAAGTGACCCACACAGAGTTCTGCCAGGGA
CGGACCATGCGCTGGGCGCTGGCCTGGAGTTTCTATGACGATGTGACGGTCCCATCTCCTCCCAGTAAGAAGCGTAAACTGGAGAAGGCTCAGAAGCCGCTGTCATTCACACTACCAGAGGCAGGTGTGAAGGAGCTCCAGGCCAAGGCCTCCGCTGCAGGCTGCAGCAGCAGCAGCTGT
---AGTTCT---------------------------------------------------------------------------------------------------------------------------------------------------------------------------
------------------------------------------------------GTGGACAGCATCACTGCT------------------------------------------------------CTGCTGGAGAAAACCCTCACTGAGCTGCGG------------------------
---------------------------------------------------GTGCTGCATAAACGG---------------------------------GTCCCCTGCAGACAACAGGAGCAGAGCCTCTTCCTGACTGCTGTGGAGAACACCTGGATC---------------------
------------------------------------------------------------CACGGCCGACAGAAGAGGCGTGAACAGACACGTCAGCTGCGAGAACTTCCCAGG------------------------------------------------------------------
---------------------------------------------------------------------------------GCGCCTCCCTGTGCTGGGACCAGTATACAAACCAGTACGGTCACAGCT---GCTCCCGTTTCCACTGAAAACCAAGGAAATGACAAGAGCCAGGATGCC
---------------------------------------CAGGATGCCGACCTCAAAGGCAAATCCGTTTCTTCAAAAGAG---------------------------------------------------------------------------------------------------
------------TCGAGCACAGAAACTGAGACCTCGGCTGAAGGACAAGAAGAAAAAGAGGCGCTGGCAAATGCA---------------------------------------------------------------------GGGGGTGAG------GATGTGGACATGGATTCCTCC
GTCTGCGCAGAACCAAGACAGGAAGCGGACGTGAAA---ACTCTTGCTGCAGAGAGCACCGGTGACACCGGACGGCCC------------CAAACTCCTGGAGGGGTCGAACACTTTCTGTTCAAGTGCCTACTGAATGTAATTCCAGAGGGA---AACGATGTAGGGGTTGAGATGCAC
TGGGTCGAGGGTCAGAACAAAGACCTGATGAATCAGCTGCGAACATACCTCAGGAACACA---------------CTTTTAAAA---------------------------------------------TCTGTGGGGAAG------
