# Supplementary material for: Global expression pattern of genes containing positively selected sites in European anchovy (Engraulis encrasicolus L.) may shed light on teleost reproduction
Source: PLoS One. 2023 Aug 11;18(8):e0289940. doi: 10.1371/journal.pone.0289940 (PMC10420382; doi:10.1371/journal.pone.0289940)
Supplement: S1 File — (ZIP) [file pone.0289940.s008.zip › alignments/anchovy.2705_ANCH.fas]

>ENSONIP00000016212_ONIL
------------------------------------------------------------------------------------------------------------------------------------------------------------------------------------
---------------------------------ATGGAGGAACAGCCCAAAGACCGGGCACAAGACAGGCAATACCATCACCAC---GGA---GACGACAGGCACTCTTTTCAGCAGCCAACTTGTCTAAAAAATGATCAGAGCCACTTCCAGTGCCAGCATCAGGAAACGCAGACGAAG
AAAACAGGCAAT---------------------------------------------------------------------------------AAAAAAGTAAGCATCAGTGACGAGGAGGGAGAGAAGAATCCACATCTGTCTAATGCCGTTGGCATGTCGCATCCACCTAGCATCAAT
GCT---------AACAGACATACAATTAATACAAATGCAAAGCCCAAATCC------------ACGCAAAAGCTGTGCACGACTGTTCCAAAAATAAGCATCAAAGGACTGGACCATAAGAAGAGT---------------------------------ATGGACTTAAAAAATAACAAG
GAGAAGGTGCAGGATTTGAGTCATCATGAGGGCCCGCCTTTGGATAAGAAGGACTCCGTATTACTTCAAAATGGCGTCGTA---------------AACTGTGGCTTAATT------ACAAATGGCTATTCTAGCAAG------------------GACAATGACGGTAGTAGTTCGGAA
GGTGGATATACTACTCCGAAGAAACGCAAGACCAGATGTAACAATACAAAGAAC------------------ACTGAT------AATGTGATA---AGAGAAAAGGAGAGAGACATGCAGCAG---------GGCCACACTACAGAGGAGCTG------GGGGCTTTGAATCTAGAGACA
AATGAGAAAGGAATGACCTCCAGACTCGATGGATTTAGAGCCACCCAGAAAGTAGAAACTCAGTCGACAGCCAAACGGGCTGTTGTATCAGAGGCTTCA------------GTGGGTGAATCTCAGAGGAAAAACTCTGATGGTAAA---------------------------------
ACAGTTGGCACCTTTGGTAAAAAAACTGAGGAAAGACAC---AAAGGCAAG---------------CTTTCTTCACCTTCAAAAGAGGACTCGTGGACTTTGTTCAAGCCTCCGCCAGTATTTCCTGTGGACAATAGCAGTGCTAAAATTGTTCCCAAGATCAGTTATGCAAGTAAAGTA
AAAGAGAACCTCAACAAA---------------------------------------------------------------GTAGCTCAA---------------GGTGGAGGAGAGGCACTGCCTCCTCCTGTC------------------------------AGACTGTCACAGGTC
CCTATGTCTGCTATGAAAACGATCACCTCAGCTAGTTTTACTAATGGTCCTGTTTCT---GGAAATGGA---------------AACGGTTGCCCGTCAGTGGGTACCTTCTTAGCTCCTGCTGCTAGTAGTATT---------------------------------------------
------------CCATCAGCCCAGTCTATCCTAAGTGGCGACAATGTAGCATCTCCTTTGGAAAGTAACTGT------------------AGCTCCACAACTAGT------------------------------------------CCTGTAGATGGAGAGGCATATGAGCTTAGAAAG
TGTACTCTTTTAATTTACCCTTTA------------------AATATGCAACCTGTACTCCCTAGCGCTCGTCACCTTGACCCACCGGCGGCTCAGACAAATCAGAAAGCCCTGGGAGATATCTTCCAGAATCAGTGGGGGCTTTCCTTCATTAATGAGCCCAACTTGGGCCCAGAAGGC
GGAAATGGGCCGGTGCCCGGAGAGGACAAAACTACTGTGGTCACATCTAATAGCGAGTGTCAAGCTGTTGCAGCC------------------AAGGTTGCCCAGCCTTGCTTTGACATTAGCCCATCATTGTTAGAGCCTGGGCCTTTGGTTCAAGACCCTGAGAAAAGGACTTGTACC
CCTTGCATTGTGTCCAATGCTTGTCCTCCTGCTTATGGGATGAGTGAGGAGGAGAACAAGCTGCAGCCATGTGGCAAGGAAAAGACACAA------------GGTGCAGGTACTGCTGTGTTG---------------------------------------------------------
------------------GCCCCCAGTAAAGACAACGGTGCTAAACCTGCGCAGGGTCAGCTAACCACTTTATTATTTGGCTCATCTAAAGAACAGGTCCTCTCTAAAGACATTAGCACGAGGTGTAGCTGGGGGTCCTTTGACGTTAAAGCTGCTGTCACTTATCACACTAAAGAAATG
GAA---TCCGTTTTCAACTTGCAAAAACAAGATCCAAAAAGGGTAGTAATTTACGGCGAGACCAAGGATGGACCTGATCAG---------------------------------------------------------------------------------------------------
------------------------------------------------------------------------------------------------------------------------------------------------------------------------------------
---------------
>ENSTNIP00000014787_TNIG
GTAATGTTTGAATTCACGCTCTGGGTTTATTCCAAGCTGCTTCCAGCGGAGCCGGTCTCTCCGGTCTCTCCGGTCTCTCCGGGACCCCCGACCTGGGTCCAGCGGCCGGAGACGTGGCAGCGCCTCCGGTCATAT---GTTCAGTTACGACCCCACCCCGTTGGTTCCTGTCCCGAAAAT
ATTCCCAAAACTCCG---ACATTCTCCACTTCAATGGAGGAGCAGCCCAGAGATCGGGCTCAGGACAGACACTATCAGCACCAC---GGC---GGGGACAGGAGTTCGACCCGGCACCCAGCGTGTGTAAAACATGATCAGAGCCACTTCCAGTGCCACCACCAGGAAACGCAGACGAAG
AAAACAGGCCAT---------------------------------------------------------------------------------GAGAACATAAAC---AAGGAGGACGAGGGAGGGAAGAGTCCACGTCTGCCTGACTCCAGTGATATGTCGCATCCTCCCCACAGCAAC
GCT---------AACAGGCATGCCAGTGCCGCAAGTGTGAAGCAGAAGTCC------------GCA---AAGCTCCACACCACTGTTCCAAAAGTGAGCAGTAAAGGACTGGACCATCAAAAGAAT---------------------------------ATGGACCTTAAAAATGACAAG
GACAAGATCCTGGAATTAAATAATCACGAGGGTCAAACCTTGGACAAAAAAGACTTTTTTCAGCTTCAGAACGGTGTCATA---------------AACTGTGGCCTCATC------ACAAATGGCTACTCCGGCAAG------------------GACAATGACGGCAGTGGCTCTGAA
GGTGGATATACTACTCCAAAGAAACGCAAGGCCAGATGCAACAACCCCAGGAGC------------------GCTGAA------CATGTGACC---AGAGAGAGGGAG------ATTCAGCAA---------CAC---ACCACCCAGGAACAC------GTGGCTTTCAGTTTGGACGCG
GTTGGAAAGGGAGTAAAGCCCAGACTCGAAGGCTTGAGAGCTTCTCATAAG---GACGCTCAGCCGGCTGGGAGACGGACGGCGTCCTCGGACCCTTTG------------GTGGCTGAACCTCAGAGGAAAAACACTGACGGCAAA---------------------------------
ACAGCAGGCACTTTTGTTAAAAAGGGCGAGGAAAGGCAC---AAATCCAAA---------------CTCTCCTCGCCTTCGAAAGAGGACTCGTGGACTCTGTTCAAACCCCCTCCAGTATTTCCTGTGGACAACAGCAGTGCTAAGATTGTTCCCAAAATCAGTTATGCAAGTAAAGTA
AAAGAAAACCTCAATAAA---------------------------------------------------------------GTAGCTGAA---------------GGCGGCGACGAGACGCTGCCCGCCCCGGTT------------------------------AGACTGTCGCAGGTG
CCCATGTCGGCTGTGAAAACCATCGCCTCGGCTAGCTTTAGCAACGGCTCCGCGTCC---GGCCCGGGA---------------AACGGCTGTCCA---GTGGGTACCTTCTTCGCGCCCGCTGCCAGCAGTGTT---------------------------------------------
------------CCACCG---CCGTCCACCCCCAGTGGCGAGAATGTAGCGTCTCCTTTGGAAATCAGCTGT------------------AGATCTGCGGGCAGC------------------------------------------CCTGCAGACGGCGGCGCCTATGAGCTGAGGAAG
TGCACTCTGTTCATTTACCCTTTA------------------AATATGCAAGCTGGGCTCCCCAGCGCCGGGCACCTCGGCCCGGCCCCTGCTCAGACAAATCAGAAAGCCCTGGGAGACATCTTCCAGAACCAGTGGGGGCTTTCCTTCATCAACGAGCCCAGCCTGGCCTCCGACGGA
GGAGGTGAGCAGCTGCCAGCGGAGGACAAA------------------------------CCCACCGCAGCCGCG------------------------------CCTTGCTTCCGTGTGGGCCCTTCCTTCCTGGAGCCCGACACTCTGGTTCAGGACTTGGAGAGGAGGATTTGTGTT
---------------AAGGCTTGCTCTCCTGCTCCAGGCCTGGCTGAGGAGGAGCGCAAAAACCTT---------CAGGAGCAGACTCAAGCGGAGGCCAAGAGTCCGGGTCACGCCGGGTCC---------------------------------------------------------
------------------AGCAGGGGCAGAGACAGTCGGGTCCAACCTGCTTTGGCCCCCCTCGGCACGCTCTGCTTTGGCTCCTCTAAC------------------GACTGTGGCAGGACGTGTAGCTGGGGCTCTTTTGACATGAAAGCTGCTGTTGCTTATCACACTAAAGGTAAG
AAATGGAATTCATTTTCAACCTGCAAA------------------------------------------------AACAAG---------------------------------------------------------------------------------------------------
------------------------------------------------------------------------------------------------------------------------------------------------------------------------------------
---------------
>anchovy.2705_ANCH
------------------------------------------------------------------------------------------------------------------------------------------------------------------------------------
---------------------------------ATGGAGGAACGGCCCAACGAAGGGGCACTCGGGAGA---TATTCTAATCAT---GGAAAAGCGGAAAGCAACACTGATCGATTGAACAAATTGGTGAATAATGATCAGTGCCACTGCCAGCACCAGGACGAGGAAACGTCGACGAAG
AAAACTGGTTAT---------------------------------------------------------------------------------GGAAAAGTAAACGGCAACACTGGGGAGGGAGAGGAGATTTCCACTGCCTTGAATCCAAACAGCATCACACATCCTACACGCGACAGT
GGCCATGAGGACAACAGACGACCCCTAGAACACCCCCTCAAACCCAGAACTCCTTCTTCAAAGACCCAGGCTGCTTACCCAGGGGCGGCGGAACGTAGTAAAGCTGCAGAGAGCGGTAGCAGCAGCAGCAGTAACAGTGTTGACCCCTTAATAAGCAACATGGACTGCCCTAATGACCGC
CCACCT------GACCTTAAGACCCTGGAGGGA------------AAGAAGGAGGCTCTAGTGTCCCTCAATGGCCTGGTGGTGACCCCCAGCAGCAGTTGCGGTTCCAGTCCCCTAACCAACGGCTATCCGGGGAAACCCGGGGGTTCCTTGACGGACAACGACGGTAGCGGCTCCGAG
AACGGCTACACCACGCCCAAGAAGCGTCGCAGTGTT---CAGCGTGGTGCTGCCAAAGCGGCTGCTGCCGGCGGGGACGTTGTGATCGTGCAGTCGACAGCAGCGGCAAAGGCCATGCATCCGACGGCGACCGCAGGC---AAACAGCAGCGGCCCGACTCGCCGTTTTCCACCGAGTCG
GCCGACAAGAGCCCAGCTTTCGTGCCGCACGGT---AACGGCCGGACTCCTCGCGAA------CTGCCTGCCGCTTCTGCCGCTACCCCCTCTGCCTCTCCCGCCCTGCCCCCTGCCGAGTTTCCCCGGAAGAACTCTGAAGGCAAGGTGGCGACCGGGGCAGGGGCTGCGTTGGGGGCC
GCGGCGGGC---------AAAAAGCCGGACGAGCGGCCCGTCAAAGCCAAGGCGGTGACTGCTGCCGCCTCCGCCGCGGCCAAAGACGACTCGTGGACGCTGTTCAAGCCTCCGCCCGTCTTCCCCGTGGACAATAGCAGCGCTAAGATAGTGCCTAAGATCAGTTATGCAAGCAAAGTG
AAGGAGAACCTCAACAGGGTCAACGCGGCAGTGGCGGCTGCCCAGGCCTCTTCTTCGTTGTCACCGGCGGCGGTATCGGCTACTGCTGCA---------------GCCGAAAGGGACCCTCTCCTTCCGCCGACCCAGACCCCACCGCCACCCATGCCGCCAGGCAAACTGTCCCAGGTG
CCCATGTCTGCCGTCAAGACCATCACCTCTGCCAGCTTTACCAACGGACCCCTTCCCCCGGCCGAGGGTAGCAGCAGCAGCAACAATGGCTGCCCTCTGCCCGGT---------GCTCCCTTTAATACCTCTCCTCCTTCTACTGCCCCTGCTCCCTTGGCTGCTGCTGCTGCTGGTGGC
ATGGCGTCCGGCGCGCTGGTCTCCCCCGTCCAGGGAGGCGAGAATGTAGCATCCCCC------TCGTCCTCG------------------TCCTCGGCCACCAGCCCATGTGCAGGTGGCGGTGGTGGTGTCGTCGCGCCCCCCGTGGTGCCA---------------GAGCCACGGAAG
CCCAGCTTGTTTGTGTACCCGCATGCCGCCGGACCCCCGTCTAATATGCAACTTTCGCTGCCTAGCGGCCGCCAAGCTGACCCCCCTGGCCCCCCTTCC---------------------------------------------------------------------------------
---------------------------------------------------------------------------TCTTCCTCCACCTCG------------------------------------------------------------------------------------------
------------TCCTCCTCT---------------------------------------------------------------------GTAGCGTCTGGGGGACCCGCGTCCTCCTCCTCC---------------------------------------------------------
------------------TCCTCCTCT---------------------------------------------------------------------------------------------------------------------------------------------------------
------------------------------------------------------------------------------------------------------------------------------------------------------------------------------------
------------------------------------------------------------------------------------------------------------------------------------------------------------------------------------
---------------
>ENSTRUP00000029639_TRUB
ATGATGTTGGACAGCGTGCACCGGGTCGGTTCCGAGCTGGCTCCTGCAGAGCCG------------------GTCCCCCCCGGGACCTGGACCAGTGTCCAGTGGCTGGAGACGTGGCAGCACCTCCGGTCATATGATTTGAGTTTACGACCCCACCCCGTTATTTCCTCTCCCGAAAAC
ATGTCCACCAGTCCG---ACATTCTCCACCTCAATGGAGGAGCAGCCCAAAGATCGGGCTCAAGACAGACACTATCCGCACCAC---GGA---GGGGACAGAAGCTCGACCCGGCACACGGCGTGCGTGAAACATGATCAGAGCCACTTCCAGTGCCACCACCAGGAAACGCAGACGAAG
AAAACAGGCAAT---------------------------------------------------------------------------------GAGTACATAAAC---AGCGAGGAAGAGGGAGGGAAGAGCCCGCGAGTGTCTGATGCTGTGGATATGTCCCATCCTCCCAACAGCAAT
GGT---------AACAGGCAC---------------GTGAAGCAGAAGTCC------------TCACAAAAGCTCTACACGGCTGTTCCAAAGGTGAGCAGCAAAGGACTGGAACATAAAAAGAAC---------------------------------ATGGACCTCAAACATGACAAG
GAAAAGACCCTGGAATTAAATAATCACGAGGGCCAAACCTTGGACAAAAAGGACCTGTTTCTGCTTCAGAACGGCGTTATA---------------AACTGTGGCTTAATC------ACAAATGGCTACTCCAGCAAG------------------GACAATGACGGCAGCGGCTCTGAA
GGTGGATATACTACTCCAAAGAAGCGCAAGGCCAGATGCAACAACCCCAGGAAC------------------GGTGAA------CATCTGACA---AGAGAAAAGGAGAAGGACATGCAGCAA---------CACAACACTACCCAGGAACAC------GAGGCTTTTAAACTAGACACG
ATCGAAAAGGGACTTAATTCCAGACTTGAAGGCTTTCGAGCCGCTCATAAA---GACGCACAGCCGGCCGGTCGGCGGACGGCGGCGTCGGAGACGTTA------------GTTGCTGAATCTCAGAGGAAAAACACTGATGGCAAA---------------------------------
ACGGTCGGCACTTTTGGCAAAAGGACCGACGAAAGGCAC---AAATCCAAA---------------CTCTCCTCGCCCTCTAAAGAGGACTCGTGGACTTTGTTTAAGCCCCCTCCAGTATTTCCTGTGGACAACAGCAGTGCTAAGATTGTTCCCAAAATCAGTTATGCAAGTAAAGTA
AAGGAAAACCTC---AAA---------------------------------------------------------------GTAGCTCAAGGCGGTGGCGGCGGCGGCGGCGGCGAGACGCCGCCTCCCCCTGTC------------------------------AGACTGTCGCAGGTC
CCCATGTCCGCTGTGAAAACGATCACCTCAGCTAGCTTTACCAACGGCCCCGTTCCT---GGAAATGGG---------------AACGGCTGTCCA---GTGGGTACCTTCTTCGCCCCTGCTGCTAGTAGTATT---------------------------------------------
------------CCACCG---CCGCCGCCCCCCAGTGGCGAGAATGTAGCGTCTCCTTTGGAAATCAACTGT------------------AGCTCCGCAAGCAGC------------------------------------------CCCGTGGACGGCGACGCGCACGAGCTAAAGAAG
TGTACTCTGTTAATTTACCCTTTA------------------AATATGCAACCCGTGCTCCCCAGTGGGTGTCACCTCAGCTCGGCCGCTGCTCAGACAAATCAGAAAGCCCTGGGAGACATCTTCCAGAACCAGTGGGGGCTTTCCTTCATCAACGAGCCCAACCTGGGACCCGAAGGA
GGCGGCGAG---CTGCCTGCGGAGGACAAGTCTGTCTTGGCCGCGCCTCAGAGCGACAGACCCGCGGCGGCCCGG------------------------------CCCTGCTTCGACGCCGGCCCGTCCTTCCTGGAGCCCGGCACGCTAGTCCAGGACCTGGACAAAAGGACTTGTCCC
---------GCGTCTAACGCTTGTTCTCCTGCTCGCGACCCGACCGAGGAGGAGCACAAGAGACTT---------CAACTAAAGACTAAAGCGGAGGGCAAAGGTTCGGGTTCTGCTGGATCC---------------------------------------------------------
------------------AGCGGGGGCAGAGAGAGCCGGGTTAAACCTGCACAGCCCCCCCTGAGCACGCTGCTCTTTGGATCGTCTAAA------------------GACTGTGGCAGGACGTGTAGCTGGAGTTGTTTTGATATTAAAGCTGCTGTGGCTTATCACACTAAAGGTAAA
AAATGGAATTCATTTTCAACCTGCAAA------------------------------------------------AACAAGCGAAGCATCCGCCGCCTGAGCGCCAGTTTCTGTGCCGCTGATGTAACCATGGCGCATAAAGTCGCATTTAGCAGCCATTCGATGTGGTTCACCTGTGTT
TGGGTGCTGACAGACGGATGCGTGACCTTTGACCCGTTCATTGGCGGGTCTGTCTGCTGTGCAGCTCGTTGTCGTGCCGTTAGCCTTGACTCGAACCGGTCCCCTGTAGACGTGAAACTTTACACCGACTTTATAGCGCCGGAGCTGGAGGTCACCACGGAGGAGAGAAGAACACGGTCG
GAGAACGCCTTGAGA
>ENSDARP00000090987_DRER
------------------------------------------------------------------------------------------------------------------------------------------------------------------------------------
---------------------------------ATGGAGGAACGTCCCTGCGAAGGGGCAATCGGAGTA---TTTATCAGCCAT---GGA---GCAGAGAACAGCCCTGATCGATCGAACATATCGGTAAACAATGATCAGAACCACAGTCAGTTCAAGAACGAGAAAACGCAGACGAAG
AAAACAGAAAAT---------------------------------------------------------------------------------GGCAAAGTAAATGGAACTTTGAAGGAGGGAGAGGTGACTCCCACATCCTTTAAACCAGACAGCTCCCTGCACCCTGCAAACAGCAAT
GGC---------GAAAGACACCTGCTAGACATCAACTTGAAACAGAAGCCC------------ACTCGACGGGCTTTCACTGCTGACTCCACAGGGGACAGAAAAGTTAGAAACACTAGCAGAAACAGC------------------------------ATGGACTTCAAAAATGACAAG
TCCTCA------GAGTTGAACACACTTGAGGGC------------AAAAAAGAGGTTTTGGCTTCTCTGAATGGTGTGATT---------------TCGATCAACTCTGTACCACTTACCAATGGTTACCCTAGCAAACCTGGA---------GCTGACAATGATGGCAGTGGCTCTGAG
AGTGGATACACTACACCCAAGAAGCGTCGGGCCCAG---AGGAATGGCAAAGCT------------------GGAGAC------AATGTGACTGCTTCTGCCCAGGGAAAAGCCATGCAGCAG---------GGCGGC---AAACAAGAGCAT------GGGCCTTTGGCACTGGAGTCA
GCC------TCTGGTGCTCAAGTGGAGAGTGGC---AGAGGCGGTTCAAAAGCTGAGCCCTACCTAAAAGCCAAGGAACCACCTGCGTGTGCCACCCCACCACCTCTGCCAGTGACTGAACTTCAACGCAAAAACTCAGACAGCAAG---------------------------------
GCAGCTGGC---------AAACGGTTCGAGGATCGCTCAAGCAAGGTTAAG---------------GTGGCTAGCTCCACCAAAGAGGACTCATGGACCTTGTTCAAGCCTCCGCCTGTCTTTCCTGTGGACAATAGTAGCGCTAAGATTGTGCCTAAGATCAGTTATGCAAGCAAAGTA
AAGGAGAACCTCAATAAG---------------------------------------------------------------ACTGCCCAA---------------GCTGGCGGGGAGGCTCTCACTCCTGCTCCCCAGGTG------------------CCTGGGAGACCACCACAGGTC
CCCATGTCAGCGGTGAAAACCATCACCTCGGCTAGCTTTACCAACGGTCCCCTGCCG---GGGGAAGGG---------------AATGGCTGTCCCCTGCCCGGC---------CCCCATTTCAGCTCTGGTCCT---------------------------------------------
------------CTACTGGCGACCCCAACTGTTGCCACTGAGAATGTAGCATCTCCC------CCTGGTAGCGGCACTATGGCCATTGGAAGTTCTACCACCTCT------------------------------------------TTGGCT---------------GAGCCCAGGAAG
CCCAGCTTATTTGTTTACCCCATCACC---------CCCTCCAATATGCAACTTTCTCTCCCTAGCGGCCGCCAAGCCGATCCCCCTGCTGCTCCGACAAATCAGAAGTCTCTGGGGGATATTTTTCAGAATCAATGGGGCTTGTCCTTTATCAATGAACCTAGTGCCGGACCAGAAGGT
GTGGCATGTCGCTCAAACGGGAAGGACGTGCTGACGGAGGTGAGCTTTCAGGGAGGCTCTCCTGTGGCCACTCAGACCTCCAGTACCTCTCAGAGACCGGATCAACCACCCTTC------------------------------ACCAAGGCTCATGAGCCAGACAAACGGACTAATGCT
---------CAGAGTCGAAGT---------------------------------------------------------------------GTTTGTGGAGGTGCCACGGCGGCAAGTGGGGCCGTACCCGAGACCTTTGTCCTCAGCCTTGATACCCAGAGAGATGAGACGGGGGTTCAT
GGAGCAATAGTGTTTTGTTCTTCCTCTAAGGACATTTGTGCCGAGCTGCCTCCCTCCTCTCCAGCTGCACCTAAGGTGGCTTTGGCCAAGGACCAGGGCCATGCTAAGGGCTTTGACAGGAGGTCTAGTTGGGGGTCGTTTGATCTAAAAGCTGCTGTAATTTATCACACTAAAGAAATG
GAATAT---ATTTTGAATTTGCAAAAACAAGATCCAAATCGAGTAGTCCTCTTCAGTGAGTCATGGGACGGACCTGCTCAA---------------------------------------------------------------------------------------------------
------------------------------------------------------------------------------------------------------------------------------------------------------------------------------------
---------------
>ENSGACP00000026823_GACU
------------GCAATAAATCGTGTT---TCCCATTTAGGGAGTGGGCCCTGT------------------GTCCCCAGGATCCTCCGCACGTGTGTCCTCCTCTTGGGGACGTGGCAGCGCCTCCGGGCATATGATTTCACACCAACCCCACCCCGCTTTTGCCCGCACAGAGAAGAT
ATAGATTTTAAACCACTTGCGTTCTACACCTCGATGGAGGAACAGCCCAGAGATCGGGCACAAGACAGGCAACATCACCACCAC---GGA---GGGGACAGACACTCTATTCAACATACAACTTGTCTAAAACATGATCAGAGCCACTTCCAGCGCCAGCATCAGGAAACGCAGACGAAG
AAAACAGGCATT---------------------------------------------------------------------------------AAAAAAGTGAACGTCCGTGAGGAGGAGTGGGAAAAGAATCCGCGTCTCTCTGACACTGTTGGTCTGTCTCATGGCCCCAGCAGCCAC
TGT---------AACCGACACACAAGTCATGCAAATGTGAAGCAGAAATCG------------ACGCCAAAGCCTTACGCGACTGTTTCAAAAGTGAGCAGCAAAGGATTGGACCTTAAGAAGAAT---------------------------------ATGGACCTTAGAAATGACAAG
GAAAAGGTTCTGGAGTTGAATCATCATGAGGGCCAACCTACGAATAAGAACGACCCTGTGTCGCTTCAAAATGGCGTCGTA---------------AATTGTGGCTTGATT------ACAAATGGCTACTACAGCAAG------------------GACAATGATGGCAGTGGCTCCGAA
GGTGGATATACTACTCCAAAAAAGCGTAAAGCCAGATGTAACAACGCAAAGAAC------------------ACTGAT------AATGTGCTA---AAAGACAAGGAGAAAGACATGCAGCAG---------GGAAGCAGTACTCAAGAACAT------GAGGCTTTTCATCTTGAGGGG
ACTGACAAGGGAGTGACTTCTAGACTCGACGGCTTTAGAGCCGGCCATAAAGCAGAAGCTCACTCGGCAGCCAGACGGGCTGTTGTGTCAGAGGCATCA------------TCGGGTGAAGCTCAGAGGAAGAACTCTGAGGGCAAA---------------------------------
ATACTTGGCAACTTTGGTAAAAAGACTGAAGAAAGGCAC---AAAGCCAAG---------------CCGTCCTCCCCTTCAAAAGAGGACTCGTGGACTTTGTTCAAGCCCCTGGCAGTATTTCCTGTGGACAATAGCAGTGCAAAAATTGTTCCTAAGATCAGTTATGCAAGTAAAGTA
AAAGAGAACCTCAACAAA---------------------------------------------------------------GTAGCTCAA---------------GGCGGAGGAGAGGCACTGCCTCCTCCGGTC------------------------------AGACTGTCACAGGTC
CCCATGTCTGCTATGAAAACCATCACCTCAGCTAGCTTTACTAATGGCCCGGTTTCT---GGAAACGGT---------------AACTGCTGCCCTTCCGTGGGTACCTTCTTTGCTCCTGCTGCTGGTAGTATC---------------------------------------------
------------CCACCAGCCCCCTATTTCCCAAGTGGCGAGAATGTAGCATGTCCTTTGGAAAGTAACTGT------------------AGCTCTACAACCAGT------------------------------------------CCTGTAGATGGAGAAGCATACGAGCTTAGAAAA
---ACCCTTTTAATCTACCCTTTA------------------AATATGCAACCTGTGCTCCCTAGTGCTCGTCACCTCGACCCGCCGGCTGCTCAGACAAATCAGAAAGCCTTGGGAGACATCTTCCAGAATCAGTGGGGGCTTTCCTTCATAAATGAGCCCAATTTGGGGCCAGAAGGA
TCAGGTGGAAAGGTGCCCGCAGAGGACAAGACTGCTGTGGTCCCACCGCCGGGCAAGTGTGAGGCTGCTGCTGCT---------------------GCTGCCCTGCCCTGCTTCGAT---GGCCCATCATTCTTTGAGCTCGGCACTTTAGCTCAAGACCCCAAGAGAAGGACTTGTGCC
CCCTGCAGTGTGCCTAAGGCCTTTTCTCCTGCCCGTGGGATGAGTGAGGAGGAGAACAAGCTGCAGCCATGTGGCCAGGACAAGACTAAAGTGGAGGCCAAGGGTGCAGGTTTTGCTGTGTTG---------------------------------------------------------
------------------CCTCCCAGTAAAGACAATGGTGCTAAGCCTGCTCCGGGCCAGCTGACCACTGTGTTGTTTGGCTCATCTAAGCACCTGGCTCACTCTAAAGACATTGGCAGAAGGTGTAGCTGGGCGTCCTTTGATATTAAAGCTGCTGTCACTTATCACACTAAAGTTAAT
AAATGGAATTCCTTTTCAACTTGCAAA------------------------------------------------AACAAG---------------------------------------------------------------------------------------------------
------------------------------------------------------------------------------------------------------------------------------------------------------------------------------------
---------------
>ENSXMAP00000012418_XMAC
------------------------------------------------------------------------------------------------------------------------------------------------------------------------------------
---------------------------------ATGGAGGAACAGCCCAAAGATCGGGCACAAGACAGGCAGCAGCACCACCACAACGGA---GAGGACCGGAGCTCCATCCAGCGCACGGCGTGTCTGAAACATGATCAGAGCCAGTTCCAGTGCCAGCATCAGGAAACGCAGGCGAAG
AAAACAGATTTAGGTGTCTTTGAAAATCATCGTGGTAAATTATTCTGGATTCGTATCGTAATGTTGTCTTCTAATACAAAAACAACCAAAGCTAGAAAGGTAAAC------------------------------------------------------------------------AAT
GGT---------AATAGACACATAAGTAACTCAAATGTGAAGCAGAAAGGG------------CCACAGAAGCACTACATTTCTGTTCAGAAAGTGAGCAGCAAATTCTCTGAGCATAAGAAGAAT---------------------------------ATGGACTTAAAAAATGACAAG
GAGAAGGCGCTGGATTTGAGTCATTATGAGATTCAGCCTTCAAACAAGAAAGACTCTGCTTTGCTTCAGAACGGGCTTGTG---------------AATTGTGGCCTCATC------ACTAACGGCTATTCCAGTAAG------------------GACAATGACGGAAGCGGCTCTGAA
GGCGGATATACCACCCCGAAGAAACGAAAGAGCAGATGCGGCAACACCAAGAGT------------------GCCGAT------AATGTGACG---AAAGACAAAGAGAGAGACATGCAGCCC---------CGCAACACTACGCCG------------GGAGCCTCGAGTGTCGAGACG
CCCGAGAAAGGAACAGCGTCTAGACTCGACGGCTTCCGGTCCAGCTACAAAGCAGAAGCTCAGACGACGGCTAAACGGGCCGTCGCATCAGAGACTTCA------------GTCGCCGAACCTCAGAGGAAAACCTCTGAAGGTAAA---------------------------------
GCAGCTGGCACGTTTGGTAAGAAAGCAGAGGAAAAGCAC---AAGGGCAAG---------------CTTTCCTCACCTTCAAAAGAGGACTCGTGGACTTTGTTCAAGCCCCCTCCTGTATTTCCTGTGGACAATAGCAGTGCTAAAATAGTTCCCAAGATCAGTTATGCAAGCAAAGTA
AAAGAGAACCTCAATAAA---------------------------------------------------------------GTAGCTCAA---------------GGCGGAGGAGAGGCAGCACCTCCTCCTGTG------------------------------AGACTGTCCCAGGTC
CCCATGTCTGCTATGAAAACTATCACCTCGGCTAGCTTTACTAACGGTCCTGTTCCT---GGGAATGGG---------------AACGGCTGCCCGTCCGTGGGCACCTTCTTTGCTCCTGCTGCTAGTTGTGTT---------------------------------------------
------------CAATCAGCCCCGTCTGTCCCAAGTGGCGAGAATGTAGCATCTTCTTTGGAAAGTAGCTGT------------------AGCTCTACGACGAGT------------------------------------------CCCGTAGACGGCGAGGCGAGCGAGCTCAGAAAG
TGTACTGTTTTAATCTACCCTTTA------------------AATATGCAACCCGTGCTCCCGAGCGCTCGCCACCTCGACCCACCGGCTGCTCAGACAAATCAGAAAGCCCTGGGGGACATCTTCCAGAACCAGTGGGGGCTCTCCTTCATCAACGAGCCCAACCCGGCCCTCGACGGA
GGGAACGGGTTCGTGCCTGCCGAGGACCAGACTTCTGTG---ACTTCTCACAACGGGAGTCAGGCTGTCCCAGCC------------------AAGGTTGCCCAGCCCCTCTTTGACATTAGCCCA---TTTCTAGAAGCCGAAGCTTTTTCTCAAGAAGCGGAGAAAAGGACTTGTGCC
CCCTGCCAAGTATCCAGTGTTTGCTCTCCTGCCAGCACGGCGAGCGAGGAGGAGACCAAGCTGCAGCCAAGTGTTCAGGCAAAGACGAAAGTGGAGCTGAAGGGAGTGGGTTCTTCTCTGCTG---------------------------------------------------------
------------------GCCCCCAGTAAAGACAACGGTGCTAAGCCTGCAGTGGGCCAGCAGACCACTGTGCTGTTCGGTTCCTCTAAAGAACAGATCCACCCAAAAGACGTTGGCAGGAGGTCCAGCTGGGGTTCCTTTGACCTTAAAGCTGCCGTCACCTATCACACTAAAGAAATG
GAA---TCCATTTTCAACTTGCAAAAACAAGATCCAAAAAGAATAGTGTTTTACAATGAGACCAAGGACGGACCTGATCAG---------------------------------------------------------------------------------------------------
------------------------------------------------------------------------------------------------------------------------------------------------------------------------------------
---------------
