# Supplementary material for: Global expression pattern of genes containing positively selected sites in European anchovy (Engraulis encrasicolus L.) may shed light on teleost reproduction
Source: PLoS One. 2023 Aug 11;18(8):e0289940. doi: 10.1371/journal.pone.0289940 (PMC10420382; doi:10.1371/journal.pone.0289940)
Supplement: S1 File — (ZIP) [file pone.0289940.s008.zip › alignments/anchovy.27147_ANCH.fas]

>ENSONIP00000001761_ONIL
---------ATGGAGAAAGAAACCCCTGCTAAAAAGGCTGCTACTCCGTCTGTATCCCAGATAAATGCGGAATATGTCACGCAGTTGGCTAACAAATATTGGGCGCCTCATGCAAAGAATAAACTGCCTTTTGACCCTAAGGTGATGGAAGATGTTTACGAGAAGGAGATTCTCAACTCC
AAATTTGCCATTAGGAAAATTATGCTGCTTGAATTCAGCCAATATCTTGAAAACTACCTGTGGGTGAATTACACTCCAGAGGTTTCCAGCAATGCCTACATCATGTCCATTTGTTGCATTGTTAATGAGAAGTTCAGAGAAAATGTTCCAGCCTGGGAGGTGTTCAAGAAGGAACCACAC
CATTTTCCATTTTTCTTCAAATGTGTGATGGAAGCCGTTCTGGCAGATGAGCAGGCTGGTCTTACTCTGAAGGAACAAACTGTGCTTCTGGTCTTTATGGACCACTGTTTCAACAGTCTGGAGGTAGATTTGATCAGAGAGCAGGTGCAGCAGCTCATCTCTCTGCCAATGTGGATGTGC
CTCTTACCATCCAGACTCCAGCACGAGCTGAAGAAAGTTCCAAAGCTGCAGAAGTTCTGGAATCTAATCAAAAAGAAACTTGATAAGATGGATGCTGACGCAGCTGAGCAGGCAGAGAAGGAGAGGACCTTCCTCTCGGCTCTTATTAAAAAGTTTCACGGAGTTCTTGCGTCAATTCCA
CCAACAGGGCCTGCATCCATGGACCAAGTGCATTACTCCGAGAGATTCATAGAACTCATGATTGATTTGGAGGCACTGCTGCCCACCAGGCGTTGGTTCAATACAGTGCTGGATGACTCTCATTTGGTGGTCAGATGTCACCTCTCCAGCCTCACAAAAAGA---GAGAAGGAGGGGCAT
CTCTTCTGTCAGTTGCTGGACATGCTGAAGTTCTACACTGGTTTTGAAATCAATGATCAGACAGGAAATGCACTGACTCAGAAAGAGATGACCACTTTGCACTATGACAAAATCACCTCACTGCAGAGGGCAGCCTTTGCTCATTTCCCAGAGTTGCACGACTTTGCTTTATCCAGTGTC
GCATCAGTAGACACCCGAGAATCCTTGACCAAACACTTTGGGCATCTCAGTCCCAATATGCTCCACAAGGTGGCCTCTTATTTGTGCCTGCTGCCTGAACTGCCTGAAGGGCAAGACACCACTATTGAGAAAGAGGTTCTGCTTGAGTTGCTGGTGTCTCGTCATGAGCGCAGAATCTCT
CAGATTGAGCAACTTAACCAGATGCCCCTTTATCCAACGGAGAAGATAATCTGGGATGAGAACATTGTGCCAACAGAGTATTACTCAGGAGAAGGTTGTCTGGCTCTACCAAAGCTAAATCTCCAGTTCCTGACACTCCACGACTACCTATTGAGGAACTTTAACCTCTTTCGTCTGGAG
TCCACCTATGAGATCAGACAGGACATAGAAGATGTGATTTGGCGCATGAAACCATGGCAGTCAGAGTATGGTGGAGTGGTGTTTGGAGGGTGGGCGAGGATGGCTCAGCCAATCACCTCGTTTTCCATAGTTGAGGTTGCCAAGCCCAACATCGGAGAGAGCTGGCCTGCTCGTGTTCGC
GCAGATGTGACTATCAACCTCAATGTACAAGACCATATCAAGCATGAGTGGGAAGGTCTGCGGAAACATGATGTTTGCTTTCTGATCACGGTACGCCCCATGCTGCTCTACGGCACACGTTTTGACCGGCGTCAGCCATTTGTGGATCAGACTGGCCTTGTGTATGTGAGAGGCTGTGAG
GTGCAGGGTATGCTGGATGACAAGGGGCGTGTCATTGAGGAA------GGTCCCGAACCAAAGCCTAAGCTGCGTGGAGATGTCAGAACATTTCGTGTATGGCTTGACCCAAACCAGTACCAGCAGGACATGACCAGCAGTATTCAGAGTAACACCGAAGACCCATATGAGACTTTCAAC
ATCATCATGAGGCGCAAACCTAAGGAAAACAATTTCAAGGCTGTGCTAGAGACCATCAGACATCTGATGAACACAGAATGTGTCGTCCCAGACTGGCTTCATGACATCATCTTAGGTTACGGTGACCCGGGCAGCGCACATTATTCAAAAATGCCCAATCAGATCTCGACATTGGACTTC
AATGACACCTTTTTGTCATTGGACCACTTGCGTTCATGTTTCCCTGGTAACACCATAAAGGTCACTGAGGAGAACCCTGAACTTCAGGTTCCCCCATTCAGCTGTACCAGAATCACATTTCCCACCTCAAACACAGCAGAC------AAAGGAAAGAAAAGAAAGGCTGATGAAGAA---
---GTGGAAAACAAAGAGGAAGACAAGACCTTGATTGTCGAACCTTATGTTACCCCCAATCGTGGGCCATATCCCTACAATCAGCCCAAACGGAACACAATTCCATTCACTTCTACTCAAATTGAAGCCATTCGAGCCGGGATGCAGCCAGGTCTAACAATGGTTGTGGGACCACCAGGT
ACTGGAAAGACCGATGTTGCCGTTCAGATCATCTCAAACCTGTATCACAACTTCCCTGAGCAGAGGACCCTCATAGTCACACATTCAAATCAGGCTTTGAACCAACTCTTTGAAAAGATCATGGCTCTAGACATTGACGAGCGCCACCTTCTGCGTCTGGGCCATGGAGAGGAAGAGCTG
GAGACTGAGAAAGACTTCAGCAGATATGGAAGGGTAAACTACGTCCTGGCCAGAAGACTGGAGCTTCTCCGAGAGGTGGGAAGGTTACAGGAGAGCTTGGATGTCCCAGGAGATGTTTCTTATACCTGTGAGACTGCTGGACATTTCTACCTCTACCAGGTGATATCCCGCTGGGAAGAG
TACATGAGCAAAGTAAAACCAAAACAGGGCAAGAACGTGGAGGTGGAGGCTGTTGCTGCACATTTTCCTTTCCACAAATACTTTTCCAATGCACCCCAGCCTGTGTTCAAAGGTCGGTCATATGAGGAGGACATGGACATCGCAGAGGGCTGCTATCGCCACATCAAGAAAATATTTACC
CAGCTGGAGGAATTCAGGGCCTTTGAGCTGCTGAGAAGTGGACTGGATCGCTCCAAATATCTGCTAGTGAAAGAAGCCAAAATCATTGCCATGACCTGCACACACGCTGCACTCAAACGTCACGACCTAGTGGAGCTGGGATTTAAGTATGACAACATCCTGATGGAAGAAGCTGCACAG
ATTCTGGAAATTGAGACTTTCATCCCTCTATTGCTACAGAACCCAGAGGATGGCTACAGCAGGCTAAAGCGTTGGATCATGATTGGCGACCACCACCAGTTGCCCCCAGTCATCAAGAACATGGCTTTCCAGAAGTACTCCAACATGGAGCAGTCTCTCTTCACCCGATTTGTGCGCCTA
GGGGTGCCCACAATAGATTTGGATGCACAGGGCCGTGCACGTGCAAGCCTGTGCAATTTGTACAACTGGCGCTACAAACACCTGGGGAACCTGCCTCACGTTCAGCAACTTCCCGAGTTTCAGGTGCCCAACCCCGGCCTGACGTTTGATTTCCAGCTAATTAATGTGGAAGACTTCAAT
GGGGTGGGAGAATCTGAGCCCAACCCTTACTTTTATCAGAACCTGGCAGAGGCAGAGTACTGTGTGGCTCTATACATGTACATGCGTCTGTTGGGCTACCCAGCTGAGCGTATCAGCATCCTCACCACCTACAATGGACAAAAACACCTGATCAGAGATGTCATCAACCAACGCTGTGCT
GGAAATCCAGTGTTTGGTCAGCCCCACAAGATTACGACAGTGGACAGGTTCCAGGGTCAGCAGAACGACTACATCATCCTCTCCCTGGTCCGCACCAAAGCTGTGGGACACCTGAGGGATGTGAGGCGTCTGGTGGTAGCCATGTCAAGAGCCAGACTGGGCCTGTACATTTTTGCCCGA
GTGTCACTGTTTCAGAACTGCTTCGAATTGACTCCTGCCTTCAACCAGCTCACTGCCAGACCACTGCAGCTACACATTAGACCACACGAGTACTACAACCAGGAACAGCCTCGAGATACTTCTGGACAGCCTGACCAAATTGTGAAGAGCATGCCGGAAATGGCCAACCTGGTGTATAAT
ATGTACATGCACATGATCCAGACCTCCCAGCAGTACAGA---------------------------------------------------------------------------------------------------------------------------------------CAGCAA
CAGCAAGAACTGGCTCTGCCTCCAAAACAG---------------------------------------------------------------------------------------------ACCCAAAAAGATGCTGGCGCTTTGTCGACCACTGCT------------------ACG
TCTAAGGAGCCA------------------CAG------------------------------------------------------------------------GAGGAAACCCCCATGGAGCAGGAAAACCCAGAAGGAACGGCGAGCACAGAGCCAAACTCGGAGGACGCCGGCGAG
---AAGGAA---------------GGAAACAAGGATACTGACGGC---CATGCTAAGATGCCAGAGCATCCTGGTAGAGACAGC---------------------------------------GACAGCGATGGA---------GAGAGCGCAGATGAGCAAGAACAG------
>ENSTNIP00000020374_TNIG
------ACCACGGAGAAAGAAACC---ACGAAAAAAGCTGCGGCTCCATCCGTGGCTCAGATAAATGCAGAATATGTCACACAGTTGGCTAATAAATACTGGGCACCCCATTCAACAAGCAAGCTGCCATTTGACCTTAAGGTGATGGAAGATATTTATGGAACGGAGATTGTGCAGTCA
AAATTTTCCATCAGAAAAATTATGCTGCTTGAGTTCAGCCAATACCTTGAAAACTACTTGTGGGTGAACTATACTCCCAAAGTATCTAATCGCGCCTTCATCATGTCCATTTGCTGCATCGTCAATGAAAAGTTCAGAGAGAACGTACCGGCTTGGGAGGTGTTCAAGAAAGAGCCTGAT
CATTTCCCATTCTTCTTCAAATGTGTGAGGGAAGCTGCTTTAGCAGACAGTGAGGCTGGCTTTACCCTAAAAGAGCAAACTGTTCTCCTGGTGTTCCTGGATCACTGTTTCAACAGTTTGGAGGTAGATCTAATAAGAGAGCAGGTGCAGCAGCTCATCTCTCTGCCTATGTGGATGTGC
CTTCTACCAACCAGGCTCCAACAAGAGCTGAAAAAAGTTCCAAAGCTGCAGAAGTTTTGGAATCTAATTAAGAAGAAATATGATAAACTGGATGCTGAAGCAGCTGAGATGGCAAGTAAAGAAAGAACCTTTCTGTCATCTCTCATTAAAAAGTTTCTCGGGGTTCTTGCATCGATTCCT
CCATCAGGGCCTGTAGACATGGACAGAGTGCATTACTGTGAGAGATTCATTGAACTTGTGATTGATCTGGAGGCCCTTCTGCCCACCAGGCGTTGGTTCAACACCATGCTGGATGACTCTCACATGCTGGTCAGATGCCGTCTCTCTGGCCTCATCCACAGA---GAAGAGGAGGGACAT
CTCTTCTGCCAGTTGTTGGATATGCTGAAGTTCTACACAGGATTTGAGATAAATGACCAGACGGGAAATGCCCTGACACAAAAAGAGATGACCACCATACACTATGAGAAGATCACCTCTCTGCAGAGAGCAGCTTTTGTTCATTTCCCAGACCTGCAAGACTTCGCCCTCTCTAATGTT
GCAGCCGTGGACACTAGAGAATCCCTGAACAAGATCTTCGGGAATCTCAGTCCCACGTCTCTCCACAAGGTGGCGTCATACCTTTGTCTGCTGCCAGATCTGTCTGAAGGGCAGGACACCACCTATGAGAAGGAGTTTCTTCTTGAGTTGCTTGTGACCCACCACGAGCGCCGAATTTCA
CAGATTGAGCAGCTTAATCAGATGCCTCTTTATCCAACGGAGAAGATCATCTGGGATGAGAACATCGTCCCAACAGAATACTACTCAGGAGAAGGCTGTCTCGCACTAGCAAAACTGAATCTCCAGTTTCTGACCCTCCACGATTACCTGCTGAGGAATTTTAACTTGTTTCGCCTGGAG
TCCACCTACGAGATCAGACAGGACATAGAAGATGTTGTGTTCCGCATGAAACCATGGCAGTCAGAGTATGGCGGCGTGGTGTTCGGGGGCTGGGCCAGAATGGCTCAGCACATCGCCTCCTTTTCCATTGTGGAGGTTGCAAAGCGTAACATTGGCGAGAGTTGGCCTGCCCGCGTACGA
GCTGATGTCACTGTCAACCTCAATGTCAAAGATCACATCAAGCAGGAGTGGGAAGGGCTCCGAAAGCATGATGTTTGCTTTCTGATCACGGTGAGGCCCAACCTGGTGTATGGCACACGCTTTGACCGACGCCAGCCTTTCTTAGAGCAGACAGGTGTGGTGTACGTGAGAGGCTGCGAG
GTGCAGGGTATGCTAGATGAAAAAGGACGTGTCATTGAAGAA------GGTCCTGAACCAAAGCCCAAGCTGAGAGGAGACAACAGAACATTCCGTGTGTGGCTGGACCCAAATCAGTATCAGCAGGACATGACCAGCAGCATTCAGAGTGGCGCCGAAGACCCTTATGAGACGTTTAAC
ATCATCATGAGACGCAAACCCAAGGAGAACAATTTCAAGGCTGTGTTAGAGACTATCAGAAATCTGATGAACACTGAGTGTGTTGTCCCTGACTGGCTTCATGACATTATCCTTGGCTATGGTGATCCGGGTAGTGCCCATTACTCCAAAATGCCCAACCAGATCTCAACTTTGGACTTC
AACGATACCTTTCTGTCCCTGGATCACCTGCGTTCGTGTTTCCCAGAGCATACCATCAAAGTCACAGAGGAAAACCCTGAACTTCAGGTGTCTCCTTTC---------AGGATCACTTTTCCAATCTCAAACAAAATGGAC------AAAGGAAAGAAGAGAAAGGCTGATGATGAAGGA
GATGTGACAAACAAAGAGGGAGAGAAGACTTTGATTGTTGAACCTTATGTCACTCCCAATCGTGGGCCTTATCCCTACAACCAGCCTAAACGGAATACAATCCAGTTTACACCAACTCAAATTGAAGCCATCCGAGCTGGGATGCAGCCAGGACTGACCATGGTTGTTGGACCACCAGGG
ACAGGAAAGACAGACGTCGCAGTTCAGATCATCTCAAATATCTATCACAACTTTCCCGAGCAAAGGACGCTCATAGTCACACACTCCAATCAGGCTCTCAACCAGCTGTTTGAGAAAATCATGGCTCTTGACATAGACGAGCGCCATCTCCTGCGTCTGGGCCATGGAGAAGAGGAGCTG
GAGACAGAGAAGGACTTCAGCAGATATGGAAGGGTGAACTACGTCCTGGCCAGAAGACTTGAGCTGCTCAGAGAGGTCGGGAGGTTACAGGAGAGCTTGGATGTGCCAGGAGATGTTTCCTACACCTGTGAGACTGCTGGACACTTTTACCTCTACCAGGTGATATCTCGATGGGAAGAG
TACATGAGTAAAGTTAGGCCTAAACAAGGCAAGAATGTGGAGGTCAAAGCAGTGGCTGACTTCTTTCCCTTCTGCAAGTACTTCTCCAACGCCCCTCAGCCTGTCTTTAAGGGCCGATCATACGAAGAGGACATGGACATAGCAGAAGGCTGTTACCGCCACATTAAGAAAATATTCACC
CAGCTGGAGGAGTTTAGAGCCTTTGAGCTGCTGAGGAGCGGACTTGACCGTACGAAGTACCTCCTGGTGAAGGAGGCCAAAATCATTGCCATGACGTGCACACACGCTGCACTCAAACGTCACGACCTGGTGGAGCTGGGATTTAAGTATGACAACATCTTGATGGAAGAAGCTGCCCAG
ATCCTTGAGATCGAGACGTTCATCCCCCTTTTGTTACAGAACCCAGAGGACGGTTACAGCAGGCTGAAACGCTGGATCATGATCGGCGACCATCACCAGTTGCCACCTGTTATTAAGAACATGGCCTTCCAGAAGTACTCCAACATGGAGCAGTCCCTGTTCACTCGGTTTGTACGGCTG
GGAGTGCCCACTGTCGACCTTGATGCACAGGGTCGTGCACGCGCAAGCTTGTGTAACTTGTACAACTGGCGCTACAAACATCTGGGAAACCTGCCTCATGTGCAGGAACTGCCTGAGTTCCAGGTCCCTAATCCTGGTCTGACATTTGACTACCAACTGATTAATGTGGAGGACTTTAAC
GGGGTGGGTGAATCTGAACCCAACCCCTACTTCTACCAGAACCTGGCAGAAGCGGAGTACGCTGTAGCATTGTTCATGTATCTGCGTCTGTTGGGATACCCTGCGGAGCGCATCAGCATCCTCACCACCTACAATGGACAAAAGCATCTGATCAGAGACGTCCTTAACCAGCGCTGTGCT
GGCAACCCTGTGTTCGACACTCCTAACAAGGTGACAACAGTCGACAGGTTCCAGGGTCAGCAGAACGATTACATCATTCTCTCACTGGTCCGCACCAAAGCCGTGGGACACCTGAGGGATGTGAGGCGTTTGGTGGTGGCCATGTCCAGAGCCAGGCTGGGCCTGTACATCTTTGCTCGG
GTCTCACTTTTCCAGAACTGCTTTGAGCTCACCCCTGCCTTCAACCAGCTCACAGCCCGACCTCTACAGCTGCACATTAGACCACACGAATACTTTGGCCAGGAAAAACCTAGAGACACCGCAGCGCAGCCCGACCACATCATTAACACCATGCCTGAGATGGCCAACCTGGTGTATAAT
ATGTACATGCACATGATCCAGACCTCACAGAAGCACAGA---------------------------------------------------------------------------------------------------------------------------------------CAGCAA
AAGCAGAGTCTGGCTCCACCGCCGCACCAA---------------------------------------------------------------------------------------------GCCAAGGCTGATGCC------------------TCAGGCGAGACCACACCCACCGGC
CCCGAGGAGCCG------------------CAG------------------------------------------------------------------------AAGGAAAGTCCAATGGAGCAGGAGCCCTCAGAA------------GAAGAGCCAAAGTCTGAGAGCACCAGCGAG
GTGAAAGAA---------------GGAGAGGAAGAAGACGTAGCGGAAAGTACCACAATGCCAGAGCCCCCGAGCCAAGAGAGCGAGTTTGCGGTTTCTGTCGACGCCCAGCAGATGCCACATGACTCTGAG------------------------------------------
>anchovy.27147_ANCH
---------ATGGAGAAGGACGCCCGAGTGAAGAAAATCGCGGCACCCTCCGTCTCACAAATCAACGCAGAATATGTCACACAGCTGGCAAATAAATACTGGGCACCCCTTGTAAAGAAAAAGCTCCCCTTTGACCGCAAGGTTGTGGAAGACATATATGTCAATGAGATCCTCAAATCA
AAGTTTGCTATCCGCAAGATCATGCTGCTGGAGTTTAGCCAGTACCTGGAGAACTACCTGTGGGTGAACTACAGTCCGGCGGTGTCCAGTAATGCCTACCTCATGTCCATCTGCTGCATCGTCAACGAGAAGTTCAGGGAAAACGTGCCAGCCTGGCAGGTGTTTAAGAAGGAGCCCAAG
CACTTCCCGTTCTTCTTCAAGTGTGTCATGGAGGCGTCCTTGGCTGGCACGGAGAGGGGGCTGGCGCTACGGGAACAGACTGTGCTGTTGCTCTTCCTCGATCACTGCTTCAACAGCCTGGAGGTGGATCTGATTCGTGAGCAGGTGCAGCAGCTCATCTCTCTGCCCATGTGGATGTGC
CTCTTACCGTCGCGGCTGCAGTCGGAGCTGAAGAAAGGGCCAAAACTGAGAAAGTTCTGGAACCTGATCAAAAAGAACTACGAGAAGCTGGAGCCCAAAGATGCTGAACAAGCCAAGATGGAGCGCACCTTCCTGTCCTCCCTCATCAAGAAGTTCCTGCAGGTGCTGACGTCCATCCCA
GCATCAGGTGCTGTTTCTATGGAGGCTGTGCATTACTGTGAACGCTTCATTGAACTCATGATTGATCTGGAGGCCCTGCTCCCCACTCGTCGCTGGTTCAACACGGTGCTGGATGACTCCCACCTGGTGGTTAGCTGCCACCTCTCCTCCCTCAGCCAGAGA---GAGAAGGAGGGACAC
CTGTTCAGCCAGCTTCTTGATATGCTGAAGTTCTATACAGGCTTTGAGATCAACGATCAGACGGGCAACGCTCTCACAGAGAAGGAGATGACAACACTTCACTATGACAGAATCACTTCGCTACAGAGAGCTGCCTTTGCCCACTTCCCAGAGCTTCAGGACTTTGCCTTGTCTAACGTG
GCAGCAGTGGACACACGTGACTCTCTCACCAAGCAGTTTGGCTACCTCAGTCCCAATACTCTCCACCGGGTGGCCTCGTACCTGTGCCTGCTGCCAGAGCTTCCTGAAGGGACTGACTCTACCTATGATAAGAAAGTGCTGCTCGAGCTCCTGGTGTCTCGACATGAGCGTCGCATCTCC
CAGATCGAGCAATTGAACCAGATGCCCCTGTACCCCACGGAGAAGATCATCTGGGACGAGAACATAGTACCCACCGAATACTACTCTGGAGAAGGTTGCCTAGCGTTGCCGAAGTTGAACCTGCAGTTCCTGACTCTCCACGACTACCTGCTGCGGAACTTCAATCTGTTCCGTCTGGAG
TCCACCTACGAGATCAGGCAGGACATCGAAGACGTGGTGTCACGCATGAAGCCATGGCAGTCTGAGTACGGTGGTTGTGTGTTTGGTGGCTGGGCGCGTATGGCCCAAACCATCATGTCCTTCTCCATCGTGGAGGTGGCCAAGCCCAACATTGGGGAGAACTGGCCCGCTCGCGTACGC
GCTGACATCACTGTCAACCTCAACGTGCGTGACGAGATCAAACGCGAGTGGGAGGGTCTGCGTAAGCACGATGTGTGTTTCCTGGTGACTGTTCGGCCCATGCTCCCGTACGGGACGCGTTTCGACCGCCGCCAGCCCTTCGTGGAGCAGGTGGGGCTGGCCTACGTGCGCGGGTGCGAG
GTGCAGGGCATGCTGGACGACAAGGGACGCGTCATCGAGGAG------GGTCCGGACCCGAAGCCCAAGCTGAGGGGAGACAGCAGGACGTTCCGCGTGTGGCTGGACCCGAACCAGTACCAGCAGGACATGACCCACAGCATCCAGACCCGCGCAGAGGACCCGTATGAGACCTTCAAC
ATCATCATGCGACGCAAACCCAAAGAGAACAACTTCAAGGCCGTCTTGGAGACGATTCGTAACCTGATGAATACAGAGTGCGTGGTGCCCGACTGGCTTCATGACATTATCCTCGGCTATGGCGACCCCGGCTCCGCCCACTACTCCAAGATGCCCAATCAGATCCGCACGCTGGACTTC
AACGACACCTTCCTCAATCTGGAGCACCTAAAGGCCTGTTTCCCCGGACACCAGGTCAAGGTCACCGTGGACGACCCCGCCCTACAAGTTCCGCCCTTC---------AGGATCACGTTTCCCGAGAGCAAGGCAGCACAGGCGGTGAAAGGCAAAAAGAGGAAGGCA------------
------------------------------------------------------------------------------------------------------------------------------------------------------------------------------------
------------------------------------------------------------------------------------------------------------------------------------------------------------------------------------
------------------------------------------------------------------------------------------------------------------------------------------------------------------------------------
------------------------------------------------------------------------------------------------------------------------------------------------------------------------------------
------------------------------------------------------------------------------------------------------------------------------------------------------------------------------------
------------------------------------------------------------------------------------------------------------------------------------------------------------------------------------
------------------------------------------------------------------------------------------------------------------------------------------------------------------------------------
------------------------------------------------------------------------------------------------------------------------------------------------------------------------------------
------------------------------------------------------------------------------------------------------------------------------------------------------------------------------------
------------------------------------------------------------------------------------------------------------------------------------------------------------------------------------
------------------------------------------------------------------------------------------------------------------------------------------------------------------------------------
------------------------------------------------------------------------------------------------------------------------------------------------------------------------------------
------------------------------------------------------------------------------------------------------------------------------------------------------------------------------------
------------------------------------------------------------------------------------------------------------------------------------------------GGAGAGGAGGAGGAA---GAGGAG------
>ENSTRUP00000036449_TRUB
---------ACGGAGAAAGAAACCCCCACTAAAAAGGTTGCGGCTCCATCTGTGGCGCAGATTAATGCAGAATATGTCACACAGTTGGCTAATAAATACTGGGCTCCTCATGCAACAAATAAGCTACCATTCGATCTTAAGGTGATGGGAGATGTTTACGAAACAGAGATTGTGCAGTCC
AAATTTTCCATCAGAAAAATTATGCTGCTTGAATTCAGCCAGTACCTTGAGAACTACCTGTGGGTGAACTATACTCCTGAAGTGTCCAGTCACGCCTTCTTAATGTCCATTTGTTGCATCGTCAATGAAAAGTTCAGAGAGAATGTCCCAGCTTGGGAGGTGTTCAAGAAAGAGCCTGAC
CATTTCCCGTTCTTCTTCAAATGTGTGAGGGAAGCTGTATTAGCAGACAGTGAAGCTGGCTTCTCCTTAAAAGAGCAAACTGTCCTGCTGGTTTTCCTGGATCATTGCTTCAACAGTTTGGAGGTAGATCTAATAAGAGAGCAGGTGCAGCAGCTCATCTCTCTGCCTATGTGGATGTGC
CTTCTACCATCAAGACTTCAACAAGAGCTGAAAAAGGTTCCAAAGCTGCAGAAGTTTTGGAATCTAATCAAGAAGAAATATGATAAAATGGATGCTGAAATAGCTGAGACGGCAAGAAAAGAAAGAACCTTCCTGTCATCTCTCATTAAAAAGTTTTTCGGGGTTCTCGTGTCCATTCCT
CCATCAGGGCCCGTAAACATGGAGCAAGTGCATTATTGTGAGAGATTCGTTGAACTTGTGATCGATCTGGAGGCTCTGTTGCCCACCAGGCGCTGGTTCAATACCATGTTGGATGACTCTCACATGGTGGTCAGATGCCATCTCTCCGGCCTGGTCCACAGAGAGGAGGAGGAGGGGCAT
CTCTTCTGCCAGTTGCTGGATATGCTGAAGTTCTACACAGGATTTGAAATCAATGACCAGACAGGAAATGCCCTGACACAGAAAGAGATGACCACCATACACTATGAGAAGATCACCTCGCTGCAGAGAGCTGCTTTTGTTCATTTCCCAGACCTGCAAGACTTTGCCCTCTCTAATGTT
GCAGCCGTCGACACCAGAGAATCCTTGAACAAAATCTTCGGCAATCTCAGTCCCAATTCTCTCCACAAGGTGGCATCCTACCTGTGTCTGCTGCCAGATCTGCCTGAAGGGCAGGACACTACCTATGAGAATGAGTTTCTCCTTGAACTGCTGGTGACCCACCACGAGCGCCGAATTTCA
CAGATTGAACAGCTTAATCAGATGCCTCTTTATCCAACAGAGAAGATCATCTGGGATGAGAACATCGTCCCAACAGAATACTACTCAGGCGAAGGCTGTCTCGCACTGGCAAAGCTGAACCTCCAGTTTCTGACCCTCCACGATTACCTGCTGAGGAACTTCAACCTGTTCCGACTGGAG
TCCACCTACGAGATCAGGCAGGACATCGAAGACGTTGTGTTCCGCATGAAACCATGGCAGTCAGAGTATGGTGGTGTCGTGTTTGGGGGGTGGGCCAGGATGGCTCAGCACATTAGCTCTTTTTCCATCGTGGAGGTCGCCAAGCCTAACATCGGAGAGAGCTGGCCTGCCCGCGTACGA
GCTGATGTCACTGTTAACCTCAATGTCAAAGATCACATCAAGCATGAGTGGGAAGGGCTGCGAAAGCACGATGTTTGCTTTCTGATCACGGTGAGGCCCAACCTGGTCTATGGCACGCGCTTTGACCGCCGCCAGCCCTTCTTAGAGCAGACAGGTGTGGCGTACGTGAGAGGCTGCGAG
GTGCAGGGTATGCTAGATGAAAAAGGACGCGTCATTGAAGAAGATATAGGTCCTGAACCGAAGCCCAAGCTGAAAGGAGATAACAGAACATTCCGTGTGTGGCTGGACCCCAATCAGTATCAGCAGGACATGACCAGCAGTATTCAGAGTGGCACCGAAGACCCGTACGAGACGTTCAAC
ATCATCATGAGACGTAAACCCAAGGAGAACAATTTCAAGGCTGTGTTAGAGACTATCAGAAATCTGATGAACACCGAGTGTGTTGTCCCTGACTGGCTGCATGACATTATCCTCGGCTACGGTGACCCGGGTAGTGCCCACTACTCCAAAATGCCCAACCAGATCTCGACTTTGGACTTC
AACGACACCTTCCTGTCACTGGACCACCTGCGTTTATGTTTCCCAGATCACACCATTAAAGTCACAGAAGAAAACCCTGAACTGCAGGTGTCCCCTTTC---------AGGATCACTTTTCCAATCTCAAACAAAACGGAC------AAAGGAAAGAAGAGAAAGGCTGATGAT---GGA
GAT---TCAGCCAAAGACGAAGAGAAGACTTTGATTGTTGAGCCTTATGTCACCCCCAACCGTGGGCCTTATCCCTACAACCAGCCCAAACGGAACACAATTCAGTTTACCCCGACTCAGATTGAAGCCATCCGAGCCGGGATGCAGCCAGGACTGACCATGGTTGTTGGACCACCAGGG
ACAGGAAAGACAGACGTCGCAGTTCAGATCATCTCGAACGTCTATCACAATTTTCCCGAGCAAAGGACGCTCATAGTCACACACTCCAATCAGGCTCTCAACCAGCTGTTTGAGAAGATCATGGCTCTTGACATAGATGAGCGTCACCTCCTGCGTCTGGGCCACGGTGAAGAGGAGCTG
GAGACGGAGAAGGACTTCAGCAGATATGGAAGGGTGAACTACGTCCTGGCCAGAAGACTTGAGCTGCTCAAAGAGGTTGGGAGATTACAGGAGAGCTTGGATGTGCCAGGAGATGTTTCCTACACCTGTGAGACTGCTGGACACTTCTACCTCTACCAAGTCATATCTCGATGGGAAGAG
TATATGAGCAAAGTCCGGCCTAAACAAGGCAAGAAGGTGGAGGTCCAAGCTGTGGCTGAGCACTTTCCCTTCCACAAGTACTTCTCCAACGCCCCTCAGCCTGTCTTCAAGGGCCGATCATATGAAGAGGACATAGACATAGCAGAGGGCTGTTACCGCCACATTAAGAAAATATTCACC
CAGCTAGAGGAGTTCAGGGCCTTTGAGCTGCTGAGGAGCGGCCTTGACCGTTCCAAGTATCTCCTGGTGAAGGAAGCCAAAATCATCGCTATGACGTGCACACACGCTGCACTTAAACGTCACGACCTGGTGGAGCTGGCATTTAAGTACGACAACATCCTGATGGAAGAGGCCGCCCAG
ATTCTTGAGATCGAGACGTTCATTCCTCTGCTGCTCCAGAATCCACAGGACGGTTACAGCAGGCTGAAACGTTGGATCATGATCGGCGACCATCACCAGTTGCCGCCCGTTATCAAAAACATGGCCTTCCAGAAGTACTCCAACATGGAGCAGTCCCTGTTCACTCGGTTTGTTCGGCTG
GGAGTACCCACCGTTGACCTTGATGCACAGGGCCGTGCACGTGCAAGCTTGTGTAACCTGTATAACTGGCGCTACAAACAGCTGGGGAACCTGCCTCACGTGCAGGAACTGCCCGAGTTCCAGGTGCCCAATCCTGGTCTGACATTTGACTACCAGCTAATTAATGTGGAGGACTTTAAC
GGGGTGGGTGAATCCGAGCCCAACCCTTACTTCTACCAGAACCTGGGAGAAGCAGAGTACGCTGTAGCCTTGTTCATGTACATGCGTCTGTTGGGCTACCCTGCGGAGCGCATCAGCATCCTCACCACCTACAACGGACAGAAACATCTGATCAGAGACGTCCTCAACCAGCGTTGCGCT
GGCAACCCTGTGTTCGACATGCCCAACAAGGTCAGTACA---------------------------------------CTCAGCAGTGTGCAA---------------------------------------------------------------------------------------
------------------------------------------------------------------------------------------------------------------------------------------------------------------------------------
------------------------------------------------------------------------------------------------------------------------------------------------------------------------------------
------------------------------------------------------------------------------------------------------------------------------------------------------------------------------------
------------------------------------------------------------------------------------------------------------------------------------------------------------------------------------
------------------------------------------------------------------------------------------------------------------------------------------------------------------------------
>ENSDARP00000110866_DRER
ATGTCGGTCCTGCAGAAAGACTCAAGGCTGGTGAAAACCTCTGCGCCCTCAGTGTCTCAAATAAACGCGGAGTTTGTCACTCAGCTTTCAAACAAGTACTGGGCACCTCATGTCAAGAATAAATTACCGTTTGACTCTAAGATCATTGAAGAGGTTTACCAGAATGAGATCCTCAAATCA
AAATTTTCCATCAGAAAAATTATGCTTCTGGAGTTTAGTCAATATCTGGAGAACTTCCTGTGGCCGAACTACACGCCTGAAGCCTCCACTAACAGCTACATGATGTCCATCTGCTGCATCGTCAATGAGAAGTTTCGGGAAAACGTCCCCGCTTGGGAGGTGTTTAAGAAAGCGCCCACA
CACTTCCCTCACTTCTTCCAGCGGGTGATGGAGTTGTGTTTGTCCGGCGAACAGTTCGGCCTCTCTCTGAAGGAGCAAACGGTGCTTCTGCTCTTCCTGGACCACTGCTTCAACAGCCTGGAAGTGGATTTGATCCGTGAGCAGGTGCAGAAGCTTGTGTCTCTGCCCATGTGGATGTGT
CTGCTGCCGACGAGGCTTCAGCAGGAACTGAAGACAGTCCCTAAACTGCAGAAGTTCTGGAACCTCATTAAAAAGAACTATGAGAAGATGAACACACAGGATCAGGAGCAAGCAAAGAAAGAGCGCACCTTCCTCGCCTCCCTCATAAAAAAGTTCCTGGCAGTTCTCGATTCCATCTCT
GCATCAGGCAGCGTCTCCATGGAGAAGATTCACTACTGCGAGCGATTCATTGAGTTCATGATTGACCTGGAGGCTCTGCTCCCGACCCGCCGTTGGTTCAACACTGTGCTGGACGATGCTCATCTGATGGTCAAATGCCAGCTGTCTCACCTCACCGGCAGA---GAGAAAGAGGGTCAC
CTGTTCTGCCAGCTGCTGGACATGCTGAAGTTCTACACCGGCTTTGAGATCAGTGATCAGACTGGAAATGCTCTGACACAGAAAGAGATGACCACGCTGCACTATGACAGAATCACCTCTCTGCAGAGAGCAGCGTTTGCTCATTTCCCTGAGCTCAATGATTTCGCCCTGTCTAATGTG
GCGGCTGTGGACACGCGAGAGTCCCTCAACAAACACTTCGGTCATCTCAGTCCCAGTACCCTCCACCGAGTGTCAGCATACCTGTGTCTCCTGCCTGAGCTTCCTGATGGAGAGGAAACCACCTACCATAAAGAATTCCTGCTGGAGCTGCTGGTGTCCCATCACGAGAGACGAATCTCA
CAGATCGAGCAGCTCAACCAGATGCCTCTGTATCCCACCGAAAAGATCATCTGGGATGAGAACATCGTTCCCACCGAGTACTACTCAGGAGAAGGTTGTTTGGCTCTCCCGAAGCTGAATCTGCAGTTCCTGACCTTGCACGACTACCTTTTGAGAAACTTCAACCTGTTTCGACTGGAA
TCCACCTATGAAATCCGCCAGGATATCGAGGACGTTGTTTTACGGATGAAGCCATGGCAGTCGGAGTATGGTGGCGTGGTGTTTGGTGGATGGGCCAGAATGGCACAGACCATCGTCTCCTTCTCTATAGTGGAGGTGGCGAAGCCGAACATTGGAGAGAACTGGCCGGCTCGAGTGCGC
GCTGACGTCACCATTAACCTCAACATCCGAGACCACATCAAAAATGAGTGGGAGGGGCTGCGGAAGCACGATGTTTGCTTTCTGATCACGGTGCGACCCAACCTGCCCTACGGCACACGCTTCGACCGCCGGCAGCCGTTTGTGGATCAGGCCGGTCTGGTGTACGTGAGGGGCTGCGAG
GTGCAGGGCATGCTGGATGATCAAGGCCGTGTCATTGAGGAA------GGTCCTGATCCAAAGCCCAAATTGAGAGGTGACACCAGGACGTACCGAGTGTGGCTGGACTCGAACCAATACCAGCAGGACATGACCAACAGCATCCAGAGCGGAGCAGAAGATCCCTACGAGACCTTCAAC
GTCATCATGAGGCGCAAACCCAAAGAGAACAACTTCAAGGCTGTGCTGGAGACCATCCGTAACCTCATGAACACCGAGTGTGTGGTTCCCGACTGGCTTCACGACATCATCCTGGGTTATGGAGACCCTGGTAGTGCTCATTACTCAAAGATGCCCAATCAGATCTCCAGTCTGGACTTC
AACGACACCTTCCTGTCCATCCAGCACCTCAGATCCTGTTTCCCAGAGCACACGGTCAAGGTGACGGAGGAGGATCCCGCTAGACAGATGCCACCATTC---------AGAATCCACTTCCCT------------GTGCAGAGTGTGAAGGGTAAAAAGCGTAAAGCGGATGAGGAA---
---GCGGCTCCGGGTGAGGAAGAGCAGGTGTTGCTAGTGGAGCCTCACGTGACTCCAAACAGAGGCCCGTATCCGTACAACCAGCCCAAAAGAAACACCATCCAGTTCACACCAACGCAGATTGAAGCCATTCGTGCAGGGATGCAGCCAGGCCTTACCATGGTTGTTGGTCCTCCTGGC
ACTGGAAAAACAGATGTGGCTGTTCAGATCATCTCCAACCTGTACCACAACTTCCCTGAGCAGAGAACACTCATCGTCACACACTCCAATCAGGCTTTAAATCAGCTGTTTGAGAAGATTATGGCGCTAGACATCGATGAACGCCACCTTTTGCGTCTGGGTCACGGTGAGGAAGAACTG
GAGACGGAGAAAGATTTCAGCAGATATGGACGAGTCAACTATGTGCTGTCCAGACGTCTGGAGCTCCTGCAGGAGGTTGCGCGTCTGCAGGAGAGTTTAGATGTTCCCGGTGACGTCTCCTACACCTGTGAGACTGCAGGACACTTCTATCTCTACCAGATAATGTCTCGCTGGGAGGAA
TACATGAGTAAAGTGAAGCCGAAGCCTGGCCGAGAGGTGCCGACGGAGGACGTGGCGACACACTTTCCCTTCCACAAGTACTTCTCCAACGCTCCTCAGCCGGTGTTCAGAGGACAGTCCTTCCAGGAGGACATGGACATCGCTGAGGGATGCTACCGGCACATACGCAAGATCTTCACC
CAGCTGGAGGAGTTCAGGGCGTTTGAGCTGTTGCGCAGCGGATTGGACAGATCCAAATACCTGCTGGTTAAAGAAGCCAAGATCATCGCCATGACCTGCACACACGCGGCCCTCAAACGCCACGATCTGGTGGAGCTTGGCTTCAAGTATGATAATATCCTGATGGAGGAAGCAGCTCAA
ATCCTGGAGATTGAGACCTTCATCCCTCTGCTGCTGCAGAACCCAGAGGATGGCTACAGTCGGCTGAAGCGCTGGATTATGATTGGAGATCACCATCAGCTTCCTCCTGTCATTAAGAACATGGCCTTTCAGAAATACTCCAACATGGAGCAGTCGCTGTTCACTCGTTTTGTTCGTCTC
GGTGTCCCAACCGTGGACCTGGACGCGCAGGGCAGAGCGAGAGCCAGTCTGTGTAACCTGTACAACTGGCGCTATAAGCAGCTGGGGAATCTTCCTCACGTTCAGCTTCAGCCTGAGTTCCAGACGCCGAACCCCGGCTTCACCTTCGACTTCCAGCTCATTAACGTGGAGGATTTCAAC
GGCGTGGGCGAATCTGAGCCCAACCCATACTTCTATCAGAATCTGGCAGAGGCCGAGTATTCGGTGGCGCTGTACATGTACATGCGTCTGCTGGGATATCCTGCTGAGCGCATCAGCATCCTGACCACCTACAACGGCCAGAAGCATCTGATTCGAGACGTCATCCACCAGAGATGCGCC
AGTAACTCCTTCTTCGGGCAGCCCAGTAAAGTGACCACAGTCGACCGGTTCCAGGGTCAGCAGAACGACTACATCATCCTCTCACTCGTCCGCACTAAAGCTGTGGGACATCTGAGGGACGTGCGGCGTCTGGTTGTGGCCATGTCTCGCGCTAGGCTCGGCCTCTACATATTCGCTCGA
GTTTCTCTCTTCCAGAACTGCTATGAGCTGACGCCAGCCTTCAGCCAGCTGACCGCTCGCCCTCTGCATCTGCACATCCGGCCTCATGAATACTACACCTCTACCGAGGCTCGT------TCTGCCCAGCCGGATCAGGTGGTCAAGGACATGCCGGAGATGGCCAAAATTAGACTCAGC
ATCACCCCAGAGTGGATGAACACATCCCCAATGTTTAAG---------------------------------------------------------------------------------------------------------------------------------------CAGCAG
CAGCAGCGGCTCCTGGATCCTCCTCGTCAGGTGCTCAAACCACAGGGGAAGACAGCGGTGATGGAGCAGGAGGAGAAGAACACCACAGCGACAACAGAGGAGGAGAAGAACACCACAGCGACAACAGAGGAGGAGAAGAACACCACAGCGACAACAGAGGAGGAGAAGAACACCACAGCA
GCAAAGGAGGAG------------------AAGAGCACCACTGGGACAGAGGAGAAGATGATCACCACAGCAGCTGAAGAGGAGCAGAAGAACACCAAGGCTACAGAGGAGGAGCCGATGATCACAACAACAACAGAG------------GAGCAGCAGAAGATCTCCACAGCGACAGAG
---GAGGAGCCGATGATCGTCACGGAGGAGCAGGAGCAG------GAGCATGTGAAGATGCCTGAGCATCCGGGCCGAGACAGC---------------------------------------GACAGTGGAGAC---------AGCGAAGAGGACGAG---GACGAG------
>ENSGACP00000013858_GACU
---GCCACTATGGAGAAAGAAACCCCCGCTAAAAAGGCTGCAGCGCCTTCTGTGTCTCAGATCAACGCAGAATACGTCACACAGTTGGCGAATAAATATTGGGCTCCACATGCAACGAATAAACTAGCGTTTGACCCCAAGGTGATGGAAGATGTCTATGAGAAAGAGATTCTCAATTCC
AAATTTGCCATCAGAAAAATTATGCTGCTTGAGTTCAGCCAGTATCTTGAGAACTATCTGTGGGTGAACTACACTCCCAAGGTGTCCAGCAACGCCTACCTCATGTCCATTTGCTGCATCGTCAACGAGAAATTCCGAGAGAACGTCCCAGCTTGGGAGGTGTTCAAGAGGGAACCCAGT
CATTTCCCGTTCTTCTTTAAATGTATGATGGAAGCTGTACTGGCAGGGGAGGAATCTGGCCTCACTCTGAAGGAGCAAACTGTGCTGCTGGTCTTCTTGGATCACTGTTTCAACAGTCTGGAAGTAGATTTGATCAGAGAGCAGGTGCAGCAGCTCATCTCTTTGCCCATGTGGATGTGC
CTCCTTCCATCCAGACTCCAACAAGAGCTTAAGAAAGTTCCAAAGCTGCAGAAGTTCTGGAATCTAATCAAGAAGAAATGCGAGAAGATGGATACCGACGCAGCCGAGCAGGCAAATAAGGAGAGGGTCTTCCTCTCGGCTCTCATTAAAAAGTTTCTTGGCGTTCTCGTGTCAATTCCG
CCATCAGGGCCCGTATCCATGGACAAAGTGCATTACTGCGAGAGATTCATTGAACTCGTGATTGATTTGGAGGCCCTGCTGCCCACCAGGCGATGGTTCAATACAGTGTTGGATGACTCTCACTTGGTGGTCAGCTGCCACCTCTCCAGCCTGACCCACAGA---GAGAAGGAGGGACAC
CTCTTCTGCCAGTTGCTGGACATGTTGAAGTTCTACACTGGTTTTGAGATCAATGACCAGACTGGAAACGCCCTGACGGGCAAAGAGATGACCACTTTGCACTACGACAAAATCCTCTCCTTACAGAGGGCGGCTTTTGCTCATTTTCCAGAGTTGCAGGACTTTGCTCTGGCCAACGTA
GCTGCAGTCGACACTCGGGAATCCTTGACCAAACACTTTGGGCATCTGAGTCCCAATACGCTCCACCGGGTGGCCTCGTATCTGTGTCTGCTGCCAGAGCTGCCTGAAGGGCAAGACACCACCAAGGACAAGGAGGTGCTCCTTGAACTGCTGGTGTCCCGTCATGAGCGGAGAATCTCT
CAGATTGAGCAACTCAACCAGATGCCTCTTTATCCAACAGAGAAGATAATCTGGGATGAGAACATTGTCCCAACGGAGTACTACTCGGGCGAAGGCTGTCTGGCACTACCTAAACTGAATCTCCAGTTCCTAACCCTCCACGACTACCTGTTGAGGAACTTTAACCTCTTTCGTCTGGAG
TCCACCTATGAGATCAGACAGGACATAGAGGATGTGGTGTGGCGTATGAAACCCTGGCAGTCGGAGTACGGCGGAGCGGTGTTTGGGGGCTGGGCCAGGATGGCTCAGACCATCAGCTCTTTCTCCATAGTAGAGGTTGCCAAGCCCAATATTGGGGAGAGCTGGCCCGCCCGTGTGCGA
GCTGATGTCACCGTGAACCTCAATGTGCAAGATCATATCAAGCACGAGTGGGAAGGGCTGCGGAAGCATGATGTTTGCTTTCTGATCACGGTGCGGCCCAACCTGCTCTACGGCACGCGCTTCGACCGGCGCCAGTCCTTTGTGGAGCAGACTGGCCTGGGATACGTGAGAGGCTGCGAG
GTGCAGGGTATGCTGGATGACAAGGGACGCGTCATTGAAGAA------GGACCTGACCCAAAGCCTAAGCTGAGAGGAGATGCCAGAACATTCCGTGTATGGCTGGACCCAAACCAGTATCAACAGGACATGACCAGCAGCATTCAGAGTGGAACCGAAGACCCGTATGAGACGTTCAAC
ATCATCATGAGACGCAAACCCAAGGAGAACAACTTCAAGGCCGTCTTGGAGACCATCAGAAACTTGATGAACACGGAGTGCGTCGTCCCCGACTGGCTTCACGACATCATCTTGGGCTACGGTGACCCGGGGAGTGCCCACTACTCCAAAATGCCCAATCAGATTTCCACGTTGGACTTC
AATGACACCTTTCTGTCCCTGGACCATTTACATTCGTGTTTCCCCGGTTATACCATAAAGGTCACAGAGGAGGACCCTGAACTGCAAGTCTCCCCTTTC---------AGAATCAAGTTTCCAATCTCAAACAAAGCAGGT------AAAGGGAAGAAGAAAAAGTCTGACGAAGAA---
---GTGGAAAACGAAAAGGAGGACCTGTCCTTGATCGTTGAGCCCTACGTCCCCCCCAACCGTGGGCCATATCCCTACAACCAGCCCAAACGGAACACAATTCAGTTCACTCCTACTCAGATTGAAGCCATTCGAGCCGGGATGCAACCTGGACTCACGATGGTTGTTGGGCCACCAGGT
ACCGGAAAGACTGATGTTGCTGTTCAGATCATCTCAAATCTCTATCACAACTTTCCTGAGCAAAGGACCCTCATCGTCACCCACTCAAACCAGGCTTTAAACCAGCTGTTTGAAAAGATCATGGCCCTGGACATCGACGAGCGCCACCTCCTGCGTCTCGGCCACGGAGAAGAGGAGTTG
GAGACTGAGAAGGACTTCAGCAGGTATGGGAGAGTAAACTATGTCCTAGCAAGAAGACTTGAGCTCCTCAGAGAAGTGGGGAGGTTACAGGAGAGCTTGGACGTCCCGGGCGATGTTTCGTACACCTGTGAGACTGCTGGACACTTCTACCTGTATCAGGTGATATCTCGCTGGGAGGAG
TACATGAGCAAAGTCAGACCGAAACAGGGAAAGCAAGTGGAGGTTGAAGCTGTGGCTTCACACTTCCCCTTCCACAAGTACTTCTCCAACGCCCCCCAGCCGGTGTTCAAGGGCCGGTCATATGAAGAGGACATGGACATCGCAGAGGGCTGCTACCGCCACATCAAGAAGATTTTTACC
CAGCTGGAGGAGTTTAGGGCCTTTGAGCTGCTCAGAAGTGGACTGGACCGCTCTAAGTATCTGCTTGTGAAGGAAGCCAAAATCATCGCCATGACCTGCACACATGCTGCTCTCAAACGACATGACCTGGTGGAGTTGGGATTTAAGTATGACAACATCCTGATGGAAGAATCTGCTCAG
ATTCTGGAGATTGAGACCTTCATCCCCCTCCTGCTACAGAACCCAGAGGATGGCTACAGCAGGCTGAAACGTTGGATCATGATTGGAGACCACCACCAGTTGCCGCCTGTTATCAAGAACATGGCCTTCCAGAAGTACTCCAACATGGAGCAATCTCTCTTTACCCGATTTGTACGCCTC
GGAGTGCCCACTATCGATCTGGATGCACAGGGCCGCGCTCGTGCAAGCTTATGTAACCTGTACAACTGGCGCTACAAACACCTGGGGAACTTGCCTCATGTGCAGCAAATGCCTGAGTTCCAGGTGCCCAACCCTGGCCTGACATTCGACTTCCAGCTGGTCAACGTGGAGGACTTCAAC
GGGGTGGGAGAATCTGAGCCCAACCCATACTTCTACCAGAACCTGGCGGAGGCGGAGTATTCTGTGGCTTTGTTCATGTACATGCGTCTGCTGGGCTACCCAGCCGACCGCATCAGCATCCTGACCACCTACAATGGACAAAAGCACCTGATCAGAGACGTCATCAACCAGCGCTGTGCG
GGAAACCCCTTCTTCAGCCAGCCGAACAAGGTGACGACGGTGGACCGGTTCCAGGGTCAGCAGAACGACTACATCATCCTCTCACTGGTCCGCACTAAAGCCGTGGGACACCTGAGGGATGTGAGGCGCCTGGTGGTGGCGATGTCGAGAGCAAGACTGGGTCTCTACATCTTTGCGCGG
GTTTCGTTGTTCCAAAACTGCTTCGAATTGACCCCCGTCTTCAGCCAGCTCACTGCCAGAGCCATGAAGCTGCACATCCGGCCACACGAGTACTACAGCCAGGAGCAACCCAGAGATGCTTCTGGACAGCCCGACCAAATTATCCAGAGCATGCCGGAGATGACCAACCTGGTGTATAAC
ATGTACATGCACATGATCCAGACTTCACAGAAGTACAGA---------------------------------------------------------------------------------------------------------------------------------------GAGCAA
CAGCAAAAGCTGGCGCTGCCTCCGCAGCAA---------------------------------------------------------------------------------------------ACCGAGGCCGATGCC------------------GCG------------------GCC
GAGAAAGAGCCGGTCGGCTCTGGGGAACAACGG------------------------------------------------------------------------GAGGAAACCCCCATGGAGCAGGAAACCCCCGAAGGGGAGCCA------AAGCCAAACGCGGAGGACACCAGCGAG
---AAAGAG---------------TCGAAGCAAGACGCAGTGGGC---CACGCTAAGATGCCGGAGCACCCCGGCAGAGACAGC---------------------------------------GACAGCGACGACGACGCGGAGGAAAGTGGACAGGAGCAGAAGCAGGAGAGT
>ENSXMAP00000009634_XMAC
ATGGCCACCACGGAGAAAGAGAGTCCAGCTAAAAAGGTTGCAGCGCCTTCAGTGTCCCAAATAAATGCGGAATATGTCACGCAGCTGGCTAATAAATATTGGGCTCCCCATGTAAAGGAAAAGCTGCCTTTTGACCCTCAGNTGATGGAAGATGTCTATGAAAAAGAGATTTTATCATCA
AAATTCGCCATCAGAAAAATTATGCTACTTGAATTCAGTCAATACCTTGAAAATTATCTGTGGGTGAATTACACACCTGAGGTCTCCAGCAAAGCCTTTATCATGTCCATTTGTTGCATCGTCAATGAGAAGTTCAGAGAAAACGTTCCAGCTTGGGAGGTGTTCAAAAAGGAGCCCACA
CACTTCCCGTTTTTCTTCAAACGTGTGATGGAAGCTGTGCTGGCAGGCGAGGAGGCTGGTCTCACCTTAAAGGAGCAAACCATACTTCTGGTCTTCCTGGACCACTGCTTCAACAGTTTGGAGGTGGATCTGATCAGAGAACAGGTGCAGCAGCTCATATCTCTGCCTATGTGGATGTGC
CTCCTACCAGTAAGATTAAAA---------------------------TCAAAGTTTTGGAATCTAATCAAGAAAAAATTTGATAAGATGGATGCCGAAGCAGTGGAGCAAGCAACCAAGGAAAGGACTTTCCTTTCGTCTCTCATTAAAAAGTTTCGGGTCATTCTGATGTCAGTTCCA
GCTGAGGGGCCTGTTCCCATGGAAAAAGTGCATTACTGCGAAAGATTCATTGAGCTGCTGATTGATTTAGAGGCGCTCCTTCCTACACGGCGTTGGTTCAATACTGTGCTGGACAACTCCCACTTGCTGGTCAACTGCCAGCTTTCTGGTCTCACCAAAAGA---GAGAAGGAAGGACAC
CTTTTCTGTCAGCTTCTTGACATGCTGAAATTCTACACTGGCTTTGAGATCAATGACCAGACAGGAAATGCTTTGACTGAGAAAGAGATGACCACTCTGCACTATGACAGAATCACTTCACTCCAGAGAGCTGCCTTTGCTCATTTCCCAGAGTTGCATGACTTTGCATTGTCCAATGTT
GCTGCTGTGGACACGAGAGAGTCTTTGACCAAACTCTTTGGGCATCTCAGTCCCAACATGCTCCACCGGGTGGCCTCATACCTGTGTCTGCTGCCTGAGCTGCCTGAAGGCCAAGACACAACCATTGAGAAAGAATTTCTCCTCGAGATGATGGTGTCTCGCCATGAGCGCAGAATCTCT
CAGATTGAGCAGTTGAACCAGATGCCCCTTTATCCAACAGAGAAGATAATCTGGGATGAAAACATCGTCCCAACGGAGTATTACTCAGGCGAAGGTTGCTTGGCGCTACCAAAGCTGAATCTCCAGTTCCTGACGCTTCACGACTACCTTTTGAGGAACTTTAACCTCTTTCGTCTGGAG
TCCACATATGAGATCAGACAGGACATTGAAGATGTGGTGTGGAGAATGAAACCATGGCAATCAGAATATGGCGGGGTGGTGTTTGGAGGCTGGGCTCGGATGGCTCAGACTATCACTACTTTTTCCATCGTTGAAGTTGCGAAGCCCAACATCGGAGAGAGCTGGCCTGCTCGTGTACGG
GCTGACGTCACAGTTAACCTCAATGTCCAAGATCACATCAAACAAGAATGGGAAGGTCTGCGAAAGCACGATGTTTGCTTTCTGATCACAGTGCGCCCCATGTTGCTCTACGGCACTCGCTTCGACCGACGTCAGCCCTTTTTGGACCAGACCGGCCTGGTGTACGTGAGAGGCTGCGAG
GTCCAGGGTATGCTGGATGAAAAGGGCCGTGTTATTGAAGAA------GGACCTGATCCCAAACCCAAGCTACGTGGGGACACCAGAACTTTTCGTGTTTGGCTCGATCCGAACCAGTATCAGCAGGACATGACCAGCAGCATTCAGAATGGAACTGAAGATCCATATGAGACCTTCAAC
ATCATCATGAGACGCAAACCCAAAGAGAACAATTTCAAGGCGGTGCTGGAGACAATCAGGCACCTGATGAACACAGAATGTGTTGTGCCTGACTGGCTTCATGACATTATCCTTGGCTACGGTGACCCAGGCAGTGCCCACTATTCCAAGATGCCCAATCAGATCTCCACATTGGACTTC
AACGACACCTTCCTGTCTCTGGACCACTTACGGTCATGTTTTCCTGGCTACACCATAAAGGTTGTGGAGGAGAATCCTGAACTCCAAGTTCCTCCTTTC---------AGAATCAAGTTTCCCATCTCTACCACAAAAGAC------AAAGGAAAGAAGAGAAAGGCTGATGAAGAA---
---GAGAAGGACAGCGAGGAAGATAAAACCCTAAATGTGGAACCATATGTCGCCCCCAACCGTGGGCCATATCCTTACAACCAGCCCAAAAGGAATACGATTCAGTTCACACCTACTCAGATTGAAGCCATTCGAGCCGGGATGCAGCCAGGACTAACAATGGTTGTGGGACCGCCAGGC
ACTGGAAAGACTGATGTGGCTGTTCAGATCATCTCAAACCTCTATCACAATTTTCCTGAGCAAAGGACTCTCATAGTGACTCACTCTAATCAGGCTTTGAACCAGCTCTTTGAAAAGATTATGGCTCTAGACATTGATGAGCGTCACCTTCTGCGTCTGGGCCACGGAGAGGAGGAACTG
GAAACAGAGAAAGACTTTAGCAGATATGGCAGAGTGAACTATGTCCTTGCTAGAAGACTGGAGCTTCTCAGAGAGGTGGGAAGATTACAGGAGAGCTTGGACGTCCCAGGAGACGTGTCATACACCTGTGAGACTGCAGGGCACTTCTACCTCTATCAGGTGATATCACGCTGGGAGCAG
TACATGAGCAAAGTCAAACCTAAACAGGGCAAGAAGGTGGAGGTGGAGACTGTTGCTGCACACTTTCCCTTCCACAAGTACTTTTCCAACGCCCCGCAGCCTGTATTCATGGGCCGATCGTACGAGGAGGACATGGACATTGCGGAGGGCTGCTATCGCCACATCAAGAAAATATTTACC
CAGCTGGAGGAGTTCAGGGCCTTTGAGCTGCTGAGGAGTGGACTGGACCGCTCCAAGTATCTCCTGGTGAAGGAAGCTAAAATCATCGCCATGACCTGCACACACGCTGCACTCAAACGTCATGACCTGGTGGAGCTAGGATTTAAGTACGACAACATCCTGATGGAGGAGTCTGCACAG
ATTCTTGAGATTGAGACATTCATCCCTCTGCTGTTGCAGAACCCACAGGATGGCTACAGCAGGCTGAAGCGTTGGATCATGATCGGAGACCACCACCAGCTGCCCCCAGTAATCAAGAACATGGCATTCCAGAAGTACTCCAACATGGAGCAGTCTCTGTTCACCAGATTTGTACGGTTG
GGGGTTCCTACCGTAGATTTGGATGCACAGGGCCGTGCGCGTGCAAGCCTTTGTAATCTTTACAATTGGCGCTATAAACACCTTGGAAACCTGCCTCACGTTCAGCAGCTTCCTGAGTTCCAGGTACCCAACCCTGGCTTGACCTTTGACTTCCAGCTGATTAATGTGGAGGACTTTAAT
GGGGTGGGAGAATCTGAACCCAACCCTTACTTTTACCAGAACCTGGCTGAGGCGGAGTACTCTGTTGCTCTCTTTATGTACATGAGGCTGTTGGGCTACCCATCGGAGCGAATCAGCATCCTCACTACCTACAATGGACAAAAGCACCTGATCAGAGATGTTATTAACCAACGATGTGCT
GGAAACCCTTACTTTGGGCAGCCTCACAAGATTACAACAGTGGACAGGTTCCAGGGTCAGCAGAATGACTACATCATCCTCTCGCTGGTCCGTACCAAAGCTGTGGGACACCTAAGGGATGTGAGGCGTCTTGTGGTCGCCATGTCAAGAGCCAGATTGGGTCTGTACATCTTTGCTCGG
GTGTCACTGTTCGAGAACTGCTTCGAGCTGACTCCCGCCTTCAAGCAACTGACTGCCAGACCACTGCAGCTACACATCAGACCGCACGAGTACTACAGCCAGGAACAGCCTAGGGATGAG------CAGCCCGACCGGATCATCAAGGACATGCCAGAGATGACAAACTTTGTGTACAAC
ATGTACATGCACATGATCCAGACCTCCCAGAAGTACAGACAGGACCATTATCTTAGAATGTGTAAAAAAAAAACAATTGTAACCACTTCTAACACTACTATTCTAAAAAATGTCCAGTCAAGAAATAAATGGTATTTATATTCATACAAATCCTTGTGTTTTTATCTTTCTCAGCAGCAA
CAGCAGAAACTGGCTTTGCCTCCACAACAA---------------------------------------------------------------------------------------------TCTCAGGAGGACGCT------------------GCAGTCGAGACAAAGCAGGGTAGC
TCCGCAGAACCA------------------CAG------------------------------------------------------------------------CCAGAAACTCCCATGGAGCAGGAAACCCCA---GGAGCTGCGAACCCTGAGCCAAACGCAGAGAAGACCACAGAG
---GAAGAG---------------GGGGACCAGGAAACAGTCGAC---CACACGAAGATGCCAGAGCATCCAGGCAGAGACAGC---------------------------------------GACAGTGAGGAG---------GAGGAGGATGACGAA---GAGCAG------
