# Supplementary material for: Global expression pattern of genes containing positively selected sites in European anchovy (Engraulis encrasicolus L.) may shed light on teleost reproduction
Source: PLoS One. 2023 Aug 11;18(8):e0289940. doi: 10.1371/journal.pone.0289940 (PMC10420382; doi:10.1371/journal.pone.0289940)
Supplement: S1 File — (ZIP) [file pone.0289940.s008.zip › alignments/anchovy.27151_ANCH.fas]

>ENSONIP00000017846_ONIL
---------------ATGGAGGACGGTAGAGAAGCTTCCACGAATTCACTTTTGAAGGATGAGTGCTATGCTGATTTCCTAGAAAAGGACTTTGATGTGAAGACATACACCGCTCAGGCCATTCACCATGCTGTAATCGCTGAACAGCTGGCCAAGCTGGCACAAGGCATCAGTCAGCTG
GACAAGGAGCTACACACCCAGGTTGTGGCCAGACATGAAGACTTACTTGCTCAGGCTACTGGGATAGAGTCTCTGGAAGGCGTCCTTCAGATGATGCAGACAAGGATTAGTGCTCTACAGGCAGCTGTTGACAGGATAAGGACAAAGATTGTTGAGCCATACAACAAGATTGTGGCCAGG
ATCACTCAGCTCGCCAGGCTGCAGGGTGCCTGTGACCTTCTGCGGAGGATCATTCGCATCTTGTACCTGAGCAAGAGGCTTCAGGGACAGCTGCAAGGAGGCAGCAGGGAGATCACCAAGGCGGCTCAGAGCCTTAACGAGCTTGACTATCTATCACAGGGTGTGGATCTGAGTGGCATC
GAGGTGATCGAGAACGACTTGCTGTTGATCAGCAGAGCCAGGCTCGAGGTGGAGAACCAGGCCAAGCGGTTGCTGGAGCAAGGAATGGAAATCCAGAATCCAACCCAGGTTGGCACAGCCCTTCAGGTTTTCTATAATCTGGGTAATCTCCGAGAGACCATCAGCCATGTGGTTGGGGGT
TACCACACCACCATACAGGACAAC------------ATCACTAGTGCACTTGACATCAAAGGCCTGACACAGCCAGCTCACCCCAGAGGCGCTCCTGGCAGAGCAGTGCTACCAACACCAGGCAACACAGCAGCTTTCCGTGCTGGTCTGTGGACCAACCTGGAGAAACTAATGGACCAG
ATATGTGCTGCATCCAGACAA------GTGCAGCACCTGCAGAAGGTTCTGATGAAGAAGAGAGACCCCGTCACTCACGTGTGCTTCATTGATGAGATCATCAAGGATGGTCAGCCTGATATCCTCTACACCTTCTGGAACAATATAACTACGACGCTCAGTGAAGAGTTTCATAAAGCG
ACTGAAGCCTCGTCGTTCTTGAAGCAGGCATTTGAAGGGGAGTATCCCAAACTCCTGCGACTCTACAATGAGTTATGGCGCCGACTGCAGCAGTACAGCACCAGTCTGCAAGGAGCGTTAACCAGCAGTGGTGGGATGGACGCGTCTCTGGAT---ATCTCCACAGTAGAGACAGACAAC
CAGGACCTGTTTACACACGGGAAACAAGACTACAACCCAGAGAAGGCTCTGAAGGACTCTCTGCAGCCGTACGAGGCAGCCTACCTGTCCAGGTCTCTCTCTCGCCTCTTTGATCCCATCAACTTGGTATTTCCCATGGGGGGACGCAACCTGCCTTCCAACGATGAGCTAGACAGCATC
ATCAAGACCATCAACAGTGAGCTGAATGTCGCCTCGGTGGATCCGAGCCTCTCTCTGGCTGTGGCCAAGAACGCTGCCAAGACGGTCCAGCTCTTCTGTGTCAAGTCTGAACAGCTGTTGTGCACTCAGGGTGATGCCAGCCAAGTGATTGGTCCATTAACAGAGGGCCAGCGGAGGAAT
GTTGCTGTAGTAAACACTCTATACCGCCTGCAGCAAGCTGTCACCAAGATTATTTCAGGTTTGGGATCATGTCCACAAGCTGCTGCAGAGTCCCTCGCTGCTTCTTTGGAGGGAGTTCAGGCATTGATGAGAAGTGCGGTGCATCCTCTCCTGCAGTCAGTCACCGACTCCATAGAGGCC
ATCATTATCACCTTACACCAAGAAGACTTCTCAGGGCCTCTGTCCAGCCCCGACAGACCCGATATTCCTTGCTCCCTGTACATGAAGGAGCTGCAGGGTTTTATCTCCCGAGTCATGGCAGACTATTTCAGGCACTTCCAGTGT------------------------------------
------------------------GTGGACTTCATATTCGAGAGCACAGAGTCGATCGCCCAGAGAGCCATCGAGCTGTTCATCCGCCACGCCAGCCTGCTGCGTCCGCTGGGG------GAGGGGGGCAAGATGAGACTGGCTGCTGACTTTGCACAGATGGAGATGGCTGTGGCTCCT
CTGTGCAGACGAGTGTCTGATTTAGGAAAACCCTACAGGATGCTGCGCTGCTTCAGGTGTGTTGGCTTCAATAGTTGTCACAGTTATGCTGGGCAGACACTGTGCGATTTTTTTTTT---------------------------------------------------------------
------TTTTTTTTTTCAGTCGCG---------TTATTCAGCTTCAGCTCAAACTGCATGATTGACTCGCAGAGGCCACATCGAAAAAGAGCAGAGTGGTCCATCGCCAGGTACTCACAGTGGCTGGATGATCATCCCTCTGAGAGAGACAGGCTCAGCCTCATCAGGGGCGCTCTGGAG
GCCTACGTGCAGTCAGTCAGGGCTCGGCAGGGGAAGGAGTTCGCCCCCATCTATCCCATCATGCTCCAGCTGTTACAGAGGGCTACCAGCACC------------------
>ENSTNIP00000010049_TNIG
------------------------------------------------------------GAGTGCTACAGTGATTTTGTGTCAGAGAACTTTGACGTAAAGACATATACCGCGCAGGCGATCCACCATGCTGTCATTGCAGAGCAGCTTGCAAAGCTGGCTCAGGGCATCAGTCAGCTG
GACAAGGAGCTGCACAGCCAGGTTGTGGCTCGGCATGAAGACCTCCTCTCTCAGGCTACTGGGATAGAGTCTCTGGAAGGGGTCCTTCAGATGATGCAGACCAGGATCAGTGCTCTGCAAGCTGCAGTGGACAGGATACGGAATAAGATCGTTGATCCATATAACAAGATAGTAGCCAGG
ATCACTCAGCTGGACCGACTCCAGGGGGCCTGTGACCTGCTGCGCAGGATCATTCGGATCTTGTACTTGAGCAAGAGGCTGCAGGGTCAGCTGCAGGGGGGCAGCAGGGAGATCACCAAAGCCGCTCAGAGCCTCAGCGAGCTCGACTATCTGTCACAAGGTGTGGATCTGAGCGGCATC
GAGGTGATTGAAAACGATTTGCTGCTCATCAGCAGAGCCAGACTGGAGGTGGAGAATCAGGCCAAGAGGCTCCTGGAGCAGGGCATGGAGATCCAGAATCCCACTCAGGTGGGCACGGCCCTGCAGGTCTTCTACAACCTGGGAATCCTGAGAGAAACTATCAGCGGCGTGGTGGGCGGT
TACCGGAGCGCCATCCAGGACAAC------------ATCAGCAAAGCTCTGGACATCAAGGGACTGACTCAGCCCGCCAACCCCAAAGGAGCTCCAGGCAGAGCTGTGCTGCCGACGCCCGGCAACATGGCAGCGTTCCGAGCCGCCCTCTGGACCAACCTGGAGAAGCTGATGGACCAG
ATCTGCGCTGCCTGCAGACAG------GTGCAACATCTGCAGAAGGTCTTGACGAAGAAGAGGGATCCTGTCACTCATGTCTGCTTCATCGATGACATCATCAAGGATGGTCAGCCTGACATCCTCTACACCTTCTGGACGGATGTGACCAGTACTCTTGGTGAGGAGTTTCACAGAGCT
ACCGAAGCTTCGTCCTTCCTGAAACAGGCTTTCGAAGGAGAGTATCCCAAACTGCTACGCCTGTACAACGAGCTGTGGCGGCGGCTGCAGCAGTACAGCGCCAGCCTGCAGGGGGCGCTGTCGGGCACGGCGGGGTCAGACTCATCTGTCGAC---ATCAGCGGGACAGAAACGGACAGT
CAGGACCTCTTCACCCATGGCCAACAGGACTACAATCCAGAGAAGGCCCTGAAAGACTCGCTGCAGCCCTACGAGGCCGCCTACCTGTCCAAGTCCCTGTCCCGCTTGTTTGACCCCATCAACCTGGTGTTCCCTCTGGGCGGCCACAACCCCCCGTCCAACGACGAGTTGGACGGCATC
ATCAAGACCATCAGCAGTGAGCTGAACGTTGCGTCGGTAGATCCCAACCTGGCTCTGGCTGTGGCAAAGAACACCGCAAAGACGGTCCAGCTCTTCTGCGTCAAGTCGGAACAGCTGCTGTGCACCCAGGGTGACGCCAGCCAGGTCATCGGCCCGCTGACCGAGGGCCAGAGGAGGAAC
GTGGCTGTAGTCAACTCCCTCTACCGGCTGCAGCAGGCCGTTACCAAGATGGTTTCAGGATCGGGCACGTGTCCAGCGGCCGCTGCAGACGTTCTCTCCTCTTCTCTGGAGGGCCTTCAGGCCCTCATGAGCTCCTCCGTCCAGCCTCTGCTGCAGTCGGTCAGCGACTCCATCGAGGCC
ATCATCATCACGCTGCACCAAGAGGACTTTTCGGGGCCTGTTTCCAGCCCTGATAAACCAGATGTCCCGTGTTCCCTGTACATGAAGGAGCTGCAAGGCTTCATCTCCAGGGTGATGTCTGATTACTTCCGTCACTTCCAGTGC------------------------------------
------------------------ACGGACTTCATCTTCGACAACACCGAGAGGATCGCGCAGAGGGCCGTCGAGCTGTTTGTGCGCCACAGCAGCATCCTGCGACCGCTGGGG------GAGGGCGGCAAGATGAGGCTCGCCGCTGACTTCGCACAGATGGAGATGGCCGTGGCCCCT
CTGTGCAGGAGAGTGTCCGATCTGGGCAAACCGTACCGAATGCTGCGCTCCTTCAGG------------------------------------------------CCTTTCCTGTTTCAGACCAGTGAGCTGATTGTCAACAATCCAGCCGTTGGAGACGTGATCCCCTACAGCACGCTA
CTGCACTTCCTGTTCACCAGAGCGCCGCCAGAGCTGCGCTCG---------------------------------CCGCAC---CAGAGAGCAGAGTGGTCCATCGCCCGGTACTCACAGTGGCTGGACGACCATCCGTCTGAGAGGGACCGACTCTCTCTGCTCAGGGGCGCTCTGGAG
GCTTACGTGCAGTCCGTGCGAGCTCGCCAGGGGAAAGAATTCGCTCCCATCTATCCCATCATGCTGCAGCTCCTGCAGCGGGCCAGCAGCGTGTCCCAGGAGGTCCGATCC
>anchovy.27151_ANCH
AGTGCCAAACATGAAGCGGAAGCTTCAGGAGAGTCAGCAGTGAAAACACTTCTAAGTGATGAGTGCTATACAGATTTTCTGAAGGATGATTTTGATGTGAAGACGTACACAGCTCAGGCCATCCACCATGCAATTATTGCCGAACAACTGGCCAAACTGGCTGAGGGGATCAGTCAACTG
GACAAGGAGTTACACTGTCAAGTGGTCGCCAGACATGAAGATCTTTTGGCTCAGGCCACAGGCATTGAATCACTGGAAGGTGTCCTGCAAATGATGCAGACCAGGATCGCTGCCTTGCAAAGTGCTGTGGACAGGATACGGACCAAAATCGTGGACCCCTATAACAAGATAGTGGCCCGC
ACAGCCCAGCTGGCAAGATTGCAGGTGGCGTGTGACCTGCTGCGTCGCATCATCCGTATCCTGTACCTCAGCAAGCGGCTGCAGGGACAACTGCAGGGGGGCAGCCGGGAGATCACCAAGGCGGCGCAGAGCCTCAACGAGCTGGACTACTTGTCCCAGGGTGTGGACCTCTCTGGCATT
GATGTGATTGAGAATGATCTGATGTTCATCAGCCGAGCTCGTCTGGAGGTGGAGAACCAGGCCAAGAGACTTCTGGAGCAGGGCATGGAGATCCAGAACCCCACGCAGGTGGGAACGGCGCTGCAGGTGTTCTACAACCTGGGCAGCCTGAGGGAGACCATCGGCGGGGTGGTGGACGGG
TACCGGGCTTCAGTCAAGGACAAC------------GTCCGCACCGCTCTGGACATCAAGGTCCTCACTCAGCCAACCACCACCAGAGGTGCTCCAGGCAGGGCCATCATGCCAACCCCAGGCAACACTGCTGCCTTCAGGGCCTCACTCTGGACCAACCTGGAGAAACTCATGGACCAG
ATCTGTGCCGCCTGCGGACAG------GTTCAGCATCTGCAGAAGGTCTTGACCAAGAAGAGAGATCCTGTCACTCACGTCTGCTTCATCGATGAGATCATCAAGGATGGCCAGCCTGACATCCTGTACACCTTCTGGAACTCTGTCACCGAAACACTGTCTATGGAATTCAAGAGAGCA
ACTGGTGACTCCACCTTCCTGAAGCAGGCGCTGGAGGGCGAGTACCCTAAGCTGCTGCGGCTCTACAACGAGCTGTGGAAGCGACTGCAGCAGTACAGCACCAGCATCCAGGGGGCGCTAGCGTCCTCCGCACAGCAAGAGATGCCCGTGGAGGTGATGCCCACCACCGAAGCAGAGGCG
CAGGACCTCTTCACACAGACCAAGAAGGACTATGACCCAGAGAAGGCTTTGAAGGACTCCCTGCAGCCATACGAAGCAGCCTACCTCTCCAAGTCCCTGTCGCGCCTCTTCGACCCCATCAACCTGGTGTTTCCCCAGGGAGGACGCAACCCCCCCTCCAACGACGAGCTGGACAGCATC
ATCAAGACCATCGGCAGTGAGCTGAACGTGGCCTCGGTGGACCCCAGTCTGACGGTGGCGGTGGCCAAGAACGCGGCCAAGACGGTGCAGCTCTACTGTGTCAAGTCGGAGCAGCTGCTGTGTACCCAGGGGGATGCGAGCCAGGTGATTGGTCCACTGACTGAAGGCCAGAGGAGGAAT
GTGGGCGTGGTCAACTCCCTGTTTCGCCTTTCGCAGGCCGTGGCCAAGGTAATATCCAGCCAAACTGCTTTCCCACCAGCTGCAGAACAGGCACTCACAGCTTCTATTGAGGGTGTGCAGGCGTTGATGGTGAATGCTGTGCAACCGCTGCTGCTGTCTGTGAGTGACTCCATAGAAGCC
ATTCTCATCACCATGCACCAGGAGGACTTCTCAGGGCCTCTGTCCACTCCCGGTCGTCCTGACGTGCCGTGCTCCCTCTACATGAAGGAGCTGCAGGGCTTCGTTTCGCGCTGCATGGGCGACTACCTGCGGTCCTTCCAGTGC------------------------------------
------------------------CTGGACTTCGTCTATGACAACACGGAGAACATCGCCCGGCGCGCCATACACCTCTTTGTACGCAACGCCAGCCTGCTGAGACCACTGGGG------GAGGGGGGCAAGATGAGGCTGGCAGCCGACTTCGCCCAGATGGAGCTGGCGGTGGCCCCT
CTGTGTAGGCGTGTGTCCGACCTGGGCAAGCCATACCGGCTGCTACGATCCTTCAGG------------------------------------------------CCCCTGCTGTTCCAGACCAATGAGCTGATTGGCAGCAGCCAGGCCCTGGGTGACGTCATCCCCTACAGCATCATA
CTGCACTTCCTCTTCACGCGCGCGCCCCCAGAACTCAAGTCA---------------------------------CCACAT---CAGAGAGCCGAGTGGTCCATCGCCCGCTACTCCCAGTGGCTAGACGACCACCCCTCAGAGAAGGACCGCCTCACCCTCATCAGGGGTGCCCTGGAG
GCCTATGTGCAGTCGGTGAAGGCGCGGCAGGGGAAGGAGTTTGCCCCCGTGTATCCCATCATGCTACAGCTGCTCCAGAGGGCCACCAGTGGCGTC---------------
>ENSTRUP00000025315_TRUB
---------------ATGGAGGACGCGACAGAATCTTCCACGAATTCACTTTTGAAAGACGACTGCTACAGGGATTTTGTCCCGGACAACTTTGACGTGAAGACATACACGGCCCAGGCCATCCACCATGCTGTCATTGCTGAGCAGCTGGCCAAGCTGGCTCAGGGCATCAGCCAGCTG
GACAAGGAGTTGCACAGCCAGGTTGTGGCCAGGCACGATGATCTGCTCTCTCAGGCCACTGGGATAGAGTCTCTGGAAGGGGTGCTTCAGATGATGCAGACCCGGATCAGCGCTCTGCAGGCAGCAGTGGACAGGATAAGGAGTAAGATTGTTGAGCCATATAACAAGATAGTAGCCAGG
ATTACCCAGCTGGACAGACTGCAGGTGGCCTGTGACCTGCTGCGCCGGATCATTCGGATCTTGTACCTGAGCAAGAGGCTGCAGGGGCAGCTGCAAGGGGGCAGCAGGGAAATCACCAAGGCTGCCCAGAGCCTCAACGAGCTCGACTATCTGTCCCAAGGTGTGGATCTGAGCGGCATC
CAGGTGATTGAAAATGATTTGCTGCTGATCAGCAGAGCCAGACTGGAGGTGGAGAACCAAGCCAAGAGGCTCCTGGAGCAGGGCATGGAGATCCAGAATCCCAACCAGGTGGGCACAGCCCTGCAGGTCTTCTACAACCTGGGTATCCTGAGAGAAACCATCAACGGTGTGGTGGGGGGT
TACAGGAGCACCATCCAGGACAGC------------ATCAGCAAAGCTCTGGACATCAAAGGACTGACACAACCGGCCAACCCCAAAGGAGCTCCAGGCAGAGCAATGCTGCCCACGCCAGGCAACACGGCAGCCTTCCGAGCTGCCCTCTGGACCAACCTGGAGAAACTGATGGACCAG
ATCTGTGCTGCCTGTCGACAG------GTGCAACATCTGCAGAAGATCCTGATGAAGAAGAGAGATCCTGTCACTCACGTCTGCTTCATTGACGACATCTTCAAGGATGGGCAGGCTGACATCCTCTACACCTTCTGGAACGATGTGACCAGGACTCTGGGTGAGGAGTTCCACACAGCC
ACCGAAGCTTCATCCTTTCTCAAACAGGCTTTTGAAGGAGAGTATCCCAAATTGTTACGCCTGTACAATGAGCTGTGGCGCCGCCTGCAGCAGTACAGCACCAGCCTACAGGGGGCGCTGCCGGCCACCGCG---ATCGACTCAGCGATCGAC---ATCAGCGGCGCCGAACTGGACAGT
CAGGACCTGTTCACACACGGCAAACAGGACTACAATCCAGAGAAGAGCCTGAAGGACTCTCTGCTGCCCTACCAGGCTGCCTACCTGTCCAAGTCCCTGTCTCGATTGTTTGATCCCATCAACCTGGTGTTCCCTCTGGGGGGCCACAACCCCCCCTCTAGTGATGAGCTGGACGCTATC
ATCAAGACCATCAGCAGTGAGCTGAACGTTGCCTCAGTGGACCCTAACCTGACTCTGGCTGTGGCCAAGAACACGGCCAAGACCGTCCAGCTCTTCTGTGTCAAGTCTGAGCAGCTGCTGTGCACTCAGGGGGATGCCAGTCAAGTCATCGGGCCGCTGACCGAGGCTCAGAGGAGGAAT
GTGGCTGTGGTGAACTCCCTCTACCGGCTGCAGCAGGCCGTCACCAAGATCATTTCAGGGTTGGGCACGTGTCCAGCAGCCACTGCAGATGTTCTCTCATCGTCTCTGGAGGCTCTTCAAGCTCTCATGGACTCCTCCGTCCACCCTCTCCTGCAGTCAGTGAGCGACTCCATCGAGGCC
ATCATCATCACGCTGCATCAAGAAGACTTTTCAGGGCCTGTTTGCAGCCCTGATAAACCAGATGTGCCGTGTTCCCTGTACATGAAGGAGCTGCAGGGCTTCATCTCCAGAGTGATGTCTGATTACTTCCGTCACTTCCAGTGC------------------------------------
------------------------ATGGACTTCATCTTTGACAGCACAGAAAGGATCGCGCAGAGGGCGGTGGAGCTGTTTGTGCGCCACAGCAGCATCCTGCGGCCACTGGGA------GAGGGCGGCAAGATGAGGCTGGCCGCTGACTTTGCTCAGATGGAGCTGGCCGTGGCCCCC
ATGTGCAGGAGAGTGTCCGACCTGGGCAGACCGTACAGAATGCTGCGCTCCTTCAGA------------------------------------------------CCTCTCCTGTTCCAGACCAGTGAGCTGATTGTCAACAATGCAGCCGTTGGAGAAGTGATCCCCTACAGCACCTTA
CTGCACTTCCTGTTCACCAGGGCTCCGCCAGAGCTGCGCTCG---------------------------------CCTCAC---CAGAGAGCAGAGTGGTCCATCGCCCGCTACTCCCAGTGGCTGGACGACCATCCATCCGAGAGGGACAGACTCTCTCTGCTCAGGGGTGCTCTGGAG
GCGTACGTGCAGTCTGTGAGAGCCCGCCAGGGAAAGGAATTTGCTCCCATCTATCCCATCATGCTGCAGCTCTTACAGCGGGCTAGCGCCGGGACACAG------------
>ENSDARP00000019903_DRER
---------------ATGGAGGCTAATACGGAATCAACAGCGAACTCCCTGCTGAAAGATGAGTGTTATTCTGATTTCCTCCAGGAGGATTTCGATGTGAAAACGTACACAGCTCAAGCCATTCATCATGCTGTGATTGCTGAGCAGCTGGCGAGGCTGGCAGAGGGCATCAGTCAGCTG
GACAAAGAGCTGCACTGCCAGGTAGTGGCCAGACATGAGGATCTACTGGCTCAGGCTACAGGGATCGAGTCTCTAGAAGGTGTATTACAAATGATGCAGACCAGAATCTCAGCTCTCCAGAGCGCTGTGGACAGGATAAGGACCAAAATTGTTGACCCTTACAATAAGATAGTAGCACGG
ACAGCTCAGCTCGCCCGCTTACAGGTGGCGTGTGACCTGTTGAGAAGGATTATTCGCATCCTATACCTGAGCAAAAGACTGCAGGGGCAGCTGCAAGGGGGCAGCAGGGAAATCACTAAAGCTGCCCAGAGCCTCAATGAACTGGATTACCTGTCCCAGGGTGTGGATCTGTCGGGTATT
GATGTCATAGAAAATGACCTGCTTTTTATAAGTCGAGCTCGTCTGGAGGTGGAAAACCAAGCCAAACGTTTACTGGAACAAGGCATGGAAATTCAGAATCCATCTCAGGTGGGGACAGCCCTACAAGTGTTTTACAACCTTGGAAATCTGAGAGAGACCATAAGAAGTGTGGTCGACGGA
TACAGGACATCTGTTCAAGAGAAC------------GTCGTTAATGCCTTAGACATTAAGGTCCTTACTCAGCCTTCCAACACCAGAGGTGCCCCTGGCAGAGCAGTCATGCCCACTCCTGGAAACACAGCTGCATTTCGAGCTGCTCTTTGGACGAATTTGGAGAAACTAATGGACCAG
ATCTGTGCCGCGTGTGGTCAG------GTTCAGCACCTGCAGAAGGTTCTAACAAAAAAGAGGGATCCAGTGACTCACGTGTGCTTCATCGATGAGATCATCAAGGATGGGCAGCCTGACATCTTGCACACCTTCTGGAGTTCAGTCACTCAGACGCTCTCCGAGGAGCTACAGAAAGCC
ACAGCTGCATCAACCTTCCTAAAGCAGGCTCTGGAAGGAGAGTATCCCAAGCTCTTGAGGCTTTATAATGAGCTGTGGAAGCGGCTGCAGCAATACAGTGCGAGCATACAGGGGGCGCTAGTGAGCAGTGGT---GCAGGGCTTGATGTGGAA---CTGCCAGCAACAGAGAATGATACT
GAAGATCTGTTCACACACGCCAAACCAGATTATGATCCAGAGAAGGATCTAAAGGACTCTCTTCAGCCATATGAAGCAGCTTACCTATCCAAGTCTTTATCCCGCCTCTTTGACCCCATCAACCTTGTGTTCCCTCAAGGGGGTCGAAACCCACCCTCTAATGATGAACTGGACAGCATT
ATAAAAACAATAGCCAGTGAGCTGAATGTTGCATCAGTGGATTCCGGCCTCACGATTGCAGTGGCCAAGAACGCCGCCAAGACGGTGCAGCTCTTCTGCGTCAAGTCGGAGCAGTTGCTGTGTACTCAGGGGGATGCAAGTCAGGTGATCGGACCCCTAACGGAGGGCCAGAGGAGAAAC
ATTGCCGTTGTGAACTCTCTTTTCCGCTTGCAGCAAGCTGTGGCTAAGGTTATATCCGGACTGGGCAGTTTTCCTCTAGCAGCAGAACAATCGCTCACAGCATCTTTAGAGGCGGTTCAAGCACTGATGAGCAGTGCCGTTCAGCCTCTACTGAATTCTGTTACAGACTCTGTCGAAGCG
ATACTTATTACTATGCATCAGGAGGATTTCTCTAGTCCTTTACCTGCGGGTGGCCGTCCGGATGTGCCATGCTCTCTGTACATGCGTGAGCTGCAGGGCTTTATTGCACGCGTGATGAATGACTACTTCCGCCCGCTGCAGTGT------------------------------------
------------------------CTGGACTTCTTGTATGATAGTACGGAGAAAATCGCCCAGCGTGCCATAACTCTGTTTATCCGGCATGCCAGCCTCCTGCGTCCACTCGGA------GAGGGTGGGAAGATGAGGTTGGCTGCGGACTTTGCTCAGATGGAGTTAGCCGTGGCTCCT
CTCTGCAGACGAGTGTCAGACTTGGGCAAAGCGTACCGTCTGCTGCGCTCTTTCAGG------------------------------------------------CCGCTGCTGTTTCAAACGAATGAGCACATCGCTAGCAGTCAAGCACTAGGAGATTTGATTCCCTACAGCACCATA
TTGCATTTCATGTTCACTCGTGCCCCGGCTGAACTCAAATCC---------------------------------CCACAT---CAGAGAGCGGAGTGGTCAATCTCTCGCTATTCTCAGTGGTTGGATGACCATTCATCAGAGAAGGACCGTCTCACTCTTATTAGAGGCGCGCTGGAG
GCATATGTGCAGTCTGTCCGAGCCAGGCAGGGAAAGGAGTTTGCTCCGGTGTATCCCATCATGCTCCAGATGCTGCAGAAAGCCACAAGCGCATCA---------------
>ENSGACP00000025437_GACU
---------------ATGGAGAACGGCGGAGAAGCTTCCACGATTACACTTTTAAAAGAGGGGTGCTACACCGACTTCCTGGCTGATAACTTCGATGTGAAGACGTACACGGCTCAGGTGATACACCATGCTGTCATCGCCGAGCAGCTGGCCAAGCTGGCACAGGGCATCAGTCAGCTG
GACAAGGAGCTGCACAGCCAGGTTGTGGCCAGACATGAAGACTTACTGTCTCAGGCGACGGGGATAGAGTCCCTCGAAGGGGTTCTCCAGATGATGCAGACAAGGATCAGTGCTCTGCAGGCTGCTGTTGACAGGATAAGGACCAAGATTGTTGACCCATACAACAAGATTGTGGCCAGA
ATCACCCAGCTTGCGAGACTGCAGATGGCCTGTGACTTGCTGAGGAGGATCATTCGTATTTTGTACCTGAGCAAGAGGCTCCAGGGTCAGCTCCAGGGGGGCAGCAGAGAGATCACCAAGGCTGCTCAGAGCCTCAATGAGTTGGACTATCTGTCCCAGGGTGTGGATCTCAGCGGCATC
GAGGTGATTGAGAATGACTTGCTGCTGATCAGCAGAGCCAGGCTGGAGGTGGAGAACCAGGCAAAGAGACTTCTGGAGCAGGGCATGGAGATCCAGAATCCAACGCAGGTGGGCATGGCCTTGCAGGTCTTCTACAACCTGGGCAGTCTAAGTGTCACCATTGGTTCTGTAGTCGGTGGC
TACAGGACAACCATACACGACAAC------------ATCACTCGTGCTTTGGACATCAAGGGATTGACACAGCCGACCAACCCCAGAGGTGCACCAGGCAGAGCTGTGCTGCCCACACCGGGAAACACAGCAGCTTTCCGTGCTGCTCTTTGGACCAACCTGGAGAAATTGATGGACCAG
ATATGTGCTGCATGCAGACAG------GTGCAACATCTGCAGAAGGTCCTGATGAAAAAGAGGGACCCTGTAACTCATGTGTGCTTCATTGATGAGATCATCAAGGATGGAAAGCCTGATATCCTCTGCACCTTCTGGAATGATGTAACCAATACCCTTAGTGAGGAGTTGCACAGAGCA
ACTGAAGCGTCTTCCTTCTTAAAGCAGGCCCTGGAAGGAGAGTATCCCAAACTGCTTCAACTGTACAACGAACTGTGGCGCCGCCTGCAGCAGTACAGCGCCAGCCTGCAGGGGGCGCTAACGAGCAGCGGAGGAATAGACACGTCTCTGGAC---ATCACCGCCGCAGAGACAGACAGC
CAGGACCTGTTTACACATGGACAACAGGACTACAACCCAGAGCAGGCTCTGAAGGACTCTCTGCAGCTTTACGAGGCAGCCTACCTTTCAAAGTCCCTCTCTCGCCTGTTTGATCCCATCAATCTGGTGTTCCCTATGGGTGGCCGCAACCCCCCGTCCAACGAGGAGCTGGACAGCATC
ATCAAGACCATCAGCAGTGAGCTGAACGTGGCATCAGTGGATCCGAAACTCTCACTGGCTGTGTCCAAAAATGCAGCCAAGACTATCCAACTCTTCTGTGTCAAATCGGAACAACTGCTGTGCACTCAGGGCGAGGCCAGTCAGGTGATCGGCCCATTGACAGAGGGCCAGAGAAGGAAT
ATTACTGTGGTCAACTCCCTCTATCGGCTGCAGCAGGCCATCACCAAGATCATCTCAGGTTCGGGGTCATGTCCACCAGTCACTGCAGAGCCTTTCTCTTCTTCCTTGGAGGCTGTGCAGGTCTTGATGAGCAGTGCGGTGCAGCCTCTCCTGCAGTCAGTGAGTGACTCCATAGAGGCC
ATCATCATCACGTTACATCAAGAAGACTTTTCAGGGCCGCTGTCCTGCCCAGGTAAGCCAGATGTTCCGTGCTCACTCTACATGAAGGAGATGCAGGGCTTCATCTCTAGAGTGATGGCTGACTACTTCAGACACTTCCAGTGT------------------------------------
------------------------GCGGACTTCATCTATGAGAGCACTGAGGCCCTCGCTCAGAGGGCCATCGAGCTGTTCATCCGCCACACAAGCCTGCTGCGCCCGCTGGGT------GAGGGCGGCAAGATGCGGCTGGCGGCTGACTTTGCCCAAATGGAGTTGGCAGTGGCTCCA
CTGTGCAGAAGAGTGTCTGATTTGGGGAAACCTTACAGGATGCTCCGCTCTTTCAGG------------------------------------------------CCGCTGCTGTTTCAGAACAGTGAGCTGATAGCCAGCAGTCCAGCTGTGGGTGACCTGATCCCCTACAGCACCCTG
CTGCATTTCTTTTTCTGCAGAGCCCCGTCTGAGCTCAAGTCC---------------------------------CCTCAC---CAGCGAGCGGAGTGGTCCGTGGCCCGGTACTCCCAGTGGCTGGATGATCATCCGTCTGAGAGAGACAGGCTCATGCTCATCAGGGGGGCTCTGGAG
GCCTATGTGCAGTCAGTGAGGGCCCGCCAGGGAAAAGAGTTTGCTCCCATCTATCCCATCATGCTCCAGCTGTTGCAAAGAGCCACCAGCAGCTCACAGGACGTCAGAATC
>ENSXMAP00000001336_XMAC
------------------------------------------------------------------------------------------------------------------------------------------------------------------------------------
------------------------------------------------------------------------------------------------------------------------------------------------------------------------------------
------------------------------------------------------------------------------------------------------------------------------------------------GACTACTTGTCTCAAGGTGTGGATCTGAGCGGTATA
GAGGTGATCGAGAATGATCTGCTGCTGATCAGCAGAGCTAGGCTGGAGGTAGAGAACCAAGCCAAGAGACTACTGGAGCAGGGCATGGAGATCCAGCAAAAGAACACCATGGGCTCCTTGGTGCGCTGTAATATAAATATTAGGAATGTGCGATATACAGTAGAGAGTATG---------
---------ACCATAAAAAGTAACTTATTCAAAAAAGTCTTGAAGAAATTGAGAGAAAAAGAAAAAACAAAACAGAACAAAAAGCACAGCCAAGGCCTAGAAAAAATATGGCCAACTGTTGGAAAGGTACAATTATATAAGCCTCCAATAAGTCTCACCCTAAGTAAACAA------CAA
AAATGCAATATAACAAGGTCTGGTATTACAAAGCATTATGTCCAAATAAACACAGAAAAAAGACAGAAGAAAATCTCCGTAATATATATATATATATATATACAGGATGGTCAGCCAGATATCCTCTACACCTTCTGGACAGATGTAACCGGTACACTCAGTGAGGACTTTCATCGAGCA
ACGGAAGCCTCCTCTTTCCTCAAGCAAGCTTTTGAAGGAGAGTACCCGAAACTTTTACGACTGTACAATGAGCTGTGGCGCCGTCTGCAGCAGTACAGCGCAAGCCTGCAGGGGGCTCTGACGAGCAGTGGAGGGTTTGACACCCCTCTGGAC---CTCACTAATGCAGAAATAGAGAGC
CAGGACCTGTTCACACATGGAAAACAGGACTACAATCCAGAAAAGGCCTTGAAGGACTCTCTGCAGCCGTATGAGGCAGCATACCTCTCCAAGTCCTTGTCCCGTCTGTTTGATCCCATCAACCTGGTGTTCCCCATGGGGGGGCGTAACCCACCCTCCAGTGATGAGCTGGAAAGCATC
ATTAAAACCATCAGCAGTGAGCTGAATGTGGCATCAGTGGATCCAAACCTCTCTCTTGCTGTGGCCAAGAATGCTGCAAAAACCATCCAACTCTTCTGTGTAAAGTCTGAGCAGCTGCTCTGTACTCAAGGAGATGCCAGTCAGGTGATTGGACCATTGACAGAGGGGCAAAGAAGAAAT
GTTACTGTGGTCAACTCTCTGTACCGCCTACAACAGGCTGTTGCTAAGATTATTTCTGCTTTGGGAGCATGTCCACCAGCTGCGGTAGATGCCCTCTTGTCTTCTTTGGAGGGAGTTCAGGCCCTGATGAGCAGCGCAGTGCAGCCTCTGCTGCAGTCTGTGAGCGACTCTATTGAGGCC
ATCATCATCACACTTCACCAAGAAGACTTCTCAGGGACTCTGTCCAGCCCTGATAAGCCAGATGTTCCATGCTCCCTGTACATGAAGGAGCTGCAGGGCTTCATCTCCAGAGTAATGACCGACTACTTACAAACTNTTTCCAGTTGTTGGACTTCGTCTATGAACAACGACGGACGTCCA
TCCGCCCAAGGAGGACGCCCTAAGTTGGAC------------------------------------------------------------------GTCCTTCGGTACCTCGGGGGAAGGGAAGGACAAAAGTGGAGGCTGGCTGCTGACTTTGCACAGATGGAGATGGCTGTAGCCCCT
CTGTGCAGGAGAGTGTCCGATTTGGGGAAGCCGTACAGGATGTTGCGCTCTTTCAGA------------------------------------------------CCTCTGCTGTTTCAGACCAGTGAACTGATCGCCAGCAGTCCTGCAGTAGGTGACCTGATCCCCTACAGCACCGTG
CTTCACTTTCTCTTCACCAGAGCCCCATCTGAGCTCAGATCA---------------------------------CCTCATCAGGTCAGAGCAGAGTGGTCCATTGCACGTTATTCCCAGTGGCTGGATGATCACCCCTCTGAGAGAGACAGACTCGCCCTCATCAGGGGGGCCCTGGAG
GCCTACGTGCAGTTGGTGAGAACTCGGCAGGGAAAAGAGTTTGCTTCCATCTATCCCATCATGCTGCAGCTGTTACAGAGGGCCACCAGTGCTGCT---------------
