# Supplementary material for: Global expression pattern of genes containing positively selected sites in European anchovy (Engraulis encrasicolus L.) may shed light on teleost reproduction
Source: PLoS One. 2023 Aug 11;18(8):e0289940. doi: 10.1371/journal.pone.0289940 (PMC10420382; doi:10.1371/journal.pone.0289940)
Supplement: S1 File — (ZIP) [file pone.0289940.s008.zip › alignments/anchovy.27297_ANCH.fas]

>ENSONIP00000025643_ONIL
CTGACTATGCTGCTCCTGGTAGCACTGAGCATAGTTTTTTCACCCATTGTGGTAACCACTGAGACGCCTGAAAACCCACACCACAAACCACCAACACCACCTCTCAACTACAGCAGGATCTCCCTGCCACCAGAGCACGTACCCTATTTCTTGAACAACAACAAGAGGGTCGCCAAGCGA
TGCCGCCTGGATCCGCTCTGCCCTTTTAAA---------GATGCACTCCAGGATCTGTCTTTTTGTTGGGGTTATGAGAAGAACTGTGATCCAGAGAAACGCTTCAGCTATCCTATCTGCACCAAAGCTGACTCTGGATGGGCCCGTTCACTGGATGCCGCCCAGGAACTTTTCTGGAAG
CAGGCTGATTTCGGCTACGTCAAAGAGCGCCTCTCTGAGCTCAAAACACTCTGCAAGGCTACTCGGCCAGGGGACTCCTCATTAAAGTGTTGTAGTTACACTAGATTCTGCAAGGCTACAAATCTTTACCTGGACTTACGAAAGCCACGCAGAAGTCATGAGAGGTACAAAGAGGACTTC
ATTCAGGCAGGAGAGATTGGTGGACACTGCAAACTCAACAAGGAAGCACTTGTTGGAGAGGGGGACCACAAAAGCCCCTTGCAGTCTTGGTATGCTGAGCTGCAGACATACACAAATCTGGACTTTCATCCCATAGAGGATAGTTACTGTGATATAATAGTTGAAAAACCTACTGTTTTC
ATGAAACTCGATGCTGGGGTGAACATGTACCACCATTTCTGTGACTTCATCAACCTGTACATCTCCCAGCACATTAATAACTCCTTCAGCTCAGATATCAACATTGTCATGTGGGACACGAGTTTTTATGGTTATGGAGATCTGTTCAGTGAAACGTGGAGGGCCTTCTCAGAGTATGAC
ATCATCCATCTGAAGACTTTTGACTCAAAAAGAGTTTGCTTCAAAGATGCCTTCTTTTCCCTTCTCCCAAGAATGAGATATGGTCTTTTTTACAACACTCCTCTTATCTCAGACTGCTACAGTGAA---GGGATGTTTCGGGCATTTTCCCAGCACATCCTGCATCGACTCAACATCACA
CGAGACAAGCCACAGGAGGGGCGTGTTCGTGTCACCCTGCTCGCACGCAGCACAGAATACAGAAGGATACTAAACCACATGGAGCTGGTAAATGCCCTCAAGACTGCGCCTTTACTGGAGGTCAATGTGGTAGACTACAAATACAAGGATGTTCCCTTCCTGGAGCAGCTGAGGATCACC
CACAACTCTGACATCTTTATAGGGATGCACGGGGCTGGTCTCACCCACCTCCTCTTCCTCCCTGACTGGGCTGTCATCTTTGAGCTATATAACTGTCAGGATGAGAGCTGCTATCGAGATTTGGCTCGGCTGCGGGGCATTCGATACGTGACTTGGCAGAAAATGGACAAAGTGCTCCCA
CAGGACAAGGGTCACCATCCCACCCTTGGGGACCATCCGAAGTTTACCAACTACTCCTTTGATGTGGAGGAGTTCATGCGCCTTGTGCTGGAGGCAGCCGATTATGTCACGCACCATCCTAAATGGCAGCGC---CGTGCCCTTCGTGATGAACTC
>ENSTNIP00000014062_TNIG
------ATGCTGCTCGAGGTGGTGCTTGTCAGTGTTTTTTCCTTTTGTGTGGTCACCGCTGAGAGTCCCGTCAAC------AACACA---CCGGTGCCACTGACCAGCTACAACGGGATCTCCTTACCGCTGCAGCATGTCCCTTACTTTTTTAATAACAACAAGAAGTTAGCGAAGCAG
TGCCGCTCGGACCCTTTTTGTCCATTTAAATTACAACAGGATGCACTGCAGGATCTGTCTGTATGTTGGGGTTATGAGAAGAACTGTGACCCCGGGAAGCGCTTCAGCTATCCAGTTTGCATCAGAGCGGACTCTGGCTGGACACACTCGCTGGAGACGGCTCGGGAGATTTTCTGGAAG
CAGGCCGATTTTGGATATGTCAAGGAACGCCTCTCTGAGCTTAAAACACTCTGCAAGGCCACCAAGCCAGGGGGCTCATTATTAAAATGCAGCACACACACACGGTTCTGTAAAACGACCAACCTTTACCTCGATTTGCGTGAGCCAAACAGAAGCCACGAGAGATATAAGGAGGACTTT
ATTGAGAGGGGTGAGCTGGGAGGCTACTGCAGGCTCAACAAGGAAGCGCTCGCTGCTGAGGGAGACCACAAGAGTCCTCTGCAGTCGTGGTTAGTCTCCAAACACACCCGCAGAGATTTAGACGCCGGGCCAGTGGCGCAATGGATAACGCGTCTGACTACGGATCAGAAGATTCTAGGT
ATTTTGGCGCTTTCAGGAGTGAACATGTATCATCACTTCTGCGACTTTGTCAACCTGTACATATCCCAGCACATCAACAACTCCTTCAGCTCAGACATTAACATCGTCATGTGGGACACGAGTTTTTACGAATACGGAGACCTGTTCAGTGAAACGTGGAGAGCCTTCTCGGAGAACGAC
ATCATCCACTTGAAGACCTACGACTCCAAAAGAGTGTGTTTCAGAGACGCCTTCTTCTCCCTCCTCCCCAGAATGAGATACGGCCTCTTTTACAACACCCCTCTGATATCCGACTGTTACAGCGAA---GGCATGTTCAGAGCCTTCTCACAGCACGTCCTCCATCGCCTGAACATCCCA
CAGGATGGCCCAAAGGACGGACGCGTTCGCGTCACTCTGCTGGCGCGCAGCACAGAATACAGAAAGATCCTCAACCAAGTGGAGCTGGTGAACGCGCTCAAAACGGTCCCTCACCTGAAGGTCAATGTGGTGGATTTCAAATATAAGGATGTTCCATTTCTGGTGCAGCTGAAGATCACC
CACAACTCTGACATCTTTATAGGGATGCACGGGGCTGGCCTCACACACCTCCTCTTCCTCCCCGACTGGGCTGTCATCTTTGAGCTGTACAACTGTCAGGACGAGAGCTGCTATCGAGACCTGGCTCGACTGCGGGGCGTTCGCTATGTGACTTGGCAGAAAATGAACCAAGTGTTCCCA
CAGGACAAGGGTCACCACCCAACCCTCGGGGACCATCCAAAGTTTACAAACTACTCCTTCGACGTGGCAGAGTTCGTGCGTCTCGTGTTGGAGGCGGCCGATTACGTCACGCGGCACCCCGAATGGCGGCGT---CAGACGCCTCGTGATGAGCTC
>anchovy.27297_ANCH
---------------------------------------------------------------------AGCCACAAA------------------CCGCTCCTCAACTACAGCAGCTTCTCGCTCCCAGAGGAACACATCCCATACTTCTTGCGCAACAACAGGAAGGTCGCCGAGCTT
TGTCGGCGGGATCCGGAGTGCCCATTTAAA---------GATGCTCTGCTGGTTAAGAATGCCTGCTGGGGCTATGAGAAGAACTGCTCCCCCGAGAACAGAATGGGATACCCCGTCTGCTCCTCCGTAGACTCTGGATGGGCCAGGTCGTTGACTGCAGGTCAGGAGCTGTTCTGGAAG
CAGGCTGACTTTGGCTACGTGAGGGAGCGGCGCAACGAGCTCAAGACTCTCTGCAAGCCCTTAAATCCGGGGGACTCCAGCCTGAAATGCAGTAGCCACATGCGGTTCTGCCGTGCCACTAACCTGTTCCTGGACCTGAGGGAACCCCGCAGAGGTCACGAGAGGTACAAAGAGGACTTC
TTGCAGCGAGGGGAGATTGGGGGGCACTGTCAGCTCAAGGCCAAGGCCCTGGCAGCTGAGGGGCAGCACAAAAGCCCTCTGCAGTCTTGGTTTGCCGAATTGGAATCATACACAGGGTTGGGCTTCCACCCAGAGAACGATGGCCACTGTGACCTGATAGTGGAGAGGCCCACCGTCTTC
ATGAAACTGGATGCAGGTGTGAACATGTATCATCACTTCTGCGACTTTGTCAACCTGTACATCACCCAACACCTCAACAACTCCTTCAGCCGAGACATCAACATCGTCATGTGGGACACAAGCGTGTACGGCTATGGGGATCTCTTTGAGCAAACCTGGAGGGCCTTCTCAGACTATGAA
GTCATTCATCTGAAAAGCTATGATTCGAAAAGGGTGTGTTTCCGAGAGGCTGTTTTCTCACTGCTCCCGAGAATGAGATACGGTCTGTTCTACAACACCCCGCTGATCTCTGATTGCCAGAGCGAGGAGGGCATGTTTCGGGCCTTCTCACAGTACGTCCTTCATCGACTCAACATCCCT
CAGGACGCCACAACGGATGGACGGGTTCGTGTCACACTGCTGGCCCGTAGCACTGAGTACCGGAGGATATTAAACCAGCAGGAGCTTATAAACGCCCTGAAGACCGTGCCTTGGTTTGAGGTCAGGATTGTGGATTACAAATACAAGGACATGGCTTTCCTGGACCAGGTGAGGATAACG
CACAACTCGGACATCTTCATCGGGATGCATGGCGCGGGACTCACCCACCTCCTCTTCCTCCCCGACTGGGCCGTCATCTTTGAGCTATACAACTGTCAGGACGAGAGCTGCTATCGAGATCTGGCGCGGCTGCGGGGGGTTCGCTACGTGACTTGGCAGAAAAGGGACAAAGTGGTCCCG
CAGGATAAGGGTCATCACCCCACGCTAGGGGAGCACCCCAAGTTTACCAATTACTCGTTTGACGTGGAGGAGTTCATGCGCCTGGTTGGTCTAGCAGCGGATCACGTGCGCTCGCACAGGAAGTGGCCTGGAGGGAGGAAGCAGAGAGACGAACTC
>ENSTRUP00000014762_TRUB
------ATGCTGCTCGAGGTGGTGCTGGGCATTGTTTTTCCCTTCGCTGTGGTCACCGCTGACAGTGCCACAAAC------CACAAA---CCGGCGCCCCTGCTCAGCTACAACGGGACATCTTTACCGTTGGATCATGTTCCTTATTTTCTCAACAACAACAAGAAGTTAGCAAAGCAG
TGCCGCTCGGACCCCCTTTGCCCTTTTAGAGTAAGCTGTGATGCACTGCAGGATCTGTCTGTGTGTTGGGGTTATGAGAAGAACTGTGACCCAGGAAAACGCTTTAGCTACCCAGTCTGTACCAGAGCTGACTATGGCTGGACCCACTCGCTGGAGACGGCTCGGGAGATTTTCTGGAAA
CAGGCTGATTTTGGATATGTCAAAGAACGCCTGTCTGAACTCAAAGCACTCTGCAAGGCCAAAAAGCTAGGGGGCTCATCATTAAAATGCAGCTCATACACTCGTTTCTGTAAGGCGACCAACCTTTACCTTGACTTGCGTAAGCCACGCAGAAGTCATGAGAGATATAAGGAGGACTTC
ATTCAGAAGGGTGAGCTCGGAGGCCACTGCAGACTCAACAAGGCTGCACTTGCCGCAGAGGGAGACCACAAGAGTCCTCTGCAGTCATGGTATGCAGAACTGCAGACATACACAGAGCTGGATTCTGATCCAATAGTAAATGGGCAGTGTGACCTTACTGTTGACAAACCAACGGTTTTC
ATGAAACTGGATGCTGGAGTGAACATGTACCACCACTTCTGTGACTTTGTCAACCTCTACATATCGCAGCACATCAACAACTCCTTCAGCTCAGACATCAACATCGTCATGTGGGACACGAGTTCATATGAATATGGAGACCTGTTCAGTGAAACATGGAGGGCGTTCTCACAAAACGAC
ATCATCCACCTGAAGGGGTACGACAACAAAAGAGTGTGTTTCAGAGATGCCCTCTTCTCCCTCCTCCCCAGAATGAGATACGGCCTCTTTTACAACACGCCTCTGATATCAGACTGCTACAGTGAA---GGCATGTTCAGAGCGTTCTCACAGCACATCCTCCACCGACTGCACGTCCCC
CAGGATGGCCCAAAGGACGGACGTGTTCGTGTCACTCTGCTGGCGCGCAGCACAGAATACAGAAAGATCTTAAACCAAGTGGAGCTGGTGAACGCCCTCAAGACGGTCCCTAACCTGGAGGTCAATGTGGTGGACTACAAATATAAGGATGTTCCATTTCTGGTGCAGCTGAAGACTACC
CACAACTCTGACATCTTTATAGGGATGCACGGGGCTGGCCTCACACACCTCCTTTTCCTCCCCGACTGGGCTGTCATCTTTGAGCTATATAACTGTCAGGATGAGAGCTGCTATCGAGATTTGGCTCGACTGCGGGGTGTTCGATATGTGACTTGGCAGCAAATGAACAAAGTGTTCCCA
CAGGACAAGGGTCACCATCCAACCCTCGGGGACCATCCAAAGTTTACCAACTACTCCTTCGACGTGGCAGAGTTCATGCGTATCGTACTGGAGGCGGCTGATTATGTCACACGCCATCCCAAATGGCAGCGT---CGGACACCTCGAGATGAGCTC
>ENSDARP00000129320_DRER
------ATGCTGCTTCTGGTAGCTCTTTGCCTGCTCTGCAATAATAAAACCGTCTCGGCCACAGACAGCAGCCGCACG------------------CCACAGCTAGACTACAACAGCCTGGCTCTGCCGCAGCGACATATTCCTTTCTTTCTACACAACAACAAACCTCTGGCCAAACTC
TGCAAAGAGGACCCGCTTTGCCCTTTTAAA---------GATGCTCTGCTGCTCAGGAAGGCCTGTTGGGGGTATGAAAAGAGCTGCTCTGCTGAGCACAGGTTCAGCTATCCTGTGTGCACCAGTCTTGATTCAGGATGGGCAAACTCTATTCAGGCAGCCCAGGAACTGTTCTGGAAA
CAGGCAGATTTCGGCTACGTGAGGGAACGTCTCAATGAGATGAAGACATTGTGCAAGCCGTCGAAACCCGCTGATTCCTCTCTGAAGTGCTCTAGTCATATGCGGTTCTGCAGGGCCACAAACCTGTATCTGGACCTGAGGAGTCCCCGCAGAGGTCACGAGAGGTATAAAGAGGATTTC
CTGGAGCAGGGTGAGATCGGGGGTCACTGCAGCCTTAACAGTAAAGCTTTAGAGGCAGAAGGGACACATAAGAGTCCCCTACAGTCTTGGTTTTCTGAATTGCAAACATATTCAGAGCTTGACTTCCATCCCCTGGATGATGGCCATTGTGATGTTATCATTGACAGACCAACTGTCTTC
ATGAAACTGGATGCAGGAGTGAACATGTACCATCATTTCTGTGACTTTGTTAATCTCTACATCTCCCAGCACCTTAACAACTCCTTCAGCCGTGACATAAACATCGTCATGTGGGACACAAGTGTATATGGATATGGAGACCTCTTCAGTGAAACGTGGCGAGCCTTCACCGACTATGAC
ATCATTCACCTCAAAAACTTAGACTCCAAAAGGGTTTGTTTCAGAGATGCGTTTTTCTCTCTCCTTCCAAGAATGCGATATGGCCTTTTCTACAACACTCCTCTTATCTCTGACTGCCACAGTGAG---GGGCTGTTCAGGGCCTTTTCTCAGCATGTCCTTCATCGACTCAGTGTCCCA
CAAGATGGACCCAAACAGGGCCAGGTTCGTGTCACTCTGTTGGCAAGAAGCACAGAGTACCGTCGGATAATAAACCAGCAGGAGCTTATCAATGCCCTGAAGACTGTGCCTTTATTTGAGGTCAAGCTGGTGGATTACAAATACAAGGAGATGCCTTTTCTGGAGCAGATCCACGTCACA
CACAACTCTGATATCTTTATTGGGATGCACGGAGCCGGACTGACCCACCTCCTCTTTCTTCCTGACTGGGCCGTCATTTTTGAATTGTACAACTGTCAGGATGAGAGCTGCTACCGTGATCTGGCCCGACTGAGGGGAGTCCAGTACATGACTTGGCAGAAAAGGGACAAAGTGTTCCCA
CAGGATAAGGGTCATCACCCTACTCTTGGAGAACATCCTAAGTTCACCAACTACACTTTTGACGTGGAGGAGTTCATGCGTTTAGTTCTTCTAGCAGCTGAACATGTGACTCGACACCCGGACTGGAGAGCT---AAACAAAGTCGAGAAGAACTG
>ENSGACP00000012431_GACU
------ATGATGCTCTTGGTCGCGCTGGGCATCATTTCTTCGTTTGCTGTGGTCGCCGCTGAGGAGGCCGAGATCATCGACCACGGAGCACCGGCACCGCCGCTTAACCGCAGCAGGATCTCCCTGCCGCCAGAGCACGTTCCCTACTTCCTCTACAACAACAAGAGGGTCGCCAAGCAG
TGCCGCCTGGACCCGCTCTGCCCTTTTAAA---------GATGCACTGCGGGATCTGTCCGCCTGTTGGGGCTACGAGAAGAACTGTGATCCCGGGAAGCGCTTTAGCTATCCAGCCTGTACCACAGCTGACCCTGCATGGGTCCGTTCTCTGGAGGCAGCCCAGGAGCTTTTCTGGAAG
CAGGCTGATTTTGGCTACGTCAAGGAGCGCCGCTCCGAGCTCAAAACGCTGTGCAAGGCCAGCAAGCCAGGGGACTCATCGTTGCGATGTAGTAGCCACACTCGCTTCTGTAAGGCGACTAACCTTTACCTGGACCTCCGAAAGCCTCGCAGAAGTCACGAGAGATACAAGGAGGACTTC
ATTCAGACGGGCGAGATTGGTGGTTGTTGCAAACTGAACAAGCGATCACTTGCTGCCGGGGGAAAGCACAAGAGCCCCTTACAGTCTTGGTATGCTGAGCTGCAGACGTACACAGAGCTGGACTTTCATCCCATACAGGATGGACACTGTGATGTTGTCATTGAAAAGCCCTCCGTTTTC
ATGAAACTGGATGCTGGGGTGAACATGTACCACCATTTCTGTGACTTTGTCAACCTCTACATCTCCCAGCACATAAACAACTCCTTCAGCTCCGATATCAACATCATCATGTGGGACACGAGTGTTTATGGTTATGGGGATCTGTTCAGTGAAACGTGGAGGGCCTTCTCAGAAGATGAC
ATCATCCACTTGAAGACCTATGACATGAAAAGAGTGTGTTTTAAAGATGCCTTCTTCTCCCTCCTTCCAAGAATGAGATACGGCCTCTTTTACAATACGCCTCTTGTGTCCGACTGCTACAGTGAA---GGGATGTTTAGGGCCTTCTCCCAGCATGTCCTGCATCGACTGAACGTCCCG
CGAGAGCGGCCTAAGGAGGGGCGTGTTCGTGTCACCCTGCTGGCACGCAGCACAGAATACAGAAGGATATTAAACCAAGTGGAGCTGGTAAATGCCCTCAAGACTGTTCCTTTACTGGAGGTCAACGTGGTGGACTACAAATACAAGGATGTTCCCTTTCTGGCGCAGCTGAGGATCACA
AGTAACTCTGACATCTTTATCGGGATGCATGGGGCGGGTCTCACGCACCTCCTCTTCCTCCCCGACTGGGCAGTGGTCTTTGAGCTATATAATTGTCAGGATGAGAGCTGCTATCGAGATTTGGCTCGACTTCGGGGCATTCGATACGTGACTTGGCAGAAAATGGACAAAGTGCACCCA
CAGGACACGGGTCACCACCCAACCCTCGGGGACCATCCAAAGTTCACCAACTACTCCTTTGATGTGGGGGAGTTCATGCGCCTCGTGCTGGAGGCAGCGGCTTACGTCACACACCATCCCAAACGGCAGCGC---CGTGGCCTCCGTGATGAACTC
>ENSXMAP00000010537_XMAC
------ATGCTGCTCTTGGTAGCGCTGGGCATAGTTTTCCCCCCCGCTGCGGTCAGCGTTGTGACGGCTGAGGTCACCGACCACAACCTGGCTTCACCCCTGCTGAACTACAGCGGGATCTCCTTGCCGCCGGAGCACATACCCTATTTTCTCAGCAACAATAAGAAGGTTGCCAAGTTA
TGCCGCCAGGACCCACGCTGCCCTTTTAAA---------GATGCTTCGCAGAATCCGTCGCTCTGTTGGGGCTACGAGAAAAACTGCGATGCAGAGAAACGCTTCAGCTATCCTGTCTGCACCAAGGTTAACTCCGGATGGGCCCGTTCGCTGGACGCAGCCCAGGAGCTTTTCTGGAAG
CAGGCTGATTTTGGTTACGTCAAGGAGCGACTCTCTGAACTCAAAACACTCTGCAAGGCCGGCGAGCCGGGAGACTCATCATTAAAATGCAGCAGCTACGCAAGATTCTGCAGGGCAACAAATCTTTACCTGGACTTGCGAAATCCACGCAGAAGTCACGAGAGGTATGATGAGGACTTT
ATCCGTACGGGGGAGATTGGTGGACGCTGCAAACTGAACAAGCAAGCGCTGGCAGCTGAAGGAGATCACAAGAGTCCTCTGCAGTCCTGGTACGCTGAACTACAGACGTACTCTGAACTGAACTTCCGTCCCGTGGAAGATGCCCACTGCGACATCATTATAGAAAAACCAACAGTTTTC
ATGAAACTTGACGCAGGGGTGAACATGTACCACCATTTCTGTGACTTTGTGAACCTCTACATCTCTCAGCACATTAACAACTCCTTTAGCTCAGATATCAACATTGTCATGTGGGACACGAGTTATTATGGTTATGGTGATCTGTTCAGTGAAACATGGCAGGCCTTCACAGACTATGAC
ATCATCCACCTGAAGACTTATGACTCTAAAAGAGTGTGCTTTAAAGATTCCTTCTTCTCCCTTCTTCCAAGAATGAGATACGGTCTCTTCTACAACACGCCTCTAGTCACAGATTGCCACACTGAA---GGGATGTTTAGGGCGTTTTCTCAGCACGTCCTGCATCGACTTAACATCCCG
CAAAACGGACCAAAGGAGGGGCGAGTTCGTGTCACCCTGCTGGCGCGCAGCACAGAATACAGACGGATCCGAAACCAAGTGGAACTGGTCAATGCCCTCAAGACTGTGCCTCTGCTGGAGGTCAGTGTGGTGGACTACAAGTACAAGGACGTTCCCTTCCTGGAGCAGCTGAGACTCACC
CACAACTCAGACATCTTCATAGGGGTGCACGGCGCCGGACTCACACACCTCCTCTTCCTCCCTGACTGGGCCGTCATCTTCGAGCTATATAACTGTCAGGATGAGAGCTGCTATCGAGATTTGGCTCGCCTGCGGGGGATTCGATATGTGACTTGGCAGAAAATGGACAAGGTTCTCCCC
CAGGACAAGGGCCATCATCCGACACTTGGGGACCATCCTAAGTTTACCAACTACTCCTTTGATGTGGGGGAGTTTATGCGCATCGTGCTGGAGGCAGCTGATTATGTCACTCGGCATCCCAAATGGCGGCGC---GGCATCCGTCACGATGAACTC
