# Supplementary material for: Global expression pattern of genes containing positively selected sites in European anchovy (Engraulis encrasicolus L.) may shed light on teleost reproduction
Source: PLoS One. 2023 Aug 11;18(8):e0289940. doi: 10.1371/journal.pone.0289940 (PMC10420382; doi:10.1371/journal.pone.0289940)
Supplement: S1 File — (ZIP) [file pone.0289940.s008.zip › alignments/anchovy.27443_ANCH.fas]

>ENSONIP00000005129_ONIL
ATGAGCACAGTGAGTGTTGACCCGCCTAGAAATGAAAAGTACAGTGCGCACGCTGGCTGCCGACTCGTCTCCTCTGTGGTTTACTTTAAAGAAGCAATGAAGGACATGCTTTTACTGCTGTTTCTGCTGTGTGCCCAAACTATC------------------AAGGTTTGCTCTACACCC
TACAAGAGTGAA---AACGGACAGTGTCACAATGAC---ACAGAGTACATG------GACAGTGGCCTGTGCTGTACAAAGTGTCGCCCTGGCTATCGACGGGGCACAAGTTGCACTGAAACTACCGATACTGTGTGTACACCATGTCCTCCGGATCAGTATCAAGAGAACTTTAACTAC
TATCCAAACTGTGCTACCTGTCAAAAATGCAGAGAAGAAAAGGGTTTACAGTATGCACAGAGCTGCTCCTCTACAACACCGTCCAAGTGTATTTGCAGACCTGGGAGGTACTGCATCATGGGATATGACGATCCATACTGCTCAGACTGTAGAAAATACAAACAATGCAGACCTGGCACT
GGAGTGACTGCAAAAGGCACACCAAGTTCAGATGTGAAGTGTAAACCATGTCCCGAAGGCACGTTCTCTGACAAAACCTCCTCCACTGACCCCTGCCAGCCCCACACAGACTGCAATGGGAGGGCTGTTCTTAGAAAAGGCAATACTACCTCAGACACTGTGTGT---------GAACCG
TACTCAACA---------------GCTGACAATCACAAGAAGGGTGTCGGTACAACTCCA---AGC---------------------------------------------ACA---------AGCACGACCACAGTTGCACCAAGCTCAGGCTCGACGGCTCCGCTAAGAAGCACTGCA
CAATCTATCTCAGTTTCAGAAGAATCCTCCACCTATTTAATAACAAGCCGAGTGACC------------CAACAGCCTGACAGTAAA---TAT------------GTTATAATAATTGCTTCCGTCACTGGATTCCTTATCATC------ACCATCCCCCTCCTCATCCTTTTTCTGCTA
TGTTATTAT---------------CAAAAAATCTGCAAGAAAGACACTGCAAGTTTATCTCCTAAGGTGGATGCAAACGGAAACTGTGAGACTGCTGAC---GAAAAA---------TACACTGGGAAAACTCAGCTGAGTTTATTCAAAGTTGCATCACAAGAAAAT---GAGTGCCTG
CTAGAAAAAGGGGAA---GCCAGCAGTGACCACAGTCACTGCACAACCAATACCGAAACTTTAACTAGAACTGATGGTTGCAGCAGCCAGGAATCCATCAGCCCTTTACACTCCACTTTTGCTCTTGACAATCCATTGTCTGTTCTGTCCGAGCCCATGACTTTGCTCTCCAACATAGAA
TCTGCTGCACCACAGCCCAGTATCCAAACACAGACGTCCTCTCAGCCCAGCAGCCCGCAGATCATCACGCCCATGACTACCAGCCCACACGTCAACGTTAACATCACT------------------TTGCACATAGGAAACGGGTCCTGTGGGACACCAGCTTTCATACCCGCTGACTTG
ATA---AAACCTGACTGTAAGCTCCCCTATGGAGAGGAAGAGGAGTCCTTTAGCACCCCACAGCAAGAAGATGGCAAACAGTCACTAATGTCAGTGCCGGAGAGTTCCACTTACTGCACCGAGCACACAGAGCAAGACTCATATGCA
>ENSTNIP00000017827_TNIG
------------------------------------------------------------------------------------------------ATGAAGAACCTATTTCTGCTCCTGCTGCTTCTGAACATCCACGTTTCA------------------CAGGTCCACTCTCTGCCG
TACCAGGCAGAT------GGAAACTGCCTCAACCCTGCAACAGAGTACAAGTTAGATGGTTCTAACCTGTGCTGCAGGAAATGCCAGCCTGGAGAAAGGCTGAAAGAAGACTGCTCTAAAACCTCGGAGACTGTGTGCGAAGCGTGTCCCCCAGGACAGTACATAGAAAACTGGAACTAC
TCACCCAACTGCTTCCCCTGCAAAGACTGCAAAACCTCCAGGGGTTTGCTGTACATCCAGAACTGCAGCGCACAGACAATGTCCAAGTGTGGATGCAAGCCGGGCATGTACTGCACCCACAAACACCAGTCC------TGTTCCTCGTGCACCCAGCACAGGCTGTGCAAAGTTGGCTAT
GGAGTATCTAAACCAGGAACGGCTACGTCAGATGTGAGATGCGAGAAGTGCCCAGACGGGACGTTCTCTGACAAGGAGTCCAGCACAGAGCCCTGTCGGCCTCATCAAAGATGCCACGGAAGG------------------------------GACACGGTGTGT---------CCACCT
GGGGTGACTGGATTAGACCTGCCATTTCCAACC------------------------------TTG---------------------------------------------ACCAAAGTGGTTTCAACCCCAACCTCAGCCGCCATCGTGGGCTCAGACTCAGCGGTGACTCCTGCAGAC
GCAGCGTCCTCCATCAGCCTTCCTGCTTCAGAGGCTTTCTTTAAC---CACCCCACAAAAAGCTCACCGCTAAGCCCAATATCTCAC---AGC------------TTAGCT------------------------TTAATCATC------TGCATCCCTGTAATAATAGTCCTCATCTTT
GCCGCCCTG---CTGTTCTGTTGGAAAACATTCTGGAGGAAAGATGCTGCGAAACGTCACCCTGAAATGGATGCAAATGGGAACTGCGCGGCTGGCTGGTTCCAGACGAATCCAGGGTACTTTGCGGAAACCCAGCTGAGGTCACTGATTGTGACCTCACCAGAGGAGGAGGAGTGTCTG
TTGGAGAAAAGTCAGCCAAGCAGCAGCAGC---AGCCAGAGCAGCAGGAGCACTGACGCTCTAACCAGAACCGAGAACTGCCGTAACTCCGAGTATATCGGCCCTTTGCAGTCCACTCTTCCTGTTGATGATCCACATTCTGAAGCCTCCGGGTTAACGACTTTCTTGTCCTGCACAGAG
GCTCTTCCTCCCCAGAACAGCATCCACGCACAGTCTTCCTTCCTGCCCGCTACCCCACAGATTATTAGCCCCGTGACCACCAGTCCGCACGTCAATGTCAATATCACT------------------TTCCACATAGGAAACGGATCTGGTGGGACTCCCAAAGTCTCTCCAACGGATCTG
------CAGGTGGAACCTAAGCTTTCTTTTGGTGAGGAAGAAGAGACTCCTGGCACCTTACAGCAGGAGGCAGGCAAACAGTTTGTGATGGCTGTGCAAGAGACCGCAGGG------------------------------------
>anchovy.27443_ANCH
------------------------------------------------------------------------------------------------ATGACATCTCAGATAGCGTGGCTGATTTTCTTGACG------------------------------------ACTTCACTCCTC
TTCAGCGGTGAGGGGTTTGGAGAGAGTTGCAATAACAACACACATTATTATGATGAGGAGCAGAATACCTGCTGCAAAAAGTGTGAGCCAGGCACCCATCTGGAAACCAGGTGTACCATCAGCTCTGACACGGTGTGTGCAGAATGTCGGAGCGGATACTATACA---GGCCGCAACTAC
CACGAGAACTGTTTCCGATGCTCCAAGTGCCAAGCTGATAGAGGCTTGCGGTATGCACAGAACTGTTCAAAGACCCAAAACGCCAAGTGTGTGTGCCAGACAGGAATGTTCTGCATCAAGGGGTATGAAGCTCCGTACTGCAAAGAGTGCAACAAATACAAAACCTGCCCACCAGGCAAA
GAGATCATCAGATCAGGGACAGAAAATTCCGATGTGGTGTGTGGGGCCGCAGAGGAAAGGGCT---------AAGTTACCAGCTCAGGAGCCC------------------------------------------------ACCACCACCACCACCACCATAACC---------CCAAGG
CCTGCCACC---------------ACTCACATC------------------------------CCC---------------------------------------------ACG------------ACCTCATCAGCTACAGTGCCTTTG---AACCCAGCAGCACGGAGTACAAGCCAA
GTGCTAACCAGCATTTCCCATGCCGCC------------------------------CCT---------------------------------TCAACAGGCACTGTGGCT------------------------CTCATAGTTGTCGGTTGCGTGGTTGGACTTCTGGTCGTTGTGGGC
AGCATGTTCGTCATGTTCCAACGCCGACAGACAACAGGGTCATCTGAAATCAAAGTT---CAAATT------GAGAATGGCTGTGCGGAGGCCGCC---------------------------------------------------ACCTGCACTTCCCCGACCGAGTCCGACTGCCCG
CTTCTAAAGCTGAAT---GGTGTGTCAGACCAGTCAGCCACTTCGCCTTCG---------------------------CCGGGC------------------------------------------------------------------------------------------------
------------------------------------------------------------------------------------------------------------------------------------------------------------------------------------
---------------------------------------------------------------------------------------------------------------------------------------------------
>ENSTRUP00000037805_TRUB
------------------------------------------------------------------------------------------------ATGAAGAACACACTTCTGCTCTTGCTTCTGCTGAACATCCAAGCTTCT------------------GAGGTCCGCTCTCTGCCG
TACCTGGCTGAT------CAAAACTGCCTCAACCCTGCAACAGAGTACAAGTTAGATGGTTCTAACCTGTGCTGCAAGAAATGCCAACCTGGCGAACGGCTAAAAGAAGAATGTTCGAGAAATTCAGAGACTGTGTGTGAACCGTGTCCCCCTGGACAGTACATAGAGAGCCCAAACTAC
TCACCCAACTGCTTCCCCTGCAAAAAATGCAAATTCTCCAAAGGTTTACAGTACATCCAGAACTGCAGCGCTCAGACCATGTCCAAGTGTGGATGTAGACCCAACATGTTTTGCCAGGTGGGCTCTAAAGAC------TGTTCCTCGTGTGTCAGGTACAGGTCATGCAACGTTGGCTAC
GGAGTGTCCAAACCAGGAATGGTTAACTCGGACGTGAGGTGCGAGCCGTGTCCTGAGGGCACGTTCTCTGACAAAGACTCTAGCACAGACCCCTGTCAGCCTCATCAAAGTTGCCAAGGAAGGGTTATT---AGAGCAGGCAACGCCACTGCCAACACTGTGTGT---------AAACCT
AGGGAATCT---------------TTTCCAGTC------------------------------TCA---------------------------------------------GCAAAAGTGTTTGCGACCCCAACCTCGGCC------------------TCAGCAGCAACACCTGCAGTT
GTGACACCCTCCGTCAGCCCTCCTGCTCCAGAGGCTTTCTTTAAC---CAGCCCACAAAAAGCCCACTGCCGAGCTCAAAATCAGAC---AACAACCTGGGTGCGGCAGCT------------------------TTAATCATC------TGCATCCCGGTTATATTGCTCCTTCTCGTC
TCTGCCATCGTGCTGTTCTGCTGGAGCACAGTCTGCAGAAAAGGTGCTGGCAAATGTCACCCTGAAGTGGATGCGAATGGGAACTGTGGGCCTGCTGAG---AAAATGAAACCTGGGTACTTCCAGGAAACCCAGCTGATTTCTCTGAACATGACCTCACCGGAACAG---GAGTGTCTG
TTGGAGAAAAGTGAGCCCAGCACCAGTGACCACAGCCACAGCAGCAGGAGCACTGACGTATTAACCAGAACCGAGAACGGCAGCAGCTCCGAGTCCATCGGCCCTTTGCACTCCACTCTTCCTCTTCACGATCTGCATTCTGAAGAGTCG------ATGAATTTGTTGAGA------GAG
GTTCTTCCTCCCCAGAACAGCGTCCATGCACAGTCCTCCTCCCAGCCCGCCACCCCACAGATCATCAGCCCTGTGACCACTAGTCCCCAAGTCAATGTGAATATCACT------------------TTCCATATAGGAAACAGCTCTGGGAGTACTCCCAAAGTCTCACCAACAGACCTG
------AAGGTAGACCCTCAGCTCCCTTTTGGAGCGGAAGAGGAGGCTTTGGGCATCCTACAGCAGGAAGCAGGAAAACAGTTTATGACTTCTGTACAAGAGAGCGCAGGA------------------------------------
>ENSDARP00000093526_DRER
------------------------------------------------------------------------------------------------ATGTTGATTTTAATCGCACGGTTATTGTTGTTATTTATGACGGTGGTGTGGCTCATGGCGGAAGGAAAGATTCCTCCG---CCA
TTTAGACCTGAA---AAAGAACAATGTAATAACACCACCTCTGAATATTACATGAAACAACTGGGACTTTGCTGCAGTAGATGCAAACCAGGGACTCGCTTGTCTGTGCAATGCAGTACTGCTTCGGACACCATTTGTGAACCCTGCCCAGATGGAATGTACTCAGAGAATATGAACCAT
TATCCCAATTGTTTCAAGTGTCCAACATGTAGAGAAGAGAAAGGACTGATGTACGGCAGGAACTGCTCCGCTGATACCAAAGCTGTCTGTGTTTGCAAGCCTGGAATGTACTGTTCGAAGTATGGTTTGTCATCTGCATGTGAGGAATGTAAAAAATACAAAACCTGCAAACCCGGCGAA
GGCGCTCAAAGAAAAGGAACACCTACAGGTGTTGTGAAGTGTGCACCGTGTCCAACTGGGACGTTTTCAGACCGC---AGTGGCTCTGAGCCATGCAGACCACACACCGAATGTGAAGGTAGTGCAGTTTTAAGGTCTGGCAACTCTACAGATGACACAGTTTGTGTAGTGAAACCATTA
AAAGCAACG---------------CCGGAAATA---------------------------TGGCCC---------------------------------------------ATGAATACTATCAGCACATCGACTGTTTCTGTATTGAGC---AGCGACGTCAAACACAGCAGCACAGTG
ACGACAAACGCACAAGGGACCCGAAGC------------------------------AACCCTCCGCCTGACTACATGACCATCATC---TACATCACTGGTGCTGTT---------------------------------------------------GTGCTGGTTTTGCTGATTCTG
GTTATGACGGTGGTTACTTGCAAGTTACGAGAACGAAAAGCAGGTTTAACAAAAGTT---CCCATCACAGATGTCAAC------------ACGGTGGAG---CAG---GATCCCTCA------------------------------CAGAGCAGCACACCTGACCAT---CAGCATCTG
TTACATGTGGACAGA---ACCCAGACGGAGCCGTCCATGAGCTCGTCAGAC---------------------------AGTCAGAGTCAGCCGGACTGCGGTCAGAGCCACAGCAGC------------------------------AGTGAGTGGCTG---------------------
------------------------------GAGCGCAGCAGTCAGGACGAATGTCCGTCCGTCTCCAGCCCTGTG---------------CTCAATCTCAGCATCACGGCCACATTCAACTGCCAGCTCAACCCGGCCGCGACGTCCTGCTCCATCCCC---ATCAACCCGTCCACTTTG
ACGCCACACGCCGAAGCCCTGGTGCCGCTTTCTCAAGAGGAGGTCTGTACATCATCCTGCCAACAAGAGGACGGCAAAGAAGTGCTGAAGTCGGTGCAGGAGAGTGGCCCGTTCCTATAC---------------------------
>ENSGACP00000009907_GACU
------------------------------------------------------------------------------------------------ATGAAGGAGATTCTTGTAGTGCTGCTTCTGCTGCATGTTCAGACTCTT------------------AAG------------CCT
TACCAGGCGGACTCAGATGGAAACTGTCTCAACTCAACGACAGAGTACCTGTTGGACGATACAAACCTGTGCTGCAAGAAATGCCCCCCTGGACACCGGCAGAGTGAAAAATGCTCCGAAACTACTGAGACTGTGTGTGAACGATGCCAACCACGCCTGTTCATAGAGAGCTGGAACTAC
TCTCCGAACTGCTTCTCCTGTACCCAATGCAAAGAGAAGAAAGGGCTGAAGGAAGCCCAGGTCTGCTCCCCTACTGAAAATTCAAGGTGTGTGTGCCAACCTGGCATGTTTTGCAGCATGGGATTTGATGACCCGTTCTGCACAGCATGTAGCAAGTACAGGTCGTGCAGGCCCGGTTTT
GGAGTGTCCATTCAAGGGACAGCCGACAGAGATGTGAGGTGCACACGGTGCCCCAGCGGGACGTTCTCTGACACACTCTCCTCCACGACGCGCTGTCTGTCACACGCCGACTGTAACGGACGGGTTGTCGCCAAGAAAGGCAACGCCACCTCGGACAACGTGTGT---------GAACCG
CGGGCTTTT---------------GCACACACC------------------------------GCGCGGCCTCCGACGTTAACGCGAAGGCCTATGGATGCGCTTGGGTTCGTT---------GCCACGAGAACCGTCTCAGCAACCTCAGACTCCGAGGCTGCACGTGGACAGACAGAG
GCCTCACTGTCTATTAGCACATCGTATTCAAGGCCAGAAATAAGCCCTCGGCCACCAGACCCGCCACCAGACCAAAATACCGCCACCGTCTTA------------GCTGCAGTCATTGCCGGTGTGATTGGGTTATTACTGTTC------TGCATCTCTATC---GTCCTGGTGTTCTTT
TGTAAACCAGTC------------CGGAAG------AAAGACGACGCAGCAAGATTTCATCCTAAGGTAGATGGAAATGGAAGTTGTCACAGAGTTGAT---AATCTCGATCAGGACTATTTGGGGGAAACCTATCTGAATTATATCAAAGTACCCACACCAGAACAT---CAGTGTCTG
CTGCAGAGAGGGGAA---ACCTGCAGTGACCACAGTCAGTGCAGTAACAACACTGACACTTTGACGCAAACAGACGGCTCCAGCAGCCAGGAGTCCGTCGGGCCTTTGCAATCCACAGTAGCTCTCCACAGTCCACTCTCCGTCCCGTCGGATCCCATGACGTTACTTTCCCATACGGAA
GCTGCCACTCCGCAGCCAAACGTCCCCACGCAGTCCACCTCCCAGCCCACCAGCCCCCAGGTCATCAGCCCTGTGACCGCCAACCCCCACGTCAACGTCAACATCACT------------------TTCCACATTGAAAATAGGTCCTGTGGGACACCGTCTGTGACGCCCACGGACTTG
ATG---CAAGTTGACCCCAAACTCCCCTTTGGAGAGGAGGAGGAGTCATTTAGCATCCCACATCAAGAAGCCGGCAAACAATCACTGATGTCAGTGCAGGAGAGTGACAGT------------------------------------
>ENSXMAP00000017176_XMAC
------------------------------------------------------------------------------------------------ATGAAGGACATACTGGTACTGCTGCTTCTGCTGACTCTCCGAACTATC------------------AAGGTTTCCTCACTCCCA
TATCAGCCTGACTCCAATGGAAATTGTCGCAACCTGACAACAGAATACTTGCATGATGGTATTAACTTGTGCTGCAAGAAATGCCCCCCTGGGCAACGACTGAGGCAAGAGTGCTCTAGAAACTCCGACTCTGAATGTGAACCATGTGGATCAGACCAGTACATCGAGACCTGGAACTAC
ACCCCAAACTGCTTGTCCTGCACCAAGTGCAAAGAGAAAAAAGGTCTTGTGAATCACCAGGACTGCACCTCAACCAGAAACGCCAAGTGTGTTTGCAAATCTGGGATGTTCTGTGAGATGGGGTTTAATAATCCATTCTGCACAGACTGTAGGGAGTATAGAGTTTGCAGACCTGGATTA
AGAGTTTCTGTGCCAGGCACGCTGAACTCTGATGTGAAGTGTGAGAAATGCCCCACC---------------------------------------------------------------------------------------------------AATCCCTGT---------CCGCTT
CGTACAACA---------------GTACAAACG------------------------------GTA---------------------------------------------ACG---------ACTACAGTTACAGTAAACGCCACAACG------------CCACGAGGCCCGCGGCAG
ATGACGCAGCCTGTC---------------AGGTCTCACCTAACCCTGGAACCCAAAGGCCCTAAACCAGAACAACCCATCAGTGAA---ATG------------GTTGCGGTCATTGCTGGTGCCTCTGGATTCCTTTTGTTT------CTTATCATCGTCTTCCTCCTGCTGATACTT
TGCAAACGA---------------AAGAAA------ACTAGAGATTCTGGACACTTGTCACCTAAGGTAGATGCAAATGGAAACTGTGAGGCAGCAGAA---CAGAATGGTCACAGCAACTTCTCTCAGATG---ATTTCATAC---AAACTTACCTCACCGGAGCAA---ATGTGTCTG
CTGGAGAAAGGGGAA---GTCACCAGTGACCAAAGTGTGAGCAGCAGCGATACCGAAACTTCAACCAGGGCAGATGGTTCCAGCAGCCATGAGTCCCTCAGGCCTCTACAACCAACTTTAGGCCTTGACAATGCAGCGTCTCTCCTGTCGGAGCCCATGACCTTACAGTCCTTCACGGAC
CCCGCCGCTCCTCAACGCAGCATCAGCACACAGAGCTCCTCTCAGCCCACCAGCCCGCAGATTGTCAGCCCCGTAACGAACAGTCCCCACGTCAACGTCAACATCACT------------------TTGCATATAGGAAATGGTTCCTGTGGGACGCCATCTTTTCAGCCGACAGACTTT
AAC---CAAGTGGAGCATCAACTTCCCTTTGGACAGGAAGAGGAGTCCGTCAGCTCTCCTCAGCAAGAGGCAGGCAAACTGTCGTTTATGTCAGTCGAGGAGAGCCCCAGCTATTGCACA---------------------------
