# Supplementary material for: Global expression pattern of genes containing positively selected sites in European anchovy (Engraulis encrasicolus L.) may shed light on teleost reproduction
Source: PLoS One. 2023 Aug 11;18(8):e0289940. doi: 10.1371/journal.pone.0289940 (PMC10420382; doi:10.1371/journal.pone.0289940)
Supplement: S1 File — (ZIP) [file pone.0289940.s008.zip › alignments/anchovy.27574_ANCH.fas]

>ENSONIP00000016979_ONIL
ATGTCACGGAAACTCAAA---GAAGACTATTATCGGTTCTTCTCCGTTACCGACCCACGCACACACGAGAAGGGCCACACCGAATACAAAGTAACGGCGAGGTTTGTGTCCAAGCGTCACCCAGAAGATGTGAAGGAGGTGGTTGTGTGGAGGAGGTTCTCAGAGCTGAAGAAGCTCCAT
GGGGAGTTGGCCTACACGCACAGGAACCTGTTCAGAAGACAGGAGGAGTTTCCACCTTTTCCCCGAGCACAACTTTTTGGAAGGTTTGATGGGGCTGTGATAGAGGAAAGGAGAAAAGCAGCAGAGGCCATGCTTCAGTTTACTACCAGCATTCCTGCTCTGTATAACAGCCCACAGCTG
AAGGAGTTCTTCAGAGGTGGTGAGGTAACAAGGCCTCTGGATGCCACACCTCTCTCTTCTGCGGGGTCT---------CTGCCTCCTCCTCTCATCCCCCTCCCCAAGCGTAGGGCATCAGACTGTGAGCCTGCTGAGGAAGAGGAGGGCAGGGAGGCTCCCACCTTGCCCCAGGATCTG
------GGCAATAACCTGAGCTTAGAAGTGGGAGAACCAGAAGTGGCAGCTGAAGCCTAC------------------AGTGAGATCGGAGGATCTCCAACAGAAGAAGAGCAA------------------GAGGAGCTTAGCGACACAGAGCTGGATGACCGA---------------
------------------------------------------------------------------------------------------------------GTCCCA------------------------TCTCCATTCACGGACCCCGAA---------------TCAAAA------
---------------GAGACC---------------------------------------------CAGGAAGAATTCGACTCACTGTTTGACTCTGTGGCTGAAGGACTC---CCATCC---------CCAAAGGAAGAAGTTCCTCCTCCACTGTCTGATAATGACTTGGCTGTTTTC
GATCCCTGCTATAAACAAGATAGATCCAATTCTTCCACCGACCACTCGGAGTTGCTCTCACTACCATCAAACAGTGTGGACGGAGAGGACGGGGGT------------TACTTAAACCAAGCTGCCAAGGAGCTGACAGCTGCCATGGAGAGGGAGAAGGAGGGAGAAATTAGTTCTGCC
ATTTGTGGGTACAGGATGGCAGTGGATATTCTGATCACTGGAGTACAAGGAGACACGGATCCAGTACGCAGGGAGTCTGTGATGCGAAGGACGGCGCAGTACCTGAAGCACGCTGAGATGTTGGTCGAAAGGCACTCCTCACCCTCTCACACTCACACACCTGCA------AATGCACAG
GACCAC
>ENSTNIP00000015996_TNIG
ATGTCGCGGAAAAACAAA---GATGAATATCACCGGTTCTATACCGTTTCCGATCCACGAACACATGAGAAGGGGCACACCGAGTACAAAGTGACAGCAAGGTTTGTATCCAAGCGTCATCCCGAAGATGTTAAAGAGGTGGTGGTGTGGAGGCGGTTCTCCGAGTTAAGGAAGCTCCAT
GGAGAGTTGGCCTACACACACAGGAATCTGTTCCGGAGGCAGGAGGACTTTCCACCGTTTCCTCGGGCGCAAGTCTTTGGAAGGTTTGACGAGGCTGTGATTGAAGAGAGGAGAACGGCCACGGAGGCCATGCTTCAGTTTTCAACCACCATACCTGCACTGTACAACAGCCCACAGCTC
AAAGAGTTCTTTAGAGGTGGGGAGGTCCTCCGGCCTTTGGATCCCACG---CTGTCCTCCGATGGAGCG---------CTGCCTCCCCCGCTCATCCCGCTCCCAAAGAGGAGGGCCTCAGACTGTGAACCTGTGGAGGAGGAGGAGGGGAGGGAGGCTCCGACTTTACCCCAGGACCTC
------GGCGTCAGCGCGGGCCCGGATTTGGGAGAACCGGAAGTGGCGGTTGAGGCTTAC------------------AGCGAGATGGACGCCTCGCCTGTGCAAGAATCAGAG------------------CAGGATCTTAGCGATACAGAGCTGGATAACACA---------------
------------GAC------------------------TTCCGGTTGATG---------------------------------------------------TTTCCACATCTAGCTGCATCTCTTCAGCCACCCCCTGGCATTAGCCACCCA---------------CGGCTG------
---------------CAGTCC---------------------------------------------CAGGAGGAGTTTGAGTCCCTGTTTGACTCCGTGGCAGAAGAGCAAGCCCCATCT---------CCAGAGGAGGACGGGCTCCCCGCGCTGTCCGACAACGACCTGGCTGTCTTC
GATCCCTGCTACAAACAAGATCGATCCGATTCCGCCGGCGACCACGAAGAATTGTTCTCTCTGCTGTCGACGAGCGTGGAGGGAGGGGCTGCCGAG------------TACCTGAACCAGGCCGCCGCCGAGCTGAAAGCGGCCATGGAGCGGGAGAAGGAGGGCGACTTCAGCTCGGCC
ATCGGCGGTTACCGGGCAGCGGTGGCCATACTGATCACTGGAGTCCAGGGAGACCCAGATCTGACACGCAGGGAGTCTGTGATGAGGCGGACGGACCAGTATCTGAAGCACGCGGAGATTAGATCTATACTCGGACAAATCCCAACTAATCACCAT------------------------
GACAAC
>anchovy.27574_ANCH
ATGTCAAGAAAAGCAAAG---GAGGAATATCATCGGTTCTTCTCCGTGACGGAAACACGCACCCACGAGAAGGGACACACGGAATATAAAGTTCTGGCAAGGTTTGTATCAAAGAGAAGACCTGAGGATGTGAAAGAGGTGGTGGTGTGGAGGAGATACTCGGAGCTGAAGAAGCTGCAT
GGGGAACTGGCCTACACCCACAGGAACCTCTTCAGGAGACAGGAGGAGTTCCCGCCTTTCCCCCGGGCACAGCTCTTTGGGCGTTTTAACGAGGCAGTGATCGAGGAGAGACGGCAGGCTGCGGAGGCCATGTTACTGTTCACCACCAACATCCCCGCGCTCTACAACAGCCCCCAGCTC
AAAGAGTTCTTCAGGGGTGGTGAGGTGACCCGGCCGCTGGACCCAGCCTGCGCCGCCTCC------TCCTGTACGGAGCTGCCCCCTCCCCTCATCCCGCTGCCCGAGGGCCAGGAGGCCCTGCTGCCCGAGGCCGAGGAGGAGCTGGGTAGGGAGGAGCCGCCCAAGCGCCAGGAGCTA
GACGAGGGCACCGACTCGAGCGCCGAGCTGGGCGATACAGAGGTGGGCGTGGAGGCGTACGGGGAGATCGACTGTCCGTCTCCCCCGGCCTCGCCCCCTGCTTCGCCGCCGGCGTCACCTGCCAAGGAGGTGGAGGAGACGTCACATGCGGAGAGCCCGGAGAGG---------------
------------AACGGGACA---GAGGAACCG------------------------------------------------------------------------------------------------------------GAGCAAGCAGAAGAGGCATCTCCCCCGTCTCTC------
---------------AGCTCCACCTATGAGAAGCCAGAGGAGGTT------------------CAGGAGGAGGAGCTGGACCTGCTGTTCGACTGCACAGGAGAGGAGGCCGCTTCAGACCTCGGCCCGCCC------------CCGCCCCCGCTCTCAGACACCGACCTGGCCATCTTT
GATCCGTGCGCCAAAGAAGATCAGCCTTACGGATCATTCGACAACTCGGAGCTGCTCTCCGCC---------------------------------------ATGCCCACTGTGACGGCGTCCAATGAGAGCAGCGAGTCGGCGGGAGGCAGGGAGGGGGAGGCG---------------
------------------------------------------------------------------------------------------------------------------------------------------------------------------------------------
------
>ENSTRUP00000039770_TRUB
ATGTCGCGGAAGCCAAAA---GATGAATATCACCGGTTCTTCACCGTTTCAGACCCACGAACGCACGAAAAGGGGCACACCGAGTACAAAGTGACAGCAAGGTTTGTATCCAAGAGTCACCCAGAAGACGTGAAAGAGGTGGTTGTGTGGAGGCGGTTCTCCGAGTTACGGAAGCTTCAT
GGAGAGTTGGCCTACACGCACAGGAATCTATTCAGGAGGCAGGAGGAGTTTCCACCTTTTCCTCGGGCACAACTCTTTGGGAGGTTTGACGAGACTGTGATCGAAGAGAGGAGAAAGGCGACAGAGGCCATGCTTCAGTTTTCAACCACCATACCTGCGCTATACAACAGCCCACAGCTC
AAAGAGTTCTTTAGAAGTGGGGAGGTCACAAGGCCTTTGGATCCCACG---TTGTCCTCTGATGAAGCT---------CTTCCTCCCCCTCTCATTCCACTCCCTAAGAGGAGGCCCTCAGACTGTGAACCTGTAGAGGAGGAGGAGGGGAGAGAGGCCCCGACTTTACCTCAAGACTTA
------GGGGTCAGCATGGGCCTGGAGGTGGGGGAACCAGAAGTGGCGGTTGAGGCTTAC------------------AGCGAGATGGGGGGCTCGCCTTTGGAAGACCCAAAA------------------CAGGATCTTAGTGATACAGAGCCGGATGACGCA---------------
------------GGTGCACAT---GAGGGTAGAAGCTTCTTTCTACTGATG---------------------------------------------------TGTCCACATCTAGCTGTATCTCCTCACCCACCACCTGCCAACAACCACCAA---------------TCACTA------
---------------CAGTCC---------------------------------------------CAGGAAGACTTTGAGTTCCTGTTTGACTCTGTGGCAGAGGAACCATCGGCGTCT---------CCAGAGGAGGAAGGAGCGCCTGCGCTGTCTGATAACGACCTGGCTGTCTTT
GACCCCTGCTACAAACAAGATCGATCCAATTCCGCCGGTGACCACAAAGAACTGAACTCGCTGCTGTCAACGACTGTGGAGGGAGAAGCTGCTGAG------------TACTTGAAGCAAGCCGCCGCTGAGCTGAAGGGCGCCATGCAGAGGGAGGAGGAGGGAGAATTTAGCGCTGCC
ATCCGTAGTTACAGGGCGGCGGTGGATATACTGATCACCGGAGTGCAGGGAGACCCAGATCCGACACGCAGGGAGTCTGTGATGAGGCGGACGGACCAGTACCTGAAACATGCAGAGATGATAGTCAACAGGCACCTTTCACCCACGCACACACAG------------------------
GGCCCG
>ENSDARP00000015938_DRER
ATGTCTCGAAAGACAAAAAAGGAGGAATATTACCGCTTCTTCTCTGTAACAGATCCACGCACACACGAGAAAGGACACACCGAATACAAAGTAACAGCAAGGTTTGTATCAAAGACACAGCCGGAGAATGTTAAGGAGGTTGTGGTGTGGAAGAGGTACACAGAATTAAAGAAATTACAT
GGAGAGCTGGCCTACACTCATAGGAACCTGTTCAGGCGACAAGAAGAGTTTCCCCCTTTTCCACGAGCACAGGTTTTTGGGCGTTTTGATGAAGCTGTGATTGAGGAGAGGAGGAATGCAGCCGAGGCCATGCTGCTCTTCACTACAAACATTCCTGCTCTGTATAACAGCCCTCAGCTC
AAAGAGTTCTTCAGGGACGGAGAGGTGCGGAGACCACTGGAGACAGCCGTCATTTCCACA------TCT---------CTTCCTCCTCCTCTGATTCCTCTGCCTGAAAGGAGCGCTGATCTATTG------GCTGAAGAGGAGACGGGGACAGAGGCTCCAATTCAGGCCCAGGAGCTC
GAT---TCCAACCAGAGACTGACAGACCTAACCCAGCCTGAGATAGCAGTGGAGGCCCTG------------------AGTGACACGGGGAGCAGCCCTACACAAGAAACACAGACTGATGCA---GAAATACAAGAGCTGACAGAAAAGGAGACCGAGGATGAC---------------
------------AGCACAACT---CATGAGAAT------------------------------------------------------------------------------------------------------------AACCACACAGGACAATGCACTGCTGCTACTGAC------
---------------GACTCTACAACACATGCTTCGCCTGAAATGCCAGGCTCTCCAATCGACCAGTTGGAAGAGTTTGATGCACTGTTTGACTCAGGATTGGAGGACTATTCCTTCAAA---------GCT------------CCGCCTCTGCTTTCAGACACAGACCTCGCTATTTTT
GACCCTTGTGTCAAAGAAGATCAACCGTACGGATCACCCAGCCATGCTGAACTCCTGTCTGCTCCTCTGTGTGGTTCAAATGGGACGGATTCTGCTGTAGATGTTAGTTATGTGTACCAGGCCAATGAAGAGCTGAATGCTGCCCAGGAACAAGAGAGAGAAGGCAACTATAGCACAGCC
GTACAGCGATACAGGGCGGCTGTTGATATATTTATGAAAGGAGTGCAAGGAGATGTAGATTTGAAGAGGAGAGATGCGGTGAAGAGGAAGATTGCTGAAGTCCTAGAGCATGCGGAGAGACTTCTGTCCATA---CAGACTCCCACTCACAACCAC------------------------
AATACA
>ENSGACP00000026097_GACU
ATGTCACGAAAACCCAAA---GATGAATACTACCGTTTTTTCACCGTCACTGACCCACGCACACACGAGAAGGGACACACCGAGTACAAAGTGACAGCAAGGTTTGTGTCCAAGCGCCATCCAGAAGATGTGAAGGAGGTGGTCGTGTGGAGGAGGTTCTCGGAGCTGAAGAAGCTCCAT
GGGGAGTTGGCCTACACTCACAGGAACCTGTTCAGAAGAGAGGAGGAGTTTCCACCTTTTCCCCGCGCACAAGTATTCGGGCGGTTTGATGAGGCCGTGATCGAAGAGAGAAGGAATGCCACCGAGGCCATGCTTCTGTTTGCTACCAGCATCCCTGCACTCTACAACAGTCCACAGCTC
AAGGACTTCTTCAGAGGTGGCGAGGTGACAAGGCCTCTGGATGCCGCCCCTCTGTCCTCTGCCGGGCCC---------CTGCCGCCCCCTCTTATCCCCCTCCCCAAGAGGAGGGGCTCGGACTGCGAACCAGCAGAGGAGGAGGAGGGGAGGGAAGCTCCCACCTTACCCCAGGACCTG
------GGCACCAACCTGGGCTTAGATGTGGGAGAAGCGGAGGTGGCGGCTGAGGCTTAC------------------AGCGAGGTGGGAGGCTCTCCGACCGAG---------------------------------------------------------CGATACAGAACTGGACGA
CGGAGGTGCGGAGGGAGCAAT---AAAATAAACAGCCCATTTTTAACGATGACCGGTGCTTTTATCTCTTTAATAATCTTGTTCTGTCCTTTTGGTCCACGTTTACCA------------------------CCTCCAGTTCCGTCTCCCGACCAGCGCGCAGCCTTAAACCTC------
---------------CAATCA---------------------------------------------CAAGAAGAATTTGATTCACTGTTTGACTCTGTGGCCGAAGAGCTCGTCCCATTG---------CCAAAAGAGGAAGGTCCACCTCCTCTGACAGACAATGACTTGGCTGTCTTT
GATCCCTGCTATAAACAAGATAAATCCATTTTGTCCGGTGGCCACTTAGAGTTGTTCTCACTGCCGCCTAGCAGTCTGGACGGAGAGGACGTTGCT------------TACTTAAACCGAGCATCCACCGAGCTGACCGCTGCGATGGAGAAGGAGAAGGAGGGAGAGTTTAGTTCAGCC
ATTCGTGGGTACAGGACGGCGGTGGACATCCTGATCACTGGAGTTCAGGGAGACCAAGACCCGGTACGCAGGGAGTCTGTGATGAGAAGGACAGCCCAATATTTAAAGCACACTGAGATGTTGGTGGACAGGCACTCCTCGCCCACGCACACTCACACGCCCACACAGACACATGCACAG
GACCCG
>ENSXMAP00000008651_XMAC
ATGTCACGGAAACCCAAA---GACGAATACTACCGGTTCTTCTCTGTTACCGACCCACGGAACCACGAGAAGGGGTACACGGAGTACAAAGTGACAGCCAGGTTTGTGTCCAAGCGTCACCCGGATGATGTGAAGGAGGTGGTGGTGTGGAAGAGGTTCTCCGAGCTGAAGAAGCTCCAC
GGAGAGCTGTCCTACACTCACAGGAACCTGTTCAGGAGGCAGGAGGAGTTTCCGGTGTTTCCACGCGCTCATGTTTTTGGGAGGTTTGATGAAGCTGTGATTGAGGAGAGAAGGAAGGCAGCAGAGAGCATGCTTCTGTTCACTACCAGTATACCTGCACTATACAACAGCCCACAACTA
AAGGACTTCTTCAGGGGTGGGGAAGTCAGCAGACCTCTGGATCCATCCCCGGCGTCCTCGGCCGGGCCT---------CTGCCTCCTCCTCTCATCCCCCTGCCGAAGAGGAGGGCCTCAGACTGTGAACCCGCCGAAGAGGAGGAGGGCAGGGAGGCTCCCACCTTACCTCAAGACCTG
------GGCACCAACATCAGCTTGGAGGTCGGGGAGCCGGAGGTGGCGGCTGAGGCCTAC------------------AACGAGGTCGGAGGAACTCCGACAGAAGAAGAACAG------------------GAGGATCTTGACGACGCAGAACTGGATGACCGA---------------
------------GGTTTAAATCTAACAATCTGCACGCTGTTTCTGTTCATG---------------------------------------------------TTTCCA------------------------TCTGCAGTGTCGTCTCCTGAG------------CTGTCTCTAACGAGA
CTCCAGCAGTCGGAGGAGACG---------------------------------------------CAGGAGGAATTCGATTCATTGTTTGACTCTGTGGTTGAAGAGCAAGTCCCGTCT---------CCCAAGGAGGAAGCTCCTCCTCCTCTGTCTGAAAATGACCTGGCTGTCTTC
GATCCCTGCTATAAACAAGAGAGATCAGATTCCTCGAGTGATCACTCTGAACTGTTCTCGCTGCCGCCGGCCAGTCTGATTGGAGGAGACGCCGGT------------TACTTGAACCAGGCGGCCAATGAGCTGACGGCTGCCATGGAGCGGGAGAAAGAGGGAGAGTTCGGTTCTGCC
ATTCGTGGCTACAGGACAGCGGTGGACATACTCATCACTGGAGTTCAGGGAGACCCAGATCCAGTCCGCAGGGAGTCTGTGATGAGGAGGACGGCCCAGTACCTGAAGCACACCGAGATGCTGGTGGATCAGCACGTTTCACCGGGT------CACACAGCTGCTCACACACACACACAG
GACCCG
