# Supplementary material for: Global expression pattern of genes containing positively selected sites in European anchovy (Engraulis encrasicolus L.) may shed light on teleost reproduction
Source: PLoS One. 2023 Aug 11;18(8):e0289940. doi: 10.1371/journal.pone.0289940 (PMC10420382; doi:10.1371/journal.pone.0289940)
Supplement: S1 File — (ZIP) [file pone.0289940.s008.zip › alignments/anchovy.27817_ANCH.fas]

>ENSONIP00000003731_ONIL
------------------------------------------------------ATGATCATGATTTTCCACATGACTGTCCGCTCTTAC---------------------CCAATGCGAAAAACACATCTGGCTGCGTGGAGAGCATGGAGAAGGCTAAGG---CCGAGATTCTACTCC
TCTTTCGTTGGTGCATCTTCTGGTCCTGGTCCTGGGGACGGATCCGAAGACCCGTCTGCT------------------GTTTCAGCTGAAAAGCCGCCTCACACGCCTGTCATGTTGAAAGAGGTGCTTCAATACTTAGACATTCAACCAGCT---------------------------
------------------------------------------CAGGTGGTGCTGGACATGACATTTGGAGGTGGTGGTCATACCAAAGCAATTCTGAGCACAGTTCCCGAAGTCACGGTCCTGGCCTTAGATCGAGATCCCACAGCAATTTCTCTGGCCCAGCAGTTAGCCAAGGAACAC
TTTGGTCGTGTGAAACCAATACTTGGCCGGTTCAGTGAGCTTGAAGACCTGCTGTCAAACATGGACGTTAAGCCAGGCAGCATTGATGCTGTCCTGTTGGATGCTGGCTGTTCCTCCATGCAGATGGATGAGGCAGAAAGAGGCTTCTCCCTGAGCAAAGATGGACCGTTGGATATGAGA
ATGGATGGAGACAGGTACCCCGACATGCCCTGCGCCGCTGACGTTGTGAATACCTTAGATCAACAGGCTCTTGCATCCATCCTCACTGCATATGGGGAAGAAAGACACGCCAGGAAAATAGCTTCAGCCATTGTGGAGGCACGCCGTGTCAGCCCCATCACCCGGACACAGCAGCTGGCC
AGTGTGGTTGCAGGA---TCGTTTCCTCCTGCAGTTGTCTATGCACGTAAAGAC---CGGCTCAAC---AGACCTGCACACGTGGCCACTAAGACTTTCCAGGCCTTGCGTATCTTTGTGAATGACGAGCTGAATGAACTTCACGCTGGCCTGTGTGCTGCCCAGATGTTGCTAAAACCC
AGC---GGACGTCTCTGTGTTATCACCTTTCATTCGCTAGAAGATAGACTGGTCAAACGTTTCCTGCGGGGAGATGACTTATCT---------------AATCTGGAT------CACTTCAGCCAGAGGAAGCAAGGCACCAAG------------------AAGGAAAACCTATCGCAT
GAAAAAAGAGAC---GGA---------AGTGTCTGT---------------TGGCTTCCTCTGCGAAGAAAAGTGATCACCCCAGAAAAAGACGACGTTAAGGAGAATCCTCGAGGACGCTCCTCCAAACTCAGGGCAGCACTCAGACGA
>ENSTNIP00000012280_TNIG
------------------------------------------------------------------------------------------------------------------------------------------------------------------------------------
------------------------------------------------------------------------------------------------------------------------------------------------------------------------------------
---------------------------------------------GTGGTCCTGGACATGACATTTGGAGGTGGTGGTCATACCAAAGCCATACTGAGTATGGTTCCCGAAGTCAAAGTCCTGGCCTTAGACCGGGATCCCACAGCAATTTCCCTGGCTGAGAAGTTGGCCAAGGAATCC
TCGGGTCAGGTGACGCCGTTGCTCGGCCGTTTCAGCCAGCTCGACGTCCTGCTGTCGGATCTGAAGGTGAAGCCGGGCAGCGTCGACGCCGTCCTCCTGGACGCGGGCTGCTCCTCCATGCAGATGGACCAGGCGGAAAGAGGCTTTTCCCTCAGCAAGGACGGGCCTCTTGATATGAGG
ATGGATGGGGAGAGGTACCCTGAAATGCCCTCCGCTGCTGACGTTGTGAAC---CTGGATCAACAGGCTCTTGCATCCATCATCACGGCTTACGGGGAGGAGAGATGGGCCGGGAAAATCGCTTCAGCCATTGTGGAGGCACGTCGCATCAGCCCCATCACCCGGACGCAGCAGCTGGCC
AGCGTGGTGGCAGGA---TCGCTACCCGCTGCTGTCGCGTACGCACGCAAAGAC---CGACTCCGC---CGCCCCGCCCACGCCGCCACTAAGACTTTCCAAGCTTTGTGCATTTTTGTGAACGACGAGCTGAAGGAGCTCCACGCGGGACTGCGCGCCGCCAGAGAGGCGCTGCGGCCC
GGG---GGGCGTCTCTGCGTCATCACCTTTCACTCACTGGAAGACAGACTGGTCAAACGTTTCCTCCGGGGACACGACCTGGCC---------------CACTCGGATCAGCAGCTCTTCAGACCCGGAAAACGAGACCTTCCC------------------AAGGAGACAAACACGGCT
GAA------------------------AGCGCTCAT---------------TGGCTCCTACTGCGGAGGAAAGTGATCGCTCCGGAGAGGGACGACGTCAGAGACAATCCAAGAGGACGTTCAGCCAAACTGAGGGCGGCGCTCAGACGT
>anchovy.27817_ANCH
------------------------------------------------------------------------------------------------------------------------------------------------------------------------------------
------------------------------------------------------------------------------------------------------------------------------------------------------------------------------------
------------------------------------------------------------------------------------------------------------------------------------------------------------------------------------
------------------------------------------------------------------------GCGGGGAGCGTGAGCGCCGCCCTGTTGGACGCAGGCTGTTCCTCCATGCAGATGGACAACGCGCACCGAGGCTTCTCGCTCAGCAAGGACGGCCCCCTGGACATGAGG
ATGGACGGGGAGCGGCTACCCAGCATGCCGTGCGCGGCTGACGTGTTGCGGGCTCTGGACGAGGGCTCGCTGGCGTCGCTGCTGCGGGCGTACGGCGAGGAGAGGCACGCACGAGCCATCGCAGCCGCCATCGCACACGCGCGCACGCTCTACCCCATCACGCGGACGCAGCAGCTAGCC
AGCATAGTCGCAGGT---GCGTTGCCAGGTTGTGCCCTCTACGCGCGGCGTGAC---CGCCTGCAC---CGTCCGACTCACGTGGCCACCAAGACCTTCCAGGCGCTACGCATCTTCGTCAACGACGAGCTGCACGAGCTACACGCAGGGCTACAGGCCGCGCAGTTACACCTCCGGCCC
TCGGGGGGGCGCCTGTGCGTGCTGACCTTCCACTCCCTGGAGGACCGGCTGGTCAAGCGCTTCCTGCGCGGGGAGGACCTGGCCGCGCCACCCAAGATGTCCAGCAGGCAGCGGGCACGCCGCGCCATGCGGGCACGCCAACAACAACTGGGGTCGAAAGTGGAGGAGCACGAGGAGGAG
GAAGACTATGAT---GGA------------------------------------------------------------------CATGAAGATGAGGATGAGGAG------------------------------------------GAA
>ENSTRUP00000044240_TRUB
------------------------------------------------------------------------------------------------------------------------------------------------------------------------------------
------------------------------------------------------------------------------------------------------------------------------------------------------------------------------------
---------------------------------------------GTGGTCCTGGACATGACATTTGGAGGTGGTGGTCATACCAAAGCAATACTGAGTATGGTTCCCGAAGTCCAAGTCCTGGCCTTAGACCGAGATCCCACAGCAATTTCCCTGGCTGAGAAGTTAGCCAAGGAAACC
TCCGGTCGCGTGACGCCGCTGCTCGGCCGTTTCAGCGAGCTGGAAGTCCTGCTGTCAGACCTGAAGGTGAAGCCAGGCAGCGTCGACGCTGTCCTCCTGGACGCTGGCTGCTCCTCCATGCAGATGGACCAGGCAGAAAGGGGATTTTCCCTCAGCAAGGACGGCCCTCTCGACATGAGA
ATGGACGGAGACAGGTATCCCGAAATGCCCTCTGCTGCTGACGTTGTGGACACCCTAGATCGACAGGCTCTTGCATCCATCCTGACTGCTTATGGGGAAGAGAGACATGCCAGGAAAATAGCTTCAGCCATCGTGGAGGCACGCCGTATCAGCCCCATCACCCGGACGCAGCAGCTGGCC
AGTGTGGTGGCAGGT---AGCTCAACTCCATCGTTTGTCTTATGTGGCAAAGATCTTAATCAGGAG---AGACCTTCATCTGCTTCTATTTCAACCCACNTCAGCTTTGCGCATTTTCGTGACGACGAGCTGAACGAGCTCCACGCGGGGCTGCGCGCCGCCAGGGAGGCGCTGCGGCCT
GGG---GGGCGTCTCTGCGTGATCACCTTTCACTCACTGGAAGACAGACTGGTCAAACGTTTCCTCCGGGGACACGACCTGTCT---------------AATTTAGATCAGCATCACTTCAGTCCCAGGGAACAAGGCCTTTGG------------------AAGGAAAGAAGCGCGCCT
GAA------------------------AATGCTCAT---------------TGGCTCCCACTGCGGAGGAAAGTGATCACCCCAGAGAAGGACGACGTCAAAGACAACCCAAGAGGACGTTCCGCCAAACTAAGGGCAGCACTCAGACGT
>ENSDARP00000110518_DRER
ATGGGGTGGAATAAAGCAAGAAATGTTTCTTATATTGAACATTATGATTTCTACGCCATACGATATTCCAGGATCTATATGCCCCAATATTATAGCTGCTTCATGGCTGCACCCTGCAGACAGACT---TTGGGAGTTTGGAAACACGTGGCTACTCTCCGAAACCCCAGAATGTTCAGG
AGGTGCTGGAGAAAGTCGTGGCATCCAGGGAGACTCTATACTGGATCAGTCCCTTCAAGCCCCGATTGTGAGATGCCAGTCCAAGAGGAGAAGCCCTTTCACACACCGGTCATGGTGAAGGAAGTGCTGCAGTTTCTGAACATCAAACCTGGA---------------------------
------------------------------------------CAGATTGTTCTGGACTTAACCTTTGGGGCCGGAGGTCACTCGAAGGCAATTCTGCAGTCAGTTCCTGGTGTAACGGTGGTGGCTGCAGATCGTGACCCCACAGCTTTCCGAATGGCCCAACAATTAGCTGAAGAATAC
CAGGGCAAAGTGAAGCCAGTACTAGGGAGGTTCAGTGAGCTGAATAACCTGCTCCCAGCATTGGGTTTGGGTCCTGGGACTGTGGATGCTGCTCTCCTGGATGCCGGTTGCTCCTCCATGCAGATGGATTCAGCAGAAAGGGGCTTCTCCCTCAGCAAAGACGGACCGCTAGACATGAGG
ATGGATGGAGACAGGTACCCCGACATGCCCTGCGCCGCTGACGTGGTCAACGCCTTAGATCAACAGGCGCTTGCGTCCGTGCTGGCCGCGTACGGGGAGGAGCGGCACACCAGGAAAATTGCGGCGGCCATCGCACAGGCACGCAGCGTCTACCCCATCGGCCGGACCCTGCAACTGGCC
AGCATCGTAGCAGGT---GCGTTTCCAGCCAGTGCGTTGTATGCCCGGCGTGAT---CGCCTGCAG---CGGCCCTCACATGTTGCCACCAAAACCTTCCAGGCCTTGCGGATATTTGTGAATGATGAGCTGAACGAGCTTCATGCTGGCCTGCGTGTGGCCCAGACTCTGCTCCGTCCC
AAA---GGCCGACTCTGTGTTCTCACCTTCCACTCCCTGGAGGACCGTCTGACCAAACGCTTCCTCCGCGGAGAGGACCTGGCCGCTCCACCACGCCGCAGCCTTCGCCAGCATGCC---AGAGCCAGGCCAGCAGGTCAGGAG------------------GAGGAGTTTGAAGAGGAG
GAAGAGGGTGAC---GAAGGAGGGAATAGTGTGCAT---------------TGGGTCAGTCTGAAG---AAAGTGATAAAGCCAAGTGAAGAGGAGGTGCAGGAGAACCCAAGAGCTCGATCTGCCAAACTCAGAACAGCAGTGAGACAA
>ENSGACP00000020462_GACU
------------------------------------------------------------------------------------------------------------------------------------------------------------------------------------
---------------------------------------------------------------------------------------------------------------------------------------------ATTACCGTTGCCATGAAGTCACCTAGTAATATAGCTGTC
TTTTCCTCAGATTGTCATAAGAAATTGGATCCAGATTTCAACCAAGTGGTCCTGGACTTGACATTTGGAGGAGGTGGTCACACCAAAGCATTACTGAATATGGTTCATGACGTCACAGTCCTGGCCTTGGACCGAGATCCTGCAGCCATCTCTCTGGCCCGGCAGTTAGCCAAGGAACAC
TCCGGTCGCGTGAAACCATTGCTTGGCCGATTCAGTGAGCTTGAAGCCCTGCTGTCCAGCATGAACATTAAGCCAGGCAGCATTGATGCTGTCCTGTTGGATGCTGGCTGCTCCTCCATGCAGATGGACCAGGCGCAGAGAGGCTTCGCCCTCAGCAAGGACGGGCCCCTGGACATGAGA
ATGGATGGAGACAGGTACCCCGACATGCCCTGTGCTGCTGACGTAGTGAATACGTTAGATCAACAGGCTCTTGCATCCATCCTCACTGCATATGGGGAAGAAAGACACGCCAGGAAAATAGCTTCAGCCATTGTGGAGGCACGCCGTGTCAACCCCATCACCCAGACACAGCAGCTGGCC
AGCGTGGTGGCAGGATGCGTTTTC------------------------AAGGGG---CAGTCAGACTGGAGACCTGCACACGTGGCCACTAAGACTTTCCAAGCTCTGCGTATCTTTGTGAACGATGAGCTAAACGAACTCCATGCGGGGCTGCGCGCCGCCCGCTCGGCGCTGACCCCC
GGA---GGACGTCTCTGCGTGATCACCTTTCATTCGCTAGAAGACAGGCTGGTAAAACGTTTCCTCCAAGGGGAGGACTTGTCT---------------AATCTAGAT------CACTTCAGCCCGAGGAAGCAAGGC------------------------AAGAGGGACCTGGTGGAA
GGAAAAAGAGATGTTGGA---------AGCGTTGAT---------------TGGCTTCCTCTGCGTAGAAAAGTGATCATCCCAAAAAGGGACGATGTGAAAGACAATCCTCGAGGACGCTCGGCCAAACTGAGGGCGGTGCTCAGACGT
>ENSXMAP00000003786_XMAC
------------------------------------------------------------------------------------------------------------------------------------------------------------------------------------
---------------------------------------------------------------------------------------------------------------ATGCTTAAAGAAGTGCTTCATTACTTAGACGTCCAGCCAGCT---------------------------
------------------------------------------CAGGTGGTCCTGGACATGACATTTGGAGGTGGTGGTCATACCAAAGCAATACTGAACACGGCTTCTGAAGTCACTGTCCTGGCCTTAGACCGGGACCCCACAGCTATTTCTCTGGCCCAGCAGCTAGCCAAAGAGCAC
TCTGGTCGTGTGAAACCGCTGCTCGGCCGGTTCAGTGAGCTTGAAGCCTTGCTGTCTAACATGAACATTAAGTCAGGCAGCATTGATGCTGTCCTGTTGGACGCAGGCTGTTCCTCCATGCAGATGGATCAGGCAGAGAGAGGCTTCTCCCTCAGCAAGGATGGACCCTTGGATATGAGA
ATGGATGGAGAGAGGTACCCTGACATGCCCTGCGCTGCTGACGTTGTGAATACCTTAGATCAACAGGCTCTTGCATCTATCCTCACTGCATATGGGGAAGAAAGACACGCCAGGAAAATAGCTTCAGCCATTGTGGAAGCGCGCCGTGTCAACCCCATCACCCGGACACAGCAGCTGGCC
AGCGTGGTTGCAGGTAGAGCTTTTCCTCCAGGCGTTGTCTACGCACGTAAAGAC---CGTCTTCAA---CGTCGTGCCCACATTGCAACTAAGACGTTCCAGGCCCTGCGGATCTTTGTGAATGATGAGTTGAATGAATTGCACACGGGGCTCTGCGTGGCCCAGTCAGCGCTGAAACCT
GGA---GGAAGGCTCTGCGTGATCACATTTCATTCGTTGGAGGACAGACTGGTCAAACGTTTCCTGCAGGGGCATGACTTGTCT---------------AACTTGGATCAATACCACTTTAGCCAAAACAAGCAAGGTAGCAGA------------------AAGAAAAAACTGGTGGAT
GAG------------GAC---------AGTGAATGTAACAAAAGTTCTTACTGGTTTCCTGTGAAAAGAAAAGTGGTCAATCCAGAAAAAGACGATGTGAGAGAGAATCCTCGTGGACGATCTGCTAAACTCCGGATAGCTCTACGGCAG
