# Supplementary material for: Global expression pattern of genes containing positively selected sites in European anchovy (Engraulis encrasicolus L.) may shed light on teleost reproduction
Source: PLoS One. 2023 Aug 11;18(8):e0289940. doi: 10.1371/journal.pone.0289940 (PMC10420382; doi:10.1371/journal.pone.0289940)
Supplement: S1 File — (ZIP) [file pone.0289940.s008.zip › alignments/anchovy.28076_ANCH.fas]

>ENSONIP00000017210_ONIL
ATGGAGGCTGTGAGACCAAAGAAGAACAAAGCAAAGACCAGCGGAAAATCTCAGCTGGTCAGAAAGCAGAAGCAGGCAGAGGAAGACAAAAGAGCCCCAGCTCCCTCAGCTGTATCTGAGGCC---TCCACTTCTGACTTCACTGAGATCCCCCTGAGTCTGCCCTATCAGGAAAAGGAG
GAGGAGGAGAATAAGCTAGACACTGTTCAGAGTCCTGAAGCCACAGCACAGTCATCAGACCTGCCCTCTGAGAAGCAA---------------CAGACAGAAAACACAGCATCATTGCTGAGTAATACTCTACAGCCAAGTCTGAGCTCATCAACAGTGACATCACAGGTCACAACGCAG
GAGTCCAAAAAGGAGGAAGAGGAGGCTGGTGTGCAGGAAGCTCAGGGGGCTGAGCTTAAAATTGTGCCACAAACCACTGAACTTGAAAAAGATGAACAGTCATGGAATCAGCCGTGTGTTTTAACTCAGTTTGAAGCTTCAAATGTCCCAAGTGCCCCAGCACTGTATCCGTCTCTTCCT
ACA------------------CTAGAAGAAGGTTCAGTGATACAGTTTTGTGGG---------------------GAAGCTGTGGAAACCTGTGGAAAGGAACCTGCAGTGTTGGCACTTCCTGAGCAGGAATCTTCTCCTCCAAGTTTGCGGCCTTTGGAGTCCGTG---GCCGACCTT
TCTCGGAGCAAACTCTACCCGGAATTACCCAAAACAGCTTTAGAGGTTCAGCCGTTCTCACTGGAGCAGCTGAGTGTTTGGGAGCCAGGCGGAGGGTTGCGAGCATGGCTGGAGGGGGTTGAGGTTTGTGCAGCACAGTTTTGTGCTCTGGCGCGGCAGGAGAAGCACGAACTGACTGAA
CTGTTGCAGAACTACTGGCGCTGCCGCAGACAGCTGACCCAGTCGCACACACAGCTGCACACGCAGTCATCTGAGTGCAAGAGCACACAGAATCGTCTGTGGAGCTTCAGAGATGAACAGCTCACACTTCAGGGTGTGTGTGCAGACCAGACAAAGGTATGTGGGTATCACCGCTTCCAG
CAGGCAGAGTTTAGTGAGAGTGTGCAGGCTGAGCTGAGAAGACTGTTTGAAGCTTGCAGTGAGCTGCTCCATCAGAAGGTCGTGCTGCATGCGTACACCGCTCTGCTGTCACGCCTGCAGGTGGAATCATACCTGTACAGTCTTATAAAAGATTTTCAGTTAGATGGC------------
------------------------------------------------CAAACACAGCCGTGTTCTCTCCAACCTCTGAAAGAGGCCATCAGCGTCCTGTTTAGTTTCACACGAAGAGTCCTTGATGACACACAGTTCCAGTCAGACATCCATCACTGGCTTGAGAGATTGGTCGCCGTC
CTGCTGCATGTTGGAGGGTCAGGGGAGCACCTGTACCTCTTGTGCCATCTTCTGTGCTGTCCTGCTGGGGTGGGAAAGTGGGCTGCACACTTCCTTCAGATCCAAGTTTATGGGAACACCTCCGGAGTTCAGCAATTTATGCAAGCTCTGGCCATTCTAATGTCACCTGCCAGACATCGT
GCAGAGTTCCTGGGCCACATGAAGCCGTGTGAGAGCCAG---AGCTCAGGGGCTTCTGGACAAGAATCTGGCAACTGGACCTTAGTGGATGAAGGTGGAGAGGAGGATGAGGACCCAGAAAGCAGCTGGCTGCTACTCTGTGAAGAAGATCTGATTTTATTGATTACCCAGTTTCCCTTC
CAGCAGCTCTACTCATACATGCTTGGGATGAGCAAGCAGGGTGTGTATGAGCCCCAGGCCTGCTCCAGTCAGAAGATGATGCGGGTGTTTGCTTTCGCTTCTTCGCTCATTGAAATTCTTGCTCTCGGTCTACAAACCTATAACAGATCCCGTTACAGACAGCTAGTCAAACGAATAGGA
CACATCATACGAATGACAGTTTGCTATGTCAGTGATCACTGGGCCCAGTATGTGAGTGTGACTGATGCCGCTGGATCTAGCTCTCAAGTACACTCTCTGTCTTTGGAAAAACTGCAGCTAGAATATGATCATCTTTTCCTCCGAGCTGTTTTACATGTACTCAGAAACAAAAGGTTGGGC
ATTTGGTTGTTTATGTCTGAGATGCCATATGGGACTTTGTCCAGCTCCATGCTCTGGAAGATCCTTTATGTTATGCAGAGCGCAGAGACTGCAGGGCTAGAAACACTCAGCACAGCTGGTGACACATACTCCTGCATTCAGGCTCTCAGAGACCCACAGCACCAGGAGAGTTTTGAACAG
TGGCTGTGTGAGGTGAACAGCTCTGACGGCATCTCGCTCCTCACTGCATTAGCACAAATGGCGACACCCACTCAGCGCTCT---GACTCAAAATTCATCACCACTATAACTCTCCTGATATACCAGGTCTCTTATGTGAGTGTGTCCACCAGAGAAACCTACTCCAAGGTGGGGAGGGAG
TTACTGGCTGCTATAGCAGCAGCCCACCCGCATGTTATCTCGGTGCTCCTTGAGAGACTGAGGGACACCATACAGACTGTGGGAATGGTGGCTTTGTACTTGTGTAAAGAGCTGCCTCTGAGTCTTTGGCAGCCGCGGCAAGAAGAAATATGCGTGATTGGAGCGTGGCTCCTTCAGCAT
CCTCTGTCAGCTGTAGAGAACCGGCTGGCCTGTGTCATCCTCGAGGGTCTGAACTGGGGGTTCAACACTCAGGATGGCTCTTTGTTTCTGCCTTCAATTCTCCACAATGAGGTGGCACTGCTGGTGGCAGAAGCCTATCAGAAGTACCTTACAGACAAACCATACAGTGGGCTGATATCA
GAGGGAATCAAACAGGTCTCTTACCTTGCAAGTGTCCTTCGTTTGGGCGTATCTCCTGAAGCATCCTTTAGTCAGTGGGCATGGCAGCTGTTGCTGAGGCTGAAGCTTCATGGCAATTCTCAGAACCCTAAAGGAGCCTGGGTGGTCCCTGCTTTGGCATCCAACCCACCT---CCAGAG
CTTACGCACTCTCCTAGCATGCACTCTGTTCTGAGGGCTGTAAAAGCAGGCATACCTATTGGATGCTACCTGTCCATTGCAATGACAACCGTGGGACATAGCCTGGAACATTTCTGTACTGATGGAGTTGGCTTGTTGAAAAGTCTGATTCAGTCTCGCCATCTGAGAGCTGCTGTGCAT
CTGTTAGATAACATCCTACCCCCAACCTATCCTCTCAGCTACTACCTGCTCAACAACGCTCAGTTTGTAAGCTGTATTCAGTTGTTCTTGCAGTACGACAGCGTGTGTCCTCAGGGCATGACGCAGCAGGTCACGCATCGAGTGGCGCCACTTCTCACTGGAACCACGTATGGAGACAAC
GTCCGTCTGCTGAACAGTGTCATTCAGAGTCATGTGGTAGAAAGTTCGAAACCAGGCCTTGTGGGGGCTGCAGCAGTTCTGGAGTTTTGGGTGGGAATTCTGACTCAACAGAACTTGTGGTACCGAGACAAAACAGTCCTGTTCCTCATGGATCAGATCTGCTGCGCTGCCTTCACTTAC
CACCAGGAGGAATGTGTGCAAAAACTCCTGTACCAGCAACATAAGACTGCTTTGGGTTATCATGGAGACCGGGGTCTGCTCTCTTCTCTGGTTGGCTGGATT---TCTGGAAATGCCACACCTTCCTTCATCGAGGGCCAATCCTTGAGTGCTGAGATCTGGTTTGCCTGGATGGTGCTG
AATATGGAGGGTGTGTTTGAGGAAGATTCTCAGCTGAGGCGCTGTGTTGAGCATGAACTCCTGTCAGAGCCTAATATCTCCCCCGAACAAGCCTTAAAGAAGGCTCAACAGAGGCTCAAGTTGCCGGTAGCCCCGTCTCTGCAGAGGCTTCAGGTATATCGTTGGGCATATCAGGCCACA
GCTACACCACCTGATCACCCCCTCCTACCCCTCATCTGGCAGAAATTCCTACAGCTCTACCTTAGACAGCCTGGACCTGAGTACGGGCTGGCTGCAGGAGGATGTATCGGCAAGAGGTTCTTCCAGGCCTCTTCTCAGGCTGCTTTCCTCCGAGATCTGAGGCAGAGAATACAGGAAGTG
TCTGACTTCCACCATGCTGCCAGTCAGGCCCTCCGGGTACTCCCACCGACCACACCCTCATCA---------GAC---CGGGGTGACGAAACCCCCAGTAATCCCGGACCACCTTACCTCACTTCTCCTCAGCTACATACAGAGCTGGTCAGGTTGTTTGGAGTATTTGCTGTGTGGCTG
GATGACGAGACTCTGCAGAAGCAAGAAGTGTATCTTCCCTCTCTTCCTCCAGAGTATGAACCACACAGACTGGCACAAGTCATGCAGCGGCATCAGGAACTTTGGCTGGAATATGTGGACCAGGAGCGTCTACAATATGATCAGAGGGAAGTTTTGTTTCTTTGGAAGAAGGTGCAGAGT
GAGCCAACGTTCCTCCAGACTCAA---ACCTCTGGTTTCACTGACTACACCAGCCTCAGCAATGCAAGGGAGCGTATCCTGTCCAATCTGCAGAAACATCCAGTTCCCCGTTTAGCTCCTGAGCTGCATAAGCTGAAGGCACCAGTACCTGAAGTGCCTACTGCCTGTGTCACTGACTGT
AAAGCTGCTGCTAAACTGTTAGAGCAGGACCTCAGCATTTTGCAAGATCAAGCCAGGATTGCTGTAGCACGTGAAGCCCAGCAGGTGGCAATGGAGCAGGAGCTGCTGGAGAGTCTTCCTTTACTGTTTAAGAACCGGCCAGAGCAAGTCACCATGGCCCTGGAGTGTAAAGGGAAGGGT
GGACAGCCATGCCAAGGAGCTGCAAACATCACTGTCACATGTGAGCACGTGCAGAAGCAGGAGGCAGTGCAGACTCAGATAACATCACTGCGCAGGGACATCAAAAAGCTTCAAACCGATGCTATGGCTCCGCCACCTGAAATCCTGGCCCAGGCTGCCGTTCACACTGAAAACTTCATC
ACGGCTCTGGTGAATATGCACAAAGCACAAAAATCTCCTGCAGTCCAGAAAGTTGGTGTGTCTGCTTTTTACAAGGTGGTCTCCTTTGTATGTGAGGACACGCTCCGACATCCACCAACTCGTCAGTACCTGTCTTCATGTGTGGAGGTACTGGGACAGGTATTTATCCAGGGAAATGCA
GAGGAGTGTGGCCGTGTCCTGAAGACTATCCTGGAGCAGCGGCGGCTTTGCCCTCTCATTTCCCCCTTCTTCACTCCCAACGCAGCCCCCAGTCAGCTGGTGTTTCTCTACCAAGACGTCGTGGCATCGCTGTCCCTCGACAGCGCCGATGTCGTTTTCATGCTGCTCACTAAGTTTGAT
TTGTCTCAGTGGCTGAATGAAGCCCATCCCGTGTTTTCGGAGAGGACGCGTTTGCTGGAATTGGTCCATGGAGCTCTCTGCGTCTGCGGCCGAGACCCCGAGCCTGAGTTTCTCACGCCTTTTCACCTTTTCACCAAACACTGGACCTGGCTGTTACGGCATCATTTCCCCGACCATTAC
AGCGATTGCCTTCGCCTCCTCATGACCAGCTCATCCAACCAGCTGCTCAGTCCAGAGTGCTGGAAAGTGACTCTGCGAGTGCTCGGCTGTTTA---------------------------------------------------------------------------------------
CCTCCATCCCGC---AGCACCAAGGGCAAAGCTGAAGCAGCTGTGTGCAGCACTGAAGTCCCCACTCGCGGTGTCGCACCCCCAGCCTCCCCCTACAGGTCCCCC---------------------------------------------------------------------------
---------------------------------ATCACCCTCTCTCCTCAGCAGGTGGATGAGACAGTCGATTGGCTGAGTGACTACTTTTTACGAAGTCGTCTCAGTAAGACGGACCTCCGCAGCTTCGGCCTCTACGCTTCCTGGACTCCCTACATCGAGGATGTCGTTTCCTTCTGG
GACCATTTGATCAGTTGCCTCATCAATGTGCAGCTCAACAGCTGCGCCCGAGAGTCAGTGGGCAGCAGCAAAATAATGAAAGCTCTGCAGGACCTGCACAGTAAGACTGTGAAGTTATTTAAGCCATGGATCTTTCCTGTGGACGCTGGCGAGGGCGGTAACATCAAGTGTTACCCCTGG
CTGGAGACGGATGCGAGTGCAGCAGGATGTATGGTTGGCCTCTACATTCAGATCACTGACCTACTTCATCACAAGTTCAGAGATCGTCTGCTGCCTGGTCAGAGGGGTGCTCTGTGGCTGTGTATGATGCAGTACTGTGAGAGCTGTACCTCACCACGCACACCGGAGTACCTGCTCTAC
TTATATCACACACACCTACGCAGCCTGCCCTGGAGACACCTGCACCCTGACACTAAGCTCATGGAGCAACTTTTCAGTGTGGAGAGAGGAAGTCCCAAGAGCTGCTTCCTGTTTATGGGAGAAGTGTTATGTGAGGTTAACTGGGTCAGCGTCCTGAGTGACCACTTACAAACACCTCCC
GGCTCCACAACATATCCAGCTCTGTCAGAGATGGCCACACAGAAAGAGTCGCACACCATGTTGGTGTACCTGCTCTACATGCTCGTTTTCCTGGCAAAGGAGGAACAACTCCTGAGTCAGCAGGACTCACCTCTGTTCAGTCTGCTGGTTCAGTCCACGTCTCTACCCTGGCACAAACTG
GACCTGTCCTCGTACCAGAGCATTCTGGGCTACGTTAGCACCCACTACCCTCCCTCTTTGCTTCTCAGTGCTGATTCTGCACCTCAGCTGCTGCTAAAATCACTCCGTAGTGCTGCCGGGCTCCACCTCTGCCCCGGTGAAGCTCCACACCAGGAAGAGACACTAAAGGCTGGAGCCTAC
ATTTGCTGGTGTGTGCAATCTCTGGTGACTCTGGAGCAAGGAGGCAGCATCACCCTCACCAGCCTGGAGGCTCAACTGGAAACACTTTTGGAGAGCATCATAACCTTCAACCCACCA------------GAGGTGGATTTGGAGCAGAGGCACATGGCGTTCTGCAGTCTCTTCAGTGAT
GCTTTGGCTTTGCTCAACGGCGTGGGCGTCTCAACGGGCGAGGCACTCGCAGCCCATGTCATTACCTGGCTGGACAGGAAGGGGAGGGGCTTTCCAACTCTTCCCCTTCTCACAGCCTGCTCCCGTTGCCTTGCGTCGGTGCGACACATGACACGCATCATGGAGGCATGCATTACAGGG
TACTTCAACCAT---------GCCGAG---GAAGAGTCTGTAGGGTGGGGCCCTGTGTTGGCATCGCTGCAGGTGCCCGAGCTCACGGTGGATGACTTCCTTTCTGAGAGCCAATCAGGAGGCAGTTTCCTGACGCTCTACGCCTTTATTCTGCAGCGTCTCAACAGTGAATACACAGCA
GCCAATGAGAGGAGGACTCTGGCTCTAATTAACACTTGGACCAATCAGGTCTTTCCCAGCGGTCCGGCTGATGAAGCCAAGCTGTTTCTGTGGTGGCACAAATCCCTGAATCTTTCAGCGGAGCAGCTGCAGCCACAGGCAGGCCTTACTGAAGTATCAGGT---------GTCATCTTG
GGCCTGATGAGGTTTCAAACTAGGCTGCTTCAACTGGGAGAAGAAAGACTGAACTCTGGCCTGCTCGGAGCTATAGGCCTTGGAAAAAGGTCTCCTGTCTCTAATAGGTTCAGGGTGGTGGTACGCAGTCTAGCAGCTTTTCTGTCCATTCAAGTGCCATCAGAGAGCGAGCTTCGACTT
CAACCCACCACTGACTTGCAGCTCTCTGCAAAAGCACAGCAAATGTTGGGGACGCTGGAAGCCATGCCCAGTAATAAGCAGTACGCCGAGTTAGAGGACTCTGTGAATAAGGCTGTCCAGTTCATTCGCTACCCAGGACATTGTCTCAAAGATGGACCCCGGCTTCTGGCCCTCCTAGCT
AACCTCCTATACCCCGACCTCAGATACCTGCACATTATCCGC
>ENSTNIP00000018466_TNIG
------------------------------------------------------------------------------------------------------------------------------------------------------------------------------------
------------------------------------------------------------------------------------------------------------------------------------------------------------------------------------
------------------------------------------------------------------------------------------------------------------------------------------------------------------------------------
------------------------------------------------------------------------------------------------------------------------------------------------------------------------------------
------------------------------------------------------------------------------------------------------------------------------------------------------------------------------------
------------------------------------------------------------------------------------------------------------------------------------------------------------------------------------
------------------------------------------------------------------------------------------------------------------------------------------------------------------------------------
------------------------------------------------------------------------------------------------------------------------------------------------------------------------------------
------------------------------------------------------------------------------------------------------------------------------------------------------------------------------------
------------------------------------------------------------------------------------------------------------------------------------------------------------------------------------
------------------------------------------------------------------------------------------------------------------------------------------------------------------------------------
------------------------------------------------------------------------------------------------------------------------------------------------------------------------------------
------------------------------------------------------------------------------------------------------------------------------------------------------------------------------------
------------------------------------------------------------------------------------------------------------------------------------------------------------------------------------
------------------------------------------------------------------------------------------------------------------------------------------------------------------------------------
------------------------------------------------------------------------------------------------------------------------------------------------------------------------------------
------------------------------------------------------------------------------------------------------------------------------------------------------------------------------------
------CACTCTCCCAGCATGCACTCTGTCATCAGGGCTGTAAAAGCAGGCATTCCTATTGGATGTTACTTGTCTATCACCATGACAACAATGGGACATAGTCTTGAGCACTTCTGTTCTGATGGTGTTGACTTGTTGAAGAGCCTGATTCAGTCTCGCCACCTGACAGCTGCTGCACAC
ATTCTGGATAACATTTTACCACCAACATACCCACTCAGCTTCTACCTGCTCAACAACTCTCAGTTTGTAAGTTGTATCCAGCTGTTCTTACAGTACGACAGTGTGTGTCCTCAAGGCGTGACGCAGCAAGTCACCCATCGGGTGGCCCCCCTCCTGACAGGAGCCACATAT---GACAAC
ATTCGACTGCTAAACAGCATCATTGCGAATCATATTGTGGAGAGCTCCCTTCCCGGCCGAGTTGGTGTGGCAGCTGTTCTGGAGTTTTGGGTCCGGATTTTGATCCAGCAGAACTTTTGGTACAGGGACAAAACAGTGCTCTTCCTCATGGATCAGCTCTGCTCTGCAGCATTCAAACAC
CACCAAGAAGAATGTGTGCAGAAACTTCTCTACCATGAGCACAAGAATGCCTTGGGCTACCATGGAGACCGGGGGCTGTTCTTCTCTCTGGTGGACTGGATT---TCTGGAAATGCCACACCGTCTTTTATCGAGGGTCCGTCCCTCAGTGCAGAGGTTTGGTTTGCTTGGCTGGTGCTA
AACATGGAGGGTGTGTTTGAGGATGAGTCTCAGCTGAGACGTTGTGTGGAAAACGAGCTCCTCTCAGACATCAACATTTCCCCAGAACAGGCTTTAAAGAAGGCGCAGCAAAAGCTAAAATTGCCAGTAGCGCCGTCTCTGCAGAGGATGCAGGTGTATCGCTGGGCTTGTCAGGCTTTA
GCCACACCACCTGATCACCCCCTCCTCCCCCTGGTTTGGCAGAAGTTCTTGCAGCTCTATCTCAGACAGCCAGGACCTGAGTATGGGCTGGCTGCAGGTGGATGCATTGGCCGAAGGTTCTTCCAGGCTTCTTCTCAGGCTGCTCTACTCAGAGAGCTAAGACAGAAAACACAGGAGGTG
TCTAACTTTCACCATACCGCCAGCCAGGCTCTCAGGGTACCTCCGCCACACACACCTTCATCA---------GACAGCAGGGGAAGCGCAAGTCCTGACAGTCCTCTTCAGTCTTACTTGACGTCACCACAGCTGCACACAGAGTTGGTCAGGTTGTTTGGTGTATTTGCTTTGTGGTTG
GACGATGAGACCCTGCAAAAGCAGGAAGTGTACCTTCCTTCTCTTCCTCCTGAGTATGATCCCCACAGGCTAGCACAAGTCATGCAGCGACAGCAGGAGCTGTGGCTGGAATTTGTGGACCAGGAGCGACTGCTCTACGATGAGAAAGAGGTTTTGTCACTGTGGGAAAAGGTGCAGAGT
GAACCGGCTTTCTTGCAGCCTAAA---AACTTGGATTTCACTGAGAAAACCAGCCAGAACAGTGCAAGGGAGCGTATCCTGTCCAACCTGCAGACCCATTCAGAGCCTTGTCCTGCTCCAGAGCTGCAAAAGCAAAGGGCTCCTGTTGCTGAAATCCCCTCTGCCTGCCTCACTGACTCT
AAAGCCGCTGCCGATCTAATACAGACAGACCTCAATATCCTGCAGGAGCAGGCCAGAGTTGCAGTGGCATGCGAAGCCCAGCAGGTGGCGTTAGAGCAGGAGTTGCTGGAAAGCCTTCCCTTGCTTTATAAGAACCAACCAGAGCAGGTCACCATGGCTCTGGAATGTAAAGGGAAGGGA
GGACAGCCGTGCCAGGGAGCTGCAAACATCAGCGTCACTTGTGAGCGTGTCCAGAGACAGGAAGCGGTGCAAACTCAGATAACTTCACTGTGTAGGGACATCAAGAAGCTCCAAACGGACGCTGTGGCCCCTCCGCCTCAAAGCCTGGCCCAGGCTGCTGTCCACACGGAAAATTTTATC
ACTGCTCTGGTGAATATGTACAAGAGGCAGAAATCTCCAGCAGCGCATCATGTGGGGGTGACGGCCTTCTACTTGGTCGTGGCCTATGTTTGTGAGGACACACTGAGACATCCTCCAACACGCCAGTACCTCTCCTCGTGCGTGGAGATTCTGGGACAAGTGTTCATACAGGACAACGCA
GATGAATGTAGCCGTGTTCTGAGGACCATCCTGGAGCAAAGACGCCTTTGTCCACTCATATCGCCCTTCTTCAATCCCAACGCTGCACCCAGTCAGCTTGTCTTTCTCTACCAAGATGTGGTGACATCTTTAGACCTCAGCAGCGCTGATGTTGTATTCATGCTGCTAACAAAGTTTGAT
TTGTCGCAGTGGTTGAACGACACCCACCCTGTGTTCTCGGAACGAACGCATTTGCTGGAGTTGGTTCACGGAGCTCTGTGTGTCTGCGGCCAAGACCCCGAGCCTGAACTTCTTATACCTTTTCACCTGTTTACAAAGCACTGGACAGTGCTTTTACGCTACCATTTTCCCGACCACTAC
AGTGACTGCCTGCGTCTCCTAATGACCAGTTCTTCAAATCAGTTACTGAGTCCAGAATGCTGGAAGGTGACCCTACGCGTGCTTGGGTGTTTA---------------------------------------------------------------------------------------
CCACCCACCCGC---CAGACCAAGAGCAAAGCCGAACAGGCCCACGGCACCACTGATGCCACA------------------------------------TCCAGC---------------------------------------------------------------------------
---------------------------------ATCAGTCTTTCCCCTCAGCAGGTAGACGAGACGATCGATTTCCTGAGCGGCTACTTTGTCCGGAGTCGCCTTAGTAAGCCAGAGCTCCGCAGCTTCGGCCTGTACTCGGTCTGGACTCCCTACATGAACGAGGTGGTTTCCCTTTGG
GAGCATTTGATCAGCTGCCTGATCAACACGCAACTCGGCAGCTGTGCCAGAGAGTCGGTGGGCAGCGGCAAAGTAACCACGGCTCTGCAGGACCTACACAGTAAGATTGTGAATCTATTCAAACCTTGGATCTTTCCCCTGGACACCGGAGATAGCGGTAATCTGAAGTGCTACCCGTGG
CTGGAGACTGAAGCGAGTGCCGCAGGGCGTCTGGTCAGCCTGTACACTCAGCTCACCGAAACGCTGCATCACAAGTTCAGAGAACGTCTGCTGCCTGGACAGAGAGGGGCGCTGTGGCTGTGTTTGATGCAGTACTGCGAGAGCTGCACTGCTCCCCGTATGCCCGAGTACCTCCTTTAC
CTGTACCACACACACCTCCGCAGCCTGCCCTGGAGGCACCTGCACCCCGACACTCTGATCATGGAGCAGCTCTTCAATGTCGAGAGAGGAAGTCCCAAAAGCTGCTTCCTGTATCTGGGAGAGGTGTTATGTGAGGTTAACTGGCTCAGCGTGCTGAGTGACCACTTCCAAGTGCCTCCT
CTGTCAACGCCAAGTCCAGCGCCACCACAC------ATCCCCAACGAATCGCACACGATGTTGGTCTACCTTTTATACATGCTTGTTGTTCTAGCAAAGGAGGAGCAAATGCTGAGTCGAAAGGACTCCCCGCTCTTCGGTCTTTTGGTCCAGTCCACTTCTCTACCCTGTCACCAAGTG
GACCTGTCCAACTACCAGGGCATCCTGGGCTACGTCAGCACCCACTATCCTGCTTCTCTCCTACTCTCTGGTGATCCTGCGCCTCAGCTGCTTCTGAAAGTGCTGCGTAGCGCTGCCGGCCTTCACCACAGCGCTAATGAAGTCCCAAACACAGAAGAGACCCCGAAGGCCGGAGCGTAC
GTGTGCTGGTGCGTCCAGGCTCTGGTGACTCTGGAACAAGGAGGCAGCATCAGCCTGAGCGCTCTGGAGGCTCAGCTGGAGGCCCTGCTGGAGGGGGTCGTGACCTTCAACCCGCCA------------GAGACGGGCTTGGAGCAGAGGCACATGGCGTTCTGCGGCCTCTTCAGGGAC
ACCCTGACCTTACTGAACGGGGTTGGGGTCTCCACGGGGGAGGCGCTCGTTGCCCGCGTCATTACCTGGCTGGACCGGAAGGGGAGGGGCTTTCCGATCCTGCCTCTCCTTACAGCTTGCTCCCGCTGCCTTGCTTCCGTGCGGCATATGACACGCATCATGGAGGCATGCATCACAGCG
TACTTCAACCAT---------GTTGAG---CAGGAGTCTTTGGGCTGGGGGCCTGTGTTGGCGTCGTTGCAGGTGCCCGAGCTCACCGTGGAAGACTTCCTGTCCGAAAGCCAATCGGGAGGCAGCTTCTTGACGCTCTACGCCTTCATTCTGCAGCGCCTCAACACTGAATACACAGCA
GCCAACGAGAGGAGGATTCTGGCCCTGATTAACACCTGGACCAACCAGGCCTCTCCTAGCGGTCCAGGTGATGAAGCCAAACTGTTTCTGTGGTGGCACAAAGCGCTGAATTTGTCAGCAGAGCAGCTGCAGCCGCAGTCGGGCCAGACGGAGGTGTCGGGA---------GTGGTCCTG
GGTCTTCAGAGGCTGGGAACCAGGCTGCTGCAGCTGGGCGAAGAAAGGCTGAACTCAGGGCTGCTGGGAGCCATCGGCCTGGGAAAGAGGTCTCCTCTGTCCAACAGTTTCAGGGTGGTCGTCCGCAGTCTGGCAGCGTTCCTGTCCGTCCAGGTTCAGTCCGAGAAAGAGATTCGCCTC
CAGCCCACCAGTGACTTGCAGCTCTCTGCAGAAGCACAGCAAACCTTGGGGACGCTGGAGGCCATGGCCAGCAACAAGCAGTACGCCCAGCTGGAGGAGTCGCTGAATAAAGCCATCCAGTTCATCCGTTACCCAGGACACTGTCTCAAAGATGGCCCCCGCCTGCTGGCCCTCTTAGCC
AATCTCCTGTACCCGGACCTCCGATACCTGCACATCATCCAT
>anchovy.28076_ANCH
------------------------------------------------------------------------------------------------------------------------------------------------------------------------------------
------------------------------------------------------------------------------------------------------------------------------------------------------------------------------------
------------------------------------------------------------------------------------------------------------------------------------------------------------------------------------
------------------------------------------------------------------------------------------------------------------------------------------------------------------------------------
------------------------------------------------------------------------------------------------------------------------------------------------------------------------------------
------------------------------------------------------------------------------------------------------------------------------------------------------------------------------------
------------------------------------------------------------------------------------------------------------------------------------------------------------------------------------
------------------------------------------------------------------------------------------------------------------------------------------------------------------------------------
------------------------------------------------------------------------------------------------------------------------------------------------------------------------------------
------------------------------------------------------------------------------------------------------------------------------------------------------------------------------------
------------------------------------------------------------------------------------------------------------------------------------------------------------------------------------
------------------------------------------------------------------------------------------------------------------------------------------------------------------------------------
------------------------------------------------------------------------------------------------------------------------------------------------------------------------------------
------------------------------------------------------------------------------------------------------------------------------------------------------------------------------------
------------------------------------------------------------------------------------------------------------------------------------------------------------------------------------
------------------------------------------------------------------------------------------------------------------------------------------------------------------------------------
------------------------------------------------------------------------------------------------------------------------------------------------------------------------------------
------------------------------------------------------------------------------------------------------------------------------------------------------------------------------------
---------------------------------------------------------------------------------------------------------------------------CAGCAGGTCACGGCCAAGGTGGCC---CACCTCATCGGCACCTCCCACGGAGAGAAC
CTCAAGCTGCTCAACAGTGTCATTCAGGCCCACATCCTGGAGAGCTCCCGAGCGGGTCGTGTGGGTGCGGTGGCGGTTCTGGAGTTCTGGGTCCAGATCCTGACGGAGCAGAGCATGTGGCACCGCGACAAGACCGTACTCTACCTGCTGGACCACCTGAGCAGAGCCGCCTTCCTGCAC
CAGCACGAGGAGTGCCTGCAGAAGATCCTATACCAGCAGCACAAGAATGCCTTGGGTTACCATGGGGACAAGGGCATTCTGTCCTCGCTGGTTGGCTGGATCGTGGCTGGCAATGTGACCCCTTCCTTCATCGAGGGCAATGCCATGACTGAAGAGGTGTGGTTTGCATGGCTGGTGTTG
AGCATGGAGTCTATCTTCGAGGAGGATTCCCAGCTGCGACGCTGTGTGGAACACGAGCTCCTATCCAACCCTACTATCAACCCTGACCAGGCCCTCAAGAAAGCTCAGGTGCGTCTGAAGCTGCATGTGGTGCCGTCGCTGCAAAGGATGATGGTCTACCGGTGGGCACAGCAGGCCTTG
GCCACGCCTGCTGACCACCCGCTCCTGCCCCTCGTCTGGCAGAAGTTCCTGCAGCTCTACCTGCGCCAACCTGGGCCGGAGTTCGGGCTAGAGTCCAAGGGCAGCATCGGCCGGCGCTACTTCCACACCTCGGCCCACGCCGCCCTGCTCAAGGACCTGACCCAGCGCCTGGTGGAGGTG
TCGGACTTCCACCACGCGGCCAGCAAGGCAGTGAAGGTGCCC------CGCTCCCCCAGCGAGATCCCCAGCCCGGGGGACATCGAGTCCCTGCCGGGTACTCCCATCACCCAGTACATGACCTCGCCAGAGCTCCACATAGAGCTCGTCAGGTTGTTTGGTGTGTTTGCGGTGTGGCTG
GAGGATGAGAATCTGCAGAAACATGAGGTGTACCTGCCCTCTCTGCCTAAGCAGTACGATGCTCACAAGCTGGCCAACATCATGCAGAAACAGCAGGAGGTGTGGATGGAGTATATGGACATTGAGCGTGTGCAGTATGAGTTGAATGAGGTGTTGAGTCTGTGGCAGCGTGTGAAGACC
GAGCCGTCCTCACTCCACCCCGCCGCCAACTCCATCTTCACCGACTTCATCAACCCACAGGCGGCGAGGGAGCGCATCCTGACCAACCTGTGTAAGCATGATGCCCCCCAGGCGGCGGTGGCGCTGGTGCCCATGAGAGCCCCCGTGCCCGACGTGCCCACCGCCTGCCTCTCCGACGAG
GCCGGCTCCACTGCACTGCTCCTGGACGCCCTCACCAAGCTACAGCACCAGGCCAGGCTTGCAGCGATGCGTGAGACCCAGCAGGTGGCGCTAGACAGTGAGCTGCTGGAGGTGCTGCCTCAGCTCTACTGCAACCGGCAGGAGCAGATCACCATGACGCTGGAGTGCAAGGGCAAGGGG
GGCCAGCCCTGCCAGGGGGCCGCACACCTCTCCGCCAAGTATGAGGGCATGCATCTGCAGGAGCCAGTGCAGACTCAGATCCAGTCCCTGAAGAGTGACATCAAGCAGCTGCAGACTGACGCCATGAAGCCCCCTCCACAGAGCGTGGCAGAGGCCGCCGTACACACGGAGAACTTCATC
ACTGCCTTAGTGAACGCCTTCAAGCTGCAGTCGTCTCCGGCGGTGCAGAGGGTGGGCATCGCTGCCTTCTACCAGGTGGTGTCCTTCGTCTGCGAGGACACCCTGCGCCACCCGCCCACGCGCCAGTTCTTCTCCTCCTGCGTGGAGATACTCGGACAGGTGTTTATCCAGGGTGTCCAG
ACGGAGTGTGGCCACATCCTGAAGACCATCCTCCAGAAGCGACGCCTGTGTAACCTGCTGTCGCCCTTCTTCACGCCCAATGCCTCCCCTGGCCAGCTGGTGGCGCTCTACGAGGAAGTGGTCAACGCCCTCCACACCGACAGTGGAGACGTCATCTTCATGCTCCTCACTAAATTTGAC
CTGAGCCAGTGGCTGCTGGGTGCCCAGCCGGTGTTTGCGGAGCGTAGCCGGCTGATGGAGCTGATCCACCTGGCCCTGGGGGCCTGCGGACTGGAGCCCGACGCCGAGGTCAACATGCCCTTCAACCTCTTCTGCAAGCACTGGACACGGCTGCTGTGCCACCAGTTCCCCGACCACTAC
AGCGACTTCCTGCGCCTGCTCATGCAGAGTTCCTCTGAGCAGCTGCTGAGCCCCGAGTGCTGGAGGTCTTCCCTCAAAGCTCTGGGCTGCTCCGCGTCTCCCCACAAGAAGTCCTCCCCCCTCTGCCGGACCTCCAGCGTCTCCTCTCCCCTCTGTAGGACGTCCAGCGTCTCCTCGCGG
CCCAAAACCTCC---TCCAGGGCTTCCAGT------------------------------AGT------------------------------------AAATCCTCGCGACCCCGCAGCACCTCCTCCATCGCCGCCGTGGTGGCCCTCTCTGTGGCCCCGTCTCCATCCCCATCTCAA
ACAGCCTCCCCCACTCGCTCACGGCCCTCGCCCATCTACCTGTCTCCACAACAGGTTGACGAGACGATCGAGTGGCTGTCCAACTACTTCCTGAAGCTGCGGCTGTCTAAGGGAGACTTCCGCAGCTTCGGCCTGCTGTCAAAGTGGGCTCCCTACGTGGAGGAGGTCAAGGCCTTCATG
GCCTACCTGGTCAACTGCATCATCAACCAGGAGGTCAACAACTGTGCCAAGGAGCCGCTGGGCAGCCCGCGACTCCTCAAAGCTCTCCAGGACCTACAGTCTAAGATGGCTAAACTCTTCAAGCCCTGGATCCTGGTACTCGACACTGATGATGCCAGTAATCCCCGCTGCTACCCCTGG
CTTGAGTCGGACACCGTGACTGCCACTGGCATAGTGTCCCTGTATGCTCAGCTGACCGACACCCTGCATGAGAAGTTCAAAGACCGTTTGCTGCCAGGCCAGAAGGGGGCACTGTGGCTGCACCTGAAGCACTACTGTGACACCTGCACGTCGCCCAAGATGCCGGAGTACCTGCTGTAC
GCCTACCACAGCGAGTACAAGCTCCTGTTGTGGAGAGACCTGCACCCAGACCAGGCCCTCATGACACACTTCTTCAATGTGGAGCGTGGCAGCCCCAAGAGCTGCTTCCTCTTCATGGGCGCCCTGCTGTGCCAGGTGAACTGGGTGAGCGTGCTCAGTGAGGCCCTGGGTCCCCAGCCG
AGCCCC---------------------------------------GAGGCCCAGACCATGGTGGTCTACCTGCTCTACATGATGATCTTCCTGGCCAAGGAGGACCAGCTGCTCAGCAAGCCTGATTCGGCCCTGCTGAGTCTCCTGGGGCAGTCCAGCTCTCTGCCCTGGCATCTGGTG
GACCAGTCTGCCTATGAGAACGTGACGGGCTACGTCAACACACACTACCCTGCCGCCCTCATCCTCAGCCACGACGCCTCCTCGCAGCTCGTCATACAGCTCCTCAAGATGGCCGCCGGCTACGGGGCAAACCTGGAGGCCAAGCCACACAAGGACATGACTGTGAAGTGCCAGGCCTTC
CTGCGTCTGATGGTGCAGTTCCTGACGGTGCTGGACCAGAACGGCAACATCAGCCTGGCCTCTCTGGAGCTGGAGATGGAGAAGCTGCTGGAGTGCATCGTCATCTTCAACCCTCCT------------GAGACGGACCTGCAGCAGAGACACATGGCCACCTGCAGCCTGTTTGCGGAG
CTCCTGTCTCTGTTGAACGGGGCGGGGGTGTCCACTGCGGAGGGCCTGGGGGCCAAGCTGCACAGCTGGGTGGAGAAGAGGGCCCGCGGGCCCCTGGTGCTGCCCCTGCTCACGGCCGCCTGCCGCTGCCTGGCCTCCGTGCGGCACATGGCCCGCGCCACAGAGGCCTGCATACTCTCC
TACTTCACCGACGGAGGCTGTGCTGAT---CTGTATTCC---GGCTGGGGTCCTATATTGGTGTCCCTGCAAGTGCCCGAGCTGACGGTGGATGACTTTGTGCAGGAGAGCCTGTCTCTGGGCAGCTTCCTGACGCTCTACGTCTACGTGCTGCAGAAGCTCAACATGGAGCAGACGGTG
CTGAACGAGAAGAGGACCCTGGCCCTGCTCACCTCCTGGCTCAACCAGGTCTTCCCCAGTGGTGCTGCGGACGAGGCCAAGCTGTTCCTGTGGTGGCACAAGGCGTTGCAGCTG------------CTGCTGGTGCAGGTGGAGCAGGGGGACGCGTGTGCCCAGGACTACCTGATCCTC
ACGCTGCAGGGCCTCCAGCAACGCCTCGCCCTGCTGGGGGAGGAGCGCCTCAACTCCGGCCTCCTGGGGGCCATCGGCCTGGGCAGGAAATCTCCACTCTCCAGCAGGTTCCGTGTGGTGGCTCGCTGCATGTCTGCCTTCCTGCTGGTTCAGGTGCCTTGTGAGAACCAGCTGCGCACA
CAGCCCACCAATAGCCTGCAGCCCTCTGCCAAAGCACAACAGACCCTGGCGGTGCTGGAGTCCATGCCTGGTAATAAGCAGTATGCGGAGCTGCATGAGTCCATAGGCCAGGCCCTGCAGTTCATCAGCTACCCAGGCCACTGCCTACGCGATGCCAACCGCCTACTAGCCCTGCTCCTC
AACACCCTCTACACAGACCTTCACTACCTGGACATCATACGA
>ENSTRUP00000029430_TRUB
------------------------------------------------------------------------------------------------------------------------------------------------------------------------------------
------------------------------------------------------------------------------------------------------------------------------------------------------------------------------------
------------------------------------------------------------------------------------------------------------------------------------------------------------------------------------
------------------------------------------------------------------------------------------------------------------------------------------------------------------------------------
------------------------------------------------------------------------------------------------------------------------------------------------------------------------------------
------------------------------------------------------------------------------------------------------------------------------------------------------------------------------------
------------------------------------------------------------------------------------------------------------------------------------------------------------------------------------
------------------------------------------------------------------------------------------------------------------------------------------------------------------------------------
------------------------------------------------------------------------------------------------------------------------------------------------------------------------------------
------------------------------------------------------------------------------------------------------------------------------------------------------------------------------------
------------------------------------------------------------------------------------------------------------------------------------------------------------------------------------
------------------------------------------------------------------------------------------------------------------------------------------------------------------------------------
------------------------------------------------------------------------------------------------------------------------------------------------------------------------------------
------------------------------------------------------------------------------------------------------------------------------------------------------------------------------------
------------------------------------------------------------------------------------------------------------------------------------------------------------------------------------
------------------------------------------------------------------------------------------------------------------------------------------------------------------------------------
------------------------------------------------------------------------------------------------------------------------------------------------------------------------------------
------CACTCTCCCAGCATGCACTCTGTCATCAGGGCTGTAAAAGCAGGCATTCCGATTGGGTGTTACTTGTCTATCGCCATGACAACAGTGGGCCATAGTCTTGAGCACTTTTGCTCGGATGGTGTTGACTTGTTGAAGAGCCTGATTCAGTCGCGCCACCTGAAAGCTGCTGTGCAC
CTTTTGGACAACATTCTCCCACCAACGTACCCTCTCAGCTTCTACCTGTTCAACAACTCTCAGTTTGTAAGTTGCATCCAGCTGTTTTTGCAGTATGACAGTGTGTGTCCTCAAGGTGTGACACAGCAAGTCACTCATCGGGTGGCACCGCTCCTCACAGGAGCCACCTATGGAGACAAT
ATTCGACTGCTGAATAGCGTCATTCAGAATCACGTTGTGGAGAGCTCTCTTCCCAGTCGAGTTGGCGTGGCAGCTGTCCTGGAGTTTTGGGTCAGGATTTTGATTCAGCAGAACTTCTGGTTCAGGGACAAAACAGTCCTGTTCCTCATGGATCAGCTCTGCTGTGCTGCATTCCAACAC
CACCAAGAAGAATGTGTGCAGAGACTTCTCTACCATGAACACAAGAATGCCTTAGGTTATCATGGAGATCGGGGTCTGCTCTCCTCTCTGGTTGACTGGATT---GCTGGAAATGCCACACCCTCATTTATCGAGGGCCCATCCCTCAGTGCAGAGGTTTGGTTTGCTTGGCTGGTGATG
AATATGGAGGGCGTGTTTGAGGATGAGTCTCAGCTGAGACGTTGTGTAGAAAATGAGCTCCTCTCGGACACAAACATTTCTCCAGACCAAGCTTTAAAGAAGGCACAGCAGAAGCTGAAATTGCCAGTAGCACCATCTCTGCTGAGGATGCAGGTGTATCGCTGGGCTTGTCAGGCTTTA
GCCACACCTCTTGATCACCCCCTGCTTCCCCTGGTTTGGCAGAAGTTCTTACAGCTCTATCTCAGACAGCCAGGACCTGAATATGGGCTGGCTGCAGGTGGATGTATTGGCCGAAGGTTTTTCCAAGCCTCTTCTCAGGCTGCTCTATTCAGAGACCTCAGACAGCGAATACAGGAGGTG
TCTAACTTCCACCATGCTGCCAGCCAGGCTCTCAGGGTACCTCTGCCACATGCACCTTCATCA---------GACAGCCAGGGAAGT------CCTGACAATCCACTCCAGCCTTATTTGACTTCTCCACAGCTGCACACAGAGTTGGTCAGGTTGTTTGGTGTATTTGCTTTGTGGTTG
GACGATGAGATTCTGCAAAAGCAGGAAGTGTACCTTCCCTCTCTTCCTCCTGAGTATGATCCCCACAGGCTGGCACAGGTCATGCAGCGACAGCAAGAACTATGGCTGGAATTTATGGATCAGGAGCGACTGCTGTATGATGTGAAAGAGGTTTTGTCACTGTGGGAAAAAGTGCGGAGT
GAACCGGCTTTTTTACAGCCTAAA---AACTTGGATCTCACTGAGAAAACCAACCGGACCAATGCAAAGGACCGCATCCTCTCCAACCTGCAGAACCATCCAGTACCTCATCCTGCTCCAGAGCTGCAAAAGCAAAAGGCTCCTGTTGCTGAAATCCCTTCTGTGTGCCTCACTGACTCT
AAAGCCGCTACTGATCTAATACAGACAGACCTCAGTATCCTCCAGGAGCAGGCTAGGATTGCAGTGGCACGCGAAGCCCAGCAGGTGGCACTAGAGCAGGAGTTGCTGGAAAGCCTTCCACTGCTATATAAGAACCAATCAGAACAGGTCACAATGGCTCTGGAATGTAAAGGGAAAGGA
GGACAGCCATGCCAGGGAGCAGCAAACATCAGTGTCACTTGTGAGCGGGTCCAGAGGCAGGAGGCCGTGCAGACTCAGATAACATCACTGTGTCGGGACATTAAGAAGCTCCAAACAGACGCAGTGGCTCCCCCACCACAAAGCCTGGCCCAGGCTGCTGTCCACACAGAAAACTTTATC
ACTACCCTGGTGAATATGTACAAGGCGCAGAGATCCCCAGTAGCGCAGCATGTTGGTGTGACAGCCTTCCACTTAATCGTTGCTTATGTTTGTGAGGACACTTTGAGACATCCCCCAACCCGCCAGTACCTCTCTTCGTGTGTGGAGATTCTCGGCCAGGTGTTCATACAGGGCAATGCT
GATGAATGCAGCCGTGTCCTGAGGACCATCCTGGATCAAAGACGCCTTTGTCCACTCGTGGCTCCCTTCTTCACTCCCAATGCTGCACCCAGTCAGCTTGTCTTCCTTTATCAAGATATAGTGATGTCTTTAGACCTCAGCAGTGCTGATGTTGTATTCCTACTGCTTACAAAGTTTGAT
TTGTCACAGTGGTTGAATGAAACTCACCCCGTGTTTTCGGAGAGAACGCGTTTGCTGGAGTTGGTTCACGGAGCTCTCTGTGTCTGCGGTCAAGACCCCGAGCCTGAACTTCTTATACCTTTTCACCTGTTTACAAAACACTGGACGGGCCTTTTACGCTACCACTTTCCTGACCATTAC
AGTGATTGCCTACGTCTCCTAATGACAAGTTCATCAAACCAGTTACTGAGTCCAGAATGCTGGAAGGTGACCCTACAAGTGCTTGGGTGTTTA---------------------------------------------------------------------------------------
CCACCCACCCAT---CAAACCAAGATCAAAGCTGAACAGACACATTCCGTCTCTGATGTCACT---------------------------------------------------------------------------------------------------------------------
---------------------------------------CTCTCCCCTCAACAAGTGGATGAGACCATTGATTGGCTGAGTGATTACTTTCTCCGGAGTCGTCTTGGTAATCCAGAGCTTCGCAGCTTCGGCCTGTACTCGGCCTGGACTCCGTACGTGAACGAGGTGGTTTCCCTTTGG
GAGCATTTAATCGGCCGTCTGATTAACGTGCAGCTCAGCAGCTGTGCCAGGGAGTCTGTGGGCAGCAGCAAAATAACT------CTACACGACCTCCACAGCAAGATTGTGAGATTATTTAAACCCTGGATCTTTCCTCTGGACACCAGCGATAGCAGTGACCTGAAGTGTTACCCGTGG
CTGGAGACTGAAGCGAGCGCAGCAGGGGAGCTGGTCAGCCTGTACGCTCAACTCACTGAAACGCTGCATCACAAATTCAGAGAACGTCTGCTGCCTGGTCAGAGAGGTGTGCTGTGGCTGTGTTTGATGCAGTACTGTGAGAGCTGCACCGCTCCACGAACGCCCGAGTACCTCCTATAC
CTGTACCACACACACCTCCGCAGCCTGCCCTGGAGGCACCTGCACCCCGACACTCTGCTAATGGAGCAGCTTTTCAAAGTGGAGAGAGGAAGTCCCAAAAGCTGTTTTCTCTATCTGGGAGAGGTGTTATGTGAGGTTAACTGGCTCAGCGTGCTGAGTGACCACTTTCGAGCAACTCCC
GTGTCAGCAGCATGTCCAGCTCCACCAGAC------ACCCACAATGAGTCACACAGGATGTTGGTCTACCTTCTGTACATGCTTGTCTTTCTAGCCAAGGAGGAACAAATGCTGAGTCAAAAGGACTCCCCTCTATTCAGTCTTTTGGTCCAGTCCACTTCTCTTCCCTGCTACCAAGTG
GACTTAACCTCCTACCAGGGCATTCTGGGCTATGTCAGCACCCACTATCCCGCGTCTTTGTTGCTCGCTGGTGATTCTGCACCTCAGCTGCTTCTGAAAGTGCTGCGTTGCGCTGCTGGGCTTCAACACAGCGCTAATGAAGTTCCAAACACAGAAGAGACTCTGAAGGCTGGAGCGTTG
GTGCGCTGGTGCGTCCAGTCTTTGGTGACTCTGGAACAGGGAGGCAACATCAGCCTCAACAGTCTGGAGGCTCAGCTGGAGACGCTGCTGGAGGGGATCGTCACCTTCAACCCGCCA------------GAGACTGAACTGGAGCGGAGGCACATGGCGTTCTGCGGCCTGTTCAGCGAC
ACTCTGGCACTATTGAATGGCGTCGGGGTCTCCACTGGAGAGGCACTTGCTGCCCGCGTTATTACCTGGCTGGATCGGAAGGGGAGAGGCTTTCCAATCCTGCCTCTCCTCACAGCTTGCTCCCACTGCCTTGCTTCAGTGCGGCATATGACGCGCATCATGGAGGCATGCATCACAGCG
TACTTCGACCAC---------GGTAGCTTTCAGGAGTCTTTAGGTTGGGGGCCTGTGTTGGCGTCGTTGCAGGTGCCCGAGCTCACCGTGGAGGACTTCCTGTCGGAAAGCCAGTCGGGAGGCAGCTTCTTGACGCTCTATGCCTTCATTCTGCAGCGCCTCAACACTGAATACACAGCA
GCCAATGAGAGAAGAATCCTGGCCCTGATCAACACATGGACCAATCAGGTCTTTCCCAGCGGTCCAGGTGATGAAGCCAAACTGTTTCTGTGGTGGCACAAGGCGCTGAATTTGTCAGCAGAGCAGCTGCAGCCACAGTCGGGCCAGACTGAAGTTTCAGGA---------GTCGTCATG
GGCCTACAGAAGCTGGAAACCAGGCTGCTGCAACTGGGAGAAGAAAGACTGAACTCGGGGCTACTGGGAGCCATAGGCCTGGGAAAGAGGTCTCCCGTTTCTAATAGTTTCAGGGTGGTTGTGCGCAGTCTGGCAGCATTCCTGTCCATTCAGGTTCCATCAGAGAAGGAGATTAGACTC
CAGCCCACCAGTGACTTGCAGCTCTCCGCAAAAGCACAGCAAACCTTGGGGATGCTGGAGGCCATGGCCAGCAGCAAGCAGTACGCCGAGTTCGAGGAGTCTGTGACTAAAGCGGCCCAGTTCATCCGGTACCCAGGACACTGTCTCAGAGATGGACCCCGACTGCTGGCCTTGTTGGCC
AATCTCCTGTACCCCGACCTCAGATACCTGCACATTATTCAT
>ENSDARP00000078079_DRER
ATGCTTCATTTACAG------------------------------------------GTCAAAAAGGAGAGGCAGTCAGAG---------AGCGTCAGACAGCCCTCGGGATCTTCTAAAGCAGTTAATGAGCCTGAGTTCACTGATGTGCCGCTCAGCCTCCCTCATGTGCCTCCTGAC
---------------CTCAACACA---------------GCTGCCTCTCAGACTTCACTAGATCATCATGACAAAGCT---------------GAAAATGAGCAACAGCATGTTCTCTTATGC---------------------------------GAGAAGCCTGAAGTAGTACAGAAA
TCGACGTGTCATGAAGACAAAGAGCATGAATTG---CCATCACAAGATGCTGCACCTCGGCTGGAC---CAAACATCAGTGCTTGCTCCGTCCAGCCAAAGTGATCCCAAACCC---CTCAGTGCTAAACTTGAGCCATTT---------AGTGTCCCCTCTATATATCCCTCTATCCCA
GCTTCCCTCTCCCAGCCTCAGCTTTCAGAGGACTCGTACTCTATCTCCTACGAACTGTTAGATGGCTCTTTAATGCCAGCAGCGTCTGAGAGACTAGTAGCTCCGGCTGTTTTGACTCTGGCTAACCAGGAGTCCTCTCCGCCCAGCTTGGTTCCAGTGGAGGTTGTGGATGTGGAAAGA
TCTAGAGAGAGGCTTTACCCAGAGCTGCCTAAGACCTGCCAGTCTGTGAAGCCCTTCACTAGTGAGCAGCTGCGCATGTGGGAGCCCGGT------------TCCTGGCTGGAAAACGTGGAGCTGCATGAAGCCGAATTCCAGAATCTGGCTCATCAAGAGGGACATGAGCTGTACGAG
CTGCTGCTGAGCTACTGGAGGTGCCGGAAGCAGCTGACGCAGGCCCAGACTGAACTGCAGGCTGCCAACTCGGACTGCAAAAATGTGCAGAATCGCCTGTGGAGCTTCAAGGATGAAAGGCTTTCGTTACAGGGTATATGTGCAGACCAGAATAAGGTGTATGGCTACCACTGCTACCAG
CAGGTGACACTGAACGAGGCTGCGTTAGCTGAGCTGAAGCACCTGTTTTCTGCTAAAGCGGAAATCCTCCATCAGACAGTGGCTCTGCACTCATACACCTCCATCCTGTCCCGTCTGCAAGTGGAGTCTTATCTCTACCGCTTGCTCAGC---------------AGTAACCCCACCACC
---------AAGAGTGTGGCTGTGCAAGATACAAGTGCAGTGAGTCCAAAGTCTCAGCCCTCGTCTTTGCAGCCGCTGAAGGAAAGCATCAGTGTGCTGTTCATCTTCACCCGACGGGTCCTAGATGATTCTCAGTTTCAGGCTGACATCCATCTTTGGCTTCAGAGGCTGGTGTCTGTG
CTGCATCAGGTCGGTTCTACAGGAGATCATCTATTCATCCTAAACCACCTGCTCTGCTGCCCGGCAGGTGTAGGGAAATGGGCTGTGCCATTCCTACAGATCAAAGTATTGGATAACCCATCTGGAGTATATCATTTCATGCAGGCCCTTGCTATCCTTATGTCTCCAGCAAGGCACCGT
CCAGACTTCCTGGGACACATGAAGCCCAGTGATGCAAGGGGCAACAACAGCCTAACAGAACCTGCATCTGGTAACTGGACTCTAGTGGATGAAGGTGGAGAAGAGGACGAAGACCCAGAAACGAGCTGGATGCTGCTGTCTGAGGATGATCTGGTTTCTCTGTTCTCTCAGTTTCCCTTT
GATGAGCTCTTCAAACATTTACTGGGCATCTGCTCTAAAGGGGACTATCAGCCTCTAGCCACCACAAGTCAAAAGATGATGAAGATATTTGCGTTTGCCTCTTCACTGGTTGAGTTGCTAGCAGTCGGCTTGCAGACCTACAACAGAGCACGCTATCGGCAGTTTGTGAAGAGGATTGGT
CACATGATTCGGATGACGCTCTGCTATGTGAGTGACCACTGGGCGCAGTACATCAGTCTGACCGGTGTGAGCAGGACCACAGTGCAGGAGCAGTCATTTTCAATGGAGAAACTGCAGGTGGAGTTTGACCATCTCTTCCTGAGGGCGGTGCTGCATGTGCTTAAGGCCAAGAGACTGGGC
ATATGGCTGTTCATGTCTGAGATGCCGTATGGGACATTGTCCAGCTCCATGCTGTGGAAGATCTTCTACATTATGCAGTGTGCAGAGACAGATGGTCTGGAGAAGCTCAGTTGTAGCTTGAGTGCTGAGGACTGTATCCAGAGGCTCAGAGAATCAAGCCATCAGGAGAGGTTTCAGCTT
TGGCTGTCTGAGATAAACAGCTCAGATGGGATCTGCCTGTTGACAACGTTTGCGCACATGGCCCAGCCGAGACGCACCGATGTAGACCCTGAGTTTGTCAGGAACATAGTGCTAGAGATATACGAGGTTTCCTATGTAAGTGTCACCACCCGTGAGATCTTCTCTAAAGTTGGACGGGAA
TTGCTTGCAGCGATAGCGGCTGCCCACCCTCACATCATCTCTGTGTTGCTGGAGAGACTGAGAGAGACCATAGAGAGAGTGGGCATGGTGTCGTTGTACCTGTTTAAAGAGTTGCCCTTGCACTTGTGGATGCCAGCTCAGGAGGAGGTGGGGCTGATCAGAGACTGGCTGATGAACTTC
AGTCTCACTGCTGTTGAGAACAGATTAGCCTGCATTATACTAGAGGGCCTCAACTGGGGATTT---CAGCCAAATGGTTGCCTTATTTTACCTGCACCTCTGCACAGTGACGTTGCCTTGTTGGTGATTGAGGCATATCAAAAATATCTTACAGATAAACCATATGGTGGCATCCTCTCA
GAAGGCATTAAACAGGTGTCTTACCTGGCTAACGTGGTGAGGCTCGGCCAGACTCCAGAATCTTCCTTTAATCAGTGGGCTTGGGATATAGTTCTGAGGCTAAAGCTCCACGCCAATGAAAGAAGCCCACAGGATGCATGGTGCCCGCTTCCATCCTCCAGTGCCCCCAGTGTGCCAGAG
ATCACAGACTCTCCCATTATGCACCCAGTGTTCAAAGCGGTCAAAGCCGGCATCCCCATTGGCTGTTTTCTGGCTATTGAGATGACCACCATCGGGCACAGTTTGGAGAAGTTTTGCAGTGAAGGAATATCTTTGCTGAAGACTCTGATTCAGTCCCGTCATCTGAGAGCTGCTGTGCAC
ATACTGGAGAACATTCTTCCTCTGGTCTACAACTGCCAGTTCTACCTGCTTAAGAATGAGCAGTTTCTGAGCTGTGTCCAGCTGTTTTTGCAGCTGGATAGT---GGCACTCAAGGCGTAACCCAGCAGGTCACACAGAAGGTGGCCCAGCATCTGATTGGCCCCGCTACATGTGAGAAT
ATCAAACTGCTGAACAGTGTGATCCAGGCTCATGTTCTGGAGAGCTCCAGGAATGGACGTGTTGGTGCAGTCGCTGTTCTGGAGTTCTGGCTTCAGGTTTTGACTGAACAGAGCCTCTGGTATCGAGACAGAGCTGTTCTCTTTCTTCTGGACCACATGTGCCGTTCTGCATTTCTTCAC
CAACAAGAGGAATGTCTCCAGAAAATACTCTACCAGCAGCACAAGAGCGCTTTAGGTTACCATGGAGACAAAGGTTTGCTCTCGTCTATTATGGGCTGGATAGTGGCAGGAAATGTTACTCCGTCTTTTATTGAGGGCAGTTCTCTCACAGGAGAGGTGTGGTTTGCTTGGATGATCCTA
AACATGGAGACAATGTTCGAGGAAGATTCCCAGCTGCGACGCTGTGTAGAGCATGAGCTGCTCTCAAACCCTGCGTGTACACCAGATCAGGCTTTGAAGAAAGCCCAGGTGCGTCTCAAGCTTCAGGTTGTCCCATCACTGCAGAGGCTGATGATCTATCGCTGGGCTCAACAAGCTTTA
GCCACTCCTGCAGACCATCCAATCCTGCCTTTGGTGTGGCAGAAATTCTTCCAGCTTTACCTCCGTCAACCTGGACCAGAGTTTGGGCTGGAGGTGAAAGGTTGCATTGGCAGGCGTTATTTCCATAGTGCGGCCCATCTGTCCTTGCTGAAGAGCCTCAGACAGCGGCTGGTGGAAGTG
TCTGATTTCCACCACGCCGCCAGCAAGGCTCTGAAAGTGCCC------TGCGCTAGTGGAGAT---------TCCGGTGATGGTCTGCTGACCCCCGGGACGCCCATCACACAGTACATGACCTCTCCTGACCTGCACACTGAGATCGTGCGGCTCTTCACTGTGTTTGCCTTGTGGTTG
GATGATGAAAACCTTCAGAAGCAGGAAATTTACTTGCCCTCTTTGCCAAAGCAGTATGACACCCATCGCCTGGCCAAAATTATGCAGCGCCAGCAGGAGGTGTGGATGGAGCATGTGGATATCGAGCGAGTCCAGCACGAGCTGCAGGAAGTGCTCGATCTGTGGTCAAAGGTCAAGAGT
GAACCTGCAGTCTCACAGAACAGCAGCTCCTCCATCTTTACCGACTTCATCAACCCTCTGGCTGCAAGGGAGCGTATTCTCACTCACCTGAGAAAGCATGATGCCCCTCAGGGGTCGCTGCTGCCAGTGCCCATGAAAGCTCCAGTGCCTGATATTCCCACTGCGAGCCTAACTGATGAG
AAAATCTCCACCACCTTAATTCAAGAGGACCTCACTAAGCTCCAGCATCAAGCCAAGTTGGCAACGGTTCGGGAAACCCAGCAGGTTGCTCTAGACAATGAACTGTTGGAGGTGTTGCCACAGCTCTACATAAACCGGGAAGACCAGCTGTCAATGCAGTTGGAGTGCCGTGGAAAAAGT
GGACAGCCCTGCCAAGGTCCTGCAAATATCACTGTTAAGTACTCAAGTATGCACAAACTGGAGCCGGTGCAGAATCAGATCCAGTCTCTGAAGAGTGACATTAAACAGCTGCAGGCCGATGGAATCAAAGCTCCTCCTCAGAGTCTGGCTGAGGCGGCCGTTCACACTGAGAACTTCATC
ACGGCCTTGGTTAATGTTTTCAAGCAAAATCCATCCCCTGGTGTACTGAAGGTGGGCATCACGGCTTTCTATCAGATAGTGTCGTTTGTGTGTGAGGACACACAGAGACATCCACCAACCCGCCAGTTCTTCACATCCTGCATTGAGATCCTCGGCCAGGTCTTTATTCGGGACGTCCAA
TCAGAATGTAAACACATGCTAAAGACTATCCTACTCAACAGACGTCTGTGTAACCTACTGTCACCATACTTCACCCCGAACGCCTCTCCCTCAGAGCTGGTCTCTCTGTATGAAGAGGTGGTCAACACCCTCCACATCGACAGCGGTGATGTCATATTCATGCTCCTCACAAAGTTTGAC
TTGTTTCAGTGGTTGTCGACGACCCAGCCTCCGTTCTCTGAGCGTAGTCGTCTGATGACCGTCATCCATCAGGCTCTCTGCACATGTGGGCTGGAGCCTGAGCCCGAAGTCCTCATGCCATTCAACATCTTCTGCAAGCACTGGACTGAACTGCTCCTCTACCAGTTTCCTGACCACTAC
AGCGACTTCCTCCGTCTCCTCATGCAGAGCTCTTCCGATCAGCTTCTTAGTCCTGACTGTTGGAGAACGTCACTGAAAGCTCTGGGCTGTTCT---------------------------------------------------------------------------------------
CCTCAAACTAAG---AATAAGACAAACAAA------------------------------TCC------------------------------------CGCTCC---------------------------------------------------------------------------
---------------------------------ATGCTCCTCTCCCCTCAACAGGTGGATGAAACAATCGAGTGGCTCTCAAAGTACTTCCTAAAGCTCCGACTGTCTAACGGGGACTTCAGGAGCTTTGGTCTTCTTTCAAAATGGGGGCCATACATTGAGGAAGTCAAGGTGTTTTGG
GAAGATCTGATTACCTACGTCATTGATCTGGAACTAAACCATTGCGGCAAAGAACCTGTAGGAAGTCCAAGACTGCTCAAAGCTCTGGAGAACCTGCATAGAAAAATGGCCAAACTCTTTGAGCCGTGGATTTTGGTGCTTGACACTGACAACACTAGTCATCCTCGCTGTTCTCCATGG
CTTGAATCAGACGCCGCAGTTGCAGCGAGCTTAGTAGGCTTATATACACGCTTGACAGAGACTTTACATGAGAAATTCAAAGATCGCTTGTTGCCAGGACAGAGAGGAGCTCTGTGGCTTCATCTCATGTTTTACTGTGAGACCTGCACTTCTCCTAAAATGCCAGAGTATCTGCTGTAC
ACCTACCACACTGAGTACAGCCGTTTGCCCTGGAAGGACCTGCATCCAGATCAGACACTAATGAACCAGTTTTTCAATGTGGAGAGGGGAAGTCCAAAGAGTTGTTTTGTGTTCATGGGAGAGTTGCTGTGTGAGGTGAACTGGGTTAGTGTATTGAGTGACTCTCTCAGCCCCCAGCTG
AACCCC---------------------------------------TCAACCCACACAATGGTGGTCTCCGTACTCCACCTCATGGTGTTTCTGGCCAAAGAGGAT------CTCAGTAAACCCGAGTCCTCTGTTCTCAGTCTGCTGGACCAGTCAGCTTCTCTGCCTTGGAATCTGGTG
GATTTTTCTTCATATCAAAATGTCACGCGCTATGTCAGCACACATTACCCAGCGTCCCTTGTTCTCAGTCACGACACTTCTTCACAGCAGGTCGTCAGATTGCTCAGAATGGCTGCTGGATTTGAGCCGACCACACAAGTGTTGCATCACAAGGACATGACTCTAAAGTGTCAAGCCTTC
CTTCACCTCATGGTGCAGTTCCTGACCTCGCTGGATCAAAATGGGAACATCAGTCTGGCATCGCTAGAGACAGAAATGGAGAAATTACTGGAGAACATAGTCATTTTCAACCCACCT------------GAGACGGACCTCCAGCAGCGACACATGGCCACCTGCAGTCTGTTTGCAGAG
ATGCTGACTCTGCTGAATGAGGCCGGTATCTCGACAGCAGAGGGTCTGGGCACTAAACTGCACTGCTGGGTGGAGAAGCGGGCTCGAGGGCCTCTGCTTCTGCCTTTGCTAACGGCTGCGTGCAGATGCCTGGCTTCAGTGCGTCACATGACACGCACCACCGAGGCCTGTATTCTCTCC
TACTTCACCGATGGAGGATGTGTGGAT---CAGTACTCT---GGATGGGGGCCCATCCTGGTGTCTCTTCAGGTTCCTGAACTGACTGTTGAGGACTTCATTCAGGAAAGCCTAAGTCTGGGCAGCTTCCTCACGCTGTACGTCTACATCCTCCAGAGGCTAAACCTGGAGCAAACCCTC
CTCAATGAGAAGAAAACCTTAATGCTGCTCAATACGTGGATCAGTCAGGTGTTTCCCAGTGGTCCAGCTGATGAGGCCAAGCTGTTTTTATGGTGGCATAAATTCTTGGAGCTT------------CTGCAAATCCAAGTGGACCAAGAGGATGCCTGCTCACTGGACACTCTCATTCTC
ACCTTAATGGCGTTTCAGAATCGTCTCGTTCAACTCGGAGAGGAAAGACTAAATTCCGGCATCCTGGGAGCCATTGGCCTTGGGAGGAAATCACCACTTTCTAACAGGTTTCGGGTTGTGGCGCGCAGCATGTCAGCCTTTCTGCTGGTTCAGGTGCCCTCAGAGAATCAGCTGCGTCTT
CATCCCGGGACAGAGCTGCAGCTGTCAGCTAAAGCCCAGCAGGCCTTGTCTGCACTGGAGGCGATGGCCAGTAATAAGCAGTATTCAGAGCTGCATGTGTCTGTGAACCAGGCCTGTCAGTTCATCAAGTACCCGAATCACTGTCTGCGAGACGCCAACACTCTTCTCACTCTGCTGGTC
AATGCACTCTACACTGACCTTCATTACCTGGACATCATCCGT
>ENSGACP00000012858_GACU
------------------------------------------------------------------------------------------------------------------------------------------------------------------------------------
------------------------------------------------------------------------------------------------------------------------------------------------------------------------------------
------------------------------------------------------------------------------------------------------------------------------------------------------------------------------------
---------------------------------------------------------------------------------------------------------------------------------------------------------------------------------CTT
TCTAGAAGCAAACTCTACCCAGAATTACCAGAGTCGGCTACAGAAATGCAGCCGTTCGCGTTGGAGCAGCTGGGTGTTTGGGAGCCCGGTGGAGGTTTGCGAGCCTGGTTGGAGGGCGTTGAAGTGTGTGCTGCAGAGTTCTGTGCTCTTGCCCGACAGGAGAACCACGAACTGACCGAA
CTTCTTCAGAATTACTGGCGCTGCCGTAGACAGCTGACCCAATCTCACACACTGCTTCATACACAATCCTCTGACTGCAAGAGCACACAGAATCGTCTCTGGAGCTTCAGAGATGAACAGCTCACTCTGCAGGGTGTGTGTGCAGACCAGTCCAAGGTGTGCGGGTACCACCGCTTCCAG
CAGGCAGAGTTCAGTCAGAGTGTGCTGGATGAGCTGAGGAGGCTGTTTGAAGCTCGCAGTGAACTACTCCATCAGAAGGTGGCGCTGCATGCGTACACTGCTATGCTGTCGCGCCTCCAGGTGGAATCGTACTTGTATCTTCTACTGAAA---------------GGCTTGTTAAAAACA
TGCCTGATGCACAATACTGCTTTAAAGGACCCTTATTGTTCTGGCAGCCAAACACAGCCTTGTTCTCTCCAACCCTTGAAAGAGGCCATCAGTGTCCTGTTTAGCTTCACCCGTAGAGTTCTGGATGACACACAGTTCCAGACAGACATCCATCACTGGCTGGAGAGATTGGTGGCAGTC
CTCCTCCATGTTGGGGGGTCAGGTGAGCACCTGTACCTGCTGTGTCATCTTCTATGCTGTCCTGCCGGGGTTGGAAAGTGGGCTGCACCCTTCCTCCAGATCCAAGTTCTGGGGAACGCCTGTGGGGTTCTGCACTTCATGCAAGCTCTGGCCGTCCTGATGTCTCCTTCAAGACATCGT
GCAGAGTTTCTGGGACATCTGAAGCCGTGTGAGAGCCAG---AGCTCAGCAGCTTCTGGACCTGAGTCTGGTAACTGGACACTGGTTGATGAAGCGGGAGAGGAGGATGAGGACCCAGACCGCAGCTGGTTGATGCTCTGTGAGGAGGATCTGATCTCCCTGCTGACCCAGTTTCCATTC
CAGCAGCTCTATTCGCACATGCTGGGGATGAACAAGCAGGGTGTGTATCAACCCCAGGCCTGTTCCAGTCAGAAGATGATGCGTGTTTTCGCTTTTGCCTCCTCGCTCATTGAAATCCTGGCCCTTGGTCTTCAAACCTATAACAGAGCACGATACAGACAGCTAGTTAAACGAATAGGA
CACATCATCCGAATGACCGTGTGTTACGTCAGTGACCACTGGGCCCAGTATGTGAGTGTAACAGGTGCTGGTGAATCCAGCTCTCATGCACACACCTTGTCTTTGGAGAAACTGCAGCTGGAATATGACAACCTTTTCCTGAGGGCCGTGTTACACGTACTCCGAAACAAACGGTTGGGG
ATTTGGTTGTTTATGTCAGAGATGCCATATGGGACCCTGTCCAGCTCTATGCTGTGGAGGGTTCTTTACGTTATGCAGAGCGTAGAGACAGCGGGACTGGAAACACTCGGCACTGCTACCGACACACGCTCCTGCATTCAGGCTCTGAGAGACCCAGAGCACCAGGAGAGGTTTGAGCAC
TGGCTCTGTGAAGTGAACAGCTCTGATGGCATCTCCCTCCTCAGCGCACTCGCACACATGGCCATACCGACTCAGCACTCT---GACCCCGCATTCGTCACGACCATAACTCTGCTGGTGTACCAGGTGTCTTACGTGAGCGTGACTACCAGAGAAACTTACTCTAAGGTGGGCAGAGAG
TTGCTGGCGGCCATAGCAACAGCCCATCCCCACGTTATCTCTGTGCTCCTGGAGAGACTGAGGGAAACGATACAAACTGTGGGAATGGTGGCGCTGTACTTGTGCAAAGAGCTGCCTTTGTGTCTGTGGCGGCCACGGACGGAGGAAATCTGTGTGATTGGAGCCTGGCTGCTCCAACAT
CCTCTGTCTGCTGTGGAGAACCGACTGGCTTGCGTCATACTGGAGGGTCTTAACTGGGGCTAC---ACCGAGGATGGCTCCTTGGCCTTATCCTCGTCTCTCCACTGTGAAGTGGCTCTGCTGGTTGTCGAGGCCTATCAAAAGTACCTCACTGACAAACCATACAGTGGCCTCATATCA
GAGGGAATCAAACAGGTGTCTTACCTTGCAAGCGTCCTTCGTTTGGGCGTGTCCCCTGAAGCCTCCTTTAGTCAATGGGCCTGGCAACTGTTACTAAGGCTGAAGCTCCATGGCAACTCCCAGAGCCCTAAAGGAGCCTGGTCGGGTCCTGCTTTGGCGTCCAACCCACCT---CCAGAG
CTTAAACACTCTCCCAGTATGCACTCTGTTATCAGGGCGGTGAAAGCAGGCATCCCTATTGGTTGCTACCTGTCCATTGCCATGACGACAGTGGGACACAGTCTTGAACACTTTTGTACTGATGGAGTCGGGTTGTTGAAGACTCTGATACAATCTCGCCACCTGCGAGCTGCTGTGCAT
CTTCTGGACAACATCCTACCCCCAACCTACCCTCTCAGCTTCTACCTGCTCAATAACGCTGAGTTTGTAAGTTGTATCCAGTTGTTTTTGCAGTACGACAGCGTGTGTCCTCAAGGTGTGACACAGCAGGTCACTCACCGGGTTGCACCACTGCTCACAGGAACCACCTACGGAGACATT
GTCCGACATCTGAACAGCGTCATTCAGAGCCATGTGGTAGAGAGCTCACAGCCCGGCCGTGTCGGTGCTGCGGCGGTGCTTGAGTTTTGGGTGGGGATTTTGACTCAGCAGAACCTGTGGTACCGGGACAAAACTGTCTTGTTCCTCATGGATCAGATCTGCTGTGCAGCATTCACACAC
ACTCAGGAGGAATGTGTGCAGAAACTTCTCTACCAACAGCATAAGAATGCCTTGGGTTACCATGGAGATCGAGGTCTGCTCTCCTCTCTGGTTTGCTGGATT---GCTGGAAATGCCACTCCCTCATTCATAGAGGGCCAATCCCTGAGTTCGGAGGTTTGGTTCGCCTGGCTGGTGCTA
AACATGGAGGGCGTGTTCGAGGAGGATTCCCAGCTTAGACGCTGCGTTGAACAGGAGCTCCTGTCAGAGCCTAACATTTCCCCCGATCAAGCCTTAAAGAAGGCCCAGCAGAGGCTGAAGTTGCCCGTAGCACCATCTCTGCAGAGACTGCAGGTATACCGCTGGGCGTGTCAGGCCTTG
GCCACGCCTCCAGACCATCATCTCCTTCCCCTGGTCTGGCAGAAGTTCCTACAGCTCTACTTCAGACAGCCGGGACCTGAGTACGGGCTGGTTGCAGGGGGATGCATCGGCCGAAGGTTCTTCCAGGCCTCGTCTCAGGCTGTCTTACTCAGGGACCTGAGACAGAGAATACAGGAGGTG
TCTGACTTCCACCATGCTGCCAGCCAGGCCCTCAAGGTGCCACAAGCACACACCCCTGTAACA---------GATGGCCAAGGAGAGGAAAGCCCCGACAATCCCTGCCCCCCTTACCTCAACTCTCCCCAGCTACACACAGAGCTGGTCAGGTTGTTTGGTGTATTTGCCTTATGGCTG
GATGATGACACTATGCAGAAGCAGGAAGTATACCTTCCTTCTCTTCCACCTGAGTATGAACCACACAGACTGGCTCAGGTGATGCAGCGGCAGCAGGAACTGTGGCTGGAGTTTGTGGACCAGGAGCGTCTGCAGTATGACAAGAGAGAGATTCTGTCTCTGTGGGAAAAGGTGCAGAGT
GAGCCAGTCTTCTTGCAATTACTA---GTTTCAATGTTGTGCTTTTGTCTCTCACCCTGTGCAGCAAGGGATCGTATCCTATCCAACCTGCAGAAGCATCCGGTCCCTCGTCCGGCTCCAGAGCGGCAGCCGCAGAAGGTGCCAGTAGCTGAAGTCCCCTCGATCTGCCTCACTGACTCC
AAAGCAGCTGCTGAATTGTTGCAGAAGGACCTCAGCGTCCTGCAAGAGCAGGCCAGGATTGCAGTTGCACGCGAAGCTCAGCAGGTGGCCATGGAGCAGGAGCTGCTGGAGAGCCTTCCTCTACTGTATAAGAACCAACCAGAGCAAGTCACCATGACTCTGGAGTGTAAAGGGAAAAGT
GGCCAGCCGTGCCAGGGACCCGCCAACATCACTGTCACATGTGAGCGTGTCCAGAGGCAGGAGGCAGTGCAAACTCAGATAACATCACTGCGCAGGGACGTCAAGAAATTTCAAACTGACGCCATGGCTCCTCCGCCTCAGGGCCTGGCCCAGGCTGCGGTCCACACTGAGAACTTCCTA
ACGGCTCTGGTGAATATGTATAAGGCACAGAAATCCCCGGCCGCGCTGCATGTCGGGGTGTCTGCCTTCTACCATGTGGTCTCCTTTGTGTGTGAAGACACACTGCGTCATCCCCCAACACGCCAGTACCTCTCCTCGTGTGTGGAGATACTGGGACAGGTGTTTGTCCAGGGAAATGCA
AAGGAATGCGGTCGTGTCCTGAAAACGATCCTGGAGCAGAGGCGTCTTTGCCCACTCATTTCCCCATTCTTCACTCCCAATTCAGCACCCGATCAGCTCGTCGTTCTCTACCAGGACGTGGTGACGTCGCTACACCTTGACAGCGCTGATGTCATTTTCATGCTGCTCACAAAGTTTGAT
TTGTCTCAGTGGCTGCATGAGGCTCACCCCGTGTTTTCTGAGAGGACCCGGTTGCTGGAGTTGGTCCACGGAGCTCTCTGCGTCTGCGGCCGAGATCCCGAGCCCGAACTTCTCACACCGTTTCACCTTTTCACCAAACACTGGACTGTGCTTCTACGCCACCATTTCCCCGATCACTAC
AGTGACTGCTTGCGTCTCCTTATGACCAGCTCCTCAAACCAGTTACTGAGTCCTGATTGCTGGAAGGTGACCCTGCGAGTTCTTGGCTGTTTA---------------------------------------------------------------------------------------
CCTCCATCTCGCCAAAATACCAAAAGCAAAGCCGAACAAACACTGAACACCGCTGATGTCTCCGGCCGC---------------GCTTCTACCTACAGACCC------------------------------------------------------------------------------
------------------------------------------------------GTGGATGAGACCGTTGATTGGCTGAGTGATTATTTCCTACGGAGTCGTCTCAGTAAGCCAGACCTCCGTAGTTTCGGCCTCTACTCAGCCTGGACGCCCTACATCAGTGAGGTGGTTTGCTTCTGG
GACCATTTGACTGGTTGTCTAATCGACATGCACCACAGCAGCTGTGCCAAAGAGTCAGTGGGCAGCGGAAAAATAATGAAAGCTCTGCAGGACCTACACAGCAAGATTGCAAAGTTATTTCAGCCTTGGGTTTTTCCTCTGGAGACTGATAATGATTGTAACCGCAGGTGTTATCCGTGG
CTGGAGACGGACGGAAACGCCGCGGGATGTCTGGTTGGCCTGTATGCGAAACTCACCGACGCACTGCATCACAAGTTCAGAGATCGTCTGCTCCCCGGCCAGAGAGGCGCTCTGTGGCTGTGCATGATGCAGTACTGTGAGAGCTGCACTTCTCCCCACACGCCGGAGCACCTTCTCTAC
CTGTACCACACACATCTCCGCGGGCTGCCCTGGAGACACCTGCACCCCGACACTCAGCTAATGGAGCAGCTATTCAGCGTGGAGAGAGGAAGTCCCAAGAGTTGCTTCCTCTTTCTGGGCGAAGTGTTGTGTGAGGTTAACTGGGTCAGCGTCCTAAGTGACCACTTACAAACACCTCCC
ACCCTGACAACATATCCAACTCTACAGGACACGGATACTCAGAAGGAGTCACACACCATGTTGGTCTATCTACTATACATGCTGGTTTTTCTGGCAAAGGAAGAACAAATTCTGAGTACGCAGGACTCCCCTCTGCTCAGTCTTTTGGTCCAATCCACCTCTCTGCCCTGGCACCAACTG
GACTTAAATTCCTACCAGGGCATTCTGCAATATGTCGGCACCCACTACCCGCCCTCCTTGCTGCTCAGTTCTGATTCTGCGCTGCAGCTGCTGTTGAAATCTCTGCGTAGTGCTGCTGGTCTCGGGCCCCTCCCTCAAGAACTTCCACACAGGGAGGAGACGCAGAAGGCTGGAGCGCAC
GTGTGCTGGTGTGTGCAGTCTTTGGTGACTCTGGAGCAGGGAGGCAGCATCAGCCTCAGCAACCTGCAGGCTCAGCTGGAGTCTCTTCTGGAGAGCGTCATCACGTTCAACCCACCAGGCAAGTCTTCCTCATCCTCCTTA---------CACATGGCGTTCTGCAGTCTGTTCAGCGAA
GCTCTTGCTTTGCTGAATGGAGTTGGTGTCTCAACAGGCGAGGCGCTTGCTGCTCATGTTATTACCTGGCTGGACAGGAAGGGGAGGGGCTTCCCTATCCTGCCTCTCCTCACAGCTTGCTCCCGCTGTCTTGCGTCAGTGCGGCATATGACGAGGATCATGGAGGCGTGCATCACAGCA
TACTTCAACCAC---------GCTGAG---GAGGAGTCTATGGGTTGGGGTCCTGTGTTGGCATCGCTGCAGGTGCCTGAACTCACAGTGGATGACTTCCTCTCTGAGAGCCAATCAGGGGGCAGCTTCCTGACGCTCTACGCCTTCATCCTTCAGCGCCTCAACTCTGAGTGCACAGCA
GCCAATGAGAGGAGGACTCTGGCTTTAATCAACACTTGGACCAATCAAGTGTTCCCCAGTGGTCCAGGTGATGAAGCCAAGCTGTTTCTTTGGTGGCACAAAGCACTGAGTATGTCAGCGGAGCAGCTGAGGCCGCAGGTTGGACAGACCGAAGTGTCGGGA---------ATCGTCATG
GGTCTGTTGAGGTTGCAAACCAGGCTGCTTCAGCTGGGCGAAGAGAGACTGAACTCTGGATTGTTGGGAGCAATCGGCCTGGGGAAGAGGTCTCCTGTTTCTAATAGGTTCAGGGTCGTGGTGCGCAGTCTGGGAGCTTTCCTGTCAATCCAGATGCCATCGGAGACCGAGCTTCGACTC
CAACCCACCAGTGACTTGCAGCTCTCTGCGAAAGGACAGCAAATGTTGGGGGTGTTGGAGGCCATGCCCAGCAATAAACAGTATGCCGAGTTAGAGGAATCTGTGAATAAAGCTGTCCAGTTCATCCGCTACCCAGGACACTGTCTCAGAGATGGACCGCGTCTGCTGGCCCTGCTATCC
AACCTCCTGTACCCTGACCTCCGATACCTACACATTATCCGT
>ENSXMAP00000007488_XMAC
ATGGAGGCTGTGAGACCTAAGAAGAGCAAACCGAAAACCAGCGGAAAATCTCAGTTGGGCAAGAAGCAGAAGCAAGCAGATGAGGACAAAAACTGCCCAGCTCCATCCGCTGACTGCGATGGC---------------TTCTCCGAGATCCCTCTCAGTTTGCCTCCCTGTCCAGAAGAG
ACCAAAGAGGATCAGAGGGATCCTGTCCAG------------ACCGCCAACACAGCAGCAGAGCCATCTGAGAAACAAGAGCCTTCCTCAGCACAGACTCAAAATACA---TCAGAGTCGACTGAAACTCTACTGTCAGGTCTGAATCTGTCAGCAGAGACGCCACAAGTGACAGAGCAA
CAGAAAGAGTCAAACCGTGAGGATGAGGGGGTG---GAAGCTCAGGTTCCTGAGCTCAAAACTGCACCACAAACCAACAAGTCTGAAAAAGACGTGCAGTTGTGGAATCAACCTTTTGTGACGACTCAGTTTGGCATCTCA---------AGTGCTCCTGCTCTATACCCGTCTCTTGCA
GCA------------------CTGGAGGAGGATGCTGTGATGCAGATCTATGAG---------------------AAAGCTGTGAAAAACTGCGCAAGGGAACCTGCAGTGTTGGCACTGCCGGAGCAGGAATCCTCTCCCTTGAGTTTGCAGCCTCTGAAGGCTGTA---GCTGAGCTT
TCCAGGAGCAAACTGTACCCAGAATTACCCAAAACAGCCCCAGAGATGCAGGCCTTTTCACTGGAGCAGCTGAGCGTGTGGGAGCCAGGCGAAGGGCTGCGGACTTGGCTGGAAGGTGTTGAGGTTTGTGCCGCCCAGTTCTGTGCTCTGGCCCATCAGGAGAACCACGAACTGACAGAA
CTGCTGCAGAACTACTGGCGCTGCCGCCGACAGCTGAACCAGTCACACACGCAGCTGCACACTCAGTCATCTGACTGCAAGAGCACACAGAATCGTCTCTGGAGCTTCAAAGATGAACAGCTCACACTTCAGGGTGTGTGTGCAGACCAGGCTAAGGTTTGTGGATACCATCGTTTCCAG
CAGGCAGAGTTTAGTCAGACTGTTCTGGCGGAGCTGCGGCTACTCTTTGAGGCCTGCAGTGAGCTCCTCCACCAGAAGGTGGTGCTGCATGCCTACACTGCTCTGCTGTCACGCCTGCAGATTGAATCCTATTTGTATCGCCTACTAAAA---------------GAA------------
------------------------------------TGCTCTGGAAGCCAAACCCAGCCTTGCTCTCTCCAGCCTCTGAAAGAGGCCATCAGTGTCCTGTTTAGCTTCACACGGAGAGTCCTTGATGACACACAGTTCCAGACAGACATCCATCAGTGGCTGGAAAGGCTGGTTGTTGTC
CTGCTGCATATTGGAAGATCGGGGGAGCACCTTTACCTGCTGTGTCATCTTCTCTGCTGTCCTGCTGGAGTGGGAAAGTGGGCAGCTCCGTTCCTTCAAATTCAGGTTTCGGGGAAC---TCTGGAGTGCAACATTTTATGCAAGCATTAGCCATCTTAATGTCGCCTGCCAGGCACCGT
GCAGAGTTTCTGGGTCACATGAAGCCTTGTGAGAGTCAG---AGCTCAGCAGCTTCAGGACCCGAGTCTGGCAACTGGACCCTCGTTGATGAAGGTGGAGAAGAGGATGAAGACCCAGAGAGCAGCTGGCTCCTGCTCTGTGAGGAAGATCTGATCTCCCTGCTGAGCCAGTTCCCCTTC
CAGCAGCTCTACTCACACATGCTGGGGATGAGCAAACAGGGTGTCTACGAGCCTCAGGCCTGCTCCAGTCAGAAGATGATGCGTGTCTTTGCCTTTGCTTCCTCGCTCGTTGAAATTCTCGCCCGTGGCCTCCAGACCTACAACAGAGCTCGCTACAGGCAGCTGGTCAAACGAATAGGG
CACATCATCCGAATGACAGTGTGCTACGTCAGTGACCACTGGGCCCAGTATGTGAGTGTGACTGATGCCAGTGGGTCCAGCTCTCACGTTCACTCCTTAACTCTGGAAAAACTGCAGCTGGAATATGATCACCTCTTCCTCAGAGCTGTTTTGCATGTTCTCAGAAATAAAAGGTTGGGC
ATTTGGTTGTTTATGTCTGAGATGCCCTACGGGACGTTGTCCAGCTCTATGCTTTGGAAGGTCCTTTATGTCATGCAGTGTGCAGAGACAGCAGGACTAGAAACTCTCAGCACTGTTGGAGACACACAATCCTGCATTCAGGCTCTCAGAGACTTGAAGCACCAGGAGAGATTTGAAGGG
TGGTTGTGTGAAGTGAACAGTTCTGATGGCATTTCCCTCCTCACTGCACTGGCACACATGGCGACGCCCACTCAGCACTTT---GACCCCATGTTCATTACAACCATAACTCTGCTGATTTACCAGGTGTCTTATGTTAGTTTGTCGACCAGAGAAATTTACTCTAAGGTGGGGAGGGAG
CTGCTGGCTGCCATAGCAACAGCCCATCCTTATATCATCTCTGTGCTCCTGGAGAGACTGAGAGACACCATCCAGTCTGTGGGAATGATGGCTTTGTACTTGTGCAAAGAGCTTCCCCTGAGTCTGTGGAAGCCGCAGAGAGAGGAGATATCTGTGATTGGAGCCTGGCTGCTCCAGAAC
CCCCTGTCTGCAGTGGAGAACAGACTGGCTTGTGTCATCCTGGAGGGTCTGAACTGGGGTTAC---ACTCAGGACGGCTCTTTGGCGCTGGCTTCCGTCCTCCACAGTGAGGTGGCTCTGCTGGTGGCAGAAGCCTATCAAAAATATCTCACAGACAAACCATACAGTGGCCTCATATCC
GAGGGAATCAAACAGGTGTCTTATCTAGCCAGCGTTCTTCGCCTGGGTGTGTCTCCAGAAGCGTCCTTTAGTCAGTGGGCGTGGCAGCTGTTGTTGAGGCTGAAGCTCCATGGTAACGCCCAGAACCCTAAAGGGGGCTGGACGGTACCGGCCTTGGCTTCCAACCCACCT---CCAGAG
CTTACCCATGCTCCCAGCATGCACTCTGTTCTCAGGGCTGTAAAAGCTGGCCTCCCTATTGGTTGCTACTTGTCCCTCGCTATGACGACAGTGGGACACAGTTTGGAGAACTTCTGCACCGATGGAGTTGAATTGCTAAAAAATCTGATTCAGTCCCGCTACCTGAGAGCTGCTGTGCAT
CTGTTGGATAACATCCTGCCCCCCACCTACCCTCTGAGCTTTTACCTCCTGAACAACTCTCACTTTGTCAGCTGCATCCAGCTTTTCTTGCAGTACGACAGCGTGTGTCCTCAAGGTGTGACGCAGCAGGTCACACACCGTGTGGCGCCGCTGCTCACAGGAACCAACTACGGGGACAAC
GTCCGTCTGCTGAACAGCGTCATTCAGAGTCATGTGACGGAGAGCTCCCGGCCCGGTCGTGTCGGTGCCGCTGCCGTTTTGGAGTTTTGGGTGGGAATCCTGACCCAGCAGAATCTGTGGTATCGTGACAAAACGGTTCTGTTCCTCATGGATCAGATCTGCTGTGCTGCCTTTATTCAC
CACCAGGACGAATGTGTGCAGAAGCTCCTGTACCAGCAGCATAAGAATGCTTTAGGTTACCATGGAGATCGGGGTCTGCTCTCCTCTCTGGTTGGCTGGATT---GCTGGAAATGCCACGCCGTCCTTCATCGAGGGCCAGTCCCTGAGCGGAGAGGTTTGGTTTGCTTGGCTGGTCCTG
AACACGGAGGCCATGTTTGAGGAAGAATCTCAGCTAAGACGCTGCATTGAGAATGAGCTGCTGTCCGAGCCCAGCATCTCACCGGATCAGGCCTTAAAGAAGGCGCAGCAGAAGCTGAAGTTGCCTGTAGCCCCGTCTCTGCAGCGGCTTCAATTGTACCGCTGGGCCTCCCAGGCCTTG
GCCACGCCACCGGACCACCCCCTCCTTCCCCTCATCTGGCAGAAGTTCCTGCAGCTCTATCTCAGACAGCCTGGACCAGAGTATGGGCTGGCTGCCGGGGGATGCATTGGTAGGAGGTTCTTCCAGACTTCTTCTCAGGCTGCTTTGCTAAAAGATCTGAGGCAGAGGTTACAAGAGGTG
TCAGATTTCCACCACACAGCCAGCCATGCGCTCAGGGTGCCCCCACAACACACCCCCTCATCA---------GAGAGCCAGGAGGACGAAAGCCCCCTGAATCCCCAGCCGCTCTACCTCACCTCTCCCCAGCTCCACTCAGAACTGGTCCGGTTGTTTGGCGTCTTCGCTCTGTGGCTG
GATGACGAGACACTGCAGAAGCAGGAGGTTTACCTTCCCTGTCTGTCACCAGAGTACGAGCCTCACAGACTGGCTCAGGTCATGCAGCGGCAGCAGGAGCTGTGGCTGGAGTACGTGGACCAGGAGCGTCTGCAGTACGATGAGCAGGAGATTTTGTCTCTGTGGGAGAAGGTGCAGAGT
GAGCCGACCTTCCTGCAGACTCAG---AACCCGGGCTTCGCTGACTACACCGGCCTGAGCAATGCCCGAGAGCGCATCATGTCCAACCTGGAGAAGCACCCAGTTCCACTTCCAGCTCCTGATCTCCAGCAGCTCCAGGCTCCCGTGGCCGAGGTTTCCCCCTCCTGCCTCACTGACTCG
AAAGCTGCTGCCAGACTTTTACAGCAGGACCTCAGCGTTCTACAGGACCAGGCCAGGATTGCGGTTGCACGTGAAGCACAGCAGGTGGCAATGGAGCAGGAGCTTTTGGAGAATCTCCCTTTGCTCTTCAAGAACCGACCAGAGCAAGTTAGCATGGCCCTGGAGTGCAAAGGGAAGGGC
GGCCAGCCGTGTCAGGGCGCAGCAAACATCACCGTCACGTGTGAGCGAGTCCAGAGACAGGAGGCGGTCCACAACCAGATAACATCTCTGCGTAGAGACGTCAAGAAGCTGCAGACTGATGCTATGGCTCCTCCACCTCAGAGCCTCGCCCAAGCTGCAGTTCACACCGAGAACTTCATC
ACAGCTCTGGTGAATATTTATAAAGCTCAGAAATCTCCGGCGGTGCAGCAAGTCGGTGTGTCCGCCTTTTACCAGGTGGTCTCCTTTGTGTGTGAGGACACCCTGCGACACCCACCGACACGCCAGTATCTCTCCTCGTGTGTGGAGATACTCGGACAGGTTTTCATCCAGGGCAATCCA
AAAGAGTGCGGTCGTGTCCTGAAGACCATCCTGGAGCACCGGCTCCTTTGTCCCCTCCTTTCCCCTTTCTTCACTCCGAACGCAGCTCCGGATCACTTTGTCTTCCTCTACCAAGATGTGGTGACATCCCTTCACCTCGACACTGCTGACATCATTTTTATGCTGCTCACTAAGTTCGAT
CTCTCCCAGTGGCTGAATGAGGCTCATCCCGTGTTTTCGGAGAGAACCCGTTTGCTGGAGCTGGTCCACGGAGCTCTGTGTGTCTGCGGCCGAGACCCCGAGTTGGAACTCCTCATGCCTTTTCACCTCTTCGCCAAACACTGGACCTTGCTTTTACGCCACCATTTTCCCGACCATTAC
AGCGACTGCCTACGTCTGCTAATGACCAGTTCTGCAGACCAGCTGCTGAGTCCAGAGTGCTGGAAAGTGACCCTGCGAGTGCTGGGCTGCTTG---------------------------------------------------------------------------------------
CCTCCAACCCGC---AGCTCTAAGAACAGACCTGAACCGTCGTTCAGCTCTATG---GTTGGCGCCACA---------------GCTTCCCCTTACCGATCCCCC---------------------------------------------------------------------------
---------------------------------ATAAGTCTCTCTCCTCAGCAGGTGGAGGAGACTGTGAACTGGCTGAGTGACTACTTCCTGCGAAGTCGCCTCAGTAAGGCCGACCTCCGCAGCTTTGGCCTGTACTCCGCCTGGGTTCCCTACATCAGTGATGTCGTTACCTTCTGG
GAACATCTGACTGGTTGCCTTATCAACACACAGGTCAGCAGCTGCACCAGAGAGCCAGTAGGCAGCAACAAAGTAACGAAAGCTCTGCAGGATTTGCACAGTAAGCTGGTGAACTTGTTTACGCCGTGGATCTTTCCTCTGGACACTAATGATGCCGGTAATGGGAAGTGCTACCCCTGG
CTGGAGACGGACGCAGTTGCAGCAGGATGTCTGGTCGGTCTGTACGTCCAGCTCACCGACACACTTCATCACAAATTCAGAGATCGCCTGCTGCCTGGACAGAGAGGGGCTCTGTGGCTGTGTTTGATGCAGTACTGTGAGAGCTGCACCTCCCCCCGCACGCCTGAGTACCTGCTGTAC
CTGTACCACACACACCTCCGCAGCCTGCCCTGGAGGCACCTGCATCCTGACACTCAGCTCATGGAGCATTTATTCAATGTGGAGAGAGGAAGTCCCAAGAGCTGCTTCCTGTTCATGGGTGAGCTGATGTGTGAAGTGAACTGGGTCAGTGTTTTAAGCGACCACTTAGAAGCGCCTCCC
AGCTCTACATCATATCCGGCTCTGTCATCCGTGGCTACGCAGAAAGATTCGCACACCATGTTGGTCTATCTGTTATACATGTTGGTGTTTCTGGCCAAAGAGGAGCAGCTCCTCACTAAACAGGACTCCCCTTTGCTCAGCCTGCTGGTTCAGTCCACATCTCTGCCTTGGTACCAACTG
GACCTGTCTTCATACCAGGGCATTCTGGGATATGTAGGCACCCACTATCCTCCATCTTTGCTGCTCAGTGGTGATTCTGCCCCCCAGCTGCTCCTGAAGTTACTTCGTGGTGCTGCGGGGCTCCATCCACATCCCAGTGAAGCTCCACACCAGGAGGAAACCCTGAAGGCCGGAGGCTAC
GTCTCCTGGTCTGTGAAGTCACTGGTGACCCTGGAGCAAGGAGGTGGGATCAACCTCGGCAGCTTGGAGGCTCAGCTAGAGACGCTTCTGGAAAGCGTTGTAACGTTCAACCCACCA------------GACGTGGGCTTGGAGCAGAGGCACATGGCGTTCTGTGGTCTTTTCAGCGAC
GCCTTGACTTTGCTCAACGGAGTCGGGGTCTCGACAGGCGAGGCGCTGGCTGCTCACGTCATTACCTGGCTGGACAGGAAGGGGAGGGGCTGTCCCATCCTGCCTTTACTCACAGCCTGCTCCCGGTGTCTGGCATCAGTGCGACACATGACGCGCATCATGGAGGCCTGCATCACAGCA
TACTTCAACAAT---------TCTGAG---GAAGAGTCTGTTGGCTGGGGCCCTGTGCTGGCATCACTGCAGGTGCCTGAGCTCACAATGGACGACTTCCTCTCCGAGAGCCAATCAGGAGGCAGCTTCCTGACGCTCTACGCCTTCATCTTGCAACGCCTCAATAGCGAATACACAGCA
GCCAATCAGAGGAGGATCCTGGCTCTCATTAGCACATGGACCACGCAGGTCTTCCCCAGCGGTCCGGGCGATGAAGCTAAGCTGTTCCTTTGGTGGCACAAAGCCCTGAACCTGTCAGTGGAGCAGCTGCAGCCGCAGGCAGGAAACACTGAGGGGTTAGGG---------GTCATCATG
GGGCTGGTGCGGCTGCAGACCAGGCTGCTTCAGCTGGGAGAGGAAAGGCTGAACTCTGGGCTGCTGGGAGCCATAGGCCTTGGGAAGAAGTCTCCAGTTTCTAATAAATTCAGGGTGGTGGTCCGCAGCCTGGCAGCGTTCCTGTCCATCCAGGTGCCGTCAGAGACCGAGCTGAGACTC
CAACCCACCACAGATTTACAGCTTTCTCCAAAAGCACAACAGATGTTGGGGATGTTGGAGATCATGTCCAGCAATAAGCAGTACGCTGAGCTACAGGAGGCTTTAAATAAGGCAATCCAGTTCATCCGATACCCAGGGCATTGTGTCAAAGATGGACCCCGCCTCCTGGCCCTGCTGGTT
AACCTTCTGTACTCGGACCTCAGATATCTGCACGTCATCCGT
