# Supplementary material for: Global expression pattern of genes containing positively selected sites in European anchovy (Engraulis encrasicolus L.) may shed light on teleost reproduction
Source: PLoS One. 2023 Aug 11;18(8):e0289940. doi: 10.1371/journal.pone.0289940 (PMC10420382; doi:10.1371/journal.pone.0289940)
Supplement: S1 File — (ZIP) [file pone.0289940.s008.zip › alignments/anchovy.2822_ANCH.fas]

>ENSONIP00000013989_ONIL
ATGGCGTCCAATACTAATATAGACATCGAGGGTGCAACCCAGCATCTCCGGGACATCCTCAAGCTCGACCGTCCCGGGAACAGC---ACCGATGGAAATTCAAGTGAAAGTGGTAGAAAGCCATCTTTTAATGGAGAGCTGAATGGGTTATTGGGA---ACAGGCCTTCTAGGGAGCACT
GACCGGTCAACCATGTCAGAATCTACAAGACCCATCTCCACAGACCTCAGCAGTGCTCAGGAGAGTCAGATAATCTGCCTTTCTGGTGATGATGGCTCTACCTGTATTCCAATTACTTCTAACAATGTGGAGATAGTGGCAAGCCAAGACTCTAGCATTAACAGCAAGGCTCGAGGCAGC
AACAAGGTGAAGATTCAGCCTGTTGCTAAGTACGACTGGGAGCACAAGTATTATTACGGCAGACTGATAGCTGTGTCCAATGCCTTCCTGGCCTACGCCATCAGAGGAGCCAACAACCATGCTATGGTTCGTGTCCTCAGTTTGGAGTTTGGTGAGCGTTCCTTACTGAAGGGATTCACC
GGGGCCGTCACAGATCTGGCTTTCGCCCACCTTGATTCATCTCTGTTAGGTTGTGTAGATGAAGCGGGCAACCTGATGGTCTGGCAGCTCACCTACACT---------GCCAACAAGATACTAGATCAGATAGTAGTTCATATCCGACGG------------CCAGAAAACACTCCACTG
AATTCCCATCGTCGCCTCATCTGGTGTCCATTCATCCAGGATGACAACGAGGAGAACCAGGATGATGCCAGTCAAACTTTGGCTCTTCTACATGAAGACAGGGCTGAGGTATGGGATCTGGAGGCCTTGAGAGCCAACAACAGCAGCTGGCCTGTTGATGCCACAGAAGTAAAGGATGGC
CTCATCGCAGTCAAGGGGCATACCCAGAGAGTCAGTGAAGGTGCACTGTCTCCAGATGGAACCGTGTTAGCCACAGCCAGCCATGATGGATACATCAAGTTCTGGCAGATATACATAGAAGGCGGGCAAGACAAGCCCAGAAAT---------------------------AGATGTCTT
CATGAATTGCGGCCTCATGGTGGACGTCCTCTCTCCTGTCTTCTTTTCTGTGACAACCACAAGAGGCAGGACCCCGAGGTTCCTTTCTGGCGATTTCTGATAACTGGAGCCGACCAAAACCAGGAGTTGAAGATGTGGTGCACTGTTTCCTGGACCTGTTTACAAACCATCAGGTTCTCC
CCCGATCCATTAAACTCATCGACTCTGCCAAGTCTCAAGGCCAGCCTGGACCTCTCTGCTGAGTATCTGATCCTCACTGATGTGCAAAGGAAGGTTTTATATGTGATGGAGCTGCGACAGGACTTGGAGAAAGGAAAGGCAAATTTCACAGCAGTGTCAGAGTTCCTGCTGACCCACCCT
GTGCTCAGCTTTGGGGTACGTGATGTTACCCAGTGTCGATTGCGGCACACTGAGGTCCTTCCTGCTGAGGAGGAGAGTGAAAGCATGACGACAGAGGGCACTCAAGGACCCACAGAGTCCAAATCTGGGATCCAGATTAAACTGTACTGTGTCCACACCAAGAGT------TTGCAGGAT
GTTCAGATTTGGTTTCAGCCCAATGCAGGTTCCAACTCTGCGGCGTTC---CTTCCTCATTCAGATTCTCAGGATGGTCTGGATGAAATTTTGCCACGAAAC------GGA------AAC---------CATCTCACT------GATCAAAGCTCTGACAAGGATTCAGGA---AGTGGC
TCCCAGACTGATCTAAGGAAGATCCCATCACTTCCTGCTCCCTCAGACTTCCTGTCAAGCTCG------------GGCACCGGCAGTGGAGTGATGCCCAAGCTGATGACTCCTGATGCCTTCATGACACCGAGCACTTCATTA------------------------------------
------TATCAA---------------------------------------------------------------------------------------------GTACCAGCATCTCCGGGGAGCAGTGCC---AGCAGTCTGACCATTGTGACAGCTATAAGCAGCAACTCTGACTCA
ACGAAC------------------------------------------------------------------------AGAGCTATGGAGGATGCAAGTCAGAGTCCTAACAGGGTTGACAATAGCAGCACTGGG------CTGACACTCTCTGCCTCCACCAGCAGCCCAAGAGCTGCT
TCCACTGTGCTACTGCCCGGACTC---GAGAATCTGCAG------------------------------------ACTCTCATT------------------------------------CTCCATATC---------------CAGGCTTTGGCAACCCCTAGTGGTCCT---------
------------------CTGGTACTCGACAGCTCTCAGGTTCTAGATCCTCCACTCCTGCCACCTTTGGCATCTCCAACTAGAGCCCGCTCCCCTGACGTCATCTCCTCAGCATCCACAGCCATGTCCCAGGACATGCCAGAAATCGCCTCTCAGACCCTGCAGCTTCAGCGTGGACTA
GTG---------------TCCAGC------------------------------------------------------------------------------------------TTGGATCCCTTACCTCTTTCTGCCCTCCAGACAGAC---AGCATGGCCTCTGCTGCCTCTGCGCTG
CACTTGTTAACCTCACCG------CGCTCAGCC------------------------------------AACAACAGTGGCTTGTTGCCTCTTGAACTTGGAGGT------GCAGAAGGGCCTGTGGGCGGGGCAGCAGAGTCTGAGTCCAGACTGAGTCACACACCATCTCTGCTTGAG
AATGCGCTCTCA------------------CAGGAAAATCCTGTGATAGGAGGAGGGTCC---TCAGATGGCAGCGTTAGCCACACATCTTGGCCAGCTGCCCCAGATATCACCAGAGAAACCAGGAACAGTCTCAGGGACAACGGACTTGTTGACTGTTCAAGAGAGGACTCACAGGAC
AGACACTTGAGCTCACCTTACCATCGACGCTCATATCACCTGACACAGAATGAC---AGTCAGGACGCTGGAGCCGAGCAGAGTGACCCTGATGATGAGGTGGCCAGTCTGGCGTCATCCTCTGGAAACTGT---GGTTCTCGATCTTCC------CATAGACTACCAGTGAATGATTGG
AAAACCTCACCACGAGGATCACCAAAGCCAAAGAGAAAGCTCAAGAAAGACGACAGT------------GAGTCATCACAGTCCAGGCAAATGGATTCTGGT------------------------------CAG---------------------------------------------
---TTTAATGCAGAAGTA------------------------------------------CAGGATGAGTTGATGATGCTGTTGCGTAGCCAGCAGAGGGAGTTAACTGAACTGCGG---------------------------------GGACAGATTGAAACCATGCAGAGCTCCATT
ATGGCTCAGGTGGAACATGTCCTGACAAATCACCAGGAGCAAGAACACCGCAGACTTGAGCGAGTCCTGGCAGAGAGTCAGAATCATCAGCAGCAGCTTCAGGAACAACTCAGCCAGCAGCTCAGCCATGCCCTCAGCTCAGCTCTGACCAACCGGATGGACAAAGTGCTTCGGGATGAA
ATGAAGAAAACAGTCCCACAAACAATCTCTAAGACTTTG---GAGCCAGTGACAGGCCAGCTGAACAACACAATCGCTGCTAAACTGACCGCTGTGGAGATTACCCTGAAGGACAATGTTGGCAAAGTGGTGAAATCGAAGAACACAACGGATGCGATTGGTCGAGCAGCAGCAGAGGCG
ATGCAGGGCCCCATCCAGGCAGCATATAAAGATGCCTTCCAGAGCATTGTGCTTCCTGTTTTTGAAAGAGGCTGCCAGTCCATGTTTCAGCAAATCAACGACAGCTTCAAACAAGGCACACAAGAATACATCCAGCAGCTTGAGACTCATATGAAGAACAGAAAGCAGAGAGACCAGGAT
ACCCGAGACCCCATGATTGGCCAGCTCCAGCAGATGATCGACAACTTCCAGAGCTCCACTGATCAGCTGGGCAACAACATCACAGCTAACGTCCGGGCTGAAGTCCAGCATCAGATCCAGATGATGGTGGGAAACTTGCAGGAGTCTATTCTTAGCCATGTGCAGCGGATTGTCAAAGGT
GAGGTGAGCCTAGCGATGAAGGAGCAGCAGGCAGTGGTCACCTCCAGCATCATGCAGGCAATGAGGTCGGCGGCCGGCACACCAGTTCCCACAGCACATTTAGACTACCAGACACAGCAGACGAACATCCTGCAGCTCCTCCAGCAGGGCCAACTCAATCAGGCTTTCCAGCAGGCTCTG
TCAGCAACTGATCTGAATTTGGTCTTGTATGTGTGTGAGACCATCGACTCTCAGCAGGTGTTCGGACAGCACCCCTGCCCTTTAAGCCAGCCCGTGCTGCTTTCTCTCATCCAGCAGCTTTCTTCTAACCTCGCAACTCGCTCTGAGCTCAAAATCAGCTACCTGGAGGATGCAGTAATG
AATCTGGACCACAGCGACCCCCTGACCAGAGACCACATGTCGTCCGTGCTGGCCCAGGTCAGACCAAAGCTCTTTGCCTTCCTGCAGCAGGACCCCCACAGCCCGCTCAGCAAGAGGGCGCGGCGCCTGATGATGATGCTGCAGGGACTCGTC---------
>ENSTNIP00000004941_TNIG
ATGGCGTCCAGTTCAAATATAGACATTGAGGGTGCGACCCAACATCTTCGAGATATCCTCAAGCTCGACTGCCATGGAAACGGT---CCAGACGCACAAACAAGTGATGGCCAGAGAATGCCATCTTTCAATGAAGAGCTGAATGGATTATTGGGC---ACAGGTCTTCTGGCAAACACT
GAACATTCAGCCATATCCCAATCTACCAGACCCACTTCCACGGATATCAGCAACTTACAGGACACCCAGATAATA---------------------GAATACATAATGCCCATCACTGCCAACAATGTGGAGATTGTTGCAAGCCAAGATTCCAGCATCAACAGCAAAGCTCGTGGCAGC
AACAAGGTAAAAATCCAACCAGTAGCCAAGTATGACTGGGAACACAAGTATTATTACGGCAGACTAATTGCCGTGTCCAGCTCCTTCCTGGCGTATGCCATAAAAGGAGCAAACAACCACGCCATGATTCGCATCCTGCACTTGGGTTCTGCCGAGCGCTCGTTGCTGAAGGGCTTCACT
GGAGCCGTAACAGATCTGGCTTTT---CACATCGACTCCGCCCTCCTTGGCTGCGTGGATGAAGCTGGCAACCTGATGGTCTGGCAGCTCACTTGCAAT---------GGAGACAAGATCGTAGATCAGGTAGTGATTCATATTCGACGAACCGGAGGAAACCCAGCTGAGCTCCTACCG
TCG------------------------------------AATGATAATGAAGATAGCCAAGATGCTACCAGCCAAACGTTAGCTCTCCTGCATGAAGACATGGCTGAGGTGTGGGACCTGGAAGTCCTGAGATCAAACCACAGTAGCTGGCCCATCAGTGTGGGGGATGTCAAAGAAGGC
CTCATCACAGTCAAAGGGCATATGCAGCGGGTCAGTGAAGGTGCCCTTTCTCCTGACGGCACTGTGTTAGCCACAGCCAGCCATGATGGATATATTAAGTTCTGGCAGATGTACATAGAAGCAGGGCAAGATAAGCCAAGG---------------------------------TGTCTT
CACGAACTGAGACCCCACGGAGGACGACCGCTTTCATGCCTTCTTTTTTGTGACAACCACAAGAGGCAGGATCCTGAGGTTCCTTTCTGGCGCTTTCTGATAACTGGAGCGGATCAGAACCAGGAGCTGAAACTGTGGTGCACGGTTACCTGGAACTGTTTACAGACGATCAGGTTTTCT
CCAGATCTGTTAAATTCGTCGGTTTTCCCAAGTCTGAAGGCCAGACTAGACCTGTCTGCTGAGTATCTCATCCTCACAGATGTTCAGAGGAAGGTCTTGTATGTGATAGAGCTGCGACAGGACCTGGATAATGGCAAAGCCAAGTTCACGGCAGTGTCTCAGTTCCTGATGACTCACCCC
GTGCTGAGCTTCGGCGTGCGCGAGGTGACCTGCAGCAGGCTACAAAACACGGAGGTCCTTCCCACAGAAGAGGAGAGTGAAAGCTTGTCAACAGAAGGCAACCAAGGACCCACAGAATCCAAGTCTGGCATCCTAATTAAACTCTACTGTGTTCACACCCAATCAGAGAGTCTGCAAGAT
GTCCAGATCTGGTTTCAACCAAACGCAGGATCCAGATTTGCTGCATTC---CTTCCTCATTCAGATTCCCAAGATGGTTTT---------------------------GGGTTTTCAGAC---------AATCTCACC------GACCAGAGTTCGGACAAGGAATCGGGA---ACCGGC
TCCCAGACTGATCTGAGGAAGATCCCGTCGCTTCCTGCGCCCTCTGACTTCCTGTCAAACGCG------------GGG------------ACAGTGCCTAAGCTGATGACCCCTGATGCGTTCATGACACCAAGCACATCGGTA------------------------------------
GGATCCACAGATGGCTTTGTTCTGCGTTCACCTTCAGGATTCAGTTCTCAATATATT------------------------------------------------GTACCAGCCTCTCCTGGCAGCAGCGCC---AGCAGTCTCACGATTGTAACAGCCATTAGCAGC------------
---------------------------------------------------AAGGAATGTGTTTGTGTTGCTATTTGCAGAGCTATTGATGACATCAGTCAGAGTCCTAACAGGGCAGAAAACAGCAGCAGT---AGT---------TTAAATCTCTCTACCAGCAGCCCAAGAGCTCCT
TCTGCTGTGCTGCTGCCTGGACTG---GACAACCTG---------------------------------------------------------------------------------------CACGTA------------------------------------GGACCAACTACACTG
TTTACCTTTAGCTTTTGTTTATATCTGGATTACTCGTGGATTCTC------CCCCTGTTGCCACCCCTGACTTCGCCAACCAGGGCACGTTCCCCTGATGTAATCTCCTCAGCTTCCACAGCTATGTCCCAGGACATGCCAGAGATTGCGTCCCAGACTCTGCCGCATCAGCGCGGACTG
GTC---------------TCCGGT------------------------------------------------------------------------------------------TTGGAGCCCTTGCCTCTCCCTGCTCTCCATACTGAC---TCTATGGCCTCTGCTGCATCTGCCTTA
CACCTCCTCACCTCACCA------CATAGTGCC------------------------------------AACAATGACAGCCTCCTGCCCCTTGAACTAGGAAGT------GCTGACGGTCCTGTGGGTGGCGCTGTGGACTCAGAGCCAAGGCTTAACCTGACCCCTTCTCTGCTCGAG
AAAGCGTTCTCC------------------CAGGACAACGCTGGGGCCAGTCCAGGGTCC---TCGGATGGCAACATTAGCCACACACATTGGCCAGCAGCGCCTGACATCACCAGAAAAACCAGAAATAGCCTCAGAGACAATGGTCTTGTAGACTGT---------------------
------TTAGGTTCTTCTTACCATCGC------TATCACATCATACAGATTGAC---AATCAGGATGTGGGTGCAGACCAAAGTGAGCCTGATGATGAGATGACAGGTCTCGCGTCATCGTCGGAGAAGTGT---GGCGCTCGCTCCTCT------CACAGACTGCCCGTCAAGGACTGG
AAAGCATCCCCACGAGGCTCGCCAAAACTGTGGAGAAAGAGCAAGAGGGATAATGGGTATCTAGTGATGGATGATAGTAATTTTCACCATCTTAAA------------------------------------------------------------------------------------
------AACGCGGACGTC------------------------------------------GTGGAGGAGCTCTCGGTGGTCCTACGGAACCAGCAGAGAGAACTGACCGAGCTTCGG---------------------------------AATCAAATTGAAACCATGCAAAGCACCATA
TTGTCTCGGGTTGAGCACGTTCTCACCAACCACCAGGAACAAGAACAGGGCAAACTGGGAAGAATACAGGCAGAAAACCAGAGTCACCAGCAGCAGTTGCAGGAGCAGCTGAGCCAGCAGCTGAGCCACAGCCTCACCTCGGTCCTCAGCAGCCGAGTGGACAAGCTGCTTCGTGAGGAG
ATGAAGAAAACAGTACCACAAACCTTTCACCGTGGACTCCATGAGCCAGTAGTTGGTCACCTGAGCAACACCGTTGCTGCTAAGCTGACCGCTGTTGAGGCTGCACTGAAGGACAACGTCACCAAGGTGGCCAAGTCCAAGAATACGACGGATGCCATTGGTCGGGCAGCGGCTGAAGCG
ATGCAGGGGCCCATTCAGGCGGCCTACAAGGACACCTTCCAAAGCATTGTGCTGCCTGTTTTTGAACGAGGCTGCCAGTCCATGTTTCAACAAATCAACGACAGTTTCAAACAAGGCACACAAGAATATATCCAGCAGCTGGAGACCCACATG---------AAGCAGAGGGAACAGGAC
AACCGGGACCCTCTAATCGGCCAACTGCAGCAGATGATTGACAACTTCCAAAGCTCCACCGATCAGCTGGCCAGTAACATCACAGCTAACGTCCGGGTTGAGATCCAGCACCAGTTACAAATGATGGTCGGGAATTTGCAGGAGTCCATTCTTAGCCAAGTGCAGCGGATCATCAAAGGG
GAGGTTAGCCTGGCTATGAAGGAGCAGCAGGCGGCCGTCACCTCCAGCATCATGCAGGCCATGCGATCGGCGGCTGGCACGCCCGTCCCCACCACGCACCTGAACTACCAGGCTCAGCAGGCCAGCGTCCTGCAGCTGCTCCAGCAGGGCCAGCTCAACCAGGCCTTTCAGCAGGCGCTG
TCAGCCACAGACCTCAACCTGGTGCTGTACGTGTGCGAGACCATCGAGCCCCAGCAGGTGTTCGGGCAGCACTCCTGCCCGCTCAGCCAGCCCGTGCTGCTCTCCCTCATCCAGCAGCTCTCTTCTAACCTCACCACCCGCTCGGAGCTCAAGATCGGCTACTTGGAGGACGCTGTGATG
AATCTGGACCACAACGACCCGCTGACAAGAGACCACATGGCCACGGTGCTGACGCAGGTTCGACAGAAGCTGTTCGCCTTCCTGCAGCACGACCCCCACAGCCCCCTCGGCAAGAAGGCGCGCCGCCTCATGATGATGCTGCAGGGCCTGGTC---AGC---
>anchovy.2822_ANCH
ATGGCTACCAGCTCAAATATAGATATAGAT---GCTACTCAGCATCTTCGAGACATCCTGAAACTAGACCGTCCAGGGAGTAGCGTCGCCGAAGTACCCACCTCGGCGCTTCCCAAGAAGACCTCGTTCAATGGCGAGTTGAACGGTGTACTTGGC---GCGGAGTTCATCGGACCAGGT
GACAGTACGGGCATGGCCACAGCATCCAGCGAC---AGCCCAGAGACCCTCAACACACAGGACTGCCAGACCATTGCCCTGTCAGGGGATGATGGCTCCACCTGTATCTCCATCACCTCCAGTCTAGTAGAGATTGTGGCCAGCCGAGACTCCAGCATCGACAGCAAGGCACGCGGCAGC
AACAAGGTGAAGATCCAGCCCGTGGCCAAGTACGATTGGGAACACAAGTATTACTATGGCAACCTTATTGCCGTATCCAACACATACCTGGCTTATGCCATCAGAGGAGCGAACAACCACGCGATGATCCGTGTGCTGAGCCTGGACAGTGCGGAGCGTACGCTGCTGAAGGGCTTCACG
GGGGCGGTGACGGACCTGGCCTTCGCACACCTGGACTCCACCATGCTGGGCTGCGTGGACGAGGCCGGGAACCTCGTCATCTGGCAACTCACCAGCACG---------CAGGCCAAGATACAAGACGAGGTGGTGGTGCATATCCGGCGT------------CCAGAGGGCACGCCCCTC
AACTCGTACCGCCGCCTCATATGGTGCCCCTTCATACCCGAGGAGAAC---GAGAGCCCAGAGGAC---TGCCAGACCCTCGCCCTGCTGCACGAAGACAGAGCGGAGGTGTGGGATCTGGACGTGCTGAAGTCCAGCCACAGCTCCTGGCCAGTGGACGCCACAGAGATCAAGGACGGC
TTCCTCACCATCAAAGGACACAACTCTCGTATAAGTGAGGGGGCTTTGTCCCCCGATGGCACAGTGTTGGCCACTGCCAGCCACGACGGCTTCCTGAAGTTCTGGCAGATCTACATAGAGGGCCAACAAGATACACCCAGGTGT------------------GCTAATCCGAAGTGTCTT
CATGAGTGGCAGCCCCATAAGGGGAGGTCTCTGTCCTGTCTGCTCTTCTGTGACAACCACAAGAAGCAGGACCCCGATGTTCCGTTCTGGCGGTTCCTCATCACCGGAGCGGATCAGAACCAGGAGCTGAAGATGTGGTGCACCGTCTCATGGACCTGCCTTCAGACCATCAGGTTTTCT
CCAGACCCCTTAAACTCCACTGTGCTGCCCAGTCTGAAGGCCAGCCTGGACCTGTCTGCTGAGTGCCTCATCCTCACGGACGTGCAGAGGAAGGTGCTGTATGTGATGGAGCTGCATCAGGACCAGGAGAAGGGCCGTGCCAGCTTCACAGCCGTCTCCGAGTTCCTGCTCACCCACCCG
GTCCTCAGCTTCGGCGTACAGGAAGTCACGCACAGTCGCCTGCGCCACACTGAAGTGCTTCCCCCCGACGAGGAGAGCGAGAGCATGACTGCAGAGGGGAACCAGGGCCACATGGAGTCCAAGGCGGGGATCAAAATCAAGCTGTACTGCGTCCACACCAAGTCT------CTGCAGGAT
GTGCAGATCTGGTTCCAGCCTGACCTGGGCTCCTCCGGCTCCCTCTGTGCAGCCCCACACTCCGACTCCCAGGAGGCACTG------------------------GCTGCGTTCTCGGAC---------CATGTGAGTGTGGAGGCAACGAGCTCTGATAAGGACTCTGGT---AGTGAG
TCGCAGAGTGACCTGGTGAAGATTCCCGCGCTGCCGGCGCCTGCAGACTTCCTCAGCTCACCAGGGGGCACTATGGGGGCCGCC---------ATGCCCAAACTCATGACCCCCGACGCCTTCATGACACCCAGCGCATCTGCC------------------------------------
TCCCCTCCCCAG---------------------------------------------------------------------------------------------ATGCCGGCGTCTCCAGGCAGTGGAGCCAGCAGCAGCCTCACCATCGTCACTGGCATG---AGC---TCCGACGGA
GGGGCC------------------------------------------------------------------------AGGGGCGGTGGTGAG---GAGATGAGTCCTAAGGCATCAGTGGAGAGTGTCAGCAGTGGC---------CTCAGCCTCAGCACCAGCAGCCCTCGC---AAC
AGCGCCATACTGCTGTCTGGACTAGGGGAT---ATA---------------------------------------------------------------------------------------CAGGTG------------------------------------CCGCCC---------
------------------ATGTCTCTGGAC---CTGCAGGCCTTGGACGCGCCCCTGCTGCTGCCGCAGTCGTCCCCCACGCGGCCCCGCTCCCCTGACGTGGTGTCCTCCGCCTCCACCGCCATGTCCCAGGACATCCCCGAGATCGCCTCGGAGACCCTG------CAGAGAGGCAGC
CTGGCCGCCAGCGTAGCCGCCGTTGCTGCCGCCAACGCAGCTGCAGCAGCCGCCGCTGCCAACGACCCCCTGCAGGCCTCGGCATCGCCCTCCTCCGCACCGCCCCTGTCCCTG------------------CCCGGTCTCCACGGCGACGGCAGCATGGCCTCGGCTGCCTCCGCGCTG
CACCTGCTG---TCGCCTCGCAACCGAGGAGGAATAGGGGGCGGGGGCGGGGGAGGAGGGCCGGAGGTGCTGGGGCTAGGGCTGCCGCCGCTGGACCTGGGCCCAGGAATG------------------GGGACCTCGGAGGGGGAGCAGCGCCTCAGCAGCACCCCCTCCCTGCTGGAG
AACGCCCTGGCTGTCGGGGCAGGGGAGGGCAGCCACGCAGCCCACTCGGCCGGCGCCGCCTGCTCGGATAACGGCATCAGCCAC---GCCTGGCCCGCCGCCCCGGACATCACCCGTGAGACGCGCAACAGTCTCCGAGACAATGGCATGGGAGAGTGCTCAAGAGAGGACCTGAAGGAT
AGGCACATCTCCTCTCCATACCACAGACGCACTTACCACCTCACACAGAATGAC---AGCCAGGATGCCAGCGCAGAGCAGAGTGATCATGATGATGAGGTGGCCAGTCTGGCGTCGTCATCTGGTAACGGG---GCGTCTCGCCCCAGCCACAGCCACCGGCTGCCTGCTAAGGACTGG
AAGACATCGCCCCGCGGATCCCCAAAACTCAAACGCAAGAGCAAGAAGGACGAGGGA------------GAGTCGTCACAGATGCGGCAGGTTGACCACCAC------------------------------CAG---------------------------------------------
---ATGACTCCCGAGGTG------------------------------------------TGTGAGGAGCTGCTGGTGCTGTTGCGTAGTCAGCAGCGTGAGATGGCCGAGCTGCGTCAGAGTCAGCTGGAGCTGATGACCAGGCTGACCGGACACATGGACGCCGTACAGGGATCCCTC
ATGGCACACCTGGAGCACACCATGAGGACACACACCGAGCAGGAACAGCGTCGTGTGGAGCGGCTGGTGACGGAGGGGCAGCATCGGCAGCTGCAGATGCAGGAGCAGCTCTCCCAGCAGCTGGCACAGAGCCTGGGCAACACCCTGGCCAACCGCATAGACAAGGTGCTCCGGGACGAG
ATGAAGAAGACCGTACCTCAGACCATCTCCAAGAGCCTG---GAGCCAGTGACGGGGCAGATGAGCAACACCATCGCTGCCAAGCTGGCGGCCGTGGAGGGCACACTCAAGGAAAATGTCACCAAGGTGGTCAAGTCAAAGAACACTACGGATGCTATCGGGCGTGCGGCAGCAGAGGCC
ATGCAGGGCCCCATCCAGGCGGCGTATAAAGAGGCCTTCCAGAGCATCGTGCTGCCCGTCTTTGAGCGCGGCTGCCAGTCCATGTTCCAGCAGATCAACGACAGCTTCAAACAGGGCACACATGAATACATCCAGCAGCTGGAGTCGCATGTGAAGAGCCGTAAGCAGCGTGAGCAGGAG
GCTCGGGACCCTGTGATTGGCCAGTTGCAGCAGATGATTGACACCTTCCAGAGCAGCACGGACCAGCTGGCCAATAGCGTCACGGCCAGCGTACGCTCTGAAGTCCAGCACCAGCTACACCTCGTCGTCGGGAACCTGCAGGACTCCATCCTCACGCAGGTGCAGCGCATTGTGAAGGGT
GAGGTGAGCTTGGCCATGAAGGAGCAGCAGGCTGTGGTGACGTCCAGCATCATGCAGGCCATGCGCTCAGCTGCCGGCACCCCCGTCCCCACCGCACACCTGGACTACCAGAGCCAGCAGGCCAACATACTGCAGCTCCTACAGCAGGGACACCTCAACCAGGCCTTCCAGCAGGCGTTG
TCTGCTGCGGATCTGAACCTGGTCCTCTACGTGTGTGAGACGATAGACTCGCAGCAGGTGTTTAGTCAGCACCCGTGCCCCCTCATCCAGCCCGTGCTGCTCTCACTCATCCAGCAGCTCTCCACCAACCTGGGCACGCGCACCGAGCTCAAGATCAGCTACCTGGAGGATGCGGTGATG
AACCTGGACCACGGTGACCCGGTGACGCGTGACCACATGAGTGCAGTTCTGGCCCAGGTGCGGCAGAAGCTCTTCACCTTCCTGCAGCAGGAGCCCCACTCACCGCTCAGCAAGAGGGCACGCAGGCTTATGATGATGCTTCAGGGCCTAGTGGCCAACCAC
>ENSTRUP00000012849_TRUB
ATGGCGTCCAGCTCCGATATAGATATTGAGGGTGCGACACAACATCTCCGAGATATCCTGAAGCTCGACTGCCATGGGAACGGT---ACAGATGCACCAACAAGTGATGGACAGAGAATGCCCTCTTTTAATGAAGAGCTGAATGGGTTATTGGGC---GCTAGTCTTCTGGCCAACACG
GAGCATTCAGCCATATCTCAATCCACCAGACCCACTTCCACAGACACCAGCAGCTCCCAGGAAACCCAGATAATCTGCCTGTCTGGTGACGATAGCTCCACCAACATTCCCATCACTGCCAACAATGTGGAGATCGTGGCGAGCCAAGATTCCAGCATCAACAGCAAGGCTCGTGGCAGC
AACAAGGTAAAAATCCAACCAGTTGCCAAGTATGACTGGGAACACAAGTATTATTATGGGAGACTGATCGCTGTGTCCAACGCCTTCGTGGCATATGCCATAAAAGGAGCAAACAACCACGCCATGATCCGGATTCTGAGCGTTTGCTTTGCTGAGCGCTCCCTGCTGAAGGGCTTCACC
GGAGCCGTCACAGATCTGGCCTTTGCACACATCGACTCCTCACTCTTGGGCTGCGTGGACGAAGCCGGCAACCTGATGGTCTGGCAGCTCACCTGCAAT---------GGAGACAAGATAGTTGATCAGGTAGTGGTTCACATTCGACGA------------CCAGAGGAGACCCAACTG
AGCTCCTACCGGCGAATCATCTGGTGCCCGTTCATCCAAGATGACAGTGAAGATGGCCAAGATGTCACCAGTCAAACATTGGCTCTTCTGCATGAAGATATGGCTGAAGTGTGGGACCTGGAGGTCCTGAGGTCAAACAACAGTAGCTGGCCCATCAGTGTAACGGATGTCAAAGAAGGC
CTCATCACAGTCAAAGGACATATGCAGCGGGTCAGCGAAGGTGCCCTGTCTCCAGACGGCACCGTGTTAGCCACGGCCAGCCACGATGGATACATAAAGTTCTGGCAGATGTACATCGAAGCGGGGCAAGACAAGCCAAGG---------------------------------TGTCTT
CATGAGCTGAGGCCTCACGGAGGGCGGCCGCTCTCGTGCCTTCTTTTTTGTGATAACCACAAGCGGCAGGATCCCGAGGTTCCCTTCTGGCGGTTCCTGATCACCGGAGCAGATCAGAACCAGGAGTTGAAGCTGTGGTGCACCGTCTCCTGGAACTGCTTACAGACCATCAGGTTTTCT
CCAGATCTGTTAAACTCAACAGTCTTCCCAAGCCTGAAGGCCAGACTAGACCTGTCTGCTGAGTATCTGATCCTCACCGATGTGCAGAGGAAGGTTCTGTACGTGATGGAGCTGCGACAGGATCTGGATAACGGCAAGGCCGTGTTCACAGCAGTGTCTCAGTTCCTGATGACGCACCCT
GTGCTCAGCTTCGGCGTGCGTGAGGTGACCTACAGCAGACTTCAAAACACCGAGCTCCTCCCCACGGAGGAGGAGAGTGAGAGTCTATCAACAGAAGGTACTCAAGGACCCACAGAATCAAAGACCGGCATCCTAATTAAGCTGTACTGTGTCCACACCAAGAGT------CTGCAGGAT
GTCCAGATCTGGTTTCAGCCAAATGCATGCTCCAGGTTCGCACCATTC---CTGCCACGTTCAGATTCCCAAGATGCTTTT---------------------------GGTTTTTCAGAC---------AATCTCACC------GACCAGAGTTCTGACAAGGAATCGGGA---ACCGGC
TCCCAGACGGACCTGAGGAAGATCCCCTCACTTCCTGCACCCTCTGACTTCCTGTCAAACTCG------------GGCAGCAGTGGCGGGACAGTGCCTAAGCTGATGACTCCTGATGCTTTTATGACACCGAGCGCATCGGTAGAGGTCTTAAACGAAGAAACGCACATCAATTTAACT
GCATCACTTCAG---------------------------------------------------------------------------------------------GTACCAGCTTCTCCTGGCAGCAGCGCC---AGCAGCCTCACTATTGTGACGGCTATCAGCAGCAACTCAGACTCC
ACTAAC---------------------------------------------AGGGAGTGTGTCGGTGTTCCCGTTTACAGAGCTATTGATGACGTCAGTCAGAGTCCAAACAGGGCAGAAAACACCAGCAGCGGTAGT---------TTAAATCTCTCTACCAGCAGCCCCAGAGCTCCT
TCTGCTGTGCTGCTGCCTGGACTG---GACAGCCTG---------------------------------------------------------------------------------------CACATCTTCCCTTTTTTCCCCCAGGCTCTGTCGTCCCCCAGTGGCCCA---------
------------------CTTGGGCTGGATGGTCCTCAAGTTCTGGATTCTCCACTGTTGCCCCCCCTGGCCTCTCCAACCAGGGCCCGCTCCCCTGACGTAATCTCCTCGGCTTCCACGGCGCTCTCCCAGGACATGCCGGAGATAGCGTCCCAGACTCTGCAGCATCAGCGCGGACTG
GTT---------------TCCAGT------------------------------------------------------------------------------------------TTGGAGCCCTTGCCTCTCCCCGTCCTCCACACGGAC---TCTATGGCCTCTGCTGCGTCTGCCTTG
CACCTCCTCACCTCACCA------CATAGTGCC------------------------------------AACAATGACAGCCTCTTGCCGCTTGAACTAGGAGGT------GCAGATGGGCCTGTGGGTGGCGCTGTGGAGTCAGAGCCAAGACTCAACCTGACCCCTTCTCTACTTGAG
AATGCTTTCTCC------------------CAGGACAACGCCGGGGCGGGGCCAGGGTCC---TCCGAGGGCAGCATTAGCCACACGCACTGGCCAGCGGCGCCCGACATCACCAGAGAAACCAGAAAC---------------------------------------------------
------CTGAGCTCTCCGTACCACCGACGCTCCTACCACATCCTACAGAATGACCCCAATCAGGACGGGGGTGCGGACCAAAGCGAGCCCGATGACGAGACGAAGGGCCTGGCGTCATCTTCAGAGAACTGCGGCGGCGCTCGCTCGTCT------CACAGACTCCCCGTTAAGGACTGG
AAATCGTCCCCGCGGGGCTCCCCGAAGCTGTGGAGGAAGACCAAGAGGGATAACGGC------------GAATCGTCTCAGGCCCGGCAGCTGGAC------------------------------------------------------------------------------------
------CACGGTCAGGTATGTTCCTCTGTACATAATGATCCGGCTCCTTTATTCCCGAATATGGAGGAACTCTTGATGGTCCTCCGGAACCAGCAGAGAGAACTGATGGAGCTCCGT---------------------------------GGTCAAATCGAAACCATGCAAAGCTCCATT
CTGTCTCAGGTCGAGCGTGTTCTGACCAACCACCAGGAACAAGAACAGGGCAAACTGGGGAGGCTAGTGACAGAGAGTCAGAGCCAGCAGCAGCAGCTCCAGGAGCAGCTGGGCCAGCAGCTGAGCCACACCCTCACCTCGGTGCTGAGCAGCCGCGTGGACAAGCTGCTCCGCGAGGAG
ATGAAGAAAACGGTGCCACAAACAATCACAAAGAGTCTG---GAGCCGGTCGTTGGCCTCCTGAGCAACACGGTCGCGGCTAAGCTGACCAGCGTCGAGGCCACCCTGAAGGACAACGTCACCAAGGTGGTCAAATCCAAAAACACAACGGACGCCATCGGCCGGGCGGCGGCTGAGGCC
ATGCAGGGGCCCATCCAGACGGCCTACAAGGACACCTTCCAGAGCATCGTGCTGCCCGTCTTCGAGCGAGGCTGCCAGTCCATGTTCCAGCAAATCAACGACAGTTTCAAACAAGGCACACAGGAATATATCCAGCAGCTGGAGACCCACATG---------AAGCAGAAGGACCAAGAG
ACCCGGGACCCCCTGCTGGGCCAGCTCCAGCAGATGATCGACAGCTTCCAAAGCTCCAGCGACCAGCTGGCCAACAACATCACCGCCAACGTCCGCGTCGAGCTGCAGCACCAGCTACAGATGATGGTCGGGAATCTGCAGGAGTCCATCCTGAGCCAGGTGCAGCGGATCATTAAAGGG
GAGGTCAGCCTTGCTATGAAGGAGCAACAGGCGGTGGTGACCTCCAGCATCATGCAGGCCATGAGGTCCGCAGCAGGGACCCCCGTCCCCACCACACACCTGGACTACCAGAGCCAGCAGGCCAACATCCTGCAGCTGCTGCAGCAGGGCCAGCTCAACCAGGCCTTTCAGCAGGCGCTC
TCGGCCACGGACCTGAACCTGGTGCTGTACGTGTGCGAGACCATCGAGTCCCAGCAGGTGTTCGGGCAGCACTCCTGCCCCCTCAGCCAGCCGGTGCTGCTGTCCCTCATCCAGCAGCTCTCCTCCAACCTCACCACCCGTTCGGAGCTCAAGATCAGCTACCTGGAGGACGCCGTGATG
AATCTGGACCACACCGACCCCCTGACCAGGGACCACATGGCCACCGTTCTGACCCAGGTCCGACAGAAGCTGTTTGCCTTCCTGCAGCACGACCCCCACAGCCCCCTGGGCAAGAAGGCGCGGCGCCTCATGATGATGCTTCAGGGCCTGGTC---------
>ENSDARP00000084220_DRER
ATGGCTTCCAGTTCCAGCATGGACATAGAGGGTGCGACCCAGCACCTTCGGGACATCCTAAAACTGGATCGTCCGGGAAATTCG---GCCGAAGCGTCTTTGGTCGAGAGCCAGAGAAAACCATCTTTCAATGGAGAGCTGAACGGAGTTCTCGGA---TCCGATCTCATGGGA------
------GCAGCAATGGTGGAGCCGACGGTGCAC---AACTCAGACAAACTTAATGGACAGGACACACAGACCATCTGTCTTTCAGGAGATGACGGGTCCATTTGTGTCCCAATCAGAGCGAATATTGTGGAAATTGTGTCCAGCCGTGACTCTAGTATTGACAGTAAGGCTCGTGGAAGC
AACAAGGTTAAAATTCAGCCAGTGGCCAAATATGACTGGGAGCACAAGTACTACTATGGCAATTTAATAGCCGTGTCCAACACGTACTTGGCTTATGCTATCAGAGGTGCAAACAATCATTCAATGATTCGTGTGCTGCACCTGAGCTCTACAGAGCGCTCTCTGCTGAAGGGCTTCACC
GGGGCTGTCACAGACCTTGCCTTTGCCCATCTGGACTCCACCCTGTTGGGATGTGTGGACGAAGCCGGAAACATGTTCATTTGGCAGCTTACAAGCCAC---------AGCAGCAAAATACAAGACGAAGTGATTGTTCACATCCGCAGA------------CCTGAGGACACTCCACTA
AACTCTAACCGCAGACTCATCTGGTGTCCCTTCATCCCGGAGGACAATGACGAGAGCCCAGAGGATGCATGTCAGACATTAGCATTGCTTCATGAAGACAGAGCTGAGGTTTGGGACCTCGACATCCTCCGATCAAATAACAGCTCATGGCCTGTGGACGCCACTGAATTGAAAGAGGGT
TTCATCACCATTAGAGGGCATGCAGCTCGCATAAGTGAGGGAGCTCTGTCCCCTGATGGTACGGTTTTGGCCACAGCTAGTCATGATGGATATGTCAAATTTTGGCAAATTTACATTGAAGGACAG---GACCAACCCCGGTCATTCAAGACTTTGTCGCAAGAAATTGCAAGATGCCTG
CATGAATGGCAGCCGCATAATGGACAGCCTCTATCTTGCCTGCTGTTTTGTGACAACCACAAGAAGCAAGATCCAGACGTTCCATTCTGGCGCTTCCTGATTACTGGAGCTGATCAGAACCAGGAGCTGAAGATGTGGTGCACAGTATCATGGACCTGCCTACAAACCATCAGGTTTTCT
CCAGATCCATTTAACTGCGGTGTGCTACCCAGCCTGAAGGCCAGTTTGGACCTTTCTGCAGAATTTCTCATTCTTAGTGATGTTCAAAGGAAGGTATTGTATGTCATGGAGCTGCTGCAGGATCAAGAGAAAGGCCGTGCCAGTTTCACTGCAGTCTCAGAGTTTCTGCTCACACACCCT
GTGCTCAGCTTCGGTGTTCAGGATGTTTCTCGTGCTCGCCTGCGCCATACTGAGGTCCTTCCTCCTGAAGAAGAAAGCGAAAGCATGACAGCAGAAGGAAACCAGGGAACCTCTGAGTCCAGATCAGGAATTCAGATTAAACTCTACTGTGTGCATACAAAATCA------CTACAGGAT
GTGCAGATCTGGTTTCAGCCCAATCAGGGGGACTCCTCTTCACTCTTC---ATGCCTCAGTCTGGATCACAGGATGGGTTC---------------------------AGTTTTTCTGACCCGCTGGCTGATCTGAATGTGGAGGCAATGAGCTCTGACAAGGAGTCTGGCGATAGTGGT
TCACAAAATGACCTGAGTAAGATTCTGCCTCTTCCAAGTCCCGCTGACTTCATGAGTCCAGCC------------CCATCAGCC---------TTGCCCAAACTCATGACCCCGGATGCCTTCATGACACCCAGCGCCTCT---------------------------------------
---------------------------------------------------------------------------------------------------------ATGCCCGCTTCTCCTGGCAGCAGTGCT---AGCAGTCTGACCATTGTCACGGCCATGAGCAGC---TCAGACAGC
GGTGCA------------------------------------------------------------------------AGAGGTGGAGATGATCTGACTCAGAGCCCTAAAATGTCTGTTGAATGTGTCAACAGCAGT---------TTCGCC---AATGCAGGCAGTCCAAGA---TCC
AACTCCATCCTCATCTCAGGCCTTGGGGAAAACATC---------------------------------------------------------------------------------------CAGGTTTCCCCT------------------------CCAAACCCTCCT---------
------------------CTCTCTCTGGAT---CTCCAGGCAATAGAT---CCCATGGTTGTCCCACAGGCGTCTCCAACAAGAGCTCGCTCACCGGATGTCATCTCATCTGCCTCTACTGCAATGTCCCAGGACATACCTGAGATTGCCTCCGAGACGCTG------CAGAGGGGACTG
TCCGGTGCCAATGCTGATTCGGGC------------------------------------------------------------------------------------------------------------CCCATCCTGCACTCTGAC---AGCATGGCATCAGCCGCATCAATTCTC
CACCTGCTA---TCTCCAAGGGCCCGGAGCAGC------------------------------------GCTGAGCACAGTTTGTTGCCTCTTGAATTGGGTGCA------------------------GCGTCTGTGGATGGAGAGCAGAGACTCAGTAACACACCATCCCTGCTGGAG
ACTGCTCTCTCA------------------CAGGAAAACGCCGGAGCAGCCGGAGGATCCTGTTCTGACAGCAGTGTGAACCAC---GCATGGCCTGCTGCTCCTGATATCACGCGAGAGACGCGCAACAGCCTGCGAGACAACGGTTTAGGAGACTGCTCTAGGGAGGAAATAAAAGAC
AGGCACATTTCCTCCCCCTACCATAGACGCACATATCACCTGACTCAGAACGAC---AGTCAAGATGCAAGTGCAGAGCAGAGTGATCATGACGATGAGGTTGCCAGTCTGGCCTCGTCCTCAGGGAACTGC---GGCCCTCGCTCCTCT------CACAGACTTCCTGTAAAGGACTGG
AAAACATCACCCCGCAGCTCCCCTAAGCTCAAGCGGAAGAGCAAGAAAGATGAAGGA------------GAGTCCTCGCAATCTAGACAGATTGAAAGC---------------------------------CAG---------------------------------------------
---ATGAGCACAGAGGTG------------------------------------------CAGGACGAGCTCCTGCAGATGCTGCGGAGCCAGCAGAGGGAGATCGCAGAGCTCCGACAGAATCAGCTTGATCTTCTGCAGAGAGTCACTAGCCACATGGACGCAGTGCAGAGCTCCATC
ATGGCTCACATCGAGCATGCCATGTTAGCTCAGCAAGAACAAGAACAGAGAAGAATGGAGCGAATTCTGGTCGAGGGTCAAAGTCGAAACCAACAGCTCCAGGACCAGCTAGTTCAGCAGCTCGTCCAAACTCTGAACAACAGTCTCTGCAACCGGCTTGAGAAAGTTTTGCGTGAAGAA
ATGAAGAAAACCGTCCCGCAGACCATATCGAAGAGTCTC---GAACCTGTGACCGGCCAGATGAACAGCACCATTGCTGCCAAGTTAACTGCAGTAGAAGGAGCACTCAAAGAAAACGTCACCAAAGTTGTTAAGTCCAAGAACACTACAGATGCCATTGGTCGAGCTGCTGCAGAGGCC
ATGCAGGGTCCTATTCAGGCAGCCTACAAAGAGACCTTCCAGAGCATTGTCCTGCCTGTGTTTGAGAGAGGCTGTCAGTCCATGTTTCAGCAGATCAATGACAGCTTCAAACAGGGAACCAACGAATACATCCAGCAGTTGGAGACGCACATCAAAAACAGGAAACAAAGAGACCAGGAT
ACACGGGATCCTGTCATTGGCCAGTTACAGCAGATGATTGACAGTCTTCAGAGTTCACAAGACCAGCTGGCGTCTACAGTGACGGCCAGCGTTAGCTCTGACGTCCAGCATCAGCTCCACATGATTGTCGGAAATCTGCAGGACTCAATCCTGACACAGGTGCAGCGTATAGTGAAGGGA
GAGGTGAGTTTGGCTATGAAGGAGCAGCAGGCCGCCGTCACCTCCAGTATCATGCAGGCCATGCGCTCAGCCGCAGGAACACCCGTCCCATCCGCACATCTGGACTACCAGGCCCAGCAGGCCAGCATATTACAGCTACTACAGCAGGGCCAGCTTAACGAGGCCTTCCAGCAGGCTTTA
TCCGCAGCAGACCTGAATCTGGTCCTGTACGTGTGCGAGACCATCGACTCCCAACAAGTGTTCGGCCAGCAGCCCTGTCCACTCCACCAGGCCGTCCTTCTGTCCCTCATCCAGCAGCTCTCCACCAACCTGAGCACGCGCACAGAACTCAAGATCAGCTATCTCGAAGATGCTGTGATG
AACCTTGACCACGGAGATCCCGTCACCCGAGACCACATGTCCGCAGTGCTGACCCAGGTACGACAGAAGCTCTTCCTGTTCCTGCAGCAGGACGCCCACAGCCCTATGAGCAAGCGTGCACGGCGCCTCATGATGATGCTGCAGGGCCTGGTC---AACCAC
>ENSGACP00000004116_GACU
ATGGCGTCCAATTCTAACATAGATATTGAGGATGCGACCCAGCATCTTCGGGACATCTTAAAGCTCGACCGTCCCGGGAACACC---ACCGATGCA---TCCAGTGATAATCTAAGAATGGCAACTTTAAATAGAGAGCTGAATGGGTTATTGGGAGCAGCAGGCCTTCTGGGAGGTACG
GATCGGTCATCCATGTCGGACTCTACCAGACCCATCTCCACAGACCTGTGCAGCACTCAGGAGTGTCAGATAATCTGCCTTTCTGGTGATGATGGTTCCACCTGTACCCCCATCACCTCCAACAACGTGGAGATAGTGGCAAGTCAGGATACCAGCATCAATAGCAAGGCTCGTGGCAGC
AACAAGGTAAAGATTCAACCTGTTGCGAAGTACGACTGGGAACACAAGTATTATTATGGCAGACTGATTGCGGTCTCCAACTCCTTCCTGGCCTATGCCATCAGAGGAGCCAACAACCATGCGATGATTCGCGTCCTGAGTGTGACTTTTGCCGAGCGCTCTCTGCTGAAGGGCTTCACC
GGAGCTGTTACAGATCTGGCCTTTGCCCACCTCGACTCCTCGCTGTTGGGCTGCGTAGATGAGGCGGGCAACCTCATGGTCTGGCAGCTCACCTGCACT---------GGAAGCAAGATATTTGATCAGGTGGTAGTTCATATCCGACGG------------CCGGAGGACTCTCCGCTG
AACTCCCACCGCCGCCTCATCTGGTGCCCGTTCATCCAGGATGACAACGATGATAACCAGGACGACATCAACCAGACGTTAGCCCTTCTCCACGAGGACTTGGCGGAGGTGTGGGACCTGGAGGCGTTGAGAGCCAACCACAGCAGTTGGCCCGTGGATGACACGGACGTGAAAGAAGGT
CTCATCATAGTCAAGGGACATACCCAGAGGGTCAGTGAGGGGGCTCTGTCTCCGGATGGAACAGTGTTGGCCACAGCCAGCCACGATGGGTACATCAGGTTCTGGCAGATATACATTGAAGGGGTACAGGACAAGCCACGG---------------------------------TGTCTT
CATGAATTGCGGCCCCACGGAGGACGTCCCCTCTCCTGCCTTCTGTTCTGCGACAACCACAAAAGACAGGACCCCGACGTACCTTTCTGGCGGTTCCTTATAACTGGAGCGGATCAGAACCAGGAGTTGAAAATGTGGTGCACTGTTTCCTGGACCTGCTTACAGACCATCAGGTTTTCA
CCAGATTTGTTCAACTCCTCAGTTCTACCGAGTCTGAAGGCCAGTCTGGACCTCGCTTCAGAGTACCTCATCCTCACTGACGTCCAGAGGAAGGTTCTGTATGTGATGGAGCTCCGGCAGGACCTAGAGAAAGGAAAGGCCAGTTTTACAGCAGTGTCAGAGTTCCTGCTGACTCACCCC
GTGCTCAGCTTTGGGGTCCAGGACGTCTCCCACTGCCGACTGCGACACACCGAGGTTCTCCCCGCTGAAGAGGAGACTGAGAGTATGACCACAGAGGGCACGCAAGGACTAACCGAGTCGAAGTCTGGGATCCAGATTAAACTCTACTGTGTCCACACCAAGAGT------CTACAGGAT
GTCCAGATCTGGTTTCAGCCCAGC------------TCTCCAGTTTTC---CTTCCCAATTCTGATACTCAGGATGGTTTT---------------------------GGCTTTTCAGAC---------AATCTCACT------GACCACAGCTCGGACAAGGAATCCGGG---AGCGGC
TCCCAAACTGACCTAAGGAAGATCCCCTCTCTTCCTGCTACCACTGACTTCCTGTCAACCTCG------------GGGGCCAGCAGTGGGACC------AAGCTAATGACTCCGGATGCCTTCATGACACCAAGCACTTCGCTG------------------------------------
------AACTCA---------------------------------------------TCTCATGCTGATCCAAAGATAAAGCGAAAGGCTGGGAAGGCACGAAGTGTACCAGCATCCCCGGGCAGCAGCGTC---AGCAGTCTGACCGTTGTGACAGCGATCAACAGCAACTCTGACTTA
ACTAAC------------------------------------------------------------------------------------------------------------------------------------------------------------AGCAGCCCAAGAGCTGTT
TCTGCAGTGCTTCTGCCTGGACTA---GAGAACCTACAGGTGGGACACAGTTCCAACTTCTACCAGCCTCTTGATACACTCACTATGGAAGGCCTTTTCTCTCATCAGCACACTCCTCATCTACATCCT---------------CAGGCATTAGCATCCCCCAGCGGTCCT---------
------------------CTCGCACTGGACAGCCCTCAGGTTCTGGACTCCCCCCTCCTTCCTCCTCTGGCTTCTCCGACCAGAGCCCGCTCCCCCGACGTCATCTCCTCGGCCTCCACCGCCATGTCCCAGGACATGCCGGAGATTGCATCGCAGACCCTACAGCTTCAGCGCAGCCAC
GTT---------------TCCGGT------------------------------------------------------------------------------------------TTGGAGCCGGTGCCTCTCTCCGCCCTCCAGACGGAC---AGCATGGCTTCCGCTGCATCTGCCCTG
CACCTGCTCACCTCCCCG------CGCTCAGCC------------------------------------AACAAC---GGCCTGTTGCCCCCGGAACTTGGGGGT------GCAGATGGTCCGGTGGGCGGA---GGAGATTCTGAGCCCAGGCTCAGCCACACCCCGTCCCTGCTGGAG
AACGCCTTATTG------------------CAGGAAAACCCCGGGGTCGGTGGAGGCTCT---TCAGACGGCAATGTGGGCCACACATCGTGGCCGGCTGCACCCGACATCACCAGGGAAACCAGGAACAGTCTCAGGGACAACGGCCTCGGAGAA------------------------
---------TACTCACCTTACCATCGGCGCTCCTATCACCTCACACAGATTGAC---AGTCAGGACGCCGGCGGGGAGCAGAGTGACCCGAACGATGAGGGGTCCGGCCTCGTATCATCCTCAGTAAATTGC---GGCTCTCGTTCCTCT------CACCGACTACCGGTTAAGGACTGG
AAGACATCACCACGAGCCTCACCCAAAGTGAAGAGGAAGACCAAGAAAGATGACGGA------------------------------CAGACACAGAGCGGA------------------------------CACAGACGGGTGAAGAGAAGCAGTGAAGCCAATCCAGGCAAATGGACT
CTGATGAATGCCGAAGTG------------------------------------------CAGGACGAGCTGCTGATGCTCCTGCGTAGCCAGCAGAGGGAGCTCACTGACCTGCGT---------------------------------GGGCAGATCGAAGCCATGCAGAGCACCATC
ATGGCCCAAGTTGAGCACGTCCTCACCAACCACCAGGAGCAGGAGCAGCGGAGACTAGAGCGGGTTCTGGCAGAGAGACAAAGTGACCAGCAGCAGCTTCAGGAGCAGCTCAGCAGC------------ACCCTTAGCTCGGTGCTAACCAACAGGATGGACAAAGTGCTCCGGGAGGAA
ATGAAGAAGACCGTCCCACCAAGCATCTCTAAAAGTCTG---GAGCCGGTGACGGGGCAGCTGAGCAACACCATCGCTGCCAAGCTGACCGCCGTGGAGATCACACTGAAGGATAATGTCAGCAAGGTGGTCAAGTCCAAGAACACGACGGATGCGATTGGTCGAGCAGCGGCCGAAGCG
ATGCAGGGGCCCATCCAGGCGGCCTACAAAGACACCTTCCAGAGCATCGTGCTGCCGGTCTTTGAGAGAGGCTGCCAGTCCATGTTCCAGCAAATCAACGACAGCTTTAAACAAGGCACCCAAGAATACATCCAGCAGCTCGAGAGCCACATGAAGAACAAGAAGCAGAGAGAGCAGGAG
ACACGAGACCCCGTGATCAGCCAGCTCCAGCAGACCATCGAGACCTTCCAGAGCTCCACCGATCAGCTGGCCAATAACATCACGGCTAATGTGCGGGCCGAGGTCCAGCACCAGATCCAGATGATGGTGGGAAATTTGCAGGAGTCGATTCTGAGCCATGTGCAGCGAATCGTCAAAGGC
GAGGTGAGCATGGCGATGAAGGAGCAGCAGGCGGTGGTCACCTCCAGCATCATGCAGGCGATGAGGTCAGCGGCCAGCACTCCCGTCCCCACAGCGCACCTCGACTACCAGACGCAGCAGGCCAACATCCTGCAGCTCCTGCAGCAGGGCCAGCTGAACCAGGCTTTCCAGCAGGCTCTG
TCGGCCACAGATCTGAACCTGGTCCTGTACGTCTGCGAGACCATTGACTCCCAGCAGGTGTTTGGGCAGCACCCGTGTCCTCTCAGCCAGCCCGTGCTGCTGTCGCTCATCCAGCAGCTCTCCTCCAACCTCACCACCCGCTCTGAGCTCAAAATCAGCTACCTGGAGGACGCCGTGATG
AATCTGGACCACGGCGACCCGCTGACCCGAGACCACATGTCCTCGGTGCTGGCCCAGGTCAGGCCGAAGCTCTACACCTTCCTGCAGCAGGACCCCCACAGCCCGCTCAGCAAGAGGGCGCGCCGCCTGATGATGATGCTGCAGGGCCTCGTC---AGC---
>ENSXMAP00000005772_XMAC
ATGGCGTCTAATTCTAACATAGACATCGAGGGAGCGACCCAGCACCTCCGGGACATCCTGAAGCTCGACCGTCCGGGGAGCAGC---GCCGATATGCAACCAAGCGAAGATCAGAGAAAACTGTCCTTCAACGGAGAGCTGAACGGTTTACTGGGA---GCAGGACTACTGGGG------
------AGCAGCCTATCTGAATCCACCAGACCCATTTCCACGGACGTC---AGCGTCCAGGAGAGCCAAAGGATCTGCCTGACTGGTGATGATGGGAGCACCTGCATCCCCATCGTCTTAAACAATGTGGAGATAGAGGCGAGCCAGGACTCAGGCATCAACAGCAAGGCGCGGGGCAGC
AACAAGGTTAAAATTCAACCTGTCGCCAAGTATGACTGGGAGCATAAGTATTATTATGGCCGACTGATAGCCGTGTCCAACTCCTTCGTCGCCTACGCCATCAGAGGAGCCAACAACCATGCTATGATTCGCGTGCTGAGTTTGGACTTCAGCGAGCGCTCCTTGCTGAAGGGCTTCACC
GGCGCCGTCACTGATCTCGCTTTCGCCCACCTCGACTCCTCTCTGTTGGGCTGTGTGGATGAGGCGGGAAACCTGATGGTCTGGCATCTCACGCTCACGAGAACTGGACCAAACAGG------GATGAGATAGTGGTTCACATTCAGCGT------------CCAGAAGACGCTCCACTG
AACTCCCACAGACGCCTCATTTGGTGCCCGTACATCCTGGAAGACAGCGAGGAGAACCAGGATGACACCAGCCAGACACTGGCTCTCCTGCATGAGGACGGGGCTGAGGTTTGGGACCTTGAAGTTTTGAGAGCCAATAACAGCAGTTGGCCAGTTGATGTCTCAGAAATCAAAGATGGC
CTCATTATAGTCAAAGGACACACACAGAGAGTTAGTGAAGGTGCTCTGTCTCCTGATGGGACCGTTTTGGCCACAGCGAGCCACGACGGTTACATCAAGTTCTGGCAGATCTACATAGAAGGAGGACAAGATAAGCCCAGA---------------------------------TGTCTC
CATGAACTCCGACCTCACGAAGGACGTCCGCTCTCCTGTCTTCTCTTCTGTGACAACCACAAACGGCAGGATCCAGAGGTTCCGTTCTGGAGGTTTCTGATAACTGGAGCAGACCAGAACCAGGAGTTGAAGCTTTGGTGTACAGTTTCCTGGACCTGCTTGCAGACCATCAGGTTTTCT
CCAGATCCATTCAACTCTACGGTTCTTCCCAGTCTCAAGGCCAGTTTAGATCTTGCTGCTGAATACTTGATCCTCACTGATGTGCAAAGAAAGGTCCTCTATGTGATGGAGCTGCGGCAGGACCTGGAGAAGGGCAAAGCGAGCTTCACGGCCGTGTCGGAGTTCCTGCTCACCCACCCT
GTGCTCAGCTTCGGGGTGCGTGACGTGACCCACAGCCGCCTGAGGCACACCGAGGTTCTGCCGGCGGAGGAGGAGAGCGAGAGCATGTCGACAGAGGGCACTCAAGGACCTGCAGAGTCCAAATCTGGGATCCAAATTAAACTCTACTGTGTTCACACAAAGAGT------TTGCAGGAC
GTACAGATCTGGTTTCAGCCCAACGCCGGGTTCAATATGTCAGGTTTT---CTTCCCCACTCTGACTCCCAAGATGGTTTT---------------------GCT---GGGTTTCCAGAC---------CATCTCACC------GATCACAGCTCCGACAAAGATTCTGGA---AGCGGC
TCGCAGTCCGACCTTAGGAAGATCCCCTCACTTCCTGTTCCCTCTGACTTCCTGTCTAACTCT------------GGACCATCCGGCGGGCCGATGCCCAAGCTGATGACTCCTGACGCCTTCATGACACCAAGCACTTCGGTA------------------------------------
------CTGATT---------------------------------------------------------------------------------------------GTTCCTGCGTCTCCTGGCAGCAGCGCC---AGCAGTCTGACTATTGTTACAGCCATCAGCAGCAACTCTGACTCG
ACAAATAGAGAGCACTTCCTCCATATGATTTCTGGTGATTTGTTTCTCTGC---------------------------AGAGCCATGGATGATGTCAGTCAGAGTCCCATCAGAGGAGAAAACAACAATGGCGGCAGCAGTTTGGGACTCTCTGTCGCCACCAGCAGTCCAAGGGCTGCA
CCTGCAGTTCTGCTGCCTGGACTG---GAGAATCTGCAG------------------------------------GAT------------------------------------------AAACACATTTCCTGTGTTTTCCTCCAGACTCTGGCTTCCCCCAGCGGCCCT---------
------------------CTGGGCCTCGACTCGCCTCAGGTCCCAGATTCTCCTCTGCTGCCGCCACTGGCCTCGCCGAGCCGGGCCCGCTCGCCAGACGTCATCTCCTCCGCCTCCACCGTGATGTCGCAGGACATGCCGGAGATCGCGACGCAAACGCTGCAGCTGCAGCGCGGCCAC
---------------------GGC------------------------------------------------------------------------------------------CTGGAAGCCCTGCAGCTTCCTGCGCTGCAGACAGAC---AGCATGGCCTCTGCTGCGTGTGCTCTG
CACCTCCTGACGTCGCCG------CGCGCCGCC------------------------------------ACCAACAACGGTTTGTTGCCCCTTGAACTCGGAGGT------GCTGAAGGATCGCCGATGGCA---GACGACTCGGAGTCCAGACTCGGTAACAAGCCATCTCTTCTGGAG
AATACGTTGTCG------------------CAGGAAAACGCTGGGGTCAGCGGAGGGTCG---TTGGATGGCAGCGTTAGCCACACGTCATGGCCAGCGGCTCCAGACATCACCAGGGAAACCAGGAACAGCCTCAGGGACAACGGGCTGGCAGAATGTTTGAGAGAGGAGTCGAGTGAG
CGCCGCTTGAGCTCTCCCTACCACCGGCGCTCCTACCACCTCCCCCAGAACGAC---AGCCAGGATGTCGGCGCTGACCAGAGCGATCCTGATGACGAGATCGCCAGCCTGGCTTCGTCCTCTGGGAACTGC---GGCTCTCGCTCCTCT------CACAGGATGCCGGTGAAAGACTGG
AAGAGCTCGCCACGAGCCTCGCCGAAACTCAAGAGGAAACTCAAGAAAGATGACAGT------------GAATCTTCTCAGCCCAGGCACATGGATCCCGGTCAGGTAGCAGGTCCACAGTCCAGTGTTCTGCAG---------------------------------------------
---TTTAACACAGAGACT------------------------------------------CAGGATGAGCTCCTGATGCTTCTGCGCAGCCAGCAGAGGGAGCTAACGGATCTGTGT---------------------------------TCTCTGGTGGAGACCATGCCGGGAACCATC
ATGGCGCAGGTGGAGCACGTTCTGATGAAACACCAGGAGCAGGAACAGCGCAGACTGGACCGAGCTCTGGCCGAGAATCAGAGCCGTCAGCAACAGCTTCACGAGCAGCTGAGCCAGCAGCTGAGCCACGCCCTCAGCACGGCGCTGACCAACAGGATGGACAAAGTCCTGAGAGAGGAG
CTAAAGAAAGCAGTTCCACAAACCATTTCTAAGAGTCTG---GAGCCGGTGACGGGGCAGCTGAACAACTCGATCGCCGCTAAGATGGCCGCCGTGGAGGTCACGATTAAGGACATCGTCATCAAAGTGGTCAAATCCAAGAACACTACAGACGCCATGGGCCGGGCCGCTGCGGAGGCC
ATGCAGGGCCCCATCCAGGCCGCCTACAAAGATGTCTTCCAGAGCACAGTGCTGCCCGTGTTTGAAAGAGGATGCCAGTCCATGTTCCAGCAGATCAACGACAGCTTCAAGCAGGGCACGCAGGACTACATCCAGCAGCTGGAGGCCCACCTGAAGAGCCGGAAGCAGAGGGAGCAGGAG
GCGCGGGACCCCGTGATCGGCCAGCTGCAGCAGACGATCGACGGCTTCCAGAGCTGCACCGATCAGCTGGCCAGCAGCGTCTCTACCGCCGTACGAGCCGAGGTCCAGCACCAGATGCAGGTGGTGGTGGGGAATCTGCAGGAGTCCATCCTGAGCCACTTGCAGCGCATCGTGAAAGGC
GAGGTGAGCCTGGCGATGAGGGAGCAGCAGGCCGTCGTCACCTCCAGCATCATGCAAGCCATGCGCTCTGCCGCCGGGACACCCGTCCCCACCGCACACCTCGACTACCAGTCGCAGCAGGCTAACATCCTGCAGCTGCTCCAGCAGGGCCAGCTCAACCAGGCCTTCCAGCAGGCTCTG
TCTGCGACGGACCTGAACCTGGTTCTGTACGTGTGTGAGACCATCGACTCCCAGCAGGTGTTCGGCCAGACGCCATGCCCCCTGAGCCAGCCGGTGCTGCTGTCGCTGATCCAGCAGCTGTCCTCCAACCTCGCCACGCGCTCCCAGCTCAAGATCAGCTACCTGGAGGACGCAGTGATG
AATCTGGACCACAGCGAGCCGCTGACCAGAGATCACATGTCGTCGGTTCTGGCCCAGGTCCGATCTAAACTGCTGGCCTTCCTGCAGCAGGACCCTCACAGCCCGCTCAGCAAGCGGGCGCGCGGCCTGCTCCTGATGCTGAATGGAGTCGTC---------
