# Supplementary material for: Global expression pattern of genes containing positively selected sites in European anchovy (Engraulis encrasicolus L.) may shed light on teleost reproduction
Source: PLoS One. 2023 Aug 11;18(8):e0289940. doi: 10.1371/journal.pone.0289940 (PMC10420382; doi:10.1371/journal.pone.0289940)
Supplement: S1 File — (ZIP) [file pone.0289940.s008.zip › alignments/anchovy.28421_ANCH.fas]

>ENSONIP00000007612_ONIL
ATGAAGGCCAAAAAGAAGAAGAGGCAGGATGACTTCCAGAAGGTGAAGCTAAAAGTGGGAAAGAAGAAGCCCAGAGCTGATAACGCCACCAACACCAACTTTCGGTCCAAGGGGATCTATCTGTCTGAGCAGCTAAAGAGAGACACGAGTGGACCCACAACACACAAACAGCTCGGTATT
AATGACCTCCTGTCTCAGCTGCAC---------CATTACAATGCCAATGTGAAACACAGTGCCTTGTTAGGTTTGAAAGAGTTGCTGTCCATCAGTCCCTCTTTGTTAGAGCAGCATCTTTCACGCTTGCTTTCTGAAGTGGCAGCTGTTTTAACAGACAAGGATCACAATGTTCGTGTG
GCAGCTGCACGTGTGCTCAGGTACATTGCACAGTGTGTGCCTGCAGAACGCGTGGCTCCGTTTTTCCCCCTCCTCAGTGCTCATTTGTCTTGTGCCATGACGCACATCGAGAAAGGAATCCAGGAGGATGCCATAAATGTCCTCGACGTGTTCCTGGAGCACTACCCTGCTCTGCTAGCT
GCACGGCCTGCAGTTCTCCTCACTAACTTCCTAGAGATGATCTCTCACAGACAGAACAGCGGAGGAGCCAAAAAAGCT---------TCAGACTCCAAGGCTTGG---ACCTGGGCGCTGTCCATCAACCCTGACAGGGCTGTGACGAGCCAGCAGTGGCGGCTCTCTGTGCTTCTCAGG
CTTGGGCGCTTTCTCCAGGCAGTTGTTGAGGAAAGACCCATGGAGGAAAGCGATATGTCTGTCCCAACTGAAGGAGTTTTTGGTTCTAGCGGA---------------------GAGGGTCGATTTACACCTCTTCATCTCAACTGGGAAGAGCTACCGTACAGCAAGGTTGGAGTTAAG
ATTTATGAACATTCTGGGGCCAAACCAACTCCACACTCCACCTTTAAACTT---------AGACCTGAGCAGGATCCAGGAGCTACAGTAAGTGAGGGTCTAGACTCAGCTGAGACTGTTCAAAAGTTTGCAGCTACTCTTGTGCCTCTCCTGCTGGAAGTGTGGGTCGAGGCCAGC---
---------------ACCAATGACACCCCGTGGAATAACACAGAGGGGGCCCACCTGCTCACTCCAGATGCCATGTCAGTAATGTTCCAGGTCTTGTCTATTCTGCAATTGCTGAGAAAACTGGCCCCACAGCGGGAGAACCAGAATGCACTGGATGCGTGGTTCCGTAAAGAATACCTG
GGAGATTTTAAGCAGCACTTCATTAAAAACTTTCCCTACGGGAGCCGGGAT---ACACCCAGACATAAAAAGAAAGTTGATCTCAAAAGGAGCAAACAGACAGCA------------------GCCCTTCCTGCTCCGACTGTGGATCCTCTTGCCCTCAACATCACACTCTGCCAGGTG
ATGGTGTCCCTTAGTCAAAAG---CAGGGCGTTGGCCAAGAGGCAGATGCAGACTGGCTGACACCACTGAGGACATTTGTCCGAGACACTCTGGGGAGCGGAGTGAAGCTGAGCTACAGGCAGCTGCAAATGCTGCTGGGTACCGTGTGGAAGATGGTCCTCACACAAAGAAGCAAAACA
GTGACAGAGGACCTGTTGGCAGCAGTGTATATCTACTACAAGCAAAGAAACCTCCCTCTGCAGACACGATCTCTGCTGCTGTCGTTCTACAGCAAGCTCTACCTGCAGGAG---CAAGGGCATGCACACCTAACCAGG---AGCAAGGTGCTGTCTCGCTGGTTGGCATCTCTTCCTGTG
CAGTTGTCCCAGTTGGGCCACCGTAACCCAATGCTGTCTGCGCAGCTCATCCTTTCCATCCAGGCCGCTGCTTCTCGAGGCAACAAAGACCTGCTCAGCAGTCTGCAGACGCATGCCTGCACGCTGTATGATCCACAGGATGGGGTCGTGGTGCTCTTACCATCAGAGTCCCAGCAGCGA
ATGGTGCAGCTGCTCTACTTCCTCCCCAAGATGTCCCAGCCTCTTCTGGCCAATCTGAGCAGCTGCTGCACTGCTGGACGAATCTCTGCCGGCCTCGCCGCCTCTCTGATTCGTATCATACATCTTAGGTCCCCTCTGAGCAGCTGGACAGCTGGGAGCCAGGAAGCGGCATTGCAGGAC
ATGGACTATTTCAGCTTCCTGTTCTCCACCCTCATAGGCTTCTCGTCCGAACAGCTCGCCTCCCTGCAGGAGGCAGAGGATGACAGTGTCCTGCCTCCCTCCGCTCTTTCACCTCTCAGCTTCTACCCCACCCCGCTGGAGCAGTTCACCCATCACTGGGACATTGTTGAGGAAGTGTGC
CACTGTCTGGAAACTCTGGGCTCAAAGTCTCAGTGCTTTGACGTCTTACAAACTGGCATTTGCAACTACCTGACCAAGTTAGGGGTGGTTTCCGACAGCATGGCGGCCGGGCTGCTGAGAGCTGTATCCAGACTGCTGGATCTCTCAGTCCTGCCCCTTGAGCCCGTGTTGCGCTTTTTG
TCACAGTGCTGCCTCAGCCTGTTGTCGTTGCTCCTCACCCTGCAGCAGGAGGCACCTACTGAAACCAACCACAAAAGGGAAGCAATTTGGGGTGCGTGCGTGACAGCACTGAGCAGTATTCCTCGCCTGCTGCGGGTTGTCCTGCAGTCGTTGCGTGTTCCCAATCTGAACGAGGAGGAG
CTGCCGCAGCTCGGACAGATCCTCTCCATGCTGCTG------------------CAGCACACGTCGCTCCACAGCCAGCTGCTGGCCAACACCACTATGCTGCAAGAAATCCTCCAGCACCTCACG---AGGTTCTCCCGGGGTGCAACCAGGGAGCAGTGGCTGACAGACCTGCTGTAC
TGTTACAGCGTCACCGTGGCTCACGGCTCGTCTGCTCACCGTGGAAATCTGGGC---CTTCGAGACATATAC
>ENSTNIP00000021545_TNIG
ATGAAATCCAAGAAGAAGAAGAGACAGGATGATTTCCAGAAGGTGAAGTTAAAGGTTGGAAAGACCAAGCCCAAAGCCAACAATGCCACCAATACCAATTTTCGCACAAAGGGGATCTATCTGTCTGAACAGTTAAAAAAAGATACTAGTGGCCCCACCACGCACAGGCAGCTCGGTATT
AATGATCTCCTATCACAGCTCCAT---------CACTACAATGATAATGTTAAAAATAGTGCCTTACTCGGGTTACGGGAGTTGCTGACGCTGAACCCCTCTCTGCTGGAGGAACATCTGTCCCGTCTGCTTTCTGAGGTGGCAGCCGTTTTCACCGACAAAGACGGCAGCGTTCGATCA
GCAACCACGCGTCTTCTGAAGTTCATCGCACAGTCTGTGCCTGCGGAACGGGTGGCTCCGTTTTTCCCTCTGCTCAGTGCCCACTTGTCTTGCGCGATGACCCACATCGACACGGGCATCCAGGAGGACTCCATAAAGATTCTGGACGTGTTGCTGGAGCACTACCCCGCTCTTCTGGCC
GCACGGCCCGAAGTGCTCCTCACTAACTTCCTGGAGTTAATCTCGCACAGACAAAACAGTGGAGGAAATAAAAAAGTG---------CAGGAGCCTAAGGGACGC---ACCTGGGCCCTGTCGATCAATCCCAGCAGGGCGGTGACGAGCCAGCAGTGGCGGCTGTCTGTGCTACTACGG
CTTGGACGTTTCCTGCAGGCCGTGGTGGAGGAGAGACCAGTTGAGGAAACC------------------GAGGGAGTGTTTGGCTCCAGAGGC---------------------GAGGGTAAGCTCACACCTCTGCATCTCACCTGGGAAGAGCTAGCCTTCAGGAAGACTGGAGTTAGA
GTGTATGAACATTCTGGAGGCAAACCCACCCCACGTTCCAGCTTCACGCTC---------AGGCCTGTGGCAGACTCGGGACCAGCCCTGGGACAGTGTTTGGACTCGGCGGAAGCTGTTCAGAGCTTCGCCGCCACTCTGGTGCCGCTGCTGCTGGAAGTCTGGGTGGAAGCCAGC---
---------------ACAAGTGACAGTGCGCAGAGTAGCAGCGAAGGCACACACCTGCTCACGCCAGATGCCATGTCCGTAATGTTCCAGGTGTTGTCCATCCTGCAGTTGCTCAGAAAGCTGGCTCCAACCCTGGGTCACCGGGATGCCTTGGATGCCTGGTTTCATAAGGAATACCTG
GAAGATTTTAAGCAGCACTTCATGAAGAACTTTCCCTACAGTATTCTGGAC---ACGCCCAAGTATAAAAAGAAGGTTGATCTCAAAAGAGGGAAGCAGACGGCA------------------GTCAGCCCAGGACTGACGGTGGAACCGCTGGCTCTCAACATCACGCTCTGTCAGGTC
ATGGTGTCGCTCAGCCAGGGG---CAGGGACTCTGCCGGGAGACGGATGGAGACTGGTTGAGCCCCGTGAAGATATTTGTCCGAGACACTCTGGGCAGCGGAGTGAAACTGAATTACAGGCATCTCCACATGCTGCTGGGAACTGTGTGGAAAATGGTGCTTTCCCAGAGGAGCAAGGCG
GTGACAGAGGACCTGCTGGCGGCCGTCTACGTCTACTACAGGCAGAAACACCTGACGCTCCAGGCCCGGTCTCTGCTGCTGTCCTTCTACAGCAAGCTTTACCTTCAGGAG---CAGGGACATACACACATAGCGAGAAGGAGTAAAGTGCTGTGTCGTTGGTTGGCGTCTCTCCCTGTG
CAGCTGACCCAGCTGGGCCACCGTAACCCAGCCCTCTCTGCACAGATGATCACGTCCATCCAGACTGCTGCTTCTAGAGGACACAAGGACCTGCTCACCAGTTTGCAGACGTGCGCCTGCACAATCTATGATGCGCAGGAGGGCGTACTGGTGCTGTTACCAGCCGAGTCCCAACAGCGA
CTGGTGCAGCTGCTCTACTTCCTACCCCAGATGCCCCAGCCTCTGCTGGTCCAGCTGAGCTGCTGCTGCACGGCCGGGCGAATCACCGCCACTCTCGCCACCTCCTTGATTCGTATTGTGCACCTTAGGTCGTCTCTGAGCGGCTGGGCGGGAGGACCCCAGGAAGCGGCCGTGCAGGAC
GTGGACTACGTTAGCTTCCTGTTCTCCACCATGACGGGGTTCTCCTCGGACAAGCTGGCCTCCCTGCAGGAGCTCCGAGACGACTACGTCCTGCCCCCCTCCTCCGTCACGCCCCTCAGCCTCTACTGCACCCACCTGGATCAGTTCACACACCACTGGGATGTTGTGGAGGAGGTCTGC
CGCTGTCTGGAGGCTCTGGGTTCCAAGCCCCACTGCTTCGACATTGTGCAAAACGGCATCTGCAAATATCTGAACAAGCTAAGGGTGGTGCCTGACAACATGGCGGCCGGGCTGCTGAAAGCAGTTTCCAGATTAGTCGAACCGTCAGTCCCGCCCACGGAGCCCACGTTACGCTTCCTG
TCCCACTGCTGCTTCTCCCTGCTGGCTCAGCTCGTCACCCTCCAGCAGCCG---CCTGAGGAAACCAACCACAAAAGAGACGCAATATGGGGAGCCTGCGTGTCGGCGCTGAGCGCCGTCCCTCGCCTGCTCCGCACGCTGCTGCAGCTGATGCAGGGTAAAGATCTAAGGGACGCGGAG
CTGCCCCAGCTCGGGCAGATCCTGTCGATGTTGCTTAGCAGCTGTTCCAGCAAGCAGCACATGCCGCTTCACAGCCAGCTGACGGCCAGCTCCGCCCTGCTACAAGACATCATCCAGCACCTCACGAGTAGATGCTACCGAGGCGCCACCAGGCAGCAGTGGTTAACAGACCTGCTGTAT
TATTACAGCGTCACTCTCCTCCAGTCGCCA------------GGGAAACCTGGGCCTTTGAGACGTGTGCTG
>anchovy.28421_ANCH
---ATGACGAAA---AGAAAACGTCAAGATGATTTCCAGAAAGTGAAGCTAAAAGTGGGCAAGACGAAGCCAAAAGCAGACAACGCCACCAACACCAGTTTTCGATCCAAGGGCATCCACCTCACAGAGCAGCTGAAGCGTGATGACTCTGGACCAACCACACACCGCCAGCTTGGCATC
AAGGACCTCCTCTCCCAGTTGCAC---------CACTACAGCGCCACAGTGAAGCAGGGTGCGCTATGTGGCCTGCGCGAGCTGCTGACGTCCCACCCGGCGCTGGTGGAGCAGCACCTCTCCACGCTCCTCAGCGAGGTGGCCGCCGCCTTCACCGACAAGGACGGCAGCGTGCGCTCG
GCTGCACTGCGCCTGCTGCGCTTCGTGGCACAGTGTGTGCCCAGTGAGCGCGTGGCGCCGTTCTTCCCCCTGCTCAGCGCTCACCTGACCTGCGCCATGACGCACATCCAGGTGGCCATCCAGGCGGACGCCATGCTGGTGCTGGATGTGCTGCTGGAGCATTACCCGGCCCTGCTGGCC
CACCGACACACTCACCTGCTCACCAACTTCCTGGAGCTCATCTCCCGCCAGCGCCATGGCGGAGGGGGAGCCAAGTCTGGAGATAATAAGGTCGGAGCTGGGCGGGCCGGCTGGACGCTGTCCGTCACGCCTGATCGCAACGTCACGGCCCAGCAGTGGAGGCTCACTGTTCTGCTCAGA
CTGAGCCGCTTCTTGCAAGCCGTGGTGGACGAGAGGCCGGACGAG------------------------GAGGGCGTCATATCATCCACAGACCGAGAG------GGTAGTGAGAAGGGGATCGCTACCGCTCTGGAGCTGAACTGGGAGGATCACCCCTTTGGCAAACGAGGAATCCAG
GTGTTTGAAAATTCCGGATCCAAGCCCACCCCCCATTCCACCTTTCGGCTC---------AGGCCCGATGTGGATAAGGGTGCGGGAGGCGAGGAGGAGCTGAGCTCTGTGGAGCGGGTGCGGGGCTTTGCGGAGACACTGGTGCCCCTACTGCTGGAGGTGTGGCTGGAGACCAGC---
---------------GCG------------------------GACCTGGGCAGTCTGCTGACGCAGGACGCCATGGTGCTCATGCAGCAGATCCTGACCATCCTGCAGCTGCTCAGACGCCTCACGCCACAGCACCACCTGCGCGAGGAACTGGACACGTGGTTGCGTAACACCTATCTC
AGCGACTTCAAGCTGCATTTCATGAAGAAGTTTCCGTACAACATGGTGGACTCCTTACCATCCCTCAAGCAGAAAAAGAGTTCCCACAGGAGTCGGCAGCAGTCGTCGTTGTCCAGCAGTGGTGCCGCCGGTGGCATGGTGGTGGAGCCCCTGGTGGTGAACGTCACGCTGTGCCAGGTG
ATGGTGACGCTCAGCCAGCGAGGCCCCGGCCAGCCTGAGGGCGCCGACGCAGACTGGCTGGGGCCCATACGCTCCTTCGTCAGGGAGGCACTGACGGGCGGCACCAAGCTGAGCAGCAGGCACCTGGGCGCCCTGCTGGAGGTGGTGTGGCGGCTGGTGGTCAACCAGAAGAGCCGAGGG
GTGTCGGAGGAGCTGCTGCAGGCGGTGTATGTGCAGTACCAGCAGAGGAACCTGAGTGTGGCTGTGCGCCTCATGCTACTCCGCTTCTTCAGCCAACTCTACCTCAAGGAGCGC---------------CTCAGCAGG---AGTAAGATCCTGGCGCGTTGGCTGGCCGCCCTCCCCGTG
CAGCTGGTGCAGCTGGGTTCGCGCAACCCGCAGCTGTCTTCGCAGATCCTGCAGACGCTCCAGCGCGCCGCCGCCTGGAAGAACAAGGAGCTGCTCAACAGCCTGCAGACACACGCCTGCAGCCTCTACGACCCCCAGGAGGGCTGCGTGGTGCTGTTGCCAGTGGAGTGTCAGCAGCGT
CTGGTCCAGATGCTCTACTTCCTGCCGGCGTTCCCCCCCGAGCTGCTCTCCTGCCTCAGCCGCGTCTGCAACACGGGACGCGTCTCCGCCGGCCTGGCCGCCACACTCATCCGCATCGTGCACCTCCGGTCCTCTCTCAGTGGTTGGACGAGTAACTCTGAAGAAACTGCAATCCGGGAT
GTGGACTACCTTAGCTTCCTCTTTTCCACTCTGACAGGCTTCTCTTGCGATGAGCTTGCGGTGCTCCAGCAGGCCTATGACGAGGCCCTGTCTCCCCCCACCCCCCTGTCCCCCTTCAGCCTCTACCCCACCCCCCTGGAGCAGTTCACTCACCACTGGGACATTGTGGAGGAGGTATGC
CACTGCCTGTCAACCCTGGGCTCCAATTCACAATGCTTCGACATCCTCCAGAATGGCATCTGCAAGAACCTGGTGGGTTTGACGGTGATGCCTGATGGTGTGTGTGCGGCGGTCCTGAGGGTGGTGGCGCGGCTGCTGGACCTCAGCTTCCTGCCCAGCGAGGCTCTGCTGCACTTCCTG
ACCAAGTGCTGTCTGAGCATGCTCAGTCTGCTACTGCAGCTGGAACACAGCGCA---------------CACAAAAGGGAGGCGGTGTGGGGGGCCTGTCTGGCGGCCCTGAGCAGCGTGCCCCGGCTGCTGCGTCTGCTGCTGCAGTCCCTGCGCGTGGGCGACATGTGCCTGGAGGAG
TTCCCCCAGCTGGCCCAGATCCTCTCGCTGCTCATG------------------CAGCACACGCACCTGCGCAACCACATGATCGCCAACGCCCAGCTGCTGCAGCACATCATACAGGACATCACC---AGGTACTGTGGAGGAGAGACTCGTGAGCAGTGGCTTACCGACCTGCTACAC
TGCTACAGTGTTACGCTG------------TCTGGTCACCGTGGAAACCTG------------------TAC
>ENSTRUP00000027217_TRUB
ATGAAGTCCAAGAAGAAGAAGAGACAGGATGACTTCCAGAAGGTGAAGTTGAAGGTTGGAAAGACAAAGCCCAAAGCTAACAATGCCACCAATACCAATTTTCGCACAAAGGGGATCTATCTGTCTGAACAGTTAAAAAAAGACACTAGTGGCCCCACCACGCACAGACAGCTTGGTATT
AATGATCTCCTGTCACAGCTCCAT---------CATTACAATGATAATGTTAAACATAGTGCCTTATTAGGGTTGAGAGAGTTGCTGTCCCTTAATCCCTCTCTGTTGGAGCAACATCTCTCCCGTTTGCTTTCTGAAGTGGCAGCCGTCTTCACGGACAAGGGTGACAGCGTTCGTGCA
GCAGCTACCCGTCTTTTGAAGTTCATTGCTCAGTCGGTGCCTGCAGAAAGAGTGGCGCCATTTTTCCCTCTTCTCAGTGCCCATTTGTCTTGCGCAATGACCCACATCGACACAGGCATCCAGGAGGATGCCATGAAGATTCTCGATGTGTTGTTGGAGCACTACCCTGCTCTTCTGGCG
GCTCGGCCAGAAGTGCTCCTTACTAACTTCCTGGAGTTAATCTCGCACAGACAGCATAGTGGAGGAAACAAAAAAATC---------CAGGACCCCAAGGGACGT---ACCTGGGCCCTGTCTGTCAATCCCAGTAGGGCTGTGACGAGCCAACAGTGGCGGCTATCTGTGCTACTGCGG
CTTGGACGTTTTCTGCAGGCAGTAGTAGAGGAAAGACCAGTTGAGGAAAGTGATATTTTTGTCCCAGCTGAAGGAGTGTTTGGCTCCAGGGGT---------------------GAGGGTAAGACTACACCTCTAGATCTTACCTGGGAAGAACTCACCTTCAGAAAGATTGAAGTTAGG
GTGTATGAACATTCTGGAGTGAAACCAACTCCACGTTCCTCCTTCAGACTC---------AGGCCTGTGGCAGAAACGGGACCGGCCCTGGAACAGTGTCTAGACTCGGCAGAAGCTGTTCAGAGCTTCGCGGGAACTCTTGTGCCTCTGCTGCTGGAAGTCTGGGTAGAAGCCAGC---
---------------ACGAGTGACTGTTCACGGAACAATAACGAAGGCACACACTTGCTCACGCCAGACGCTATGTCAGTCATGTTCCAGGTGTTGTCTATTCTCCAGCTGCTTAGAAAACTTGCACCCACACAGGGTCACCGTGATGCCTTGGATGCATGGTTTCATAAAGAGTACCTG
GGAGATTTTAAGCAGCACTTCATGAAGAACTTTCCTTATAGTACTCTGGAC---ACACCTAAGTTAAAAAGGAAGACTGATCTCAAAAGGAGTAAGCTGATGGCC------------------GTTAGCCCAGGATTGACGGTGGAACCTCTGGCTCTGAACATCACACTCTGTCAAGTC
ATGGTGTCACTCAGCCAGAGG---CAAGGACTC---CGAGAGACGGATGGAGACTGGTTAACTCCTCTAAAGATATTTGTTCGGGACACTCTGGGCAGCGGAGTGAAACTTAATTACAGGCATCTCCATATGCTGCTGGGAACTGTGTGGAAGATGGTGCTTTCACAGAGGAGCAAATCG
GTGACCGAGGACCTGTTGGCAGCCGTTTATGTCTACTACAGGCAGAAGCACCTGACGCTACAGGCACGATCTCTGCTGCTGTCCTTTTACAGCAAGATTTACCTTCAGGAG---CAGGGACATCCACACATAGCA---AGGAGTAAAGTGCTGTGTCGCTGGCTGGCTTCCCTTCCCGTG
CAGCTGTCCCAGCTGGGCCACCGTAACCCAGCGCTCTCTGCACAGATTATCACGTCTATCCAGGCTGCAGCCTCTAGAGGACACAAGGACCTGCTCGACAGCTTGCAGACGAACGCCTGCACAATCTATGATGCACAGGATGGCGTATTGGTGCTGTTGCCAGCAGAGTCACAACAACGA
CTGGTGCAGCTGCTCTACTTCCTACCCAAGATGTCTCAGTCTCTTCTGGTCCACTTAAGCTGCTGCTGCACCGCCGGGCGAATCTCTGCAGGTCTCGCTACCTCTTTGATTCGTATCGTACACCTTAGGTCATCTCTGAGCGGCTGGTCAGTAGGGAGCCAGGGAGCAGCTGTGCAGGAT
GTGGACTACATTAGCTTCCTGTTCTCCACCATGACAGGGTTTTCATCAGACAAGCTCACCTCCCTGCAGGAGGCCGGCGACGACTATGTCCTGTCTCCCTCCTCTCTCACACCCCTCAGCCTCTACTGCACCTACTTGGATCAGTTCACACACCACTGGGATGTTGTTGAGGAAGTCTGC
CACAGTCTGGAGTCTCTGGGTTCCAAGTCTCACTGCTTTGACATTGTGCAAAATGGCATCTGCAAATATCTGACCAAGTTAAAGGTGGTGCCTGACAACATGGCGGCCGGGCTGCTCAAAGCTGTCTCCAGATTAGCGGACCCATCGATCATGCCTACTGAGCCCATATTACGCTTCCTG
TCCCATTGCTGCTTCTCCTTACTGGCTCTGCTCATCACCCTGCAGCAGGAGATCCCCGAGGAAACCAACCACAAAAGAGATGCAATATGGGGAGTGTGCGTGTCGGCGTTGAGCGCCGTTCCTCGCCTGCTCCGAACGCTTCTGCAGCTGATGCAGGTTAAAGATCTAAAGGAGGCAGAG
CTGCCTCAGCTGGGGCAGATTCTGTCAATGTTGCTG------------------CAGCACACGCCGCTTCACAGCCACCTGATGGCCAGCTCCGCCCTGCTGCAAGACATCATACAGCACCTGACG---AGATACTACAGAGGTGCGAGCAGGCAACAGTGGTTAACAGACTTGCTGTAT
TATTACAGCGTCACTGTAGCTCACAGCTCCTCCAGTCGCCAGGGAAACTTGGGC---CTCCGGGACATGTTC
>ENSDARP00000072745_DRER
---ATGAGTAAAAAGCGAAAAAGGCAAGATGATTTTCAGAAAACAAAGCTAAAGGTTGGCAAAAAGAAGCCAAAGGCAGACAATGCAACCAATGTCAACTTCAGATCAAAGTCCATCCATCTACCAGAACAGTTGAAGCATGGGGAATCAGGGCCGACCACACACAGGCATCTGGACATC
AAGGATCTGTTATCCCAGCTCCAC---------CACTTCAACAGTAATGTGAAGCAAGGAGCTCTGGTGGGTTTGCGGGAGTTGCTGTCTGCTAACCCTACTATGGTTGAGCTTCACGCATCAGTGGTGCTCTCTGAAGTAGCGGCTCTCTTCACAGACAAAGATGGCTCCGTAAGAGCA
GCTGCGGTGCGTCTGCTGCGCTTTGTTGCCCAGTGCATCCCATCAGAGCGCGTTGCACCCTTCTTTCCCCTGCTCAGCGCCCACCTCACCTGTGCCATGACCCACATCTCAGAAGCCATCCAGGAGGAAGCTCTCCGGGTCCTGGATGTGCTGCTGGAACACTATCCTGGGCTTCTGTCT
CAGAGACACACTGTTCTGCTGGGCAATTTCCTAGAGCTCATCTCTCAACGGAGG------------------AAGTCTGGAACGGGTCAGGATAAATCCGGGAAAGGCAGTTACGCTCTGACAGTCACCACAAATCGCTCTGTGACGGCACAGCAGTGGAGACTCACTGTGCTGCTCAGG
TTGAGCAATTTTCTGCAGGCAGTTGTTGAGGAGAGACCTTTGGAA------------------------GAAGGGGTGAGCAGCAGGATTGGTCTCGGTATGTGGGCTGTAGAGAAAGGCTTGGTGACACCTGTAGATGTGACTTGGGAGGAGCATGTGAATGGACAAGGCAAGATTCAG
TTGTTTGAAAATTCTGGAGCCGGGCCCACCTCACACTCTGCTTATCGCCTA---------AGGCCGGACTCAAAGTCAGGGGCTGGAATGGATAAGGAACTCTGCTCGGCTGAGACTGTTCAGGGCTTTGCAGCAACCCTGGTGCCGCTCTTGCTGGAGATCTGGGTGGAGGCAGCAGGT
GGAGGTCGTGTGCAGACC------------------------GACAGCGGCCACTTGCTGTCCGCAGAGTCCATGGCTCTTATGTTCCAGATCCTCTCCATACTGCAGTTACTGAGAAGAATGACCCCACAGAGAGACCAACAGGATGTGCTGGATGCCTGGTTCAGAAACTCATACCTG
ACAGATTTTAAACAGCACTTCATGAAGAACTTCCCTTACGGCCTGCTGGAG---GTGGCAAGACACAAGAAGAAAGCTGATGGAAAGAGGATCAAGCAGCCAGTTGCA---------GCAGGAGTGGTTGCAGGGAGCACTGTGGAGCCATTGGCTGTAAACGTCACATTGTGTCAAGTT
ATGGTCACACTCAGTCTTAGGGGCCAGGATCATGTAGCAGCTGAAGATGCTGACTGGCTTGGACCAATCAGGGTCTTTATTAGAGAAACATTGTCCAATGGGAGCAAACTGAGCTCAAAGCACCTGGCAGCCTTACTGGAGGTGGTGTGGAGGATGATTGTCACTCAGCGCAGCCGTGTG
GTGACGGATGAGCTCCTGCAGGCTGTGTATGTGCAGTACCAGCAGAGGAATCTGAGTGTGAATGTTCGCTCTCTGCTGCTGCGCTTTTTTAGTCAGCTCTACATTCAAGAGCATCAAAACCACCCTCATATCGCCAGG---AGCAGGATTTTGGCCCGCTGGTTGGCATCTCTGCCGGTT
CAGTTGGTTCAGCTGGGCAGCAGGAATCCTCAGCTCTCCGCTCAGCTGCTGGAGACGGTTCAGCCCGCGGCCGCGAGGGGCAACAAAGACCTTCTGCAGAGTCTCCAGAAAAATGCCTGCAGTCTTTATGATCCGCAGGAGGGCTGTGTGGTGGTGCTGCCTGTGGAGTCCCAGAAGAGA
CTGGTTCAGATTCTGCATTTCCTGCCAGAGTTTCCAGCCGAGCTGCTAGCGTGTCTCAGTGAGGTCTGCAACACTGGGAGAGTTTCTGCGAGTCTGGCCACCACACTCATACGCACCGTACACCTGAGGTCTCCTCTTAGCGGCTGCTCCAGCGCCTCGCAGGATGTCCCGCTGAAGGAT
GTCGATTACCTCAGTTTCTTTTTCACCACATTAACAGGTTTCTCCTCTGACATGTTGCGGGCTCTGCAAGACAAAGATGAAGACGATCTGTTGGCCGCCTCCACGCTCTCGCCCCTCAGTGTGTACACCACCAGTTTGGATCAGTTCCTGCATCACTGGGACGTGGTGGAGGTGGTTTGT
CACTGTCTGGACACTCTGGGCTCTCGAGCGCAGTGTTTCGATGTGATCCAGAATGCCATCATTAATAACCTGGCTGGACTCGTGGTGGTGCCAGACTGTGTGTGTGTGGCTCTTCTGAGGTGTGTTCCTCGCTTATTGGATGTCAACTTCCTGCCCAGCGACACACTCCTCCACTTCCTG
TCTGACTGTTGTCTGAGCATGCTCAGTCTATTGCTACAGCTGGAGCAGAGCGCC---------------CGCAAGAGGGATGCCGTGTGGGAGGCGTGTTTCGCCGCGTTGAGCTCAGTCCCGAGGCTCCTGCGACTCGTCCTGCAGTCTTTCCGTGTGCGTGATCTGTGTGAGGACGAG
CTGCCCGTGTTGGCACAGATCCTCTCGTTGCTTCTA------------------CAACACACTCAGCTACGCAACCACATGATGGCCAACGCCAGTTTCCTGCAGCATATCATACAAGACTTAACG---CATTACTATGGTGGTGAGAGCCGTGAGCAGTGGCTGACTGACCTCCTCTAC
TGCTACAGTGTGACGCTG------------TCTACTCATCGGGCAAACATGGGC---ATAAGGGACATCTAT
>ENSGACP00000011964_GACU
ATGAAGTCCAAGAAAAAGAAGAGGCAGGATGACTTCCAGAAGGTCAAGTTAAAGGTGGGGAAGACGAAGCCCAAAGCTGATAACGCCACCAACACCAACTTCCGCTCGAAGGGAATCCATCTAACCGAACAGCTGAAGAGAGACCCGAGTTGCCCCACCACGCACAGACAGCTTGGTATC
AACGACCTGCTGTCTCAGCTCCAC---------CATCACAATGCCAACGTGAAACATGGTGCCTTGGTGGGTTTGAGAGAGTTGCTGTCCGTTCATCCTTCTTTGTTGGAGCAGCATCTGTCTCGCCTGCTTTCCGAAGTCGCTGCCGTTTTCACGGATAAGGATGGCAACGTTCGCGTC
GCATCTACTCGTGTGCTCAGATTCATTGCACAGTCTGTGCCTGCAGAACGCGTGGCTCCCTTTTACCCTGTCCTCAGTGCCCATCTATCTTGTGCCATGACCCACATCGAGGCAAGCATCCAGGAGGATGCCATGAAAGTCCTGGATGTGTTGCTGGAACACTACCCGGCGTTGCTAGCA
GCACAGCCTGCAGTACTCCTCACCAACTTCCTAGAGTTGATCTCTCACAAACAAGACCGTGGAAATGCCAAAAAGTCC---------CAGGATGCCAAGGGACGG---ACCTGGGCACTGTCTGTCAACCTTAGCAGGGCCGTGACCAGTCAGCAGTGGCGACTGTCTGTTCTCCTTCGG
CTTGGACGCTTTCTGCAGGCAGTAGTTGAGGAAAGACCGGGGGAGGAAAGTGATATTTTTATCCCAACTGAAGGAGCATTTAGCTTCAGTGGC---------------------GAAGGCAGGTTGACACCTCTGTATCTCAACTGGGAAGAACTCACCTACAGCAAAGTTGGAGTGAAG
GTGTATGAACATTCTGGGGCCAAACCAACCCCCCAGTCCACATTTAGACTCAGCCTGTGTAGAGTGGAGGTGAACTCTGGACCCACAGTGGGCGAGGATCTGGACTCAGCAGAGGCTGTTCAGAGCTTTGCAGCCACACTAGTTCCTCTTCTACTTGAGGTGTGGGTAGAAGCCAGT---
---------------ACCAGTGACTGTCCCTGGAACACCACCGAGGGCGCTCACCTTCTCAGCCCAGATGCCATGTCAGTAATGTTCCAGGTGCTGTCTATTCTGCAACTGCTAAGAAAACTGGCACCACAGAGGGAGCACCAGGATGCACTGGATGCTTGGTTCCACAAAGAATACCTC
AAAGATTTTAAGCAGCACTTCATGAAAAACTTTCCCTATGGTTCCCGGGAC---ACACCAAAACATAAAAAGAAGGTTGATCTTAAAAGGAGTAAGCAGACTGCA------------------GCCGTCCCAGGATTGATTGTGGAGCCTCTGGCCCTAAACATCACACTATGCCAAGTC
ATGGTGTCCCTCAGCCAGAAG---CAAGTACTCGGTCGAGAGACAGGTGGAGACTGGCTGACACCTTTAAGGACGTTTGTCCGGGACACGCTCAGCAGCGGAGTGAAACTGAGCTACAGGCAGCTCCACATGCTACTGGGTACCGTGTGGAGGATGGTGTTCACACAGAGAAGCAAAACA
GTGACCGATGAACTGTTGGCAGCGGTGTATATCTACTACCAGCAGAGGCACCTGACTCTACAGACAAGATCTCTGCTGCTGTCTTTTTACAGCAAGCTCTACCTGCAAGAG---CAAGGACATGCACACATAGCGAGG---AGCAAGGTGTTATGCCGTTGGTTGGCATCTCTTCCTGTG
CAGTTGTCCCAGCTGGGCCAGCGTAACCCAGCTCTCTCCGCACGACTTATCCTGTCAATCCAGGCTGCCGCCTCTCGGAAACACAAAGACCTGCTCAACAGTCTGCAAACACATGCCTGCATGCTCTACGATCCGCAGGAAGGAGTTATGGTGCTTTTGCCAGCAGAGTCCCAGCAACGA
ATGGTGCAGCTGCTCTACTTTCTACCCAAGATGCCCCCGTCTCTTCTGGCCAATCTGAGCTACTGCTGCACCGTTGGACGAATCTCTGCCGCTCTCAGTGCCTCTCTGATTCGTATCGTACACTTTCGGTCATCTTTGAGCGGCTGGTCGGTTGGGAGCCAGGAAGCGGCCCTCCAGGAC
GCGGACTACATCAGCTTCTTGTTTTCCACCATGACGGGATTCTCGTCCGACAAGCTCGCCGCCCTGCAGGAGGCCGACGAC------GCCCTTCCTCCCTCCCCTCTCTCCCCCCTCAGCCTGTCCCCCACCTCGCTGGAGCAGTTCACACACCACTGGGACGTCGTTGAGGAAGTCTGC
CACTGCCTGGAAACCCTGGGTTCAAAGTCTCAGTGCTTTGACATCTTCCAAAATGGCATTTGCAAATACCTGACCAAGCTGGGAGTGGTGCCTGACAGTATGGCGGCCGGGTTGCTCAGAGCCGTGTCCAGATTACTGGACCTGTCCGTCCTGCCCGTCGAGGCCGTGCTGCGCTTCTTA
TCCCAGTGCTGCCTCAGCCTACTGGCTCTGCTCATCACCCTGGAGCAGGAGTCACCTGCCGAAACCAACCACAAAAGGGAGGCAATCTGGGGTGCTTGTGTGTCAGCCTTGAGCTCCGTCCCGCGACTCCTCCGACTGGTTCTGCAGTCGATGCGCGTGGGAGATTTGAGCGAGGAGGAG
CTGCCACAGCTTGGACAGATCCTGTCGATGCTGCTG------------------CAGCACACGCCGATCCACAACCAGCTGATGGCCAACGCCGCCCTTCTGCAGGAGATCATACAGCACCTCACT---AGGTACACCCGGGGGACGACCAGGGAGCAGTGGTTGACGGACTTACTCTAC
TGTTACACTGTCACCGTGGCTCACGGTGCCTCCGCTCGCCGCGGAAACCTGAAC---CTTCGAGACATGTAC
>ENSXMAP00000013206_XMAC
ATGAAGGCCAAAAAGAAGAAGAGGCAGGACGATTTCCAAAAAGTTAAGCTTAAAGTGGGAAAGAAGAAGCCCAGGGCTGATAATGCCACCAACACTAACTTCCGTACAAGAGGAATCTGTCTGCCTGACCAGTTAAAGAGAGACACAAGCGGCCCCACAACTCACAGACAGCTGGGCATT
AATGTAAGTTCTGCAGAACTCCAAAACAAACCATATCCAGGAGCTCCTGTC------AGTGCCTTGTTGGGGTTGAAAGAGCTGCTGTCTCTGAGTCCTTCTCTGTTGGAACAACATCTTTCACGCCTGCTCTCCGAAGTGGCAGCTGTTCTATCCGACAAGGATGGAAATGTTCGCGTG
GCAGCAACCCGGGCTCTCAGGTTCATTGCACAGTCTGTGCCGGCAGAACAAGTGGCTCCGTTCTTCCCACTTCTCAGCGCTCACCTGACCTGCGCTATGACCCATATCGAGCCAGGCATCCAAGGGGACGCCATGAATGTCCTGGACATCTTCCTGGAGCATTACCCCTCTCTGCTGGCC
TCTCGACCCGTGGTGCTCCTCACCAACTTCCTGGAGCTGATCTCTCACAGGCAGAACTCTGGAGGAGCCAGAAAGACT---------CAGGACGCCAGGGGCCGA---ACCTGGACACTCTCAGTCCACCCAGACAGGAGAGTGACCAGCCAGCAGTGGCGTCTCTCTGTTCTTCTTAGG
CTTGGAAACTTTCTGCAAGCGATTGTTGAGGAAAGACCAACGGAGGAGGGCGACTTGTCTATGCGAACCGAAGGAGTGTTTGGTTCAAGTGGG---------------------ATGAGCCGTCTTACCCCTCTGAATCTGAACTGGGAGGAGCTAACTTACAAAAAGATTGACGTTAAG
GTGTATGAAAACTCTGGTGCCACCCCAACTCCCCACTCCACCTTTAAACTC---------AGACCTGAGATGGACCCTGGCGGCCTGGGAAGCAAGGGTCTGGACTCGGCCGAGACCGTTCAGAGTTTCGCAGGCACACTCGTGCCTCTGCTGCTGGAGGTTTGGGTGGAAGCCTGC---
---------------GCCGGAGACTGCTCCTGGAACAGCACCGAGGGCGCCCACCTGCTCACACCTGACGCCACGTCCGTAATGTTCCAGGTCTTATCTATTCTCCAGCTGCTGAGGAAACTGCCCACCCACCGTGAGAACAAGGAGGCACTGGATGCTTGGTTTCGTAAGGAATATCTG
GAAGACTTTAAGCAACACTTCATGAAGAACTTTCCATATGGTCTACGGGAC---ACACCGAAACATAAGAAGAAAGTTGATCTCAAGAGGAGCAAACAGACAGCG------------------GCCGTCCCTTCTTCCACCGTAGAGCCCCTGGCATTAAACATCACGCTCTGCCAGGTC
ATGGTGTCTCTCAGCCAGAAG---CAGGGCCTCGGTCACGAGGCAGACGGGGACTGGCTGTCACCACTGAGGGCTTTTGTTCGGGACACCCTGGGGAACGGTGTGAAGCTGAGCTACAGGCAGCTACACATGCTGCTGCGCACCGTGTGGAAGATGGTGCTCACGCAGCAGAGCCGAGCA
GTGACAGAGGAGCTGCTGGCGGCTGTTTACATCTACTATAAGCAGAAGAACCTGCCGCTGCAGACGAGATCGCTGCTGCTCTCCTTCTACAGCAAACTCTACCTGCAGGAG---CAAGAACACACACACATTGCCAGAAGGAGCAAGGTGTTGTGTCGATGGCTGGCCTCTCTTCCTGTT
CAGTTGTCCCAGCTGGGCCACCGTAACCCAGCTCTGTCTGCTCAGCTGATCGTTTCCATCCATGCTGCAGCTTCCCGAGGAAACAAAGAGCTTCTCAACAGTCTGCAGACATACGCATGCAGGCTCTACGATCCTCAGGACGGAGTTGTGGTGCTGCTACCAGCAGAGTCCCAGCAGCGA
ATGGTGCAGCTGCTCTACTTTCTCCCCAAAATGCCCCAGCCTCTGCTGGCCAATCTGAGCGGCTGCTGCACCGCCGGACGCATCTCTGCGACCCTCGCCGCCTCCCTCATCCGTATCCTACACTTTAGGTCCTCTCTCAGCGGCTGGTCGGTCGGGAGCCAGGAAGCAGCTCTGCAGGAC
GTCGACTACATCAGCTTCCTGTTCTCGACCCTGGCGGGCTTCTCGTCCGAACACCTCGCCGCCCTGCAG------GACGATGAGACCGCCCTGCTGCCCTCCTCGCTCTCCCCCCTCTGCCTCTACCAAACGCCGCTGGAGCAGTTCACACACCACTGGGATGTTGTCGAGGAGGTGTGT
CACTCTCTGGAAACCATCGGATCAAAGTCGCAATGCTTTGACATTCTGCAAAATGGCATCTTCAGATACCTGATGAAGTTGGAGGTTGTTCCTGACAGCATGGCAGCTGGGCTGCTGAGAGCCGTTTCCAGACTATTAGACCTGTCCATCCTGCCCGCCGAGCAGGTGCTGCGTTTCCTG
TCCCAGTGCTGCCTCAGCCTGCTGGTGCTGCTGGTCATCATGCAGCAGCACGCCCCCACTGAAACCAACCACAAAAGGGAGGCAATCTGGAGTTCCTGTGTGACGGCACTCAGCAGCGTCCCTCGCCTGCTGCGGATCGTTCTGCAGTCGATGCACGTTGGAGACCTGAGCGCAGAGGAG
CTGCCGCAGCTCGGCCAGATCCTCTCGATGCTGCTG------------------CAGCACACGCCGCTGCACAACCAACTGATGGCCAACGCTGTGCTGCTGCAAGAGCTTATCCAGAATCTAACG---AGGTTTTTCCGGGGAGCGACCAGAGAGCAGTGGCTGACAGATTTGCTCTAC
TGTTACAGCGTCACCGTGGCTCACGGCTCCTCTGCACACCGTGGAAGCATGGGC---CTCAGAGACATGTAC
