# Supplementary material for: Global expression pattern of genes containing positively selected sites in European anchovy (Engraulis encrasicolus L.) may shed light on teleost reproduction
Source: PLoS One. 2023 Aug 11;18(8):e0289940. doi: 10.1371/journal.pone.0289940 (PMC10420382; doi:10.1371/journal.pone.0289940)
Supplement: S1 File — (ZIP) [file pone.0289940.s008.zip › alignments/anchovy.28992_ANCH.fas]

>ENSONIP00000022321_ONIL
------------------------------------------------------------------------------------------------------------------------------------------------------------------------------------
------------------------------------------------------------------------------------------------------------------------------------------------------------------------------------
---------------------------------------------------------------------------------------------------------------GCAACGGTGCAA------------------CCAAAA---------------------------------
---------------ACAGAAACTTTACCGGAGTATCCA---CACAGCCGCAGGAGGAGACAGTTAAAGGTGGAATACGAGAAGGATGAATGGTTTTCTCCC---------ATGAAAACTGAGCACTGGGAACCTGCCGACTGGAGGAAACAGTTAGGATTCATTCGTGAGATGAGGAGC
AGCCGTGATGCGCCTGTAGATAACATGGGAGCAGAGAAATGCTATGACATAGAGGCTCCTGCGCATGTGAGACGTTTCCAGGTGCTGGTGTCACTCATGCTGTCCAGTCAGACAAAGGACCAGGTGACAGCAGCAGCTATGCAGAAGCTCAGAGCACACGGCTGCACTGTAGAAAACATA
CTTGCTACAGATGATGAAAAACTGGGAAAACTCATCTATCCTGTTGGCTTCTGGAGGAATAAGGTGAAGTATCTGAAGCTGACGTCAGCCATGTTGCAGAAGGAGTTTGGAGGGGATATCCCAAACAGTGTTGAGGGGCTGGTCCGTCTGCCGGGAGTTGGTCCTAAAATGGCTCACCTG
GCTATGGACATCGCCTGGGACCAGGTGTCTGGCATTGGTGTGGACACACATGTGCATCGTATATCTAATAGGCTGGGCTGGCTCAGGAAGGCGACCAAAAACCCGGAGGAAACACGCAAGGCCCTTGAGGAGTGGTTACCCAGGGAGCTGTGGAGTGAGATCAACTGGCTGCTTGTGGGT
TTTGGACAGCAGGTTTGTCTGCCCGTCAACCCTCTCTGCTCTGTGTGTCTGAACCAGCACAGCTGTCCTTCTGCACACAAGAACTCTCCACCAAAGAGACCTAAATCGGGATCA---------CCACGGTCTCCAAGT---------CCAACCTCCTCT------TCTAAAATAAAAACT
GAA------------------CCTAAA------------------------CAG------------------------------------------------------------------------------GAAGCAGCT---------------------------------------
------------------------------------------------------------------------------------------------------------------
>ENSTNIP00000017080_TNIG
------------------------------------------------------------------------------------------------------------------------------------------------------------------------------------
------------------------------------------------------------------------------------------------------------------------------------------------------------------------------------
---------------------------GAT---CCACTCAAAACAGAAGAAGATGCTCCA------------------------------GGT---------------------------------------------------------------------------------------
------------------------------------------CGAGGTCGCAGGAGGAGACAGCTGAAGGTGGAGTATGAGGAGGACAGAGGTGTGCCAGCC---------ATGAAGACGGAGCACTGGGAACCTCCGGACTGGGAGAAGCAACTGGGATACATCCGAGCCATGAGAAGC
AGCCGCGATGCACCTGTGGACAACATGGGAGCCGATAAATGCTACGACAGTGACGCTCCTGGGCAGGTCAAGCGCTTCCAGGTTTTGGTGTCTCTAATGTTGTCCAGTCAAACTAAAGACCAGGTGACATCGGCCGCCATGCGGAAACTGCGCGCTCACGGCTGCACGGTGGAAAATATC
CTCGCCACCAACGAGGAAACCCTGGGGCGACTCATCTACCCCGTTGGCTTTTGGAGGAATAAAGCCAGGTACCTGAAGCTGACGTCTGCCATGCTGCAGACAGAATTCGGAGGCGACATCCCAGACAGCGTGGAAGGCCTGGTCCGCCTTCCGGGAGTGGGACCCAAGATGGCTCATCTG
GCGATGGACATCGCCTGGGGTCAGGTGTCAGGCATCGGTGTGGACACACACGTTCATCGCATCTCCAACAGGCTCGGCTGGCTGGAGAAACCGACAAAGACCCCCGAGGAAACGCGGAAATCCCTGGAGGGGTGGCTGCCCAGGGAGCTGTGGAGAGAGATCAACTGGCTGCTGGTGGGC
TTCGGACAGCAGGTGTGTCTTCCCGTCAGCCCTCTGTGCTCCGTGTGCCTGAGCCAGCACCACTGCCCCTCTGCCCACAAGAAGTCCCCC------------------------------------------------------------------------------------------
------------------------------------------------------------------------------------------------------------------------------------------AGG---------------------------------------
------------------------------------------------------------------------------------------------------------------
>anchovy.28992_ANCH
------------------------------------------------------------------------------------------------------------------------------------------------------------------------------------
---------------------------------------------------------------------------------------------------------------------------------------------ATGGTCAGGAGCACCAAGCCCAATAACTTTGATCCA---
------GTTAAAATCAAAGAGGAGAAGGAA---GAGCATAGCATCGCTTCAGAGACGACC------------------------------AGTGATGCTCTGGTGGGCAAAGGAAAACGCACA------------------GCAGAAAAGGTATCCAAGGTGGAAACCTCAGTCTGCCGT
ACAAATGGTGCAGGAACCCATACCTCAGTCACTTCACCACCACGTAAGCCCAGGAGAACGCGGTTGAAGGTGGAATATGACATG---GAGAATAGCAGTACCACGGCAGTGAAAAAGGAAGAGACGTGGGAGCCAAATGGCTGGAGGCTTCAGCTGGCCAACATCCGTGAGATGCGCAGC
ACCAGAGATGCCCCAGTGGACCAGATGGGGGCAGCCAAGTGCTATGATGCAGACGCTGCACCTGAAGTGATTCGGTACCAGGTGTTGATCTCTCTCATGCTCTCCAGTCAGACTAAAGACCAGGTGACTGCGGCGGCGATGCAGAAGCTGAGAGCGCACGGCCTGACCATACCAAACATC
CTCAACACTGACGACGACACCCTGGGGAAGCTCATCTACCCAGTGGGCTTTTGGAGGACTAAAGTGAAGTACATCAAGCAGAGTACCGCCATGTTGCGTGAGGAGTACGGGGGTGACATCCCCAGCTCCGTGGAAGGCCTGGTGCGGCTGCCTGGCGTGGGGCCCAAGATGGCCCATCTG
GCCATGGACATCGCCTGGCACCAGACCTCTGGCATTGGGGTGGACACACATGTGCATCGCATCTCTAACAGGCTGGGCTGGACTAGGACCCAGACCAAAACCCCAGAGGACACCCGGCGAGCTCTAGAAGCCTGGTTGCCAAGGGAGCTGTGGAGTGAGATCAACTGGCTGCTGGTGGGC
TTTGGCCAGCAGGTGTGCCTCCCCGTGGGGCCCCAGTGCGTCTCCTGCCTCAACCGCCACTGTTGCCCCTCCGCCTTCAAGTGCTCTCCCACCAAAAGGCCCAAACCCGGCAGCAGCCCCGGGCCCTTATCCCCAGGT---------AGGAGCTCCGGGCTGGGCAGCAGAGTCAAGTCA
GAAGACTCCCCTCCACCTCCACCTCCACCTGTGCACGTGATGAAAGTGGAGCAAAGCACAGCTCCTGTCTCTGACTACTCTCGCCCTGTTCCAGGAGAAGACAAGGCTGTAACCCAAGACGAGGACAGCGGACAAAGCCGACTGAAAGGAGAGCCACAGGCTGTCTCTTTGTCTCCGCCC
GTGTTGAGGAAAAGATCCAAAATCAAGACC------------------------------------------------------------------------------------
>ENSTRUP00000023329_TRUB
------------------------------------------------------------------------------------------------------------------------------------------------------------------------------------
------------------------------------------------------------------------------------------------------------------------------------------------------------------------------------
------------------------------------------------------------------------------------------------------------------------------------------------------------------------------------
---------------------------------------------------------------------------------------------------------------CTAAAGACGGAGCCCTGGGAACCTCCACGCTGGAAGACACAACTAGAAAACATTCGAGCCATGAGAAGC
GGCCGTGATGCCCCTGTAGATAACATGGGAGCAGATAAATGCCACGATGCAGACGCTCCTGCACACGTCAAGCGTTTCCAGGTCTTGGTCTCTCTAATGTTGTCCAGTCAAACTAAAGACCAGGTGACATCGGCAGCTATGCAGAAACTCCGAGCTCATGGCTGCACGGTGGAAAATATT
CTTGCCACTAATGACGAAACACTTGGACAACTCATTTACCCTGTTGGCTTTTGGAGGAATAAAGTGAAGTACCTGAAGCTGACATCAGCAATGCTGCAGAAAGAATTTGGAGGGGACATCCCAGACAGTGTGGAAGGGCTGGTCCGGCTTCCAGGAGTGGGGCCCAAGATGGCTCATTTG
GCCATGGACATCGCCTGGGATCAGGTGTCTGGCATTGGCGTGGACACGCATGTTCATCGCATCTCCAACCGACTCGGCTGGCTCAAGAAACCAACAAAGACTCCGGAGGAAACGCGGAAATCTCTGGAAGAGTGGCTCCCCAGGGAGCTGTGGAGCGAAATCAACTGGCTGCTTGTGGGT
TTCGGACAACAGGTCTGTCTTCCTGTCAGCCCTCTGTGCTCTGTGTGTCTCAACCAGCACGACTGCCCTTCCGCCCACAAAAAC------------------------------------------------------------------------------------------------
------------------------------------------------------------------------------------------------------------------------------------------------------------------------------------
------------------------------------------------------------------------------------------------------------------
>ENSDARP00000062940_DRER
------------------------------------------------------------------------------------------------------------------------------------------------------------------------ATGTATATGTTT
AGTCGTTTGACTGTAAGAATGAACTCTCCATATTTCACATCAGCTGCGTTAGACTCTTCTGCAACCGAGACTATGGGGAAAAGTACTATAAATAAAGACGGAATCCGCAGACTGCGATCAAGAATGGCTCAAGGGCTCAGA---------------------TCTGAAGATGATCCT---
------CCAAAAGTGAAAGCAGAAGTTCAG---GAGAAGAGTATTTCAGATGATCCAACACACGCACACAATCCTGCAGATTGTGTGAAATCAACATCCTATAACACAACCTCAAAAATGAAA------------------GAAGAA---------------------------------
---------------CCAGATCAAGCCCTCCTGTCACCT---AGAAAACGTGGGCGGGGCCATTTGAAGGTGGAGTATGAAACA---GAAGGGGTGGGGCTT---------AAGAGG------------GAGCCTTATGATTGGCGAACGCAGCTGTCATTTATCAGGGAGATGCGGAGC
AAACGAGATGCTCCTGTGGACCAAATGGGAGCAGAGAAATGCTACGACACACAGGGACTACCTGAGGTGCGACGTTACCAGGTGCTGATTTCTTTAATGTTGTCGAGTCAAACGAAAGATCAGGTGACGGCTGGTGCGATGCAGAGGTTACGTGAGCATGGGCTGAGTGTGGACGGCATC
CTGAAGATGGATGACGAGACCTTGGGTAAACTCATCTACCCAGTGGGCTTCTGGAGGACAAAGGTGAAGTACATCAAACAGGCCACAGCTCTAATCCAGCAGGAGTTCGGTGGAGACATCCCTAATACAGTAGAGGGTCTGATACGTCTACCGGGCGTTGGACCTAAGATGGCCCACCTG
GCCATGGACATTGCCTGGAATCAGGTTTCAGGCATTGGTGTTGACACCCACGTGCATCGAATTTCAAACCGCCTCGGATGGACCAAGAAGGAGACCAAGACACCAGAGGAGACACGGAGAGCTCTTGAGGAGTGGTTGCCACGAGATCTGTGGAGCGAGATCAACTGGCTGCTGGTGGGC
TTCGGGCAGCAGGTGTGTTTACCTGTTGGACCGTTGTGCTCCGTGTGTTTAAACCAGCACACCTGTCCCTCCGCACACCGATCATCTCCCAGCAAGAAGATCAAGTCC---AGC---------CCTGCAAAACCCAACAACAAGCTAGCATCTCCGACA------GCGCTGGTTAAAGAG
GAA------------------CCAGAGGACACATCTGCACAAAGAGTCTCACAT------------------------------------------------------------------------------CAGAGAAGGAAAAACACCGGCCCACAG---------CTCAACCAACAG
---------------------------GATCTGTCAGCATCAAGACAAGAAACTCCATCTCTTGCCAGAAACAGGAGGAAGGGGAGAGCAGGAGCGCCACTATCTGGACAGACT
>ENSGACP00000025073_GACU
------------------------------------------------------------------------------------------------------------------------------------------------------------------------------------
------------------------------------------------------------------------------------------------------------------------------------------------------------------AGTAATGTGGGTCCAGTT
TCCTCTGTGGCTGTGAAGGTGGAGGAAGAGGAGGAGGCGAAGATCGTTGAGCAAAGACCC------------------------------TCCTCGGTCCCCTTACCAACGGGCCGCTGCCAA------------------CCTGAA---------------------------------
---------------AGAGAAACCTCACCATCGTCTTCC---CAGTCCCGCAGGAGGACACAGCTCAAAGTGGAATATGACACGGATGAA------------------------GGTGCGGAACACTGGGAACCTCCCGGCTGGAGGAAACAATGGGGACACATTCGCGAGATGAGGAGC
GGCCGCGATGCACCTGTAGATCAAATGGGAGCAGAGAAATGCTACGACTCACAGGCTCCTGCACGTGTGAGACGTTTCCAGGTGTTGGTTTCCCTCATGCTGTCCAGTCAGACTAAGGACCAGGTGACAGCGGCAGCCATGAAGAAGCTCCGAGCTCACGGCTGCACCGTAGAAAATATA
CTCGCTACTGACGATGAAGCCCTGGGAAAACTCATCTACCCCGTCGGCTTCTGGAGGACTAAGGTGAAGTATCTGAGGCGGACGTCGGCCGTGCTGCAGAAGGACTTTGCAGGGGACATCCCGGACAGCGTGCAGGGGCTGATCGGCCTGCCGGGAATTGGACCCAAGATGGCTCACTTG
GCTATGGACATCGCCTGGGACCAGGTGTCCGGCATCGGCGTGGACACACACGTGCACCGTATCTCCAACCGCCTGGGCTGGCTCAAGAACCCCACCAAGAACGCAGAGGGAACACGCAAGGCCCTGGAGGAGTGGTTGCCCAGGGAGCTGTGGAGCGAGATCAACTGGCTGCTCGTGGGT
TTCGGTCAGCAGGTTTGTCTTCCGGTCAACCCTCTCTGCTCCGTGTGCCTGAACCAGTACAGCTGTCCATCCGCCCACAAGACC------------------------------------------------------------------------------------------------
------------------------------------------------------------------------------------------------------------------------------------------------------------------------------------
------------------------------------------------------------------------------------------------------------------
>ENSXMAP00000012805_XMAC
ATGGGAAGTGGAGTTCTAGGACAGTTGAACGTGTTTTTTTTTTCTAATCTAGTTTTTATTGTGAGTGAAGAGTGTCTTCAAAACAACGCTGTTCTCACCCGGAGCAGCAGTCACGGTGCGGGCGGTGGATCCGCGGCCTCTTTGAGGTCCAAACTCAGCAGCAGACAG------------
------------------------------------------------------------------------------------------------------------------------------------------------------------------GGGGATGTGGACGCCGTT
CCTGCACGGAAGGTGAAGGTGGAGGCGGAG---GAGGCGACAGTGTCCGAAGAGAAGCCC------------------------------TCTTTGACCCCTTCATCCAGCGACGGCTGCCAGGAACGCCTCCGGTCTATCACAGAG---------------------------------
---------------ATTGAAGTGTCATCGCTGCTTCCT---CGCGGTCGCAGGAGGAGACAGGTTAAGGTGGAGTATGACGGAGACGATGGCGCCTCCCGG---------GTAAAGACGGAGCACTGGGAGCCTCCGGACTGGATGAAACAGTTGGGTTTCATCCGTGAAATGAGGAGC
TGTCGAGACGCCCCAGTGGACAACATGGGAGCTGAGAAATGCTACGACACACAAGCCCCCGCACATGTGAGGCGTTTCCAGGTGTTGGTGTCGCTCATGCTGTCCAGCCAGACAAAGGACCAGGTGACGGGCGCAGCGATGCAGAGACTTCGGGCGCATGGCTGCACTGCAGAGAATATA
GTCGCCACCGACGACAAAAAGCTGGGAGAGCTCATCTATCCCGTCGGCTTCTGGAGGAACAAGGTAAAGTTTCTGAAGCAGACGTCGGCCATGCTGGTGACGGAGTTCGGGGGAGATATCCCGAACAGCGTGGAGGGTCTGGTTCGCCTGCCGGGAGTCGGACCTAAGATGGCCCACCTG
GCTATGGACATCGCCTGGGACCAAGTGTCTGGCATAGGAGTGGACACACACGTGCATCGCATCTCCAACAGGTTGGGCTGGCTCAAGAAACCAACCAAGAACCCAGAAGACACACGCAAGGCCCTGGAGGAGTGGTTGCCAAGGGAGTTGTGGAGCGAGATCAACTGGCTGCTGGTTGGT
TTTGGACAGCAGGTTTGTCTTCCAGTTAGCCCGCTCTGCTCCGTGTGTCTGAACCAGTACAGCTGTCCATCTGCACACAAAAGTTCTCCCGCAAAAAGACCCAAACCCGGATCA---------CCACGCTCTCCAGGT---------CCATCGCGCAAA------TTTAAGGTCAAATCT
GAA------------------CAGGAA------------------------AGT------------------------------------------------------------------------------GATGCCAGAAGTAAATCGGCAGCAAAC---------CTGAAGCCACCA
---------------------------GAC------------------------------------------------------------------------------------
