# Supplementary material for: Global expression pattern of genes containing positively selected sites in European anchovy (Engraulis encrasicolus L.) may shed light on teleost reproduction
Source: PLoS One. 2023 Aug 11;18(8):e0289940. doi: 10.1371/journal.pone.0289940 (PMC10420382; doi:10.1371/journal.pone.0289940)
Supplement: S1 File — (ZIP) [file pone.0289940.s008.zip › alignments/anchovy.2916_ANCH.fas]

>ENSONIP00000010510_ONIL
------------------------------------------------------------------------------ATGGATTTGCGTAAATGGGTTTGGAGTGTGTGTGCTGCGTTTGGCTTGGTGCTCACTGTTAGTGAACGTTCGCACTGTGAGATA------------------
------------------------------------------------------------------ACCTGGGAGGTTCCTCGCTTTGATGGCTGGTACAACAGTCTGGGACATCCCCGACGCGGAGCTGTCGGTACTCATCTGATGCGCCTCGTGCCCGCGCATTACTGGGACGGAGTC
TACCAACCTGTCCAGGAGCCGCTGCTTCCAAACCCCCGCAGACTGAGTAGGCTGCTGGCGGAGGGGCCCTCGGGTCTGCCCTCCACACGCAACCAGACCGTGCTCTCGCTTTTCTTTGGTTATCATGTTACATTTGAAATCTTTGACTCAAGAATTCCTGGTTGCCCACCTGAGTTCATG
CACATCCCAGTCCCAAAAGGTGACCCTGTCTTTGACCCTACCGCCTCCGGGAAAGTCCTCCTGCCCTTCCAAAGAGGACCATGGGACAAAGAGTCAGGACAGAGTCCCAGTAACCCTCGCATACAGGTCAACTTGGTGAGCGCCTGGATAGATGGTAGCTCCATTTATGGCCCCTCCACT
TCCTGGTCCGACTCCCTGAGAAGCTTCTCTGGAGGCCTCCTCGCTTCAGGCTCTGAGTGGAACATGCCCAAG---------AAACGAGGACGCCACATGTGGAGCGCTGCTGATCCCTCTACAAGA---GAAGCTGGAGCACAAGGCCTTTACGAAATGGGAAATGCCTGGGCTAACGAG
AACGTGTTCACAGCAGCAGAGGGGATTATCTGGTTTCGGTACCACAATCATATCGCCTCCAAACTCCACAACAATCACCCGGAGTGGTCAGACGAGGAGCTGTTTCAAAATGCCAGGAAGACCGTTGTGGCCACATTCCAGAATATTGCTCTCTATGAATGGCTGCCTGCGTACCTTAAT
GGCAAAAAGCTTCCTCCTTACCCA------GGTTACCAGAAGTTTGTTGATCCAGGGATCACGCCTGAGTTTCAGGCTGCTGCCATACGGTTTGGTATCACTATGGCTCCACCTGGTGTTTATATGAGAAACAGAACCTGCAATTTTCGGGAAATTATCAACATCGATGGGAGCACATCG
CCAGCAATGCGCCTTTGCAACAGCTTTTGGAAACGTCAG---GACGTTAATATGAAGAAAAGCCAGGATGTAGATGACCTCCTCATGGGAATGGCCTCCCAGATTGCAGAGAGAGAAGATAATATTGTTGTGGAGGACTTGAGAGATTTTATGTACGGACCACTGAGGTTCACCCGGACA
GATCTGGTGGCTATGACCATTCAGCGAGGAAGAGACTTTGGTCTGCGGAGTTACACTGAGATTAGAAAGGCTCTGGATTTGCCTCCTGTCAACAAATTTGAGGATATTAATCCTGAGCTCAACCACACCAACCCACAGTTGCTCCACGACATTGCAGAACTGTATAATGGAGACATCTCA
AAGCTGGAGCTCTTCCCTGGAGGACTGCTGGAAACTCTTGATGGGCCGGGTCCTGTTTTCTCCGCTATTGTGCTGGATCAGTTTGAGCGTATAAGAAATGGAGACCGCTTTTGGTTTGAGAATAAGCAAAATGGTGTGTTTACGGATAAAGAGATCCAAGCGATCCGCAGTGTGACGTAT
CGTGACGTCCTTATTGCGGTGACAAGTGCAGAGGCCTCACATATACAGAATAACGTATTCTTCTGGAAGGATGGTGACCCCTGCCCTCAGCCCACACAGCTAAATGCATCAATGCTCCATTCTTGCACTAATGCCACAAAACTTGATTACTTTGAT---GGGAGCAGGACTGGCTTTGGG
ATATTTATTATTGTCTTGTTCCTCTTCCCTGTTGTGAGTTTTCTGGTGGCCTCTTTGGTGGCGTATCTAAGAAAGTATCGCTACAGGAAGTTCCAA---AGAAGAAGG---AAAGCTGGTGACAGAACAGAGGAG------CCGGCTGTGGGACTCAGT---------------------
---GCATACGAGTGGCAGGGTCATAAAAAACAGTTGCAGCCCGTCAGCGTGGAGATCGATAAGAAGCGGAGGCTGCAGGTCTGTGACAGATCTGGAACTGCTTACCGCTGCATCAATCTGCGCAACCAGGACTACCTAGATGTCCTTCTCTCCAATGACTGTCAGCAGAAGGCTCTGCTG
CTCAAAGTGCCAAAAGAGTATGACCTGGTGCTGTTTTTTGATGAAGAGAGCAAACGTATGGAATTTGTCAGGCACCTGCACCCGAAGGTGACA------------GACGTCAGGCCGGAGATTAGAGTGAGAGAGATAAGGGAGAAGGGACTGCTGAAGGAGGCTTTGACCAGAGAGCAG
AGGGCTCAGATTGTTGAAACTTTCATTCGCCACGCTTTCTCCAAGGTCTTGGAAATAGAGAAGCGTGACGCCGGAGACATGAGCGGCATATCCCACAAGAAAGCCAGGGAGGTTCTCCAGTGTGAGCTGACGGCGTCGGAGTTTGCTGATGCACTTGGCCTCAAATCCGATTCCTTATTT
GTGGACTCCATGTTTACACTAGCTGATAAAGATGGCAATGGCTACCTCTCCTTTCAAGAGTTTCTGGATGTTATTGTTATCTTTATGAAAGGGTCTCCAGAGGAAAAATCCAAACTCATGTTTTCTATGAACGACATTGGCGAAACTGGTTTCTTATCAAAAGAAGAATTTGCCAGGATG
CTCAGGTCTTTCATAGAAATCTCCAACGGTGCTCTTTCAAAGAGTCAGGCAGAGGACGGCATCAAGGCCATGATGCAGGCCGCGGGCTTTGAT---GACAAGGACAAAATCTCGTGGGAGGACTTTCATTTTCTGCTGCGGGATCACGAGAAGGAGCTGCAGTTTGCTCAGCTCAATGTC
AAA------------------------------------GGGATGGAGAAACAGGGGAAG---------------AAAAAG------------------------------------------------------CTGAGTCGAGACCAG---------------------AGAGTGTCC
TTC---------------------ATTTGTCCG------------------------------------------------------------------------------GCAAACAGCAGTGAC---------------AAG------------ACA---------------------
------GACGGACCAGAGATACGCAAGCGG------AAAAGGTTAAACGTCCAT------------------------ACTCCAAATGTCTACGTGAAGCCAAAGCGCGAGAAGTACATAAAGAACCCGGTCCAGCAGAAAATCCAGCAGTTCAAACGTTTCGTTGAGAATTATCGCCGT
CACATTGTGTGCTTCATCATCGTGTACGGCATCACAGCTGGTGTTGCACTTGAAAGATGTTACTACTACGGCTTGCAGGCTATATCTACAGGTCTCCCCGAGATGTCCATTGTGGGTATCCTCGTGTCCCGTGGTTCGGCCGCTGCCATCTCCTTTCTGTTTCCTTACATGCTTCTCACC
GTGTGTCGCAACCTCATCACACTCTGCCGAGAGACCTTCCTGAATCGATACATCCCCTTTGACGCTGCCATTGACTTTCATCGCTTGATGGCCATGAGTGCCATCATCCTCTCAATTGCTCACAGTTTGGGCCACGTGGTCAACATCTACGTCTTCTCCGTCAGCGACCTTAACATCCTA
TCTTGTCTCTTCCCAAAAGTCGTATCAAACAACGGGTCTGAACTTCCTCCCAAGTGGTACTGGTGGTTCTTTGAAACTGTTCCAGGAATGACTGGGGTCTTGCTTCTCTTTGTGGTCGCATTTATGTACGTTTTTGCCTCACATTATTTCCGTCGCATCAGTTTTCGAGCATTTTGGATC
ACCCATTACCTCTATGTTGCCGTGTACATTCTTACAGTTATTCATGGCAGTTTCGCTCTGCTTCAAGAGCCTCGTTTCTACATCTACCTCATCCCACCTGGCCTGCTCTTCCTCCTGGACAAACTAATCAGCCTGAGTAGGAAGAAGGTGGAGATCCCGGTTATCAGAGCTGAGCTGCTG
CCATCAGGTGTGACACATCTGGAATTCAAGCGGCCACAGGGCTTTGTTTACCGTTCGGGCCAGTGGGTTCGCATAGCATGTCTGATGTTGGGCACGGATGAGTACCACCCATTCACTCTCACATCAGCTCCTCACGAAGAGACGTTGAGCCTGCACATCCGAGCTGTGGGGCCGTGGACC
AGCCAGCTCAGAGAGCTCTACACCGAGGAAAAC------CTGCTGGAGCTTGGAGCTTATCCAAAGCTGTACTTGGATGGACCTTTTGGTGAGGGCCATCAGGAGTGGATTGACTTTGAGGTGTCTGTTCTGGTGGGAGGAGGAATTGGAGTCACCCCATTCACTTCGATTCTCAAAGAC
CTGGTGTTCAAGTCCTCTGTCAGGTCCAAGATTTTGTGCAAAAAAGTTTACTTCATCTGGGTGACACGGACACAGCGTCAGTTTGAGTGGGTGTCAGACATCATCAGGGAGGTGGAAGAAATGGACACTCAGGATCTGGTGTCGGTCCACACTTATATCACTCAGGTGGCTGAAAAGTTC
GACCTGCGCACGACCATGCTGTACGTGTGTGAGCGCCATTTTCAAAAAGTGTGGAACCGCAGCCTCTTCACCGGCCTCAGGTCCGTCACCCACTTTGGCCGCCCGCCCTTCGTCTCCTTTTTTAGCTCCCTGCAGGAGGTTCATCCAGAGGTGGGTAAAATTGGAGTGTTCAGCTGTGGT
CCTCCAGGACTGACCAAAAATGTGGAGAAAGCTTGCCAGCAGATGAACAAGAGGGATCAGGCCCATTTCATGCATCACTATGAAAACTTC
>ENSTNIP00000016699_TNIG
------------------------------------------------------------------------------------------------------------------------------------------------------------------------------------
------------------------------------------------------------------------GAGGTGCCGCGCTTCGACGGCTGGTACAACAGCCTGGCCTCCCCCCGGCGAGGCGCTGCCGGCTCTTGGCTTGTGCGCCTCATGCCGGCGCACTACTGGGACGGGGTG
TACCAGCCTGTCCAGGAGCCGGTGAGGCCGAACCCACGCAGACTGAGCAGGCTGCTGGTCGGGGGACCCTCTGGTCTGCCCTCGACACGCAACCAGACTGTGCTCTCTCTGTTCTTTGGATATCACGTCACATTTGAAATGTTTGACTCAAGAACTCCCGGCTGTCCACCTGAATTCATG
AACATCCCAGTCCCCAAAGGCGACCCGGTGTTTGACCCCACTGCCACCGGGAAGATCCTGCTGCCCTTCCAGAGAGGCCCCTCGGACAAAGACTCTGGACAGAATCCTAGTAACCCCCGGACCCAGGTCAACTCTGCGACAGCGTGGATAGATGGCAGCTCCATCTACGGCCCCTCTGCA
TCCTGGTCCGACTCCCTCAGAAGCTTCTCTGGAGGACTTTTGGCGTCTGGCTCTGAGTGGAACATGCCGAGACAGGCGGAGGGTCGTACC---TTCATGTGGAGCGCTGCAGACCCCTGCACAGGA---GAACATGGACCTCAGGGCCTCTACGAGTTGGGAAATTCCTGGGCCAATGAG
AACATCTTCACGGCAGCAGAGGGGATTATCTGGTTTCGCTACCACAATTACCTGGCCTCCCGACTGCAGCAGGAACACCCAGCGTGGTCAGATGAGGAGCTGTTTCAAAACGCGAGGAAGATCGTTGTGGCCACATTTCAGAACATCGCTCTCTACGAATGGCTGCCTGCACATCTCGGA
GACAGAGAGCTTCCTCCTTATCCA------GGTTATCAGAAGTTTGTTGACCCGGGAATCTCCCCAGAGTTGGTGGCTGCTGCCATGAGATTTGGCATCACCATGGTCCCACCTGGTGTTTACATGAGAAACAAAACCTGCCATTTTCAGGAGGTCGTTAACTTAGATGGGAGCTCATCG
CCTGCACTGCGGCTCTGCAACAGCTTCTGGAGCCGTCGG---AGTCCAAATATGAAGACAAGCCAGGATTTAGACCACCTCCTCTTCGGCATGGCGTCCCAAATCGCAGAGAGAGAAGACAATATCGTTGTGGAGGACCTGAGAGACTTCATGTACGGACCACTGAGGTTCACCAGGACG
GATCTGGTGGCTGTGACCATCCAAAGAGGCCGAGACTTTGGCCTTCGAAGCTACACCGAAGTCCGAAACTCTCTGGATCTGCCTCCGGTTGGGTCGTTTGACGACCTGAACCCTGAACTCAGCAGCTCCGACCCGAAGTTGTTGCGCGACATTGCAGAACTTTATAATGGAGACATTTCA
AAACTGGAGCTCTTCCCCGGTGGGCTTCTGGAGTCCAGCGGCAGCCCGGGTCCAGTTTTCTCAGCCATCATCCTGGACCAGTTTGAGCGGATCAGAAACGGGGACCGTTTTTGGTTCGAGAACCGAGAAAACAGGTTGTTCACGGAGGAGGAGATCCAGAAGATCCGCCGGACGACCCTG
CATCACGTCCTTGTCGCAGTCACAAGTGCAGAAGCCACAGATCTGCAGAAGGATGTGTTTTTTTGGAAGGATGGCGACCCTTGTCCTCAACCGACACAGCTGAAGGAATCGATGCTCCACCCCTGCGCCAACGCCACTAAGCTGAGTTACTTTGAC---GAGAGCAAAGCTGGCTTCACA
GTTTTCATCCTGCTTTTATTCCTTTTTCCTGCCGTGAGTTTCCTGGTGGCCTACATGGTGGCGTACCACCGCAAGTACCGATACAGAAAGTTCCAG---AGGACAAGA---AAAGCTGGAGACAGAACAGCGGAA------CCAGCTGTGGGGGTTGCT---------------------
---GCATGTGAGTGGCAGGGCCACAAAAAACCTCTGCTCCCCGTCCGTGTGGAGGTCAGCAAGGGGAAG---GTGCAGGTCTCCGAATGCTCGGGGTCCCTCCTTCGCTGCTTCAACCTGGGCAGCCAGGACCACCTGGACGTGGTTCTCTCTGACAACCGTCAGCGCAGAGCCGCACTG
CTCAAAGGCTCCAAAGAATACGATCTGGTGCTTTTTTTTGACGACGAGGCCAGACGGGCGGCCGTGGTCGAGCATCTGCACCGGGGTTCGGCT------------GACGTC------------AGGGTGAAGGAGATGGCAGAGGAGGAGCTGCTGAAGGAGGCCTTGACCAGGGAGCAG
AGGGCTCAGGTTGTGGAAACCTTCATCCGACACGCTTTCTCCAAGGTGTTGGAAATAGACAAGTGTGATGCCGGGGACATGAGCGACGTCTCCCGGAAAAAAGCCAAAGAGGTTCTGCAGTGCGAGCTCACGGCCGGCGAGTTTGCCGACGCGCTGGGCCTCAAACCTGACTCCTTATTC
GTGGACTCCATGTTCACGCTCGCAGATAAGGACGGAAACGGTTACCTCTCCTTCCAAGAGTTCCTCGATGTCATCGTTATCTTTATGAAAGGATCCCCCGAGGAAAAATCCAGCCTCATGTTCTCCATGAACGACATCGGTGGAACTGGTTCCTTGAGTCAAGCAGAATTTGCCAGGATG
CTCAGGTCCTTCCTTGAAATCTCCAACTGCACACTGTCCAAGGCACAGGCAGAGGACGGCATCAGGGCCATGATGCAGGCAACCGGCTTTGAC---CGCAAGGAGAAAATCACCTGGAAGGACTTCCATTTCCTCCTGCAGGACCACGAGAAAGAGCTGCAGTTTGCTCAGCTTAATGTC
AAAGGTCACCCTAAAGCAGGGTGTGTTGCTGTGTGTGCAGGAATGGAGAAACGGGGACAG---------------AGGCGC------------------------------------------------------CTCAGTCGAGACCAA---------------------AGGGTGTCT
TTC---------------------ATCTGTCCTGCGAGCAGGTGGGGGCACTGGTTTTCCATCATTTTCAACTGCAATGACCATTTCAACACATCCTGTTCTATGTCGGCAGCTTCGGCC------------------------------------------------------------
------------------------AGACGG------AAG------TACACGAGATTCGCAGACAGAAAAAGTCAGTTCTTGCCAAACGTGTTTGTGGATCCCAAACGAGAGCAGTACATCAGGAGCCCGATCAGGCAGAAGATCCAGCAGTTCAAGCGTTTCGTCGAGAATTATCGGCGC
CACATCGTTTGCTTCATCGTCGTTTATGGAATTACGGCTGGCTTGTGCCTCGAACGGTGTTACTACTACGGTTTCCAGGCTGAGTCTACAGGCCTCCCTGAGACGTCGGTGGTGGGCGTGGCCTTCGCCCGCGGCTCCGCTGCTGCCATCTCCTTCCTGTTCCCCTACATGCTCCTCACC
GTGTGTCGCAACATCATCACGCTGTGCCGGGAGACCTTCCTCAACCGATACGTTCCATTTGACGCCGCCATCGATTTCCATCGCCTCATGGCCATGACCGCCATCGTGCTTGCAGTTGTCCATACATTGGCTCATGTTGTCAACATCTACATCTTCTCCATGAGCGACCTCAGTATCCTG
GCCTGCCTCTTCCCCAAAGTCTTCTTAAATAATGGGTCTGAACTTCCTATGAAGTGGTCCTGGTGGTTCTTTGAAACCGTCCCAGGGCTGACGGGCATCCTGCTTCTCTTCACGCTGGCCTTCATGTACGTTTTTGCCTCACGCTACTTCCGTCGCATTAGTTTTCGCGGATTTTGGCTC
ACGCATTGCCTCTACGTGCTCGTGTACGCTTTAACGGTGGTTCACGGCAGCTACGCCTTCATCCAAGAACCCCGCTTCCACATCTACCTGATACCGCCTGCGCTGCTCTTCTTGCTGGACAAGCTGATCAGCCTGAGCAGAAAGAAGCTGGAGATACCCGTGGTCCGGGCCGAGCTGCTT
CCTTCAGGCGTGACGCATCTGGAGATCAAGAGGCCGCAGGGCTTCGTGTACCGTTCAGGCCAGTGGGTCCGAATAGCATGTCTGGCGCTGGGCGCAGATGAGTACCACCCGTTCACGCTGACATCAGCCCCTCACGAAGGCACGCTGAGCCTGCACATCCGAGCGGTGGGGCCCTGGACG
AGCCGGCTGCGGGAGCTCTACACCCAGGACAGC------TTGCAGCAGCTCGGGGCGTTCCCAAAGTTGTACTTAGATGGTCCGTTTGGGGAGGGACATCAGGAGTGGGACGACTATGAAGTGTCCATTCTAGTGGGAGGAGGAATCGGAGTGACGCCGTTCACGTCCATCCTAAAAGAC
CTGGTCTTCAAGTCCTCCATGAAGTCCAGGATTAGGTGTAAGAAGGTTTACTTCATCTGGGTGACCCGAACACAGCGCCAGTTTGAGTGGGTGTCGGATGTCATCAGGGAGGTGGAGGAGATGGACACCCAGGAGCTCGTCTCGGTCCACACTTACATCACCCAGGTGGCGGAGAAGTTT
GATCTCCGCACCACCATGCTGTATGTGTGTGAGCGCCACTTTCAGAAGGTGTGGAACCGCAGCCTCTTCACCGGCCTCAGATCTGTCACCCACTTTGGACGACCGCCGTTTCTGTCCTTTTTCAACTCTCTGCAGGACGTTCACCCAAAGGTGGGTAAAATGGGCGTGTTCAGCTGCGGC
CCCCCAGGACTGACCAAGAACGTTGAGAAAGCTTGTCAGAGGATGAACAAGCGCGACCAGACTCACTTTATACACCACTATGAAAACTTT
>anchovy.2916_ANCH
------------------------------------------------------------------------------------------------------------------------------------------------------------------------------------
------------------------------------------------------------------------------------------------------------------------------------------------------------------------------------
------------------------------------------------------------------------------------------------------------------------------------------------------------------------------------
------------------------------------------------------------------------------------------------------------------------------------------------------------------------------------
------------------------------------------------------------------------------------------------------------------------------------------------------------------------------------
------------------------------------------------------------------------------------------------------------------------------------------------------------------------------------
------------------------------------------------------------------------------------------------------------------------------------------------------------------------------------
------------------------------------------------------------------------------------------------------------------------------------------------------------------------------------
------------------------------------------------------------------------------------------------------------------------------------------------------------------------------------
------------------------------------------------------------------------------------------------------------------------------------------------------------------------------------
------------------------------------------------------------------------------------------------------------------------------------------------------------------------------------
---------------------------CCTGTAGTAAGCCTGCTGGTAGCGGCAGGTGTAGCCTTCTTCCGTAGCTACAGGTTCAAGAAGCTCCAG---AAGCGCTCCAGGGCGGCCGTG------AAGGAAGACGGCAGACCCGCAGCAGGAGTTACA---------------------
---GCGTATGAGTGGCAGGGTGCTGGTGAGGAGAGCAGAGCAGTGTTGGTGGAGCTCAAAGAGAAGCTGCTTCTGGAGGTGCGTGACCCGACAGGTGTGTTGCTGCGTTCGCTGAGTCTCGGTGCCCAGAGCCATTTGACTGTACTCCTGTCCAGCGACCGCAAACAGAACACAATGCTT
CTCAAGGTGCCCAAGGAGTATGACCTGGTGTTGATGTTTGAGGGGGAGGCGCAGCGGGAAGAGTTTATTGTGCATCTGAAGGCCACCGTGGAGAAGATGGAGGGAGGAGAGGAGGAGCGTGTGAGTGTGAGGAGGTGCAGGGAGAAGGAGGTGCTGAAGGAGGCCGTCAGCAGGAGCCAG
AGGCAGCAGATAGTGGAGACCTTCATCAGACACGCCTTCGCACAGGTGCTGGATATAGAGAGGCGTGACGCTGGTAGCCTGGCAGGTGTGTCCAGTCGTAAGACACGTGAGGCTCTGCAGTGCGAGCTGTCGGGGGAGGAGTTTGCCTCTGCTCTGGGGCTAAAGCCCGACTCCCTGTTC
GTCCAATCAATGTTCACACTGGCCGACAAAGACGGCAACGGCTACCTGTCAATGCAAGAGTTCCTGGACGTCATTGCCATCTTCATGAAGGGCTCACCGGAGGAGAAGTCCCGGCTGCTCTTCAGCATGCACGACATCGACAGAGACGGCTGCCTGTCCAGAGAAGAGTTCTCCACTTTA
CTCAGGTCGTTCATTGAGATCTCCAGCAGCTGTCTGTCCAAGAGCCAGGCGCAGCAGGTGATCCAGGCCATGCTGCAGGCAGCCGGCTTCCATGACGACAAGGAGACCATCACCTGGGACGACTTCCACCTGCTGCTCAGGGACCACGAGGATGAGCTGCAGTTCGCCCAGCTCAACATC
CAA------------------------------------GGAATGGAAATGGAGGGGAAG---------------GATCGC------------------------------------------------------ATGAATCGTCAGCAC---------------------AGAGTGTCC
TTC---------------------ATCAGCCCG------------------------------------------------------------------------------CAGAGGAGCAGGTCA---------------CAA------------GCACATGCCCCCCAAAGTGGAGCA
GCCGGTGATGGGGTGGAACTCCGCAAAAGGCAGCTGAAGAAGTCAGACCCAGGC------------------------TCTGGCCGTCTCTACGTGAATCCCCAGCCGGAGCGCTACCGTGGGGGGCGTGTGCGCCAGCACGTGCAGCAGTTCAAGCGGCTGGTGGAGAACTACCGGCGC
CACATCGTCTGCTTTTGCATCATCTTCGGCATCACGGCTGGTGTGGCACTCGAGAGATGCTGGTACTACAGCCTGCAGGCGGTGTCGTCGGGCGTGCCCGAGGTGTCGGCGGTGGGTGTGGTGGTGTCGCGCGGCTCTGCGGCCGCCATCTCCTTCCTCTTTCCCTACATGCTGCTGACC
GTGTGCCGCAACCTCATCACACGCTGCCGCGAGACCTTCCTCAACCGCTACGTGCCCTTCGACGCCGCCATCGACTTCCACCGCGTCATGGCCATGACCGCCATCGTCCTCACAGTGGTCCACAGTCTGGGTCATGTGGTGAACCTGTATGCTCTGGCGGTGAGCGAGCTCAGCATCCTG
GCCTGCCTCTTCCCTGCAGTGCTCTCCAACAACGGCTCTGAGATGCCGCTCCCGTGGACATTCTGGTTCTTCCAGACAATTCCAGGCGTGACTGGTCTGCTGCTGCTGCTGGTGTTGTCCTTCATCTATGTCTTCGCCTCGCGCTACTTCAGACGCGTCAGCTTCAGAGCCTTCTGGCTT
ACACACTACCTCTACAGCACCGTATACATACTGACGGTGATCCACGGGAGCTTCGGTCTGCTGCAGCAGCCGCGTTTCTTCATCTACCTGATCCCCCCCGGCCTCCTCTTCCTCCTGGACAAACTCATCAGCCTCAGCCGCAAGAAGGTGGAGATACCTGTACTGCGTGCAGAGCTGCTG
CCCTCAGGTGTGACGTACCTGGAGTTCAAGCGCCCGGTGGGCTTCGCGTACCGCTCGGGCCAGTGGGTGCGTGTGGCGTGTCTGGCGCTGGGCTCGGACGAGTACCACCCCTTCACGCTGACCTCCGCCCCCCACCAGGAGACCCTCAGCCTGCACATCCGCGCAGTGGGGCCCTGGACC
AGCCAGCTGCGAGACTGCTACCACCCCGACAGGACTGGACACCACGCG---GGGGGGCTGCCTAAACTGTACCTGGACGGTCCCTTTGGGGAGGGCCATCAGGAGTGGACTGATTTTGAGGTGTCGGTGCTGGTGGGGGCTGGCATCGGGGTCACCCCCTTTGCCTCCATCCTCAAGGAC
CTCGTCTTCAAGTCCTCTGTCAAGTCCAAGGTCCAGTGCAAAAAGATCTACTTTATCTGGGTGACGCGCACCCAGAGGCAGTTTGAGTGGGTGTCGGACATCATCCGGGAGGTGGAGGAGGCCGACGCGCAGGACCTGGTGTCCGTCCACATCTACATCACTCAGCTGGCACACAAGTTC
GACCTCCGCACCACCATGCTGTATGTGTGTGAGCGCCACTTTCAGAAGGTGTGGAACAGGAGTGTGTTCACTGGCCTGCGCTCCGTCACACACTTTGGCCGGCCTCCCTTCTCAGCCTTCTTCAGCTCCCTGCAGGAGGTGCACCCTGAAGTGAAGAAGATCGGGGTGTTCAGCTGTGGC
CCGCCGGGTCTCACTAAGAATGTGGAGAAGGCCTGCCAGCAGATGAACAAGCGGGACCAGGCCCACTTCATGCACCACTACGAGAACTTC
>ENSTRUP00000022795_TRUB
TTACAGCACAGGTGGGCCGTGAGAGCTTGTCTGAACTCCGCGTTATGTCCCGCAGGCTCCCGCTGCGAGGTGACCTGG------------------------------------------------------------------------------------------------------
------------------------------------------------------------------------GAGGTCCCGCGCTTCGACGGCTGGTACAACAGTTTGGCCTCTGCCCGGAGGGGAGCTGCAGGCGCTCACCTCGTGCGGCTCACGCCCGCGCGCTACTGGGACGGGGTG
TACCTGCCCGTCCAGGAGCCGCTGATGCCGAACCCGCGCAGACTGAGCAGCCTGCTGGCGGGGGGGCCCTCTGGTCTGGCCTCAACACGCAACCAGACCGTGCTCTCTCTGTTCTTTGGTTATCACATCACATTTGAAATGTTTGACTCAAGAACTCCCGGGTGTCCACCTGAATTCATG
AACATCCCAGTCCCCAAAGGGGACCCGGTGTTTGACCCCACCGCCACCGGGAAGGTCCTGCTGCCCTTCCAGAGGGGACCCTCGGACAGAGATTCTGGGCAGAATCCCAGTAACCCCCGGTCCCAGGTCAACTCTGTGACAGCATGGCTGGACGGCAGTTCCATCTACGGTCCCTCTGCG
TCCTGGTCTGACTCCCTCAGAAGCTTCTCTGGGGGACTTTTGGCCTCGGGCTCTGAGTGGAACATGCCGAGACAGGCGGAGGGACGCACC---TTCATGTGGAGCGCTGCAGACCCCTGTACAGGA---GAACATGGCCCTCAGGGCCTGTATGAGTTGGGAAACGCCTGGGCCAATGAG
AACACCTTCACGGCAGCAGAGGGGATTATCTGGTTTCGCTACCACAATTACGTGGCCTCCGAACTGCACCGGGAACACCCGGGGTGGTCGGACGAAGAGCTGTTTCAAAAGGCGAGGAGGACCGTTGTGGCCACATTTCAGAACATTGCCGTCTACGAATGGCTGCCCGCACATCTGGGA
GACAAAGAGCTTCCTCCTTATCCAGTA---GGTTATCAGAAATTTGTTGACCCTGGGATCTCCCCAGAGTTTGTAGCCGCCGCCATAAGATTTGGCATCACCATGGTCCCACCTGGTGTTTACATGAGGAACAAAACCTGCCATTTCCGGGAGGTCGCTAACGCCGATGGGAGCTCGTCG
CCTGCTCTGCGGCTCTGCAACAGCTTCTGGAGCCGTCAG---AGCCGCAATATGAAGACAAGCCACGATTTAGATGATCTGATCTTCGGCATGGCTTCCCAAATTGCAGAGAGAGAAGACAATATTGTTGTGGAGGACCTGAGAGACTTCATGTATGGACCACTGAGGTTCACCAGGACG
GATCTGGTGGCCGTGACCGTCCAAAGAGGACGTGACTTTGGCTTCCGGAGCTACGCAGACGTCAGAAACGCTCTGGATCTGCCTCCGGTGGAGACCTTTGAGGATCTGAACCCGGAGCTCAGCAGCTCCAACCCAAAGTTGTTACGCGACGTTGCAGACCTTTATAGCGGTGACATCTCA
AAACTGGAGCTCTTCCCCGGCGGACTTCTGGAGTCTCTCAGCGGCCCGGGTCCGGTCTTTTCAGCCATCATCCTGGACCAGTTTGAGCGGATCAGGAACGGGGACCGTTTTTGGTTCGAGAACAGGCAGAACGGGTTGTTCACGGAGGAGGAGATTCAGAAGATCCGCAGGACGACCTTC
CATCGCGTCCTTGTCAAGGTCACGAGTGCAGGAGCCGCAGATCTGCAGGAGGACGTGTTCTTCTGGAAGGATGGTGACCCTTGTCCCCAGCCGACGCAGCTGAAGGAATCGATGCTCCATCCCTGCACCAACGCCACCAAACTGAGTTACTTTGAT---GGGAGCAAAGCTGGATTCACC
GTTTTCATCCTGGTTTTATTCCTCTTTCCTGCGGTTAGTTTCTCGGTGGCCTACATGGTGGCGTACCAACGTAAATACAGATACAGGAAGTTCCAG---AGGAGAAGA---AAAGCTGGAGGCAGAGCAGAGGAA------CCAGTTGTGGGGACCACT---------------------
---GCGTGTGAGTGGCAGGGCCATCAAAAACCTCTGCTCCCTGTCACCGTGGAGGTCAGCGAGGAGAAGAGGGTGCAGGTCTGTGATCGCTCGGGGGCCGTCCTTCGCTGCTTCGACCTGGGCGTCCAGGACCACCTGGAGGTGGTTCTGTCCAACAACCGCCACCGCAAAGCCGCGCTG
CTCAAAGGCTCCAAAGAACGCCATCTGGTGAGA---------CACGAGGCCAGACGTGCGGCGTTTGTCCAGCTTTTGCACCAGTGTTCGTCT------------GACGTT------------GGGGTGAAAGAGATGCGAGAGGAGGAACTGCTGCAGGAGGCGCTGACCAGAGAGCAG
AGGGCTCAGATAGTGGAAACTTTCATCCGACACGCTTTCTCCAAGGTGTTGGAAATAGACAAGTGTGACGCCGGAGACATGAGCGGCGTCTCCCGGAAAAAAGCCAAAGAGGTTCTGCAGTGTGAGCTCACGGCCGCAGAGTTTGCTGATGCGCTGGGCCTCAAAGCCGATTCTTTATTC
GTGGACTCCATGTTCACACTGGCAGACAAGGACGGGAACGGCTCCCTCTCCTTCCAGGAGTTCCTGGATGTCATTGTTATCTTTATGAAAGGATCCTCTGAAGAAAAATCCAGCCTCATGTTCTCCATGAATGACATTGGTGGAACTGGTTCCTTAAGTAAAGGGGAATTTGCCAGGATG
CTCAGGTCTTTCATTGAAATCTCCAACTGCACGCTGTCTAAGAAGCAGGCCGAGGACGCCATCGGGGCCATGATGACGGCCGCCGGCTTCGAC---CACAAGGAGAAAATCACATGGGAGGACTTCCATTTCCTCCTGCGGGACCACGAGAAAGAGCTGCAGTTTGCTCACCTTAATGTC
AAAGGT------------TCCACCGTCGATCTCTGTAGGGGAATGGAGAAACAGGGAGGG---------------AAGCGT------------------------------------------------------CTCAGTCGAGACCAA---------------------AGGGTGTCC
TTC---------------------ATCTGTCCGGGGAGCAGGTTC---------------------------------------------ACCACCACGACTATTTCAGCACTTACGTCCTCCTCTGTCTGCAGCGGCGGCCCG------------TCG---------------------
------GAGGGACGAGAGATTCGCAGACGG------AAA------ACTGTTCGA------------------------AGGCCAAACGTGTACGTGGACCCCAGACGAGAGCGCTACATAAGGAGCCCGGTGCGACAGAAGATCCAGCACTTCAAACGTTTCGTGGAGAATTACCGCCGC
CACATCGTTTGCTCCGCCCTCGTCTATGGGATGGCGGCCGGCTTGTGCCTGGAACGGTGTTACTACTACGGGTTCCAGGCCGAATCGACGGGCCTCCCGGAAACGTCGGTGGTGGGCGTCGCCCTCGCCCGCGGCTCGGCCGCCGCCGTCTCCTTCCTGTTTCCCTACATGCTCCTCACC
GTGTGTCGCAACCTCATCACGCTGTGCCGGGAGACCTTCCTCAACCGATACATTCCGTTTGACGCCGCCATCGATTTCCATCGCTTCATGGCCATGGCTGCCATCGTCCTCTCAGTCGTCCACACGTTGGCCCACGTCGTCAACATCTACATCTTCTCCTTGAGCGACCTCAGCATCCTG
TCTTGCCTCTTCCCCAAAGTCTTTAGAAATAACGGGTCTGAACGTCCCATGAAGTGGTCGTGGTGGTTCTTCCAAACCGTCCCAGGGCTGACAGGCATCCTGCTGCTCTTTACGCTGGCGTTCATGTACGTTTTCGCCTCACGCTATTTCCGCCGCATCAGTTTCCGTGGATTCTGGTTC
ACGCATTGCCTCTACGTGGTCGTGTACGCGCTCACGGTCATCCACGGCAGCTACGCCCTGATCCAAGAGCCACGCTTCCACATCTACTTGATCCCGCCTGCGTTGCTCTTCCTGTTGGACAAGCTGATCAGCCTGAGCAGGAAGAAGCTGGAGATACCAGTGGTCCGAGCTGAGCTTCTG
CCTTCCGGTGTGACGCATCTGGAGTTCAAGAGGCCGCAGGGCTTCGTGTACCGTTCAGGCCAGTGGGTCCGAATAGCATGTCTGACGTTGGGCGCTGACGAGTACCACCCGTTCACGCTGACGTCAGCTCCTCACGAAGACACCTTGAGCCTGCACATCCGAGCGGTGGGGCCCTGGACG
AGCCAGCTGCGGGAGCTCTACGCCGAGGAAAGC------GTGCTGGAGCTCGGGGCCTATCCGAAGTTGTACTTGGATGGCCCGTTTGGCGAGGGACATCAGGAGTGGGACGACTACGAAGTGTCCGTTCTGGTCGGAGGAGGAATCGGAGTGACGCCGTTCGCCTCCATCTTAAAAGAC
CTGGTCTTCAAGTCCTCCGCCAAGTCCAAGATTAGGTGTAAGAAGGTTTACTTCATCTGGGTGACGCGAACACAGCATCAGTTCGAGTGGGTGTCGGACATCGTCAGGGAGGTGGAGGAGATGGACACCCAGCAGCTCGTCTCGGTCCACACTTACATCACTCAGGTGGCGGAGAAGTTT
GACCTGCGCACCACCATGCTGTATGTGTGTGAGCGGCGCTTCCAGAAGGTGTGGAACCGCAGCCTCTTCACCGGCCTCCGATCGGTCACCCACTTTGGCCGACCGCCGTTTCTGTCCTTCTTCAACTCTCTGCAGGACGTCCACCCAGAGGTGGGGAAAATCGGTGTGTTCAGCTGCGGA
CCGCCAGGACTGACCAAGAACGTTGAGAAAGCTTGTCAGAGGATGAACAAGAGGGACCAGGCTCATTTTATACACCACTATGAAAACTTT
>ENSDARP00000085160_DRER
---------------------------------------------------------------------------------------------------------------------------------------------------------------------ATGGGTTCATTTGAG
CTACTTTTGAGGACTTTTTTGGCAATGTTTATTCTCTGTCAAGCTGTTGGAGCTTATTCTGCCATTACCTGGGAAGTTCAAAGGTACGATGGCTGGTACAATAATTTGGCCGATCACGATCGAGGGGCTGCAGATGCATCTCTGGTCCGTCTGTATCCAGCGCAGTACATGGATGGGGTT
TATCTGGCCAGACAGGAGCCACACCTGCCCAACCCTCGGAGGATCAGCACCACAGCCATGAGCGGTCAATCCGGTCTGCTGTCCCACAAGAACAGAAGCGTTCTCTCCGTGGCCTTTGGTTATCATGTGTGGTCTGAGATCTCCGAATCCCGCAGGGCCGGTTGTCCACCAGAGTTCATG
CACATTAAAGTCCAAAAAGACGATCCTGTTTTTGTCTCCAACTCTTCACAGCCAGTGCTGCTTCAGTTCCAGAGGGCAGACTGGGACACGAGCACGGGCAAAAGCCCCAACAATCCCCGGACACAGGTGAATCACGTGACGGCGTGGATCGACGGCAGCTCCATCTATGGATCCTCCAGC
TCCTGGAGTGATGCCCTGAGAGAGTTTTCTGGAGGACGTTTGTCTTCAAGCTCCTCTCGGGACATGCCGAGGCGGAGCAGCAATGGGTAC---CTGATGTGGAGCTCACCAGACCCCAGCAGTGGCCCTGACTCTGGCTCTCAGGAGCTTTATGAGTTCGGGAATGCCTGGGCCAATGAG
AACATCTTTTCAGTCACCGAGGGAATTATTTGGTTTCGTTACCACAATTACCTGGCCTCCAAACTGCACAAGGAACATCCCTCTTGGTCAGACGAAGAGCTTTTCCAGCACGCTCGAAAGAGGGTCATTGCCACATTTCAGAACATCGCATTTTATGAATGGCTGCCTGCCTTTTTGGGA
---ACACATGTGACTTCATATCCA------GGTTATCAGAAGTATGTTGATCCAGGGATCTCAGTGGAGTTTGAAGCCGCTGCTGTGAGGTTTGGACTGACTCTTGCGCCCCCTGGTGTATATAAAAGGAACAGGACGTGTCACTACAGAAGTGTTGTGAACGATGATGCCAGTAAATCT
CCAGGCCTGCGTTTATGCAACACCTTCTGGAACCGAAAT---AATCCACACCTGCAGTCCAGTCTGGATGTGGATGAGTTAATAATGGGCATGGCTTCCCAGATCGCTGAGCGAGAGGACAACATCATTGTTGAAGATTTGAGAGACTACATGTACGGTCCCCTGCGGTTCTCGCGCTCT
GATGCAGTGGCGTTGACCATCCAGAGGGGGCGTGATTTTGGGCTGCCCAGCTATAATCAGATCAGAGAGGCCCTCAGCATGGCGCCGGTCAACAGCTTTGAGGATATCAACCCTAAACTGAAGGACACA------AAGTTGTTAAAGGAGCTGGCGGACCTGTATGAGAATGATATCTCC
AGACTGGAGCTGTTTGTTGGTGGCCTGCTAGAAACGCAGGAAGGTCCTGGTCCAGTGTTTTCCACCATCATCCTGGACCAGTTTGAGCGGATAAGAAATGCGGATCGCTTCTGGTTTGAAAACAAGCAAAATGGATTGTTCACGGAAGAGGAGATCAAAGCCATACGTAACACCACATTT
CACGATGTCCTTCTGCACGTCACCAGCGCAGAAAAGGGAGACATCCAAAGAAGTGTTTTCTTCTGGAAGAATGGTGATCCTTGCCCTCAGCCTCAGCCAATCAGAGCCTCTGATCTTCAGCCCTGCACAAAAGCTTTCTCTATGAGTTACTTCGACGACAGCAGCAAAGTTGGCTTTGGT
GTAACTGTAGTGGTGCTCTTCCTGTTTCCTGTTGTAAGCTACATCGTAGCATCTGCAGTTGCTCAAGTTCGGACAGCCAGATTCAAGCGATTCCAGCAGAAGCGCAGTGGATCCACCAAA------CACAAGGAA------CCTGCTCACGGAACCACT---------------------
---GCCAGTGAGTGGTTGGGTCACAATACAGCACCTCGACAAGTTACTCTTGCGTTCAGTGAGAAGAAAGTTTTCCAGACCTTCGATGAGAACGGCTCCCCTCTCAGCTCTCACAGCCTGGGCAATCAAGACCACCTGAACGTGATCGTATCCAATGACCATCAGCACCGCGCTCTGCTC
CTGAAGATCCCCAAAGAGTACGATCTGGTTTTGTTCTTTGAGGACGGTGTCCAGAGGTCCGAGTTCCTGAGTCTGCTGCGCTCTGAGCTGGAG------------GGCAGAATTCAGAGTTTGACTGTGATGGAAAAGAGTGAAAAAGAGATGCTCTGTGATGCTGTGACCAGAGAACAG
AGGGGGAAGATCGTGGAGACCTTCTTCAAGCATGCTTTTTCAAAGGTTTTGGACATTGATAAAAGTGATGCAGGAGACCTG------------AGCAGCAGAACCAGAGAAGCTCTGCAGTGTGAGCTGACCCGAGCTGAGTTTGCCAGTGTGCTCGGGCTAAAGTCTGACTCGCTCTTT
GTGGAGTCCATGTTCACACTGGCTGACAAAGACGGTAACGGATACCTTTCCTTTCAGGAGTTCCTGGATGTCATTGTCATTTTCATGACAGGTACTTCTGAGGAGAAATCTAAGCTTCTGTTTTCAACGCATGACATTAAAGGAGACGGCTTCTTGTCCAAGGAAGAGTTCACTTCTTTA
CTGAGGTCTTTCATTGATATCTCTGGTGCT---CTGTCGAAGAGTCAGGCTGACGATGGAATCGCCGCTATGCTTCAGACGGCTGGTCTTTAC---AACAAAGATCGCTTCTCCTGGGAGGACTTTCACTTTCTGCTGCGGGACCATTCA---------------GCTCAGCTCAATATT
AAA------------------------------------GGCATGGAAGTACTTGGTAAG---------------AAAAAA------------------------------------------------------CTAGGCAGACAGCAC---------------------AAGGTATCT
TTC---------------------ATCAGGAAA------------------------------------------------------------------------------AACAGCAGTTCTTCA---------------TCAGTGGAGGAGCTTACTCACACACCCGAG---------
GAGGAGCACGGACAGGAACTTCGTCAAAGGCAGACCAAGAAAGCTGGACAAAGC------------------------CAAGCCAAGCTGTACGTCAGGCCTCAGAGAGAGCGATTCAACAGAAACCCAGTGCAGCAGTGCGTGCAGCAGTTCAAACGCTTCATAGAAAACTACAGAAGA
CACATCATCTGCACAGTGGTCATCTACGCCATCTCCGCCGGCCTCGCTTTGGAAAGATGCATCTATTATGGTTTACAGGCTCACTCCAGTGGCATCCCAGAGACCTCTATGGTGGGTGTGTTGGTGTCTCGTGGCTCAGCGGCCGCCATTTCGTTCCTGTTCCCCTACATGCTGCTGACT
GTGTGCCGAAACCTGATCACCATGTGCAGAGAGACGTTTCTCAACAGATACATCCCATTCGACGCTGCTATCGACCTGCACCGCCAGATGGCCGCGACTGCACTCATTCTCTCAGTTGTTCACAGTTTGGGTCATTTGGTCAACGTCTACATTTTCTGCATCAGTGACCTCAGCATTCTC
GCCTGCCTGTTTCCTAAAGTGTTCTCCAACAATGGGTCTGAGCTTCCAATGAAATGGACCTTCTGGTTTTTTAAGACAGTTCCTGGCATCACTGGGGTCATTTTGCTGTTGATTTTTGCTTTTATGTACGTCTTCGCCTCGCACTATTTCAGACGGATCAGCTTTAGAGGATTCTGGATC
ACACACCACCTTTATGTGCTCATCTACGTGCTGACGGTAGTCCACGGCAGTTATGGTCTCCTCCAGCAGCCGCGTTTCCACATCTACCTGATCCCACCCGGCCTGCTCTTCCTCCTGGACAAACTCATCAGCCTGAGCCGGAAGAAGGTGGAGATCCCAGTGCTGAAAGCAGAGCTGCTG
CCCTCAGACGTGACGATGCTGGAGTTCAAGCGTCCGCAGGGTTTCGTGTACCGCTCGGGACAGTGGGTGCGGATTGCCTGCCTGACACTGGGCACAGACGAGTACCACCCGTTCACCCTGACCTCTGCACCACATGAGGAGACCCTCAGCCTGCACATCCGAGCTGCGGGACCCTGGACC
AGCAAACTGAGGGAGGCCTACAGCCCCGAGAAA------CACCAGGAGCTCGGAGGACTCCCAAAGCTGTATCTGGACGGCCCGTTTGGAGAAGGTCATCAGGAGTGGACAGATTTCGAGGTGTCGGTGCTGGTCGGTGCTGGGATCGGAGTCACACCCTTCGCCTCCATCTTGAAAGAC
CTGGTGTTCAAATCCTCTGTCAAGTTCAAGTTCCACTGCAAAAAGGTGTATTTTCTGTGGGTGACGCGGACGCAGCGTCAGTTCGAGTGGCTTTCGGACATCATCCGGGAGGTGGAGGACATGGACATGCAGGATCTGGTGTCGGTGCACATCTACATCACACAGCTGCCCGAGAAGTTT
GATCTGCGCACCACCATGCTGTATGTGTGTGAGCGTCACTTCCAGAAGGTGTGGAACAGGAGTTTGTTCACCGGCCTGCGCTCGGTCACACACTTCGGTCGGCCGCCATTTTTGGCATTTCTCAGCTCATTACAGGAAGTTCATCCAGAGGTGGAGAAGGTCGGTGTGTTCAGCTGCGGT
CCTCCTGGGTTGACCAAAAACGTGGAAAAGGCCTGCCAACAAATGAACAAACGCGACCAGACGCACTTCGTTCACCATTATGAGAACTTC
>ENSGACP00000008196_GACU
------------------------------------------------------------------------------------------------------------------------------------------------------------------------------------
------------------------------------------------------------------ACCTGGGAGGTTCCTCGCTTCGACGGCTGGTACAACAGTTTGGGATACCCCCGACGCGGGGCTGTGGGTTCTCGCCTGGTCCGCCTCGTGCCCGCGCATTACTGGGACGGAGTC
TACCAACCCGTCCAGGAGCCG------CCAAACCCGCGCAGACTGAGCAGCGTGCTGGCCGGGGGCCCCTCCGGTTTGCCCTCCACGCGCAACCAGACCGTGCTCTCTCTGTTCTTTGGTTATCATGTTTCCTTTGAAATTCTCAACTCAAGAAGTCCTGGGTGTCCACCTGAGTTCATG
AACATCCCAGTACCAAAAGGGGACCCTGTCTTTGACTTCGGTGCCACTGGAAAAGTCCTTCTGCCCTTCCAGAGAGGACCGTGGGACAAATACTCCGGCCAGAGCCCCAGTAATCCTCGCACGCCGGTCAACCAGGTGACAACGTGGATAGATGGCAGCTCCATCTATGGCCCCTCTACG
TCCTGGTCTGACTACCTGAGAAGCTTCTCTGGAGGGCTCTTGAATTCGAGCCCTGCGGGGAACATGCCAAATCTGTCAACTGGACGCGGT---CTCATGTGGAGCGCTGCTGACCCCTCTACAGGA---CAACATGGACCTGATGGGCTTTATGAGTTGGGAAATGCCTGGGCCAATGAG
AACACGTTCACAGCAGCAGAGGGTATTATCTGGTTTCGCTACCACAATTATTTAGCTTCCAAACTGCAGAAGGAAAACCCTGAGTGGTCAGACGAAAAGCTCTTTCAAAGCACCAGGAAGACCGTTGTTGCCACATTTCAGAATATTGCTCTCTACGAGTGGCTGCCTGGATATCTTGGA
GACAAAAAGCTCCCTCCTTACCCA------GGTTACCAGAAGTTTGTGGATCCAGGGGTCTCTCCTGAGTTTCAGGCCGCCGCCATCCGGTTTGGCATCACTATGGCCCCACCTGGTGTTTACATGAGGAACAAAACATGCCATTTTAGAAAGCTTGTCAACACTGATGGCAGCTCATCG
CCAGCAATGCGCCTTTGTAACAGCTTTTGGAAACGCCAGAAAGACGATGATAAGACAACAAGCCAGGACATAGATGACCTCCTCATGGGCATGGCTTCGCAGATTGCAGAGAGAGAAGACAATGTTGTTGTGGAGGACCTAAGAGACTTCATGTACGGACCCATGAGGTTCAGCCGGACG
GATGTGGTGGCCCTCACCATCCAAAGAGGAAGAGACTTCGGCTTACGTAGTTACAACGAGGTCAGAAAAGCTCTGAATCTGCCTCCTGTCGAGACATTCGAAGATATAAATCACAAGCTCAACAGCACCAACCCGCAGTTACTCAACGATATTGCAGAACTGTACAGCAGAGACATCTCA
AAGCTGGAGCTCTTCACTGGAGGGCTGCTGGAGTCTCTGGATGGTCCTGGTCCAGTTTTCTCTGCCATAATCTTGGACCAGTTTGAACGAATCAGAAACGGAGACCGCTTCTGGTTCGAGAACAAACAGAATGGTCTGTTCTCAGATGCGGAGATCGGGAACATCCACAATGTGACCTAC
CATGACGTTCTTGTCGCGGTCACAAGTGCGGAAAAAAACGACATACAAAATAATGTGTTCTTCTGGAAGGATGGCGACCCTTGTCCTCAGCCCACGCAACTGAACGCATCGATGCTCCCTCCCTGCACCAACGCCACCAGGCTAAACTACTTTGAC---GGGAGCCAAGCTGGCTTTGGG
ATAGTCATCGTTGTTTTGTTCCTCTTTCCGGTTGTTAGTTTTCTGGTTGCCTACATGGTCGCGTATCTCCGCAAATACCGGTACAGGAAGTTCCAG---AGAAAAAGA---AAAGCTGTGGACAGAACAGAGGAG------CCGGCTGTGGAAATTACA---------------------
---GCCCACGAATGGCAGGGCCACAGGAAACCTCTGCAACCCGTCAGCGTGGAGCTCGATGAGAAGAGGAGACTGCAGGTCTTTGACCGGTCCGGGTCGGCCCACCGCTCCCTCAATCTGCGCGACCAGGACCACCTGGACATCCTTCTCTCCAGCGACCGGCAGCAGAAAGCTCTGCTG
CTCAAAGTATCAAAAGAGTACGACCTGGTGCTGTTTTTTGATGACGAGAGCAAACGCGCAGCGTTTGTCAAGTACCTGCGCCCGGGGGTGACG------------GATCCCGCTCAGGAGATTAGAGTGGTGGAGATGAGAGAGAGGGAGCTGCTGAAGGAGGCTTTAACCAAAGAGCAG
AGGGCTCAGATTGTGGAAACTTTCATTCGACACGCTTTCTCTAAGGTCTTGGAAATTGAGAAGAGTGACGCTGGAGACATGAGGGGCGTTTCCCACAAGAAGGCCAGAGAGGTTCTCGAATGCGAGCTGGCAGCGTCTGAGTTCGCCGATGCTTTAGGCCTCAAGCGCGACTCCCTATTT
GTTGACTCCATGTTCACACTCGCCGATAAAGATGGGAACGGTTACCTCTCCTTCCAAGAGTTTCTCGATGTGATGGTTATCTTTATGAAAGGGTCTCCTGAGGAGAAATCTAAGCTCATGTTCTCCATGAACGACATCGATGGAACTGGTTTCTTATCAAAGGAGGAATTTGCCCGGATG
CTCAGGTCTTTTATTGAAATCTCCAATGGGGCTCTGTCTAAGAGCCAGGCAGAGGACGGCATCGAGGCCATGATGCTGGCAGCGGGCTTTGAT---GAAAAGGAGAACATCACATGGGAGGACTTCCATTTCCTCCTGCGGGACCACGAAAAAGAGCTGCAGTTTGCCCAACTCAATGTC
AAA------------------------------------GGTTGGATAAAGTCTTACGTA---------------AGAAGGGATGGAGAATCGGGGGAAGAAGCGGATGAGCCGAGACCAGAGAGTGTCCTTCATCTGTCCAGGAAACAG---------------------AACCACGGC
TTCTGCTCACCGCCGTTAAAAACAATGTGTCCG------------------------------------------------------------------------------CTCAGC------------------------AAG------------GCG---------------------
------GATGGACAGGAGATACGCAGACGG------AAAAAGTTGGGTGTCAAC------------------------ACTCCAAATGTCTATGTGAAGCCCAAGCGTGAGCAGTACATAAGAAACCCAATCCAACAAAAGATCCAGCAATTCAAACGCTTCATTGAGAATTATCGCCGC
CACATCGTGGTTTTCGTCGCCGTGTACGGCATCACAGCTGGCGTGGCGCTTGAAAGATGTTACTACTACGGTTTGCAGGCCGATTCGACGGGTTTACCTCAGACTTCGATGGTGGGCATCATCGTTTCCCGTGGCTCGGCTGCCGCCATCTCCTTCCTGTTTCCCTACATGCTTCTCACC
GTGTGCCGCAACCTCATCACATTTTGCCGAGAGACATTCCTGAATCGCTACATCCCCTTCGACGCGGCCATTGATTTCCATCGCTTCATGGCAATGACCGCCGTGCTTCTTGCAGTTGTTCATAGTTTGGGCCATGTGTGCAACGTCTACGTCTTCTCGGTCAGCAACCTCAGCATCCTG
TCTTGTCTGTTCCCCAAAGTATTTTTGGACAACGGGTCTGAACTTCCCCTGAAGTGGTCATGGTGGTTCTTTGAAACTGTTCCAGGAATGACTGGCGTATTGCTTCTTCTCACTTTGGCAATCATGTATGTTTTTGCCTCACACTTTTTCCGTCGCATCAGCTTTCGTGGATTTTGGATC
ACACATTACCTCTACACCGTTGTGTACATTCTAACTGTTATTCACGGCAGTTTTGCCATGCTCCAAGAGCCCCGTTTCTACATATACTTAATTCCACCTGCACTGCTCTTCCTGCTGGACAAACTCATCAGCTTGAGCAGGAAGAAGGTGGAGATCCCCGTGCTCAGAGTTGAGCTGCTA
CCTTCAGGTGTGACACATCTGGAGTTTAAGCGACCGCAGGGCTTTGTGTATCGTTCAGGCCAGTGGGTTCGTGTTGCATGCCTGATGTTGGGCACAGACGAGTACCACCCATTTACACTGACGTCAGCCCCGCACGAAGAGACGCTGAGCCTGCACATCAGGGCCGTGGGGCCCTGGACC
AGCCAGCTCCGAGACCTCTACACCGATGAAAGT------CTGCTCGAACTTGGAGACTATCCAAAGCTGTACTTGGATGGCCCGTTCGGAGAGGGCCATCAGGAATGGATTGACTTTGAGGTGTCTGTTCTGGTGGGAGGAGGAATTGGAGTCACCCCATTCACCTCCATCCTAAAAGAC
CTGGTGTACAAGTCCTCCACCAAGTCCAAGATTCTGTGTAAAAAGGTTTACTTCATCTGGGTGACAAGAACACAGCGTCAGTTTGAGTGGGTGTCAGACATCATCAGGGAGGTGGAGGAGATGGACACCAAGGAGCTGATATCAGTCCACACCTACATCACGCAGGTGGCCGAAAAGTTC
GACCTCCGCACCACCATGCTGTATGTGTGTGAGCGCCACTTTCAGAAGGTGTGGAGCCGAAGCCTCTTCACCGGCCTGCGCTCCGTCACTCACTTCGGCCGGCCGCCGCTGGCGTCCTTCCTCAACTCACTGCAGGAGGTTCACCCCCAGGTGGGTAAATTCGGTGTATTCAGCTGCGGG
CCACCCGGACTGACCAAAAACGTGGAGAAAGCTTGCCAGCAGATGAACAAGATGGATCAGGCCCAATTCCTCCATCACTATGAGAACTTC
>ENSXMAP00000006553_XMAC
------------------------------------------------------------------------------------------------------------------------------------------------------------------CTA---------------
------------------------------------------------------------------AGCTGGGAGGTGCCTCGCTTTGACGGCTGGTACAACAGTTTGGCGCATCCGGAGCGCGGAGCCGTCGGTGCTCATCTAGTGCGCCTCGTGCCCGCGCGCTACTGGGATGGAGTC
TACCAACCTGTGCACGAGCCGGTGCAGCCGAACGCACGCGGGCTGAGCAGGTTGTTGTCCGGGGGAGCTTCCGGTTTGTCGTCGGCACGGAACCGGACCGTGCTGTCTCTGTTCTTCGGTTACCATGTTGCCTTTGAAATTTTCGATGTAAGAACTCCTGGTTGTCCGCCTCAGTTCATG
AACATCAAAGTCCCTAAAGGGGATCCTGTCTTTGATCCCAATGCCACTGGGAAAGTGCGACTGCCTTTCCAGAGAGGACAATGGGACAAACTGTCCGGCCAGAGTCCCAGCAACCCTCGAGCTCAGGTGAACTCTGTGACAGCGTGGATAGACGGGAGCTCCATATATGGTCCTTCCTCT
TCCTGGTCTGACTTCTTGAGAAGTTTCTCTAGAGGACTCTTGAATCGAGGTTCTGAGTGGAACATGCCGAATAAAGGAGGGGGTCGCAAT---TTCATGTGGAGCGCTCCCGATCCCTCCACTGGA---GAATATGGACCACAGGGACTTTATGAGTTGGGAAATGCATGGGCCAACGAG
AACTTGTTCACGGCAGCAGAGGGGATTATCTGGTTTCGCTACCACAATTATGTTGCCGCAAAGTTGCACAAGGAGAACCCGGAGTGGTCAGATGAGAGGCTGTTTCAAAACGCCAGGAAGACCGTGGTTGCCACACTCCAGAACATTGCTCTCTATGAATGGCTGCCAGGATTCCTCGGA
GACAGAAAACTCCCTCCTTATCCA---GCAGGCTACCAGAAGTTTGTCGATCCAGGCATTTCTCCTGAGTTTCAAGCTGCTGCCATGCGGTTTGGTATGACTATGGCGCCCCCTGGTGTCTACATGAGAAACAAAACTTGTCATTTTCGAAAGATTACCAACATCGATGGCAGTAAATCA
CCAGCAATGCGTCTCTGTAACAGCTTTTGGAAGCGGCAG---AGTGCCAACATGAAGACAAGTCACGATGTTGATGAGCTTTTGATGGGCATGGCGTCTCAGATTGCAGAAAAAGAAGACCACATTGTTGTGGAGGACCTCAGAGACTTCATGTATGGACCGTTGAGGTTCAGCCGCACA
GATCTGGTGGCTTTGACCATCCAGAGAGGGAGAGACTTCGGTCTGCAAAGTTACACAGAGACGAGAAGGGCTCTGGATCTGCCTCCTGTAAAGATGTTTGAAGAAATTAATCCTGAGCTCAGCAGCAGCAACCCGCAGCTGCTGCGCGATGTTGCGGATCTGTACGGCGGAGACATCTCG
AAACTGGAGCTCTTTCCTGGAGGTTTGCTGGAGTCCACCGACGGACCCGGTCCGGTTTTCTCTGCCATAATCCTGGATCAGTTTGAACGCATCAGAAACGGAGACCGCTTCTGGTTCGAGAACAAGCAGAACGGTTTGTTTACTGATGAGGAGATCCAGACGATTCGCAGTCTCACATAT
CGGGATATTCTCATAGCAGTCACAAGCGCAGAGGAGACTGATTTACAAAAAAACGTTTTCTTATGGACGGAGGGTGACCCCTGTCCTCAGCCTGCGCAGCTGGATGCATCGATGCTGCATCCGTGCACCAACGTCACTAAACTGGATTACTTTGAT---GGAAGCCACGCCGGCTTTGGC
ATCGCCATCATTGTTATGTGTCTCTTCCCTCTTGTGAGTTTTCTGGTGGCTTGTCTGGTGGCGTGTCTTCGGAAGTACAGGTACAAGAAGTTTCAG---AGGAGAAAAGGAAAAGCAGTT---------------------------------TTAAGCAAAAATGTACAAACTGGATTT
GAATCGTACGAGTGGCAGGGTCGTAGAAAACCGCTGCATCCAGTTAGTGTGGAGATT---GAAAACAGGAGGCTGCAGGTGTTGGACAGATCTGGGGTCGCACACCGCTCCCTCAGTCTGAGAAACCAGAACCACCTGAACATCTTTCTTTCCAGCAGTCATCACCATAAATGTCTCCTG
CTCAAAGTGCCAAAAGAGTACGACCTGGTGCTGTTTTTTGATGATGAGAGCAAACGTTCAGAGTTTGTCAGCCACTTGCGCCTGGAGCTGGAA------------GACATGAGGCAGGAGATTAGAGTGAAGGAGATGAGGGAGAGGGAGCTGCTGCAGGAGGCGCTGACCAAAGAGCAG
AGGGCTCAGATTGTGGAAACTTTCATTCGCCATGCTTTCTCCAAGGTTCTGGAAATAGAGAAGTGTGATGCTGGAGACATGAGCGGCATCTCCAGTAAGCGAGCCAGAGAGGTTCTGCAGTGCGAGCTGACAGCGTCAGAGTTTGCTGAGGCGCTCGGACTGAAACCGGACTCTTTATTT
GTGGACTCCATGTTCACGCTGGCTGATAAAGACGGAAACGGCTACCTCTCTTTTCAGGAGTTTCTTGATGTCGTAGTCATCTTTATGAAAGGGTCTCCGGAGGAAAAATCCCAGCTCATGTTCTCCATGAATGACATTGGTGGAACTGGCTACTTATCGAAGGAGGAATTCGCCAGGATG
CTCAGGTCTTTCATTGAAATCTCCAACGGCGTTCTGTCAAAGACACAGGCAGAGGACGGCATCAAGGCCATGATGCAGGCGGCAGGGTTTGAT---GACAAGGAGAAAATCTCATGGAGGGACTTTCACTGGCTCCTGAAGGACCATGAGAGGGAGCTGCAGTTCGCTCAACTCAATGTC
AAA------------------------------------GGTTTGAGAAATCCTTATCAAATCCATTTCTGTCTTTCCAGGGATGGAGAATCAGGGGAAGAAACGCCTGAGTCGAGACCAGAGAGTGTCCTTCATCCTTCCAGCAAACGGGTAAAAATACAACTGACTACTAGATAC---
---------------------------------------------------------------------------------------------------------------ATAAATAACAGTAGT---------------AAA------------TCA---------------------
------GATGGAGTGGAGCTACGAAGACGG------AAAAAGTTAAGCGTTAAA------------------------GCCCCAACTGTTTACGTGAAGCCGAAACGTGAGCAGTACATCAGAAACCCTGTGCAGCAGAAAGTCCAGCAGTTCAAACGTTTCATCGAGAACTACCGCCGC
CACATCGTTTGTTTCATCGTCGTGTTTGGCATCACAGCTGGTGTGATCACTGAGAGATGCTACTTCTACAGTTCTCAGGCTGAGGCCACCGGTGTGCCTGAATCCACAGTGATGGGCATCATAGTCGCTCGCGGCACAGCGGCTGGAATCTCCTTCCTGTATCCCTACATCCTCCTCACC
GTGTGTCGAAACCTCATCACGCTGTTGAGAGAAACCTTCCTGAACCGCTACATCCCCTTCGACGCCGCCATCGACTTACACCGTATCATGGCCATGACGGCCATCGTCCTCTCAGTTGCTCACAGTTTGGGCCATGTGGTCAACATCTACATGTTTTCCATCAGCGACCTCAGCATCCTT
TCCTGCCTGTTCCCAAACGTCATTGTCAACAATGGGTCTGAAATCCCTCCTAAGTGGTACTGGTGGTTCTTTCAGACAGTTCCAGGAATCACCGGCGTCCTGCTTCTCTTTGCCTTTGCATTTATGTACGTTTTTGCCTCCCACTACTTTCGTCGCATCAGTTTTCGTGGGTTTTGGATC
ACTCATTACCTCTACGTTGTTGTGTACATTCTGACGGTCATACACGGCAGCTACGCTCTGCTCCAGGAGCCTCGTTTCCACGTCTACCTGATTCCGCCCAGCCTGCTCTTCCTGCTGGACAAACTGATCAGCCTGAGCAGGAAAAAGTTGGAGATCCCTGTTCTCAGAGCAGAGCTGCTG
CCTTCAGGCGTGACACATCTGGAGTTCAAGCGTCCCCCGGGCTTCGTGTACCGTTCAGGCCAGTGGGTTCGGGTCGCCTGCTTGGTGCTGGGCACAGACGAATACCACCCATTCACTCTGACTTCAGCCCCTCATGAGGAGAACCTGAGCCTGCACATCCGGGCCGTGGGTCCCTGGACC
AGTCGGCTCAGAGAGCTCTACACCGAGGAGAGC------CTCCTGGAGTTTGGTTCCTATCCAAAACTCTACTTGGATGGACCGTTCGGCGAAGGCCATCAGGAGTGGAACGACTTTGAGGTGTCTGTTCTAGTGGGAGGAGGAATCGGCGTCACACCGTTCACCTCCATCCTCAAGGAC
CTGGTGTTCAAGTCCTCCATCAAGTCCAAGATTCTGTGTAAAAAGGTTTATTTCATCTGGGTGACCCGAACGCAGCGCCAGTTTGAGTGGGTCTCAGACATCATCAGGGAGGTGGAGGAAATGGACACTCAGGAGCTGGTCTCCGTCCACACGTACATCACCCAGGTGGCCGAGAAGTTC
GACCTGCGCACCACCATGCTGTACGTGTGTGAACGCCACTTTCAGAAGGTGTGGAACCGCAGCCTCTTCACCGGCCTGCGCTCCGTCACTCACTTTGGTCGTCCGCCCTTCGTCTCCTTCTTCAGCTCCTTGCAGGAAGTTCACCCTGAGGTCGGTAAAATCGGTGTGTTCAGCTGCGGA
CCGCCTGGACTGACCAAGAACGTGGAGAAAGCGTGTCAGAAGATGAACAAGAGAGATCAGGCCTATTTCATGCATCACTACGAAAACTTC
