# Supplementary material for: Global expression pattern of genes containing positively selected sites in European anchovy (Engraulis encrasicolus L.) may shed light on teleost reproduction
Source: PLoS One. 2023 Aug 11;18(8):e0289940. doi: 10.1371/journal.pone.0289940 (PMC10420382; doi:10.1371/journal.pone.0289940)
Supplement: S1 File — (ZIP) [file pone.0289940.s008.zip › alignments/anchovy.29212_ANCH.fas]

>ENSONIP00000022040_ONIL
------ATGAGCTCCAAAGACGATTCTCGCATCCTGGTATTGGAGGAGCAGCTGAAGACTTTATCAGATGAGCTTTTGCAATGCCAGGCAGACAAGGAGTTTGTGTGGTCTCTGTGGAAAAGGCTGCAAGTGGCAAATCCAGACTTGACCCAGGCTGTCAGTTTGGTGGTTGAGCGTGAG
AAGCACAAAGCTGAGATTAAGGACAGGAAAGTGTTGGAGATCCTTCAGTCTAAAGACTACAAGATTCAAGAGTTGGAACAGAGAGTGACCGGGCAGCAGCAGGAGATTAACGGCTTGTTACAGAGGAGGACGGCGGAAGAGGAGAGTGAT---TTAATGAAGAAGGAGCTGACAGCTCTG
CGTGAACAACTGGTCAATAAGAGTCAGGAACTTGAGGAAATGAAGACAAAATGTAGGAGGAAAGAG---GAGGAGGAGCGGCAGGTGGTGCAGGCTCTAGAGGAGGAGAAAGAGGGATTAGCTTCCCGCTGCGCCGCCCTGCAAGCTGACCTGGAGGAGAAGCAGAGGCAGGCCAACAGC
CAACGAGACCAGAGGGATGCTGCCCAGACCAGAATAAAGGATCTAGAGGAGAAGCTGCACAACACCTGTCAGGAGCTGACTGCCTTGCAGAGCCACAGTAGCAGCCTGGAAGCTCTGCTTTCCTCCAAAGACACAGAGTTGGCAACTAAACATGAACAACTTGATCGCCTTTGTCGTGAT
TTTGCAGAAGTGCAGACGCTGTACAGACGGAGCACAGAGCATGCAGCGGAGCAGAGCCACCTGATTAAGCAACTGGAAGGACTCAACCTCGACACACAGCGAGTTCTGCGGAACCAAGAAGAGGCTCACTCTGCTGACGCTACCTCCTATCAGCAGCTATACAAAGAGTTGAGTCAGTGC
TACCAGGCTCTCGTGTCTAGTGAGGCCAAGCTCCGCCAG------------------------------AGTCACCAGGAGCTGAGCAGCCAGCTGGCGCAGAAAGACCAACAGATCTTAGAACTCCAAGCTGAGCTACAACAGCAGCAGCAG---------------------------
---------------GAACAAATACAACTTCAGCAGGAGCTGCAGCGGCAACAACAGCCTCCGCTAACAGCCATTTACCCCTCTCCACAAAAACAAACCAACTTT---------------AAGGCGCTGGTGTCAGAGCAGGTTGATGCGGCAGCCCAGAAGTCTAGCCCTGACCAGGCC
TCTACTCGAGGTTCATATCCCAGGCCAGAGGGTAGTACTTTCCATCAGAGATCTGCCAGTTCCATCAGA---------------------AGACAA------------------------------------------------------------------------------------
---------------------------------------------------------------CAGGGTGCACCAGTGCAGCGGTCCAGGTCCCTGTCTCCAGCTGGCAGCGTCGGGTTCGGAAGTGAGAGGAGAAAAGAGGCAGAAGATAGGATTCAAGACCTCGAGGAGCTGCTGCAA
TTGAAGACGGAGGAAAATGAAGAGCTGAGGAGAGCTCACGATAAACGCCGTGATCGCCTGCGTTTGATTCAGACCAACTACAAGGCAGTCAGAGATCAGCTGAAAGAGATGGAGAAATCAAATAAC---ATGCCAGGTGGAAGGATACAGCGTGCAGCGCCGTGGCAGCTGCGGCAAGAG
GACAGTGATGCTGTATGGAATGAGCTGGCCTACTTGAAAAACCTCACCAGAAAACTCTCTATTGAAAAAGCTGGCTTGGAAGAAGAGCTTGACATGCTGCGAGTCCAGGCTGCTATGGACCGGGCCACAGTAAAGGAACTCCACCTC---TGTCTTGCAAACGAACACCAAGAATTACTT
CACAAAATGGTT---GAGGAGCACCAGGTCAAAAGCAGCACTCCGAAAAAGCCTTCTCTTCTTTCAGGTCGAATGGAGCAGTCATTGAAAAAGATTGATCAACTGGAGCAAAGAATGATAAGCATGGAGGAGCAGACAGAAAGGCTGAAAGATGAAAAAGAGCAGCTACTCGAAGTCAAC
GAAGACTTGGCCCACAACTGCCGCAAACTCCAAGCCTCTTTGGATCATCTAAGAACTCAAGAAACTGCTCGTGAAAAGGCAGCCCATGCGCAGGCCGTAGCTCAGGAGGAGCAGCACTGTAGTGAGATCAAGGCTCTAGAAGCACAGCTGGCCTCA---------------------TCT
CAGAAAGAGGCTACCAAGCTTCATCAGCAGTTGCTGAAGCTGAGACAGGAGCTGGGGATTCTCAGAGCGGCCAAGGATTTCTATAGGAAC---------------CGTGCTGCAGGA---------CCGATGCGGGCAGGTGGGATCGCTAACAGCATTAGCAGCAAGGTCAAATTCAAA
ACAACCAGGCACAGAGGTCTGCTACGGCAGGGCAGCCACCAAAGAGTCGGCGCCAATCAAGCCATCAGCTGGCAAAGCCCAAGC---------------------------------------------TCCAGT---------------GCCGCTAAAGAC------------------
---GAGTGGGAGGACATGAGCGTAGAA------------------------------------------------------------------------------------------------------------------------AGTGACAGTGCAGAG------------------
------------------------GAGTACTCG------------------------------------------------------------------GACAGTCTCAAC------------------AGCCTGCCCCCAGGGACGTTGCCTCACAGACAG------------------
------------------------------------------------CACACT---------------------------------------------------------------------------------------AATAGA------------------------CAGTCCTAC
AGGTGTTCG---------------------------------------------------CCGATGTCAAACACAGAAGCACCA---------------------------------------GCGGCAGAATCGCACAGAAAACAACCCGAC---------------------GTTCCG
GCCCGAGACGATAAACAGCGTGAGCCGTGGGAACGCGGGACAAGAGGAGAGAAAAGTCGGCAGAGGAGGAAGAGGATGCTTGTGAAGACCCAGCGCTGCTCCTCCTCT------------TCT---CTG------CAGCAGCGCATCGAGTCTCTACAGCGTCACGTTGACATACTGCGA
AGTGCCAGGAAAGATGCTATGCTTTCAGCCAGAGATCTACAAAGGGCCAATGAGATGATCACAGCACAGCTCAACTCCCTCACTGAGAAGCTGTGCAGCAGCAAGCAGCTCACGCAGAAGCTGACCTCTGACCTGGCTGGTGTGCAGCAGCAGAAAAAGGTTTTGGAGATGGAGTTGGAG
CAGTGGAAG------------CAG------------------------ATCAAATTCCCCCCGCAAACTACA---------------ATACCACCAACAGCACCAGCGAACGCAGAGTGCTCCTGCCAGTGCAGAACCATACCTGCCCCGGCTAACCCTGCCCTCCAGGCCCTGGAGGCT
GAGGTCAAACAACTTCAAGCCAAACTTAAGAGTGCAAGTGCGGAGGTCACGAGGCAGGTGGCGGCTAACAAAGCCCTGCGAGGCCAGCTCCAGGAGAAGGAGGACAAACTCTGCCAGCTGCAGGATAAGCTGAGCCACACAGAGCGAGATGTGAGCATGAAAAGGCAGCTGGTGGAGGAC
CTGAAGACACGACTCAAGTTCCTGCAGGAAATGGAGAAAAGTTACCGGGGACAGGTGGAGGAGCTAGAAAAGAAGGTGAAGACTTTATCAGAGGAGGCCAGCAACAGAAAGGCCCTAATCGAATCCCTGAAGAGAAGGCTGAATGTGGCAACAACAGAGAAAAGCCAGTACGAGGCCTCC
TGTGCAAAACTGAAAGAGGACTTGGAAAAAAAGGAGCAGCGCATGCATGCCCTACAGGCTCGTGTGGGAGCTGGTGAACAGGCTTTGGCTGCACTGGAACAGACAGCCACTGAGCAAATGGAGGGGTTGACCCAGCAGAGCTCCCATGCCTTGGAAAGGGTTCAGAGACAGCTAGGCCAG
GCCTACTCCCAACTGGAGCAGCTACATTCTTTTATCAAGGCCCTGGCCAGTGAAATACTTTTAGACGTTCAAGAGGTCAAGCAGCAGTTGATGAAGAGGAGGAGG---TTGAGGCAGGCCAACTCTGTGGCAGCAAAGGGCGGCCTCTCAGCCAAGTCTATGATCAAAGCCAAGTCCATT
GCTGCCTCCATCCTCAATATGTCAGAGAATGATCTCGCAGACATAATGGAAACTGATCAG---------GGGACGGCAGATTGCTCAGAGTATCCCAGAGATCAGGAGTGGCTGGCCCATGTAAACCACATTCTCCAGCAGAAGATCCCCTCTGCCGGCCAGCTAATGGAGGCTGTGCGC
GTGAAGATGAAGGAGAGGAAAGTGCTGACAGAAGAGCTGGCCACGCTCGCAACACCAGTCAGCGAAAAAGCC
>ENSTNIP00000013971_TNIG
TTTCCTGTATGT------------------------------------------------------------------------------------------------------------------------------------------------------------------------
------------------------------------------------------------------------------------------------------------------------------------------------------------------------------------
------------------------------------------------GAATGCAGA---------------------------------------------------------------------------------------------------------------------------
------------------------------------------------------------------------------------------------------------------------------------------------------------------------------CATGAC
TATGCAGATGTGCAGACCCTCTACAGACAGAGTGCGGGACACACAGCTGAGCAGAGCCAACTGATCAAGCAGCTGGAAGGTCTCAACCTGGACACACAGAAAGTCCTGAGAAACCAGGAAGAAGCGCATACCGCTGACACCTCATCCTACCAGACACTTTTCTTTTTGCTTTACATTTGT
CTTAACTGGGTTTTAAACTCAACTGCTCTCATTAGACAAGAACCTCTTTGCAGCCCGGCTCACCTCATTAATGAAGAACAGCCATGTGCC---TCAGCTGATACGGCCGCTCACACATTCGAGTGTAAAACA------------------------------------------------
---------------------CTCGGCTCCTCTCAAGGA---------------------------------------------------------------------------------------------------------------------------------------------
------------TCAGATCCCAGGCCTGCAGATCAGACCCTTCATCGTAGATCCGCTAGTTCCGTCAGA---------------------AGACAGGCACTGGCTAATTTACCGCTT------CAGCAGTACATTATGAACAATTTTCCTGTATCCAACAGGACCACAAAGGAAAATATC
CGTCATTTGTCACCCAGTCGCAGTAAGAAACCTTTGGCGCTCTCAGCTTGCAATTCCTGTTTCCAAGAAGCACCTGTGCTGAGGTCTAGGTCTCTGTCCCCAGCCAACAGTGTGGAATTAGGTAGTGGGAAGAGAAGAGAAGCAGAACAGAGGATTCAAGACCTTGAAGAGCTGTTGCAA
TTGAAGATAGAAGAAAATGAGGAGCTGAGAAAAGCTCACGATAATCGGCGAGAACGCATTTGTGTTATTAAAACCAACTACAAGACCGTCAGAGACCAGCTGAGGGAACTGGAGAAATCTCATTTC---CTGCCTGGTGGAAAGCTGCAGCGTGCAGAACCTTGGCAGCTAAGACAGGAG
AACAGCGATGCAGTGTGGAATGAATTGGCATACTTCAAGAATCTCACCAGGAAGCTCACAATTGAAAAGACCAGCCTGGAGGAGGAGCTAGACATGCAGCGAGTCCAGGCTGCCATGGACCGGGCCACTGTTAAGGAACTCCACCTC---TGCCTTACTGAGGAGCACAAAGAATTGCTT
CACAAAGTGGAA---AAGGAGAGCCAGGTCAACATCAGCACTCCAAAAAAGGCTTCTGTTTCTTCCGGGCGAATTGAACAGTCAATTAAAAAGGTACAGCACTTT---------------------------------------------------------------------------
---------------------------------------------AACATCATTACAAGTTCTTTCACTGCCAATGAAAGAAGCCCGACAGAA------------TCGCAACTGCAGAAAATGCTACACCACAGCTCTAGAAGCCAGCTGGCTGCC---------------------GCA
CAGAAGGAGGCTACCCAGCTCCAGCAGCAGTTGCTCAAACTGAGACAGGATCTAGGGATCCTCAAAGCATCCAGGGATTTCTATAAAAAC---------------TGTGCAGCAGGA---------CAAGCACAGACAGTCAGGATTGCTAGCAACATTAGC---------------GAA
---------------------------------TCCAAAAGAAGA---TCGCTAGCAAGAATGATAGAGAGGCGGGGGAAACCA---------------------------------------------CTGTCGGATCCTTTGAAATATCCTGCACATCAGTTCACCAGAAGATGCCAA
ATGAAGATGTCAGCCATTAAAGCTAGTCTTTGTTCCTTCCCATGCCTGCCTCGGGCTTCCACTCTCAAGTTTTGTACTGCTGGAAGGCAGCAGACCATTTTGGGTAGATCAGCACTTTTGTTTTTGAGAAAACATTTCGAGAATTTATCAGTTGAAGGTGCT------------------
------------GTTTATCTCTATGACAGCCCT------GGTTCCTCACGGCACGCTATGTCACAAACCAAAGGG------------------TTCATCTCCTCTCTCCTG------------------TCTGCAAGGCACGGTGTGATC------AAACCTGGCACTGATCAAATCCTA
CCTGACCCCATATACAAAGAAGTGAATCAGGGTTTT------------CAAGGAGTTATATCCGTGCTGAGCAGCGTCGGATCTGAATTTAACAGCTGCTTTTCATGTCGGTCTCTGGTTTCTCTGCTCATTCAGTCCTACAGT------------------------------------
---TGTTCG---------------------------------------------------CTGTTGTCAAGCAAAGAGGCCCCA---------------------------------------GCCAGAGTATCCAACAGAACCCAACCT------------------------------
---------------AGTGGTTAT---------------------------------------------------------------ACACAAGGTAAGACGAGTTTT------------ACC---CTTTTTTGCAAACAGCGTATCGAGTCTCAACGGCGTCACATTGACGTACTGCGG
AGCGCAAAGGAAGATGCTGTGCTTTCAGCCAAAGAGCTGCACAGGGCCAACGAGAGGATCAGAGAACAGCTCAGCTCCCTCACTGAAAAACTCAGCAGTAGTAAGCAGCTCACACAGAAGACAATGCTTCAGTTGTTGATAGCAGCAGCCAGGAAGAAAGTTGGAGCTGACTTACTTACC
AAAGTCAGA------------TCCCGTTGCCCTTTCTGCTCTCTGTGTTCCAGCCTATGGCAACATGTGTTTAACAGCATA---GTGACACCT---------------------AATGTATCCCCA---------------------------------------CAGACCCTGGAGGCT
GAGGTCAAACAACTCCAAGCTAAAGTAAAGAGTACGAGTGCGGAGGTCACAAAGCAGGTGGCAGCTAACAAAGCCCTGCGAGGCCAACTCCAGGAGAAGGAGGACAAGCTCCGCCAGCTGCAGGAGAAGGCGAGCCACGCGGAGCGAGACGCAAACATGAAAAGGCAGCTGGTGGAGGAC
TTGAAGACAAGACTGAAGTTCCTGCAGGAGATGGAGAAAAGTTACCGCGGACAGGTGGAAGACCTCGAAAAGAAGGTTAAAACTTTATCAGAGGAAGCCACAAACAGGAAGGCCCTCATTGAATCTTTAAAGAGGAGGCTAAATGTCACTACCAGTGAGAAAGACCAGTGTGAGGCCTCT
TGCACAAAACTTAAAGAAGATGTAGAAAAAAAGGATCAGCGTGTGCAGACCTTACTGGCTCGATTGGGAGCCAGTGAGAAGGCTTTAGCTGAACTAGAGAAGACGGCCACTGACAAAATGGAAGGGTTGGCACAGCAGAGCTCCAGCGCCCTGGACAAGCTGCAGAGGCAGTTGAGCCAG
GCCTCCTCTCAGTTGGAGCAGTTTCACTTCTTTATAAAGGGCCTGGCCAGTGAAATACTCTTAGACGTTCAAGAGGTTAAGCAGCACTTGATGAGGAGGAGGAGGAGGCAGAGGCAGGCCAGTTCTGTGGCTGCGCAGGGCGGCCTCTCAGCCAAGTCTGTGATCAGAGCCAAGTCTATC
GCTGCCTCCATTCTCAATATGTCTGAGAACGATCTGGCAGACATCATGGACACTGACCAGTATTTGCAGGCAACAGAAGCCCATTCAGAGAGTGTGAGAGACCAGGAGTGGCTGGACCACTTTAACCGCATCCTCCAG------------------------------------------
------------------------------------------------------------------------
>anchovy.29212_ANCH
------------------------------------------------------------------------------------------------------------------------------------------------------------------------------------
---------------------------------------------------------------------------------------------------CAGCAGCAGCAGCAGCAGCAGCCAAGGCTGGCAGGCTCCACCACAGTCTGCACTCAGACCAGACAG------ACCAACTCC
CAGCAC---------------TTTGAGCAGCTGCAGCAGGAGCAG---------AGGGGAGATGAGGCTGAGGGAGAGGGAGAGGGAGAGCAGGACCTCCCCGATGGGCCTCCGCAGCTCCCGGGCCAGACTGCAGCCTCTCAGCCC---------------------------------
------------------------------------------------------------------------------------------------------------------------------------------------------------------------------------
---------------------------CAGCCAGGTGAACCAGCTGGGGGCCTCAGCCAT---ATCCAA---------------------------------------------------------------------------------------------------------------
---------------CACCCTCAACCCAGG------------------------------------------------------------------AGCCGACAGTCACGGGGAACCCAGGAG---------------------------------------------------------
------------------------------------------------------------------------------------------------------------------------------------------------------------------------------------
------------------------------------------------------------------------------------------------------------------------------------------------------------------------------------
---------------------------------------------------------------------GCGAAGGGGCGACGCTCCAGATCCCTCTCCCCAGGGAGTGGC---------AGTCAGGCGGCAGAGGAGGAGGCCGGTGCCAAGCTCCAGAGGCTGCAGGAACTACTGGCT
CTCAAGACCGAGGAGAACCAAGCACTACGGAAGGCCCATGACCGGCGTCAGGATCGTCTGCGTCTGATACAGACCAACTACAGGACCCTCAGGGAGCAGCTGAAGGAAGCAGAGGCGACGCAGGGA---CAAGGCCGGACAAGGACTGTTCGAGCGGAGCCCTGGGAGCTACGTCAGGAG
AACAGCGATGGTGTGTGGAATGAGCTTGCCTTCTTCAGGAGGCAAAACAAGAAGCTCCTCGCTGAGATTGCCAATCTAGAGGAGGAGCTGGACGTGATGCGAGTGCAGGCCGCCATGGACCGCACCACCACTAGGGAGCTGCGCTTG---TGCCTGGAGCGGGAACATGAAGAGCTGCTC
CAGACAGTGGCCACACCGGGGAGCGAGGTGAGCAGCAGCACACCCAACAAGCCGCGCACCCAG------AGGCTGCACGAATCCTTCCTCAGGATTGAGGAGCTGGAACGGAAAATGGTGTCTCTGGAGGACGAGACCCAGCGCTTACATGATGACAACCAGGAGCTCCGGGAGGCCAAT
GCCACCTTGACCAAGGCCCGCAACGAGCTGCAGTCAGCCCTCCACCGCCTCCGTAAAGATTGGGCCGCGCAGGAGGAGGCCTACCAGGCCAAAAGCAGTGCGGAGGTGGAGAGGCTGCATGGCGAGGCGGAGGCGCTGCGGTCCGAGGCGGAGACCTGCCGCTGGGAGATGGAGAGGGCC
TGCCGTGAGGCGTCCCAGGCCAACCAGAAAGCCCTGCGTCTCAGGCAGGAAGTCGGGGTGCTGAGGGCCGAGCGGGACTTCCTCCGCACTGCCGCCACCCGACGCAGAGCAAAGGGCCCGGCCGCACCCGTC------------------------------AGCAGGATCAAAGTCAGG
---------------------------------ACG------------GTGTGGAGCAGAGTTCCGTCTTACCAGCACAGAATTCGCTCTCGCCCTCCCCCTGGCAGGGGACAGGCAAACAGGAGGAGAGGGAGC---------------CCAGTCAGAGAC------------------
---GGGTGGGAAGACCTCAGTGCAGAC------------------------------------------------------------------------------------------------------------------------AGTGGCAGTGAGGAG------------------
------------------------GAGTACTCG------------------------------------------------------------------GACAGCCTGGACAACCCGCCGCTTGTCAAATCCCTCCACAAGAAGACC---------ACTCAC------------------
------------------------------------------------AGGGTG---------------------------------------------------------------------------------------TACAGGTGTGGTGGTGGTGGTGGCGGTGGTAGCAGCAGA
GGCGGCTCG------------------------------TCCCTGGAAGAGGAGCTCAGCCTGCTGGAGCCGCGGTCTCCGCCGCGC---------------------------------GGGCACCGGATGTACGAGAGGAAG------------------------------------
------------------AGAAGG---------------------------------------------------------------ACGCGGCGAAAGGGCTCGTGT------------GCGGAGACG------CGTCACCGCCTGCTCTCCCTGCAACAGCAGCTCCGCGCGCTACAG
CGGGGCCGGAGAGAAGCGGTGCAACACGCTCGCGAACACCAGGAGTCGTGCCAGCAGCTCCGCAGCCAGCTGCAGACCCTCAACCAGAGGCTGGCCAGCAGCAAGCAGCAGACACAGAAACTAACCACTGAGTTAACTGGCATGGAGCAGCAAAAGAAGATTGTGGAGATGGAGCTGGAG
CAGTGGAGGCGCATG------CAG------------------------GTCCATCTCCCGCCA---CCGGCCCCAGCGGCG---GCCCTCCCC---------------------CCCTGCTGCAGCAGCAGCGCGGCGCCTGCGGAGCCCAGTAGCCCTGCCCTGAAGCAGCTGGAGGCA
GAGGTCAAACAGCTCCAGACCAAACTCAAGAACGCCAGTAACGAGGTCACCAAACACACAGCTGCCAGCAAGAGCCTGAAAGCGGAGCTCAGCGAGAAGGACCAGCGCCTCCGGGAGCTGCAGGAGAAGCTGAGTCATGCTGAGAGAGACATTGTGATGAAGAAACAGCTTGTGGAAGAC
ATGAGGACCAGGCTCAAGTTCTTCCAAGACACCGAGAAGAGCCTAAAGAGCCAGCTAGAGGACTTGGAGAAAAAGGTGAAAACCTTATCAGAGGAGGCGTCCAATAGGAAGGCCTTTGTGGAGTCCCTGAAGCGCCGCCTGCATGTGGCCACCGAGGAGAAGAGACAGAATGAGGCCACC
AGCAACAAGCTCCAAGAGGACCTGCAGAAGAAGGAGCAGAGGTTGCAGACGTTGCAGGTGCGTGTTGGGGAGAAGGAGAAGGCCATGGCAGAGCTGCAGAGCGAGGCCTCCAGGCAGATGCACGGGCTGGCACAGCAGAGCACCCAGGCCCTGGACAGCGCCCAGAAGAAGCTCGGCCTG
GCCACCGCACAGCTGCAGCAGCTGCACACCTTCGTCCAGGTGCTCGCCCGTGAGATGGAACGAGATGTGCGGACCGTCAAGGTGGAGGTGCGAAAGAGGCGGAGG---GAGAAGAGGGCCTGCAGT---GAGGCAGAAGGCCGTCTGTCCAAACAGTCCATGGAGCGAGCGCAGTCCATT
GCTGCATCCATCCTCAACGTTAGCCAGAGGGACCTGGCGGACATTCTGGACACCGATGAG---------GAGGCAGAG---------GATGGCAGTGAAGAGCAGGACTGGCTGCAGTTCGTGTTGAAACTCCTCCAGCAGCAGATCCCCTCTGCAGAGCTCCTGATGGACGCCATGCTG
GCCAAGATGAAGGAGAGGAAAGTGCTGACGGAGGAACTGGCCACGCTTGAAGCAGCAGTCAGCGAAAAAGCC
>ENSTRUP00000026328_TRUB
TTGTCTATGTGT------------------------------------------------------------------------------------------------------------------------------------------------------------------------
------------------------------------------------------------------------------------------------------------------------------------------------------------------------------------
------------------------------------------------GAATGTAGA---------------------------------------------------------------------------------------------------------------------------
------------------------------------------------------------------------------------------------------------------------------------------------------------------------------CGTGAC
TATGCAGAGGTGCAGACGCTCTACAGACAGAGTGCAGCACATGCAGCTGAGCAGAGCCAACTGATCAAGCAACTGGAAGGACTCAACCTGGATACACAGAAAGTCCTGAGGAACCAAGAAGAAGCACATACTGCTGACGCCTCGTCCTATCAGAGGCTGTACACAGAGTTGAGTCAGTGC
TACCAGGCCCTCGTCTCGAGCGAGGCCAACCTCCGCCAA------------------------------AGTCACCAGGAGACGTGTGCTCTGCTGGCGCAGAGGGACAAGGACACCTTGCAGCTTCAGTCCCAGCTACAG---CAGCAACAA---------------------------
---------------------ATCCAGCTGCAGCAGCAG---------------------------------------------------------------------------------------------------------------------------------------------
------------GCTGAACCC------------ACCACCATCCATCCCTCGTCAGCCAAACAAACCAAC---------------------TTTAAGGCTCTAGTGGTTTTATCAAGATGTACGATTTTATATATAAAAAAGAAGGGAAGAATTAGCAATGGTAATGCCAGCGATGATCTT
GTAGCTGTCGTGGGAATTGCGAGGGTAGTTTTAGTTCCCCTCTCC------TCTGCAAGATTCAAAGAAGCACCTGTGCTGCGGTCTAGGTCTCTGTCCCCAGCCAGCAGTGTGGAATTGTGCAGTGGGAAGAGAAGAGAAGCAGAACAGAGGATTCAAGACCTTGAAGAGCTGTTGCAA
TTGAAGATGGAAGAAAATGAGGAGCTGAGAAGAGCTCACGATAATCGCCGGGAACGTATTTGTGTTATTCAAACCCACTACAAGACTGTCAGAGAACAGCTGAGAGAGCTGGAAAAGTCTAATTTC---CTGCCTGGTGGAAAGATGCAGCGTGCAGAACCTTGGCAGCTGAGACAAGAG
AACTGCGATGCCGTGTGGAACGAATTGACGTACTTCAAAAATCTCACCAGGAAGCTCACAGTTGAGAAAACCAGCCTGGAGGAGGAGCTGGACATGCTGCGAGTCCAGGCTGCCGTGGACCGGGCCACCGTCAAGGAGCTCCACCTT---TGTCTTGCTAATGAGCACATGGAATTGCTG
CACAAAGTGGGA---AAG---CGTGAGGTCAAGAGCAGCGCGCCAAAAAAAGCCTCTATTTCTTCTGTGCGACTGGAACAGTCATTTAAAAAGATTGAACAGCTGGAGCGAAGGATGATGTCCCTGGAGGAGGAGGCTGAGTTACTAAGGGATGAGAAGGAGCAGTTACTTGAGGCGAGG
GAAGACTTGACCAAAACCTGCTGCACACTCAAGGCGTCCTTGGAGCATCTGCGAACCCGGGAAGCCGTCCGTGAAGAGGCAGCTTTATCTGAG------------GCTGAGCAGCATCGGCGTGAGACGGCAGCTCTAGAAGTCCAGCTGGCGGCC---------------------GCA
CAGAAGGAGGCTACCCCGCTCCAACGGCAGTTGCTCAAACTGAGACAGGATCTGGGGATCCTGAGAGCAGCCAGGGATTTCTATAAAAAC---------------CGTGCAACAGGA---------CAAGCACGGGCAGGCGGGATCGCTAGCAACATTAGCAGCAAGGTCAAATTCAAA
---------------------------------AGCCATCGAAGAGTCAGTCGCAATCAAGCTATCAGCTGCCAAGGCCGCAGC---------------------------------------------CCCAGT---------------CCTGCTAAGGAC------------------
---GAGTGGGAGGACATAAGCCTAGGTGGTTGCAGT---------------------------------------GGAGAGGGTAGGCTGGCTGAATTATGGGGGGGCTACGCAGTATCG------AGGGGACAACCGTTTTCCCTGTCCGACTCGTCGACA------------------
------------------------GATTCATCA------GGCTGTAATCCACCCCCATCGGTATTCACACAAGGCCGTTTTGCAGGCTCTCGGTTTATCTCTATGACAGCC------------------TGGGTTCCTCACGGCACGCTATGTCACAAACCA------------------
------------------------------------------------AAGGGT---------------------------------------------------------------------------------------TCA------------------------------------
---TCTCCT---------------------------------------------------CTCTGCTGTCTGCAAGACACTCCTACA---------------------------------GATGCTCGCTGGTGTCGAGCAAAGAGGCCC------------------------------
---------------CAGCGAGAG---------------------------------------------------------------AATCCAACAGGAACCAACCTA------------GTG---GTTTTGCACAAGCAGCGTATCGAGTCTCAACAGCGTCACATTGACGTACTGCGG
CGCGCAAAGGAAGATGCCGTGCTTTCAGCCAAAGAGCTCCACAGGGCCAACGAGAGGATCAGAGCACAGCTCACCTCCCTCTCTGAAAAACTCAGCAGCAGTAAGCAGCTCACACAGAAGCTGACCTCTGACCTGACGGGAAAGGAACAGCAGAAGAAGGTTCTGGAGATGGAGCTGAAG
CAGTGGAGG------------CAG------------------------AGCACATTCCCCCAACAGCCCGCGCCAACAGTATCAGTAACTCCA---------------------GAATGCTCCAGT---------------------------------------CAGACCCTGGAGGCT
GAGGTCAAACAACTCCAAGCTAAAGTAAAGAGTACAAGTGCAGAGGTCACAAAGCAGGTGGCAGCTAACAAAGCCCTGCGAGGCCAACTCCAGGAGAAGGAGGACCAGCTCCGCCAGCTGCAGGACAAGACGAGCCACGCGGAGCGAGATGCTAACATGAAAAGGCAGCTGGTGGAAGAC
TTGAAGACGAGGCTGAAGTTCCTGCAGGAGATGGAGAAAAGTTACCGCGGGCAGGTGGAAGACTTGGAGAAGAAGGTTAAAACTTTATCAGAGGAAGCCACTAACAGAAAAGCCCTCATTGAGTCTTTAAAGAGGAGGTTAAGTGTCGCTACCACTGAGAAGAGCCAGCATGAGGCCTCC
TGCACAAAGCTAAAGGAGGATGTAGAAAAAAAGGAGCAGCGTGTGCAGGCCTTACTGGCTCGTTTGGCAGCTGGTGAAAAGGCGTTAGCTGATCTGGAAAAGACAGCCACTGACAGAATGGAAGGGTTGGCACAGCAGAGCTCTCATGCCTTGGACAAGCTACAGAGACAGTTAAGCCAG
GCCACCTCTCAGCTGGAGCAGCTTCACTCCTTCATACAGGGCCTGGCCAGTGAAATACTCTTAGACGTTCAAGAGGTCAAGCAGCACTTGATGAGGAGGAGGAGGAGGCAGAGGCAGGCCGGTGCTGTGGCTGCGAAGGGCGGCCTCTCAGCCAAGTCTATGATCAGAGCCAAGTCCATC
GCTGCCTCCATTCTCAATATGTCTGAGAACGATCTGGCAGACATCATGGACACTGACCAG---------------------------------------------------------------------GTAGGGGTC------------------------------------------
------------------------------------------------------------------------
>ENSDARP00000122164_DRER
------ATGGATTCCGAAGACAATGAACGTGTTTTACTTCTTAAGGAAAAGCTGATGAGTTTATCTGAAGAACTTGCTCAGTGCCAGGCAGACAAGGAGTTTGTGTGGTCACTTTGGAAGCGGCTTCAGGTGGCCAGTCCTGATCTCACCCAGGCTGTGAGTCTTGCTGTGGAAAGAGAG
AAGCAGAAGGCTGAGAACAAGGACAGAAAAGTTCTGGAGATCCTTCAAGCAAAAGACTACAGGATCCAAGAGCTGGAGCAGAAAGTGACGGCAGAAGAGCAGGAGATAAACAAGCGAGTCCAGCAGTTGCGTGGCAGTGAAGAGGAGTGCACTCTAATGAAGAAAGAACTGGCAGCTCTG
CAGCACAGACTGGGGAATAAGAGTCGACAACTTAAGGAAGCGAGG---------AGGCAAGCGCAG---GAGTGTGAGGAGGAGGGCAGGCGTGCCCTACAGGAAGCCAGGCAACAATTAGATGCTCAGCACTCGGCCTCTCAGGCAGAGCTGGAG---------------------AGA
TTGCGGGACCAAGAGGCCGTCAGCAGTTCCAGAGTCAAGAATTTGGAAGAGGAAGTGTTCAGAAGCAGACAGGATTTGCTAGAGGCTCAGAGCCGCTCAACTGCTTTGTCCCTTCAGCTATCCTCAGTAGAACGAGAAAGAGCTGACAACGAACAACAACTCTGTCAAATCAAGCGTGAG
CTCCAGGACCTGCAGTGTCTGTACAAGCAGAGCGTAGAACATGCAGGAGAACAGGCCCATCTTATTCAGCAGCTGGAGGGTCTTAACCTGGACACGCAAAGAGTCCTGCGCAGCCAGGAGGAGGCCCACACAGCGGACACCGTCTCTTACCAGAAGCTCTACAGCGAGCTGAGCGTGTCA
TACCAGGCCCTTTGGCACAGCCAGGAACAGCTCCACCAG------------------------------CGGGAAGCAGCCCTCAGCATGCAGCTCAGCCAGAGAGATCAGCAGATCCAAGAACTCCAGGCACAGCTGCAG---------------------------------------
------------------------------------------------------------------------------------------------------------------------------------------------------------------------------------
------------------------------------------------------------------------------------------AGTTTC------------------------------------------------------------------------------------
---------------------------------------------------------------ACAGCAGCCGCGGGGCACTGTGAGGACTCTGGGTCTCCAGGTGGCAGC---------AGCAGTGACGGAGCTGACAGTCTGGAGAAAAGGATTCAGCAACTGCAGGAATTACTCGCT
TTTAAGACTCAGGAGAATGAGGATCTTCGGAAAGCCCATGCCAAACATCATGATCGTTTACGCGTTATTCAGACCAACTACAAAACAGTGACAGAGCGACTGAAAGAAGCTGAAGATACTCATGAC---TTGGTGAAGCACAAAGTA------------------CAATTTCCACAGGAC
AAT---GAGGGTTTATGGAAAGAACTGTTTTTCTATAAGGAGGAGAACAGGAAGCTACTCGCTGACAAAGCTAATATGGAGGAGGAACTAAAC---------------GCAGCCCTGGACAGAATTGCAGCACAGGAGATCCAAGAGGATCGGCGGGAGGCAGCGCAAGCAGAGCTTCTG
TTTCGGGAAGTGGCGGAGGAGGAGGTCACAAGGAGCAGCACCCCCATCAAGACAACCATGCGA------AGAGTGGAAGAGACTTTTAAGAAGATCGAGCAGCTACAAAGTCAAATGGTCTCTCTGGAGAGTGAGATTTTGCGGTTACGAGAAGACAACCGG------------------
---GCACTGGCCGGTGAACGGGGTGATCTGCAGGCCAGGGTTCAGATGCTG---------------------------------CAGCAAAGCAAGGAGGCAGAAGAGGCCCGGGCCAAAGACGAACGCAACCGACTGATTTCCCAGATGCAGAGCTTTGAGAGAGAGGCAAAGGAGGCT
GCGAAAGCTGCTGCCCAGGCCAGACGCAGGCTGCTCAAGCTTCGACAGGAACTGGGCGTCCTCCGAGCAGAGAGAGATTTCCATCGGTCCTCTGCT---AGACGCAAGGTGAACAACAAAGCCCCCAGGGTG------------------------------GATGCC------------
---------------------------------TCC------------AGCAGAACACACGTGCTTTCGACAGAGAACAGGATG---------------------------------------------GACAGT---------------CCCGCCAAGGAC------------------
---GACTGGGAGGACATGAGCGCAGAC------------------------------------------------------------------------------------------------------------------------AGTGAGAGT---GAA------------------
------------------------GATTTCTCT------------------------------------------------------------------GACAGCCTGGAA------------------AGTCGATATTCTGCTCGG---------ACTCGT------------------
------------------------------------------------CAAGCT---------------------------------------------------------------------------------------TCTCGA------------------------AAATCGAAG
GGCTGCAGG------------------------------TACATG---------------CTGATCTGCCCTATAGACAGACCTAGAGAGGAATCTCAAACCAGAAACATCCAATTCCAAGGTGCCTCAATGCAGAAGATGAGG------------------------------------
------------------AGGAGA---------------------------------------------------------------AAAACATCAAAGCCCCATTCT------------GCT---TTA------CGACAGCATCTTCTGTCCCTCCAGCAGCAAGTGGCAGCACTACAG
GCAGACAGACAAGCAGCACAGCAGCTTGCAACTGAGCATAACCACCGACAAGTCCAAACACAAGTGCAGATTGACTCTCTTCTCCAGCAACTCAATGCTAGCAAGCAGCTTTCAAAGAAGCAGGCATGCGAGTTGGCTGGTCTGGAGCAGCAGAAAGCATCTTTGCAGATGGAGTTAGAG
CAGTGGAGACGTATACGGCAGCAG------------------------ACGTCACTGAACCCC---CCCGCT---------------------------------------------------------------------TCCGAGCCG---------------GAACGCCTGCAGGCC
CAAGTCAAACAGCTCACTCAACGACTCAAGAGTGCCAGCAGTGAGATGAGCAAACACACTGCTGCTAACAAGAGCCTGAGGGCTCAGTTAGATGAAAGAGATCAGACACTGAAGGAACTGCACGAGAGGATTGGTGTTTTAGAGAGGGATGTAACGATGAAAAGGCAGCTGGTGGAAGAT
CTCAGGAGCAGACTAAAGATATGCCAGGACTCTGAGAGGAGCCACAAAACAGCGACTGAAGACTTGGAGAAGAAAATAAAATCACTCTCTGATGAGTCAACTAACCGGAAAGCTCTTGTCGACTCTCTCAAGAGAAGATTGACAGTTGCCACTGCAGAAAAAACTCAGCAGGAGACAAGC
AGCCGCAAACTCAAAGAGGAGCTTCAGAAAAAGGAGCAGAGAGTGAGCGTCCTGCAGGCACGGATAGGCGAGCGTGATCAGGCCATGACTGAGTTGGAACAGACGGCGTCTCAACAAATGCATGCTTTGACCGAGCAGAGCTCTCAGACTCTGGAATCTCTGCAGAGAAAACTAACCCTC
GCCGAGTCTCAGCTGCGCCAGTTTCACACATTCATTCAGGCTCTGGCTAATGAATTGGCACAGGATGTGCAGGACACTAAAGCT------------CGTTTGAGG---AGAAAGAAAAAGAGTACA---AAAGAAGGAAACAAAATGTCCAAGTGCTCACTGGTGAAA------------
GCTGCATCAATCCTCAACATGTCAGAAACAGACCTGGTGGACATGCTGGATACAGATGAG---------TGTGAGGAGGCGTTTGTGGGTCGTGGGCCAGACACAGATTGGACTGAACATGTTCAGCACATCCTTCAGCAGCAGATCCCCTCTGCAGGCCTGCTGATGGACGCCATGCTG
GTGAAGATGAAGGAGGGCAAAGTGCTGACAGAGGAACTGGCTGCACTTACAGCTGCAGTCAGCAAAAACGCC
>ENSGACP00000022986_GACU
---------------------------------------------------------------------------------------------------------------------------TTGCCTGTTTGTAGT------------------------------------------
------------------------------------------------------------------------------------------------------------------------------------------------------------------------------------
------------------------------------------------------------------------------------------------------------------------------------------------------------------------------------
------------------------------------------------------------------------------------------------------------------------------------------------------------------------------TGTGAG
TTTGCAGAGGTGCAGACCCTGTACAGACAGAGCACAGAGCATGCGGCGGAGCAGAGCCATCTGATCAAGCAACTGGAAGGACTCAACCTAGACACTCAGAAAGTCCTGAGGAACCAAGAAGAGGCTCACACTGCTGACACCACCTCCTATCAGAAGCTGTACAAGGAGTTGAGTCAGTGC
TACCAGGCCCTTGTGTCTAGTGAGGCCAACCTCCGTCAC------------------------------AGTCACCAGAAGCTCAGCAGCCTGCTGGCTCAGAAAGACCAACATATTGTGCAACTCCAGGCCGAGCTACAACCTTCTAAATCAATTGACCTGCCTAGTCCCAGTTTGTCT
GATCCTCTATATGCCGATAAAGTTCCTCATCAGTGTGCACTGCTC---------------TCACTAAGCTGCTTGTTATATTCGATTAAAAAAAACATCTGCTATTTAGAATTCATCCTCAATGAGTTATTTTCTAAAAATTTGAATGTCGCTGGACTA---------------------
------------------------------------------------------GTTACCAAAATGCGTATTTATTATTGTTATACTTACCCGTCC------------------------------------------------------------------------------------
---------------------------------------------------------------CAGGGTGCACCGGTGCAGCGATCCAGGTCTTTGTCCCCAGCCAGCGGTGTGAAGTTGGGTAGCGGGAAGAGAAGAGATGCAGAACAGAGGATAGAAAACCTTAAGGAGCTGCTGCAT
TTGAAGATGGAGGAGAATGACGAGCTGAGGAAGGCCCACGATAAGCGGCGTGAACGTCTGTGTCTCATCCAAACCAGCTACAAGACAGTCCGCGGCCAGCTGAAAGACATGGAGAAATCGAATGGCGTAATGCCGGGTGGAAGGACGCAGCGTGCAGAACCGCGGCAGCTGAGACAAGAG
AACAGCGATGCGGTTTGGAACGAGCTGTCCTACCTCAAAAACCTCACCAGGAAGCTCGCCATCGAAAAGGCGGGCGTAGAAGAGGAGCTGGACATGCTGCGAGTCCAGGCTGCCATGGACCGGGCCACGGTGAAGGAGCTCCACTTG---TGTCTTGCTAATGAACACCAAGAATTGCTT
CACAAAGTGCTA---CAGGAGCGCCGGGTCAAGAGCAGCACACCGAAAAAGCTTTCTGTTTCTTCAGAGCGTATGGAGCAGTCATTTAAAAAGATAGAGCAGCTGGAGCGTAAGATGTTGTCCCTGGAGGAGGAGACCGAGGGGCTGAGGGAAGAGAAAGAGATGCTACTTGAGGCCAAG
GAAGACTTGGCCCACAACTGCCGCAGACTGCAAGCCTCCCTGGATCACGTGCAAACCCAGGAAGCTGTCCGTGAAGAGGCAGCCCGGGCCCGGGCCCTGGCCCAGGGGGAGCGGCACCGCAGCGAGATCGCGGCTTTGGAAGGCCGGCTGGCTGCC---------------------TCT
CGGAAAGAGGCTACCAAGCTCCATCAGCAGTTGCTGAAGCTGAGACAGGATCTAGGGATCCTCAGGGCGGCCAGGGACTTCCACAGGAAC---------------CGTGCGGCGGCAGCGGCAGCACCAGCGCGGGGAGCCGGGATGCCCAGTAACATCAGCTGCAAGGTCAAATTCAAA
ACAACGAGGCTCAGAGGTCCGTTACACCAGCGCGGCCACCGAACAGTCGGCGCCAATCAAGCCATCAGCTGGCAAGGCCGCAGC---------------------------------------------CCCAGT---------------CCCACTAAGGAC------------------
---GAGTGGGAGGATATGAGCGTCGAT------------------------------------------------------------------------------------------------------------------------AGTTGGTATTCAGAAGCCAAAAGAAGAATGCAA
GGAAGAATGATA------------GAGAGAAGCACTAAG------------------------------------------------------------GATCCCACTGCA------------------AGTATCAAGCCC---------CCCTCCCGCCAC------------------
------------------------------------ACACCCATCATCCACCCG---------------------------------------------------------------------------------------TACACA------------------------CACAACCAT
ACATGTATAGAAGTCATGTTGGATATCCCGTGGCAATTA---------------------CCTCTGGAATACACTTCATCACAA---------------------------------------CTTATTGAGAAGAAAAGAATTCAGAAAAACTTTCTAAAATCTTGCCATACCATGCCA
GCTCAACAT------------------------------ACTGGTTTGACTACCTCGATTAAAAGATTGAAGATTGAAGAATTTAATTTACCTACAGCTTATGTTTCATTTCACATTTATTCT---GAC------AGGCAGCGCACAGAGTCCCTCCAGCATCACATTGACATACTGCGA
AGTGCCAAGAAAGACGCTCTGCTTTCTGCCAGGGAGCTTCGAAGGGCCAATGAGAAAAACACGGCACAACTCGACTCCCTCACCGAGAAACTCTGCATCAGCGAGCAGCGAGCACAGAAGCTGACCTCTGACCTGGCTGGTAAGGAGCGGCAGAAGAAGGTTCTGCAGATGGAGCTGGAG
CAGTGGAGG------------CAG------------------------AGCACGTTACCCCAACAAGCTGTG---------------------CCAACAGCACCAGTGAACGCAATGTGCTCCTGCCATGGCGGGACCGCGCCCCCCCCAGCTAATCCGGCCCTGCAGGCCCTGGAGGCC
GAGGTCAAACAACTCCAAGCCAGACTTAAGAGTGCAGGTGCGGAGGTCACAAGGCAGGTGGCAGCTAACAAAGCCCTGCGAGGCCAACTCCAGGAGAAGGAAGACAAACTCCGTCAGCTGCAGGACAGGGCGAGCCACACGGAGCGAGATGTGACCATGAAGAGGCAGCTGGTGGAGGAC
TTGAAGACGAGACTGAAGTTCCTGCAGGAGATGGAGAAAAGTTACCGTGGGCAGGTGGAGGAACTGGAGAAGAAGGGGAAAGCTTTATCGGAGGAGGCCACCAACAGGAAGGCCCTCGTTGATTCTCTCAAGAGGAGACTGAGTGTCGCAACCACAGAGAAAAGTCAATGTGAAACCGCC
TGTAAAAAACTGAAGGAGGATCTAGAAAAGAAGGAGCAGCGCATGCATGCCTTGCAGGCCCGAGTGGGAGCCAGTGAGCAGGCTTTGGCTGCACTGGAACAGACGGCCACCGAGCAAATGGAGGGGTTGACCCAGCAGAGCTCCCATGCCCTGGACAGGATTCAGAGACAGCTCAGCCAA
GCCTTCTCCCAGCTGGAGCAGCTTCATTCCTTCATCAAGGCCCTGGCCAGCGAAATACTTTTAGACGTTCAAGAGGTCAAGCAGCAGTTGATGAAGAGGAGGAGG---TTGAGGCAGGCCAACGCCGTGGGAGCAAAGGGCCTCCGCTCAGCCACGTCTATGATCAAAGCAAAGTCCGTT
GCTGCCTCCATCCTCAATATGTCAGAGAATGATCTCGCAGACATAATGGACAGTGAA---------------------------------------------------------------------------------------------------------------------------
------------------------------------------------------------------------
>ENSXMAP00000010126_XMAC
------ATGTGCTCACACGAGAGCAGTCGCGTCCTGGTTCTGGAGGAGGAGGTGAAGAATTTATCAGAGGAGTTAATTCAGTGTCAGGCAGACAAGGAGTTTGTGTGGTCTCTGTGGAAACGGCTGCAAGTGGCAAATCCGGACTTGACCCAAACCGTGAGTTTGGTGGTGGAGCGTGAG
AAGCAGAAAACTGAGATGAAGGACAGAAAAGTGCTGGAGATCCTGCAGTCCAAAGACTTCATGATCCAGGACCTAGAACAGAAAGTGACAGGGCAGCAGCAGGAGATGAAGAGGCTGCTGCAGAAGAAGACGGCGGCGGATGAGCAGGACAGCTCTTTAACGAAGGAGTTGACAACCCTG
CGTGCCGATTTGGACAACAAGAATCGGCAACTTGAGGAAATGAGGACGGAGCAGAGAAAAAAGAAA---GAGGAGGAGCAGCGGGTGGTGCGCGCTCTGGAGGAGGAGAAAGAGGGATTAAGGTCCCGCTGCGCTGCCCTGAGCGCTGACCTGCAGGAGAAACGGAGGCAGGCCGACAGC
CAGCGAGACGAGAGGGACGCCGCCCAGGCCAGACTAAAGGCTCTGGAGAAGGAGCTGCAGCGTGTTTGTCAGGAGCTTCCTAAAGTGAAGGCGCACTGCGCCGTTTTGGTTGCAAAGCTTTCTTCCAAAGAGACGGAGTTAGTTGCAAAACAAGATCGACTTGAAAAAATACAGCGTGAT
TTTTCTGAAGTCCAGGGTCTGTACAAACAAAGCACGGAGCACGCAGCCGAACAGAGCCACCTGATCAAGCAGCTGGAGGGACTCAACCTGGACACCCAGAGGGTCCTGAGGAACCAGGAGGAGGCGCACACGGCCGACGCCACTTCCTACCAAGGGCTGTACAAAGAGCTGAGTCAGTGC
TACCAGGCCCTGGTCTCCAGCGAGGCTAAACTGCGGCAG------------------------------AGTCACCAGGAGCTCAGCACCCAGGTGGTCCAGAAAGACGAGCAGATCTCCGAACTGCAGGCTCAGCTGCAG---AAACAACAG---------------------------
---------------GAACAAATCCAGCTGCTGCAGCAGCACATG---------------CAGCCTGCAGCTCTC------TCACCAAACAGACAAACCAACTTC---------------AAGCAATTC------------------GCCGCTGCT---------CCGTCTGATCGGGCC
TCCACTCAGAGTTCAGATCCAGGGCCAGAGGACAGACATTTCCCTCAGCGATCCCCCAGCAGTGTGAAA---------------------AGACTG------------------------------------------------------------------------------------
---------------------------------------------------------------CAGGGTGCACCTGTGCAGCGGTCCAGGTCTCTGTCCCCAGCCGGCAGCGTAGGGTTGGGAAGTGGGAGGAGGATCGAAGCAGAACAAAGAATTCGAGACCTGGAGGAGCTGCTGCAA
CTCAAGATCGGCGAGAACGAGGAGCTAAGGAAAGCTCACGATAAACGCCGTGAACGTCTGTGCCTGGTCCAAACCAACTATAAGACCATCCGAGACCAGATGAAGGAGATGGAGAAATCACATGGC---TTGTCAGGTGGAAGGAAACAGCGCCCAGAGCCGTGGCAGCTTCGACAAGAG
AACAGTGACGCTGTGTGGAACGAGCTGGCCTACATGAAAAACCTCAACAGAAAACTCACCGCTGAAAAAGTTGCCCTAGCAGAGGAGCTGGACATGCTGCGAGTCCAGTCTGCTATGGACCGAACCACAGCGAAGGAGCTCCACATG---TGTCTCACTAATGATCATCAAGAGCTGCTT
CAGAAAATGGCA---GAGGAGCAGCAGGTCAAAAGCAGCACTCCGATCAAACCTCCTCTCTCTTCGAGTCGGCTGAAACAGTCTTTTAAAAAGATGAAGTATTTGGAGCAGAGGTTGGTGCTGATGGAGGAGCAGACAGCGGCGCTGAAGGAAGAGAGGCAGCAGCTGCTTCAGGCCAAC
GAAGACCTGGCCCACAACTGCCGACGACTCCAAGCCTCCGTCGACTATCTGAGGCACCAGGAAGCTGACCGGGAGGAAGAGGCCCGGGTCCGT------------GATGAGCAGCACCGTGGCAAGGTCACGACTCTGGAATCCCGCCTGGCCGCG---------------------GCT
CAGAAAGAAATCGCCAGGCTCAACAATCACCTGCTGAAGCTGAGGCAGGAGCTGGGTATCGCCAGAGCAGCCAGAGACTTCTACAGGAAC---------------CGAGCAGCAGGC---------CCAGCGCGGCCAACCGGGACCGCCAACAACATCAGCTCCAAGGTCAGACCGAAG
ACAACCTGGCACAGAGGCCTTCCACGCCTGCGCCGCCACCCAACAGTCAGCTCCAATCAAGCCATCAGCTGGCACGGCCGTAAC---------------------------------------------CTCAGC---------------CCCACTAAGGAC------------------
---GAGTGGGAGGACATGAGCGCAGAT------------------------------------------------------------------------------------------------------------------------AGTGACAGTGTTGAG------------------
------------------------GAGTACTCG------------------------------------------------------------------GATAGTCTGAAC------------------GGGGAGTCCTCTGGGACTGAGCTTCACACTCGG------------------
------------------------------------------------CAAACT---------------------------------------------------------------------------------------CATGGA------------------------AAGTCCTAC
AGGCGGTCG---------------------------------------------------ATAAACTTCAGCACAGATGCACCA---------------------------------------GCGACTGGATCCAAGAGAAAACAA---------------------------------
------GATGATAAACAGCAGGAGCCCTGGGAGCGAGGGACAAGAGGGGAGAAACGGAGGTGGAGGAGGAAGAAGAGGCTGACGAAGACCCAGCACTGCTCCTCCTCC------------TCT---CTG------CAGCAGCGCGTCGAGTCTCTGCAGCGCCACATAGACATCCTGCAA
AGTGCCAGGAAGGATGCTCTGCTTGCAGCTAGAGAGCTGCAAGAGGCCAATGAAGTGATCAAGGTGCAGCTCTGCGCGCTCACTGTGCAGCTCAACAGCAGCAAGCAGCTCACACAGAAGCTGACCTCTGACCTGGCTGGTGTGGAGCAGCAGAAAAAGGTTTTGGAGATGGAGTTGGAG
CAGTGGAAG------------CGG------------------------ATTACGCTCCCCCCAAAAGCTGCACCTTCACCA---GCAGCACCACCCACTGCACCAGCAAACACTGAGTGTTCCTGTCAGGGCAGAACC---------------GGACCGGCCCTCCAGTCCCTGGAGGCG
GAGGTCAAGCAGCTTCAAGTCAAACTTAAGAGCTCGAACGCTGAAGTCACAAAGCAGATGGTGGCTAACAAAGCCCTGCGCGGACAGCTCCAGGAGAAGGAGGACAAGCTCAGCCAGCTGCAGGACAAGGTGATCCATGCCGAGCGAGACGTGGCCATGAAAAGGCAGCTGGTGGAGGAC
CTGAAGACCAGATTAAAGGTCCTGCAGGACATGGAGAGAAGTTATCGGGCTCAGGTGGAAGACCTGGACAAGAAGGTAAAAACGCTGTCGGAGGAGGCCTCCAACAGGAAGGCACTGATTGAATCCCTGAAGAGGAGGTTAAATGTTGCAACAACAGAGAAAGGCCAGCATGAGGCGTCC
TGTGCAAAACTGAAAGAGGACATGGAGAAAAAGGAGCAGCGGATCCAGGCCCTGCAGGTCCGTGTTGGCGCCGGTGAGCAGGCCTTGGCCGTCCTGGAGCAGACCGCCACGGAGCAAATGGAGGGGTTGACCCAGCACAGCTCCCAGGCCCTGGACCGGCTTCAGAGACGGCTGGGCCAG
GCGGGCTCGCAGGTGGAGCAGCTTCACTGCTTCATCAAGACCCTGGCCAGTGAAATACTTTTAGACGTTCAAGAGGTCAAACAGCAGCTGATGAGCAGGAGGAGG---CAGAGGCAGGCCAGCTCTGTGGCGGAGAAGAACAGCCTCTCAGCCAAGTCCATGATCAAAGCCAAGTCCATC
GCTGCCTCCATCCTCAATATGTCAGAGAATGATCTGGCAGATATAATGGAAACGGATCAG---------AGGTTGACCACCTGCACAGAAACGTCCAGAGACCAGGACTGGCTGGACCACCTGAACTTCATCCTCCAGCAGAAGATTCCCTCTGCCGGCCAGCTAATGGAGGCTGTGCGC
GTGAAGATGAAGGAGAGGAAAGTGCTGACAGAAGAGCTGGCCACGCTCACAGCACCAGTCAGCGAAAAACCC
