# Supplementary material for: Global expression pattern of genes containing positively selected sites in European anchovy (Engraulis encrasicolus L.) may shed light on teleost reproduction
Source: PLoS One. 2023 Aug 11;18(8):e0289940. doi: 10.1371/journal.pone.0289940 (PMC10420382; doi:10.1371/journal.pone.0289940)
Supplement: S1 File — (ZIP) [file pone.0289940.s008.zip › alignments/anchovy.29762_ANCH.fas]

>ENSONIP00000014767_ONIL
---------------------------------------ATGCTGAGCCGGACG------------------------------ATAAAGCAGGTGTCTTTAGCTCTGCGGGAGGGACGAATCTCCCCAACAGAGCTCTGCAGAAAATGCCTGAATCGCATCAGGAAAACGCAGCACCTG
AACGCTTACATCACGGTGACAGAGGAGCGTGCTCTGGAGCAGGCTCAGCAGGCAGAACGCAGACTGCAGCGAGGTGTGCCCAAAGGTCCTCTGGATGGAATCCCGTTTGCTGTCAAGGATAATTTCTGCACAGAGAATATCAGGACCACATGTGCCTCCAGGATGCTTAAAGACTACACT
CCTCCTTATAACGCCACAGTGGTCCAGAAACTCCTCGACCAGGGGGCAGTTTTAATGGGAAAGACCAACATGGATGAGTTTGCAATGGGTGCGGGCAGCACTGATGGTGCTTTCGGCGCGGTAAAGAACCCCTGGGGTTACGCCGCCCCCTACGGAGAGCGGACGAGGGCAGACCCGGAC
TCGGACTGGGTCGTCACTGGAGGCAGTTCAGGTGGAAGCGCCGCAGCTGTGGCCTCGCTCACCAGCTATCTAGCTTTGGGTTCAGACACGGGCGGATCCACACGAAACCCCGGGTCGTTGTGTGGCGTCGTGGCCTTGAAGCCCACTTACGGTCTGCTGTCCAGACACGGTCTCATCCCC
CTCGTTAACTCCATGGACGTCCCGGGCATAATGACACGCAGCGTGAACGATGCGGCCATCGTCTTAGGTATCCTCCAAGGCCTCGACGTCAGAGATTCAACAACAGTTCCCGCCCCTTCTTCACTAACAGAGCTTCCTGAAGACTTTGATGTTAAGAACATCTGTGTGGGCATCCCTAAG
GAGTATCACGCCCCGGGCCTCTCCGAGGAGACTCTGGCCCAGTGGAGCCGCGTGGCCGACTTGTTTGAGGAAGCCGGAGCGCGGGTGGAGCAAGTGTCCCTCCCCCATACGCAGTACTCCATCGTGTGCTACCACGTCCTGTGCCACGCCGAGGTGGCGTCCAACATGGCCCGGTTTGAT
GGCCTGGAATACGGCCACCGCAGCCAGATGGACAGCTCGACAGAGGTCATGTACGCCTCGACCAGACACGAGGGCTTCAACGACGTCGTCAGAGGGAGGATTCTGTCCGGGAACTACTTCCTGCTAAAACGGAACTACCAGCACTACTTTGTGAAGGCTCAGAAAGTTCGCCGGCTCATC
ACGAACGACTTCCAGCACGTGTTCAGCTCTGGTGTCGATGTGCTGCTGACGCCTACCACGCTGACTGATGCGGCTCGTTACCGCGACTTCACTCAGGAAGATAACCGAACGCGCAGCGCACAGGAAGACGTCTTCACGCAGCCCGCCAACATGGCAGGTCTCCCTGCAGTCTCTGTGCCG
ACGGCTTTGTCGAGACGGGGCCTTCCCATTGGCCTACAGCTCATAGCCCCCGCTCTCCAAGACCAGACGCTGCTCAGCGTGGCCCAGTGGATCGAGCAGAGGGTTGGTTTCCCCTGC------------------------------------------ATCAGGCTGAGCGAGCAGCAC
CATGATCACGCAGCGATCGTCTCCACACAGATGTTGTCCAGTTTGGACCTTCTGCAG---------------------------------------------------------------------------------------------------------------------------
------------------
>ENSTNIP00000008109_TNIG
---------------------------------------ATGCTGAGCCTGACT------------------------------ATAAGAGAGGCGTCTTTGGCACTCAGAGAGGGAAGGATCTCGCCAACAGAGCTCTGCAGAAAGTGCCTAAATCAAATCAAGAAAACACAGCATCTT
AATGCTTACATCACCGTTACAGAGGAAATTGCTCTGAAGCAGGCTGAAGAAGCAGAAACCAGACTGCTGCAAGGTGTCCCCAGAGGTCCTCTAGATGGAATCCCCTTTGCGGCCAAGGACAATTTCTGCACAGCAAACATCCCGACCACATGTGCATCCAGGATGCTAAAAGACTACGTC
CCACCTTTCAGTGCTACTGTTGTCCAAAAGCTGCTTGACCAAGGTGCCATTCTCATGGGGAAGACTAAGATGGACGAGTTTGCTATGGGATCCGGCAGTACTGATGGAGCTTTTGGTCCCGTGCGAAACCCATGGAGCTATGCTGCATCCTACAGG------------------------
---------GTGGTGGCAGGAGGAAGCTCAGGAGGAAGTGCTGCGGCCATTGCCTCCTTAACCTCCTTCTTAAGTTTGGGTTCGGACACAGGTGGTTCTACTCGTAACCCAGGAGCACTATGTGGTGTGGTGGCCCTGAAGCCTACTTATGGTCTGCTGTCAAGACACGGACTGATCCCC
CTGATGAACTCCATGGATGTCCCTGGCATCTTGACCCGCACAGTCGATGACGCGGCCATTGTTTTAGGCGTCCTCCAGGGCCTTGATAGGAAGGACTCAACAACAATTCCCCCACTCTCCCCACTGTTGGAGTTACCTAAGAAATTTGATGTTAAGAACATCTGCGTAGGAATTCCAAAG
GAATATCATGCACCCGGGCTGTCTGAAGACACCGCAGCAGAGTGGCGTCGCGTTGCTGACATGTTTGAGAGGGAGGGGGCGCGGGTTGTCCAGGTATCCCTCCCCCACACCCAGTACTCCATAGTGTGTTACCATATCCTCTGCTGTGTTGAGGTGGCATCTAACATGGCTCGCTTTGAT
GGTCTTGAATACGGCCATCGTAGTTCAGTGGTGGCCTCAACAGAGGCTATGTATGCTTCAACACGCCACGAGGGATTTAATGATGTGGTGAGAGGAAGAATATTGTCTGGGAACTACTTTCTTCTCAAACAGAACTTCCAGCACTACTTCGTAAAGGCTCAGAAAGTCCGTCGAATGATC
ACAGATGATTTCAAACGGGTGTTTGGCTCAGGCGTGGATGTACTTTTGACTCCTACCACTTTGGCTGATGCAACCTGTTACGCAGACTTCACACAGGAAGACAATCGATCACGCAGTGCACAGGAGGATGTTTTTACCCAGCCCGCCAACATGGCAGGTCTTCCCGCCGTTTCCGTGCCA
ACGGCTTTATCAGGACGAGGTCTTCCCATTGGTCTGCAGCTTATTGGACCTGCTCAGCAAGACAAGAAGCTCCTGAGCGTTGCACAGTGGATTGAGCGTAGGGTTGGTTTTCCTGCC------------------------------------------ATCAGGCTCTCT---------
------------------------------------------------------------------------------------------------------------------------------------------GGAGAAGCCGTAATGAGTAATGGACAAAGAACTGAAGCCAAC
ATCAAAGTGGAC------
>anchovy.29762_ANCH
ATGAAT---------------------------------GTGCTTCGTTTATCC------------------------------ATAGCCGAGGTGTCCCGGGCATTGAGGGAGGGTCAGCTCTCCCCCACAGAGCTTTGCCGAAAATGCCTGAACCGCATCAAGAGAACTCGCCACCTC
AACGCTTACATAACTGTGACAGAGGAGGCAGCCATGAAACAAGCGGAGGAGGCAGAGATGCGACTACAGAATGGCACTCCAAAGGGTCCACTGGACGGTATACCATTTGCGGTGAAGGACAACTTTTGCACTGAGAACATCCTGACCACGTGTGCCTCAAAGATGTTAGGAGGCTATGTT
CCTCCATTTAATGCCACAGTAGTACAGAAGCTGCTGGACCAGGGAGCTGTCCTCGTAGGCAAGACAAACTTGGATGAATTTGCCATGGGAGCGGGCAGCACGGATGGTGCGTTTGGGCCGGTGCGGAACCCCTGGAGTGATGCGGAGACCTACAGGCAGCACGGGGGGCCAGAGGCCCAG
ACTGACTGGGTCATCACTGGGGGCAGTTCAGGAGGAAGTGCAGCCGCAGTGGCATCACTTAGCAGCTTCTTTTCTCTGGGCTCAGACACAGGTGGCTCCACGCGTAACCCCGGTGCGCTGTGTGGGTTGGTGGCCGTGAAGCCCACCTATGGCCTGCTGTCGCGTCACGGCCTCATCCCG
CTGGTCAACTCCATGGACGTACCGGGAATCATGGCCCGCACTGCCCGCGACGCAGCCACAGTCCTGGGTATCCTCCAAGGGCAGGATATGCTGGATGCAACCACCATCCCAAGCCCGCCTGGGCAACCTGACCTGCCTGAGGACTTTGACATCAAGCAAATCACAGTAGGAATCCCACAG
GAGTACCATGCGCCGGGGCTGTCCCCTGAGGTGCTGGGCCAGTGGTGCCGCGTGGCGGGCTTGTTTGAGGAGGCGGGGGTGCAGGTGAAGCCCGTCTCCCTACCCCACACCCAGTTCTCCATCGTCTGCTACCACGTCCTCTGCTGCTGCGAGGTGGCCTCCAACATGGCACGCTTCGAC
GGACTGGAATATGGCCACCGTAGCCCCGTGGCCTCCTCCACTGAGGCCCTGTACGCCGCCACCCGGCACGAGGGCTTCAATCACGTGGTGCGCCGCAGGATCCTTTCCGGGAACTACTTCCTGCTCAAACAGAACTACGAGCGCTACTTTGTGAAGGCGCAGCAGGTGCGGCGTCTTATT
GCCGATGACTTCAGCAAGGTGTTTGGCTCCGGCGTGGACGTGCTGCTGACGCCCACCACCCTGAGTGACGCGGCCAGCTACAGGGACTTCATGCAGGAGGACAACCGCACACGCAGCGCCCAGGAGGACGTCTTCACGCAGCCCGCCAACATGGCCGGTCTCCCGGCGGTCACCTTGCCG
ACAGCGCTGTCGTCGCGAGGACTCCCCATAGGCCTGCAGCTGATTGGCCGGCCGCTGGAGGACAGGAAGCTGCTGGCTGTGGCCCACTGGATGGAGCAGCGGCTGGGCTTCCCTCAT------------------------------------------ATCCGTTTCCAT---------
------------------------------------GGCGATCACCAG------GAGCAGGAGACCATCTCAACGACAGAAGAGAGAGAG---------------------------------------GAGGGCACCACTGCAGTT---------------------------------
------------GGTGCA
>ENSTRUP00000009508_TRUB
---------------------------------------ATGCTGAGCCTGACG------------------------------ATAAGAGAGGTGTCTTTGGCTCTCAGAGAGGGAAGGATCTCCCCGACAGAGCTCTGCAGAAAGTGTCTCGATCAGATTAGGACAACGCAACATCTC
AATGCTTACATCAGTGTCACAGAGGAGACTGCTCTGAGGCAGGCTGCAGAAGCAGAAACCAGAATGAGGCAAGGTGTCCCGAGAGGTCCTCTAGATGGAATCCCCTTTGCAGTCAAGGACAATTTCTGCACAGAAGGCATCCAGACCACATGTGCATCCAGGATGCTGAAAGACTACACG
CCACCCTACAGCGCTACTGTAGTCCAAAAGCTGTTTGACCAAGGAGCCGTTCTCATGGGGAAGACCAACATGGACGAGTTTGCTATGGGTTCTGGCAGTACTGACGGAGCTTATGGCCCCGTGCGAAACCCATGGAGCTATGCTACGTTCTACCGGGAGGCTAATGGAGCTGAACCAGAC
TCTGACTGGGTGGTGACAGGTGGAAGCTCAGGAGGAAGTGCTGCAGCTGTTGCCTCCTTAACATCGTTCTTGGCTTTGGGTTCCGATACCGGTGGTTCCACCCGTAACCCTGGAGCACTGTGTGGCGTGGTGGCCTTAAAGCCTACTTACGGGCTGCTGTCCAGACATGGACTTATCCCC
CTGATGAACTCCATGGATGTCCCTGGGATCTTGACCCGCACCGTCCATGACGCAGCCATCGTTTTAGGTGCCCTCCAAGGTCTTGATAGGAAAGACTCGACAACAATCCCTCCTCTTTCAACACAGATGGAGCTACCTGAGAAATCTGATGTTCGAAACATCTGTGTAGGCATCCCAAAG
GAATATCATGCCCCAGGGCTGCAAGAAGACACGTTAGCAGAGTGGCGCCGGGTTGCTGACATGTTTGATAGGGAGGGAGCACGGGTTGTCCAGGTATCCCTCCCCCACACCCAGTACTCCATTGTGTGCTACCATATCCTGTGCTGTGTTGAGGTGGCATCTAATATGGCTCGCTTCGAT
GGTCTGGAATACGGCCATCGTAGTCCGGTGGCGACTTCGACAGAGGCCATGTATGCTTCCACGCGTCACGAGGGCTTTAATGATGTGGTGAGAGGGAGAATATTGTCTGGGAACTACTTTCTCCTCAAACAGAACTTCGAGCACTACTTCACAAAGGCTCAGAAAGTCCGCCGAATGATC
GCAGATGATTTCAAGCGAGTATTTGACTCAGGTGTGGATGTACTTCTGACCCCAAGCACTTTGGCTGATGCAGCCCGTTACTGCGACTTTAGCCAGGAGGACAACCGGACACGAAGCGCTCAGGAGGATGTATTCACTCAGCCGGCTAACATGGCAGGTCTTCCTGCCGTTTCTGTGCCC
ACCGCTTTATCCAAGCGAGGTCTTCCCATTGGTCTGCAGCTTATAGGACCTGCTCAACAGGACAAGATGCTCCTTACCGTGGCACAGTGGGTGGAGCAGAGTGTTGGTTTTCTTGCCCACAATCACTACATAGGACAGTATAGTCTAGTATTGTCCCATACTAGACTGTCC---------
------------------------------------------------------------------------------------------------------------------------------------------AGTCTTGTA---------------------------------
------------------
>ENSDARP00000045614_DRER
ATGTCAGCCTCCAGTGCGGCGAGGCGTCCTGTGGAAGCGATGCTCGGCCTGTCC------------------------------ATTAGAGAGGTGTCTCAGGCACTGAGGGATGGGAAGGTCTCTGCCACTGAACTCTGCAGAAAATGCATCAACCAAATACAACGAACGCGTTACCTG
AATGCTTATATAACCATTGCAGAGGAGACGGCCATGGAGCAAGCAGAGAGAGCAGATAAAAGGCTCCGCACAGGTAAAACACTTGGTCCTCTAGACGGCATTCCTTTCTCTGTAAAAGACAACTTCTGCACAGAGAACATCAAGACCACCTGTGCTTCAAACATGCTTAAAGGTTATGTT
CCTCCATTCAGTGCTACAGTTGTGCAGAAGCTGTTGGATCAAGGAGCAGTTCTTGTTGGAAAAACTAATTTAGACGAATTTGCAATGGGAGCTGGAAGTACAGATGGGGCTTTTGGTCCAGTTCGTAATCCATGGAGTTATGCAGCCCCTTACCGTGAACAGAGTGCAGAAGATCCAGAT
TCAGACTGGACAATAACAGGAGGAAGTTCAGGAGGCAGTGCAGCAGCAGTGGCATCTCTCAGCAGCTTCCTAGCCTTAGGATCTGATACTGGAGGCTCCACGCGAAACCCTGGTTCTCTCTGTGGAGTGGTGGCTCTGAAACCCTCGTATGGCCTCCTGTCACGTCATGGCCTCATCCCT
CTGGTTAACTCAATGGACGTGCCAGGAATCATGACCAGAAGTGTTCACGATGCCGCCACTGTTTTGAGGATTCTCCAGGGACGAGATGAGAGGGACTCAACAACTGTCCAGGCACCAAACACTCCACCCAGCCTTCCTGAACATTTTGACATGAGAAAGATATGTGTTGGCATACCAAAG
GAATATCATGCTCCTGGTCTATCAGAGGACACTTTGGCCCAGTGGAGTAGAGTGGCAGACATATTTGAAAATGCGGGTGCTAGGGTAAAAGAGGTGTCTTTACCACACACCCCATACTCCATCGTCTGTTACCACGTCCTGTGCTGCTGTGAGGTGGCATCCAACATGGCACGCTTTGAT
GGGCTTGAATACGGTCATCGCAGTGCGGTGGACAGCTCCACAGATGCCATGTACGCCACCACACGACATGAAGGTTTCAACAATGTTGTTCGCAGAAGAATTCTCTCAGGGAACTACTTCCTTCTGAAATCGAACTATGAGCGGTACTTTGTGAAGGCTCAACAAATGCGCCGCCTTATT
GCTGAAGACTTTAAAAAAGTGTTTAGTTCTGGCATAGACGTTCTCCTCACCCCCACAACACTGAGCGATGCGGCACGTTACGCCGACTTCATAACAGAAGACAACCGAACACGCAGCGCTCAGGAGGATGTCTTCACACAGCCTGTCAACATGGCAGGTTTGCCTGCCGTCACGGTCCCA
ACAGCACTCTCACAGCGAGGTCTTCCCATTGGCCTGCAGCTGATAGGACAGACACTACAAGACTGGAAATTGTTGACAATCGCCCACTGGATGGAGAAACAACTCCACTTCCCAATG------------------------------------------ATCCGATTCCAC---------
------------------------------------AGGGACTTAAAT------GAAAATGAA---------------------AGAGAGCAGAACAGATCCATCAGA---------------------GAAAGGACACACACAGTA---------------------------------
------------GGATCA
>ENSGACP00000017579_GACU
------------------------------------------------CACACACAGACCGCGATCTGGGGCCGTGGTGGAGGACTGGCAGAAGTGTCTGCGGCCCTCCGGGAGGGAAGAATCTCGCCCACGGAGCTCTGCAGGAAGTGTCTGAACCGCATCAAGAAGACGCAGCATCTC
AACGCTTACATCACCGTGACGGAGGAGCTGGCTCTGCAGGAGGCCCGAGAGGCAGAAGCCCGACTGCTGCAAGGTGCCCCCAAAGGTCCACTGGATGGAATCCCGTTTGCAGTCAAGGACAACTTCTGCACAGAAAATATCAAGACTACCTGTGCTTCCAGGATGCTTAAAGACTACACT
CCGCCCTACAATGCTACGGTGGTCCAGAAGCTCTTTGACCAAGGCGCTGTCCTCGTGGGGAAGACCAACATGGATGAGTTTGCGATGGGCGCGGGCAGCACCGACGGGGCTTTCGGCCCGGTGAGGAACCCCTGGAGCTACGCCGCTCCCTACAGAGAGCGGACCGGGGCGGCGCCCGAC
GCCGACTGGGCCGTTACTGGCGGAAGCTCCGGAGGAAGTGCGGCCGCTGTGGCTTCGCTCACCAGCTACCTGGCTTTGGGTTCGGACACGGGCGGTTCAACCCGTAACCCTGGGGCACTGTGTGGAGTTGTGGCCCTGAAGCCCACTTATGGTCTGCTGTCCAGACATGGTCTCATCCCC
CTGGTCAACTCCATGGACGTCCCCGGCGTCATGACTCGCAGCGTCGGCGACGCGGCCGTGGTCTTCGATGTCCTCCGAGGACAAGATATGAAAGACTCAACAACAACTCCTGCTCCCTCGTCGCTGACCGATCTA------CACCTTAATGTCAAGAACATCTGCGTCGGCATCCCTAAG
GAGTACCACGCCCCGGGTCTGTCTCAGGAGACTCTAGCACAGTGGAGTCTTGTTGCCGACATGTTTGAGAGG---GGGGCGCGGGTGGAGCAGGTGTCTCTCCCCCACACGCAGCACTCCATTGTGTGCTACCACGTCCTGTGCCACGCGGAGGTGGCGTCGAACATGGCGCGCTTTGAC
GGCCTAGAATACGGCCATCGCAGCGAGGTGGACAGCTCCACGGAAGCCATGTACGCCTCCAGCCGCCACGAGGGCTTCAACGATGTGGTGCGAGGGAGGATACTGTCTGGGAACTACTTCCTGCTCAAACGGAACTACGAGCACTACTTTGTGAAGGCCCAGAGAGTGCGCCGCCTGATC
GCGGAGGATTTTGAGCGCGTGTTCGGCTCCGGCGTCGACGTGCTGCTGACTCCCACCACGCTGGCCGACGCAGCCCGTTTCTCCGACTTCACCCAGGAAGACAACCGGACGCGCAGCGCGCAGGAAGACGTCTTCACCCAGCCTGTCAACATGGCAGGACTGCCCGCCATTTCCGTACCA
ACTGCTTTGTCAAGCCGGGGCCTTCCCATTGGGTTACAGCTCATAGGCCCCGCCTTCCAGGACAAGAAGCTGCTGTGCGTCGCCCGATGGATGGAGCAGAGGGTCGGCTTCCCCTCC------------------------------------------ATC------------------
------------------------------------AGTGACTGGGGA------GAGGAGGGT---------------------GGGAAT------------------GGCGCAGGGACA---------GAACAGACTCCAGCTGTG---------------------------------
------------------
>ENSXMAP00000018702_XMAC
---------------------------------------ATGCTCGGACTGACA------------------------------TTGAAAGAGGTGTCTTTGGCATTCAGGGAGGGGAAAATCTCCCCAACTGAGCTCTGTAGGAAGTGTCTGAATCGCATCAAAAAAACTCAGCGCCTG
AATGCTTACATCACTGTTACAGAGGAATTTGCTATGAAACAGGCTCGACAGTCGGAAGCAAGGCTGCTTCAAGGCATCCCCAAAGGACCCCTGGATGGGATCCCCTTTGCAGTCAAGGACAATTTCTGCACTGCCAATATCAGGACAACATGTGCCTCCAAGATGCTGAAAGACTACACT
CCGCCCTACAATGCTACAGTTGTACAAAAGCTTCTTGACCAAGGGGCCGTACTGATGGGGAAGACTAACATGGATGAGTTTGCGATGGGTGCAGGCAGTACCGACGGGGCGTTCGGTCCAGTCAGAAACCCATGGAGCTACTCAGACTCATACAGAACACAGGGGGGAGCAGCTTCTGAC
TCCGACTGGGTCATCACTGGAGGAAGTTCTGGAGGAAGTGCCGCAGCTGTCGCCTCATGCACAAGCTACCTGGCTTTGGGTTCAGACACAGGCGGTTCAACCCGTAATCCCGGAGCGCTGTGTGGAGTGTTCGCCCTGAAGCCCACTTACGGCCTGGTGTCAAGGCATGGGCTCATTCCC
TTAGTTAATTCCATGGATGTCCCTGGAATTATTACACGCAGCGTCAGTGACGCAGCTATCGCCCTAGGTGTCCTCCAAGGCATTGATGTTAGAGACTCGACCACAGTTCCTGCTCCATCAGCACTAGCAGAGCTTCCTGAAGACTTTGATGTCAAGAACATCTGTGTTGGCATCCCTAAG
GAGTACCATGCCCCCGGCCTGTCTGAGGAGACCCTGGCTCAGTGGAGTCGTGTTGCAGACTTGTTTGAGAAAGCGGGAGCCCGGGTGGAGCAGGTTTCCCTCCCACACACTCAGTACTCCATCGTCTGCTACCACGTCCTTTGCCACACCGAGGTGGCGTCAAACATGGCCCGATTTGAT
GGGCTGGAATACGGCCACCGGAGTGAGATGAAGAGCTCCACGGAGGTGATGTATGCTTCAACCCGACACGAGGGCTTCAACGATGTAGTCAGAGGGAGGATTCTTTCCGGGAACTACTTCCTGCTTAAACAGAACTACCAGCACTACTTTGTGAAGGCCCAAAAAGTCCGTCGGCTGATC
GCAGACGACTTCCGGCATGTTTTTGGATCAGGGGTCGATGTGCTGCTGACTCCCACAACTCTGACTGATGCGGCCTGTTACCATGACTTCACACAGGAAGACAACCGAACTCGCAGCGCACAGGAAGATGTCTTCACCCAACCTGCAAACATAGCAGGCCTCCCTGCTGTCTCTGTGCCG
ATCGCCTTATCACGGCGGGGTCTGCCCATTGGCTTACAGCTCATCGGCCCCGCCCTGGAAGACAAGAAACTGCTTTGTGTCGCTCAGTGGGTCGAGCAGAGGGTGAACTTCCCATCC------------------------------------------ATC------------------
------------------------------------AGTGACTGCGATAACACTCAGGAGAGC---------------------AGGAAG------------------GATCCAGGAGTGACCAGGAGGGAGCAGACTTCAGCCATC---------------------------------
------------------
