# Supplementary material for: Global expression pattern of genes containing positively selected sites in European anchovy (Engraulis encrasicolus L.) may shed light on teleost reproduction
Source: PLoS One. 2023 Aug 11;18(8):e0289940. doi: 10.1371/journal.pone.0289940 (PMC10420382; doi:10.1371/journal.pone.0289940)
Supplement: S1 File — (ZIP) [file pone.0289940.s008.zip › alignments/anchovy.29765_ANCH.fas]

>ENSONIP00000019438_ONIL
ATGGTGTTCAAGCGCTTCGTTGAGATCGGCCGTGTGGCCTACGTCTCGTTCGGACCCCATGCTGGCAAGCTGGTGGCCATCGTGGATGTCATTGACCAAAACAGAGCTCTTGTTGATGGTCCCTGCACAGGGGTGAGGAGGCAGTCCATGCCCTTCAAGTGCATGCACCTCACAGACTAT
GTCATCAAAATTCCCCACAGTGCTCGCCAGAAGTTTGTGAGGAAAGCCTGGGAGAAGGCCCAAGTCAACGAGAAGTGGTCGGAGAGCAGCTGGGCCAAGAAGATTGAGGCGAGACAGAAGAAGGCCAAGATGTCTGACTTCGACCGCTACAAGGTGATGAAGGCCAAGAGAATGAGGAAC
AAGATAATCAAGCATGAGGTGAAGAAGCTGCAAAAGGAGGCCGCAAAGAAG---------------------------------------------
>ENSTNIP00000012117_TNIG
ATGGTGTTTAAACGCTTCGTCGAGATCGGCCGCGTTGCCTTCATCTCCTTTGGTCCTCATGCTGGCAAACTGGTGGCCATTGTGGATGTCATCGACCAAAATCGGGCTCTCGTTGATGGCCCATGCACCGGTGTGAGGAGGCAGGCCATGCCCTTTAAATGCATGCAGCTTACAGACTAT
GTCATCAAAGTACCTCACAGTGCACGCCAGAAGTTTGTGAGGAAAGCCTGGGAGAAGGCCGAGGTCAGCGCCAAGTGGGCACAAAGCAGTTGGGCCAAGAAGATTGAGGCAAGACAGAAGAGGGCCAAAATGACTGACTTTGACCGCTACAAGGTGATGAAGGCCAAGAGGATGAGGAAC
AAGATCATCAAGCATGAGGTGAAGAAGCTGCAGAAGGAGGCAGCAAAGAAG---------------------------------------------
>anchovy.29765_ANCH
ATGGTGTTCAAGCGCTTTGTAGAGATCGGCCGCGTCGCCTACGTTGCCTTCGGGCCTTATGAGGGAAAACTGGTGGCAATCGTAGATGTCATTGACCAGAACAGGGCCCTTGTCGATGGTCCATGCACTGGCGTAAAGAGGCAGTCCATGCCATTCAAGTGCATGCAGCTCACAGACTAC
GTCATCAAAGTCCCACACAGCGCTCGCCAGAAGTACGTCAGGCGTGCCTGGGAAAAGGCAGAGGTTGACAAGAAGTGGGCTGAGTCAAGCTGGGCCAAGAAGATTGAAGCCAGACAAAAGAGGGCCAAGATGTCCGACTTTGACCGCTTCAAGGTTATGAAGGCCAAGAAGATGAGGAAC
AAGATCATCAAGGTGGAAGTCAGGAAGCTTCAGAAGGCTGCCTCTAAGGCTGCTGCCGCT---------------------------------AAG
>ENSTRUP00000033907_TRUB
ATGGTGTTCAAACGCTTCGTCGAGATCGGTCGCGTTGCCTACATATCTTTTGGACCCCATGCTGGCAAGCTGGTGGCCATTGTAGATGTCATCGACCAAAATCGAGCTCTTGTTGACGGCCCATGCACAGATGTGAGGAGACAGGCCATGCCATTTAAGTGCATGCAGCTCACAGACTAC
GTCATCAAAGTCCCTCACAGTGCACGCCAGAAGTATGTGAGGAGGGCCTGGGAGAAGGCTGAAGTCAATCAGAAGTGGGCACAAAGCAGTTGGGCCAAGAAGATCGAGGCCAGACAGAAGAGGGCGAAAATGAGTGACTTTGATCGCTACAAAGCGATGAAGGCCAAGAGGATGAGGAAC
AAGATCATCAAGCATGAGGTGAAGAAGCTGCAGAAGGAGGCAGCAAAGAAGGAAAAAAGT---------------------------------GCG
>ENSDARP00000140879_DRER
ATGGTGTTCAAGCGTTTCGTGGAGATCGGCCGCGTGGCCTTCATCGCTTTCGGTCCTCATGAGGGGAAACTGGTGGCCATCGTGGACGTGATCGACCAGAACAGGGCTCTGGTAGACGGACCGTGCACTGGAGTGAAGCGTCAGGCGCTGCCCTTCAAGTGTCTGCAGCTCACAGATTAC
GTCATTAAAGTCCCTCACAGTGCCCGTCAGAAGTACGTGCGACGCGCCTGGGAAAAGGCTGAGATCAGCAAGAAGTGGGAGGAGAGCAGCTGGGCCAAGAAGATCGAGGCCAGGAAGAAGAGAGCTGCAATGTCTGACTTTGATCGCTACAAGGTGTCGAAGGCCAAGAAAATGAGGAAT
AAGATCATCAGACACGAGATGAAGAAGCTCCAGAAAGCTGCGGCTCAGAAGAAAGCA---------------------------------------
>ENSGACP00000010938_GACU
CAGGTGTTCAAACGCTTCGTTGAGATCGGCCGTGTTGCCTACATCTCTTTCGGACCCCACAACGGCAAGTTGGTGGCCATCGTAGACGTCATCGACCAAAACAGGGCTCTTGTTGATGGTCCCTGCACAGGCGTGAAGAGGCAAGCCATGCCCTTCAAGTGCATGCAGCTCACAGACTAC
GTCATCAAAGTACCTCACAGTGCCCGCCAGAAGTTTGTGAGGAGAGCCTGGGAGAAGGCAGAGGTCAACCAGAAGTGGGAACAAAGCAGCTGGGCCAAGAAGATCGAGGCGAGAAAGAAGAGAGCCAACATGTCTGACTTTGACCGCTACAGGGTGATGAAGGCCAAGAGGATGAGGAAC
AAGATCATCAAGCACGAGGTGAAGAAGCTCCAGAAGGAGGCAGCAAAGAATAGTAAAGATCCAAAAAGAGCTCCAGCTCTGCTTTATTATAAGGCC
>ENSXMAP00000000361_XMAC
ATGGTGTTCAAACGCTTTGTAGAGATCGGCCGTGTCGCCTACATATCTTTTGGTCCCCATGCTGGCAAGCTGGTGGCCATTATAGATGTTATTGACCAAAACAGGGCGCTTGTCGACGGTCCCTGCACAGGAGTGAAGAGGCAAGCCATGCCCTTCAAGTGCATGCAGCTCACTGACTAC
GTCATCAAAGTTCCTCACAGCGCCCGGCAGAAGTTTGTGAGGCGAGCCTGGGAGAAGGCCCAAGTCAACGAGAAGTGGTCTCAGAGCAGCTGGGCCAAGAAGATCGAGGCGAGACAGAAGAGGGCCAAGATGTCTGACTTTGACCGCTACAAGGTGATGAAGGCCAAAAGGATGAGAAAC
AAGATCATCAAGCATGAGGTGATGAAGCTCCAAAAGGAGGCGGCAAAGAAG---------------------------------------------
