# Supplementary material for: Global expression pattern of genes containing positively selected sites in European anchovy (Engraulis encrasicolus L.) may shed light on teleost reproduction
Source: PLoS One. 2023 Aug 11;18(8):e0289940. doi: 10.1371/journal.pone.0289940 (PMC10420382; doi:10.1371/journal.pone.0289940)
Supplement: S1 File — (ZIP) [file pone.0289940.s008.zip › alignments/anchovy.30027_ANCH.fas]

>ENSONIP00000019514_ONIL
---ATGGCCTTGGAAAAGTTTGTGTCCAAGACACTCGAGCTTCTGCAGGAGGAGCGGGAGGCTGAGATAGAGGAGACCAGGGTATGGCAGGAGAACATTTCTCTCAAGGATCTTCAAAACAAAGGTGTTTGCCTGCTGAAACTGCAGATAGGAAGTCAGTCCACAGGCCTCTATGGCCGC
ACAGTCGTCATCTTGGAGCCAAGAAAGCATCTTGGGTTCTCATCTCTGCCGAGCAACAGCTTCGGGCCTGGTGATATAGTTGGCTTGTATGACACTACTGGATGCGCTGCAGCCTCACAGATCAGTACTGGGATTGTCACAAGGGTCGGCCAAGCATCTATAAGTGTGGCCTTTGATGAT
TTAAAGGATGGCCATAGTTTTGATTCAGATGCACTTTACAACCTTTTAAAGTTAGCAAACGATGTCACCTACAAACGAATGAAACGTGCTTTGAATACATTAAATGGATACAACAATGGACCAGCTTCCAATTTAATAAGTGTTCTCTTTGGAGACACAAAACCTACTTCTCAGTCACAA
CCAAATAAGGTTGAATTCTTTAACTCAAACTTGGATGACTCCCAAAGAGAAGCTGTATCCTTCGCTCTGTCACAGAGAGAGCTGGCAGTGATTCATGGGCCTCCGGGCACTGGGAAGACCACCACTGTGGTGGAGATCATCCTCCAAGCTGTCAAACATGGGCAAAAGGTCCTGTGCTGT
GCTCCTTCAAATGTGGCGGTGGATAATTTAGTGGAGAGGTTAGCCCAGTGCAAAGCCAAGGTCCTGAGGCTGGGTCACCCGGCCAGGCTACTGGAGTCCATACAGAAACATTCACTGGATGCCATCCTGGCTCAGAGTGACAACGCAAACATCATCGCTGAGATCCGGAAGGACATTGAT
AAAGCATTTACGGGAATGAAGAAG------GAGAAAGGAGAACGGGGGAACTTGAAACGAGAAATAGGAGAGCTGAGAAAAGAGCTGAAAAACAGAGAGACAGCAGCCATCGCCCAGATTCTTAAAAGTGCTGACGTTGTGTTATCAACCAACACAGGTGCCTGCGATGACGGGCCTCTG
AAGTTCCTGCCAGCTGAACATTTTGACTGGGTGGTGATAGATGAGTGTGCTCAGGCACTGGAGAGCAGCTGCTGGATCGCCCTGCTTAGAGCGCGCAAGTGCATCCTGGCTGGAGACTACAAGCAGTTACCACCTACGATTAAATCACAAATGGCTGCATCAAAAGGCTTATCTCTGAGT
CTTATGGAGAGACTTATCCAGATGTACGGGGACTCGGTGGTTCGTATGCTGACAGTTCAGTACCGCATGAACAGTGCCATTATGCAGTGGGCCTCCAAGGAGATGTACCAGGGAAGACTGACCGCTCACAGCTCCGTGGAGGGACATTTACTGAAA------GATCTAGCAGGAGTCGCA
TGCGTTGAAGAGACCAGCACGCCGCTGCTTCTTATTGACACAGCGGGGTGTGGTCTGAGTGAAATGGAGGTCGCAGATGAGCAGTCCAAAGGCAACACAGGTGAGGTCGACATCGTCGATCTGCACATAAAAGCTCTGACTGAAGCAGGAGTTAAAGCTAAAGACATAGCTGTTATTGCT
CCATACAATCTACAAGTCGATCTTCTACGTCAGAAACTTTCTGCAAAGCATCCAGAGCTCGAGATAAAATCAGTGGATGGATTTCAGGGCAGGGAAAAAGAGGCTGTCGTGTTGTCGTTAGTTCGATCCAACAGAAAAGGTGAAGTTGGATTTCTAGCAGAGGACAGAAGGATAAATGTT
GCCGTTACACGTGCAAGACGACACATCGCTGTCGTGTGTGACACTCAAACCGTTCAGAATCACGGTTTTCTGAAATCCCTGATCGATCACATGACTGAGTTTGGTGAGGTCAGAACAGCGTTCGAGTACATTCAAGACATCGTACCACAAAACTACACCCGTGACCACAAAGATGCGAAA
ACTGCTTCTTCCAGCACGTCCACATCTACCAAACACAAGGTCAAGGATCAGCCCTCCAGTAAAGCAAAGCCAGGACAGAAAAAATCT------------------------------GCT---------GGTAGCAGCAGTAAGGAAAATGCA---------------ACTGGT------
TCAGAGAAGCAAGCAAAGTCTAGCACATCAGCA------------------GAGCAAGAGCAG---AGTAAGGGCAGACGTGCTGAGATCAGAGAGCAGGTGGAAAGGTTTATGAAGAACTTAAACCAGAGTGAGCTACAGTTTCCATCATCATTTAACTCACATGACCGGCTGCTGGTC
CATGAGATCGCTGAGGAGCTGGGCCTCATTCATGAGAGCAAAGGGGAGGGAAGTGAAAGGTGTATCACTGTCTCCAGACCC------------CCAGTGTCAAAACCAGCCAAA------------------------------------------------------------------
---------------GAAGAAGCACGAGCAGCA------ACG---GAA------------------GAG------------------------------GAAGAGGAAACGGTC------------CCAGATTCAAAAAGTGAGCCATCGTCTCAACCCCCCTTA---------------
---GACCTGAAAAGTTTACATTTAGAGAGGATGAAGAGGGAGCAGCAGAAAAGGGAAGAAAAC---------GCTCAACAAAAAAAGCAGCAGAACAACATTCATCCACCTCAAGGCCACTCATCAAAAAAA------------------------------------GCAAAA---GGT
TTGCATCAGAAGCGTCTAAAC---AAA---------------------------------GCATTTAAAGATGACGACTTCGACACACTCATCAGTAGTGTCATGAAGGCCGACAGTGTTTGTAGTTTTGTCAAGTGCAAAGCATCTGTGCTAACACTCGGGCAGCTCTGCCTGTTCTGC
AACAGGCAGTATTGTCTCAGTCATCATATACCAGAGGTGCATGGCTGTGGAGATAAAGCCAAGTCTCATGCTCGAATGAGGATAAGTAAAGAGGGCATTCTTTATGCTGGGAGTGGGAAGAAAGACAAATCTATGGACCCCAATAAGAAGGCCTATCTGCAAAGAAAATTGGATTCTAAG
CTAAAAGACATGGCGTCACAGAGGAAGCCAAAAAACAAAGAGAAG------GATGGT------------
>ENSTNIP00000019159_TNIG
GCGATGGCTGTTGAGCAGTTTGTGTCAAAGACACTTGAGCTCCTACAGGAGGAGAGAGAGGCAGAAATAGAAGAAACCAGGTTATGGCAGGAGAACGTCTCTCTCAAAGACCTTCAGGACAAAGGCGTGTGCTTGCTGAAGTTACACATTGGAAGTCAGTCTACAGGCCTGTATGGCCGC
ACAGTCCTTGTCCTCGAGCCAAGAAAACATCTTGGATTCTCTTCCCTGCCAAGCAATAGTTTTGGACCTGGGGATATAGTTGGTCTGTACGACACCGGCGGATGTGCCGCTGACTCACAGGTGGGGACAGGAATAGTGACGAGGGTCTGCCAAGCGTCCGTGAGCGTGGCTTTTGATGAC
ACCAAGGATGGCGTCAGCTTTGATACAGATGCTGTTTACAACCTCCTGAAATTGGCAAATGATGTCACCTACAAACGAATGAAAAAGGCCTTGAACGAATTAAATGGTTACAGTAACGGACCAGCTGGTAACCTGATAAATGTCCTTTTTGGCGAAACAAAACCTTCTTCTTTTTCACAG
CCAAATGAACTTGAATTCTTCAACAAGAATCTCGATGATTCCCAGAGAGAAGCCGTGACCTTTGCTCTGTCCCAGAGAGAGTTGGCTGTAATTCATGGACCACCAGGCACTGGGAAAACCACCACAGTGGTGGAAATCATCCTGCAAGCAGTCAAGCAAGGCCAAAAGGTCCTGTGCTGT
GCTCCCTCTAACGTGGCTGTGGATAACTTAGTGGAGAGGTTAGCACAGAGTAAAGTAAAGGTGCTGAGGCTGGGCCACCCTGCCAGACTGCTGGAGTCTATACAGAAACATTCATTAGATGCCATCATCGCTCACAGCTCCAATGCGGACATCATCGACGATATCCGCAGAGACATCGAT
AAAGCTGTCATGGGAATGAAGACGATGCAGAAAAAAGGGGAGAGGGTGGGTTTAAGAAGGGAACTCACAGAGCTAAGAAAAGAGTTGAAAACCAGGGAGACAACAGCCATGACCCAGATCCTCAAAAGTGCCGACGTTGTTTTATCAACCAACACGGGCGCGTGTGATGACGGGCCTCTG
AAGTTCTTGCCAGCGGAGCATTTTGATTGGGTGGTGATAGACGAGTGTGCTCAGGCCCTGGAGAGCAGCTGCTGGATCGCTCTGCTCAGAGCGCGCAAGTGTGTCCTGGCTGGAGACTACAAGCAGCTACCACCTACCATCAAATCGCAAAAGGCTGCATCAAAAGGCCTGTCCGTCAGT
CTTATGGAGAGGCTAATCCAGATGTACGGCGACTCTGTGGTCCGGATGCTGACGGTTCAGTACCGCATGAACAGCGCCATCATGGAGTGGGCATCTGATCAGATGTACCAGGGAAAACTAACAGCCCACGGCTCTGTGGAGAGTCATGTGTTAAAGCAAAGGGACTTGCCGGGGGTGACC
TGCGTGGAAGAGACCAGCACGCCGCTGCTGCTCATCGACACTGCCGGCTGTGGGCTCAACGAGATGGAGGTCGCCGATGAGCAGTCGAAAGGAAACCAGGGTGAAGTTGATATTGTTGAACTGCACATAAAAGCCCTGACTGAAGCCGGCCTGAAAGCCAAAGACATTGCAGTTATCGCT
CCGTACAATCTGCAGGTTGATCTTCTGCGTCAGAGACTTTCAGCTAAACACCCAGCGCTGGAGATAAAGTCGGTGGACGGATTTCAGGGCAGAGAAAAGGAGGCTGTGGTGTTATCGCTGGTTCGCTCCAACAGAAAAGGGGAAGTTGGGTTTCTGGCAGAAGACAGAAGGATAAATGTG
GCGGTTACACGTGCGAGGCGTCACATCGCCATCGTGTGTGACACACGCACTGTCCAGAATCACGCTTTCCTGAAATCCCTCATTGATCATGTGACTCAGCACGGCGAAGTCAGAACAGCGTTTGAGTACATCCATGACATCGTGCCGCAGAACTACACGCACGACCGCAAAGAAGGGAAG
ACGAATACGTCT------GCC------GCCGGAGCGAAGGTCAAAGACCAGCCCCCCAACAAGGCGAGACAGGGAAAGAAGATGGCA------------------------------GCT---------GCTAGCTGTGGGAACATAAACGCT---------------GCTGATGGGAAA
GACCAGAAGTCCACAAAG------ACAACAGCAACAAAGGAAGAGGAG------------------AACAAGAGCAGATACTCTGAGATCAAGAAGCAGGTGGAGCTCTTTCTGAAGGACGGGGATCGCACCGAGCTCCAGTTTCCACCTTTTTTCAACTCTCATGACCGCCTGCTGGTC
CACCAGGTGGCTGAGGAGCTGGGCCTGACACATGAGAGTAAAGGTGAAGGCAGAGACAGGCGCATCACCGTGTCGAGGCCT------------GTGCAAACGGTGCTAGCTGAG------------------------------------------------------------------
---------------CGGCTA------------------ACACCTGAA------------------GAA------------------------------GAGATGGAAAAAGTCCATCCCAACCCCCCAGAATCCACACAAGAACTGCTGCATCAACCTCCAGTA---------------
---GACCTGAAAAGTTTACATTTAGAACGGATGAAGAGAGAGCAGCAAAAACGGGAAGAAAAT---------GCTCAGCAAAGAAAGCAACAGAACAAC---CCGCCGGCGTCA------ACGGCAAAGAAAAACAAATCA---------------------------GTAAAA---GGT
AAA---------------------AAAGTAAAGACGGGCGCCTGCGACATCGCCGCGGCCGCTGCTGCAGATGACGACTTTGACGCCCTCATCAGCGCCGTCAAGAAGGCTGACAGCGTGTGCAGCTTTGTCAAGTGTAAAGCTTCGGTGCTAACTCTCGGACAGCTCTGCCCGCACTGC
AACAGGCAGTACTGTCTCAGTCATCACATCCCAGAGGTCCACGGATGTGGAGACAAAGCCAAGTCTCACGCCCGCATGAGAATTAGCAAAGAAGGAGTGCTTTACGCAGGAAGTGGGAGGAAAGACATGTCCGTGGACCCCAATAAGAAAGCCTACCTGCATAGGAAGCTGGACTCTAAA
CTGAAAGATTTGGCAGCACAAAGAAAAGCGAAA------CAAGAT------GACAGTGAGGAAACAACA
>anchovy.30027_ANCH
---ATGGATGTGGAGACGTTTGTTTCCAAGACGCTGGAGCTCCTTCAAGAGGAGAGAGAATGCGAAATAGAGGAAACCAGACTTCTTCAGGAAAATATCTCTCTGAAGCATCTGCAGCATAAAGGAGTGTGTCTTCTAAAGCTGCAGATAGGCAGTCAACGAACTGGTCTGTATGGCCGC
CTGCTGGTTGTCTTCGAGCCCAGAAAGAGGATTGGGGCATCTGTGCTGCCCAGCAACAGCTTTGGACCAGGTGACATCGTGGGCCTGTATGACTCGGAGGGCTGTAGCCAGAGGAGCCAACTGGGCACAGGGGTGGTGACTCGAGTGACTCAGACATCTGTGGCAGTGGCGTTTGATGAC
GGTCAAGATGGTCTCAACCTTGACAGCGACGGAGTCTTCAACATCATGAAGGTGGCCAATGACGTCACCTACAGGAGACTAACAAGTGCACTCAACTCTCTGAACGGCTACGGTAGTGGACCAGCATCTCACCTCATCGGTGTTCTGTTTGGATTCTCGCAGCCTGCAGAGCTCTCATCA
CAGAATGACTTGGAGTTCTATAACACGGGACTTGACCACTCCCAGAGGGAGGCTGTGAAATTCGCCCTGCAACAGAAGGACCTAGCTGTCATACATGGCCCGCCGGGCACGGGCAAGACCACCACTGTAGTGGAACTCATTCAGCAGGCTGTGAAACAAGGAAACAAGGTGCTGTGTTGT
GCTCCATCCAACGTTGCCGTGGACAACCTGGTGGAGCGGCTGGCCCAGGGCAAGGTGAAGGTGCTGAGGCTGGGCCACCCTGCACGTCTCCTGGACACCATCCAGCAGTACTCCCTGGACGCCATCCTCGCCCGCAGTGACAACACTGACATCATCGCAGACATCCGTAAAGACATGGAT
AAGGCCCTTAGTGAGATGAAGAAGACAAAAGACTGGGGCAGCAGGAGTGGACTGAAGAGAGAGCTGGGAGACCTACGCAAGGAGCTGAGGAGCAGAGAGGAGGAAGCCACCAAACAGATCCTCAAGAGAGCCAGTGTCATTCTCGCCACCAACACTGGAGCGTGTGCTGATGGGCCTCTG
AAGCATCTGCCAGCGGATCACTTTGATATGGTGGTGATCGATGAGTGTGCTCAGGCGCTGGAGGCCAGCTGCTGGATCCCGCTCCTGCACGCCCGCAAGTGCATCCTGGCTGGGGATTACAAGCAGCTCCCGCCCACCATCAAGTCCCACACGGCTGCCTCTAAGGGTCTGTCGGTGAGC
CTGATGGAGCGGGTGATTAAGCAGTACGGGGAGGAGGTGGTGCGCATGCTGACCGTTCAGTACCGCATGAACAGGGCCATCATGCAGTGGGCATCGGAGCGGATGTACCAGGGCAGACTCACCGCACATGCCTGCGTGGAGAACCACTTGCTGAAG------GACCTTCCCGGAGTGTCC
AGTGTGGAGGAGACTAGCATTCCCTTATTTCTCATAGACACAGCTGGCTGTGGACTCAATGAGATGGAGGACACAGACGAGCTGTCCAAGGGAAACGAAGGAGAGGCAGACATTGTGGCCCTGCATATCAAAGCATTGACGGAAGCTGGCCTGAAAGCAAAAGACATCGCTGTTATTGCA
CCGTACAATCTCCAGGTTGACTTGCTGAGGCAGAGACTCTCTCAAAGGCACCCAGAGCTGGAGATCAAGTCTGTGGATGGCTTCCAGGGCCGAGAGAAGGAAGCTGTTGTCCTGTCCTTGGTCAGGTCAAACCGAAAGGGTGAAGTTGGCTTTTTGGCAGAGGACCGGAGGATCAATGTG
GCCGTGACCCGAGCTCGTCGGCAGCTCACAGTGGTGTGTGACTCCCAGACCGTCCGGAACCACGACTTCCTGAAGTCCCTCGTGGACTACATGACTGAGCACGGCGAAGTCCGCACTGCCTTCGAGTACCTGGAGGACGCAGTGCCACAGAACTACACCCGCGACCCCAAAGAGGCCTCC
AAACAGCCCCTGCAG---ACAGCCGCGCAGAAGCAG---AGTCGAGGGGAG---TCTCGGAAAGGGGCGGCAGGGGGGAAAAAGTCTGATATGGGAGGTAAACCTAAAGGCAGGGACGCGCAGGGTAAACCCAATGGGGCTGAAAAACCTGCC---------------AGTGGT------
TCTTCAAGGCCCAGAGAA------GAGACCCCCATTAATCGAGACCCAGAGCAGGAAAAGAGGAAAAGAGAA------------GCCATTGTCCAGCAGATCGAAAGCTTTCTGCAGGATCCCAGCCAGACGGAGCTCCACTTCCCTCCATCTCTGACCTCCCACGAGCGTCTTCTGGTC
CACCAGATCTCTGAGGAGCGGGGCCTCGCCCACCAGAGCCAGGGGGAAGGCAAGAACCGCAACATTGTTGTGTCCAGACAT------------GGCCCAGGGGCTCCTGCACAA------------------------------------------------------------------
---------------GAGCAA------------CCTAGCACA---CAG------------------GAACCAGAACTGCAGCGAAGCCATCTGAAGATGGAGACACAGGAAGTCCATACTGCTGCTCCT---------------------GAGCAGCCAAGGGTAACAGGTGCTGCAGGG
GTGGACCTGAAGAGCCTGCACCTGGAGCGCATGAGGAGGGAGCAGGACAAGCGCCAGGAGAAGACCAAAACACGGCAGCAGCAGCAGCAGAGG------GTGGAGGCAGTTGTC------AGTGGTGCTGCTGGAAAAAGCCAACAAGCAAAGAAGGGGAAAGGAACAGCCAAACAAGGG
AAG------------------AGCCGCACTAAATTGGGGCCTGCAGACATCGCGGCGGCCGCCACAGCGGACACCGACTTTGATGTTCTGATCGAGGCTGTGGTGAAAGCTGAGCGGGTGTGTGGCTTCGTGAAATGTAAAGCTAGCGTGCTAACGCTCGGGCAGCTTTGCATCCACTGC
AATCGGCAGTTCTGTCTCAGTCACCACATCCCTGAGGTCCATGGATGTGGCGACAAAGCCAAGAGCCATGCCCGCATGCGCATCAGCAAAGAGGGAGTTTTATACGCGGGCAGCGGCCACAAAGACAAGTCCATGGACCCCAACAAGAAGGCCCACCTGCAGAGGAGACTGGACTCCAAG
CTAAAAGACATGGCCTCCCAGAGAAAGACCAAGACCAAAGAGAAGGACAGCGAGCGG------------
>ENSTRUP00000008191_TRUB
GCAATGACTGTCGAGCAGTTTGTGACAAAGACACTTGAGCTTCTGCAGGAGGAGAGAGAGGCAGAAATAGAGGAAACCAGGTTGTGGCGGGAAAATGTCTCTCTCAAAGACCTTCAGAGTAAAGGCGTTTGCTTGCTCAAGCTACATATTGGAAGTCAATCTACAGGCCTGTATGGCCGC
ACAGTCCTGATCCTCGAACCAAGAAAACACCTTGGTTTCTCTTCCCTGCCAAGCAATAGTTTTGGACCTGGGGATATAGTTGGTCTGTACGACACCGGTGGATGTTCTGCTGATTCACAGGTTGGGACCGGAATAGTAACAAGGGTCAGCCAAGCGTCTGTTAGCGTGGCCTTTGATGAT
ACCAAGGACGGCATCAGCTTTGATACAGATGCACTCTACAACCTCCTGAAGTTGGCAAACGATGTCACCTACAAACGAATGAAGAAGGCCTTGAATGAATTGAACAGTTACAGTAACGGACCAGCTGGCAATTTGATAAATGTACTCTTCGGAGAAACAAAACCTTCTTGTTTTTCACAG
TCAAACGAAACTGAATTCTTCAACAAGAATCTCGATGATTCCCAGAGAGAAGCTGTGACCTTTGCTCTGACCCAGAGAGATCTGGCCGTAATTCATGGACCACCGGGGACTGGGAAAACCACCACGGTGGTGGAAATCATCCTCCAAGCCGTCAAGCAAGGCCAAAAGGTCCTGTGCTGT
GCTCCCTCAAATGTGGCTGTGGATAACTTAGTGGAGAGGTTAGCACAGTGCAAGATAAAGGTCCTGAGGCTGGGCCACCCTGCCAGACTGCTGGAGTCCATCCAGAAACATTCATTAGACGCCATCATTGCTCAGAGCTCCAACGCCGACATCATCAGCGATATCCGTAAAGACATCGAT
AAAGCCTTTGTGGGACTGAAGAAGATGCACAATAAGGGCGAGAGGGCGAGTTTCAAGAGGGAAATCACAGAGCTGAGGAAGGAGTTGAAAAGCAGGGAGACCACAGCCATCACCCAGATCCTCAAAAGCGCCGATGTCGTTTTATCAACCAACACGGGTGCTTGTGACGACGGGCCTCTG
AAGTTCCTGCCAGCGGAGCATTTTGATTGGGTGGTGATAGATGAGTGCGCTCAGGCCCTGGAGAGCAGCTGCTGGATCGCCCTGCTCAGAGCACGCAAGTGTGTTCTGGCTGGAGACTACAAGCAGCTACCGCCTACCATCAAATCCCAAAAGGCTGCAGTCAAAGGCTTGTCCGTCAGT
CTCATGGAGCGGCTGATCCAGATGTACGGAGACACGGTGGTGCGAATGCTGACGGTTCAGTACCGCATGAACGGCGCCATCATGGAGTGGGCGTCTGATCAGATGTACCAGGGAAAACTAACAGCTCACAGCTCTGTGGAGAGTCACCTGTTAAAGCGAAGAGACCTGCCAGGAGTCGCC
TGCGTGGAGGAAACCAGCACGTCAATGCTCCTCATCGACACTGCTGGCTGTGGGCTCAACGAGATGGAGGTGGCGGATGAGCAGTCTAAAGGCAACGAAGGTGAAGTCGATATTGTTGCGCTGCACATAAAAGCCCTGACTGAAGCTGGTCTCAAAGCCAAAGACATTGCCGTCATCGCC
CCGTACAACCTGCAGGTTGATCTTCTGCGCCAGAGGCTTTCAGTGAGACATCCAGCGCTGGAGATAAAGTCGGTGGATGGATTTCAGGGCAGAGAAAAAGAGGCTGTGGTGTTGTCGCTAGTTCGCTCCAACAGAAAAGGGGAAGTTGGGTTTCTGGCAGAAGACAGAAGGATAAATGTG
GCGGTCACCCGCGCCAGGCGTCACATCGCCATCGTGTGTGACACGCGTACGGTCCAGAATCACGCCTTCCTCAAATCCCTCATTGATCATGTGACCCGGCGTGGCGAAGTCAGAACAGCCTTTGAGTACATCCACGACATTGTGCCGCAGAACTACACGCACGACCACAAAGGAGGAAAG
ACAAACACATCC------GCC------CCCAAACAAAAGGTTAAAGATCAGCCCCCCAGCAAGGAGAGACAGGAAAAGAAGACGCCA------------------------------ACT---------GGTAGTTGTAGTAATGTAAAAGCT---------------GGGAATAAGAAA
ACCCAAAAGCCCACTGAG------ACGGCGCTGATGACGGAAGAGGAG------------------AACAAAAACAGATACTCTGAGATCAGGAAGCAGGTGGAGCTCTTCCTGAAGGACCGCGATGGTAATGAGCTCCAGTTTCCGTCTTTTTTCACCTCTCATGACCGCCTGCTGGTC
CACCAGGTGGCCGAAGAGCTGGGCCTGACACATGAGAGTACAGGCGAAGGCAAAGACAGGCGCATCACAGTGTCGAGGCCT------------GTGAAACCGGTGCCGGCCGAG------------------------------------------------------------------
---------------CAGCTG------------------ACGCCAGAA------------------GAA------------------------------GAAGAGGCCGACGTCCGCTCGAAACCCTCTGAATCCACACAGGAGTTGCTGCGTCAGCCTCAGTTA---------------
---GGCCTGAAAGAATTACATTTAGAGCGGATGGAGAGAGAGCAGCAAAAACGGGAAGAAAAT---------GCTCAGCAAAGACGGCAGCAGAGCAACACCCCGCCAGCTCCA------TCGTCAAAGAAAACCAAATCG---------------------------GCTAAA---GGT
AAG---------------------AAGGTCAAGATGGGTGCCTGCGACATTGCTGCGGCTGCTGCTCCAGAGGACGACTTTGACGCTCTCCTCAGCGCCGTCCGGAAGGCCGACAGCGTGTGCAGCTTCGTCAAGTGTAAAGCGTCTGTGCTGACTCTCGGGCAGCTTTGTCTGCACTGC
AACAGACAGTATTGCCTCAGTCATCACATCCCAGAGGTTCATGGATGTGGAGACAAAGCCAAGTCCCACGCTCGCATGAGAATTAGCAAAGAAGGGGTTCTTTACGCTGGAAGCGGGAGAAAGGACACGTCCATGGACCCCAACAAGAAAGCCTACCTGCACAGGAAGCTGGACTCTAAA
CTGAAAGATATGGCATCACAAAGAAAAGCGAAG------CAAGAG------GACAGA------------
>ENSDARP00000060290_DRER
---ATGGAGGTTGAAAATTTCGTTTCAAAAACTCTTGAGCTCCTACAAGAAGAGAGAGAAGCTGAACTGGAAGAAACACGCGCATGGCAGGAGAATGTGTCTCTCAAGAATCTACAGCACAAAGGAGTGTGTCTGATGAAACTTCAGATCGGAAGCCAGCACACTGGAATGTATGGCAGA
CTTCTAGTCATTTTTGAACCCAGGAAATGCATAGGGCTCTCAGTTCTACCCAGCAACACTTTTGGACCTGGTGATATTATAGGCTTGTATCAGGCAGAGGGTCAGGCTCTGCCTACTCAGTTGGGGTCAGGTGTGGTGACTCGTGCTACTCAAGCATCTCTGACGGTGGCTTTTGATGAC
ACACAGGATGGTACTAATTTAGACAGAGATGGACTCTACAACCTAATGAAACTGGCAAATGATGTGACCTACAGGCGGCTGTCAAGTGCACTAAAGTCTTTAAATGGATACAGCAACGGTCCTGCATCTCACCTGATCAGTGTTCTTTTTGGTTACTCTCAACCAGGGATCTTATCACAT
CTGTATGCATTGGAATTTAACAACACCAAGTTAGATGATTCTCAGAAAGAGGCTGTGTCGTTTGCAATATCTCAAAAAGATGTTGCAATCATACATGGACCACCAGGCACTGGCAAAACTACTACAGTGGTTGAAGTGATCCTGCAGGCAGTGAAACAACAACAAAAGGTCTTGTGCTGC
GCTCCTTCAAATGTGGCTGTTGATAACTTGGTGGAGCGTCTGGCGAAGAATAAGGTCAAGGTTTTAAGACTGGGTCACCCAGCACGTCTGCTCGAGTCTATTCAGAAACACTCGCTGGATGCGGTCCTTGCACACAGTGACAACACCAACATCATTTCTGATATTCGCAAAGACATGGAC
AAAGCGTTTAATGAAATTAAGAAGGCACGCGACAAAGGCCAGCGGAGCAATCTGAGACGGGAAATCGGGGAACTGCGGCGAGAGCTGAGGACCAGAGAGGAAACTGCTATCAGTCAGATCCTGAAAAGAGCCGATGTTATTCTAGCAACGAACACTGGAGCCTCTGATGACGGTCCTCTT
AAACATCTTCCTAATGATCATTTTGACCTGGTGGTGATAGATGAGTGCGCTCAGGCTCTGGAGAGCAGCTGTTGGATCGCTCTGCTTAAAGCACGCAAATGTATACTGGCTGGGGATTACAAACAGCTGCCGCCCACTATCAAATCACAGAGTGCTGCATCTAAAGGCCTGTCTGTCAGT
TTAATGGAGAGGCTGATCAAGAAATATGGAGACTCGGTGGTTCGAATGCTGACCACACAGTACCGTATGAACAGTGCCATCATGCAGTGGGCTTCAGAGCAGATGTATCAGGGAAAACTCATTGCACATCCTTCAGTGGAGAAGCACTTGCTTAGA------GACCTGGCAGGTGTTGCG
GATGTTGAGGAAACCAGAATTCCTCTTCTGCTCGTTGACACTGCAGGCTGTGGACTGAATGAGATGGAGAACACAGATGAGCAGTCCAAAGGGAATCAAGGAGAAGTGGATATTGTGGCTCTTCATATCAAAGCTCTTACCGAGGCTGGAGTTCAAGTCAAAGACATTGCGATTATTGCT
CCCTATAATCTTCAGGTGGATCTTTTGAGGCAGAAACTGTCCCATAAATATGCAGAGCTGGAAATTAAGTCTGTTGATGGCTTCCAGGGCAGAGAGAAGGAGGCAGTGGTGTTGTCATTGGTCAGATCCAACAGGAAGGGTGAGGTTGGCTTTCTTGCTGAAGACCGAAGGATCAATGTG
GCTGTGACTCGTGCCAGACGGCAGCTCGTTGTGGTTTGTGATTCTCAAACGGTTCGAAACCACGACTTCCTCAAATCACTAGTGGACTATATGTCTAAGCATGGAGAACTTCGCACCGCCTTTGAGTACCTGGAAGACTGTGTAGCGCAGAATTACACTCGTGATGAAAAGGACAAACAG
AACAAAGGTAAAGAC---ACCACATCCGCAAAGCAGAAGACCAAGAAGCAG---GACAAGAAGCCAGAGCAGGAACACAAGAAAAGT------------------------------GCAAACAACAAAAACAGTGGAGCCAATCAGTCCGGTGTTCATCATAATAACACCAAT------
TCACACCATCCTAAACCC---------------------AAAGATGCAGATCAGACGCAAAGTAAAAGAAAG------------GAGATCAAGGAGCAACTTTTGAACTTTCTTAAAGATCCAGACAAGACAGAACTAGAGTTTCCTTCCACTTTAAATTCCCATGATCGTCTACTGGTC
CATGAGCTCTCTGAAGAAATTGGTTTGAGGCACGAAAGCCAGGGAGAAGGGAAAAGCCGCCACATCACTGTGTCCCGGTCT------------CCATCAGGACTCGGTAATGAGCCTAAACCTGATAAACCAGAT---------------------------------------------
---------------GAAGCC------------CCATGTACA---GTT------------------GCA------------------------------AATGTACAAGAAGAGTCACCAAATAAACCC---------------------TCGCAGCCAACCGTT---------------
---GATCTGAAAAGCCTACATTTGGAGCGCATGCGACGAGAGCAGGAGAAACGAGAGGAGAAA---------AAACAGCAAAAACAACAGAGT------GCCAGACCGGAACCA------AATTTTACTGCTAGTAAAAGCCAGTTCGTTAAGAAACCTAAAGGAACTTCCAAA---GGA
ACT------------------TCAAAGATAAAAGCAGGAGCCACAGATATTGCTGCGGCTGCCAATGGAGATGATGATTTTGATGCTCTCATCAATGCTGTGGTTAAAGCAGAAAGTGTGTGTGGTTTTGTGAAATGCAAAGCCAGTGTGCTGACGCTAGGACAACTCTGCATTTACTGT
AACAGACAGTACTGCTTGAGTCACCATATACCCGAGGTTCACGGATGTGGAGACAAGGCAAAATCTCAGGCTAGAATGAGGATAAGCAAAGAAGGAGTGCTCTACGCAGGAAGTGGACAGAAGGACAAATCAGTGGATCCAAACAAAAAAGCATATCTACAGAGAAAACTAGACTCTAAA
CTCAAAGATATGGTGTCACAGAGAAAAACAAAAGCCAAAGACAAA------GAAAAC------------
>ENSGACP00000007038_GACU
GCGATGGCAGTTGAAAAGTTTGTGTCAAAGACACTCGAGCTGCTACAGGAGGAGAGAGAGGCGGAAATAGAGGAGACCAGGATATGGCAGGAGAACATCTCTCTCAAGGATCTTCAAAATAAAGGAGTTTGCCTGCTGAAATTGCAGGTCGGGAGTCAGTCCACGGGCCTGTACGGTCGC
ACGGTAATCATCCTCGAGCCGAGGAAGCATCTTGGTTTCTCCTCTCTGCCGAGCAACAGCTTTGGACCCGGGGACATAGTGGGCTTGTATGACACCGGTGGGTGCACCCCCGCCTCACAGGTGGGCACAGGAATAGTGACGAGGGTCAGCCAGGCGTCCATCAGCGTGGCCTTCGACGAC
TCAAAGGACGGCCTCAGGTTTGATACGGATGCGCTTCACAACCTCTTAAAGTTGGCAAATGACGTCACCTACAAACGGATGAAGAATGCCTTGAACACACTGAACGGATACAGCCATGGACCAGCTGCCAATCTGATAAACGTTCTTTTTGGAGACACAAAACCGTCTCATCAATCACAG
ACAAATGAGGTTAAATTCTTTAACTCCAACCTGGATGACTCTCAGAGAGAAGCCGTGTCCTTTACGCTGTCTCAGAGAGAAGTGGCTGTGATTCATGGACCACCGGGCACTGGGAAAACCACCACAGTGGTGGAGATCATCCTGCAAGCAGTGAAACAAGGCCAAAAGGTCCTCTGCTGC
GCGCCCTCCAACGTGGCCGTGGATAATTTAGTGGAGCGGTTAGCCCGGTGCAAAGCAAAGGTCCTCAGGCTGGGTCACCCTGCCCGACTTCTGGAGTCCATACAGAAACATTCGCTGGACGCCATCCTCGCGCAGAGCGACAACGCCGGCATCATCGCTGATATCCGTAAAGACATCGAT
AAAGCATTTATTGGAATGAAGAAAATGCGTGAAAAAGGCGAGCGGGTGAACTTCAAAAGAGAAATAGGGGAGCTTCGAAAAGAGCTGAAGTCGAGGGAAGCGACCGCCATGGCACAGATCCTGAAACGTGCGGATGTCGTGTTATCGACCAACACGGGTGCGTCCAGAGACGGCCCCCTG
AAGCTCCTGCCGGAGGAGCATTTTGATTGGGTGGTGATCGACGAGTGCGCTCAGGCGCTGGAGAGCAGCTGTTGGATCGGCCTGCTCCGAGCACGCAAGTGTGTCCTGGCTGGAGACTACAAGCAGTTACCACCTACCATCAAATCGCAAAAGGCTGCATCAAACGGGCTGTCTCTCAGC
CTCATGGAGAGGCTCATCCAGATGTACGGCGACTCTGTGGTCCGTATGCTGACCGTTCAGTACCGCATGAACAGTGCCATCATGAGTTGGGCCTCCAAAGAGATGTACCAGGGAAGACTAACGGCTCACAGCTCTGTGGAGAGACACTTGCTGAAA------GATTTACCAGGAGTCTCC
TGCGTCGAAGAGACCAGCACGCCGCTTCTTCTTATTGACACTGCAGGCTGCGGTCTGAGTGAGATGGAGGTCACAGATGAGCAGTCCAAAGGCAATCCGGGTGAGGTAGACATTGTTGAACTGCACATAAAGGCCTTGACTGGAGCCGGAGTTAAAGCCAAAGACATCGCTGTTATTGCT
CCGTACAATCTACAGGTCGATCTTCTGCGTCAGAAACTTTCCGCGAGGCATCCGGAGCTGGAGATCAAGTCTGTGGATGGATTCCAGGGCCGAGAGAAGGAGGCTGTGGTGCTGTCGTTGGTTCGGTCCAACAGGAAAGGGGAAGTTGGATTTCTCGCGGAGGACAGAAGGATCAATGTG
GCCGTCACGCGCGCCAGACGTCACGTGGCTGTTGTGTGCGACAGCCAGACCGTGCAGAGTCACGCTTTCCTCAAGTCCCTCGTCGTTCATATGACCCAGTGTGGCGAGGTGAGAACGGCATTTGAGTACATCCAAGACGTCGTGCCGCAGAACTACACCCGTGACCACAAAGACACGAAG
GCCAACGCATCTGCC---GCC------GCCAAAGCGAAGCTTAGGGATCAGCCTCCGAGCCGGCCGAAGCCGCGACAAAAGAAGTCC------------------------------CCG---------GGTAGCTGCGCTAATGGGAATGCC---------------GCCGAT------
GCAGAGAAGCCCACAAAGTCCTCCGCCACAGCGCTGACGGAGGAAGAGCAGCAGCAGCAGCAGCAGCAGAACAACCGATGCGCTGAGATCAGAGCGCAGGTGGAGGGCTTTCTGAAGGACTCCAGTCGGAAGGAACTACAGTTCCCATCATCGTTTAACTCTCACGACCGCCTGCTGGTG
CACCAGATCGCTGAGGAGCTGGGCCTCGTGCACGAGAGTAAAGGTGAAGGTAAACAGAGGTGTGTCTCTGTCTGCAGGCCT------------CCGGTATCGGCCCCGGCCGAG---------------------AGGCCACCGCGAGGAGGAGGAGGAGGAGGAGGAGGAGGAGGAGGA
GGAGGAGGAGGAGGAGAAGAA------------------GTA---GAAGTAAGAAAAGATGACGACGCT------------------------------CCGGAAGAAACCATT------------CCCAATCCCCAAAGAGAACCGCTGTGTCAACCTCCATTG---------------
---GACCTGAAGCGTTTACATTTGGAGCGGATGGAGAGGGAGCAGCAGAAGAGAGACCGACAC---------GCTCAACAAAAAAAGCAACCGATCAACTTGCCGCCGGCTCCGGCCCAGTCGTCGAAGAAG------------------------------------CCCAAG---TCC
GCT---------------------AAAGTGAAGACGGGCGCATGCGGCATCGCCGCGGCCGCCGCTCCGGACGACGACTTTGACGCACTCATCGACGCCGTCATAAAGGCTGAGAGCGTGTGCAGCTTCGTCAGGTGTAAAGCTTCTGTGCGGACGCTCGGACAGCTTTGCCTGTTCTGC
AACAGGCAGTATTGTCTCAGTCATCACATACCAGAGGTTCACGGCTGTGGGGATGAAGCAAAGTCTCATGCTCGGATGAGAATAAGCAAAGAAGGCGTTCTGTACGCAGGGAGTGGGAAGAAAGACAAATCCATGGACCCCAATAAAAAGGCCTATCTGCAAAGGAAGCTGGACTCTAAA
TTAAAAGATATGTCATCGCAGAGGAGACCGAAAAACAAAGAAAAT------GACAGT------------
>ENSXMAP00000003720_XMAC
---ATGGCAGTGGAGACATTTGTGTCCAAGACTCTGGAGCTTCTACAGGAGGAGCGGGAGGCTGAAATAGAGGAAACCAAGATATGGCAGGAGAACATTTCCTTGAAGGATCTTCAGAATAAAGGAGTTTGCCTGCTGAAGCTTCAGATAGGGAGTCAGTCCACCGGCCTGTACGGTCGC
ACCGTCATCGTTTTAGAGCCCAGGAAGCATCTTGGTTTCTCCTCTCTTCCGAGCAACAGCTTTGGGCCAGGCGATATTGTTGGCATATATGACCCTTCTGGATGCAGTGCAGCCTCGCAGATCTGCACAGGGATAGTAACAAGGATCAGCCAAGCTTCTGTCAGTGTGGCCGTTGATGAC
CTGAAGGATGGAGCCAGCTTTGATTCAGATGGTCTTTATAATCTCTTGAAACTGGCCAATGATGTTACCTACAAACGGATGAAACGGGCCTTAAATGCATTAAATGGCTACAGAACGGGACCAGCTTCCTGTCTGATACCTGTTCTCTTTGGAGATGCGCAACCTTCTTCTCACTCACAG
TCAAATGAGTTTGAGTTCTTTAATTCCAAATTGGACGATTCCCAGAGAGAAGCTGTATCCTTCGCTCTTTCACAGAGAGAGCTGGCTGTGGTTCATGGACCTCCAGGCACAGGAAAAACCACCACAGTGGTGGAGATCATCCTGCAAGCTGTGAAACAAGGCCAGAAGGTCCTGTGTTGT
GCCCCCTCAAATGTTGCCGTTGATAATTTAGTGGAGAGGCTTGCTCGCTGTAAGGCCAAAGTCCTGAGACTGGGCCACCCCGCCAGACTGCTGGAATCCATCCAGAAACACTCACTGGACGCCATCCTCGCTCAGAGCGACAACGCAAACATCATCGCCGACATTCGGAAAGATATCGAC
AAAGCATTGGTGGGGATGAAAAAGAAAAGCGAAAAAGGAGAGCGAGGAAACTTTAAACGTGAAATAGGAGAGCTGAGGAAAGAGCTGAAAAACAGGGAGACAGCAGCCATTGCTGAGATCCTGAAGAGTGCTGATGTTGTGTTGTCCACAAACACTGGTGCATGTGACGACGGTCCTCTG
AAGTTCCTGCCGGCAGAGCATTTTGATTGGGTGATGATCGATGAGTGTGCGCAGGCCCTGGAGAGCAGCTGCTGGATCGCTTTACTCAGGGCACGTAAATGCATCCTGGCTGGAGACTACAAGCAGTTACTACCAACCATCAAATCACAAAAAGCTGCTGCTAAAGGCCTGTCCCTGAGT
CTCATGGAGAGACTTATTCAGATGTATGGGGACTCAGTGGTCCGTATGTTAACAGTTCAGTACCGCATGAACAGTGCTATCATGGAATGGGCCTCCAAAGAGATGTACAATGGACGATTAACCGCTCACAGCTCCGTGGAGAAACATTTATTGAAA------GATCTGCCGGGTGTTGCC
TGCGTCGAAGAGACCAGCACACCACTTCTTCTGATTGACACCGCAGGGTGTGGTCTGAGCGAAATGGAGATCGCAGACGAGCAGTCCAAAGGCAACCAAGGTGAGGTCGACATTGTTTCACTGCATATAAAGAGCTTGACGGAAGCTGGAGTAAAGGCTAAAGACATTGCTGTGATTGCT
CCGTATAATCTACAAGTTGATCTTCTGCGTCAGAAGCTTTCTGCACGTCACCCAGAGATGGAAATAAAGTCTGTGGACGGATTTCAGGGCAGAGAAAAAGAAGCTGTTGTCCTGTCGTTAGTTCGCTCCAACAGAAAAGGTGAGGTGGGTTTTCTTGCAGAGGACAGACGGATAAATGTC
GCCGTCACACGCGCAAGACGTCACATCGCCGTAGTGTGCGACACGCAGACAGTTGGGAATCACGCTTTCCTTAAATCTCTGGTCGATCACATGGCCGTGTTCGGTGAGGTCAGAACTGCATTCGAGTACCTGCAAGATATCGTGCCGCAGAACTACACCAGGGATCATAAAGCCACAAAG
ACCAACACTTCCTCCACGTCA------AGCAAGCAGAAGAGTAGAGATCATGGTCCAGGTAAAGCAAAGGAAGGCCAGAAAACGACC---------------------------------------------AGCAGCTCTAAGGACGACACA---------------GCTGGT------
TCACAGAATCACACAAAGTCCCACACACCAGCC------------------CAGAAAGACCAAAAAGACAAGAGCAGATACGCTGAGATCAGACTGCAAGTGGAGAATTTCATGAAGGATGTAAATATGAAGAATTTACATTTCCCATCATCCTTCAACTCCCACGATCGCCTGCTGGTC
CACCAGATCGCTGAGGAGCTGGGCCTCGTTCATGAGAGCAGAGGCGAGGGCGGCGGCAGGTGCATCACCGTCTCCCGGCCCGTGGCATTGGAACCAGTCGAGGAGCCGACGCAG------------------------------------------------------------------
---------------GAGGAA------------------ACC---CAA------------------GAG------------------------------GAAGAACCAGCTCCT------------CCTCTGCAGAGTGAGCCGCCACCATCCCAACCGTTAGTA---------------
---GATCTGAAGACGATACATCTGGAGAGAATGCAAAGGGAGCAGCAGAAGAGGGAGGAAAAC---------GTCCAGCAAAAAAAGCAACAGAACTGCAACCCTGCAGCTCAGGGA------GCAAAGAAG------------------------------------TCTAAA---GGA
AAG---------------AAC---AAAACGAAGGCAGGGGCCTGTGACATCGCTGCTGCCGCCGTTCCAGATGATGACTTTGATGCTCTCATCAGCGCTGTTGTGAAGGCGGACAGTGTTTGCAGTTTTGTGAAATGCAAAGCATCTGTGTTAACACTCGGCCAGCTTTGCATCTTCTGC
AACCGGCAGTTCTGTCTCAGTCATCACATACCAGAGGTTCATGGCTGTGGAGATAAGGCAAAGTCTCACGCTCGGATGAGAATAAGCAAAGAAGGGGTTCTTTATGCCGGGAGTGGGAAGAAAGACAAATCGTTGGACCCTAATAAGAAAGTGTACCTACAAAGAAAACTGGACTCTAAG
CTGAAAGATATGGCATCACAAAGGAAACCAAAGAACAAGGAGAAG------GACACT------------
