# Supplementary material for: Global expression pattern of genes containing positively selected sites in European anchovy (Engraulis encrasicolus L.) may shed light on teleost reproduction
Source: PLoS One. 2023 Aug 11;18(8):e0289940. doi: 10.1371/journal.pone.0289940 (PMC10420382; doi:10.1371/journal.pone.0289940)
Supplement: S1 File — (ZIP) [file pone.0289940.s008.zip › alignments/anchovy.30034_ANCH.fas]

>ENSONIP00000022030_ONIL
---------------------------------------------------------------------------------------------ATGTCT---------------------------------------GACTGGACCAAAGAGCGGCGACGTGAGGATCACAGCATCGAG
CACGAAAAGAGCTTTGGC------------CCATCTCGGTGGTCCCACTGCAGGAAGAGGGGCGTCAATGGGAGCCTGCGG---------------------------AGCAAC------AGCGAGGCAGATGATATTGATAAAAGAAGGAAC------GGACACGCCGACTCCAGCTAC
AAACACCCTGATCGCAGACATGCTAGCTTTACTACTCCAGAGAGCACAGGTCCAGTGTCCCGCTGTGGT---CAACAGGCTGACTGGGGCAGCCAGGTGGAGGACGATGAGATGAGGAGGGATGTGCAC---AGAGACATGCAGCGTTACAGGAGGAGGATACTGGGGGCAGAATTCACC
CAGAGGGAGAGAAGGGCCTCGTCTGGCTCTTCTGGAAGCTGTGACTCCAGAGAGGGAGATAAC------------------TTGGAAACCGATGAAGCTGTGTTACTACGACGACAGAAACAGATCAACTATGGCAAGAACACGCTGGCCTACGACCGCTACATCAAAGAAGTTCCTAAA
CACATGCGTCAGCCAGGCGTTCATCCAAAAACTCCCAATAAGTTCAGGAAGTACAGTCGTCGCTCCTGGGACCAGCAGATCAAACTGTGGAAGGTCAAACTACATGCCTGGGACCCCCCTGCAGAGGAAGGCCAGGACAAGACCCTC---GATGTCGTTGAGGAGCTCAACCTTGATGAT
GTAATGGACATTGAACTAGATTTCCCAACCATT------ACTGACTCCCAGAACAGCCAGACCTCGCTGCCGATACACAGCCTGTCAGTGGAGGATGAAGACTGC---GGTACTCCGGTCAAAGTACAAAGGACA---------GCAGAGCCTAATATGTCA---------
>ENSTNIP00000000887_TNIG
------------------------------------------------------------------------------------------------------------------------------------------------------------------------------------
------AGAAGGTATGGA------------TCAACTCGCTGGTCCCACTGCAGAAAACGAGGGGTTGACGGAATGCTCCGC---------------------------ACCAGCAGAGAGTCTGAG------------GAGAAGGAAGACTCT------CAA------------------
------------------------------------------------------------CGCTGTAGTGACAGGCGTACCGACTGGGGGAGCCAGGTAGAGGATGATGAGATGAGGAGAGGTGTGCAG---AGGGACATGCAGCGTTACAGGAGGAGGATACTCGGAGCAGAGGGCACC
CACAGAGAGAGGAAGGCCTCTTCTGGCTCCTCTGGGAGCTGTGACTCTAGAGAGGGTGACAAC------------------ATGGAGACTGATGAGACTGTGCTTCTACGGAGACAGAAGCAGATAAACTACGGCAAGAACACACTGGCCTATGATCGATATATTAAGGAAGTTCCAAAA
CACATGCGTCAGCCCGGTGTGCACCCAAAGACACCAAATAAGTTTAGGAAATACAGCCGTCGCTCATGGGACCAACAAATAAAACTGTGGAAGGTGAAACTACATGCATGGGACCCCCCAGCAAAGGAGGGCCAAGATGAAGCGACA---GATAGCATTGACAACCTGGACCTTGACGAT
ATTATGGATATTGAGCTGGACTTTCCAGTGCTG------TCAGAACCCAGTTGTGCCCCAGCATCTCTTAATGTGCACCATGTTTCAGTGGAGGAGGAAGACTGTTCTGGCACTCCAGTTAAGTTTGTAAATGTTGAAGACAGCCGT---------TTACCC---------
>anchovy.30034_ANCH
------------------------------------------------------------------------------------------------------------------------------------------------------------------------------------
---------ATGTATTCAAACCATGAAACAAGCCGCCGTACAGGAGATGTCAGGAAACGGGGCTCGGACGGACAGCTGAGGCCCAATGGTGGTGCCCCTCACTCCTATTCTTCA------TCACGA------------CCCAAAGGGGAACACAAACTCGGACACGGGGACAAC------
---------------AGAGATGACGGTTTCACGACGCCAGACGCCATTCGCTACGTCTCCCGC------------CACAAAGATTGGGGCAGCGAGGTGGAGGCCGACGAGATGAGGAGAAACAAGGACGCCAGGGACGCCATCAGGTCTAGAAGGCGGATTCTCACAACAGAGTCGGGA
GCCAGAGAACGAAGGGTCTCATCGGGA---------AGCTGTGACTCGAGAGATTCTAACTCTAGCCCTGCA------GAGCTGGAGACGGACGAGAATGTCCTGTCCAGGAGACAGAAGCAAATCAACTACGGGAAGAACACCCTCGCTTACGACCGATACATCAAGGAGGTGCCAAAG
CACTTGAGGCAGCCCGGGGTCCACCCGCGCACCCCTAATAAGCACAGGAAGTACAGCCGGCGCTCGTGGGACCAGCAGATCCGCATGTGGAAGGTCAAGCTGCACCACTGGGACCCGCCCACAGAGGAAGGAGAC---------CTG---GAAGCTGTAGAGGAGCTGGAGCTTGGTGAC
TTCATGGACATTGAATTGGAC------------------------------------CCTGATGCAGAGTCATGCCAAGCGTCTAAAGATGAAAACGACGACGACTCCGGAACATCTAGAAAAATGCAGAAAACTGAGGAA------------------TCG---------
>ENSTRUP00000001645_TRUB
------------------------------------------------------------------------------------------------------------------------------------------------------------------------------------
------AGACGGTATGGA------------TCATCTCGCTGGACCCACTGCAGGAAGCGAGGGGTCGATGGAATGCTGCGC---------------------------ACCGACAGAGAGTGTGAG------------GAGAGGGAGAACACT------AAATATTCTGACAAC------
---------------AGAAACTCCAGTTTCACCACACCTGAGAGCACCGGTCCAGTGTCCCGCTGTAGTGAGAGACGGACGGACTGGGGTAGCCAGGTGGAAGATGATGAGATGCGGAGAGGTGTGCAG---AGAGACATGCAGCGTTACAGGAGGAGAATACTGGGGGCAGAAGGCGCC
CATAGAGAGAGGAAGGCTTCTTCTGGCTCCTCTGGAAGCTGTGACTCCAGAGAGGGTGACAAC------------------ATGGAGACCGACGAGACCGTGCTGCTACGGCGACAGAAGCAGATAAACTATGGCAAGAACACACTTGCCTATGACCGATATATCAAAGAAGTCCCAAAA
CACATGCGTCAGCCTGGTGTTCACCCCAAGACACCAAATAAGTTTAGGAAATACAGTCGTCGCTCTTGGGACCAACAGATCAAACTGTGGAAGGTGAAATTACACGCATGGGACCCCCCAGCAGAGGAGGGCCAGGACGGAGCAACG---GACAGCATCGATGAACTGGGCCTTGACGAT
ATCATGGATATTGAGCTGGACTTTCCAGTCCTG------TCAGACCCCAGTTGTGCCCCAGCATCTGTTAATGTGCATCGAATTTCAGTGGAGGAGGAAGACTGTTCTGGCACTCCAGTTAAAGTACAGAAGACAGAATCTGCAGCAGAGCTTGAAATGTCA---------
>ENSDARP00000140437_DRER
ATGTTGACGTACACTGCAGGACATTGGCGCGGTTTAATCCAAACCCGGCAGCTGATCGTACGTGCAGGTTCAATTTTACACCCTCTCGAAGCAATGTCTGAACAACAAAAA------------------------------TACAAATACGAA---------AACGATTACAAATCTAGT
GAAGACAGGAACAAAGGA------------GCTTCAAGGTGGTCACAGTGTAGGAAACGTGGAGCAGATGGTATTCTGAGG---------------------------AAGTCTCATGCTGATGAA------------GAGCCAGGCAAAGAT------CAAAGATGTTCGAAG------
---------------AGATCAGAAAGTTTTACAACCCCAGAGAGTGAAGGACCAGTGTCCAGA------------ATAAAAAACTGGGGCGATGAGGTGGAGGAACAGGAAATGCGCACAAATGTCCGG---CGTGATTTTCATCGTTACAGAAGGAGGATTCTTGCGAGTGATTTCCCT
CAAAGAGACAGAAAAATCTCATCTGGAAGTTCAGACTCCAGAGACTCTAGGGATTCGAAAGAGTCGCCTGCTAAAGGTGACATCGAGACCGATGAGACCACCCTCATCAGAAGACAGAAGCAGATAAATTACGGGAAAAATACTCTTGCGTACGACAGATACATTAAAGAAGTTCCAAAG
CATTTGAGACAACCAGGTGTTCATCCAAAGACTCCAAACAAGTTCAAGAAGTACAGCAGACGCTCCTGGGACCAGCAGATTAAATTGTGGCGGGTCAAACTTCATGCATGGGACCCTCCTGCAGAAGAGGGAAGC---------GACTTTCAGCAAATAGAGGAGATCGACCTTGGTGAA
ATTATGGACTTTGAGTTGGATGTGGAAACGACAGAGAATACTGAATCCCAATGC------TCATCAAGCAATGGAGCAGCACAGTCTTTACAAGAGGACGCGTTCATGGAAACACCGAAAAAGATGATGAAAATTGAGGATTCC---------GACATGTCT---------
>ENSGACP00000025905_GACU
---------------------------------------------------------------------------------------------------------------------------------------------TTTAAACACGAATGGCGAAGA---------AATACAGCT
GATTGTAGGACCTATGGC------------CCGTCGCGGTGGTCCAACTGCAGGAAACGGGGCATCGACGGAAGCCTGCGG---------------------------GCCAAC------CGGGAG------------GAGCACGGGGCTGCG------GGGGACACTGACAGTAGCACC
AAGCACGCCGACAAGAGGCATGATGGTTTCACAACTCCAGAGAGCACAGGCCCGGTGTCTCGCTGTAGT---AGACAAGCTGACTGGGGCAGCCAGGTGGAGGATGATGAGATGAGGAGGGGTGTACAC---AGAGACATGCAGCGTTACAGGAGGAGGATACTGGGTGCAGAGGTCACT
CAGAGGGAGAGAAAGACCTCGTCTGGCTCTTCTGGGAGCTGTGACTCAAAAGAGGGAGACAAC------------------ATGGAGACTGATGAGGCGGTGTTGCTACGGCGACAGAAACAGATAAACTATGGCAAGAACACACTGGCCTATGACCGATACGTCAATGAAGTTCCAAAA
CACATGCGTCAGTCGGGTGTTCACCCAAAGACTCCCAATAAGTTCAGGAAGTACAGCCGTCGCTCCTGGGACCAGCAGATCAAACTGTGGAAAGTCAAACTGCACGCCTGGGACCCCCCAACAGAGGACGGCCAAGACAATGTCCTA---GAT---------------------------
---------------------------AACATT------ATTGACCGTGGTTGTGTT---------------------TCCTCTCCTGTGCAGGGGGAAGACTGTTTAGGCACTCCAGTTAAAGTACAGAAGACTGAAAGCCCAGCGGAACCTGAAATG------------
>ENSXMAP00000001324_XMAC
---------------------------------------------------------------------------------------------ATGTCTCACAGGTACAGAGCCACGCGCAGCGACGCTCACGATAGTGATTTTAAACAC------------------------------
------AGGAGCAGTGGC------------CCGTCTCGGTGGTCCCACTGCCGGAAGAGAGGAATAGATGGAAGTCTGAGG---------------------------AGCCAC------AGTGAC------------GAGGACGGTGATGAT------GGACACTCTGACAGC------
---------------AGGAATTCCAGTTTCACCACCCCAGAGAGCGCAGCGCCTGTGTCTCGATGTGGT---CGGCAGTCTGACTGGGGGAGCCAGGTGGAGGACGAAGAGATGAGGCAAGATGTTCAC---AGAGATATGCAACGATACAGGAGGAGGATACTAGGTTCAGAGGTCAAT
CAGAGGGAGAGAAAAACTTCATCAGGCTCTTCTGGCAGCTGTGACTCCAGAGAGGGTGAAAAC------------------ATGGAGACTGACGAAGCTGTGTTGATGCGAAGACAAAAGCAGATCAGCTACGGGAAGAACACCCTGGCCTATGACCGTTACATCAAGGAGGTGCCAAAG
TACTTGCGACAGCCGGGTGTTCACCCAAAGACTCCCAACAAGTTCAGGAAGTACAGCCGGCGTTCCTGGGATCAACAGATCAAACTGTGGAGAGTTAAGCTGCATGCCTGGGACCCCCCAGCAGGCTGCAGCCAGGAACACACCCTCAGTGACAATATAGAGGAGCTGGACCTTGAGGAT
ATTGTGGACATTGAGTTGGATTTTCCTTCCTTG------GCTGATTCCCAGAACGCACCGTCTTCCCTGCTGGTCCATAGCTCTGCAACCGAGAATGAAGACTGTTCTGCTACTCCAGTTAAAGTCAAGAAGACA---------GAGGATCCTGATGTGGCCAAGGGCCTC
