# Supplementary material for: Global expression pattern of genes containing positively selected sites in European anchovy (Engraulis encrasicolus L.) may shed light on teleost reproduction
Source: PLoS One. 2023 Aug 11;18(8):e0289940. doi: 10.1371/journal.pone.0289940 (PMC10420382; doi:10.1371/journal.pone.0289940)
Supplement: S1 File — (ZIP) [file pone.0289940.s008.zip › alignments/anchovy.30265_ANCH.fas]

>ENSONIP00000012141_ONIL
------------------------------------------GATGTTGTTGCCTATGTTGATGTGTGGTCAACCGACAAAACAGGAAACTACTCAAAAACATTCGTTCAGCAGCTCCTGGAAATGGGAGCTCAGGTATCAAAAACCTTCAATAAGCAAGTCACACATGTAGTCTTCCAA
AGTGGTCGTCCAGCGACGTGGAGAAAAGCCAAAAAAAGTAATGTGCATCTCGTCACTGTTCTCTGGATAAGAAGCTGTTATGATGATGGC------------GTGCGTGTGGATGAGGAGTTATTTGCAGCGTCAAATGATGAAAGC------------AATCCTGTGCTGAAGAACAAG
---AAACATCGTTGCATGCAGCCAAAAGAT------------TCTCCAGAGAGGACACCTGAAAATGACAGG---------CGCATGAGG---------AAGAAATTAGATAAGATGAGGAAAGAGCTTGCTCCAAAAGAACCAATAGTTACAGATGTGTCACCCATCATTATTGACGAG
GAGAATGGAATAGTTTATAGCCCTGCTTTTAAAAGGTCAGAATATATGGCTCAGCGTTTGAAAGACATGAAGGATAAACGAGAAAACCTTTCACCCACAGCTTCACAAATGGTTGAATCTCCCTCACCCACCAGATTGAAGCCTTCTCTTGGGAGCTCACCGAGTGTCCTC---------
---------------------------------------------------------------------------------AAAATAGATGACCAGTCA---------------------------------------------------------GACGATGATTCCAGTGCTTCTGTT
CCTGAACTTGGTTACTCACCTGATAAGGAAGAGGGGAGAACACACACAGATGTCAGAGACCATGAACATCTTGAGCTGTCCCACAGGAAAGACTGCCTCTCA---CCCAGCCATCGTGTGGCTGAA---------------------------------------------CAGAGTCCT
TGTCAGGACAGGAAGTCTGACAACAGTAAGAACGATCAGAAA---GAAGGAACGCAATCACAGATGAAGTCACCTAAATTA---------------------------------------------------------------------------------------------ACACCT
AATAAATCTGAGAAAAGAAAAGAAAAAAACACAAAAGTAAACTCTGTAGCAGAGACT---------AAATCCCATATTTTTCCTGACACTCTGGAATCCTCTAGCTGCCTCTCATCACCTGTACGAGGTGGTGCTGCTTCAGGA------------------------------------
------CAG---------------------------------------AAAAACCCCAAACGGGCTCGACAGTCATTTTCAGCATTGGTACGATCTTTCACTTCATCCAGTGAACACAAATGTGGCACCCCCGGTACGGCTGATGGACGTGATGACGTGTTTGAGGACTATTTCTCTTCA
GCTAACCACAGCCAGAGAAAACAAAGACCTCGGTCACTTAATCTACCGGTGGCAAGCGATATTAAAATACCTTTTAATTTGGATCCTCTCCCAGCGAGTAAAAAACGAAGAAGT---GAAATCTTTGGA------CCAAAGGGTCAAAAAAAGAGGAAACTG------------------
------------------------------------GAAGAAAGTGACACTGGTAAACATTTTGATCAGCAGTCTGAAACTAGTATTGAAACCCAA---------ACTCATCAAGGGGAAGAATCTTTGCCTATGTTG------GATAGTCCAAGCGTTAATAAAAAGCCAACGGGGAAA
AGGCGA---AGACAAAGCACCTCAACATTTACAAGCATCAATAAAACTACAAGTGAAACAACAGAAACAAGC------------------------------------------------AGTGCATCGTCTTCAGGCCAACAAACTGCGTTA---------------------CCAGAG
TTTAAA---------GCTGTGCCAGAGCTGCAGAAAAACTCTGATTTCAGTGTTCCTTCTCAGATT------GTGGAAAGTAGAGGAAATGAATGTACAGTTGCAGCTGGTTTTGCAGAGAGCCTAACT------------------GAAGCTGAAGGAAATCACAATAAGCAAGTCAGC
TTGACTCTACAGAAAATGGTT---------------------------------------------------------------------------------------------------------------------------AACAAA------------------------------
------------------------------------------------------------------------ACAAAG------------------------------------------------------------------------------------------------------
---------------ATAGAT------------------------AAA------------------AGGGAACATGGTGCACTGAGAACACTCGTCATGACAAGCATGCCTACTGAGAAGCAGAACACAGTGGTTCAAGTGGTGAAAGCACTCGGTGGTTTTTCAGTTGTTGACCGTGTT
TGTGAAAGCACAACTCATGTGGTGTCTGGGGAACACAGGCGGACTGTCAATATTTTGCTGGGTATAGCTCGTGGCTGCTGGATCCTCTCATTTGAATGGATACTCTGGTCTTTGGAGCAAAGGCAGTGGATTCCAGAAGAGCCGTATGAACTTTCAGATCAATTTCCTGCAGCACAGATC
TGTCGTCTCCAGAGGCACCTGTCTGCTGGGGAGCACCAGCAGGACCTGTTCCAAGGTCAGCCTGCCATGTTTGTGTCTCAGCACTCGCAGCCGCCCACGCAGAACCTGGTGGAGCTGATTGAGCTCTGTGGAGGGACAGTCTGCAAAACTGTGCGGCAGGCGGGAATCTGCATAGGGAAA
TACAGCGGCAGGAGGCCAGAGGGGAGCAGGATCCTGTCTGAGCAGTGGGTGTTGGACAGTATCACACATCTGAAGCAGCTGTCATACGATAACTATGAGCTGGAG------------------
>ENSTNIP00000019654_TNIG
---------------------------------ATTTGTGCAGATGTTGTTGCCTATGTTGACGTGTGGTCCTCAGACAAAACTGCAAACTGCTCCAAACCATTTATTAAGCAGCTGCAGGAAATGGGAGCTCAGGTATCAAAAACATTCACCAAACAAGTCACACATGTAGTCTTTAAA
AATGGT---CCTGCAACATGGAGGAAAGCCAAGAAAAGGGAAGTCAAACTTGTGTCTGTTCTTTGGGTGGGCAGATGTNTTGAGAACGGTAGGTGGTATGACTTGATAATGTCTGAATGTCTGAATCTGAATGTT---TTTAAGTAT------------TCTGTAGTGCTCACCTCC---
------CATCGCTGTATGCAGCCAAAAGAT------------TCTCCAGAGAGGACACCTGAAAATGACAGA---------CGCATGAAA---------AGAAAATTAGATAAAATGATGAAAGATTTGGTGCCACAACAACCTATTGTTACAGATGTTTCGCCCATCATTATTGATGAA
GAAAGTGGAATTGTCTATAGTCCTGGATTAAAAAGATCAGATTACATGGCACAGCGTCTGAAGGATATGAAAGAAAAGCGAGAAAACCTGTCACCCACAGCATCACAAATGATTGAGTCCTCTTCACCTGTTGGGATGAAACCTTCTCTTGGAAGCACACCTACT---------------
---------------------------------------------------------------------------------------------------------CACTGGAATTTACAATGTAAGAATGTTGTTTGGTCTTGTTACTCATCAAAA------------AGTGATCTAGTG
GGCAATGCTGAGAACACGCCA------------------------------------------------------------------------------------------------GATAAAAAACCCGCA------GAAAAGCAGACACAGAAATCCCGAGGATTATCAGAGAGCCCT
CGCAAGGAAGACACCTCTGACAGCCACAGAAGCTTTATTGAA---GAGACGAGGCAATCTCAGAGAAGGTCATCTAGACCATCAAGAGGAAGCCCTATCAATAGAAAAACAAAAATTGCAACTGCCAAATACCTCACGGAGACAGAATCCCATATCATCCCTGAAAATGTGAACTCTCCT
AACATTTCTCAAAAGGGGAAAAAAAAG---GAAACCACCAAA---TTC------ATT---------AGAAGTCCTGTTATTTCTCACAGTGTGAATTCTTCAAGTTGCCTCTCTTCACCAGTCGGCCCAGATGATGCTGCAGCGAAATGTTCTAAAGAAACCTTTACTCCTTTAGGTAAA
AAAAAACAG---------------------------------------AGAACATCTAGACCTTCCAGACTATCTGCCTCTTCTCTGGCTCAATCCGCCATTCTGTTGAGTTCCACTCAAAGCGTTGCCTCCAATTCTGCT---GGAGGTGAT---GTGTTTGAGGACTACTTCTCACCA
GCTCACAACCACCGGGAGACGAAAAGACACCTATTGCCTGACTTACCTGTGGAGGGAAGCAGTCACATGCCTTTTGAGCTGGACTCTATTCTGAATAAGAGAAAGCGCAGAAGGTGCGAAAGCATTGGATCT---GTAGCTAAAATTAAGAAGAAGAAACCT------------------
------------------------------------GAAATAAACGACAAAGGCAAAAATCAG------AAGAACGATGCAGAAATTGAGCATCAGAGTCCTTCGTGCCACGATGTGGAGGCATCTCTGCCG---------------CGTACCATGTCTAATGCAACACATTCAGCTAAA
AAGGGG---AGAGAAAGTATCTTGCCA------ACCACC---ACCAACACTGATGCAGCAAAGCAGAGAAGA------------------------------------------------GCATCAACATCTTCA---------------ATG---------------------TCAGAG
CTCATCGAGACAAACGCAACATCAGAGCTG------AACACGCTGTTTATGCTCCCACCCCACCTGTATTTAAACGTAGATGGAGGAAGTGTAGGCACAGTTGCAGCTGGTGTAGCAGAGAACCTCTCT------------------GAAGATGAAGATGACCAC---AAGCAAGTCAGC
CTGAGGAGACCCAAAATGGCC---------------------------------------------------------------------------------------------------------------------------AACAAA------------------------------
---------------------------------------------------------------------------AAACTG---------------------------------------------------------------------------------------------------
------------GGTGTTGCT------------------------AAA------------------AAA---------TCTACGAGAACGCTGGTAATGACAAGCATGCCCACCGAGAAACAAAACATTGTGGTCCAGGTTGTGACAACACTGGGTGGTTTTTCAATCGTTGAACAAGTG
TGTGAGAGCACAACTCATGTTGTGTCTTGGGGTCACCGGCGGACTCTCAACATCCTTCTGGGCATCGCTCGCGGTTGCTGGATTGTCTCCTTTGACTGGATTCTCTGGTGTTTGGAGCAGAGACAGTGGATTCCAGAAGAACCTTATGAACTTTCAGACCATTTTCCTGCAGCACAGATC
TGTCGTCTCCAGAGGCACCTGTCTGCAGGGGAGCACCAGCAGGACCTTTTCCAAAACCAGCCTCCGATGTTTGTGTCCCAGCATTCCCAGCCGCCCACTCAGAATCTGGTGGAGCTGATCCAGCTCTGTGGAGGGACGGTCTGCAAAACCGTCCGCCAGGCAGGTATCTGCATTGGGAAG
TACAGCGGCAGAATACCACAGGGCAGCAGGGTCCTGTCTGAACAGTGGGTGTTGGATAGCATCACGTGCTTGAAACAGCTGTCATATGACGACTACATCTTGGAG------------------
>anchovy.30265_ANCH
---------------------------------------------------------------------------------------GATGATGATGAT---------------------GATGATGGTGGCCTTGAATCTAGGTCGGTG------AAGGTTCCTGGGAGTGGACGGAAG
AGGGGACGACCGCAA---------------------------------------------------------AAGACTGACGATGATGGA------------GAAGGAGGTGATGACAAGGTGGGCAGTGGGGACGGCGACGATAGTGAGCTGACACCGCAGCGGCGCATGCGACAATAC
CGCAAATATTACGCCGAAGACGACAGCGACGACGATCTGGGGTCTTCGGTCAAGGTCGCCAAACGTGGACGAGGCAGAGGACGGGGGAAGGGACGGCCGAGAAAGATCAACATGGATAAAGGAGGAGATGTAGGAGGAGGAGGAGGGGTGGGA------------------------GAG
GAAGATGGTGAGGTG------------------AGGAATGATAAAGGAGATGATGATGATGATGATGGCGGCGGCGGCGTTGATGATGGTGGTGAAGAGCGTGTGGTG------------------------------------------------------------------------
------------------------------------------------------------------------------------------------------------------------------------------------------------------------------------
---------------------------------------------------------------------------------------------------------------------------GAGCAGGAA------GGGGAAGGT---CTCCCATCCCGACCCAAAGCACCAACCCCT
---------------------------GCCGATCTGAAACGC---GAACGA---------------------------------------------------------------------------------------------------------------------------------
------------------------------CTGGCACTGACCGTCTTC------GCCTCCCCGATGACATCACGAGTCGGT---------------------------------------------------------------------------------------------------
------------------------------------------------------------------------------------------------------------------------------------------------------------------------------------
---------------------------------------------------------------------------------------GTCACCAGGGGCAGAAAA---GGGACG---CAAACGTTGGGCAGT---GGCAGTAAAAATGCCCCTGAAGGTCTC------------------
------------------------------------AGGGACAGC---------------------------------------------------------------------------------------------------------------------------------------
------------------------------------------------------------------------------------------------------------------------------------------------------------------------------------
------------------AGTGCGGAAATG------TTTAGC------------------------------------------------------------------------------------------------------------------------------------------
------TGTCAGGGTGGCGCA---------------------------------------------------------------------------------------------------------------------------AAGGAC------------------------------
---------------------------------------------------------------------------AAA------------------------------------------------------------------------------------------------------
---------------AATGTG------------------------AAG------------------AGCAAA------------AGAACTCTGGTGATGACAAGCATGCCTACAGAAAAGCAGCACACAGTGTTGCAGGTGGTGAAGTCGCTGGGCGGCTTCTCGGTGGTGGACGCGGTG
TGCGAGACGACGACCCACGTGGTGGCGGGCAGCCCGCGCCGCACCCTCAACATACTACTGGGCATCGCACGGGGCTGCTGGGTCGTCTCCTACGAGTGGATTCTGTGGTGTTTGGAGCACCGGCAGTGGATTCCAGAGGAGCCTTACGAGCTGTCTGATCACTTCCCCGCTGCGCCCATC
TGCCGTCTGCAGCAGCACCTGTCCGCGGGGGAGCATCAGCAGGATCTGTTCCAGGGCCTGCCGCCCATGTTCGTGTCTCCCCTGGTGCAGCCGCCGCGGCCCAGCCTGCAGGAGCTGATCGCGCTGTGTGGGGGCGCCGTGTGCCAGTCCGTCAGGCAGGCGGGCATCTTCATCGGCGAG
TACAGGGGCCGGAAGCCAGAGGGGGCGCGCAGCCTGTCGGAGCAGTGGATTCTGGACTGTGTGACACATCTGAAGAGGCTTCCGTTTGAAGATTACAATTTGGAGTACCAGTGCCCA------
>ENSTRUP00000037855_TRUB
---------------------TGCAACAGTTCAGTTCTTAAAGATGTGGTTGGTTATGTTGACGTGTGGTCTGCAGACAAAACTGCAAACTGCTCAAAACCATTTATTAAGCAGCTGCAAGAAATGGGAGCTCAGGTCTCAAAAACTTTCACTAAACAAGTAACACATGTAGTCTTTAAA
AACGGTCATCCTGCAACATGGAGAAAAGCCAAGAAAAGGGAAGTAAAGCTTGTGTCTGTTCTTTGGGTGGGCAGGTGTCACGAGGAAGGC------------GTCCTTGTCAGTGAGGAATTGTATCCAGCTGTG---GATGAGACA------------AATCCATTATTAAAGAATAAG
---AAACATCGCTGTATGCAGCCAAAGGAT------------TCTCCAGAGAGGACACCTGAAAATGACAGA---------CGCATGAGA---------AGAAAATTAGATAAAATGATGAAAGATTTGGTACCAAAACGGCCTATTGTTACAGATGTGTCACCCATCATTATTGATCAA
GAAAGTGGGATTGTCTATAGCCCTGGATTGAAGAGATCAGATTACATGGCACAGCGTTTGAAAGCCATGAAAGAAAAAAGAGAAAACCTGTCACCCACAGCATCACAAATGATTGAGTCGTCA---CCGACTGGGATAAAGCCTTCCCTTGGAAGCACACCTACCGCAATC---------
------------------------------------------------------------------------------------CGTGATGTACCAAGATGTATTCCCAGTCCTTTGAAATGTCCTGATTTC------------------------------------AGCAATCTAGAG
GACAATGATGGGAATACACCA------------------------------------------------------------------------------------------------GTGGAAAACCAAGCA------GGGGAGCAGACACAGAAATCCAGAGCTTTCTCAGACAGCACC
TGCAAGGAAAAAATATTTGACAGCCACAGTAACTTGAAGACA---GAGAAAAGGCATTCTCGTAGAAGACCTTCTAGGCCATCGACAGAAAGCCCTGTAAAAGGAAAA---AGAATTGCAACAGCAAGATGCCTTACAGGAACAAAATCCCATAGGAGCCCTGAAAATGTGAACTCTTCT
------ACCAAAAAGGGAAAAGAAAAAATAGAAGCAGCTGAA---CTC------CTT---------ACAGCACCTGTTAACTCTTACAATGTGAATTCTTCCAGTTGCCTTTCTTCACCAGCCAGCCTAGATGACGTTGCCTCGAATCAGTCTAAAGAAACCTTTACTCCTTCAGGTAGA
AAAGAGAAG---------------------------------------AGAACACTCAGACCTTCAAGATTGTCT---CCTTCTTTGGTACAATCAGTCAATCTGTCGGGCGCCTCTCAAAGCGCTGACTCCAATTCTGCTGATGGAGACGAT---GCGTTTGAGGACTATTTCTCACCA
GCTAACAGCCACCAGACGACAAAAAGACACCGGTTGCCTCATCTACCTGTCGACAGAGGAATTCACATTCCTTTCGAGCTGGGCTCTGTTCTGAAGAAGAGAAAGCACAGAACCCGTGAAAGCACTGGATCTGGAAATAGCAAAAATAAAAAGACCAAACTT------------------
------------------------------------GAA------------------------------------------------------------------------AATGTTGAGAGGCCTCTGGGG---------------TGTCCTGTTACCAATATAACACACACGGCTAAT
AAGGGA---AGACAAAGCATGTTGCCA------TCTGTAGGAACCAGCACCAGTAATGCAACAAAGCAGAGA------------------------------------------------GTGTCAACATCATCC---------------ATA---------------------TCAAAG
TTCACAGAGAGAAACACATCACCAGAT---------------------------------------------------------------------------------GGACTGAAAAACTCTATTAATGATCATTGTCGCACCATGGAAAATGAAGATGATCGC---AAGCAAATCAGC
CTGAATCCACAGAAAATGGCC---------------------------------------------------------------------------------------------------------------------------AAAAAACTGGTAAGGCTGCAAAGCTCTTCAGTGAAA
CTGCGCTGTTTTATGAACTCTGCTATCGCGGCGCTGATGGTGCATTTTGTGCTGTACTACACAAGAAAAACC---AAGTTGTTTCTAAATGATGGCAATTTAGTTTGGCATTTTAACCTTCTTATTGTTAATTCCTCCGTATATGTGCTAACTATAAAAGAGTCAGGACAACAAATCAAA
TCATTTACATCGGGAATATCA------------------------AAACTTGGGGGCATGGGATGTCAT---------CCTAGGAGAACACTGGTAATGACAAGTATGCCCACCGAGAAGCAAAATATTGTGATGCAGGTGGTGACAACCCTGGGTGGATTTTCAATCGTCGACCGAGTT
TGTGAGAGCACAACTCATGTTGTGTCTTGTGGTCAAAGGCGGACTGTCAACATTCTTCTGGGCATAGCTCGCGGCTGCTGGATCGTCTCCTTTGAATGGATTCTCTGGTGTCTGGAGCAAAGGCAGTGGATTCCAGAAGAACCCTATGAACTCTCAGATCAGTTTCCCGCAGCACAGATC
TGCCGTCTCCAGAGGCACTTGTCTGCAGGGGAGCACCAGCAGGACCTGTTCCAAAACCAGCCTCCGATGTTTGTGTCCCAGCACTCCCAGCCTCCCACTCAGAATCTGGTGGAGCTGATCCAGCTCTGTGGAGGGACGGTCTGCAAAAGCGTCCGTCAGGCAGGTATCTGCATCGGAAAG
TACAACGGCAGAAGACCAGAAGGCAGCAGGGTCCTGTCTGAGCAGTGGGTGTTGGATAGCATCACATGCTTAAAGCAGCTATCATATCAAGACTACATCTTACAA------------TATAGA
>ENSDARP00000125093_DRER
ATGACTGGAGTAACGTTAACAACTTCAACTGCATTTCTCAAAGATGTTGTTGCATATGTAGATGTGTGGTCTGCGAGTAGGATGGAGGATTACTCTGATCCATTCATTGAGCAGCTTCAGGACATGGGTGCACAGGTATCTAAGACGCTCAACAAACAAGTGACCCATGTGATCTTTAAA
CATGGCCGCCCATCCACATGGAAGAAGGCCCTGAAGATCGGTGTGAAGATCGTTTCTGTCCACTGGGTAGCAAGATGCAAAGAGACTAAT------------CAGCATATAAATGAAGAACTCTTCCCTGCACAGAATGAAGAATCA------------AAACGACATCTTACAAACAAA
AGAACACACTGTTGCATGCAACCAAGGAAT------------ATCCCGATAAAGACTCCAGAGAATGACAGA---------CGGCTGAAA---------AGAAAAATTGACAAGATGATGGAAGGCCTGGTGCCCTCATCCCCTATCGTTTCGGACACCTCACCTTTTATCATTGATGAG
GAACGTGGAATAGTGTACAGCCCCTCTTTAAAACGCTCTGACAGCATGGCTCAACGATTGAAAGAAATGAAAGCTGGACGTGAACATCTCTCACCCACTGCCTCACAG------------------------------------------------------------------------
------------------------------------------------------------------------------------------------------------------------------------------------------------------------------------
---------------------------------------------------------------------------------------------------------------------------AAGCAGGACATTGGCTCAGAGCAT---GATCCATCCCCTCCAGCATCGACAGCTCTG
---------------------------TCTTTCTTGCAGCAGCTAGAGGAA---------------------------------------------------------------------------------------------------------------------------------
------------------------------GAACCATTGGATCCTTTT------TCT---------GTCTCTCACTGTGAT---------------------------------------------------------------------------------------------------
------------------------------------------------------------------------------------------------------------------------------------------------------------------------------------
---------------------------------------------------------------------------------------GCCTTGAAGAAAAGA------------------GTTGTAGGGAAA---GAAAATAAAAGCACAACAGATGGGATT------------------
---------------------------------------GAGAGA---------------------------------------------------------------------------------------------------------------------------------------
------------------------------------------------------------------------------------------------------------------------------------------------------------------------------------
------------------AGTTCTGAAATG------TGTAGC------------------------------------------------------------------------------------------------------------------------------------------
---AAAGTGGAGAATATGAAA---------------------------------------------------------------------------------------------------------------------------AAGGAC------------------------------
---------------------------------------------------------------------------AAA------------------------------------------------------------------------------------------------------
---------------TGCTTG------------------------AAG------------------AAAAAC------------AGAACCTTGGTAATGACAAGCATGCCTACTGAAAAACAGGAGGTAGTCTTCAAGGTGATCAGAAATCTGGGTGGTTTTACTGTGGTGGATGATGTG
TGTGAGAGCACCTCTCATGTGGTGTCTGGCAGCCCACGGCGGACTGTTAATATCTTGTTAGGCATCGCACGGGGATGCTGGATCCTCTCCTTTGAATGGATCATGTGGTGTTTAGAGCACCAGCAGTGGGTTTCTGAAGAGCCTTTTGAGCTGTCTGAACATTTTCCAGCTGCACCTATA
TGCCGTCTGCAGCAGCATCTTTCTGCTGGAGAATATCAGCAGGACCTGTTCCATAATCAGCTGCCCATGTTTGTATCCCCATACTCCCAGCCCCCCTGTGGCAGACTAAAAGAACTCATTAAGCTGTGTGGAGGAACTGTGTGCCGAAGTGTACGGCAGGCTGGAATTTGTATTGGGGGG
TATAATGGCAAGAAACCAGAGGGGAGCCGCAGCCTTTCAGAACAGTGGATTTTAGATTGTGTCACACATCTCATACTGCTCCCATACAAAAACTATGTCTTGGAA------------------
>ENSGACP00000008652_GACU
---------------------ACTATGTTCCATATGTTTGCAGATGTTGTTGTCTATGTGGATGTGTGGTCATCAGACAAAACGGCAAACTATTCTAAACCATTCGTTCAGCAGCTGCAAGAAATGGGTGCTCAGGTATCAAAGTCATTCAATAAACAAGTCACACATGTAGTCTTCAAC
AATGGCCACCTGGCTACATGGAAGAAAGCCAAGAAAAATGACGTGAGGCTTGTCTCTGTTCTCTGGGTAGGCAGATGTTACGATGATGGG------------GTTCGTTTGGATGAGGAGATGTTTCCAGCCTTTAATGATGAACGC------------AATCCTGTATTGAAGAACAAA
---AGACATCGGTGCATGCAACCAAAAGAT------------TCTCCAGAGAGGACACCTGAAAATGACAGA---------CGTATGAGA---------AAAAAATTGGATAAGATGATGAAAGACATGGCTCCGAAACAACCTTTTGTTACAGATGTGTCACCTATCATTATTGATGAG
GAGAATGGAATCGTCTATAGCCCTGCGTTGAAAAGATCAGATTATATGGCACAGCGTTTAAAAGACATGAAAGAGAAACGGGAAAACCTCTCACCGACAGCTTCACAAATGGTTGAACCCTGCTCACCAGCTGGGATGAAGCCTTCTCTTGGGAGCACACCAACAGTCCTCAAATTAATG
TGTAAGATGGATGTCACCAGCCATGACCGCCGTGAGCAACACCACACAAAAGACTCCAAAGAGCCGTGTCTCTCACACGGC---CGCGATGTGCAAAGACAGATTTCAAGTCCAGTAAAATGTCAAGACTTC------------------------AAGGAAGAAGAAGCGAATATTGTA
AAAAGGTCTAGAAGGACCTCA------------------------------------------------------------------------------------------------GTCAGAAAAAAGGCA------GCGGAGAAA---CACAAATCACTAAGTTTACTAGAAAGTCCC
TTAAAGGATGAGATATCTTGCAAGACCACAGACTTGAATAAA---GAACAAAGGGAATCGGAGGTAAGATCCTCTGGGCCA---------------------------------------------------------------------------------------------TCGCCT
------TCCAAAACTCAAAAGGAAAAAATAAAAGTAGCTAAATCCTTT------ACA---------GAGACACATTTTTCTTCAGATGCTGCAAAATCTTCTAGCGGTCTCGCCATACCAGACAAATTTGGTGATGGTGCAGTTAAACTGTTAAAGGAACCTGCTCCCCCTATA------
------CAG---------------------------------------AAAACATCTAAACATGTCCGGACGTCATTCTCTGCCTTAGTGCGGTCTTTCACTCTACCCAGCGACTCTAAAAGTGCTGCTTCAGTTTCCACTGAGGGAGACGATAATGTCTTCGAAGACTATTTTTCCCCT
GCCAACCACCACCCTATATCCAAAGGACTTCCTTTGCCTAATCTACCCGTGGGGAGAGACATTCCGAATCCTTTTCAGTTGGACTCTGTCCCAAAGAAGAGTAAACGAAGAACT---GAAAGCAGAGGATCC---GAAACTCCAACTAAAAAGAAGAGGTTACACGAAACAAGTCCGAAT
TCTGTTTCAAGCAGCAAGCCCCAAAGTCATCCCCAGCAG------------------------------------------------------------------------GAGGTCCAAGAACCTCAGCCTGTATCG------CGGAGGCCAAGTGCCAATGTCACACACAGGGCAAAA
AAGCGACAGAGACAAAGCACGTTGCCCTTCACAAGCAGTGGCACAACCACGAGCGATGCCACCAGACGGAGACGAGCCTCTACAACAGTGCGGCCCGACACCGCGTCGATGGAGGCCGATGCGCGTACAACTTCC---------------TTGCTTGTGATAATGCACCTGGGCTCTGTT
TTCGTTACGCTGGTAACCTCA---------------------------------------------------------------------------------------------------------------------------------------------------AAAAGCTGTGGC
CTGAAAAGAGCCAAACATGCCCCCCCCTCAGTCACGGGGTCGACGGTAACCACCTCCGTGAATTCCAGGGGACAATGTGATGATGGTGTGGGAGGGACCGTTGCACCGTTTTGGCACCGCTGTGTGCTGCAGGCCTTAACCCCTGACTTC------------------------------
---------------------------------------------------------------------------CAGCTG---------------------------------------------------------------------------------------------------
------------GGGGGAGCTGACATCAGTACGTATCGGTGTGGCAAG------------------AAG---------GTTATGAGAACGTTGGTCATGACGAGCATGCCCACTGAGAAGCAGCACACGTTGGTTCAGGTTGTGGCGACACTGGGCGGGTTTTCAATCGTTGACCGAGTT
TGTGAGAGCACAACTCACGTGGTGTCCTGGGGTCACCGACGGACTCTCAATATTCTGTTGGGCATAGCGCGAGGCTGCTGGATCCTGTCGTTTGAATGGATCCTGTGGTGTTTGGAGCAAAGGCAGTGGATTCCAGAGGAGCCATATGAACTCTCAGACCAGTTTCCTGCAGCACAGATC
TGTCGTCTCCAGAGGCACCTGTCTGCCGGGGAACACCAGCAGGATCTGTTCCACGGCCAGCCCGCCATGTTTGTGTCCCAGCACTCCCAGCCTCCCACTCACAGTCTGGAGGAGCTGATCCAGCTCTGCGGAGGAACAGTCACCAAATCTGTGCGACAGGCAGGTATCTGCATCGGGAAG
CACGGCGGCAGGAGGCCGGAGGGAAGCAGGGTCCTGTCTGAGCAGTGGGTGCTGGATAGTATCACCCGTTTGAAGCGGCTGTCATATGACAACTACCTCTTGGAG------------------
>ENSXMAP00000010368_XMAC
---AAGACTGTGATGAACTCAAGCAAATCCTCAGTTCTTAAAGATGTTGTTGCCTTTGTCGATGTGTGGTCTTCGGATAAAAGAGCAAACTATTCAAAACCTTTCATCCAGCAGCTGGAGGAAATGGGTGCTCAGGTATCAAAAGGATTTAATAAACAAGTCACACATGTTGTATTCAGC
AATGGACATCAAGCTACATGGAGGAAAGCTAAGAAACGGGACGTCCAGCTTGTGTCTGTTCTCTGGGTTGGCAGGTGTTACGATGATGGT------------GTACGTGCGGATGAAAGTTTATTTCCAGCTTTAAATGATGAAAAA------------AATCCTGTGATGAAAAACAGG
---CAGCATCGCTGCATGCTGCCAAAACAT------------TCTCCTGAAAGGACTATTGAAAATGACTGG---------CGTTTGAAG---------AAGAAATTTGAAAAAATGGTGAAAGAACTGCCTTCATTAGAACCTCAGGTTGTGGATACGTCACCAATCATTATCGATCAA
GAAAATGGAATAATTTACAGCCCTGCTTTAAAAAGATCTGATTACATGGCACGGCGCTTGAAAGATATGAAAGAAAAACGGGAAAACATTTCACCCACAGGTAATCAG------------------------AAACTGAAAACAATGTTCGACTTTGTCATTCATCTTCTT---------
------------------------------------------------------------------------------------TTAAATGCAAGAAAT---------------------------------------------------------AACGAGTCTGATGAGGCTTTGGTT
GCTGAACATGGTGGTTCACCTGCTATAGAAGAA------------------------------------------------------GTTGCCTGCAGTTCCTATCCTTCACGACGAAGAAGAAAAAAATCA------TCAGAGACC---ATTAAATCTGGAGACTTTTCACAGAGTCCT
CTCCAGGAT---ACTCCTGGTAAGAGCCAAATCCTCCACAAA---GAAAGACGGCAGTCACATGTAAAACCAACTAGAGTG---------------------------------------------------------------------------------------------TTACCT
AAGGAATCTGAAAATAACAAGTTAAAAATACCAGTGAAACAGCCAAGTACAGACACT---------GAATCCCAAGTTTCCCCAAATGCTGTGAAGTCTTTAAATTGCCGTTCATCATCAGCAACAGTAGTTAGCGCTGCAACT------------------------------------
------GAAACGTCTAATAAACGTTCCCTGAAAAAGAAAACTGAATGTAGAACACCCAAAAAAGCCAGATTGTCATTTTCTGCCTTGGTTCGATCTTTCACTGTGCCCAGCGAATGTAAAAATGTTGCCTCTAGTTCCACGGACGGAGGTAATGATGTGTTCGAGGACTACTTCTCTCCC
TCTAATCTC------------AAAATACCTGTTTTGCCCAGTTTACCCGTAGAGAGCAAAATTGAAATACCCTTTGAGTTGGACCCTCTTCCAAGGAGGCGAAAACCAAGAAAA---AGTGGAATCTGT------GAATCTGAAAAGAAAAAAAAGAAACTG------------------
------------------------------------GAAGAAAGTCATTGTGACAAATATCTC------AAGTGTGAATCTAGAAGAAACAGTGGG---------TGTGTTCAAGGAGACCTTGAAATCCCCCTCCTAGGACCTAATAGTTCTGCTGTTGATGTAAAACAAGTG------
ACTCAA---AGACAAAACTCTCTGGAGTTTTCAAGCAACAGTAAAACTACAGAAGATGCTGAAAAACTGAGA------------------------------------------------CCAGCGTCAACATCAGGAAACCCGCCCTTAGAA---------------------AAAGAG
GATGTC---------ACAGAATCAGAGCAGCAGAAAAACTCTGATTTCACTGCAAATTGTCATAGC------TCTGAAAGTGGAGGAAATGAATGCACCGTCGCAGCTGGTTTCACAGAGATCCCCTCC------------------GTCGCTGAATCTAGACAT---CCATGCATGGGT
TTATTACTCAGGAACTCTAAA---------------------------------------------------------------------------------------------------------------------------ACAAAG------------------------------
---------------------------------------------------------------------------AAA------------------------------------------------------------------------------------------------------
---------------GTTTAC------------------------AAG------------------CGAGAA------GCTCCGAGGACACTTGTCATGACCAGTATGTCGACTGAGAAGCAGCAGACCGTGCTGCAGGTGGTAAAAGCTCTGGGTGGTTTTTCAATCATCGACCGAGTA
TGTGAGAGCACAACTCATGTGGTGTCTGGTGAACACAGACGGACTCTGAACATCCTGTTGGGTATCGCACGTGGCTGCTGGATCCTGTCTTTTGAATGGATTCTGTGGTGCTTGGAGCAAAGGCAGTGGATTCCAGAGGAGCCATATGAGCTTTCAGACCAGTTCCCTGCTGCACAGATA
TGTCGTCTCCAGAGGCACCTGTCTGCAGGAGAGCACCAGCAGGACCTCTTCCAAGACCAGCCACCCATGTTTGTGTCTAAGCTCTCCCAGCCACCCACTCAGGGCCTGGTGGAGCTGATCGAGCTGTGTGGAGGCACAGCCTGCAAAACGGTTCGGCAAGCAGGTATCTGCATAGGGAAG
TACAGTGGCAGGAGGCCAGAGGGAAGCAGGATCCTGTCAGAGCAGTGGGTTCTGGATAGCATAACCAATCTGAAGATCCTACCTTATGACAACTATGACTTGGAA------------------
