# Supplementary material for: Global expression pattern of genes containing positively selected sites in European anchovy (Engraulis encrasicolus L.) may shed light on teleost reproduction
Source: PLoS One. 2023 Aug 11;18(8):e0289940. doi: 10.1371/journal.pone.0289940 (PMC10420382; doi:10.1371/journal.pone.0289940)
Supplement: S1 File — (ZIP) [file pone.0289940.s008.zip › alignments/anchovy.30367_ANCH.fas]

>ENSONIP00000025429_ONIL
ATGATTAAGTGTTTACCCAAAGAGGTTCAGGGGAAGCTTCGCTCCGGTGTCGCTATCCCCTCGCTTCAGCAGTGTGTGGAGGAGCTGATTTTAAACAGCATCGATGCCGGGGCGACCTGTGTGGGAGTCCGAATGGACATGGAGGCATTTAAAATTCAGGTGATCGATAACGGTGCTGGG
ATGAGCGCCGAGGACATGGACTGTGTTGGGAATAGATACCACACAAGTAAATGCACTTCTGTGGCAGACCTGGACAACCTCAGGTGGTATGGTTTCAGAGGGGAAGCCTTGGCGAGTTTAGTTTCTTTAGCCACACTTGTTGAAATCTCCTCCCGGACCAGATCATCTGTAAAAACACAC
GTTAAAATATTCAAGGAGGGGAAGGGCTTGGAGGTCTTTGAAGCAGAGGCTGCTCGACCCTCTGCGGGGACAACTGTCATCATTTGTAACTTCTTCCACAACATGCCTGTCCGAAGGAAGAGGGTTGATGCCGTCCTGGAGGGTGAGAGGATCAGGCACAGAGTGGGAGCTATTTCCCTG
ATGCACCCCTCTGTTTCCTTCACCCTGAAGAATGACTGCACAGGAGCCATGATGGTGCAGCTCCCGAAAGCAAGAAACACTTATCACAGGTTTGTTCAGATACACAATCTCGGGCAAGCAGAGAAGCTGGGAGAAATGAACCACACATACAAACAGTTTGAAGTGATGGGTTACATTGGC
AGAGAGGGGCACTACAACAACAGCTTACAGTTCTTGTATGTGAATGAAAGACTGCTGTTGAAAACACATATTCACAAGCTGCTGAACGTTCTCCTGCGCCGACTGACCAGTTCCAACCAGAAGAATGACAGTCCAGATTGGCAGTCTGTCTTCAGAAGTCCAAAGCACAAGCGAAGCCAA
GATCTGTATGGAGTGTATATCATCAATATTAAATGCTCTTACTCGGAGTATGATATTTCCCTCGAGCCTGCCAAAACTCTAATAGAGTTTAAAGACTGGGATGGCATTTTGCTCTGTGTTGAAGAAGCAGTGAAAGCTTTCCTGAGCAGGGAGAACTTGGTGGCT---------GTCATT
ACTCAAGATGACTTGGACTATGCATCTCCAAGAGTGTTTGGAACTGAC------------AAAACAGAACCAGAAGAGAAT---GGTGACAAAGGTGGCCAAACAGCTATCAGTATTTCTACAATGGACTGTAGTGTTGGCACGAGACTGGCATCTGAATCTGTTCATCGTAATCACACA
GGTGACAGTGTTTCTAAAGAT---GGTGTT---------TGCCTGGAGGCTAGA---TTGGATAAAAGTGAACAACCAGGCCAGAAAAAGATAAGTACAAATGAGTTCCAAAATGTACACAGTGAA------------AAAGGTTTAAACAATGAATGTAGCAATGAGCTGATGTCTGAT
CTGGCTACAGTG------------GAACCTTTACCTTAT---AAAATTAATAAAGAAGTGGAACCCGCATATAGTGAA---------------------------------------GCTGGGGAAGGTTCTAATATTTTGCATATTTCA------------------------------
------------------AGAGAGCTACTTTTAAAAGAAGGAGAT------------------------GAC------AGCCTCATTCAACAA------------GCCCAGCCTGCTTTAAAGTACACTGAG---------------------------AGAATAGTACCTGACTGTCAG
GACACAAGTTGCCATGCACAGACTTTAGTAAGTAAGAGAAAGATCAGATTGTGCGATCAATACGTTCAAGAGAGTCTGCAGACTCAGGACCTTTTGCAAAACAATAGGCCAGTATTTCAGGAGGAAAGTTTAACAGCAAAATCTGAAGAAAAAGCTTCTGTTGCAAAACGCAAAATCTCA
TTA------GACACAAGCAGATCT---TCTCAGAAACAATGCAGAGACTCTTCCTCTGTTGTC---------CCCTCAAAGATTTCCAAGATAATTTCATGCCATAAATTGTCT---------------GGATCTCTTGACAAGTTTCGACGAACATGTGTTAAATCTGGTGATCTC---
------------------GAATCACAGTTACCCAAGGCTCATTTGAAGACCGACACTCCTCAGACAGACCACGTTTTTTTGAAT---------GCATCAATTTACCAGGGAGCTCAACAAGAAAATAAGATG------CAGGACAAAGATGACGCACAGAACAGCCTCCAAAGC------
CCGCCAACTCTC---------------TCTGTTTTCACTAAGATAAAACCAGAATCAGCACAGAACCAA---GGTAAAAAATCTTTGGCAGCTAAACTCCGTCATTTGAAACAACATGGG------------------------------------------------------ACAGAT
GATTCA------------------------------------GAGGTGTCATTGGATTTTTCCAGAAACGTCTCA------------------------AAG------GAT---ACTATCTGTGTCAGTACTGGAATTGACAGT------------------------------------
AACCAAGATAGCAATGAGATTCCCTGTGACCCTGAGTTCAATATGAGGCCAGCC------TTAGGATGCATTTTAAACCCTGAACTTGCTATGAATGAAGAGGAT------GCCACATCGAGC---GACTGGCTCCAACACTACGACGCATCTGTCGGAAAGACGGTTTATGTGAACAGA
GTGACCGGGCTCAGCAGATATGAGGACCCAGCTATGGAGGAAACTCAAGTGCGCTGCACGTCTGATGTCACCAATATAGCAGTTAGTGTCATTTCTGAA---------------------------------------------------------------------------------
ATGGGGATGGAATACAGGTGTTACCCATTTCAGGTGGATCTAGTGTTGCCATTCCTGCCTAAATCCAGACCAGAAAGGGTGATTAGATCAGGGCCTGATTGTAGAGGTGATGTTGGTGAAAGCTCAAACTCACTTTTTTCATTGTACTCAAAATGGAATAATCCCGTGTTTGTCCGCCCT
CCAATGGTCGGTGTGGATATTTCCAGTGGACAAGCTGACGGACTGGCCGTAAAGATCCACAACGTCCTTTTTCCATACCGCTTCTCTAAGTCCATGATTCACTCCATGAAG------------------------------------------GTTATTCATCAGGTGGATAAAAAGTTT
CTTGCGTGCCTTATTAGTACTAAGGATGACGAGCTGGTGGAACACACTGAAACTAAA---------GGTGAAAAAACAGGAAACCTGTTGGTGCTGGTAGATCAACATGCTGCACATGAAAGAGTGCGGCTTGAAAATTTAATTGCAGATTCATATGAAGATGACCCAGATGCCCCAGGA
GAGAGACGCCTGTGTACTTCAACCATTTTGCCACCTCTTGGGATCAGTGTAACAGAAGAGGAGATAAGGATGCTTAGGTCCTGTCAGCCACATCTAAGGAGTTTGGGCCTGGAAGTTCATTTTTCACCGGCAGCGGAT---CTAAAAGTGTTTGTCGGGAAAGTGCCATTGTGTTTTATG
GAAAAAGAGAGTAATGAGCTGAGGCGAGGAAGACCATCTGTTATAAAGCCAATTGCTGAGGAGTATCTTCGAGAGCAGATTGAGCTACTCCACTCAACAGGTAGAGTGAGAGGAACTTTGCCTCTCACTGTTCTAAAAGTGCTCGCCTCACTAGCATGCCACGGTGCCATCAAATTCAAC
GACACCCTAAGTAGAGATGAATGCTACAGCTTGGTGGCATCCTTGTCTGCCTGCCAGCTGCCCTTCCAGTGTGCTCATGGCCGTCCATCTATTGTTCCCCTCGTAGACGTCCTTCATTTGGACAAA---GACACGGAAGTCCAGAAACCCAACCTCCGAAAGTTGAGAAGAATGTATAAA
GCATGG---------AAGCTATATGGG---------------------------------------------------------------------------------------------
>ENSTNIP00000020543_TNIG
ACCATTAAATGCTTGCCTACAGAGGTCCAGGGGAAACTCCGCTCCGGGGTCGCTATCCCATCGCTTCAGCAGTGCGTGGAGGAGCTAATCCTAAACAGCATCGACGCCGAGGCGACCTGTGTGGGTGTGAGAATGGACCTGGAGGCGTTTAAAGTCCAGGTTCTTGACAACGGAACTGGG
ATGGACGCTGACAATTTGGAGCGCTTAGGGAACAGATACCACACAAGCAAATGTCGCCGGGTGGAAGACCTGGAGAACCTCAGGTGGTATGGCTTCAGAGGGGAGGCTCTGGCCAGTCTGGTGTCTTTGGCAACGCTGGTTGAGGTCTCATCCCGAACCAAATCATCACTCAAGACTTAC
GTCAAAGTTTTTAAAGATGGCAAAGGTATGGCAGTATTCGAGGCAGAGAACCCGAGGCCTTCTGCGGGGACAACAGTTGTCATTTGTAACTTCTTCCACAACATGCCGGTCCGGAGGAAGAGGCTGGAGCCCGTCCTGGAGGGGGAGAGGGTCCGACACAGAGTGGAAGCCATTTCTCTC
ATGCACCCCTCTGTGTCCTTCACCCTGAAGAATGACTGCACAGCAGCGATGCTAGTCCAGCTGCCTAAAGCCAACAGCATCTACCACCGATTTGTTCAGATACACAGCCTCAGTCGAGCACAGAATCTTGGGGAGATCAACTTTACGCACCAACAGTTCAGTGTTGTTGGTTACGTTGGC
CGAGAGGGTCATTACAATAACTGCCTTCAGTTCTTGTATGTAAACGAGAGACTCCTGCTTAAAACACGGGTGCATAAGCTGATCAACTGTCTCCTTCGCAAGCCGAGCAGCATAAATCAGAAGAATGACAGTCCTGAA---CGATCT---GTTGGCAGTCCCAAGCACAAACGGAGCCAA
GATTTGCACGGAGTGTACATCCTCAACATCAAATGCTGTTATTCAGAGTACGACGTGTGTCTCGAACCTGCCAAGACACTAATAGAGTTTAAAGACTGGGATGGTGTGATGGCTTGTGTAGAAGAGGCAGTCAAAACCTTTCTGAAAAGGGAGAATTTG---ACT---------GTAGTT
TCCCAGAATGAT---GACTGT---------------GTTAGCGTCAAACCGCTACACGCTCAGACAGACAAAGAAGGGCGAGTCGGTGGTACTGGTCAGCAAGCATCTGGCACTGTTTCCACAACCGAGTATGATATCGGAATGAAACTCGCGTCTGATTCTGTTCATCGCAAGGCCAAA
AATGAT------------GAG---AGTGTT---------TGCACAGAGTCTAGT---TTGATGCTCTGTGAGGAA---------------AAGGTTGAAACGACACAGCTAACCGGTCATTTGGAA---------------------------------------------------GAC
AAAGGCCGTCTG------------CAGGAAGTA------------------------------------------ATA---------------------------------------AAAGGATCAGCCTCTCTGATC---CATATATTC------------------------------
------------------------------------ACGAATGTC------------------------TGCAGGCTCCAGATCCATCCCAGAGCAATATGGTGCTACCAATTCAGCCATCCAAATGTGGAGACA---------------------------------------------
---------------AGACAA------------AACGGA---------------------------------------------------------------------------------------------------------------------------------AGATCTCTCTGC
ATCCACCCCATGACAAACCACGTCAGATGCCGAACAAGGACG------GTTCTTCTGCCATTC---------CTCTTAAAATTCCCAAAATTTCAGCCTGTCCAA------------AGAAAAGAACCCGGATCTCTCGAACAGTTTAGAAGAGCGTACGGTCAATCC---GAAACC---
------------------AAGACACTAGCATCTCAA------------------------GAGAGTCAGAAG---------AATCCAGCAAAGGCTCCCTTG---------------------------ATCGACGCCGCTGGTCCTTTAGGGGCAGAAAAGAGATTGGAAGGCTTTTGT
GGGCCGCTCGGT---------------GACGTC---------------------------CAGGTGGAA---GCAAAAAGATCTTTAGCTGCCAAACTTTGCCATATGAAACAGCACAGC------------------------------------------------------ATCCAA
AACCCA------------------------------------CAGGTGTTGGAATGTTGCCCCGGCACA---------------------------------------------------------------------GATGTC------------------------------------
CTCCGAGACGCTGGCTCTGGGTCC---------------AGTCCGGAGCCGGTC------CCAGGATGCAGTGCCAGTATCCAGCTGTCAGAAAAGGAGCAAAGT------ACCACAGTTGGA---GACTGGCTCCTTCACTACGATGCTTCTTTGGGAAAGAGGGTTTATGTCAACAAG
GTCACTGGACTCAGCCGCTACGAGGAGCGGCCTCTGGAAGAAGCTAACGTACGATGCACATCCGATATCACCAACACGGCAGTGAACGTCCTCTCTGAA---------------------------------------------------------------------------------
TCAGGGGTGGAATCCAGGTGTTACCCGTTTCAGAGGGATCTGGTGTTGCCCTTTGTACCCAAATCCAGGAGCCAGAGGGTGATTAGCGTTGGGCTTGATGACAAAGACACCAACAACAGCAGCTTCGACTCACTCAGCACACTGTACTCCAAGTGGAATAACCCTGTTTTTGTCCGACCT
CCTACGGTCGGTTTGGACATATCGCGTCAGCAGGCTGATGGACTGGCCGTCAAGATCCACAACGTCCTCCATCCATACCGTTTCTCTAAGGCCATGATTCACTCCATGAAG------------------------------------------GTCATCCATCAAGTTGATAAGAAATTT
CTGGCGTGCCTTATTAGCAGCAAAGATGACCAGACCACAGACTTCCCTGACTCCGAAGGAACGCCAGGA------------AACCTGCTTGTGCTGGTGGATCAGCACGCTGCACACGAGAGAGTTCGACTAGAAAATTTAATTGCAGATTCCTATGAGGACGACCCGGCTGCTCCAGGG
GAGAGACGTCTGTGCTCAACTTCCATTGTACCTCCGCTAGAGATCGGTGTAACAGAAGAGGAGCTCAGGCTGCTCGGGTCTTGCCAGCCGCATTTACGCACTTTAGGCCTGGAAGTGAAGTTCTCACAAGCGGCAGAA---GCAGAGATTTTGGTGGGGAAGGTACCAGTGTGCTTCACG
GAGAAGGAGAGTAACGAACTGAGACGGGGTAGAGCTTCTGTCATCAAGCCCATCGTTGAGGAATATCTTCAAGAGCAGCTTGAGTTACTTCGCTCCACTGGCAAAGTTGGAGGAACGCTGCCTCTCACAGTGCTGAAGGTGCTAGCATCTCTAGCATGTCACGGGGCCATCAAATTTAAC
GACAGCCTGAGCAAAGAAGCGTGTCACAGCTTGGTGGCTTCCTTGTCCTCCTGCCACTTGCCATTCCAGTGCGCCCATGGCCGCCCATCCATCGCTCCTTTAGTTGACATCCTTCACCTGGACAAAGACCAGAAGGAAGTGCAGAAGCCCAACCTCCAAAAGCTGAGAAGAATGTATAAA
GCATGG---------CAGCTATATGGAAATAGAAAAATGCACCAGCAGGAAAGTAGACAGGATGAGAGACGAAAACCTGCCAGGTGGCCA------------------------------
>anchovy.30367_ANCH
------------------------------------------------------------------------------------------------------------------------------------------------------------------------------------
------------------------------------------------------------------------------------------------------------------------------------------------------------------------------------
------------------------------------------------------------------------------ATGACCTATGACTTT------------------------------------------------------TCCATTAAACAAAGGGTCACTACT---------
---------------------------------------TCTGGTGACCTA---------------------------------------------------------------------------------GACATCAACCAT------------------------------------
------------------------------------------------------------------------------------AACCTGTGTATGAAAGGGCTA------------------------------------------------------------CACACTACCTCCAAA
GACCTA------------------AATATT------------------------------------------------------------------------------------------------------------------------------------------------------
---------------------------------------------------------------------------GCCCATACAAACTCAGAGAGAGGACAACCC------------ACCACC---------------------------------------------------TCAAAG
AACTTAAATTTGAGCCATGACCTCTCCATCAAAGAACAACCTGCTGCCTCG------------------------------------------------------------AATGCCCACTCC------ATCGAAGAGCGTCCCAGAACTTCAGAG---------------------GAC
---------CTT---------------------------------------TAC---AACGAA------------GAA---------------------------------------CCATGCACTACCTCAGAGGACATCAATACTTCT------------------------------
------------------------------------CATAGC------------------------------------------------------------------------------------------------------------------------------------------
---------------------------------------------------------------------------------------------------------------------------------------CTCTCCATCAAAGAACAACACACTGCCATTAAG------------
------------------------------------------------------------------------------------------------------------------------------------------------------------------------------------
---------------------------------------------------------------------------------GACCCA------------------------------------------------GATGTTACGCATGACGTCTGCGATGACACAAGTATTCAC------
ACTCCTTGGACA---------------AGTTCC---------------------------------------------------------------------------TCCGAGGACATT------------------------------------------------------TTTAAG
GAACCC------------------------------------GAGGAGATTTGTCATCCATCTGCTATCAGCTCC------------------------AAAAGACTTGAT---ACA------------------ACTGAAACA------------------------------------
CAGAGAGACACCAAT------------------------------------------------------------------CAAGTGCAGGAGAAGGAAGACGACTTCGAGACCCTCATGGGGGACAGCTGGCGGTCTCACTATGATCACGTGGCTGGAAAAGTAGTCTACATCAACAAG
AAGACAGGACTGAGCAGATACGATGCTCCT------------ACAGAGGACCTCTGTGTGGAAGGAGTA---------------------------------------------------------------------------------------------------------------
---------------AGGGCTCATCCTGTGCAGGCCAAAGCAGTGTTGCCTTTCCTCTACCAGCCCCGGACCTCCAGGGCCCTGGGCACAGGAACAGCCGAGAAAGCTGATGGT---GAGAGCACCCGTAATCTTGCTGAACCGTTCGCCGCCTGGAAAAACCCAGTTTTCATTCACCCT
GATGATGTTTCAATGAATGTGACCAGTGGCGACGTAGGT------------CGAGTGAACAGTCTGATGCTGCCCTACCGCTTCACCAAGGACATGATCCACTCCATGAAG------------------------------------------GTCATTGACCAAGTAGATAAGAAGTTT
CTGGCTTGCCTCATTAACCCAGGAGACCAAGGAATGTGTTTTTACAGTAAAACAGAACGTTGTCAAGCA------------AATCTCCTGGTGTTGGTAGATCAGCATGCTGCCCATGAGAGAGTTCGTCTGGAGGGCCTTGTAGCAGAGTCGTATGAGGAGGACCCAGAGCAGCCGGAG
CAGAGGAAGCTGGTGTCCTCAGCCGTGTCACCGCCCCTGGAGGTGGCCATCTCACAGGAAGACCTCATACTCCTCAGGTCCCGCCAGCCGTTCCTGTGTCTCCTGGGGCTTGAGGTGGAGTTTCCTTCGGGTGACAGCAGGCCTCGCGTGCTGCTACACAGAGTGCCCACCTGCTTCCTG
GAGAAGGAGAGCACCAGACTCAAACGAGGACGACCCTCTGGGATCCACGCCCTCATAGAGGAATATCTCAGAGAACAGATTCAGATGCTACGCTCCACCAGTCGACTGCAGGCGACTCTGCCACTAACAGTGCACAACGTGTTAGCCTCTCAGGCTTGCCATGGGGCCATTAAGTTCAAC
CACAGCCTGAGCAGGGATGAGTGCCACAGCCTGGTGCGGTCCCTGGCCGACTGCCAGCTGCCCTTCCAGTGTGCCCACGGCCGGCCCTCCATCGCCCCCATTGTCGACCTCCAGCACCTGGAGAAGGACCAGCAGGATACTTCAAAACCCAATCTACGAAGATTAACAAGAATGTACAGT
TCTTGGCTGGACAGGAAAAGCATAAAT---------------------------------------------------------------GAAGAAAAGTACAAGTATAAGGAAAAGTCA
>ENSTRUP00000046833_TRUB
GCCATTAAATGCCTGCCTGTAGAGGTCCAAGGGAAGCTCCGGTCCGGTGTTACCATCCCCTCGCTTCAGCAGTGCGTGGAGGAGCTGATCCTCAACAGCATCGATGCCGAGGCGACCTGTGTGGGCGTCAGAATGGACATGGAGGCGTTCAAAGTGCAGGTGATTGACAATGGGAACGGG
ATGGACGCTGACAGTATGGACTGCGTGGGCAACAGGTACCACACCAGCAAATGCTACCGGGTCGAAGACCTGGACAACCTCAGCTGGTATGGCTTCAGAGGGGAAGCTCTGGCCAGTTTAGTGTCTTTAGCAACGCTCGTTGAAATCTCATCCCGGACGAAATCGTCACTCAAGACTCAC
GTCAAAATCTTTAAAGATGGCAAAGGTACGGAGGTATACGAAGCTGAGAAGTCAAGGCCGTCTGCAGGGACAACTGTTGTCCTTTGTAACTTCTTCTACAACATGCCAGTCCGGAGGAAGAGGTTGGACCCTGTGCTGGAGGGGGAGCGGATCCGCCACAGAGTAGAAGCCATTTCTCTC
ATGCACCCTTCTGTGTCTTTTACCCTAAAGAATGACTGCACCGCAACAATGCTCGTGCAGCTTCCTAAAGCCAAAAACACCTACCACAGATTTGTCCAGATTCACGGCCTCCATCGAGCCCAGAAGCTCGGTGAGGTCAACATTACTCATGGACGCTTCAGTGTTGTAGGACACATTGGC
CGCGAGGGTCATTACAACAACTGCTCACAGTTCTTGTACGTGAATGAGAGGCTCCTGCTTAAAACGCGGATCCATAAACTGATAAACTTTCTCCTCCGCAAACCAAGCACA---AATCAGAAAAATGATGGTGGTGAG---CAATCGGTCGTCGGGAGTCCAAAGAACAAACGGAGCCAG
GAGTTGCATGGAGTGTACGTCCTCAATATCAAATGCTGTTGTTCAGAGTATGACATAAGTCTTGAACCTGCCAAGACATTAATAGAGTTCAAAGACTGGGATGGTGTGTTGACTTGTGTAGAAGAGGCAGTCAAAAGCTTCCTGAAAAGGGAGAATTTG---ACT---------GTAGTT
TCCCAAGATGAA---GACTCT---------------TTTAACATTAAT------------ACGACGGACCAAGAACGGCACGTCACTGGAACTGGTCAACAAGCAGTTAGCAATGTTTCTCTGACAGATTATGATATTGGAATGAAACTAGCATCTGATTCTGTTCATCGTAAGAGCCAA
ACCGAC------------GGG---AGCTTT---------TGCGCTGAGTCTGGT---TTGATGAACTGTGAGGAA---------------AAGACTGAAACGGAAGAGAGAACCGCTCATTCGGAGCCGGTTAAGAGCAAAGAAATAACCAGCGAATGTGGAAAGGAGCCACAAAGTGAT
CCTCTGAAACTG------------GAACCTGTCTGTGAT---CCCAACAATTTTGGAGGAAAGAGAGCAGCTTTTAGC---------------------------------------AAACCTGAAGAACAACTAATA---ACAATTTCA------------------------------
------------------------------------GAAGAAGAG------------------------AGG------AATATAACACCGAAC------------TATACAGCTTCACCCAGCAACATAGAGACCATGAACAACTGTAATATTATTAAACAGATGTTACCAGCTTGTCAG
GACACAGAAAAACAGAGAAGT------------AATGGAAAGATAAGTCTTTCCGATCCATATATTCATGAATGTCTGCAGGCTCCAGATCCATCCCAGATTAACATGTCAGTACATCAGCAACAAGCGCAGCTACTGAAAAGCAAAGACGAGTCATTTGCCTTCAAACGTAAAATCTCC
CTGCATCCAGACTGTGACAGAGTG---TGTCAGACTCCAACCCAAGACTTTGCTCCTGCCATT---------CCTTTGAAAATTCCCAAAATTTCCACCTGTCCGAGGGTGTTTTTGAGAAAAGAACCCGGGTCTCTGGAACAGTTCAGAAGAGTGTACGGTAAACCT---GAAATC---
------------------CTGAAACGAGCACCTGAAGTG---------------------ACTACTCAGAGA---------AAT---------GCTCCTTTA---------------------------AATAACGCTACGGGTCCTTTAGGAGCAGAAAACAGCTCGAAAGGCTTCTGT
AGCCCGACTCTA---------------ACGGTC---------------------------CAGGTGGGA---GGCAAAAAATCTTTAGCTGCCAAACTTTGCCGTATGAAACAACACAGC------------------------------------------------------GTTAAA
ATCCCT------------------------------------CAAGGGATGGAACATTCCTCCAGGACA---------------------------------------------------------------------GATTCC------------------------------------
CTCCAAGATGTCAATAATAACAGC---GATCCCCATTTTAGTCCTGAGCCAGTC------CCAGGATGCAGTGCCAATTTTCAGCTGTCTGAAAAAGAGGAACGT------ACCACAGCTGGT---GACTGGCTTCTTCACTACGATACCTCTTTGGGAAAGATGGTTTCTGTTAACAAA
GTTACCGGGCTCAGCCGCTATGAGGACCAACCTCAGGAGGAAACTGAAGTGCAGTGCACGTCTGACATCACCAACATGGCAGTGAATGTCATCTCTGAA---------------------------------------------------------------------------------
ATGGGGATGGAATACAAGTGTTACCCGTTTCAGAGGGATCTAGTGTTGCCCTTTGTACCCAAATCCAGGAGTGCGAGAGTGATTAACGCCAGGCTTGATGGCAAAGGCACCAACGGCAGCAGCTTTAACTCACTAACCACACTGTACTCTAAGTGGAATAACCCCGTTTTCGTCCGACCT
CCTACGGTTGGGTTGGACATATCGCGGCAGCAAGCGGACGGACTGACCGTGAAGATCCACAACGTCCTCTATCCATACCGTTTCTCTAAGGCCATGATTCACTCAATGAAG------------------------------------------GTCATCCATCAAGTCGATAAGAAATTT
CTTGCGTGCCTTATTAGCACCAAAGATAGCCAGACTACAGACTCCCCTGACTCTGAA---------GGA------------AACCTGCTTGTGCTGGTGGATCAACACGCTGCACATGAGAGAGTTCGACTAGAAAATTTAATTGCAGACTCCTATGAGGACGATCCAGCTGCTCCGGGG
GAGAGACGTCTGTGCTCATCTTCCATTTTACCTCCACTTGAGATCAGTGTAACAGAAGAGGAGCTGAGGCTGTTCAGGTCTTTCCAGCCCCATTTACAACGTTTAGGCCTAGAAGTGAAGTTCCCACAAGCAGAAGAA---CCACAGATTTTGGTCGGGAAGGTACCAGTGTGCTTTACG
GAAAAGGAGAGCAATGAGCTGCGACGGGGCAGACTGTCTGTCATCAGGCCTATTGTTGAGGAATATCTTCAAGAGCAGCTTGATTTACTTCGCTCCACTGGCAGAGTTAGAGGAACTCTGCCTCTCACTGTGCTGAAGGTGCTAGCATCACTAGCATGTCATGGTGCCATCAAATTCAAC
GACAGCCTGAGCAAAGACGAATGTCACAGCTTGGTGGCTTCCTTGTCCTCCTGCCAGTTGCCATTCCAGTGTGCTCATGGCCGCCCATCCATCGCCCCTTTAGTTGACATCCTCCATCTGGACAAAGACCAGAAGGAACTGCAGAGGCCCAACCTCCAAAAGCTGAGAAGAATGTATAAA
GCATGG---------CAACTGTATGGA---------------------------------------------------------------------------------------------
>ENSDARP00000120332_DRER
ATGATCAAGAGTTTACCCATAAATGTTCAAGCACAGCTGCGCTCTGGTGTTGCTATTTTCTCATTGCAGCAGTGTGTGGAGGAGCTCATATTAAACAGCATTGATGCTGGAGCAACATGTGTGGCTGTCAAAATAGACATAGAGGCCTGCAAGCTTCAGGTCATTGACAATGGCTCAGGA
ATGTGCCTGGAGGACATGGAGAAAGTTGGACTGCGCTACAACACAAGCAAATGCAGCTCCCTGGAGGATTTGGATAATCTTCATTTTTATGGTTTCAGAGGAGAAGCCATTTCCAGTATAGTTTCCCTTGCAGAAATGGTGGAAATATCATCTAGGACTAAGCAGTCTGTGAAAACGTAT
GTTAAATCCTTTAATGAAACAAATGCATTGGAGGTTTTCGAAGCTCAAACTGTTCGCCCTTCTGCAGGGACGACCGTCTCAGTCTACAATCTCTTCCACAACATGCCAGTCCGTAGAAAGCGAATGGATCCTGTTTTAGAAACCGAACGAATCCGTCAGAGAGTGGAGGCCATATCTTTA
ATGCATCCATCTGTGTCATTCACAGTGAAAAAAGAAAATTCAGCACACATGATGGTGCAGCTCTCTAAAACAAGCAGTACCTATTATAGGTTTGTCCAAATTCATGGCTTAAATCGAGCCCAAAAGCTTGGAGAAGTCAATTATGAGCACGAGCAGTTCCAAATAACCGGTCATATAGGC
CGTGAGGGCCATTACAACAACAGTTTGCAATTTTTATTTGTAAATGAGAGGCTTCTTTTAAAGACACGCATTCATAAAACACTAAACTGCCTTTTAAAGAGAGTAAGCGGTGCTGCAAGGCAAAACAACAGCCCAACCTCATATCCGGTAACATCCAGCCCCAAACAGAAGGGAGGATAT
GATCTCCATGGCATTTATGTGATAAATATCAAATGTCATTACTCAGAGTATGACATATGCCTCGAACCAGCCAAGTCTCTGATAGAGTTCAAAGACTGGGATAATGTGCTCATCTGCATTGAAGAAGGGGTAAAGGCATTCCTTACTAAAGAAAACCTGGTGTCGGAGTTAAACACGATC
AGTAATGATGGTCTACCATGTAGTCCAGTAAGA------AATGCAGAA------------AGCTCAGAAAAACAAAAGCGC---AGTTCTGAGGAAACAAATGAAGCATGTGAAACGATGATT---------------------------------------------------GAGAAA
AATGAT------------TCA---AGTGTT---------GTGGACGTCGCTGATGGTGTGCAAATGTTA---------------------------------GAGCAGGAATCAATATACACTGAATCTGATGAAGGAAAAGCACTTCAGAGTGAA---------------------GAT
---------TTGCCTTTTCAGACCACACTTGTTGGTGCTGCTGAAATTAATAAC---AACCAC------------GAA---------------------------------------GAAGATGAAAATGCAGTTTGTTCAAATATAAGC------------------------------
------------------------------------CATACTGATTCACCGCTTGCT---------------------------------------------------------------------GTAAACAAA------------------------AATGTGATG------------
------------GGAAGCAAA------------TCGCACAAGATTTCACTT------CCAGAAGCACAAGATAGTTTGCAGAAA---------------------------------------------------TTCTACACCCCAAATAAAACCTCTCCAAAAAAGAGAAGGATGCCG
TTAAATGACACC------------------------------GAAGAAGAAAAACATGTTTTTTATGGTGGTCCCTCAAAGACATTTAAAGCTACACCACCTCGTAAATTAACCCTGTCTTTTGAAACGGGATCTCTTGACAAGTTCAAAAGGTTGTTTGGGAAAGAGGCTGAGAAAAAA
CAACCAAGCACAGAAAAAACAAGC---------------------------------------------------CTTCTAAATCCAAATCCCAATGACCGCTTTGTAGGATCTACA------TCGTGTTTGGATGATCTACACCATCCAGTATTGAGGAACAGTTCAGGTCAT------
CCTACTACACACAGATCTACTGAATCTTCATCG---------------------------CTGAACAAGAAAAACAAAATATCATTAGCTGCCAAATGTTCCTATTTAAAACAGGACAAAGAGCTCTGCAGAGATTCAAACTTCCTTAAACGGGACCTTTCATCTTTCCCACCCTCACAA
GACTCATGCTTTAAAGAATTAGAAAAAACCCTCTTAGATGAAGATGTTTTATTTGGATCATCTGGAATTGTTGATTCTGTTGACTTTCCTCTTATTGAACAG------GAC---ACAGCATTACCATCTGTTGCAGAAGAATCGCACCTCTTCAACAACAATGTGACTTTCTTTATTGGA
AATGAGAGCAGTGTTGATGAAGCC---AGCGTTGCCTCTCAGCGTGATCCTCAACACAGCATTGCAGGAAATGAAGGTCAGACTACAAACGAAAGTGTTGAATCA------ATCCCAGTGTCCAACAGCTGGTTGGCTCATTACGATAGCTGGTTAGGAAAGCTGGTTTATATCAATCAA
GTAACAGGGCTCAGCAAGTACAACTCTCCCCCTATGGAGGAGACTCAAGTGCCATGTACCACAGATGTCACTAACATGGCGGTCAGTGTTATTTCAAAAGCAGGTGCGGGAAATGCAGTGAGACGTTTTTGGATCAGTAATGTGCAGATGTCTTTTATTATAAACAGCTTCTCTTTGCTC
TTAGGCTTTGAGTACAGGTGTTATCCATTTCAATCAGACATTGTACTTCCCTTTCTGCCCAAGCCCAGAGCAGAAAGAGCCTTTAACTCAGGGACAGACAGCAGAGAGGATGCC---CAAGCTCCCGATTCACTGTCGACTTTATTCTCAGAATGGCACAACCCTGTGTTTATACGACCA
CCAGAGGTTGCTGTTGATGTAACCAGCGGCCAAGCAGAGGGTCTTGCTGTAAAAATCCACAATATTCTTTTCCCCTACCGTTTTACCAAGAATATGATCCACACAATGAGA------------------------------------------GTCATCAATCAAGTAGACAAGAAGTTT
CTTGCTTGTTTGATAAATACAGCAGGGCAGAACACCTCTGAAAGCAGTACGGATGAA---------GGG------------AATCTTCTAGTGCTGGTTGATCAACATGCTGCCCATGAAAGAGTTCGACTAGAGGGTTTAATAGCAGACTCTTACGAGGATGACCCAGACACACCTGGA
AAAAAGAGGCTGTGTTCCTCACGTGTAACCCCACCTTTGGAGATTAATGTAACCGAGGAGGAATTGAGACTTTTGAGGTCTTGTCAGGGTTTCTTGAGAGGTCTTGCGTTAGATGTGAGGTTTCCGAAAAGTGAGTCA---CTGAGTGTGTTTTTGGAGAGTCTGCCCGCATGTTTCATA
GAGAAAGAAAGCACAGAGCTCCGCCGTGGAAGGCGCTCGGTAATTAAAACCATTGCAGAGGACTATCTGCGAGAACACATTGAGCTTCTTCGCTCAACAGGAAGAGTGAGAGGAATTCTGCCTCTGACAGTACATAATGTGCTTGCCTCTCAGGCTTGTCATGGAGCAATTAAATTCAAT
GACGTTTTGAATAAAGAGGAGTGCTGTAGTCTGGTGAGCTCGCTTTCCTCTTGTCGGCTTCCTTTTCAGTGTGCTCATGGAAGACCCTCCATCGTCCCTCTGGCAGATCTGCACCACTTGGAA---GAACAGCAGGATATTCCCAAACCAAATCTGAAGAAACTAAGAAGAATGTACAAG
TCATGG---------CAGCTGTATGGA---------------------------------------------------------------CAAAATCAATATTTTGCACAGAACAAAGCA
>ENSGACP00000010112_GACU
ATGATTAAATGTCTGCCCGAAGACGTGCGGGGGAAACTTCGCTCCGGCGTCGCTATTCCCTCGCTCCAACAGTGCATAGAGGAGCTCATCCTCAACAGCGTGGATGCCGAGGCCACCTGCGTGGGGGTCCGGATGGACATGGACGCGTTTAAAGTCCAGGTCGTCGACAACGGTGCCGGG
ATGAACGCCGAGGACATGGAGCGCGTGGGAAACCGATACCACACGAGCAAATGCAGCACCGCCGAAGACCTGGACAACCTCCGGTGGTATGGTTTCAGGGGGGAAGCCCTGGCGAGTGTGGTCTCGCTGGCCACGCTGGTTGAGATCTCAACCCGGACCAGGTTGTCGGTGAAAACCCAC
GTCAAAATCTTCAAGGACGGCCAGGGCATGGGCGTGTTTGAAGCGGAGGCTGCCAGGCCGTCTTCCGGGACCACCGTGGTCGTTTGCGACTTCCTCCACAACATGCCGGTCCGGAGGAAGAGGATGGACGCCGTCCTGGAGGGCGAGAGGATCAGACACCGGGTGGAGGCAGTTTCCCTG
ATGCATCCCTCCGTGTCCTTCACCTTGAAGAATGACCGCACAGGAGCCGTGATGGTGCAGCTTCCCAAAGCCACGAGCACCTACCACCGGTTCGCTCAGATACACGGCCTCGGGCGAGCGCAGAAACTCGGAGAAATCCGGTGCACGCGCGGGCAGTTTGGAGTGACGGGTCACGTCGGC
AGAGAAGGCCACTACAGCAACAGCCTGCAGTTCCTGTATGTCAACGCCCGACTGCTCCAGAAAACGCGGATACACAAGCTCCTGAACTTCCTCCTCCGCAGACTGAGCAGCTCCAATCCGAAAAGTGACAGCCCGCACGGGCCGTCCGTTACCAGGAGTCCGAAGCACAAGCGTAGCCAA
GAACTGCACGCCGTGTACGTCGTCAACATCGAATGCCCTTACTCCGAGTACGACATATGTCTCGAGCCTGCAAAAACGCTGATAGAGTTCAAAGATTGGGACGGGATCCTGCTATGCATGGAGGAGGCCGTCAAAGCTTTCCTGAGCAGGGAGAACCTGGTGGCT---------GTGCTT
CGTCAGGATGACTTGGACTGCGAAGCTCCCACTATGTTATGCACTCGC------------GCAGCAGACCACGGGGCACACTACACGGGCAATGGTGGGACAGGCGCTTGCAGAGCTTCCTCTCTAGATTGTGCTTTTGGCATAAAGCTGGCATCTGGTGCGGTTTATCGAAAGCGCAAA
GATGGCCGCGTAGGTGAGGAT---GGTGTTGGCGAGGAGTGTGGTCAGACACGGGGCCGGGAAGAGACTAAAGACCCGGAGAGGCAAAAGGGAACTGAAAAAGAGGGGGGGGAGACGCATAAGGAA------------GAGAGCTTAAACAAAGCAAATAGATCTGAGGCGCTGTATGAT
CATGTTAGACTC------------AAACCTCCATCTGATGGTACAATTACAGTGGAAGAGGAGAGAAGCTTTATTGAA---------------------------------------GCTGGGGAAGACCCTCCGGTGTTACCTGTGTCGAATTCAGTCGGACAACCAGAGAGTGAAAAA
CTGGAACCCTCAAAGGAAAAAGAGCTCTTGTTGAGCACTAATACATCAAGCATCAGTGTGATTCCACTAGAA------AGCATCCATCAACAA------------ACTCAACCTCATTCAAGCAAAGTTGAG---------------------------CAAATAGTACCTGACTGCCAG
AGTGCAGGAGGGCATGAACATACTTTAATCAGTAACAGAAGGATCAGCCTGTCTCATCCATTCATTCATGAAAATCTGCTGACTCGGGACGTGGCCCAGATCAACATATCTGTATTGCAGCAGCAGGATTCCGCAGCGAAAACTGAAGAGAGACCCTTTGCATCAAAGCGCAAAATCTCC
CTGTACGGCGGAACCTGCCGG---------------------AAACCATCGGAAGAAGTTATC---------CCCAAAAAGATTCTCAGGGTGTCCTCTTGTCAAAGGTTGTCTCTGTGTAAGGAGCCTGGATCCCTTGAGAAGTTTAGAAGAATTTGTGGTCCAGCTGGTGAGCTGAAA
TTTCCCCCTCAAGAGAAGGAGACCAGACTTCCTCAAATT---------------------CAGCGTTCACAC---------AAT---------TGGCCTGTTTGCCAGAAGGACCAGCGCGATGGCGGCGTTGACGCAACGGAAAACGAAGAGATGCGGAGTGGCCGGCGACGC------
CCGCCGACCTCC---------------TTGGCCCCAGCTAACTTAAAACCCGTCTCGGGGCAGAGCAGA---GCGAAATTGTCTTTGGCGGCTAAACTTTTCTATTTGACACAACACAAG------------------------------------------------------ACGGAG
AAGTCA------------------------------------AACGTTTCAACCCACCCGCCGCGGGCCACCTCA------------------------CAG------GACGGTACCCGTTGCCGTGGCGACGGCGTCGAC---------------------------------------
------------AACGAGGAGCAGTGCGACGCGGCAGCGAATCCCGAGCCGGTC------CTCGGTCGCTGTGAAGACCCTCTACTGGCCGAGGAGGAGGAGGAG------GACACGGCGTCGGGCGACTGGCTTCAGCACTACGATGCATCTGTTGGAAAGACCGTTTACATCAACAAA
ACGACCGGGCTCAGCCGATACGAAGGCCCGGCCGGCGAGGAAACCCGGGCGTGCTGTACATCGGATGTCACCAACATGGCCGTCAGTGTCGTCTCTGAA---------------------------------------------------------------------------------
ATGGGGCTGGAATACAGATGTTACCCATTTCAGGTGAAGCTAGTGTTGCCCTTCCTCCCTAAATCCAGGACAGAGAGAGTGGTTAGTTCAGGGCTTGATGACAGA---GACGTC---GAGAGGACCAACTCGCTGAAGTCTATGTACTCCAAATGGAATAATCCTGTTTTTGTCTGCCCT
TCTAAGGTTGGCGTGGACATCTCAAGTGGGCGAGCCGACGGACTCGCTGTCAAGATCCACAACATCCTGTTTCCGTACCGTTTCTCTAAGGCTATGATTCATTCAATGAAGGCATGTTCCTCTTTTGGTTTAGACCAAATGTTCTTTCTTATGGTTATTCATCAGGTGGATAAGAAGTTT
CTTGCATGTCTCATTGACACGAGGGATGAGGAGTCTGCAGCACTCGCTGAATCTGAA---------GGA------------AACCTTCTGGTGCTGGTAGACCAACACGCTGCACACGAAAGGGTTCGACTTGAAAATCTACTCGCAGATTCTTATGAGGATGACCCAGAGGCGCCCGGG
GAGAGACGTCTGTGTTCATCAACCATTTTGCCTCCTCTGGAGATCAGCGTAACGGAGGAAGAGCAAAGGCTGCTGAGGTCTTGTGAAGCACATTTGCGTAGCTTGGGCCTGGAAGTGAAGTTCTCATCGGCAGCGAAA---CCACAGGCTCTTGTGGGAAAGGTGCCGCTGTGCTTCATG
GAAAAGGAAAGTAATGAGGTCCGGCGGGGCCGACCATCCGTTATCAAGACTATTGTTAAGGAATATCTTCAAGAGCAGATTGAGTTGCTCCGCTCAACTGGTAGAGTGAGAGGATCTCTGCCTCTCACTGTGCTGAAGGTGCTGGCCTCGCTAGCATGCCATGGTGCCATCAAATTCAAT
GACTCCCTGAGTAGAGACGAATGCTGCAGCTTGGTGGCTTCCTTGTCCTCCTGTCAGTTGCCCTTCCAGTGTGCCCACGGCCGACCATCCATTGCTCCCTTAGTAGACACCCTCCATTTGGACAATGAAGAGAAGGAAATACAGAAACCCAACCTCCAAAAGCTGAGAAGAATGTATAGA
TCATGG---------GAACTATATGGA---------------------------------------------------------------------------------------------
>ENSXMAP00000014862_XMAC
ATGATAAGGTGTTTGCCAGAGGAGATTCAGGGGAAGATTCGCTCCGGTGTGGCCATCCCGTCCCTCCAGCAGTGCGTGGAGGAGCTCATTTTAAATAGCATCGATGCTGGAGCCACCTGTGTGGGGGTCAGGATAGACATGGAGGCGTTTAAAGTCCAGGTGATCGACAATGGATCTGGG
ATGACTGTTGAGGACATGGAGCGAGTGGGAACCAGATACCACACAAGTAAATGCAGCTGTATTGAAGACCTAGAGAACCTGAAATGTTATGGCTTCAGAGGAGAAGCGCTGGCGAGCATTGTTTCTTTAGCTACGCTTGTGGAAATCTCCTCCCGGACCAGACTGTCAGTGAAAACACAT
GTTAAACTGTTCAAGGATGGACAAGGCATGGACGTCTTCGAAGCAGAGGAGGTTCGTCCTTCCGCAGGGACGACTGTTATCATCTGTAATTTCTTCCACAACATGCCAGTCCGGAGGAAGAGAGTGGATGCAGTCCTGGAGGTTGAGAGGATCAGACAAAGAGTGGAGGCTGTGTCCCTG
ATGCATCCTTCTGTCTCCTTCACCCTGAAGAATGACTACACAGGGGCCATGATGGTGCAGCTTCCCAAAGCCAGAGACACCTACCACCGCTTTGTTCAGATACACAACCTGACTCGGGCAGAGAAACTGGGAGAGATCAGCCACACACACAAGAAGTTTGAGGTGACTGGTTACCTAGGC
AAAGAGGGACACTACAACAACAGCCTGCAGTATCTGTACGTGAACGACAGGCTTCTGCTGAAAACACGGATCCACAAGCTGCTAAACTGTCTCCTCCGCAGGCTGAGCAGCTCAAACCAGAAGCATGACAGCCCAGACGGGATATCTGTGACCCGGAGTCCAAAGCTTAAGCGAAACCAG
GATCAATGTGGAGTCTACATCATCAATATAAAATGTTCTTATTCTGAGTATGATATTTGTCTTGAGCCAGCAAAAACTCTGGTGGAGTTCAAAGACTGGGATGGGGTTTTGCTTTGCGTAGAAGAAGCAGTGAAAGCTTTTCTGAGGAGGGAGAACTTGGTCTCT---------TTGTTT
TCTCAAGAGGACTTGGAATGTGTGTCCCCTATGGGTTTTAGTATTGAA------------AGAACAGATCAAAAAGTGGAA---ACTGAGACAGCTGGCCAAGGAGATGTTGGCACTTCCACACTGGACTGCGGCGTTGGAACGAAACTGGCATCTAATTTTGTTCATCGT---AGGAGA
GCAGAT------------GAC---AGTGTT---------TGCCTAGAGTCAGAC---CTGATTGAGAGC---------------------AGAGCTGATGAAGCTCAACGATATGAACAGATGGAG------------ATAGCTTTC---AGTGAATGTAAAGAGACACCACAACGGGAT
---------CTG------------GAGCTTGCATCAACT---GATATAAACAAA---GGCGAGCAAGCATTCACTGAAGCCCGGGACAATTTAGACAACCAAAAGAGACAAGACTGTGCAGAAGAAGAAACCCAGCAG---ATTACTAGT------------------------------
------------------------------------GATTCACATTTACCCATCAGCCAAATTCCAATGTCTCAGCTTGATTTG---------------------------------------AACTTTAATAAA------------------------CAAATATTG------------
------------CAGCATCCT------------GGCAGAAAGATTAGATTGTCTGACCCATATGTTCACCAAAGTCTCTCGATTAAAGATGTCTCTCACAGAGACAGGCCTTTGTTTCAAGTTCAAGATTTGGGGCTGAATTGTAAGGAGAAATTTACTGCATCAAAACGCAAAATGACA
CTTGAATCAAAC------------------------------GGAGACCATGCTCCTTTCATC---------CCCTCAAAGATTTCCAGAGTTATTCCTGTTGAGAAGTTGGCAACATTCAAGCAACCTGGATCGCTTGATAAGTTTAGACAAACATACAGCAAGTCTATTGATATGAAA
TTTCAGCATCATCAGCCACAGAATGACACTCATTTATTC---------------------CAGACATCAAGCTTTGCTAAAAATCCTCATAGTTTGTCTGCTTTTGAAGGCAATAATCGAGATCAAGTTTCAGACTCTGGAGAAGAAGGGATAGAACAGACCATCTCCCTAAAT------
CCAGCAACACTC---------------ACAGCT---------------------------AATCACAGAAAAAGTAAAATATCTTTGGCAGCTAAACTTTGTCATTTAAAACAGCATATG------------------------------------------------------ACAGAA
GATGAA------------------------------------GAACCCTTGCAGCACACTCATAGGAATATTTCA------------------------GAA------GAC---AAAAACAGTCTCACTTTTCCTACAGATGGT------------------------------------
ACGCAATACAGAATCAGCAATCAG---AATCCACAGAACCATAAAGTTCCCATTCACCCATTATCGGACAGCAGTTGTAAACAACTGGCTGGTGATGAGGATGAC------TCGAGGTGTAAT---GGCTGGCTCCATCATTACGATGCATCTGTTGGAAAAACTGTTTATATCAACAAA
ATGACTGGGCTCAGCAGATACAAGGAACCGGATTTAGAGGAAACACAAGCACCGTGTACATCTGATGTCTCCAACATGGCTGTTAGTGTCATCTCTGAG---------------------------------------------------------------------------------
ATG------------------------------------------------------------------------------------------------------GACGATGCTGATCAGAGCGCCAACTCTCTTTCTGCATTGTACTCTAAATGGAAAAATCCAGTGTTTGTCCGCCCA
CCTACAGTTGGTGTGGATATATCCAGCGGACAAGCTGATGGACTAGCTGTGAAGATCCATAACATCCTCTTTCCATACCGCTTTTCTAAGAATATGATTCACTCAATGAAG------------------------------------------GTTGTTAATCAAGTGGATAAAAAGTTT
CTTGCCTGCCTCATTAATTGTAAA------------------TTTTTTTTCTCTTTTAAAATCACAGGA------------AACCTTCTGGTGTTGATGGATCAACATGCAGCACATGAGAGAGTTCGACTTGAAAATTTAGTTGCAGATTCATATGAAGATGACCCAGATGCCAGTGGG
AAGAAACGTCTTTGTTCATCAATCATTTTACCACCTTTGGGGATCAGCGTGACGGAAGAAGAGCTCAGGCTGCTTAGGTCTTCTCAGCCACAGTGGAGGAATTTGGGCCTTGAAGTTACTTTCTCAAAGACAGGAGCT---CTGCAGGTGTTTGTGGGAAAGGTACCGCTGTGCTTCATG
GAAAAAGAGAGTAATGAGCTCAGGCGGGGCAGACCGTCTGTCATCAAGCCAGTTGTTGAGGAGTATCTTCGAGAGCAGACTGAGTTACTCCGTCTAACAGGCAGAGTCGGAGGAACTCTGCCCCTCACTGTTTTGAAAGTACTTGCCTCACTGGCGTGTCATGGTGCCATCAAGTTTAAT
GACACTCTAAGCCGGGACGAGTGCCGCAGCCTGGTCGCATCCTTGTCTTCATGCCAGCTGCCCTTCCAGTGTGCCCATGGCCGTCCCTCCATTGTTCCGCTAGTAGACATCCTTCATCTGGACAAGGACCAGAAGGTA------CCACCCAACCTGCAGAAGCTAAGAAGAATGTATAGG
GCATGG---------GAGCTGTATGGA---------------------------------------------------------------------------------------------
