# Supplementary material for: Global expression pattern of genes containing positively selected sites in European anchovy (Engraulis encrasicolus L.) may shed light on teleost reproduction
Source: PLoS One. 2023 Aug 11;18(8):e0289940. doi: 10.1371/journal.pone.0289940 (PMC10420382; doi:10.1371/journal.pone.0289940)
Supplement: S1 File — (ZIP) [file pone.0289940.s008.zip › alignments/anchovy.30480_ANCH.fas]

>ENSONIP00000011973_ONIL
ATGGTGAAATCGGGGAAACTTCGCTCTGGGACGGCGTCGAAGCTCAAACGGTGGAAAAAGGGACACAGCAGCGACTCTAACCCGCAGACGAGTCGCTTTCGTCAGGCTGCTAAAAGCCGCTTCTTCAGCCGACCCACTGGAAAGAGTGATCTCACAGTCGATGCTCTCAAGCTTCACAAT
GAGCTGCAGGCCGGTCCGCTGGAGATCGGCACT------CGTAAAGATGCCGCCATGGAAGAAGAGCCAGAAGAGGCTGTATCACAAAGAAGTTCGGGTACCTTCCTCAGTGGCCTGTCAGACTGCTCCAACCTTACCTTTAGAAAGGTGCAGCGCTTCTGGGAGTCTAATTCAGCTGCA
CACAAAGAGATCTGTGCAGTGTTGGCAGCAGTTACTGAAGTGATCCGCAGTCAAGGTGGGAAGGAGACTGAAACCGAGTACTTTGCTGCTTTGATGACCACCCTGGAGGTTGTGGATACAGCAGAATCCCAGGCTGCAGTGGCATACCTCCTTAACCTTGTCATGAAACGGGTTCCTGCT
CCGGTCCTCAAGTCGAAGTTCTCCGACACCACCAAGGCTCTGATGGATGTCATGTCCAAACAGGCCACATCTGACACTACCTCGGCACTCAGATGGATACTGTCATGTCTGGCCACTCTGTTGAGGAAGCAGGACGCATCTGTGTGGACTTACCCATCTACTCTCCAGGCTTACCATGGC
CTTCTCAGCTTCACAGTGCACAACAAGCCTAAGGTCCGCAAAGCAGCACAGCAAGGTGTTTGCTCCATTCTTAGAGGCAGTGACTTCCTATTTACAGAAAATGCTCCAGCCCATCATCCTGCTGCAGTTACCACAGCCAAATTCTGCATAAAAGAAATGGAG------------------
---------------CAAGCA------------------------------------------GGAGGCAGTAAAGAGGACACAACCACACTCCATGTGCTTGGCCTTTTGAAGGAGCTGATGGGGACGTTTCCTCTGGGAGCTGTCAAGTCCTGTTGTGAGACTCTGCTGCGAGTGATG
ACACTCAGTCATGTGTTGGTGACCGCTAGTGCCATGCAGGCCTTTCATCAGCTGTTCAGTGGGAAGCCCAATGCTTCGACGCTCTCACCAGAACTCAACGCACAGATCATCACTGCTCTGTACGATTACCTGCCCAGTGAGAATGATTTACAGCCTCTGCTCGCTTGGCTTGCTGTCATG
GAGAAAGCGCACATTCACCTGGCGAGTTTGCAGAGTTCTCTGAGTTTGGGTCACCTCCCTCGCCTCTTTTCTGCTGCGATGTCCTGCCTGTTGTCACCTCACACTCAGGTGGTTTCTGCAGCCACCAACACATTAAAGACGTTGTTGATTGAATGTGTTGCCCCTCATATGGAGGAAATG
GGCACCGTCACTGGCACAGCATCTTCAGGGAACCCCTCCTATGTCTGCAAAATGTTTCGTATTGTAGAAGAAGGATTGTCCTATCGCTTCCACGCCTCCTGGCCGTTTGTGCTGCAGATTCTGGGTTGCTTCTATCGAGCTGCAGGGAAACAAGCTCATTCCATCATGACTAAGTCTCTG
CAATCTCTGGCAGACCTGCGCTCCACTCCTCACTTTGCCTTCAGTGGAGAGTTGGACCTGGCTGTAGGAGGAGCTGTGGAGAGCATGGGGCCCGAAGTGGTGCTCGGTGCCGTGCCTCTCAACATCACTGGCTATGACGATGACTTGGAGTTCCCACGCAGCTGGCTGGTCCCAGTCATA
AGAGATCATGTGAAGAACACTCATCTTGGTTTCTTCACTTCTTATTTCTTCCCTCTGGCCTCTACACTTAAACAAAGAGCTGTAGAGTTGGAGCAAGCGGGGCAAAAACTGGAGGCCAAAGTCTATGACACCTTACAGCTTCAGATTTGGACTATGCTTCCTGGCTTCTGTACGTGCCCC
GTGGACGTGCTGACAGCTTTTAAAGGCATTGCCCGCACTCTTGGTATGGCTGTTAATGAACGGCCAGACCTGAGGCTCACAGTATGTCAGGCCCTACGGACCATTATCAACAAGAGCTGCTCAACAGAAGAAGAAAAGGCCGAAGTGGGCCGCTTCTCTAAGAATTTCCTGCCCATCCTT
TTCAATGTGTACAGCCAGGAGCCTGCTATTGGAGAGTCTGGAACCTACAGAATGGCTGTGCTGGACACCATCAAAGTGTATTTGGGTATCACTGAAATGCAGATGATCTGCACATTCCTGCAAAAAGCCACAGAGAGGTTGACCAGCGCGGAGTCAAATGAGTTCATACGGCTGTCAGTG
ATGGATCTTGTCGTTGCTATGGCTCCCTGTGTCGATGAAGTCACCATGACTAAAACCTTTGAGCTGATAAGGCCATATTTGGAGACAAAAGAGCCAAGCATGCAGAAGAAGGCGTACCGTGTGCTAGAGGAGATGTGTGGAGGAGAGAGAGATGCT------------------------
---------------------------TGTAGATCGTTTGTCATGTCCAATCTGGAAACACTCAAAGTCGTGCTGCTTGAGACTCTGAAAAACGCCTCTTCACCTGCAAAAAGGCCGAGACTTAAGTGTCTGAGCCACATCGTAAGAAGGTTAAATGAAGATCACAAAGACTTTATCACC
ACGCTGCTGCCAGAGGTGATCATATGTACGAAGGAGGTGTCTGTTGGTGCTCGTAAGAGTGCCTATAATCTGCTGGTGGAAATAGGAAATGCTTTTGTCCGCTTCTGTGGAAATACTAAAGATGCCATGGAGCAGTATTTAGTGATGGTGTATGCAGGACTCACGGGCTCCATCACCATG
ATCACTTGCACAGTGTTGGCTCTCACACGCCTCGTGTTTGAGTACAAAGACTCTATAGAGCTGATCACCATGGAGCAGCTGCTGCAAAACATTTGTCTTCTGCTGTCGTCTCATACCAGAGAGGTAGTGAAGGCTGCCTTAGGGTTCATCAAGGTCATCCTCTTCATCATGGACCCCAAG
ACACTGGCCTCGCATGTCACTGTCATGATGGAAGGCATTGGAAACATTAGGGATGACATGAGAAGGCACTTCAGAACAAAGCTGAAGAACATCTTCACTAAATTCATCAGAAAATTTGGTTTTGAGCTGGTGAAGAGTATGCTCCCTGCAGAGCACCACAAGGTGCTGACAAACATCCGC
AAGGCTGAGGCTCGGAACAAGAGGCGGAAACAGGCCACAGAGGAGCAGGAC---GACTCTGAAAGTGAGCAGGAAGCACCTAAAGCAAAGGGTGAAAGTATCGAGGAGATTCTCGCTGAGTCGGACAGCGATTTGTCAGAG---GATGAAGGAAAACCTCGCGGTGCTCAGAAGAAAGCA
---------GGCAAACAGCAGAAAGGACGGGCTTGGCTCAAAGAGGGAGAGGAAGATGACCCACTTAACTTCCTTGATCCTAAGGTTTCGCAGAGAGTGTTGGCCACAAACCCAGAGCTGAAGAAGAGTGCCAAGGCTGACCACGGCTTTAAAGTGACCTCAGACGGACGGTTGATCATT
AAAGAAGATGAAGATGAGGAT---------GTAAAGGACAAA------------------------GATGGAGGCGAGATGGAGGACATCCTGGAAGAGGCTGGAGTCAAAAGTAAAAAGTCACAGAAGAGGAAGTTTGATGATGACAACTTTGATGATGAC---------ATGGACATT
GAACCCCAGTTGAAATATAAAGCTGGAGGTTCAGGTATCCACAGACCCCTGGGATATGGCCAGGAGTTTGGAGGTGATTACAAATCAAAGAAAGGAAAAGGAGATGTAAAGAAAAAAGGGAAGCTTGATCCCTACGCTTACATCCCTCTGAAGAAGGCCCAGCTCAATCGC---AGGAAA
CGTGCCAAACTGCAGGGCCAGTTCAAGGGCATGGTGAGAGGAGCCCAGAAGGGGGCGCTGTCTGGAAAGAAAATGCAGAAGAAAAAGAGGAAAGCC
>ENSTNIP00000019622_TNIG
ATGGTCAAATCGGGGAAACTTCGGTCCGGGACAGGGTCGAAGCTTAAACGGTGGAAGAAAGGGCACAGTAGCGACTCAAACCCCGAGTCAGATCGTTTTCGACAGGCTGCTAAAAGCCGCTTCTTCAGCCGACCCTCTGGAAAGAGCGATCTGACGGTTGACGCTCTTAAGCTGCACAAT
GAGTTGCAGTCAGGGTCACTGGAGCTGGGG---------CGCAAAGATGCTGCCATGGAAGAGGAGCCAGACGAGGCCGTCTCAGAGAGAACCGCAGGCACTTTTCTCAGCGGCTTGTCCGACTGCTCCAACCTGACCTTCAGAAAGGTGCAGCGCTACTGGGAGTCCAACTCAGCCGCT
CACAAAGAGATCTGTGCGGTGTTGGCAGCTGTCACCGAGGTGATCCGTGCTCAGGGAGGGAAGGAGACTGAAACGGAATACTTTGCTGCTTTGATGACCACACTGGAGGTCGTTGAATCAGCAGAGTCCCAGGCTGCCGTGGCGTACCTCCTTAACCTGGTGATGAAAAGGGTTCCTGCT
CCAGTGCTCAGGTCTAAGTTCTCAGACACCTCCAAGGCGCTGCTGGATATCATGTCTAAAGAGGCCGCATCCGAGACCGCCTCTGCTCTCCGTTGGATCCTCTCATCTTTTGCCACTTTACTGAGGAAGCAGGATGCGTCTGTGTGGACGTATCCGTCCACCCTGCAGGCCTACCACGGC
CTTCTCAGCTTCACCGTGCACAGCAAGCCAAAGGTCCGAAAAGCAGCGCAGCAGGGCGTTTGTGCCGTTCTCAGGGGGAGTGACTTCCTGTTCACAGATAATGCCCCAGCTCATCACCCTGCCGCCGTGTCCACAGCTAAATTCTGCATCAAAGAGATGGAG------------------
---------------CGTGCA------------------------------------------GGAGGCAGCAAAGAGGACACTACCACTCTTCACGTGCTGGGCCTCCTGAAGGAGCTGATGGCGACATTTCCTCTGGGGGTCGTCAAATCCTGTTGCGAGACTCTGCTGCGAGTGATG
ACACTCAGCCACGTGCTGGTGACAGCCAGCGCCATGCAGGCCTTTCACAGGCTGTTCAGCGCGAAGCCCGGCTCGTTGACCCTCTCGGCCGAACTCAACGCGCAGATCATCACGGCACTTTACGACTACCTGCCCAGTGAGAATGACCTGCAGCCGCTGCTGGCCTGGCTGGCGGTCATG
GAGAAAGCGCACATTCACCTGGCCAGTTTGCAGAGCTCTCTGGGGTTGGGGCACCTCCCTCGCTTTTTCTCCGCCACCATGTCCTGCCTGCTGTCGACTCACACGCAGGTCGTTACTGCGGCCGCCACTACGTTGAAGGCCATGTTGACTGAATGTGTTGCCCCTCACATGGAGGAAATG
GGCACGATTCCTGCCACAGCCTCTGCAGGAAACCCCTCCTATGTCTGTAAAATATTTCGCATCGTGGAAGAAGGACTGTCCTACCGCTTCCATGCCTCCTGGCCCTTTGTGCTGCAGATCCTAGGTTGTTTCTATCGAGTTGCAGGCAAACAAGCTCATCCCATCATGGTTAAGTCCCTG
CAGTCTCTGGCAGACCTGCGCTCAACCCCGCATTTCCCCTTCAGCGGCGAGGTCGACTTGGCCGTGGGAGCCGCCGTGGAAAGCATGGGACCCGAGGTGGTGCTGGGTGCCGTGCCGCTCAACATCACCGGCGTTGATGATGACTTGGAGTTCCCTCGCAGTTGGCTAATCCCAGTCATT
AGGGATCACGTGAGGAACACTCGGCTCGCTTTCTTCACCTCTTTTTTCCTGCCTTTGGCGTCCACACTCAAACACAAAGCTGAGGAATATGAACAGACTGAGCAGAAGCTGGAGGCCAGAGTCTACCAGACGCTGCAGCTACAGATCTGGACCATGCTGCCCGGCTTCTGCACCTGTCCT
GTGGACCTCCTGTCGTCCTTCAAAGGGATTGCTCGTACCCTCGGGATGGCCATCAACGAACGTCCAGATCTGAGACTGACGGTGTGCCAGGCTCTGCGCACCCTCATCAACAAGGGCTGCAGCACAGAAGAGGAAAAGGCTGAGTTGGGCCGCTTCTCCAAGAACTTTCTGCCCATCTTC
TTTAACATCTACGGGCAGCAGCCTCCAGCGGGAGAGTCGGGCACCTACAGGATGGCGATACTAGACACCGTCAAGGTCTACCTGAGTGTCACTCAAACCCAGATGGTGTGCACCTTCCTGCAGAAAGCCATAGAAAGACTCAGCAGCGCGGAGACCACCGAGTTCACGCGGCTCGCCATG
ATGGACCTGGTGATCGCCATGACGCCCTTCGTAGACGAGGCCTCCCTGACTAAAGCCTTTGAGCTGATCAGGCCATATTTGGAGACCAAGGAGCCGGGCATGCAGAAGAAGGCGTACCGCGTGCTGGAGGAGATGTGCGGTGGGGAGCGAGAGGAG------------------------
---------------------------TGCAGGTCCTTTGTCCTTTCAAATCTGGAGACGCTGAAGGTGGTCCTGCTGGAAACGCTGAAAAACGCCTCCTCGCCAGCCAAGAGGCCCAGACTGAAGTGTCTGACCCACATTGTGAAGAGACTCGACGAAGAACACAGGACCTTTATCACT
GCTCTCCTGCCAGAGGTGATAATATGTACCAAGGAGGTGTCGGTCGGAGCCCGCAAAAATGCCTATAATCTGCTGGTGGAAATAGGAAACGCATTTGTGCGTTTCTGTGGGAACACCAAAGACGCCGTGGAGCAGTATTTAGCCTTGGTCTATGCGGGATTTACGGGCTCCGTCACCATG
ATCACGTGCACGGTGCTGGCCCTGACCCGGCTGGTGTTTGAATACAAAGATGCCATTGATGTGACCACCCTGGAACAGCTGCTGCACAACATCTGTCTGCTGCTGTCCTCTCGCACCAGGGAGATAGTCAAAGCTGCCCTGGGCTTCGTCAAGGTCATCCTCTTCATCATGGACCCCAAA
AGACTAGCGTCTCACGTCACTGTCATGATGGAGGGCATCGGAAACATTCAAGACGATGTGAGGAGACACTTCAGGACCAAACTGAAAAATGTCTTCACAAAGTTCATCAGAAAGTTTGGGTTCGAGCTGGTGAAGAGCATGCTGCCTCCGGAGCACCACAAGGTCCTCGCCAACATCCGC
AAGGCCGAGGCGCGCAGCAAGAGGAGGAAACTGGTTTCAGAGGAGCAGGAC---GAGTCGGAGAGTGAGGCCGAGGTGCCCAAAGCAAAGAGCCAAAGTATTGAGGACATCCTCGCTGAGTCAGACAGTGGTTTATCAGAG---GATGAAGGGAAG---------GTTCAAAAGAAGACG
---------GGCAAGGCGCAGAAAGGAAGAGCCTGGCTCAAGGAAGGGGAGGAGGACGATCCCCTTAACTTCCTGGATCCCAAAGTCTCCCAGAGGGTCCTAGCCACCAATCCGGCTAAGAAAAAGAGCAGCAAGGTTGAGCACGGCTTCAAGGTGACGTCGGACGGGCGGCTGATCATC
AGGGACGAGGACGAG---GAG---------GGCAGAGACGAA------------------------GATAATGGAGAGATGAAGGATATCCTAGAAGAAGCTGGAGTCAAGAGTAAAAAGACACAGAAAAGAAAGTTCCAAGATGGAAACTTTGATGAGGAC---------ATGGAGACT
GAACCTCAACTTAAATATAAAGCTGGAGGTGCTGGAATTCACAGACCCCTCAGGGGAAGGGATGAAATCGGCTCCGAATACAAGTCTAAGAAAGGAAAAGGAGACGTGAAGAAAAAAGGAAAGCTGGACCCGTATGCGTACATCCCGCTGAAGAAGTCCCAGCTCAACCGC---AGGAAA
CGAGCCAAGCTGCAGGGCCACTTTAAGGGCATGGTGAAAGGAGCACAGAAGGGGGCGCTGTCCGGAAAGAAAATGCAAAAGAGGAAAAGGAAGGCC
>anchovy.30480_ANCH
ATGGTGAAGACAGGCAAACTTCGGTCCGGAACAGCACAGAAACTAAAGAGATGGAAGAAAGGACACAGCAGCGATTCGAACCCCGAGGCCAGCCGGCACCGTCAGGCTGCCCGGAGTCGGTTCTTCAGCCGGCCCTCCGAGAAGAGCGGTCTGACGGTGGACGCTCTGAAGCTGCATAAT
GAGATGGAGGGTGGTGCC---------GGTGATGATAACGAGGAGGGCGTGGCCATGGAGGGAGCCAATCAGGAGGCCCTGTCGGTGCGCTCTGGCGCCTCCTACCTGAGTGGAGTGTCGGACTGCTCCAACGTCTCCTTCAGGAAGGTGCAGCGCTACTGGGACTCCAACTCAGCAGCT
CACAAGGAGATTTGTGCTGTGTTGGCTGCAGTGACTGAGGTGATCCGTTCCCAGGGAGGGAAAGAGACGGAGACCGAGTATTTCGCTGCTCTGATGACTACCCTGGAGGCGGTTGACTCTAGTGAGTCTCTTGCTGCAGTGGCCTACCTACTCAACCTGGTGATCAAGAGGGTTCCTGTG
GCGGTGTTGAAGAGTCGTTTCTCTGAGACGGCCAAGGCTCTCCTGGACGTGATGTCATCTCAAGCTAATGAGGACGGCAGCTCCGCACTACGCTGGGTGCTGCTGTGCCTGGCTCAGCTGTTAAAGAAGCAGGATGTGAGCGTGTGGAGTTTCCCCTCGACGCTGCAGGCTTATCACGGA
ATACTCAGCTTCACCGTACACACCAAACCCAAGGTGCGTAAAGCTGCTCAGCAGGGCGTGTGTTCGGTCCTGAGGGGCAGTGACTTCCTGTTTGGAGACGCAAGCCCCGCCCACCATCCAGCTGCCATGGCAACCGCCAAGTTCTGCTGCAAAGAGATCGAA------------------
---------------CAGGCT------------------------------------------GGAGGCAGTAAAGAGGACACCACCACGCTGCATGTCTTGAGTCTGCTGAGGGAGCTGTTGGGGTGCTTCCCCGTCTCAGCTGTCAAGAGCTGCTGTGAAACGCTCCTACGGGTCATG
ACGCTCAGCCACCCGCTGGTGACTGCTGGAGCCATGCAGGCCTTCCACCAACTCTTCAACACACAGACCAGCAAGACACCACTCACACCAGAGCTCAATGCACAGATCATCACCGCGCTGTATGACTACCTGCCCAGTGAGAATGACCTGCAACCCCTTCTGGCCTGGCTCACAGTAATG
GAGAAGGCTCACACACACCTCGCCAGTCTGCAGAGCTCCCTGTGTGTGTCTCATCTTCCTCGCTTCTTCTCGGTGGCGATGAGCTGTCTGCTGTCCACGCACCTCAAGGTCGTCTCTACAGCAACCCAAGCCATGAAGACCCTGTTGGAGGCGTGTGTGTCTCCGCTGATGTCTGAGATG
GGCCAGGTGCTGCCCAGTGCCACAGCAGGGAACCCAGCGCACATCACCAAGATGTTCAGGTGTGTGGAGGAGGGTCTGTCCTACAGGTTCCATGCCTCCTGGCCGTTCGTGCTGCAGCTGCTCGGATGCTTTTACAGAACTGCAGGACGACAAGCACACACCATCATGGCCAAGAGTTTA
TTGTCGCTGGCTGAGCTGCGTGGGACTCCTCGGTTCCCATATGGTGGTGAGCTGGATTTGGCTCTAGGGGGCGCTGTGGAGACCATGGGCCCGGAGGCAGTCCTAAAGGCAATACCACTACTCATCACAGGACACATGGATGATCTGGAGTTTCCTCGTAGCTGGCTGGTTCCTGTGATC
CGAGATCACGTCAAACACACCCAGCTGGCCTTCTTCACATCCTACTTCCTCCCCTTGGCCAACACACTCAAGATCAGAGCGGAGGAGCTTGAGCAGTCTGGACAGAAGCTGGAATCTAAAGTCTATGACACCTTACAGCAACAGATATGGACGATGCTGCCAGGGTTCTGCCAGAGTCCG
ACTGACGTGGCTGCTGCATTCCCGTCGCTCGCGCGCACGCTAGGTTCCGCCCTGAACGAGAGGCCACACCTCCGCCTGCCCATCCTCCAATCAATACGCACACTCATC---CGGACCGCCAACGCAGCGGAGGAGAAGGTTGTGATTGGTCGCTTCTCCAAGAACTTCCTGCCCATTCTC
TTCAACGTCTTTACCCAGCATACACCGGGAGAAGAGCCCGCCCCCTACAGGCCAGCCGTGCTGGACACCATTCGAGTTTATCTCACCGTTACAGAGCCCACGATGGTGTCTACGTTCCTTCAGAAGGCCACAGAGAAGCTGAATGCTGCAGATAGTTCAGAGTTTACACGGCTGGCTGTG
ATGGACCTGGTCGTTGCCATGGCTCCCTGTGTGGACGAAGAGACAATGACGCACACCTACGACCTCATCCAGCCTTATCTACAGAGCAAGGAAGCGAGTGTTCAGAAGAAGGCCTATCGCGTTCTGGAGGAGATGTGTGGAGGGGTGGAGCCAGAACAAGGAGCCAATCCAGAGCAGGGG
GCTCCTCAATCAGCCAATCAGGGGGCTTCTCAGCGCTTCGTCCTCAATAACCTGCCGAGACTCCAGGAGGCGCTGCTGAACAGTCTAAAGACTGCAGCATCACCTGCCAAGAGGCCCAGACTGAAGTGTTTGATCCACATTGTGAAGCAACTGAAGGAAGAACACAAAGACTTCATCGTC
AGCCTGCTGCCAGAGGTCATCATCTGCACTAAGGAGGTGTCTCTGGGTGCTCGTAAGAATGCGATGGCACTCCTGGTGGAGATGGCCACCGCCTTCACACGCTTCTACGGCAACCAGAAAGATGCCCTGGAGCAGTTCCTATCGCTGGTGTATGTGGGTCTGACGGGAACAGTGACGATG
ATGACCTGCACAGTACTGGCTCTCAGCAGACTAGTCTTTCACTACAGAGAGTGTATCGAGTCCTCTACCCTACAGCAGCTGCTCTACAACGTGTGTGTGCTGCTGGCGTGTCGTACCCGTCAAATCCTGAAGGGGGCGCTGGGCTTCCTCAAGGTCATGCTGTTCGTACTGGACAACAAG
ACACTAGCGGGACACCTGCCGGTCATGATGGAGGCTATTGGCAACATCAAGGACGACATGCGACGCCACTTCAGAGCCACACTCAAGAGCATCTTCACCAAACTCATACGCAAGTTTGGCTACGAGCTAGTCCGAGACATGCTACCTGAGGAGCATCACAAGGTGCTGGCCAACATCCGC
AAGGTGGAGGCGCGGTCTAAGAGGAAGAAGGCGGTCCAAGACGAAGAGGAG---GAGTCAGACAGTGATGCCGACGCCCCCAAACCCAAGGGAGACAGTATTGAGGACATCCTTGCGGAGAGCGACTCTGACATGTCTGATGCGGAGGAGTCCAAGAAGTCGAAAACCAAGAAGAAGGCG
GAGCCTAAGAACAAG---AAGAGGGGCGGGGCCTGGTTGAAGGAGGGTCTTAGTGACGAGCCGCTCAACTTCCTGGATCAAACCGCCTCACAGAGAGTGCTGGCCACGAATCCTGAG---GCTCGTGCGCGTAAGAAGGACCACGGCTTCAAGGTGACGTCAGACGGACGACTTGTCATC
------GACGACGAAGAGGAC---------ACCAAGAAGAAGAGCAACAAAGCCGCA------CCTGAT---GCTGAGCTGGAGGATGTGTTGGAGGAAGCCGGAATTAAA---AAGAAGAGCCAGAAGAGGAGAGCTGAGGAGGAT---CTCGATGATGACGATGGCATGATGGATGTG
GAGTCACAACCCAAATACAAAGCTGGAGGCGCTGGCATCCATCGGCCACTAGGAGGCAGACAGGAGTCAGGAGTCGACTACAGAGCCAAGAAGGGTAAAGGTGACGTGAAGAGGAAGGGCAAAGAGGACCCGTACGCCTACATCCCCCTGAAGAAGGCTCAGCTGAACCGC---CGCAAG
AGGGCCAAGCTGCAGGGTCAGTTCAAGGGCATGGTGCGAGGAGCCCACAAGGGGGCGCTGTCAGCCAAGAGGATGAAGAAC---AAGAGAAGAGCT
>ENSTRUP00000030411_TRUB
ATGGTCAAATCGGGGAAGCTTCGATCGGGGACGGGGTCAAAGCTTAAACGGTGGAAGAAAGGACACAGCAGCGACTCAAACCCCGAGTCAAATCGTTTTCGACAGGCTGCTAAAAGCCGCTTCTTCAGCCGACCCAGCGGAAAGAGTGATCTGACAGTTGATGCTCTTAAGCTGCACAAT
GACCTGCAGACAGGTTCACTGGAGCTCAGC---------CGCAAAGATGCAGCCATGGAAGAGGAGCCAAACGAGGCCGTTTCAGAAAGAACCGCGGGCACCTTCCTCAGTGGCCTGTCGGACTGCTCCAACCTGACCTTCAGAAAGGTGCAGCGCTACTGGGAGTCGAACTCAGCCGCT
CACAAAGAGATCTGTGCAGTGTTGGCAGCTGTTACCGAGGTGATCCGTGCTCAAGGAGGAAAGGAGACTGAAACAGAATACTTTGCTGCATTGATGACCACACTGGAGGTTGTGGAATCAACAGAATCCCAGGCTGCGGTGGCATACCTCCTTAACCTGGTGCTGAAAAGGGTTCCTGCT
CCAGTGCTCAGATCTAAGTTCTCAGACACCTCCAAGGCTCTGTTGGATATCATGTCTAAAGAGGCCACGTCCGAGGCCGCCTCTGCTCTCCGATGGATCCTGTCGTGTTTTGCCACTTTATTGAGGAAGCAGGATGTGTCTGTATGGGCATATCCATCTACTCTCCAGGCCTACCACGGC
CTTCTTAGCTTCACAGTGCACAGCAAACCAAAGTTTCGAAAAGCAGCGCAGCAAGGGGTTTGCNCCATTCAGAGG------------------------------------------------------------------------------------GAGTACTTCCTAAAGAAATGG
AGCACGCAGGGGGTGAGGGCGACCTCAGATGGTTACATATCCCGCTCTTTGCTTCTCCCGCCCTCAGGCAGCAAGGAGGACACCACCACTCTTCACGTGCTGGGTCTCCTGAAGGAGCTGATGGCGACATTCCCTCTGGGAGTTGTCAAATCATGTTGTGAGACTCTGCTGCGAGTGATG
ACACTCAGCCATGTGCTGGTGACAGCCGGCGCCATGCAGGCTTTTCATAGGTTGTTCAGTGCGAAGCCGAGCGCTTTGACCCTCTCGGCTGAACTAAACGCGCAGATCATCACGGCGCTTTACGACTACCTGCCGAGTGAAAACGACCTGCAGCCGCTGCTGGCGTGGCTCGCCGTCATG
GAGAAAGCACATATTCACCTGGCGAGTTTGCAGAGTTCTCTGGGTTTGGGTCACCTCCCTCGCTTTTTCTCCGCCGCCATGTCCTGCCTGCTATCGCCACACTCGCAGGTCGTCACCGCGGCTGCCAGTACGTTAAAGACGCTGTTGACTGAATGTGTTGCCCCTCACATGGAGGAAATG
GGCATGATATCTGCCACAGCCTCTGCAGGAAATCCCGCCTATGTCTGTAAAATATTTCGCATTGTAGAAGAAGGACTGTCCTACCGCTTCCATGCCTCCTGGCCCTTTGTGCTGCAGATCCTGGGCTGCTTTTATAGAATTGCAGGCAAACAAGCTCATCCCATTATGCTAAAGTCCCTG
CAGTCTCTGGCCGACCTGCGTTCTACCCCTCATTTCCCCTTCAGTGGCGAGGTGGACCTGGCTGTGGGAGCAGCCGTTGAAAGCATGGGACCTGAGGTCGTGCTGGGTGCTGTGCCTCTCGACATCACCGGCGTTGATGATGACTTGGAGTTCCCACGCAGTTGGCTAATTCCGGTCATA
CGGGATCATGTTAAGAACACTCGGCTTGCCTTCTTTACCTCTTATTTCCTGCCTTTGGCATCTACACTCAAACAGAAAGCTGGCGAATTAGAGCAAATGGACCAGAAACTGGAGGCCAAAGTCTACCAGACGTTACAGCTACAGATTTGGACCATGCTGCCAGGCTTCTGCACATGTCCC
GTAGACCTCCTGGCGTCCTTCAAAGGAATCGCCCGTACCGTCGGTATGGCCATCAACGAACGTCCAGATCTGAGACTAACAGTGTGCCAGGCTCTGCGCACCCTCATCAACAAGGGCTGCAGCACAGAGGAGGAAAAGGTTGAGTTGGGCCGCTTCTCCAAGAACTTCCTGCCCATTTTC
TTTAACATCTATGGTCAGCAGCCTCCGGAGGGAGAGTCAGGCACCTACAGGATGGCGGTATTAGACACCGTCAAGGTCTACCTGAGTGTGACTCAAACTGAGATGGTCTGCACGTTCCTGCAAAAAGCCATAGAAAGACTCAGCAGCACAGAGACCACAGAGTTCACACGGCTTGCCATG
ATGGACCTGGTGATCGCTATGACTCCCTTTGTAGACGAGGTCGCGCTGACCAAAACCTTGGAGCTGATCAGGCCGTATTTGGAGGCCAAGGAGCCAGGCATGCAAAAGAAGGCGTACCGCGTGCTGGAGGAGATGTGCGGAGGGGAGCGAGAGGAG------------------------
---------------------------TGCAGGTCATTCGTCGTTTCAAATCTGGAGACGCTGAAAGTCGTACTACTGGAAACTCTTAAAAACGCCTCTTCACCAGCAAAGAGGCCGAGACTGAAGTGTCTGACCCACATTGTAAAGAGACTCGATGAAGAACACAAAACCTTTATCACT
GCTCTCCTGCCAGAGGTGATAATATGTACCAAGGAGGTGTCTGCTGGAGCCCGTAAAAATGCCTATAACCTACTGGTAGAAATAGGAAACGCATTTGTCCGTTTCTGTGGGAACGCCAAAGATGCCATGGAGCAATATTTAGCCTTGGTCTATGCAGGATTTACAGGCTCTGTCACCATG
ATCACATGCACGGTGTTGGCCCTGACCCGTCTGGTGTTTGAGTACAAAGATGCCATTGAAGTGACGACCATGGAACAGCTGCTCCACAACGTTTGTCTGCTGCTGAGGTCTCGCACCAGAGAGATAGTCAAAGCTGCGCTGGGCTTCATCAAGGTCATCCTCTTCATCATGGACCCTAAA
ACACTGGCATCTCACGCCACAGTCATGATGGAGGGCATTGGAAGCGTTCAAGATGATGTGAGGAGACACTTCAGGACCAAACTAAGAAACATCTTCACAAAGTTAATCAGAAAGTTTGGGTTTGAGCTGGTGAAGAGCATGCTGCCTCCAGAACACCATAAGGTCCTTTCGAACATCCGC
AAGGCCGAGGCTCGCAGCAAGAGGAGGAAGCTGGCTTCAGAAGAGCAGGAA---GAGTCCGAGAGTGAAGCAGAGGCGCCTAAAGCAAAAAGCCAAAGTATTGAGGACATTCTTGCTGAGTCGGACAGCGATTTATCTGAG---GATGAGGGAAAG---------GCTCAGAAGAAGAAG
---------GGCAAAGTGCAGAAAGGAAGGGCCTGGCTCAAAGAAGGGGAGGAAGACGATCCACTCAACTTCTTGGATCCCAAAGTTTCCCAGAGAGTTCTAGCCACCAACCCGGCGCAGAAGAAGAGCAGCAAGGTGGAGCACGGCTTCAAGGTAACGTCAGATGGGCGGCTGATAATC
AGAGAAGAGGATGAT---GAT---------GCGGGAGACAAAGGAAATACTGCATACATTTTCACAGATGACGGAGAGATGAAAGATATCCTAGAAGAAGCTGGAGTCAAGAGTAAAAAGATACAGAAAAGGAAGTTCCAAGAAGGCAACTTTGATGAGGAC---------ATGGACACT
GAACCTCAACTTAAATATAAAGCTGGAGGTGCTGGAATCCACAGAGCCCTCAGAGGAAGGGACGAAATCGGCTCAGAGTACAAGTCAAAGAAAGGAAAAGGAGATGTGAAGAAAAAAGGAAAGCTAGATCCTTATGCGTACATCCCTCTGAAGAAGGCCCAGCTCAATCGCAGAAGGAAA
AGAGCCAAACTGCAGGGCCACTTCAAGGGCATGGTGAAAGGAGCCCAGAAGGGGGCGCTGTCTGGAAAGAAAATGCAGAAGCGGAAAAGAAGGGCC
>ENSDARP00000035419_DRER
ATGGTGAAGTCCGGAAAACTTCGATCCGGAGCAGCTCAGAAAGTAAGGCGGTGGAAAAAGGGGCACAGCAGTGACAGCAACCCGGAGACAAATCGCTATCGAAAGGCCGCGAGGAGCAGATATTTCAGCCGTCCATCAGAAAAGAGTGATCTGACAGTAGATGCCTTGAAACTGCACAAT
GATCTTCAGTCAGGATCACTGCAGCAAAGCAGTGATGTGGCAGGAGAT---TCTATGGAG---------GATGAAGCTCTCACAGAGAAGACCTCTGGGACTTTCCTTAGTGGACTATCAGACTGCTCCAACCTCACTTTTAGGAAAGTGCAGCGTTACTGGGAGTCCAATTCTGCGACA
CATAAGGAGATCTGTGCTGTTTTGGCGGCCGTAACTGAAGTGATTCGCTCTCAGGGAGGAAAAGAAACAGAGACGGAGTACTTTGCAGCCTTGATGACAACTCTGGAGGCTGTAGATAGCAGTGAATCACTGGCAGCTGTTGCTTACCTGCTCAACCTGGTCATGAAAAGGATGCCACCT
GCAGTGCTGAAGAAAAAGTTCTCGGACACTGCTAAGGCCTTCATGGATGCCATTTCAAATCAATCCAATTCTTACTCCATTTTATACCTGCGATGGATCTTGTCCTGTCTAGCAACTTTGCTGCGTAAACAGGATCTGTCAGTGTGGAGTTACCCATCAACCCTACAAGTGTATCACGGC
CTCCTTAGCTTCACAGTGCACTCCAAACCAAAGGTACGAAAGGCAGCACAGCAGGGCATTTGCTCCGTCCTTCGGTACAGTGACTTCATGTTCTCAGATAATGCCCCGAACCACCATCCCGCAGCCGTCAGCACTGCCAAATTCTGCTGCAAAGAACTGGAG------------------
---------------CAGTCC------------------------------------------GGAGGCAGCAAAGAAGACACCACCACTCTCCACATACTTGGTCTTCTGAAGGACTTGCTGTCTGCGTTTCCTCTGAGCTCCGTCAAGTCTTGCTGTGAGACTCTTCTTCGTGTCATG
ACCCTGAGCCACGTGCTGGTGACTGCACATGCAATGCAGGCCTTCCATAAGCTCTTCATTAGCAAACCCAGTACTTCCAGCATGTCTGCAGAGCTCAATGCCCAGATCATCACAGCTTTATATGACTATGTTCCCAGTGAGAATGATCTGCAGCCTTTACTGGCATGGCTTGCGGTAATG
GAAAAAGCTCATGTTCATCTCTCCAGTTTACAGAGCTCTCTGTGTCTTGGTCATCTTCCTCGCCTCTTCTCAGTCACCATGTCATGTCTTCTGTCTCCACACACACAAGTCGTCTCTGCTGCAGCTTCAACTATGAAGACTCTGATAAATGACTGTGTGGCTTCTCATATGGCAGAGATT
GGACCGGTTCAACCAAACACGTCATCTGGAAATGGGGCTTGCGTTCTGAAAATGTTTCATATCGTGGAGGAGGGTTTGTCTTATCGTTTCCATGCCTCATGGCCGTTTGTGCTGAAGATTCTGGGTTGTTTCTACAGAGCTGCAGGAAAACAGGCTCATCCTATTATGATAAAGAGTCTC
CAGTCTCTCAGTGACCTGAGGGCCACCCCTCAGTTCCCCTTCACTGGTGAGCTGGATCTGGCTGTTGGTGGTGCGGTGGAAAGCATGGGTCCAGAGGTGGTGCTCAACGCTGTACCCCTCCTCATCACTGGAACAGATGATGACCTTGAGTTTCCACGCAGTTGGTTGATTCCGGTCATT
AGAGATCATGTAAAGAACTCTCAGCTGGCTTACTTCAATTCACACTTTTTCCCGCTGGCAAACAAACTTAAACAGACAGCCGATGAACTGGAGCAGTCAGGGCAGAAGCTCATGGCAAAGGTTTATCAGACGTTACAGATGCAGATCTGGACCATGTTGCCTGGATTCTGCACCAAGCCC
ACCGATCTGTTGGTATCATTTAAGGGCATTGCTCGTTCTCTGGGTATGGCTCTAAATGATCGGCCTGACCTACGTATGTGTATCTGCCAGGCCTTGCGAACTCTCATCAACAAGAGCTGTGAAACAGAGGAAGAGAAAGCGGAGATGAATCGCTTTTCCAAAAACTTCCTTCCCATCCTG
TTCAACGTCTACAGCCAGCAGCCTAAACCCGGAGAGATGACATCTGCTCGGATGGCTGTCCTGGACACCATCAGAGTTTACCTGACCATCACAGACCAGACGATGGTGTGCACATTTCTTCAAAAAGCATTGGAGAGACTCAATGCT---GACAACACTGAGTTTACCAGGCTTGCAGTC
ATTGACCTGGTTGTAGCCATGGCTCCGTTTGTGGATGAAGCGTCTATGAGCCAGATACTTGAATTCATAAAACCTTTTGTGGAGAGCAAGGATACTGGCATCCAGAAGAAAGCCTACAGAGTCCTGGAAGAGATCTGTGGAGGAGAGAGAGCGTCC------------------------
---------------------------TGTAAGGCTTTTGTTCTGGCAAACCTGGAGCAGCTGAAGAAGATGCTGATGGAAAGCCTGAAGACTGCCGCTTCTCCTGCTAAACGGCCTAGACTCAAGTGTTTGATCCACATAGTAAAGCAGCTGAATGAAGAACACCGGGATTTTATTACT
GCTCTGCTTCCTGAGGTCATTCTTTGCACAAAGGAAATGTCCATTGGTGCCCGCAAAAATGCCTATACGCTTTTGGTTGAGATTGGCAATGCTTTTGAACGCTTTTGTGGGAACACAAAAGATGCCATCAATGAGTATTTAGGCTATGTGTACATTGGCCTAACTGGCTCTGTAACACTG
ATCACCTGCACAGTTCTGGCTTTAACTAGACTGATATTTCATTACAAAGATTCCATAGACCTTTCCTCATTAGAGCTGCTTCTGCAAAATGTCTGTCTTCTGCTTACGAGCAGAACTCGAGACATCGTCAAAGCATCTCTTGGCTTCCTGAAAGTTATCATCTTTTCTCTGGATGTCAAG
GTTTTAGCCGGCCATGTTAACGTTATTATGGAAGGGATCAGCAATATG---AATGATATGCGACGGCATTTCAGAGTGAAACTTAAGAATATTTACACCAAACTGATTAGGAAATTTGGATTTGAGCTTGTCAAAAGCATGCTGCCGGCTGAGCAACACAAGGTTCTGGGGAACATCCGG
AAATCAGAAGCCAGAAATAAGAAACGCAAACTGACCAAGACAGAGGAGGAT---GAATCAGACACTGAAGACGAAAAGCCTAAAGTGAAAGGAGAGAGTATTGAAGACATTCTGGCCGAGACAGACTCTGATGACTCTGAT---GAAGACGAGAAACGCAAGAAGGGTCAGAAGAAGCCA
---------ATGAAA---AAGAAGGGCCAGGCCTGGTTGAAGGAAGGTGTTTCAGACGAACCACTCAACTTCCTTGATCCGAAGGCAGCGCAGAGAGTTCTGGCCACCAACCCTAACCTGAAGAAGGCCACCAAAGCAGACCATGGATTCAAGGTGACGTCTGATGGACGACTGATCATC
AAGGAAGAAGATGACGATGATTATGAAGAGGAAAAAACTAAA------------------------GAT---GCTGAAATGGATGATGTACTTGAAGAGGCAGGAGTCAAAACTAAGAAAAATCCAAAGAGGAAAATTGCAGCTGAT---CTGGATGATGAC---------ATGGATGTT
GAGCCTGCACTGAAATATAAAGCTGGTGGCATTGGAATCCACAGGCCACTGGGTGGAAGACCGGAGATCGGGACAGAGTATAAATCTAAGAAAGGAAAAGGTGACATTAAGAAGGCAGGCAAGTGTGATCCGTATGCCTATATTCCTCTCAAAAAATCCCAGCTCAACCGC---AGGAAA
AAGGCCAAACTGCAGGGCCAGTTTAAAGGAATGGTTAGAGGAGCAAAGAAAGGAGCGCTTTCTGGATCCCGAATACTGAAG---AAGAGGAAAGCC
>ENSGACP00000009512_GACU
ATGGTCAAATCGGGGAAACTTCGAGCTGGAACGGGTTCAAAACTCAAACGATGGAAGAAGGGACACAGTAGCGACTCGAACCCGCAGACGAGTCGTTTTCGGGAGGCTGCCAAAAGTCGCTTCTTCAGCCGACCCACCGGAAAGAGCGACCTAACGGTTGATGCTCTTAAGCTACACAAT
GATCTGCAGGCAGGTCCCCTGGAGCTCGGTGGG------CGTAAAGATGCCTGTATGGAAGAGGAGCCAGATGAAGTGTTTTCAGAAAGGACCGCAGGCACCTTCCTCAGCGGGCTGTCGGACTGCTCAAACCTGACCTTCAGAAAGGTGCAGCGCTACTGGGAGTCCAATTCAGCATCT
CACAAAGAGATTTGCGCAGTGTTGGCAGCGGTTACTGAGGTGATCCGTGGTCAAGGAGGGAAGGAGACGGAAACTGAGTACTTTGCTGCATTGATGACCACACTGGAAGTTGTTGACTCACCAGAGTCTCAGGCTGCTGTTGGGTACCTTCTCAACCTCGTCATGAAACGTGTTCCCACT
CCGGTGCTGATGTCTAAGTTCTCGGACACCACCAAGGCTCTGATGGACGTCATGTCAAAACAGGCCATGTTTGAGACTGCCTCTGCCCTCAGATGGATCCTGTCCTGCCTGGCCACTTTGCTGAGGAAGCAGGATGCATCAGTCTGGACTTACCCATCTACTCTTCAGGCTTACCACGGA
CTTCTCAGCTTCACAGTGCACAGCAAGCCTAAGGTCCGTAAGGCAGCGCAGCAAGGAGTTTGCGCCATTCTCAGAGGCAGCGACTTCCTCTTTACAGATAATGCTCCAACCCATCACCCTGCTGCTGCCACCACAGCCAAGTTCTGCATGAAAGAAATGGAA------------------
---------------CAGGCA------------------------------------------GGAGGCAGCAAAGAGGACACCACCACACTTCATGTGCTCGGTCTTCTGAAGGAGTTAATGGGGACATTTCCTCTAGGAGCTGTCAAGTCCTGTTGTGAGACTCTGCTGCGGGTTATG
ACTCTCAGCCATGTGCTGGTGACCGCTAGTGCCATGCAGGCCTTTCATAGGCTCTTCAGTGGGAAGCCAAATGCCTCAAACCTCTCACCAGAACTCACTGCCCAGATAATCACGGCTCTGTACGACTATCTGCCCAGTGAGACTGATTTGCAGCCTCTGCTGGCTTGGCTCGCTGTCATG
GAGAAAGCACACGTTTACTTGGCCAGTTCGCAGAGTTCTCTGAGTTTGGGTCACCTCCCTCGCCTCTTCTCTGCGGCCATGTCCTGTCTGTTGTCGCCTCATACGCAGGTGGTTGCAGCGGCCACAAGTACACTAAAGACATTGATAACTGAATGTGTTGCCCCTCACATGGAGGGAATG
GGAATGATCTCCGCCACAACCTCTGCAGGGAACCCATCCTATGTCTGCAAAATGTTTCGTATCGTAGAAGAAGGATTGTCTTATCGCTTCCACGCGTCCTGGCCATTCGTGCTGCAGATCCTGGGTTGCTTCTATCGAGCAGCCGGGAAACGAGCTCACCCCCTTATGGCCAAGTCCCTG
CAGTCTCTGGCAGACCTGCGCTCCACCCCTCATTTCCCCTTCAGCGGGGAGTTAGACCTGGCTGTAGGAGGAGCCGTAGAGAGCATGGGGCCTGAGGTCGTGCTGAGTGCCGTGCCTCTCAACATCACCGGCTACGAGGATGATTTGGAGTTCCCGCGCAGCTGGCTGGTCCCCGTCATA
CGGGATCACGTGAAGAACACTAACCTTAGTTTCTTTTCTTCTTACTTCCTCCCTCTGGCCTCTACACTCAAGCAGAGAGCCGAAGAATTGGATCAAGTGGGGCAGAAACTTGAGGCCAGAGTCTACAAGACATTACAGATGCAGATTTGGACCATGCTGCCGGGCTTTTGTACGTGTCCC
TTGGACCTGCTGGCATCCTTCAAAGGCATTGCCCGCACACTCGGTATGGTTATTAACGAACGGCCGGACCTGAGGCTCACAGTGTGCCAGGCCCTGCGTACGATCGTCACCAAGAGCAGCTCCACTGAGGAAGAAAAAGCTGAAGTGGGCCGCTTCTCCAAGAACTTCTTGCCCATCCTC
TTCAATGTGTACGGTCAGCAGCCTGCAGCTGGAGAGGCCGGCACCTACAGGATGGCTGTGCTAGACACCATCAAGGTCTACCTAACCGTCTCCGACACACAGATGATCTGCACCTTCCTGCAAAAAGCCACGGACAGATTGAACAGCACTGACACCAATGAGTTCACACGGCTGTCAATG
ATGGACCTTGTAATTGCCATGGCTCCTTCTGTAGATGAGGTCACCATGACTAAAACCTTTGAGCTCATCAAGCCATATTTGGAGACCAAAGAGCCAGCCATGCAGAAGAAGGCGTACCGGGTGCTGGAGGAGCTGTGCGGAGGAGAGAGCGATGAG------------------------
---------------------------TGCAGATCATTTGTCGTGACTAATCTGGAAACACTCAAAGTCGTCCTGCTCGACACTCTGAAAAACGCCTCCTCCCCAGCAAAGAGGCCAAGACTGAAGTGTCTGATCCACATAGTGAAAAGCCTCAATGAAGAACACAAAGACTTCATAACA
ATGCTGCTGCCAGAGGTGATCATATGCACCAAGGAGGTGTCCGTAGGAGCACGTAAGAATGCCTACAGTCTGCTGGTGGAGATGGGAAACGCATTTGTCCGCTTTTGTGGGAACACAAAAGATGCCATAGATGAGTACTTTGCGTTGGTGTACGCGGGACTCACAGGCTCCGTCACTATG
ATCACATGCACAGTTTTGGCGCTAACTCGACTGGTGTTTGAGTATAAAGACGCTGTAGATGTGACCACCATGAAAGAGCTGCTGCACAACGTGTGTCTGCTGCTGACATCTCGTACCAGAGAGATAGTCAAGGCCGCTTTGGGCTTCATCAAGGTCATCCTCTTCATCATGGAGCCCAAG
ACGCTGGCATCTCACGCCACTGTCATGATGGAGGGAGTCGGGAACATCAAAGACGACGTGAGGAGGCACTTCAGAACCAAACTGAAGAACATCTTTACCAAGTTCATCCGAAAGTTTGGTTTTGAGTTGGTGAAAAGCATGCTGCCTGTAGAGCACCACAAGGTCCTCGCAAACATCCGC
AAGGCCGAGGCTCGAACCAAGAGGAAGAGACAGGCCTCAGAGCAGCAGAAC---GACTCTGACAGTGAAGCTGAGGAACCTAAAACTAAGAGCCAAAATATTGAGGACATCCTTGCAGAGACCGACAGTGATATGTCAGAG---GATGAAGGACAGCCTCGCAATGCTCAGAAGAGAGCG
---------GTCAAACCCCGGAAAGCTCGGGCCTGGCTCAAAGAAGGAGAGGATGACGACCCGCTGAACTTCCTGGATCCCAAGGTCTCCCAGAGAGTGCTAGCCACCAACCCAGCGATGAAAAAGAGTGCCAAGGTTGAGCACGGCTTCAAGGTGACATCGGACGGACGGCTGATCATC
AGAGAGGATGACGAGGAGGAT---------GCAAAGCACGAT------------------------GCTGAGGAGGAGAAGAAAGATATCCTAGAAGAGGCTGGAGTCAAGAGTAAAAGGTCACTGAAAAGGAAGTTCCAAGATCACAACTCTGATGACGAC---------ATGAATGTT
CAACCCCAGCACAAATACAAAGCTGGGGGCTCAGGTATCCACAGGTCCTTTGCAGGAAGGGAAGACACGGGAACAGACTACAAGTCAAGGAAAGGAAAAGGAGACGTGATGAAAAAGGGAAAGCACGATCCGTATGCTTACATCCCTCTGAGGAAGGCCCAGCTCAATCGA---AGGAAG
CGTGCCAAACTGCAGGGCCAGTTCAAGGGCATGGTGAGAGGAGCCCAGAAGGGGGCGCTGTCTGGAAAGAAAATGCAGAAGAAAAAGAGGAAAGCC
>ENSXMAP00000013564_XMAC
ATGGTGAAATCAGGGAAACTTCGGTCGGGGACCGGGGTCAAGTTGAAGCGCTGGAAGAAAGGACACAGCAGCGACTCCAATCCGCAGACCAGCCGGTTCCGACAGGCGGCGAAAAGCCGCTTTTTCAGCAGACCCAGCGCGAAGAGTGACCTGACTGTTGATGCTCTCAAGCTTCACAAT
GAGCTGCAGGCTGGGCCCCTGGAGCTTAATGCAGAGGCCCGTAAGGATACGCAAATGGAAGAAGAGCCTGATGAGAGACTGTCGGAGAGAACATCGGGCACCTTCCTGAGTGGCCTGTCCGATTGTTCCAACCTCACATTCAGAAAGGTGCAGCGCTTCTGGGAGTCCAACTCCGCTGCA
CATAAAGAGATTTGTGCAGTTTTAGCTGCTGTTACTGAAGTGATCCGAAGTCAAGGCGGGAAGGAAACAGAGACGGAGTACTTTGCTGCTTTAATGACGACCTTGGAAGTTGTGGAATCAGAAGAATCTCAGACTGCAGTGGCTTATCTTCTCAACCTTGTCATGAAACGTGTTCCAGCT
CCAGTGCTTAAGTCCAAGTTCTCAGACACCACCAAGGCTCTCATGGACATCATGTCTAAACAAGTTTCATCTGATGCATCTTCAGCTCTCAGATGGATCTTGTCCTGCTTGGCCACTTTGTTGAGGAAGCAGGATGTTTCTGTCTGGAGCTACCCATCTACTCTGCAGGCTTATCATGGT
CTGCTCAGCTTCACGGTGCACAGCAAGCCAAAGGTCCGTAAAGCAGCTCAGCAAGGCGTTTGCTCCATTCTTCGAGGCAGCGACTTCCTCTTTGCTGATGATGCTCCAAGCCATCACCCCGCTGCTGTCACTACAGCCAAGTTTTGCATCAAAGAAATAGAG------------------
---------------CAGGCA------------------------------------------GGAGGTAGCAAAGAGGACACCACCACCCTCCATGTGCTCTGCCTCCTGAAGGAGCTGATGGGATCGTTTCCTCTGGGAGCCGTTAAGTCCTGCTGTGAAACTCTGCTGCGTGTCATG
ACTCTCAGCCATGTGATGGTAACAGCCAGCGCCATGCAGGCGTTTCATCGGCTCTTCATTGCAAAGCCGAATTCATCGTCCCTCTCTGCAGAACTCAATGCCCAGATCATCACGGCTCTCTATGACTACCTTCCCAGTGAGAATGACCTGCAGCCTCTGCTAGCCTGGCTTACCGTCATG
GAGAAAGCACATGTTCACCTGGCAAGTTTGCAGAGTTCTCTGAGTTTAGGTCACCTCCCTCGGCTGTTCTCTGCTACCATGTCCTGCCTGCTGTCGCCGCACACACAGGTGGTCTCTGCAGCCACCAACACACTTAAGAGTTTGTTGACTGAGTGTGTTGCTCCTCACATGGAGGAAATG
GGGATGATCACTGCCACCGCCTCTGCAGGGAACCCCTCATATGTCTGTAAAATGTTTCGCATTGTGGAGGAAGGATTATCCTATCGCTTTCATGCCTCGTGGCCCTTTGTGCTGCAGATCCTTGGTTGCTTTTACAGAGCTGCAGGAAAACAAGCTCACCCTATCATGACTAAGTCCCTG
CAGTCCCTGTCAGACCTGCGCTCCGTCCCTCAATTCTCCTTCAGCGGGGAGTTGGACCTGGCTGTGGGAGGCGCTGTGGAAAGTATGGGGCCTGAAGTGGTGCTGGCCGCTGTGCCTCTCAACATCACCGGCTACAATGATGACTTGGAGTTCCCTCGCAGCTGGTTGGTTCCAGTCATC
CGAGATCACGTGAAAAACACTCGCCTCGGTTTTTTTGCTTCTTATTTTCTCCCTTTGGCCACTACACTCAAGCAAAGAGCTGAAGAGTTGGAGCAAGAAGGAAAGAAGCTGGAAGCAAAAGTCTACCAGACATTACAGCTTCAGATTTGGACCATGCTTCCTGGCTTCTGCACATGTCCA
GTGGACCTGACGGCGTCCTTCAAGGGCGTCGCCCGGACGCTCGGCATGGCCATTAACGAACGGCCAGACCTGCGCCTCACCGTGTGCCAAGCTCTGCGTACGCTGATCAACAAGAGCTGCTCCACAGTGGAAGAAAAGGCAGAATTGGGACGGTTCTCCAAAAACTTCCTGCCCATCCTT
TTCAACCTGTACAGCCAGCAGCCTGCAGACGGGGACTCTGGTACTTACAGGATGGCTGTGCTGGACACCATCAAAGTCTACTTAACTGTCACTGATATGCAGCTGATCTGCACATTGCTGCAAAAAGCCTCTGACCGGCTGACCAGCACGGAGAGCGTTGAGTTCACACGGCTTGCAGTG
ATGGACCTTGTGGTTGCCATGGCTCCCTTCGTTGATGAAAGCACTATGGCCAAAACGTTTGAGCTCATAAGACCATATATGGAGGCCAAAGAGCCGGGCATGCAGAAGAAGGCATACCGCGTGTTGGAGGAGATGTGCGGAGCAGAGAGAGACGAG------------------------
---------------------------TGTAAATCCTTTGTCCTGTCCAACCTGGAAACTCTGAAAACTGTCCTGCTTGACACTCTTAAAAATGCTTCGTCTCCCGCAAAGAGGCCGAGACTCAAGTGTCTTATCCATATCGTGAAAAGGTTGAATGAGGAGCACAAGGGCTTCATCACT
GCGCTGCTGCCGGAGGTGATCATCTGTACCAAGGAGGTTTCTGTTGGAGCTCGTAAGAACGCCTACAGTCTTCTGGTGGAAATAGGAAACGCTTTTGTTCGCTTCTGTGGGAACAAAAAAGATGCGATGGAGGAGTATTTGGCTCTGGTGTATGCAGGACTCACCGGATCCGTCACCATG
ATCACTTGCACCATTTTGGCATTGACTCGTCTTGTGTTTGAGTACAAAGACTCGATAGACGTTTCCACCATGGAGCAGCTGCTGCAAAACGTCTGTCTGCTGCTTTCGTCTCGAACCAGGGAGGTCGTCAAAGCGGCTTTGGGCTTCATCAAAGTCATCCTGTTTATCATGGACCCCAAA
GCTTTGGGCTCACACGTTACCCTTATGATGGAGGGAGTTGGAAACATCAAGGATGATGTAAGAAGGCATTTCAGAACCAAACTCAAGAACATCTTCACTAAATTTATCCGAAAGTTTGGCTTTGAGCTGGTGAAGAGCATGCTGCCTGCAGAGCACCACAAGGTGCTGACAAACATCCGC
AAAGCCGAGGCCCGAAACAAGAGGCGGAAGCAGGTCGCAGAGGAGCAGGACGCATCGTCAGAGAGCGAAGAGGAGACGTCTAAAGGAAAAAGCGAAAGTATTGAAGACATCCTGGCTGAGTCTGACGGTGATTTGTCTGAG---GATGAAGGGAAGTCTCGTAACACCCAGAAGAAATCA
---------AGCAAACAG---AAAGGGAAAGCGTGGCTGAAGGAGGGAGAGGGAGATGATCCTTTGAACTTCTTGGATCCAAAGGTTTCACAAAGAGTTCTAGCCACAAATCCACAGCTGAAGAAGATCACCAAGGTCGAACACGGCTTCAAGGTGACCTCAGACGGACGGCTCATCATC
AGAGAGGATGACGAGGACGAT---------AGGAAAAATAAA------------------------GGTGGAGAAGAGATGAATGATATCCTGGAGGAAGCAGGAGTGAAATCTAAAAAATCCCAGAAGAGAAAGTTTCAAGATGACAATTTAGACGAGGAC---------ATGGATGTT
GAACCTCAATTGAAATATAAAGCCGGCGGCTCGGGTATCCATAGACCTCTGGGACGAAGGCAAGATGTTGGATCCGATTATAAATCAAAGAAAGGAAAAGGAGATGTGAAGAAAAAAGGAAAGGTGGATCCTTACGCTTACATCCCTCTGAAGAAGGACCAGCTCAATCGC---AGGAAG
CGAGCCAAACTGCACGGTCAGTTCAAAGGCATGGTGAGAGGTGTCCAGAAGGGGGCGCAGTCTGGAAAGAAAATGCAGAAGAAAAAAAGGAAATCC
