# Supplementary material for: Global expression pattern of genes containing positively selected sites in European anchovy (Engraulis encrasicolus L.) may shed light on teleost reproduction
Source: PLoS One. 2023 Aug 11;18(8):e0289940. doi: 10.1371/journal.pone.0289940 (PMC10420382; doi:10.1371/journal.pone.0289940)
Supplement: S1 File — (ZIP) [file pone.0289940.s008.zip › alignments/anchovy.30501_ANCH.fas]

>ENSONIP00000021869_ONIL
ATGGCGGAGCAGAACTTGGAGGCCAAGCTGAAGAACCTCCTGAAGCAGGAGAAGATCCAGCTGTGGAACCCGCCGTACACCGAGCAGGACCAGCAGCCGGGGCGGCCGCACATGCAGGAGCTGGCGGGGCACTACGCCCCCCTGCTAGGCCTGCCCGTGTCGGAGGTAGGGGGCGCTCTG
GAGTCGATCCGAGCTCAGGCGGTGAAGCGAGGCAAAGGAAACCAAACGTTCAGGGAGACGAGTGTGGCGACGCTGGAGCTGCTGCTGCCGCGAGACGCCAAGAAGGATCCAAAGGTGAGGATGTACCTGGAGACCAGGCTGGACGTGTCGGCGCAGCAGGTGGTGGACAGGGTCGCTGAG
GAGCACGGCCTCAGGAGCATCAAGCTGATCCTGAGTGGGAGGAGTCTGTCTGCAGAGCGGCGTCTGGACGAGCAGGGCGTGAAGAACCACAGCAAGGTGATGGTGCTGAGGGTGAGTGACGGCGAGCTGAAGCAGCAGCTGACGGAGGAAGAGGAGGAGAGGAGGAGCCAGGAGGAGAGC
GTCCAGAGGACCCAGAAAGGCTTCCAGATCCTGTCAGAGAGA---------------GATGGCAGCGAGGACCCAGACACCACGCCGTTCCTGGAGATCGCCGACCAGAAAGGAAACCCGCTGAAGATTCCCCCCACGGAGAAGAAGGCTCTGATCCTGGCCATGGGCTTCCATGAGAAA
GGTCGCGCTCTGATGAAGAGGAAGCAGCACGATAACGCTCTGTGTCACCTGCTGCAGGCCGACCAGCAGTTCAGTAAGTGCGGCTCGGCGCTGCTCAGCTCCGTGGATAACTACGCCGTGCTGCAGCTGGACATCGTGTGGTGTTACCGCGCTCTGGAGGCGCTGTCCTGCCTGGAGGAC
GGGCGGAGCCGCCTGCAGAGAGCCGAGGACTGTTTCCTGCGTTGCTACGGAGAACAGCAGGAGAGACTGCTGATGATCAAGGTCAGACTCTCTCCTATCGAGCTGCTGTTCCTGCGTCTGTACCTCCTGCAGAGCCTCCTCTCCTACATCGAAGGAAACGACTCTCAGGCGCGGCTGCAG
CTCTCCAGGGTGGAGTCCCTGTACGCGCGCCTGCATCCCGACTCGGAGAAGATGGCTCAGCTGATGGCGCTGGGCTTCAGCGAGAGAGAAGCTCGGCTCGGCCTCAGAGCCTGCCGGGGCGACCTGCAGGAGGCCGCCATCCACATCAGCACCCGCCGACAGGAGCGGGAGGAGCTGAAG
CAGAGGGAGAGGCAGAAGAGGAGGACGAGGATGGAGGCCATCTCTGCCCTGATGGAGCTGGGGTTCTCCCAGAGAGACGCCGCCCGCGCCCTGCACCACGCCGACGGGAACGTAGACAGAGCTTACGCT------------------------ATC---------------------CTG
CTGGACTCG---------------AGCCAGGAGGCCCAGGCAACCAATAACAACACAGAGGGCGGAGCC------------AGCCCAGAGAAG---------GTGGAGCAGCTGTTGTATTTAGGATTCGAGCGGGATTCGGCTGAAGCGGCGCTTAGACTGACAGGTGGAGACGTCCAA
TCAGCGACACAGCTGCTGTTGGACAACCAGGGTGTCCTCTCCCCGGAGCTGCTGACCCCGCCCTCCACG------------TCCTCCTCCTCCTCCACACCATCCTCAGAGGAGCCCAGTTCCGCCTCC------AGCTCC---------------------CCGGAGGACAGCGAGCTG
GTGAGCGAGGTGCTCGAGGACATCGCCCCCCACGAGGAGGACTACCTGGACCTCACACTGGAGGAGGAGAGCGAGCTCATCTCTGCCATGAAGGCGTACCTGCACCGTGAGCCCGCCCACACCGAG---------------------
>ENSTNIP00000016539_TNIG
ATGGCCGAACAGAATCTGGTGGCGAAGCTGAAGAACCAGCTGAAGCAGGAGAAGATCCTCCTCTGGAACCCTCCGTACACAGAAGACCTAAACCAGCCAGGACAGCAGCACATGCAGGAGCTGGCGCGGCGTTACGCCTCTTTGCTGGGTCTGCAGACGGCTGATGTGGGCAGTGCTCTG
GAGTCGATCAGAGTTCAGGCAGTCAACAGGGGGAAAGGAAACAAGAGATTCCGGGACATGAAAATGGCCACCCTTGAGCTGCTGCTGCCCAGAGAGAGCAGGAAGGATCCAAAGACTAAAACTCACCTGGAGACAAAGTTGGACGTTCTGGTTCAGGAGCTGATGGACAGGATCGGAGAA
GAGTTTGGTCTCAAATCCATCAAACTGATTCTGAATGGGAAAACCTTGATTTCAGATCAGAGCCTGGAGGAGCAGGGGGTGAAGAACCACAGTAAGATGATGGTTCTGAAGCTGAGCGACGGCGAGTGGAAA------------GCAGCGACTGATGAGAAGCAGAACCAGCAGGAGAGC
ATCCAGAGGACCCAGAAAGGCTTCCAGATTCTGTCTGAGCAA---------------GATGGCAGTTATGATCCAGACACCACACCATTCCTGGAAATTGCTGACCAGAAGGGAAACCCTCTGAAGGTTCCACACAGTGAGAAGAAGGCGCTGGTTCTGGCCATGGGTTTCCACGAAAAA
GGTCGCTCACTCATGAAGAAGAAACAGTTTGAGAATGCGCTCAGTCACCTGCTGCAGGCCGACCATCACTTCAGTAAATGTGGGTCGGCGCTGCTCAGCTCCGTGGACAACTTTGCTGTGCTGCAGCTGGACATCGTGTGGTGCTACCGAGCTCTGGAGGCTCTGAGCTGCCTGGACGAC
GCCAAGAAGCGCTTACAAAGGGCCGAGGACGGCTTCCTGCAGTGCTACGGACAACAGCAGCAGAGACTGCTCATGATCAAGGGTAACACGGGCAGAGAGGAAGTGCTGTTCCTGCGGCTGTACCTTCTCCAGAGTCTCCTGTTCTACATTGAGGGAAACGACGTTCTGGCTAAACGGCAA
CTGGACAAAGTAGAGTCTCTATATTCTCGTGTGAGCCTGGACTCAGATAAGATGACTCAGCTCATGACTATGGGTTTTACGGAGAGAGAAGCTCGACTTGGGCTTAGAGCCTGTCAAGGAGACGTTGAAGACGCCACCATTCACATTAGCAACCAGAGACAGGAGCAAATGGAGCAGAGG
CAGAGAGAGAGACAGAAGAGAAGCAGACGACTGGAGGTCATCTCCGTCCTCACTGAGCTGGGATACTCCAGGAAAGAAGCGTCCAGAGCCGCTCACCTCGCTGACGGAGACGTGGACAAAGCTTGCGGA------------------------ATC---------------------CTG
CTGGACTCGGGTCCACCGCAGTGCTCCGCC------------------TCTCTC------------------------------------------------------CAGCTCTTGTACCTGGGCTTTGAGCGGGACTCCTCCAAAACGGCCCTCAGGCGGACGGGAGGAGACGTCCAA
GCAGCTGCTCAGCTGCTG---GCCAACCAGGGTGTCCTCTCTGCAGACCTGCTGACG------CGCTCC------------TCCTCCTCCAGCCCACCCCCCTCATCTGAAAACCCCAGCACCTCCTCC------GAGTCTGCAGGTGAAACACCACGGAGGTCAGAGGACAACGAGCTG
GTGAAGGAGGTGTTGGAGGACATCTGTCTCCATGAGGAAGATTATCTGGACCTGACTCTGGAGGAGGAGACCGAGCTCATCAACACCATGAAGGGATACCTA------------------------AACTCAGGGTCC---------
>anchovy.30501_ANCH
ATGGCAGAGCAGAATATTCAGTCTAAACTGGTAAATTTGCTGAAAAACGACAAGATACAACTCTGGAACCCCCCTTACACTACAGAG---AATGGAGTTGCACAGGATCAAATGCATGAGCTTGCTGAAAAATATGCCCCAGTGGTGGACGTCCCTGTAGTGGATGTGGAAATAGCTCTG
GAAAACATCAGAACACAAGCTGTGCACAAGGGATCTGGAAACAAGCTGTTCAGAGAGACATGTGTCGCCACTTTGGAAATTCTGCTCCCAAAAGATGAGAGAAAGGAC---AAAAAGAAGAATTACATGGAAACCAGATTAGATGTCAAAGCTCAGGAAATAATGAACAGAATAACAAAG
GACTCCGGATTGAAGTACATCAAACTAATTTTGAATGGGAAGACATTACTACCTGACAAGAGGCTGGACGAACAGAACGTGAAGAACAACAGCAAGGTGATGGTGCTGAAGGTGAGCGAGCCGGAGGGCAAGAAGGCCATGGTGGAGGAGGAGGAGAAGAAACGATCCCAGGACGAAAGC
ATGCAGCGCACGCAGAAGGGCTTCCAGATACTCTCCGAGAGA---------------GATGGCAGTGAGGACCCAACAACCACTCCATTTTTGGAGATTGCTGATCAGAAGGGAAATCCGCTTGTCATCCCTGCTAGTGAAAAAAAGGCTCTGATCCAGGCCATGGGTTTCCATGAGAAG
GGTAGAGCGTTGATGAAACGCAGACAGTACGAGGCTGCACTGTGCCACCTGCTGCATGCAGACGCAGAGTTCAATAAGTGTGGCTCGACGCTGCTGAACACGGTGGACAACTTTGCGGTGCTGCAGCTGGACGTGGTGTGGTGCTACCGGGCACTGGAGTCCCTCAGCTGCCTGGAGGAC
AGCAAGCAGCGGTTGCAGAGGGCCGAGGACTGCTTCCTCAAGTGTTACGGGGAGCACCAGCAGAGGCTGCTGCAGATCAAGGGCAGCTCTGGAGGTGAGGATGTGCTGTTCCTGAGGCTCTATCTCCTGCAGGGCATTATCGCATACCTGGACGGCAACGACAGGAAAGCCAAAGACATG
TTAAGCAAGGTGGAGGACCTGTACAGTCGGCTGCGTCTGGACACGGATAAGCTGGACATGCTGATGGCCATGGGCTTTAGTGGGCAGGAGGCTCGCCTCGGCCTCAGAGCCTGCCACGGAGACGTCAACCGCGCAGCACAGCACATCAGCCAGAGGAGACAGGAGAAGGAGGAGATGCGC
AGTAGGGAGCGGCAGAAGAGGAGGACGCGGCAGGAGGGCATCAACACGCTGGTGGAGCTGGGCTATGCCAAGAGGGACGCGGCACGGGCACTGCACCAGGCTAATGGGGACGTGGACAAGGCCTATTTG------------------------ATC---------------------CTC
CTGGATGCA---------------TCTGATGCCATGGAAGCCAGCAGCTCCGCAACAAGCCCC---TCA------------GAGCCCAACAAACAAACCATGATAGATCAGCTGGTCTACCTGGGCTTAGACCGCGAGGTGGTGGAGGCAGCGCTGAGGCTGACGGACTGGGACCCAGCG
CAGGCCACACAGCTGCTGCTGGACAACCAGGGCTGCCTTCCCCCCGAGCTGCTCTCCCCC---------------------------TCACCCCCCTCCACCTCCTCAGAGGAGCCCAGTACCTCATCA------GACTCAACCACCAGCACAGCCTCGGCGAGTCTGGACGCAGACCTG
GTGAATGAGGTCCTGGAGGACATCCCTCAGCACGAGGAGGACTACCTGGACGTCTCCCTAGATGAAGAGGGAGAGATCATCACACTCCTCAAGTCCTACCTGGAGAGGACCAGCAGCTCAACCTGC---------------------
>ENSTRUP00000044808_TRUB
ATGGCAGAACTGAATCTGGCAGCAAAGCTGAAGAACCAGCTGAAGCAGGAGAAGATCCACCTCTGGAACCCTCCATACACGGATGACCAGCACCAGGCCGGACAGCAGCACATGCAGGAGCTGGCGCAGCGTTATTCCTCGCTGCTGGCCCTGCAGGTGGCGGACGTAGGGGGCGCTCTT
GAGTCGATCAGAGTACAGGCAGTGAACCGGTTGAGGGGAAACAAGAGATTCAGGGAGCTGAACATGGCCACCGTGGAGCTGCTGCTGCCCAGAGACAGCAGGAAGGACAATAAGGCAAAAACTCTCATAGAGACACGGTTGGATGTCCTGGTTCAGCAGCTGATGGACAGGATTGGAGAA
GAGTTTGGTCTCAAATCCATCAAACTGATCCTGAATGGAAAAACCTTGATCCCAGATCAGACGCTGGACACACAGGGTGTGAAGAACCACAGTAAGATGATGGTTCTGAAGGTGACTGACGGAGAG---------------------------GAGGAGAAGAACCACCAGCACGAGAGC
ATCCAAAGAACCCAAAAAGGCTTTCAGATTTTGTCTGAACGA---------------GATGGCAGTGAGGATCCAGACACCTCACCATTCCTGGAAATAGCTGACCAGAAGGGAGAGCCTCTGAAGGTTCCACACAGTGAGAAGAAGGCGCTGATCCTGGCCATGGGTTTCCATGAAAAG
GGTCGTTCCCTGATGAAGAAGAAAGAGTTTGAGAAGGCGCTCTGTCACCTGCTGCAGGCTGACCATCACTTCAGCCAATGTGGCTCAGCGCTGCTCCGGTCCGTGGACAACTTTGCTGTGCTGCAGCTGGACATCGTGTGGTGCTACCGAGCTCTGAAGGCTTTGACCTGCCTGGACGAT
GCCAGGAGGCGCCTACAAAGCGCCGAGGACTGTTTCCTGCAGTGCTACGGGCAGCGGCAGCAGAGGCTGCTCATGATCAAGGGCAACACAGGCAGGGAGGACGTCTTGTTCCTGCGGCTCTACCTCCTCCAGAGTCTCCTGTCGTACATTGAAGGAAACGACTTTCTGGCTAAACAACAA
CTAGACAAAGTAGAGTCTCTATATCGTCGTGTGGGTCTGGACTCGGAGAAGATGACTCAGCTCATGATTTTGGGGTTCACGGATAGAGAAGCAAGACTGGGACTCAGAGCCTGTCAAGGAAATGTGGAAGAAGCCGCCATTTACATCAGCAATCAGAGACAGGAGAAAATTGAGCAGAGG
CAGAGAGAGAGAATGAAAAGAAGCAGACGGTTAGAGGTCATCTCCACCCTCGCTGAGCTGGGATACTCGAGGAGAGACGCTAGCAGAGCCGCACACCTCGCCGAGGGAGACCTGGACAAAGCTTTGGGGGTCTGTCAGACACACTCGGATCATATC---------------------CTG
CTGGACTCGGGTCCACCAGTTCTGTCCAGC------------------CACACCTCAGAAGGC---GTC------------AGTGCAGACAAG---------CTGGAGCAGTTGTTGTACCTCGGCTTTGAGCGAGACTCATCCAGAACAGCGCTCCGGTTGACGGGAGGAGACGTCCAG
TCGGCCACCCAGCTGCTGATCGACCACCAGGGCGTCCTCTCTGCAGAGCTGCTGTCC------GCGTCACAGCCGGCCGGGTCCTCATCGAGCCCTTCGCCCTCGTCTGAAGAGCCCAGCACCTCCTCC------ATCTCCGCAGGA---------------CCAGAGGAGAACGAGCTG
GTTAACGAGGCGTTGGAGGACATCTGTCCCCATGAGGAAGATTATCTGGATCTGACTCTGGAGGAGGAGAGCGAGCTCATCAACACCATGAAGGGATACCTG------------------------AAGTCAGCATCAGGCACGCCA
>ENSDARP00000096299_DRER
ATGGAAGAACAACATCTCCAGGCTCGACTGATCGCTTTACTCCGACAGGACAAAATACAGCTGTGGCTGGAGCCTTACAGGAGCCTCAGAGACCCGGCAGACCGACTGAAGATCCAGGAACTGGCTGAAAAGTATGCATCAGTCATTCAGTTTCCAGTGGAGGAAGTGACATCAGCTCTG
GAGAGCATCAGAACAGACACCAGCCGGAAAGATGAAGGAAATAAAGAGTTTAAGGAGACGGCAGTGGCTACGCTGGTGCTCCATCTGCCCAGAGAAGAAGGAGAGACAAAGATTAAGAAGGTTGAGTTAAAAACCAAACTGGACATCACCACACAAGAGCTGAAGAAACAGATAAGTCAG
GAGTTTGGATTCACACACTTCAATCTGATTTGT---GGTAAAGTTCTGTCTCCAGAGAGAAGGCTTGATGAGCAAAAAGTGAAGAACAACAGTAAGATCATGGTGGTGAAAGGGGCTCCTCCGGATGCCAAAGCTGAAATGTACAAAAACGAAGAGGAGAAGCGCAAACAGGATGAAGAG
ATTAAGAAAACACAGAAAGGCTTCCAGATCCTGTCTGAGAGA---------------GATGGGAGTGAAGATCCGTCCACCACGCCATTCTTAGAGATCGCGGATCAGAAAGGAAATCCACTCCAGATCCCAGACGAGGAGAGGAAGGCTCTGATCCTGGCCATGGGTTTTCATGAGAAA
GGTCGAGCTCTGATGAAGAAGAGAGACCACAGCGCCGCCCTACCTTACCTGGTGCTGGCAGATGAACAGTTCAAGAAGTGCAACTCTGCGATTCTGCACACGGTGGACAATTATGCGGTGCTGCAGCTGGATGTGGTGTGGTGTTACCAGGCTCTGGGGCAGCTGGAGTGTCTGGATAAT
GCCCGGCAGAGGCTGGAGAAAGCAGAGCAGTGTTTCCAGAAGTGTTACGGAGAGAAGCAGAGCCGCCTGCAACAGATCAAGGGACACACCGGAGGAGAAGAAGTGCTGTTTCTGAGGCTCCGTATACTGCAGACCCTGCTGACATACATTGAAGGCCACAAGAACCAGGCGCTTGGCAAA
CTCAAAGATGTGGAGCATCTGTACGGTGAGCTGAGTCTGGACCCACAGAAGCTCCAGCAGCTCAAGGAGCTGGGTTTCTCTGAGCAGGAGGCTCGTCTGGGTCTGAGAGCCTGCAGAGGAGACGTTTCTGAGGCCGCACTGCTCATCACACAGAGGAAGAAGGAGAAGCAGGTGTTGAAG
CTGAAAGAGCAGGATAAGAGGAGACGGCGCCTGCAGGATATCAACACTCTGGTGGAGCTGGGCTTCGAGAGAAGAGACGCACAGAGAGCCCTGCATCAGGCCAGAGGAGACGTGGACAAGGCCTACGGG------------------------ATT---------------------CTG
CTGGAT------------------------------------------------------GGG---GCT------------GATGCTCAAAAGAAAGTAGAAATGCAGCAGCTGCTGTCGATGGGCTTCCAGGAGGACATGGCGGACTCTGCGCTGAGGATGACGGGAGATGATGTTCAA
CAGGCCACACAGCTGCTGCTGGAGAACCAGGCAGTGATTCCTGCTGACCTTCAGTCTCCT---------------------------TCACCTCCATCATCATCATCTGAAGAGCCCAGCACATCCTCG------GAGTCCACCGGTCGCTCCAGTCGTCAGGACGAGGATCTG---CTG
GTGAACGAGCTGTTGGAGGATATTCCCAAACACGAGGAGGATTATCTGGACCTGACGCTGGAGGAGGAGAAAGAGCTGATGGACAAGATCAGAACCATCCTGGAGAAG---------------------------------------
>ENSGACP00000023913_GACU
------------------------------------------------------------------------------------------------GTTGGTGCT---------CAGGAGCTGGCAGAGCGCTACGCCCCTCTGCTGCGCCTGCCAGTGACGGAGGTGGGCGGAGCTCTG
GAGCTCATCAGGCAGCAGGCGGTGAAACGGGGCAAAGAGAGGCAGAGGTTCAGAGAGACGAGCGTCGCCACGCTGGAGCTCCTGCTGCCCCGGGACAACAGGAAGGAAACGAGGACCAAGAGCTACCTGGAGACGAGGCTGGACGCGAGGTGTGTGCTCCTGTGCTGCAGGATCGGAGAA
GACTTCGGCCTGAAATACATCAAGCTGATCCTCAACGGGAGAACTCTGTGTGTCGACCAGCCTCTGGACCAGCAGGGGGTGAAGAACCACAGCAAGGTGATGGTGCTGAAGGTCAGTGACGCGGAGTGGAAGCTCCAGCTCAGCGAGGAGGAGGAGAAGGAGAAGAACCAGAAGGAGAGC
CTCCAGAGGACCCAGAAGGGCTTCCAGATCCTGTCCGAGCGAGGTACGATGACATCACATGGCAGTGAAGAC------TCCTCCCCTTTCCTGGAGATTGCTGACCAGAGAGGGAACCCTCTCACGATCCCCCCCCAGGAGAAGAAGGCTCTGATCCTGGCGATGGGTTTCCATGAGAAA
GGTCGTTCTCTGATGAAGAAGAAGCAGTTTGACCTCGCGCTGTGTCACCTGCTGCAGGCCGACCAGCAGTTCAGTCGCTGTGGCTCCGCCCTGCTGGCGTCGGTGGATAACTTTGCCGTGCTGCAGCTGGACGTGGTTTGGTGCTACCGAGCTCTGGAGGCTTTGTCCTGCCTGGAGGAC
GGACGCAGTCGCCTACAGAGAGCCGAGGACTGCTTCCTGCGCTGCTACGGCGAGCGGCAGCAGCGGTTGCTCATGATCAAGGGTAACACGGGCAGAGAGGAGGTGTTGTTCCTGCGGCTGCACCTCCTTCAGAGCCTCCTCTCCTACGTCGAAGGGAACGACGCTCAGGCCCGACACCAG
CTGTCCAAAGTGGAGGCCCTGTACACTCGTCTCTGTCTGGACTCTGAGAAAATGGCTCAGCTGATGTCTCTGGGCTTCACTGAGCGAGAAGCTCGGCTGGGACTCCGAGCCTGTGAGGGAGACCTGCAGGAGGCCGCCATCCACATCGGCAACCAGAGACAGGAACGAGAGGAGCTGAAG
CAGAGGGAGAGGAAGAGGAGGAGCAGGAGGATGGAGGCCATCTCCAGCCTCACTGAGCTCGGTTACTCCAGGAGAGACGCCGCCAGAGCCCTGCAGCACGCTGACGGAGACGTGGACGTGGCGTATGGA------------------------GTCAGTACCTGTCTCAGGTACAGCTTC
TCCTTCTCC---------------TCTGCT------------------TTGTCTCCGGAGGGGACGGCTGTTGACACGTCCTCCCCCGTGTCT---------CTG---CAGCTCTTGTACCTGGGCTTCCAGAGGGACGTCTCCGAGGCCGCTCTCAGACTGACGGGCGGAGACGTCCAG
TTGGCGACTCAGCTGCTGCTGGACCAGCAGGGTGTCCTCTCGCCGGAGCTGCTG------------------------------------TCAGAGTCCCCGTCCTCCGAGGAGCCCAGCACCTCTACAGGAGACGTGTCC---------------------ACGGAGGACAGCGAGCTG
GTGAACGAGGCCTTGGAGGACATTGCTCGTCACGAGGAGGACTACCTGGACCTGAACCTGGAGGAGGAGAGCGAGCTCATCGCCACCATGAAGACCTACCTG---------------------------------------------
>ENSXMAP00000014225_XMAC
ATGGCGGAGCAGAACCTGCAGGCCAAGCTGAAGAACCTGCTGAAGCAGGAGAAGGTCCAGCTGTGGAATCCCCCGTTCACCCAGGAGGACAACCAGCCGGGCGCCACACACCTGCAGGAGCTGGCGCAGCGCTACGCCCCGCTCCTCGGCCTGTCTGTGGAGGAGGTAGGGGGCGCTCTG
GAGACCATCCGGGCTCAGGCGGTGGCCAGAGGGAAAGGCAACCAGACCTTCAGGGAGACCAGCGTGGCGACGCTGGAGCTGCTGCTGCCCAGAGAGGCCAAGAAGGACTTGAAGACGAAGTCCCACCTGGAGACCCGGCTGGACGTCCCAGTGCAGCAGCTGGTGGACAGGATCGCAGAG
GATTTCAGCCTGAAGCACATCAAGCTGATCCTGAACGGCAGAACCCTGCGGCCCGATCGGCGACTGGACGAGCAGGCCGTGAAGAACCACAGCAAGGTCATGGTGCTGAAGGTCAGCGACGCAGAG---------CAGGTCAGCAGGGAGGAGGAGGAGAAGAAGAACCAGAGCCAGAGC
CTGCAGCGAACCCAGAAAGGCTTCCAGATCCTGTCGGAGAGA---------------GACGGCAGCGAGGATCCAGAGACCACGCCCTTCCTGGAGATCGCCGACCAGAAAGGAAACCCGCTGAAGATCCCGCAAGACGAGAAGAAGGCTCTGATCCTGGCCATGGGGTTCCATGAGAAG
GGCCGCTCTCTGATGAAGAGGAAGCAGTTTGACTCCGCCCTCTGCCACCTGCTGCAGGCCGACCAGCACTTCAGTCGGTGCGGCTCGGCGATGCTGAGCTCCGTCGACAACTACGCCGTCCTGCAGCTGGACATCGTGTGGTGCTACCGGGCCCTGGAGGCGCTGTCCTGCCTGGAGGAC
GGGCGCAGCCGGCTGCAGCGCGCCGAGGACTGCTTCCTGCGCTGCTACGGCGAGCAGCAGCAGCGCCTGCTGATGATCAAGGGCAACACGGGACGAGAGGAAGTCCTGTTCCTGCGTCTGTACCTGCTGCAGAGCCTGCTGTCCTTCCTGGAAGGAAACGACCGCCAGGCCCGAGTTCTG
CTGGCCAAGGTGGAGGACCTGTACGGCCGTCTGGTTCCAGACTCGGAGAAGATGGCCCAGCTGCTGGTTCTGGGTTTCTCTGAGCGGGAGGCCCGGTTGGGCCTGCGGGCCTGTGGAGGAGACTTGCAGGCTGCCGCCGTCCTCATCAGCAACCGGCACCAGGAGCGCGAGGACCAGCAG
CAGAAGGAGCGCCAGCGGCGGAGGACGAGGATGGAGGACGTCTCCCGGCTGGTGGAGCTGGGCTTCTCCAGGACGGACGCGGCCAGAGCGCTGCACCGCGCCCTGGGGGACGTGGACAAGGCGTCCGCG------------------------ATC---------------------CTG
CTGGACTCG---------------TCCCAG------------------ACATCCCCACAGGACGCAGTC------------AGTCCGGAGAAG---------GTGGAGCAGCTGCTGTACCTGGGGTTCCAGAGGGCCCCGGCTGAAACGGCCCTCAGGTTGTCTGGAGGAGACGTCCAG
TCTGCAACTCAGCTGCTGTTGGACAACCAGGGAGTCCTGTCCCCAGACCTGCTGTCCCCGCCGTCCACG------------TCCTCTTCGTCTTCCTCGCCGTCCTCTGAGGAGGCCGGCACCTCGTCC------ACCTCC---------------------CCAGAGGACAGCCAGCTG
GTCAACGAGGTCTTGGAGGACATTTCCCGCCACGAGGAGGACTACCTGGACCTGACCCTGGAGGAGGAGAGCCAGCTGATCTCCACTCTGAAGACGTACCTGGACCGGGGCCCGACCCGCTCCGTC---------------------
