# Supplementary material for: Global expression pattern of genes containing positively selected sites in European anchovy (Engraulis encrasicolus L.) may shed light on teleost reproduction
Source: PLoS One. 2023 Aug 11;18(8):e0289940. doi: 10.1371/journal.pone.0289940 (PMC10420382; doi:10.1371/journal.pone.0289940)
Supplement: S1 File — (ZIP) [file pone.0289940.s008.zip › alignments/anchovy.30590_ANCH.fas]

>ENSONIP00000000579_ONIL
------------ATGCTGCTGCATGTGCGC---CTCTGTGGCTGGGCCTGCTGGTGT------------------------------TTGTTTTCCGGTGTTTTC---TCGGTG------------TTTTCTCTG---CAGCAGCGTCTCACTGTGAGCCTGAACGGCAAATGGAGGCTG
TCAAACTCCAACGGTTCATTGTTACTGCCTGCACAGGTCCCAGGCTGTGTCCACTCAGCTCTGCAGCAGCAGGGATACATCACGGACCCGTATTTCAGGTTCAACGATGTCTCTTATCGATGGATTGCACTCAACAACTGGACATACACAACCACATTTACATTGTCT------------
------GCTGAGCTG---------AGTGTCAAGCAGAAGGTGCTTCTTGTGTTTGATGGCGTGGACACCGTTGGGTCGATTTCACTCAATGGGATTGCTCTTGGAAAGACCTACAACATGTTTTGTCGATATGACTTTTCTGTGAAAGACCTGCTGAAAGACGGCGAAAATGTTCTGCAA
GTTGGTTTGCTGTCACCGATTCTTTACGCATCTGAGCAGAGGAAAGCTCATACGTCTTACGTAGTTCCTCCTGAATGTCCTCCAGGTGTCCAAAAAGGGGAATGCCATGTCAATTTTATCAGAAAAGAGCAGAGCTCTTTCAGTTGGGACTGGGGACCTTCGTTCCCCACGATGGGACTG
TGGAAAGGCGTTCGACTCGAGGCTTTTGATATTCTGCAGCTCGTCCAGGTTTCCTCTGTCCCTCTCTACAATGATGCCTTCTCCCAGTGGAGGGTGCAGGTTGAGCTTCTTATAGATGCAGTTCAGACAGCACGTGGCCAGCTCACACTCTCCATACCTGAACTGGATTCAGAACAAACC
TTCCAGACACACTTTAACCCTGGAAAGACCAAGAGCAACTTCACCATACTCATCAACACGGCCAATCAAGTGAAGCTATGGTGGCCAAACGGACATGGAGAACAACCGTTTTACCGTCTCACTATCAGAGGATTTCAGGATGAGTTTTTAATTTTCAGCACAGAGTCTAAGGTGTATTTT
CGTACCGTGGAGCTCATCCAGGAGCCAGTTGTTGGATCCCCGGGCTTGAGCTTTTATTTCCGTATCAACGGGAAACCAATTTTCCTCAAAGGCTCCAACTGGATCCCAGTCCACTCCTTCCAGGACCAGGTCACCCCTGATGTCTTAAAGAACTTGTTGCAATCAGCTGTAGATGCTAAC
ATGAATGCCCTCAGGGTCTGGGGAGGAGGAGTGTATGAACAGGATCTCTTTTATGAAATTTGTGATGAGTTGGGGATCATGGTTTGGCAGGACTTCATGTTCGCTTGTGCAATGTATCCCACTGAGACCGACTTTATACAGACAGTAAGAGAAGAGGTCGTCCAGCAGGTTCAGCGCCTG
AAGTCCCACCCCTCTATAATAATTTGGAGCGGTAACAATGAAAACGAAGCTGCTCTGGCAACAGATTGGTTCGACATCCCAGCTTCTCAAAGGCCAAAATACATCAGAGACTATGTGATGCTTTATGTAGATAACATAAAGAAGGTTGTGCAAGAGGAGGACCAGAGTCGCCCGTTTCTC
GTCTCCAGTCCAACAAACGGGGCTGAATCGGAGCAGGAGGGATGGGTGGCGGAGAATCCCTACGATCCTCACTACGGAGACGTTCACTTCTACAGCTACATCCTCGACTGCTGGGACTGGAGGACCTTCCCTCGTACGCGTTTTGCCTCTGAATATGGTTTCCAGTCCTGGCCGTCCTTT
TCCACTTTGCAGCCGGTTTCCATTAAAGAAGACTGGAGCTACGGCAGTAATTTCACTTCCCATCGTCAACACCATGAAGACGGAAACCAGCAGATGATCCTGCAGGCTGCTCTACACTTCCACCTGCCAAACGCCACCGATCCCCTGAAAAGATTTACAGATACTCTCTACATCACTCAG
GTC---ATGCAGGCCCAGTGTGTGAAGACTCAGACGGAGTTTTATCGGAGGAGTCGGAGTGAAATTATAGAGGGCAAAGGTCACACCATGGGTGCGCTGTACTGGCAGCTCAATGATATTTGGCAGGCGCCTTCCTGGTCATCGATTGAGTTTGGTGGAAAGTGGAAAATGCTGCATTAT
TTTGCACAGAGCTTCTTTGCAGCCGTCCTTCCTGTTGCTTTTGAGGAAGACGACACACTGTTCATCTACGCCATTTCAGAC---CTGAGCCGTGACCTGAAGCTGAGGGCTGTGGTGAATGTGTTCTCCTGGACTGAGCTGGATCCAGTTTGCACGCTAAACTCAAGCATGCTGCTTGTG
---CCCGGAGGTAGCGCTGTGGCTGTCTTCAAACAGCCCGTCGCCACCCTGCTGGCAGGATGCGGAAACTGTACCCGTCTTACCTGCCTGCTCACCTTCCAGCTGGAGGAC------GACAGC---AGCCAGCAGGGTCCCACTGACCACCACTTCCTCTGCTCGCCCAAAGATGCTCAA
GGACTCCGCAGACCCAACATTACAGCGAAGGTGGAAGAAAAAAAGACATGC------------TTCTCAGTGACCCTCCACTCTGACTCCGTGGCTCCTTTTGTCTGGCTCGACGTGGGAAACATTCCTGGACGTTTCAGCTCCAACGGCTTCCTGATGGTTTCCAGAAACAGGACAGTT
GACTTTACCGCGTGGCGTCCTACCAGCGTCGCAGAACTTACTGCGTCCCTTACAATCACATCTTTAAGAGACATTTAC
>ENSTNIP00000013451_TNIG
ATGAACATTTGTGTTTTGTTGTTCGTT------------------------TTGTGG------------------------------TCGTTTCGTGGCGTTTTATTAGATTCT------------TTGACACGC---CAACAG------ACCTTTATTCTGAGCGGAAAATGGACTCTG
TCGAACGCTAACGCTTCTGTGTCGCTGGCTGCAGAAGTACCTGGTTGTGTTCATACGGCTCTGCAGAAACAGGGATACATCCAGGACCTGTATTTCAGGTTCAACGACTTGTCCTACCGGTGGATTGCTTATGATAACTGGACTTATTCAACAATATTTACTGCATCA------------
------GCAGAGCTG---------AGAGCCAAAGAAAAGGTTCTTCTCATTTTTGATGGCGTTGACACTGTATCATCCATTTGGCTCAATGGAGTCGAGGTTGGCAGCACGGACAACATGTTTCGTAGATATGATTTCTCAGTTGGAGACTCGCTGAAGGATGGGGAAAACGAGCTGGAA
GTTCGTTTCGAGTCTCCGGTTCTTTATGCTTCTCAGAGGTATAAAGCTCATTCTGCTTACAGAGTTCCTCCCGAGTGTCCTCCAGAAGTCCAGAAGGGGGAATGTCACGTCAATTTCATTAGAAAAGAACAAAGGTCTTTCAGTTGGGACTGGGGGCCTTCGTTTCCAACAATGGGTCTC
TGGAAGGAGGCTCGTCTGGTGGCGTTCGACGACCTGCATCTCTCCCAGCTCTCCTCCGTCCCTCTCTATGATGCCAACTCCTCCCAGTGGGGAGTCCAGGTCGACCTTATCCTGGATGCCCGTCAGGCCACACCTGCGCTAATTGTTCTGTCGGTGCCTGAACTGCACTCGCAGCAGAGC
TTCCAGACCAGGTTTCTCCCAGGAAAGACTAAAACCACTTTCACCTTGAACATCAAAGCGAGTAGTTCAGTGAGGCTGTGGTGGCCCAACGGACACGGAGACCAACCCAGCTACCGTCTCGCCGTCACGGGGTTTCTGGATGGAATTGTAGCGTTTAAAACACAATCTAAGGTGTATTTT
CGCACCGTTGAACTCATCCAGGACCCAGTTTTCGGGTCTCCAGGACTCAGCTTTTATTTCCGCATCAATGGAAAATCCATTTTTCTGAAAGGATCCAACTGGATCCCAGCCCACTCCTTCCAGGACCAAGTCGCTCCTGCGGTCTTGTGGAACCTGCTGCAGTCGGCCGTGGATGCTAAC
ATGAACGTCCTCCGGGTCTGGGGCGGAGGAGTCTACGAGCAGGACCTCTTCTATGGCATCTGTGATGAGCTGGGAATCATGGTTTGGCAGGACTTCATGTTCGCCTGCGCCATGTATCCCACTGAGAGGGACTTCATAGAGACGGTGAGAGAAGAGATCGTCCAGCAGGTCCAACGCCTG
AAGTCACATCCTTCCATCATCGTTTGGAGCGGGAACAATGAAAACGAAGCGGCCCTGGCGACCGACTGGTTCCACATCCCGGCTTCCCAGAAGCCTCTGTACCTGAAAGACTATGTGACGCTTTACGTTGACAACATAAAACGGATAGTGGAGGAGGAGGACCGGACTCGCCCCTTCCTC
GTCTCCAGTCCGACAAACGGGGCTGAATCGGAGCAGGAAGGATGGGTGGCTTCGAATCCATACGACCCCCTCTACGGGGACACGCATTTCTACAGCTACCTGCCTGACTGCTGGGATTGGAGGACGTTCCCTCGTGCTCGGTTTGTCTCCGAGTACGGTTTCCAGTCCTGGCCTTCCTTC
TCCACCCTGCGGCCGGTCTCCGTCAAGGAAGACTGGAGCTACAGCAGTCGTTTCACGTCCCATCGACAACACCACGAGAACGGGAACCAGCAGATGCTGCAGCAGGCGGCTTTGCACTTCACCCTGCCGGACTCCAGCGATCCCATCCAAAGATACACAGACACACTCTACATAACTCAG
GTAGTGATGCAGGCTCAGTGTGTGAAGGCTCAGACGGAGTTTTATCGCCGCAGTCGGACCGAGCTGATCGATGGCGAAGGTCTGACCATGGGCGCCCTTTACTGGCAGCTTAACGACATTTGGCAGGCGCCCTCCTGGGCGTCGATCGAGTTTGGTGGGAAGTGGAAAATGCTGCACTAT
TTTGCACACGACTTCTTCGCAGCCGTCCTGCCCGTCGCCTTTGAGGATAAGGGCGCTCTGCACATCTACGCCGTTTCGGAC---CTGAGCCGCGACACGGCGCTGGCGGCTGTGGTGACCGTGCACTCGTGGGCTGACTTGGATTCCGTGTGCACGCTCAAGTCCGACCGGCGCGTGGTC
---CCTGCGGGCAGCGCCGTCGCCATCTTCCAGCAGCCGGTTTCTGCCCTGCTGACGGGATGTGGACGCTGCACCCGCTTTTCCTGCCTGATCACTTTTCATCTGGAGGAC------GGCAAC---GGCCAGCAGGGTCCCACAAACCATCACTTCTTCTCCAAGCCTAAAGAGGCTCAG
GGTCTCCAGAGACCAAATATCACTGCGAAGGTGCACGAGGATGAGACGGGA------------TACCACGTTACCCTCCACGCCGCTGCCGCGGCTCCTTTCGTCTGGCTCGACGTGGGAGACATCCCGGGTCGTTTCAGCTCCAACGGCTTCCTGATGGTTTCCAGAAACAGGACGGTC
ACTTTTCACGCCTGGCTTCCAACCAGTGTGGCAGAACTCGCCCAGTCCCTCAGCGTCAGGTCTCTGCGGGATGTGTAC
>anchovy.30590_ANCH
------------------------ATG------------------------GCCATGGCGTTCATCAACTACTTTTTGGTAACAGTCTCGTTATTTGGATGCTTACAAACGCTCTCTGATAATGACCAAAGCACGGAGGTAGAG------ATCCACAATCTGAACGGGAAATGGATACTT
CGCAACGAAAATGGCACATGCAATTTACCAGCAGAAGTACCGGGATGCGTCCACACTGCCCTACACAAGCAAAACTTCATTCAGGACCCCTACTCCAGGTTCAATGACCTCGAGTACAAATGGATTTCTCGTGACAACTGGACTTACAGTCTCAGCTTTACTTTGCCA------------
------CATTCAACC---------AGGCGGATGAAGAAGGCTGTGTTGGTGTTGGATGGAGTTGATACAATCTCCAACATCACGCTCAATGGAGTCGCAGTTGGCACGACGGACAACATGTTTCGAACATATGAGTTTGAGGTC---GGACCAATCCTGGCCAAAGACAATCTGCTGGAG
GTCAGCTTCATGTCAGCGGTGATCTACGCATCACAGAGAGACCGCGCCCACTCTGCATACAGAGTCCCGCCTGCGTGCCCTCCGCCTGTGCAAAAAGGAGAGTGCCATGTCAACTTCATCAGAAAGGCTCAGTGCTCCTTCAGTTGGGACTGGGGTCCCTCATTTCCAACCCAGGGGCTC
---AGAGCGGTGGAGCTGCAGGCCTTCAACTTCATCCGACTGCAGAGTTACTCTGCCACCACTGCATGGGATTCTTCACTCTCGCGCTGGAATGTAGAGGTCGAGTTATTCTTCGATGTTGTTGAGACGACAAACGGGGCGTTCACATTGGTGCTTCCAGAGCTGAAGGTGTATCAGGAG
TTCCACCTGTCTATGAAACCAGGCCAAACCAGGGAGACCCTCAGCCTTCAGATCCCCTCAAATGTCTCTGTTGATATGTGGTGGCCAAATGGTCATGGAAACCAGACGCAGTATCTTCTGTTCATGGAAGGCAGAACCGAATCACAGGTCACTTTCCACATATCAACAAAGGTTGCTTTT
AGAACAGTGGAGCTGGTTCAGGAGCCCATTCCTTCATCCCCTGGCTTGAGTTTCTACTTCCGGGTCAACAGCAGGCCCATCTTCCTGAAGGGCTCCAACTGGATACCTGCACACATCTTTCAAGACCAAGTGACCCCTGAGACACAGAGGAACCTACTGCAGTCTGCTGTAGATGCCCAC
ATGAATGCTTTGAGAGTGTGGGGAGGCGGACTGTATGAGCAAGATGCCTTCTACAGCCTGTGTGATGAGCTGGGCATCATGGTGTGGCAAGATTTTATGTTTGCCTGTGCTCTGTATCCCACGGACCAAGACTTCATTCAGACAGTGAATGAAGAAGTTGTTCAGCAGGTCAGGCGTCTG
AAGTCTCATCCATCCATCATAGTTTGGAGTGGCAATAATGAGAACGAGGCTGCCATAGCAACCGACTGGTTCGGAATCCCTGTTGCCGAGCGACCAAAATATGTGAAGGACTATGTGACTCTCTATGTGGAAAATATCCGTAACATTGTACAAAAGGAGGACCCTACTCGTCCCTTCCTG
GTGTCCAGTCCCACCAATGGGCTTGAGTCTGAGAAGGAGGGCTACGTGGCCAGTAACCCATATGACCCTCACTATGGAGACACGCACTTCTACAGCTACCTGGCCGACTGCTGGGATTGGAGGCAGTTTCCTCGCACACGATTTGCCTCGGAGTACGGCTTCCAGTCCTGGCCTTCCTTC
TCTACACTCAAGAAGGTGTCCAAAGCGGATGACTGGAACTACCTGAGTGCCTTCTCGGAGCACAGGCAGCACCATGAGCTGGGCAACACCCAGATGCTGCTGCAGGCAGCTCTGCACTACATACTGCCCAACAACACCGACCAGCTCCAGCACTACAAGGATACACTCTACATCACTCAG
GTG---ATGCAGGCCCAGTGTGTGAAGATGCAGACGGAGTTCTACCGCCGTAGTCGCTCCGAGATCATCAGCGGGGAGGGCAACACCATGGGCGCCCTCTACTGGCAGCTCAACGACATTTGGCAGGGCCCCTCCTGGTCCTCTATTGAGTTTGGTGGTAAGTGGAAGATGCTGCATCAC
ATGGCTGTAGACTTCTTCTCCCCGGTCCTGGCGGTGGGCTTCGAAGACAACGACACTATGAGGATCTATGGAGTGAATGAT---CTAAGCATGGACCTCAACATCACTGTCAAGGTTACAGTCTATGACTGGAGTAAGCTGGATCCTGTGTGCAGCCTATCGTCTAAAAGCCAGAGTGTA
CTGAAGGGCGGTGGAGCCACTCCCCTGCTGCAGCAGTCTGTTCCCGACCTGCTGAGGGATTGTGGGAAATGTGACCGCCGGTCATGCCTGGTAACCTTTGACCTCTGGGATGCCGCTAACTCCACCAATCAGCACGGCCCCACGGGACACCTGTTCCTCACATCACCAAAGGAAGCT---
GGGCTGCAGCCGCCCAACATCAAGGCTTCAGTGGAGCAGGAC------GGAGACATG------TTTGCCTTCACCCTTCACTGTGACGCGGTCGCCGTGTTCGTGTGGTTGGATGTTGAGGATGTGGCGGGCCGCTTCGAATCCAATGGCTTCCTGCTGTTGTCACGGAAACGCACAGTG
CACTTTTCGCCCTGGAGACCGACTACTGTTGAGGAACTGTCCAAAAAACTCCACATCACATCACTCCGAGATGTTTAT
>ENSTRUP00000023656_TRUB
ATGAACATTTTTGTTTTATCCTTCTTT------------------------TTGTGT------------------------------TTGTTTCGTGGGGTTTTATTAGAACTT------------TTGAGGCGA---CAAGAG------ACCTTAAATCTGAATGGAAAGTGGATCCTT
TCCAAT------GGTTCCGTGTCTCTGGCGGCCGAGGTTCCTGGTTGTGTTCACACAGCTCTGCACCAGCAGGGACACATCCAGGAGCCGTATTTCAGGTTCAATGATTTGTCCTACCGGTGGATCGCTTATGATAACTGGACGTATGCAAGAGTATTTAATGTCTCT------------
------CCAGAGCTGAGCTCCAAAAGAGCCAAAGAAAAGATTCTTCTGGTTTTTGATGGCGTTGACACGGTATCATCAATTTGGCTCAACGGAGTCAAAGTTGGCAGCACAGACAACATGTTCCGTAGATACGATTTCCAAGTTGGAGACGTGCTGACGGATGGAGAAAATGTGCTGAAA
GTGGTCTTCATGTCTCCGGTTCTTTATGCATCTCAGAGGTCTCGAGCTCATTCGGCCTACAGAGTTCCTCCCGAGTGTCCTCCAGACGTCCAGAAGGGGGAATGTCACGTCAACTTCATCAGAAAAGAACAAAGGTCTTTCAGTTGGGATTGGGGACCTTCGTTTCCTACAGCGGGGCTC
TGGAAGCCGGTCCGCCTGGTGGCCTTCGATGTGCTGCACCTCCTCCAACTCTCCTCTCTCCCACTTCTTGATGTCAGAACCTCTCAGTGGAGGGTCCAGGTGGACGTCATTGTGGATGCTGCTCAGGACACCAACATGCTTATTGTTCTGTCTGTCCCTGAACTGGACTCGGAGCAGAGC
TTCCAGACCCGGTTTCTCCAAGGAAAATCCAAGAACAGTCTGACCTTAAACATCAACAAGACTAGTCCGGTGAGGCTGTGGTGGCCCAACGGGCACGGAGCCCAACCCGGCTACCGTCTCACCGTCACTGGCTTTCAGGGTGGATCTTTGATGCTAAAGACGGAAACAAAGGTGTATTTC
CGCACAGTAGAACTCATCCAGGACCCGGTCGTCGGGTCTCCGGGACTGACTTTTTATTTCCGCATCAATGGAAAAGCCATCTTTCTGAAAGGATCCAACTGGATCCCAGCCCACTCCTTCCAGGACCAGGTCACCGCCGCTGTCTTACGGAACCTGCTGCAGTCCGCCGTGGATGCCAAC
ATGAACACCCTCAGGGTCTGGGGGGGAGGAGTGTATGAACAGGATCTCTTCTACAGCCTCTGTGATGAGCTGGGGATCATGGTCTGGCAGGACTTCATGTTCGCCTGTGCCATGTATCCCACTGAGGGCGACTTCCTGGAGACGGTGAGGGAGGAGATCATCCAACAGGTTCGACGCCTC
AAGTCACACCCTTCCGTCATCGTTTGGAGCGGGAACAATGAGAACGAAGCGGCTCTGGCCACAAACTGGTTCCACATCCCAGTTTCCCAGAGGCCTGTGTACCTGAAGGATTATGTGAGGCTGTACGTTGACACCATAAAGCTGCTGGTGCAGGAGGAGGACCAGACTCGCCCCTTTCTG
GTCTCCAGTCCGACCAACGGGGCTGAATCGGAGCAGGAAGGGTGGGTGGCTGCCAACCCCTACGACCCCCTCTACGGGGACACGCACTTCTACAGCTACCTGCTGGACTGCTGGGACTGGAGGACGTTCCCTCGGACCCGCTTCGCCTCCGAGTACGGTTTCCAGTCCTGGCCCTCCTTC
TCCACGCTGCAACCGGTTTCCCTCAGAGAAGACTGGAGCTACAGCGGTCGGTTCGCGTCCCATCGCCAGCACCACGAGAGCGGGAACCAGCAGATGTTGCAGCAGGCGGCCCTGCACTTCACCCTCCCAAACTCCAGCGATCCCATCAGACAGTACACAGACACGCTCTACCTGACGCAG
GTC---ATGCAGGCTCAGTGTGTGAAGGTTCAGACGGAGTTTTATCGCCGCAGTCGGACTGAGCTCGTCGATGGCAGAGGTCACACCATGGGCGCCCTCTACTGGCAGCTTAACGACATTTGGCAGGCGCCCTCCTGGTCGTCGATC---------------------------------
------------------------------------------------------------------------------------------------------------------------------------------------------------------------------------
------------------------------------------------------------------------------------------------------------------------------------------------------------------------------------
------------------------------------------------------------------------------------------------------------------------------------------------------------------------------------
------------------------------------------------------------------------------
>ENSDARP00000073766_DRER
---------------ATGAATCATGTG------------------------GCGTGTTCTTTCGTGGGCTTTTATCTGTCAGCGGTCTTTTTTCTCGACAGCGCACTTTTGTCTGAAGCGTCAAGTCTCAGTCTGGGAGATAAT------ATCGTCTCTCTGAACGGAAAATGGCAGCTG
GTGAACTCAAACTCCACTTTTTCTCTCAGTGCAGAAGTGCCCGGCTGTGTTCATACAGCTCTTCAGCGTCAGGGAGTCATTTCGGATCCATATTATAGGTTTAATGACCTGGCATACCGATGGATTTCACTTGACAACTGGACGTACACTACATCGTTCTCACTACCTGCTTGTGTTGAG
GAAGTTCAAGATGTT---------CAAGGAAAAGGGAAAGTTGTCCTGGTGTTTGAAGGAGTCGACACAATCTCTACCATTTCACTCAATGGAGTCACAATCGGGACGACAGACAATATGTTCCGCAGATATGATTTTGATGTCACTGGATTGCTCAAGGATCAGGAGAATATTCTTCAG
GTGTTTATAATGTCAGCTGTGGCTTACGCCTCTCAGAGGAGTCGGGCACACACTAAATACAGGGTACCACCAGACTGCCCTCCTCCTGTACAGAAAGGAGAGTGTCATGTGAACTTCATTAGAAAGGCTCAGAGTTCATTCAGCTGGGATTGGGGTCCATCTTTTCCCACACTGGGCATC
TGGAAAGGTGTTCGTCTGGAAGTCTTCAACACTTTTAGGGTTTTAAGTTTCACCACAAGTCCAAAATATGACTCTGCAGATTCAAGCTGGAGCGTTGAAGTCGAATTGTTTTTCGATGTTGTTGTTGCATCGAAGGGTCTTGTGCATATTTCCATACCATTACTGCTTTCAGAAGCAGAA
TTTCAGCTTTCTCTTACACCTGGACAGAGGAAAACATTCTTTATCTTGCAGGTTAACCAGTTTCAGAATGTCAGTTTGTGGTGGCCGTTTGGACATGGAGATCAGCGCCTCTATAACCTGGAGATAAATGTGAAATTGGACGATGGAGAGACATTTAAGGCACAGCGAATGGTTGCTTTC
CGCACAGTGAAGTTGGTCCAGGAGCTCATTCCCTCCTCTCCGGGCCTCAGCTTCTACTTCCGCATTAATGGCAAACCAATTTTCCTGAAGGGTTCAAACTGGATTCCTGTTCACGCCTTTCAGGACCAAGTTACCACCGACATGATCACAGTCCTGCTCCGCTCTGCACAGAAGGCTAAT
ATGAATGCTTTGAGAGTGTGGGGCGGGGGAGTTTATGAGCAGGATTTCTTCTACAACCTGTGTGATATGTATGGAATTATGATTTGGCAGGACTTCATGTTTGCCTGTGCGTTGTACCCGACAGAGAGGGATTTCATACAGACAGTGAGGGAAGAAATCACACAGCAGGTACGACGACTG
AAATCTCACCCCTCTGTGGTCATCTGGAGTGGGAACAATGAGAATGAAGCTGCCATAGCAACAGACTGGTTTAATATATCTGTTGCTGACCGACCACTGTATGTGAAAGACTATGTCAATCTGTATGTCGACAACATCAGAGACATCGTGCTGCAGGAGGACAGTAGTCGTCCTTTTCTC
GTGTCTAGTCCAACCAATGGTGTTGAGTCTGAGAGGGAAGGTTGGGTGGCCCAGAACCCCTATGACCCTAACTTTGGAGATACACACTACTACAACTACTTCACTGATTGCTGGGACTGGACTGCTTTCCCCCGCACACGATTTGCATCAGAGTACGGCTTCCAGTCCTGGCCTTCATTG
TCCACTCTTAGTAAGGTTTCAGTGTCTTCAGATTGGGATTTCAGCAGCAATTTCTCAGCTCATCGGCAGCATCATGAAGACGGAAATCAGCAGATGCTAAGACAAGCAGAGCTGCATTACATTCTTCCCAACAGCACAGACTCAGTGCAGAGATACAGAGACACTATTTACATCACACAG
GTG---ATGCAGGCACAGTGTGTGAAGATCCAGACAGAATTCTACCGCCGCAGTCGCAGTGACATCAGTGAGGGCAAAGGTCACACGATGGGCACTCTTTACTGGCAGCTCAACGACATCTGGCAGGGGCCTTCCTGGTCTTCTGTAGAGTTTGGTGGTAAATGGAAGATGCTGCACTAC
TGGGCTGCAGATTTTTACGCTCCTGTACTCTCGGTGGGAATTGAAGATAAGGGAGATTTGCTCATCTATGCTGTCTCAGACAGACAGTCTGAGCAGCACAGTGTCAAAGCCAAGGTGAAATTATTCAGCTGGAGCAGCTTTAATCCTGTCTGTTCTTTGGAGTCCAATATGACTACAGTA
---AAAGCAGGCGGAAGCACCCTTGTTTTTCAGCAATCTATGTCTGCTCTCCTGTCACAATGTGGAAACTGCACGCGGCGATCCTGCATCATCACATTTCATCTGAGCAGCGCAGCTGAACCCATCAGCCCTCAC---------AATCACATCTTTCTCAGCTCTCCAAGACAGGCCGAG
GGTCTGCAGAAACCCAACATCACGTTTACTGTAAAGGATGCT------GGTGTTGTGCAGAACTTTGCCGTAACTTTGCACTGCTCCTTTCCTGCTGTGTATGTTTGGCTTGATGTCGATGATGTTCCTGGTCACTTTAATCTCAACGGCTTCCTGATGCTGTCCAAGAAAACTACAGTT
ATCTTTGGAGCATGGATATCCACCAGTGTTGAGGAAATCACTGCAAATCTTCATATTACTTCTCTCAGGGATGTCTAT
>ENSGACP00000006649_GACU
---------------------------AGAACTTTGACTTTGAAGTGTTTGCTGTGT------------------------------TTGTTCTTTGCCGTTTTACCAGGGTTT------------TGCTCGGTA---------------ACTGTGAATCTGAACGGTAAATGGAGTCTT
TCAAACTCCGATGGTTCAGTGTTTCTGGGTGCAGAGGTTCCCGGATGTGTTCATTCAGCTCTTCACCAAGCGGGATTCATTAAGGACCCGTACTACAGGTTTAACGATGTGTCTTATCGGTGGATTGCCTTTGACAATTGGACCTACACAACCACATTTACCGCCTCC------------
------GCCCAGCTG---------AGAGCCAATCAGAGGGTGCTGCTGGTCTTTGACGGCGTGGACACCGTAGCATCTATCTGGCTCAATGGAATAGTTGTTGGGAAGACGGACAACATGTTTCGTAAATATGACTTTGCAGTCAGAGACTTGCTGAAGGACGGGGACAATGTGCTAAAA
GTGAGCCTGTTGTCTCCAGTTCTTTATGCGTCTGAGCGGAGGAAAGCTCATTCTGCCTACAGGGTTCCTCCTGAATGTCCTCCAGATGTCCAGAAGGGGGAATGTCACGTCAATTTCATCAGAAAGGAGCAGAGCTCGTTCAGCTGGGATTGGGGCCCTTCGTTTCCCACGATGGGACTG
TGGAAAGGAGTTCGACTGGAGGCGTTCGATGTCCTGCAGCTCATCCGGGTTTCCTCTGTCCCTCTGTACAATCTCAGCCTCTCTCAGTGGAGAGTCCAGGTCGAGCTTCTCGTCGACGCCGTTCAGACGACCAACGGGCAAATCGCTCTCTCCCTACCTGAGCTGGACTCTGAGCGGATC
CTCCAGACCCAGTTTCTCACCGGAAAGACCCGGAACACCTTCACCCTAAACATCAACACGAGCAGCCACGTGAAGCTGTGGTGGCCCAACGGACACGGAGAGCAGCCCTCCTACCGCCTCGCTGTCAGAGGCCTTCAGGGCCGCGTTTTGATCCTCGAGGCGGAGTCCAAGGTGTATTTT
CGCTCGGTGGAACTCGTCCAGGAGCCGGTTGTCGGCTCGCCGGGCTTGAGCTTTTATTTCCGCGTCAATGGGAAACCGATTTTCCTCAAAGGGTCCAACTGGATCCCGGCCCACTCCTTCCAGGACCGAGTGGCTCCCGCTGTCTTAAGGAACCTGTTGGCCTCGGCCGTGGAGGCGAAC
ATGAACGCCCTCCGGGTCTGGGGGGGAGGAGTGTATGAACAGGATCTATTCTACAGCCTCTGCGATGAGATGGGAATCATGGTTTGGCAGGACTTCATGTTTGCCTGTGCTATGTATCCCACCGAGGAAGACTTCATGCAGACAGTCAGAGAGGAAGTCGCCCAACAGGTTCAGCGCCTC
AAGTCTCATCCCTGCATCATCACTTGGAGCGGGAACAACGAAAACGAAGCTGCTCTGGCGACGGACTGGTTCAACATTCCCGCTTCTCAGAGGCCTACGTACCTGAAAGACTACGTGACGCTGTACGTGGACAACATAAGGGCGGTCGTTCAGGAGGAGGATCGGAGTCGCCCGTTCCTC
GTCTCCAGCCCGACCAACGGCGCCGGGTCGGAGCAGCAGGGCTGGGTGGCGTCGGACCCCTACGACCCTCACTACGGGGACACGCACTTCTACAGCTACTCGCTGGACTGCTGGGACTGGAGGACTTTCCCTCGAACGCGCTTTGCCTCCGAGTACGGCTTCCAGTCGTGGCCGTCCTTT
TCCACTCTGAAGCCGGTTTCCATAACGGAGGACTGGAGCTACGGCAGCAACTTCTCGTCCCACCGCCAACACCACCAGGACGGAAACCAGCAGATGTTACGGCAGGCCGCTCTACACTTCCACCTGCCCAACTCCACGGATCCCACGAAAACATTCCTGGATACTCTCTACATCACTCAG
GTC---ACGCAGGCTCAGTGCGTGAAGGCCCAGACTGAGTTTTACCGGCGATGTCGGAGTGAGATCATCGGGGGCAAAGGTCGCACTATGGGCGCGCTCTACTGGCAGCTGAACGACGTCTGGCCGGCGCCTTCCTGGTCGTCCATCGAGTTTGGTGGGAAGTGGAAAATGCTGCATTAT
TTTGCGCGGGACTTCTTCGCCGCCGTCCTGCCGGTGGGCTTCGAGGACGGCGACGCGCTGCTCGTCTACGCCGTCTCAGAC---CTGAGTCACGACCTGGAGCTCTGGGCCGTGGTGTCCGTGTACTCCTGGTCCAGTCCGGAGCCGGTCTGCACGCTCAAGTCGGACCCGGTCCCGGTC
---CCCGGAGGCAGCGCCGCCACCGTTTTTAAACGTCCGGTCGCCGCCCTGCTGGGGGCGTGCGGCAGCTGCACCCGCCTCACCTGCCTGCTGACCTTCCACCTGGAGGAC------AGCGGC---GGCCAGCAGGGTCCCTCCAACCACCACTTCCTGTGCAAACCCAAAGACGCCCGG
GGCCTCCAGAGACCCAACATCACGGCCACGGTGCGGGAGCTGGAGGCCGGCTACGTC------TTCAGCGTGACCCTCCGCTCGGCCTCCGTGGCCGCTTTCGTCTGGCTGGACGCGGGGGACGTCCCCGGGCGCTTCGGCTCCAACGGCTTCCTGATGGTTTCCAGAAGCAGGACGGTC
GTGTTCATCGCCGGACGTCACACCGGCGCCGCGGAGCTCTCCAGGTCGCTGGTCGTCACGTCTTTGAGGGACGTGTAC
>ENSXMAP00000014584_XMAC
---------------ATGGCGCAGGTTCGGACTCCTTTGAGCTGGGGTTTGCTGTGG------------------------------CTAGCTGTCGGAGTTCTTCCGGCTCTG------------TTTTCAGCAGAGGAGCAGCGACTGGAGCTGAGTCTGAACGGAAAATGGAGGCTG
TCAAACTCCAACGGGTCGCTGCTTCTGCCTGCGGAGGTACCTGGCTGCGTTCACTCCGCCCTGCGGCGGCAGCAGTACATCCAGGACCCATATTTCAGGTTTAACGATGTTTCGTACCGATGGATCGCCCTCGACAACTGGACGTATACGACCACATTTACTGCGTCT------------
------CCTCAGATA---------CGGGTCAAACAGAAGGCGCTGCTCGTCTTCGATGGCGTGGACACAGTCGCGTCCATCTCTCTTAACGGGCTCGTCCTGGGGAAGACGGACAACATGTTTCGCAGATATGACTTCTCCGTCAGAGATCTGCTGAAAGACGGCGAGAATGTTCTGGAA
GTGGCTTTCCTTTCTCCGGTCCTGTACGCCGCAGAGCGGCGGAGAGCTCACTCTTCCTACGCCGTTCCTCCCGAATGTCCGCCAGACGTCCAGAAAGGCGAATGTCACGTCAATTTCATTCGAAAAGAGCAGAGCTCCTTCAGCTGGGACTGGGGGCCTTCCTTTCCCACCATGGGCCTT
TGGAAAGGAGTCCGACTGGAGGCGTTCGACATCCTGCAGCTTATCCAGCTTTCCTCTCTTCCTCTGTACAATCGCAGCTCGTCTCAGTGGAGGCTGCAGGTGGAGCTTCTGGTTGACGCAGCTCAGTCGTTCCACGGCAAAGTAGAAATCTCCGTATCCGAGCTGAACTCAAAACGAGCT
GCCCCGACGACGTTCCTCCAGGGACAGTTCAACTACACCTTCACCTTAAACATCAACCAGATCAGAGAGGTGAAGCTCTGGTGGCCCAGTGGATTCGGCGATCAGCCCGCTTACCTGCTCACTGTCAGGGCTTTTCTGGGGAAGTTTCTGATCCTGCACAAAAAGTCCAAGGTGTTTTTT
CGCACCGTGGAACTCATCCAGGAGCCCGTCGGCGGCTCCCCGGGCTTGAGCTTTTATTTCCGCGTCAACGACCGACCCGTTTTTCTCAAAGGATCCAACTGGATCCCAGCTCACTCCTTCCAGGACCAAGTGACACCGGCGAGCTTGAGAAACCTGCTGCAGTCGGCTGTCGACGCCAAC
ATGAACGCGCTGCGGGTCTGGGGAGGAGGCGTGTATGAACAGGACCTGTTCTATGACATCTGCGATGAGCTGGGCGTCATGGTCTGGCAGGACTTCATGTTCGCCTGTGCCATGTATCCCACCGAGGACGACTTCGTTCAGACGGTGAGAGAAGAGGTGGTCCAGCAGGTGCAGCGCCTG
AAGTCGCACCCTTCCATTATTATTTGGAGCGGGAACAACGAAAACGAAGCTGCCTTGGCGACGAACTGGTTCAACATCCCAGCTTCCCTAAAGCCGACCTACGTGAACGACTACGTGACTCTTTATGTGAACAACATCCGGCAGATCGTCCAGCAGGAGGACCCGAGTCGTCCGTTTCTC
GTCTCCAGTCCGACCAACGGGGCTGAATCGGAGCAGGAGGGCTGGGTGGCGGCGAACCCGTATGACCCCCGCTACGGAGACGTTCACTTCTACAGCTACGTCCTGGACTGCTGGGACTGGAAGACGTTCCCCCGGACGCGCTTTGCCTCCGAGTACGGCTTCCAGTCCTGGCCGTCTTTC
TCCACTCTGCAGCCGGTTTCCGTGCAAGAAGACTGGAGCTACAGCAGCAATTTCTCTTCCCACCGTCAGCATCACGACGACGGGAACCGCCAGATGTTGCAGCAGGCCGCTCTTCACTTCATCCTGCCCAACTCCACATTTCCCCTGAAGAGATTTACAGACACTCTGTACATCACTCAG
GTC---ATGCAGGCCGAGTGTGTGAAGACGCAGACAGAGTTCTACCGGAGGAGTCGAAGTGAAATAATTGAGGGCAAAGGTCACACAATGGGCGCCCTCTACTGGCAGCTCAACGACATCTGGCAGGCGCCGTCCTGGTCATCAATCGCGTTCGGTGGGAAGTGGAAAATGTTGCACCAC
TTTGCTCAGAACTTCTTCGCCGCCGTCCTTCCTGTGGGTTTCGAAGACGACGACACGCTGTTGGTCTACGCCGTCTCTGAT---CTGAGTCATGACCTGGAGCTCAGAGCTGTGGTCACAGTGTACTCCTGGGCTGGCCTGGACTCTGTTTGCACGTTGACATCAAACCCGCTGCTGGTT
---TCCGGAGGCGGTGCTGCCGTCATTTACAAACAGTCTGTTGCCGCCCTGCTGGCCGGGTGCGGTCACTGCACCCGCCTCACCTGCCTTCTCACCTTCCACCTACAAGAT------GAAGGCGGCGCGCAGCACGGCCCAACCAACCGCCACTTCCTCTGCTCACCTAAAGACGCCGTG
GGGCTGCAGAGACCCAACATTACTGCGAAGGTTCATGAGGACAAGTCGGGC------------TTCGCGGTTACCCTCCACTCCGCCGCCGTGGCTCCTTTCGTCTGGCTGGACGTGGGAAACGTTCCCGGTCGCTTCAGCTCCAACGGCTTCCTGATGGTTACCAGAAACGCAACCGTC
AGGTTTGATGCCTGGCGAGCCACCAGTGTGGGAGAACTGTCCGCATCGCTCACAGTCACAACTTTAACGGACGTTTAC
