# Supplementary material for: Global expression pattern of genes containing positively selected sites in European anchovy (Engraulis encrasicolus L.) may shed light on teleost reproduction
Source: PLoS One. 2023 Aug 11;18(8):e0289940. doi: 10.1371/journal.pone.0289940 (PMC10420382; doi:10.1371/journal.pone.0289940)
Supplement: S1 File — (ZIP) [file pone.0289940.s008.zip › alignments/anchovy.30597_ANCH.fas]

>ENSONIP00000016024_ONIL
---------------------------------------ATGGAAACTCAATCAAAA---AAACCTTTTTCTCCTAAAAATGGGAAGAAGTTCATGCAGAAAGGAAAAGGAAAAGATTCCACAGGGACCAAATTTGGTGGAAAACCAGGCAGC------------AAAAAGCCCTTCAAA
CAGTACAACAACGCAGAGAGGAAGAGCCGACCGGGGAAG---------GGC------------------------------------------------------------------CGGGAT---------------------------------------------------------
------------------GGTGGCAAGAGAGAAACAAAGTTTTCTTTCTCTAAA------GGAGGA------AAG------------------------------------------AGGAAACTGACAGATGCTAAA---GATGAAGGAGGAGAGGGTGAAGGTCCTGTGGCTAAGAAG
GTGAAGAAAGGTGGGTTTAAGCCAAATGAGAAGCTCACAAAGGAGGAGCTGAAG---AAGAACAGGCAACAGAGAAAGAAGGACCTGAAGAGGAGCCGACAGGAAGCTGAGAGGAAGGACATGTTCGAGATCATCAATCAGTCCAAACATATGTGGGGAGACCTCAGGAGGAAGAACTGC
GAGAAAGACCTGAAGAAGAAACTGCTGAGAGAGCTCCGAGACCTGATCCATGGAAAAGTCAAACAGATGGCGTTTGCTCACGACGCCGTGCGAGTGCTGCAGTGTTACATTCAGTTCAGCAACCACGAGCAGAGGCAGGAAGTGTTTGAGGAGCTCAAAGATGACATCCTGAGTTTGAGC
AAGTCACAGTACGGCAGACATGTGGTGAAAAAGCTGCTGATGTACGGGAACAAGGAGCTGGTGGCAGCAGTGATTAACAGGTTTAAAGGCCATGTGCGACAGATGCTCCGGCACGCCGCTGCCTCATCCATCATCGAGTATGCGTACAATGACAAAGCGGTGCTCGCACAGAGGCTCATG
CTCACAGATGAGCTGTACGGCAACACCTACACTGTCTGCAAGTCGTATGAGTTCAACACCCTTGAGAAAGTTGTGAGGACGAACCCGGACAAGCTGAACAACATCATCGATGAGATGAAGCAGGTTCTCACACCCATGGCCCAGAAGGAACAAGTGATCAAACACTCTCTGGTCCACAAA
GTCTTCCTGGATTTCTTCCAGTGTGCTCCTGAGAAACAGAGAACGGAGATGATCGAGTCCATCAGACAGTCGGTCGTCTACATGGCCCACACTCACGACGGAGCTCGAGTGGCGATGAACTGCTTGTGGCACGGCACGGCCAAGGACCGAAAAGTCATCATAAAAACTATGAAGACCTAC
ATGGTGAAGTTTGCCATGGGGGAGTTTGCTCACCTGGTTCTTTTGGCCATATTCGACTGTGTGGACGACACCAAGCTGGTCAAACAGGCCGTGCTCTCAGAGATCCTAGAATCTCTGGATGAGGTCGTAGGTAACAAGTACGGTAAAAAGGTTCTGGTGTACCTGCTGAGCCCCAGAGAC
CCGGCTCACCTGCTGCCGGAGATCATCAAGGTGTTGGAGCAGGGAGACGGAAACGCACACAGTAAAAAGGACAAAGCAACTCGGAGGAAGGAGCTGCTGGAGGTTGTCTCCCCACCTCTGCTGGAGTACCTGTGCAACAACGCAGCTGCCATGGCGATAGACAAGGCGACCAGCGTCACC
ATCAGCGACATCTTGGCGTCTGCTTGTGGGGACCTGCGGCCCGCCATGATGGCTGTGGCTCAGCTGGCCAATCAGGAGCTGGTGCCAGGAGGGATTAAAGGCGAGCTTCACATGGCAGAGCATCCAGCAGGACACCTGGTGCTGAAGTGGCTCATAGAGCAGGACGTCACGCTGGCAGAG
GCCGGCAAGGAAGAGCGATTTGGGAGGATCCTGGTGGACACAGTAGGAACAAATAAGATGAAGAGCTGGGCCAAAGTCAACAGAGGAGCCATGGTGCTCTGCAGTTTGCTGAACAGCTGTGACAAGTCTGTTGCTGCGGAGGTGAAGGCGGCACTGCAGTCCATCAGGTCGGAGCTCAGC
AGCATCAGCAACAACAAAGGCGTGGAAATCCTGCTGGAGAATCTGAACAAG---
>ENSTNIP00000013230_TNIG
AGGATGTTTAGAAAGTCTTTG------------------ATGGAGACCAAAACCAGA---AAACCGTTTTCTCCAAAAGGT---------------------------------GATGCCAAGACTTCCAAATTCGGTGGGAAACCAGGCAGTAAACCAGGTGGCAAAAAACCCTACAAA
CCCTTCAACAATGCCGAAAAAAAGAGCAAAGCGTGGAAG---------ACG------------------------------------------------------------------GGAGAG---------------------------------------------------------
------------------CCTTTCAACAAACAGAAGAGACTTATCGGCTCTGCGGCGGACGGAGGGTCACAGAAG------------------------------------------AGGAAA---------------------------------------------------------
------------------AGGCCT---------------------------CCT---AAGAGCGGAGAGCAAAGGAAGAAGGAGCTGAAGAAGAACCGGCAGCAGACGGAGAGAAAGGACATGTTTGACATCATCTGCCAGGCCAAACAAGTGTGGGGGAACCTGAGGAGAAAGGACTGT
GACACCGAGTCCAAGAGAAAACTGATGATGGAACTTCATGATCTGATTCGCGGGAAGGCCAAGCAGATGGCGTTCGCCCACGACTCTGTGCGGGTGCTGCAGTGTTTCCTTCAGTTTGGCAGCCATGAGCAGAGGCAGCTGGTCTTCGAGGAGCTCAAAGATGACGTGGTCAATCTGTCC
AAGTCGCAGTATGGCCGACACGTGGTGAAGAAGCTGCTGATGTATGGCAACAAGGAGCTGGTCGGCGCCGTCATGCAGTCTTTCAAGGGTCACGTGCGCCCCATGCTCCGCCACGCCGCTGCCTCATCCGTCATCGAGTACGCCTACAACGACAAGGCCGTGCTGGCGCAGAGACTCATG
CTGACGGAGGAGCTGTACGGCAACACGTTCGCGGTCTGCAAGTCGACCGTGTGCAACACCATCGAGAAAGTCATCGAGGGGAACCCGGAGAAGTTGAACCTCGTCATCGATGAGATGAAGCAGATCCTCACGCCCATGGCCCAGAAAGAACAAGTGATCAAACACTCCCTGGTCCACAAA
GTCTTCCTGGACTTTTTCACGTTCGCTCCAGACAAACAGAGGACGGAGATGATCGAGTCCATCAGAGAGGCGGTCGTCTATATGGCTCACACGCACGACGGCGCACGAGTAGCCATGCACTGCCTGTGGCACGGGACGGCCAAGGACAGAAAAGTCATCATCAAAACGATGAAGACGTAC
ATGGTCAAGTTTGCCACTGGCGAGTTTGGTCACCTGGTTCTCCTGGCTGTTTTTGACTGTGTGGATGACACTAAACTGGTGAAACAGGCCGTGCTCTCCGAGATGTTGTCGTCCCTAGATGAGGTCATCAATAACAAATATGGCAAAAAGGTGTTGTTATACCTTCTGAGCCCCAGAGAT
CCGGCTCATCTGCTGCCAGAGATCATCAAGATGCTGGAGCGAGGAGATGGAAACGCGCACAGCAAAAAGGACACAGCGGTTCGCAGAAAGGAGCTGCTGGACGCCGTGTCGCCCGCGCTGCTGGAATACCTCTGCAGCAACGCCCGCGCCATGGTGACGGACAAGGCCACCAGTGTCACC
GTCAGCGACATCCTGGCCTCGGCCTGCGGCGACCTGCGGCCCGCGATGACCGCCGTCGCCCAGTTGGCCAATCAGGAGTTCGTACCAGGGGGGACCGATGGCCAGTTGCACATGGCGGAGCATCCCGCTGGGCACCTGGTGCTGAAATGGCTCATCGAACAGGACGTGACACTGGCGGAG
GCCGGAAAGGAAGAGCGGTTCAGCAGGATCCTGGTGGACACGGTGGGTACGGACCGGCTGAGGAGCTGGGTCAAGGTCAACAGAGGAGCCATGGTGCTCTGCAGCCTCCTGAACAGTTGTGATACGTCTGTGGCCGCTGAGGTGAAGACAGCGTTGGAATCCATCAAATCAGAGATCAGC
AGCATCAGGAACAACAAAGGAGCCGAGATCCTGCTGGAGAATCTCGCCAATCCC
>anchovy.30597_ANCH
------------------------ATGGGAAGTGTCACCATGGACGGAAAGCCCAAAAAGAAGACGTTTGCTCACAAGGATGGT------------ATAAAATCTAAAGGAGATGGTGGTGCTATGACA---------GGAAAGCCGAAGGGAAATGTTCCAGGAAAGCGCCCATTTAAG
CCACACAATGCTAGCAAA---------------GGCAAG---------GGAGCTCCAGGAACTGGAAAGAAATTCAGTCCCGATGGGAAAAAGTTTCAAGGAGGACCTGGGAAAAAGTTCCAAGGAGGACCGGGGAAGAAGTTCCAAGGAGGACCGGGGAAGAAGTTTCAGGGAGGAGGA
GGCGGAGGAAAGAAGTTCCAGGGA---------------------GGAGGAAAA------GGGGGCCCGCAGAAATTCATTAAAAAGACAGGAGGTGATGGGAAATTCTCCAAGAAGAGAAAGTTACCAGCAGGAAAG---GAGGAT---------GGGGAGGGCTCTGAGGCTAAGAAG
CCCAAGTGGGATGAGTTCAAA------------------------------------------------CAGAAGAAGAAGGACTTGAAGCAGAATCGTCAGCAGAATGAGAGGAAAGAAACATTCCACATCATTAGCAGAGCCAAGCAGGTGTGGGAGATAGTCCGGAGGAAAGACTGT
GACAAAGAGAAGAGAACCAAGCTGATGAAGGAGCTGCATGGCCTTGTACAGGGGAAGATTAAAGCTATTGCCTTTGCACACGACTCAACACGAGTGCTCCAGTGTTTCATTCAGTTTGGCAGCGAAACACAGAGACAAGAAGTGTTTGATGAGCTCAAAGAGCACATTGTGGAGCTCAGC
AAGTCAAAATATGCCAGAAATATCGTTAAGAAGTTTTTAATGTATGGGAGTAAGCAGCAGGTGGGGGAGGTGATGGTGGCGTTTAAGGGACAGGTGCGTCAGATGCTGCGGCATGCAGAGGCCTCGTCGGTGGTGGAGTACGCCTATAACGACAAGGCCATCCTCTCCCAGAGACTCATG
CTCACAGAGGAGCTCTACGGAAACACATTCCAAGTACTCAAGTCCTCGGTTTGTCCCACGCTAGACAAAGTTCTGGAAAGTAATCCAACCAAATTAGACAGCATCATGGAGGAGATGAAACTCATTCTCACGCCAATGTCACAAAAAGAAGCAGTCATCAAACATTCCTTGGTCCACAAA
GTGTTCCTGGATTTCTTCCTACACGCCCCTGCCAAACAGAGAACGGAGATGATTGAGTCCATCAGGGAGTCAGTGGTTTACATGGCCCACACACACGACGGCGCACGGGTGGCTATGCACTGCCTATGGCACGGAACACCCAAGGACAGGAAAGTCATCATCAAAACCATGAAGACGTAC
ATAGACAAATTTGCCATGGGTGATTATGCAAATCTCGTACTGCTGGCTGCCTTTGACTGCATTGATGACACAAAACTTGTCAAACAGCTGATCATATCGGAGGTCATCTCGTCGCTGTCGGAGGTGATCGGTAACAAGAACGGCCGTAAGGTGCTGCTGTACCTGCTGAGCCCTCGCGAC
CCCGCCCACTTCCTGCCAGAGATCACACAGCTGCTGGAGAAGGGAGACGGCAACGCACACAGTAAGAAGGACACGGCGGTGAGGAGACGAGAGCTACTCGAGGCCATCTCTCCCCCTCTGCTGGAGCACCTGACGGAGAACGCCCGCGCCATGACAACGGACAAGGCGTCCTGCGTTGCC
GTGAGCGACATCCTGGGCGGGGCGCTGGGTGACCTCCGACCCGCCATGGAGGCGGTGGCCCTGCTGGCCGCGGACGAGTTCACACCCGGGGGAGTGGACGGACAGCTGCACATGGTGGAGCACCCTGCAGGACACCTGGTGCTCAAGTGGCTGATCGAACAGGACTCCAAGATGAAGGAG
GCCGGCAGAGAAGAGCGTTTCTCCCGGGTGCTGTTGGACAAGGTGGGCCTGGAGAAGATGACTGCCTGGGCTAAAGTCAACCGCGGAGCCATGGTGCTTGGCTGCCTGCTGCAGAGTGCGGATGAGGAGGTGGCGGAGGAGGTGAAGCAGGCCCTGAAGGCCCTGGTGCCGGAGCTGAAG
GACATCCAGAACTCCAAAGGGGTGGAGGCACTGCTGGAGAAGCTCAGC------
>ENSTRUP00000009664_TRUB
---ACGTTTTACGGCAGCGAGGGA---------------ATGGATTCCAAGACCAGA---AAACCATTTTCTCCAAAAGGA---------------------------------GATTCCAAGGCAACCAGATTTGGTGGGAAACCAAGTAGTAAACCAGGTGGAAAGAAACCCTACAAA
CCCTTCAACAGCACAGAGAAAAAGAACAAGTCATATAAT---------GGC---------------------------------------------------------------------------------------------------------------------------------
------------------------AAGAAACAAAACCGCTTCATTAGCTCTAAAACTGATGGGGAATCACAGAAG------------------------------------------AGGAAG---------------------------------------------------------
------------------AAGCCT---------------------------CCCTTGAAATCAAAGCAGCAGAGGAAGAAGGAGCTGAAGAAGAACCGACAGCAGATGGAGAGGAAGGACATGTTTGAGATCATCTGTCAGGCAAAAAAAGTGTGGGGAACCTTGAGGAGAAAAGACTGT
GATACAGAGTCCAAGACAAAGCTGATGATGGAGCTTCATGATCTGATTCATGGGAAGGTGAAACAGATGGCATTTGCTCATGACTCTGTTCGGGTGCTCCAGTGTTTTATTCAGTTTGGCAGCCATGAGCAGAGACGAGTCGTCTTTGAGGAGCTCAAAGACGACATCATTGGTTTATCC
AAGTCGCAGTACGGCAGCCATGTGGTGAAGAAACTGCTGATGTATGGCAACAAGGAGCTTGTCGCTACTGTCATGCAGTGTTTTAAAGGTCAAGTGCGCCCAATGCTTCGCCACGCCGCAGCTTCTTCCATCATCGAGTACGCCTACAACGACAAAGCTGTACTCGCACAGAGACTCATG
CTCACAGAGGAGCTGTACGGCAACACATTCGCTGTCTGCAAGTCGACAGTGTGCAACACCATAGAGAAAGTCATGGAGGGAAACCCAGACAAGTTAAATGGCATCATCGATGAAATGAAGCAGATTCTCACACCCATGGCCCAAAAAGAACAAGTGATCAAACACTCTCTGGTCCACAAA
GTCTTTTTGGACTTTTTCATGTTTGCTCCTGACAAACAGAGGACGGAGATGATCGAGTCCATCAGGGAGTCGGTCGTCTATATGGCTCACACGCATGATGGAGCACGAGTGGCCATGCACTGTCTGTGGCACGGGACAGCCAAGGACAGAAAAGTAATCATCAAAACGATGAAGACATAC
ATGGTCAAGTTCGCCACTGGGGAGTTTGGTCACCTGGTTCTTCTGGCTGTATTTGACTGTGTGGACGACACTAAGCTGGTAAAACAGGCCGTGCTCTCAGAGATCTTGTCATCTCTGGATGAGGTCATCACTAACAAATATGGCAAAAAGGTTTTGTTATATCTGCTGAGCCCCAGAGAT
CCTGCTCATCTGCTGCCAGAGATCATCAGGATGCTGCAGCAAGGAGATGGAAATGCACACAGTAAAAAGGACGCAGCCATTCGCAGGAAGGAGCTGCTGGACGTGGTCTCCCCTGCACTGCTGGACTACCTCTGCAACAACGCTCACACCATGGTCACAGACAAGGCCACCAGTGTCACC
GTGAGTGACATCCTGGCATCGGCCTGCGGGGACCTCCGGCCCGCTATGACGGCTGTAGCACAATTGGCCAATCACGAGTTGGTGCCAGGAGGAACCAATAACGAGTTGCACATGGCAGAGCATCCTGCTGGGCACCTGGTACTGAAATGGCTCATCGAGCAGGACCTAACACTGGCAGAG
GCTGGCAAGGAAGAGCGGTTCAGCAGGATACTGGTGGATACAGTGGGCACAGACATACTGAAGAGCTGGGTCAAAGCCAACAGAGGGGCCATGGTGCTCTGCAGCCTTCTGAATAGTTGCGATACATCTGTGGCTGCTGAGGTGAAGACTGCTTTGGAGTCCATCAAATCAGAGCTGAGC
AGCATCAGGAACAACAAAGGAGCCGAGATCCTACTGGAGAATCTCAACAAACCG
>ENSDARP00000129484_DRER
---------------------------------------ATGGAGGGTAAACCAAGAAAGAAATCATTCACTCCAAGAGACGGAAAGAAACCTTCATTCAAATCCAAAGGT------------------------------AAACCTGGAGGAAAACCACAAGGCAAACGGCCATTCAAA
CCTCACAACAATGACAAA---------------GGCAAA---------GGT------------------------------------------------------------------TTTAGA---------------------------------------------------------
------------------AAGTCA---------------------GGTGGAGAA------GGAGGACCACAGAAGTTCAACAGAAAGCCGACA---GATGGAAAATTTGCCAAGAAGAGAAAATTTCCTGGAGACAGAATCAAACAA---------GAGGAAGGTGATGAGCGCAAAAAA
CCTAAATGGGATGAGTTTAAA------------------------------------------------CAAAAAAAGAAAGAACTGAAGCTGAATCGTCAGCAGACTGATAGAAAAGAGAGCTACCAGATCGTAAGCAGAGCAAAGCAAGTGTGGGAGATGGTAAGACGGAAAGACTGT
GATAAGCAAAAAAGGACCAAACTGATGAAAGAGCTGCAGGATCTTGTAAAAGGCAAAATTAAAACGATTGCATTTGCGCATGATTCCACGCGGGTGCTTCAGTGTTTTATTCAATTTGGCAGTGATAAGCAGAGAAAGGAGGTGTTTGATGAACTCAAAGAACACATTGTGGAGTTGAGT
AAATCAAAATATGCCAGAAACATTGTAAAGAAGTTCCTAATGTATGGGAGTAAAGAGCAGGTAGGTGAAGTGATGTTGGCTTTTAAAGGGAAAGTCAGGCAGATGCTCAGACACTCGGAGGCGTCTTCAGTTGTGGAATACGCTTATAATGATAAAGCCATCCTCTCTCAGAGACTCATG
CTCACTGAGGAGCTCTACGGAAACACGTTCACCGTCTTAAAGTCATCAGTTTGTCCTACGTTAGAGAAAGTTCTTGAAGCAAATCCAGGGAAATTGGAGAGCATCTTGGATGAAATGAAGCAGATCCTTACACCCATGGCACAGAAAGAGGCTGTCATTAAACATTCATTGGTTCACAAA
GTTTTCCTGGACTTCTTTGAGCACGCTCCGGACAAACAGAGAACGGAGATGATTGAGTCGATCAGAGAGGCCGTCGTGTACATGGCACACACACACGATGGAGCCAGAGTCACCATGCACTGTTTATGGCACGGCACAACTAAGGACCGAAAGGTTATAGTAAAAACGATGAAATCGTAT
ATTGCAAAGTTTGCCATGGGTGAATATGCTCATCTTGTACTTTTGGCTGCATTCGATTGCATTGATGACACCAAGCTGGTTAAACAAATTATTATCTCAGAAATGGTTAGTTCCTTATCTGAAATAATCAGCAATAAACACGGTAAAAAGGTGCTGCTTTACCTGCTGAGTCCTAGAGAC
CCTGCTCACCTCTTACCTGAAATCATTCAAGTGCTGGAGAAAGGGGATGGCAATGCGCACAGTAAGAAGGATGTGCTGATCAGGAGAAAGGAGCTGCTGGAGGCCGCGTCTCCTTCTCTGCTGAATCATCTGTGTGAAAACGCTCAGTCTATGGTCATGGATAAATCCTGCTGTGTGGTG
GTGAGCGACATACTGGGCTCTGCTGTTGGAGATCTCAGACCTGCTATGGAGGCAGTGGCAGCTCTGGCAGATGGACCCCTTATACCAGGTGGAAAGGATGGACAGCTGCATATGGCTGAACACCCCGCTGGTCATCTGGTGCTGAAATGGTTGATCGAGCAGGACACCAAGATGAAGGAC
ACAGAGAGAGAGGAGCGTTTTTCCAGGATTCTTCTGGAGAAGGTTGGGTTGGAGAACCTCAAGACATGGGCTTCGGTCAACCGTGGTGCCATTATTCTTTGTTGTCTTCTCCAGAGCGCAGATGAAAGTGTTGCTGAAGAAGTGAAAGCTATGCTGAAATCCAGCATTCCTGAGCTACAG
CGGCTCCAGAACTCAAAAGGAATTGAGGTTCTGCTTGAAAAACTTGCA------
>ENSGACP00000023628_GACU
------------------------------------------------------------------------------------------------------------------------------------------------------------------------------------
------------------------------------------------------------------------------------------------------------------------------------------------------------------------------------
------------------------------------------------------------------------------------------------------------------------------------------------------------------------------------
---------------------------------ATGACTGAGGAGGAGCTCAAG---AAGAACAGGCTACAGATTAAGAGGGATCTGAAGAATACCAGACAGGAGGCGGAGAAGAAGGACATGTTCCAGATTGTCCGTCAGTGCAAACAAGTGTGGGGGGACCTCAGGAGGAAGAAGTGC
GACAACGATTTAAAGAAAAAACTGATGACTGAGCTTCACGAGCTGGTCCGCGGGAAGATCAAAGAGATGGCGTTTGCTCACGACTCTGTGCGAGTGCTGCAGTGTTTCATCCAGTTCGGCAGCCACGAGCAGAGACAGGAGGTGTTTGAGGAGGTCAAAGATGATGTCATCAATTTGTGT
AAGTCAAAGTACGGCAAACACGTGGTGAAAAAGCTGCTGATGTACGGGAACAAGGAGCTGGTGGGGCTTGTGATGCTAACATTCAAAGGTCACGTGCGGCAGATGCTTCGCCACGCCGTGGCCTCGTCCGTCATCGAGTACGCCTACAACGACAAAGCCGTCCTCGCGCAGAGACTCATG
CTCACCGAGGGGCTGTACGGGAACACCTTCACCGTCTGCAGGTCTTCTGTATGCAACACCATCGAGAAAGTCGCAGAGGCGAACCCGGACAAGCTGAAAAACATCATCGACGACATGAAGCAGATCCTCACGCCCATGGCTCAGAAAGAACAAGTGATCAAACATTCACTGGTCCACAAA
GTCTTCCTGGATTACTTCCAGTTTGCACCCGACAAACCGAGAGCGGAAATGATTGAGTCTATCAGAGAGTCTGTCGTCTACATGGCTCACACACACGATGGAGCACGAGTGGCAATGCACTGTTTCTGGCACGGGACAGCCAAGGACAGAAAAGTCATCATTAAAACTATGAAGACTTAC
ATGTTGAAATTTGCCACGGGCGAATTCGGTCACCTGGTTCTTCTCGCCATGTTCGACTGCGTGGACGACACCAAGCTTGTCAAGCAGGCCGTGCTCTCAGAGATCCTGGCGTCTCTGGATGAGGTAATTGGTAATAAATATGGTAAGAAGGTTTTGCTGTACTTGCTGAGTCCCAGAGAC
CCCGCCCACCTGCTGCCCGAGATCATCAAGGTGCTGCAGCAAGGAGACGGAAACGCCCACAGTAAAAAAGACATGAAAGTTCGGAGGAAGGAGCTGCTGGAAGTCGTCTCCCCCCCGCTGCTGGAGCATCTCCGGGACAATGCTGCGACCATGGTGACGGACAAGGCGTCCAGCGTCCCC
ATTAGTGACATCCTGGCGTCGGCCTGCGGCGACCTGCGGCCCGCCATGACGGCCGTAGCTCAGCTGGCCAATCACGAGTTGGCACCAGGAGGGGTCGATGGACAGCTTCACATGGCGGAGCATCCGGCTGGACACCTGGTGCTGAAATGGCTCATAGAGCAGGACATGACTCTGGCTGAG
GCCGGCAAGGAAGAGCGGTTCAGCAGGATCTTGTTGGACACAGTGGGAACCGACATTCTGAAGACCTGGGTCAGAGTCAATAGAGGAGCCATGGTGCTCTGTAGCATGCTGAACAGCTACGACAAGTCTGTGGCCGCAGAAGTGAAGGCGGCGTTGGCGTCCATCAAATCGGAACTGAGC
AGCATCAGCAACAACAAAGGAGCTGAAATTCTGCTGGAGAATCTGAACAACCCA
>ENSXMAP00000002945_XMAC
---------------------------------------ATGGCAGCCAAACCCCAA---AAGCCGTTCTCCTCCCAGCCTGGACGAAAACCGTCATTCAAAGGAAAAGGAAAAGACTTGGCGGGGACCAAATTCGGAGGGAAACCTGGAGCG------------AAAAAACCCTTCAAG
CCGTACAAGAACACAGAGAAGAAGAGCAGACCAGGAAAACCAAACGATGGC------------------------------------------------------------------AGAAAA---------------------------------------------------------
------------------CCAGGT---------------------TTCTCTAAA------GCTGAG------AAG------------------------------------------AGGAAACGACCAGCAGGG---------------------GGCGGCGGTCCGCCGGCGAAGAGG
GAGAAGAACGGCAAGAAGCCGCCG---------ACCACAGAAGAAGAGCTGAAG---AAG---CGACTGCAGAAGAAGAGGGAGCTGAAGAACAACCGGCAGCAGGCGGAGAGGAAGGAGATGTTTGACATCATCAGCCGCTGCAAAGCAGTATGGGGGAATCTCCGGAGGAAGAAATGT
GACACAGAGCAGAAGACGAAGCTGATGAAGGAGCTTCATGGACTGATCCGTGGGAAGATAAAGCAGATGGCGTTTGCCCACGACTCGGTCCGAGTCCTCCAGTGTTTCATTCAGTTCGGGAACCAGAAGCAGCGATTTGAGGTGTTTGAGGAGCTGAAAGACAGCGTCCTCGACATGTCC
AAGTCGCCGTACGGGAAACATGTGGTGAAGAAGCTGCTGATGTACGGGAACAAGGAGATGGTGGCCGCCATCATCCAGTTGTTCGGTGGTCACATTCGCAAGATGCTCCGCCACGCCACCGCCTCCACCATCGTCGAGTACGCCTACAACGACAAGGCGATGCTCGCTCAGAGGCTGATG
ATCACCGGCGAGCTGTACGGGAACACCTACGCCATCTGCAAGTCGTTGGAGCTCAACACCATCGAGAAGGTGTTGGCGGCGAACCCGGAGAAGCTGGAGAACATCCTGGAGGAGACCAAGCAGGCCATCGTGCCGCTGGCGCAGAAAGAACAGGTCATCAGGCATTCTGTGGTCCATAAA
GTCTTTCTGGATTTCTTCCAGTTTGCACCTGAAAAGCAAAGATCGGAGATGATCGAGTCCATCAGGGAGTCTGTGGTCTACATGGCTCACACTCACGACGGCGCCCGGGTCGCCATGCACTGCCTGTGGCACGGCACAGCAAAGGACAGAAAAGTCATTATAAAAACCATGAAGACCTAC
ATGGTGAAGTTCGCCAGGGGGGAGTTTGGTCACATGGTTCTCTTGGCGATATTCGACTGTGTGGACGACACCAAGCTGGTCAAGCAGGCGGTTCTGTCGGAGCTGCTGTCCGTCCTGCCGGAGGTCCTCGGAAACAAACACGGTAAGAAGGTTCTGCTGTACCTGCTGAGGCCCAGAGAC
CCCACCCACATGCTGCCGGACATCGTTAAGCTGCTGGAGCAAGGAGACGGCAACGCACACAGTAAAAAGGACATGGCGACCCGGCGGCGGGAGCTGCTGGAGGCCGCCTCCCCGGCGCTTTTGGACCATCTCCAACTGAACACTGCTGCCATGGTAACGAACAAGGCGGCCAGCGTCACC
GTCAGAGACATCCTGGCGTCGGCGTGCGGCGACCTGCGGCCCGCCATGACAGCCGTGGCCCAGCTGGCCAATCAGGAGCTGGTGCAGGGAGGAGTCGAGGGCCAGCTCCACCTGGCCGAACACCCAGCAGGACACCTGGTGCTGAAGTGGCTCATAGAGCAGGACGCCATGTTGGCCGAG
AACGGCAGGGAGGAGTGCTTCAGCAGGATCTTGGTGGACACGGTGGGGACGGAGACCATGAAGAGCTGGGTCAAGGTCAACCGGGGAGCCATGGTGCTCTGCAGCCTTCTGAACAGCTGTGACGGATCTGTGGCTGCTGAGGTGAAGGCGGCGCTCACCGCCATCATCCCTGAGCTCCGG
AGAATCAGCGACCATAAAGGAGCCGAAATCCTGCTGCAAAATCTGAACAAG---
