# Supplementary material for: Global expression pattern of genes containing positively selected sites in European anchovy (Engraulis encrasicolus L.) may shed light on teleost reproduction
Source: PLoS One. 2023 Aug 11;18(8):e0289940. doi: 10.1371/journal.pone.0289940 (PMC10420382; doi:10.1371/journal.pone.0289940)
Supplement: S1 File — (ZIP) [file pone.0289940.s008.zip › alignments/anchovy.30689_ANCH.fas]

>ENSONIP00000017038_ONIL
---------------------------------ATGGACATCCTGAAG---TCGCTG------------------------------------------------------GGTCACCCGGAGGAGATATTCAACCTGTTTAAATTTAAGATGGGGGGATGCAGAGCCGTCATGCCAAAG
------------------TTGGAT------------------------------------------------------------------------------------------TATGAGTCCATGACTGAGAGTCTGCGGACCTGCTACCTGTACCTGAACCAAACCAGTCGCAGCTTT
GCAGCTGTGATTCAGGCTCTGGACGGAGAGTTGAGACATGCAGTTTGCATTTTCTACCTGGTTCTGCGTGCACTGGACACAGTGGAGGATGACATGACCATTCCTCTGGACAAGAAGGTTCCCATGCTCAATGACTTCCACACCTTCCTGTACCAGGATGAGTGGTGCTTCACGGAGAGC
CAGGAGAAAGATCGTCAGGTCCTGGAAGACTTCCCAACGATATCGCTGGAATTCAGAAACCTCGCTCAGGAATACAGAGACGTCATCTCGGATATCTGCCACCGTATGGGAGTGGGAATGGCTGAATTCCTGGAGAAGAAAGTGGGATCTATGAAGGAGTGGGACCAGTATTGTCACTAT
GTTGCCGGTCTGGTTGGCATTGGCCTGTCCCGGCTGTTCTCTGCGTCTCAGCTGGAGGACCCTGAAGTTGGGCGGGACACTGAACTTGCGAACTCCATGGGCCTGTTTCTCCAAAAGACTAACATCATCCGAGACTATCTAGAGGACACACAAGAGGGACGTGCCTTCTGGCCACGAGAG
GCTTGGAGCCAGTTTGCAGGCCGTCTTGAGGATTTGGCCCAGCCTGAGAAGCTGGAGTCGGCGCTGTCCTGTCTCAACCTGCTGGTCACTGATGCTCTGCATCACGTCCCGGATGTTATTGCCTATCTGTCCCGGCTGCGCAACCAGAGCGTCTTTAATTTCTGTGCCATTCCACAGGTG
ATGGCAATAGCTACACTGTCAACGTGCTACAACAACCCCATGGTGTTTCAGGGAGTGGTGAAGATCCGAAAGGGGCAGGCAGTCACTCTCATGATGGAAGCCACCAATATGAGTGCTGTGCAGACAATTATTGCTCAGTACAGCCAGGAGATATTACACAAGGTGTCCCTCACCGACCCG
TCTCGGGAAAAGACGCTGCACATCCTGGCTGTAATCCGTGAAAAGTCCGCCCTGTCGCAGTCCAGCCTCCGCTCCAGGACC---CACCACCTGTCGCCTATGTACCTTTCTGCTGCTATGGTGCTCGCTGCCCTCAGCTGGCAGTACCTCAGCACTACAGCGGCACAGGCCCAGGGCACC
AGTGACATGCAGGGACCT
>ENSTNIP00000019467_TNIG
---------------------------------ATGGACATCCTGAAG---TCACTG------------------------------------------------------GGCCACCCGGAGGAGATCATCAACCTCTTCAGGTTCAAGATGGGCGGCTGCAGCGCCGTCATGCCTAAA
------------------CTGGAT------------------------------------------------------------------------------------------TATGAGTCCATGAGCGAGAGCCTGCGGACCTGCTACGCCTACCTTAACCAGACCAGCCGGAGCTTT
GCCGCGGTGATTCAGGCGTTGGACGGGGAGCTGAGACATGCAGTTTGTATTTTCTACCTGGTGCTGCGAGCGCTGGACACGGTGGAGGACGACATGAGCATTCCTCTGGACAAGAAGGTGCCGATGCTGAACGATTTCCACACTTACCTGTATCAGCATGACTGGTGCTTCACAGAGAGC
CAGGAAAAAGACCGGCAAGTTCTGGAGGACTTTCCCACAATATCACTGGAATTCAGAAACCTCGCACAAGTTTACAGAGACGTCATCTCCGAAATATGCCACCGTATGGGAGTAGGAATGGCGGAATTCTTGGAAAAAAATGTGGGATCCATGAAGGAGTGGGACCTGTATTGCCACTAT
GTGGCAGGGCTGGTGGGGGTCGGTCTGTCTAAGCTCTTCTCCGCCTCCAAGCTGGAGGACCCAGAGGTGGGGCAGGACACCGAGCTGGCCAACTCCATGGGTCTGTTCCTCCAGAAGACCAACATCATCCGAGACTACCTGGAGGACACGCAGGAGGGACGTGCCTTCTGGCCTCAGGAG
GCCTGGAGTCAGTTTGCTGGTCGTCTGGAGGACTTTGCCCAGCCCGAGAAGCTCGATTCGGCTCTCTCCTGTCTCAACCTGCTAGTCACTGACGCATTGCGGCATGTCCCGGATGTTATTGCCTACCTGTCTCGCCTACGCAACCAGAGCGTCTTCAACTTCTGTGCTATTCCACAGGTG
ATGGCGATAGCTACACTCTCCACGTGCTACAACAACCCCCTGGTGTTCCAGGGAGTCGTGAAGATCAGAAAGGGACAGGCCGTCACGCTCATGATGGACGCCACCAACATGGGAGCCGTGCAGTCCATTATTGCTCAGTACAGCCAGGAGATATTCCAGAAGGTCTCCCTGACAGACCCG
TCTCGGGACAAAACCCTGCACATCCTGGCGATAATCCAGGAGAAGACCACGCTGTCGCAGTCCAGCCTGCCCTCCAGGACC---CACCACCTGTCACCCGTGTACCTGTCGGCTGCCATGCTGCTCGCCGCCCTCAGCTGGCAGTACCTGAGCACCACGGCAGCGCAGGCTCAGGGCACC
GGCGACATGCAGGGA---
>anchovy.30689_ANCH
ATGGCCGGAGCTTGTTGCAAGTGTTCAGCCTCACTGTCCGTGTTGAAGCGGTCTCTGTCCTCCGTCACGTCCAGGGGCCCTGGCCACGCATCGCGGCCGATGCATGTGTGGGGGAGGCCGGGGGAG------------------------------------AGAGGCGCTCAGAGTCGG
GGGGAGAGGTGCGCGCCTCTAGACGCCTGGATGTTCGCGTCGGCGCGTCCTTTTGCTATCTGCAGAGCGCCTTTTCACCCGCGTCACCCCTCCGTATCCCTCTGCTTGCATTGCCAGGACAACATGAGCGAGAGCCTCCAGAGCTGCTACCGACACCTCAACCAGACCAGCCGGAGCTTC
GCAGCGGTCATCCAGGCACTGGACGGGGATCTCAGGCATGCGGTGTGTATCTTCTACTTGGTGTTGCGAGCGCTGGACACGGTGGAGGATGACATGACCATCGCCATGGAAACCAAGCTGCCCCTCCTCACACAGTTCCACACACGCCTGTACCAGGCGGACTGGAGCTACACACACAGC
CAGGAGAAGGACCGACAAGTACTGGAGGACTTCCCCACGATCTCCAAAGAGTTCCGTAATCTAGGTAACGAGTACCAGGAAGTGATTGTTGACGTGTGTCGGAGGATGGGCGGCGGCATGGCAGAATTCCTAGAGAAGAAAGTCACCAGCATGCAGGAGTGGGACAAGTACTGTCACTAT
GTAGCAGGTCTGGTGGGCATCGGCCTATCTCGTCTTTTCTCCGCCTCCAAGCTGGAGAATTCCGAAGTGGGCGGAGACTCTGAGCTGGCCAACTCCATGGGACTCTTCCTGCAGAAGACCAACATCATCAGAGATTATCTGGAGGACCAGAGAGATGGCAGAGCCTTCTGGCCACAAGAG
GCCTGGAGTAAGTTTGCGTGTCGCCTGGAGGACTTTGCGTCGCCGGAGCATTTAAGCTCGGCCCTCTCCTGTCTGAACTTCCTGGTTACGGACGCTCTACGCCACCTGCCTGATGTCATCACGTACCTCTCACGACTGACCAATCAGAGCGTCTTCAACTTCTGTGCCATACCACAGGTG
ATGGCGATAGCAACGTTATCCGCGTGCTACAACAACCCCATGGTGTTCAGCGGCGTAGTGAAGATCCGGAAGGGCCAAGCCGTCACACTGATGATGCAGGCAACAAACATGGTCGCCGTTAAAAACATCATCGCACAATACAGCCAAGAGATCCTACAGAAGGTGTGTGTGTCCGACCCG
TCTCGCGAGCGCACACTGCACATGCTCAGTGTGATCCAGGAGCGCTCGTTG---ATCCAGGACGAACAGACCTCTCACGCGCACACACAC---------------------------------------------------------------------------------GCGCACACA
---CAGACACACACACAC
>ENSTRUP00000030934_TRUB
---------------------------------ATGGACATCCTAAAG---TCACTG------------------------------------------------------GGACACCCGGAGGAGATCTTCAACCTGGTTAAATTTAAAATGGGGGGCTGCAGCGCCGTCATGCCTAAA
------------------TTGGAT------------------------------------------------------------------------------------------TATGAGTCCATGAGCGAGAGCCTGCGGACCTGCTACGTGTACCTAAACCAGACGAGCCGGAGTTTT
GCAGCGGTGATCCAGGCGCTGGACGGGGAGCTGAGACACGCAGTTTGTATTTTCTACCTGGTGCTGCGAGCACTGGACACGGTGGAGGACGACATGAGCATCCCTCTGAACAAGAAGGTCCCGATGCTGAACGATTTCCACACGTACCTGTACCAGCACGACTGGTGCTTCACAAAGAGC
CAGGAGAAGGACCGGCAAGTTCTGGAGGACTTTCCCACGATATCACTGGAATTCAGAAACCTCGCTCAAGATTACAGAGACGTCATCTCTGAAATATGCCACCGTATGGGAGTAGGAATGGCGGAATTCCTGGAAAAGAAAGTGGGATCCATGAAGGAGTGGGACCTGTATTGTCACTAC
GTGGCAGGGCTGGTCGGGGTCGGGCTGTCTAAGCTGTTCTCCGCGTCTAAGCTGGAGGACCCAGAGGTGGGGCAGGACACCGAGCTGGCCAACTCTATGGGCCTCTTCCTCCAGAAGACCAACATCATCCGAGACTACCTGGAGGACACGCAGGAGGGACGTGCCTTCTGGCCTCAGGAG
GCCTGGAGTCAGTTTGCCGGTCGTCTGGAGGACTTTGCCCAGCCGCAGAAGCTGGACTCGGCGCTCTCCTGTCTCAACCTGCTCGTCACTGACGCGCTGCGGCACGTCCCGGATGTTATTGCCTACCTGTCGCGCCTGCGCAACCAGAGCGTCTTCAACTTCTGTGCTATTCCACAGGTG
ATGGCGATAGCGACACTGTCGTCGTGCTACAACAACCCCATGGTGTTCCAGGGAGTCGTGAAAATCCGAAAGGGACAGGCTGTCACGCTCATGATGGACGCCACCAACATGGGAGCCGTGCAGACCATCATTGCTCAGTACAGTCAGGAGATATTCCAAAAGGTCTCCCTGACTGACCCG
TCCCGGGACAAAACCCTCCACATCCTGACTGTCATCCAGGAGAAGTCCACGTTGTCGCAGTCCAGCCTGCCCTCCAGGACC---CACCACCTGTCCCCCATGTACCTGTCTGCCGCCATGCTGCTCGCCGCCCTCAGTTGGCAGTACCTGAACACCACCGCAGCGCAGGCTCAAGGCGCC
GGGGACATGCAGGGA---
>ENSDARP00000141194_DRER
---------------------------------ATGGACATCGTCAAG---TCTCTC------------------------------------------------------GGACACCCGGAGGAGATTATAAACCTCTTCAGATACAAACTGGGAGGATGTCGAGCTGTCATGCCCAAA
------------------CTGGAT------------------------------------------------------------------------------------------TATGACTCCATGAGCGACACCCTGAGGACCTGCTACGCCTATCTGAACCAGACGAGCCGGAGTTTC
GCGGCGGTGATCCAGGCCCTGGATGGGGAGCTGCGGCATGCGGTGTGTATCTTCTACCTGGTTCTGCGAGCGCTGGATACGGTGGAGGATGATATGAGCATCCCGCTGGAGCAGAAGCTGCCGCTGCTGCAGGACTTCCACACGTTCCTCTACCAGCCCGAGTGGAGCTTCAGCCAGAGC
AGAGAGAAGGACCGGCGCGTGCTGGAGGATTTCCCCACCATTTCGGTGGAGTTCAGGAATTTGGGTCAGGAGTATCGGGAGGTGATTTCAGACATTTGCCACCGGATGGGTGTAGGAATGGCTGAATTCCTGGAGAAGAAGGTTTCTTCCATGAAAGAGTGGGACAAGTACTGTCATTAT
GTGGCGGGGCTGGTGGGCATCGGGCTCTCCCGGCTGTTCTCCGCATCCCAGCTGGAGGAGCCGGAGGTGGGCCGGGACACAGAGCTGGCCAACTCTATGGGTCTGTTCCTGCAGAAGACCAACATCATCAGAGATTATCTGGAGGACCAGCAGCAGGGGAGAGCGTTCTGGCCAGAGGAG
GCGTGGAGTCAGTATGCGTCAGGTCTGGAGGATCTGGCTCAGCCTCAGCACCTCAGCTCTGCTCTCTCCTGTCTGAATCTGCTGGTCACGGATGCGCTCAGACACGTGCCGGACGTCATGCTGTATCTGTCCCGACTGCGCAACCAGAGCGTCTTCAACTTCTGCGCAATTCCACAGGTG
ATGGCGATCGCGACTCTTTCTGCCTGCTACAACAATCCTCAGGTGTTTCAGGGTGTGGTGAAGATCCGGAAGGGCCAGGCGGTGACGCTCATGATGCAGGCCACAAACATGAGCGCCGTTTACAGCATTATAACACAGTACAGCCACGAGATCCTGCAGAAAGTTTCCATCTCAGACCCG
TCGCGGGAGAAGACGCTGCAGATCCTGAGTGTGATCCGAGAGAAGAGTGTG---CACGAGGGGTGTGTGTCATCCCGCGCACACCACCACATCTCTCCTGTGTGCGTGTCTGCGGCCATGATCCTGGCGGCACTCAGCTGGCAATACCTGAACACCACCGCCGGACCAGCAGGGGGCGCC
---GACATGCAGGGACAC
>ENSGACP00000013568_GACU
---------------------------------ATGGACATCCTGAAG---TCACTG------------------------------------------------------GCCCACCCGGAAGAGATATTCAACCTGTTCAAATTTAAAATGGGCGGGTGCAGAACCATCATGCCAAAG
------------------TTGAAT------------------------------------------------------------------------------------------TATGAGTCCATGAGCGAGAGTCTGCGGACCTGCTACCTGTACCTGAACCAGACCAGCAGGAGCTTC
GCAGCTGTGATCCAGGCGCTGGACGGGGAGCTGAGACATGCCGTGTGCATCTTCTACCTGGTGCTGCGAGCGCTGGACACGGTGGAGGACGACATGACGATCCCACTGGACAAGAAGGTGCCCATGCTGAATGACTTCCACACCTACCTGTACCAGGACGCGTGGTGCTTCACCGAGAGC
CAGGAGAAAGACCGGCAGGTCCTGGCCGATTTCCCCACGATATCACTGGAATTCAGAAACCTCGCTCAGGAGTACAGAGACGTCATCTCAGATATCTGCCACCGTATGGGGGAAGGGATGGCCGAGTTCCTGGAGAAGAAAGTGGGATCCATGAAGGAGTGGGACTTGTATTGCCATTAC
GTGGCGGGGCTGGTGGGCATCGGCCTGTCTCGGCTCTTCTCTGCGTCCCAGCTGGAGGACCCCGAGGTGGGCCGCGACACCGAGCTGGCCAACTCCATGGGCCTGTTCCTCCAGAAGACCAACATCATCCGGGACTATCTGGAGGACACGCAAGTGGGACGTGCCTTTTGGCCACAAGAG
GCCTGGAGTCAGTTCGCGGGCCGTCTGGAGGACTTTGCCCATCCGGAGAAGCTGGAGTCGGCTCGCTCCTGTCTCAACCTGCTGGTCACCGACGCTCTGAGGCACGTTCCGGACGTCATCGCCTACCTGTCCCGCCTGCGCAACCAGAGCGTCTTCAATTTCTGTGCCATTCCGCAGGTG
ATGGCGATAGCTACTCTGTCGTCATGCTACAACAACCCCATGGTGTTCAAGGGAGTGGTGAAGATCAGGAAGGGACAGGCCGTCACACTCATGATGGAAGCCACCAACATGAGCGCCGTGCAGACCATCATCTCCCAGTACAGCCAGCAGATCTTACAGAAGGTCTCCCAGGCGGACCCG
ACGCGGGACAGAACCCTGCACATCCTGGCTGTGATCAAGGAGAAGTCGGCCCTGCCCGAGTCCAGCCTGCCCGCCAGGACC---CACCACATGTCGCCCATGTACCTGTCTGCCGCCATGCTGCTCGCCGCTCTCAGCTGGCAGTACCTCAGCACCACCGCGGCACAGGCTCAGGGCACG
GGAGACATG---------
>ENSXMAP00000003797_XMAC
---------------------------------ATGGACATCCTGAAA---TCGCTG------------------------------------------------------GGACATCCGGAGGAGATATTTAACCTGTTTAAGTTTAAGATGGGAGGATGCAGAGCTGTCATGCCAAAA
------------------CTGGAT------------------------------------------------------------------------------------------TATGAGTCTATGAGCGACAGCCTGCGGACCTGCTACGTATATCTGAATCAGACCAGCAGGAGCTTT
GCGGCCGTGATTCAGGCACTGGACGGAGAGCTGAGACATGCGGTTTGCATCTTTTACCTGGTGCTTCGTGCACTGGACACAGTTGAGGACGACATGACCATCTCTTTGGAAAAGAAGGTGCCAATGCTTAACAATTTCCACACGTACCTGTACCAGGAGGAGTGGTGCTTCACTGAGAGC
CATGAGAAGGACCGTCAAGTTCTGGAGGATTTCCCTACGATATCACTGGAATTTAGAAACCTTGCTCAGGAATACAGAGACGTCATCTCTGATATCTGCCACCGGATGGGAGTCGGGATGGCTGAATTTCTGGAAAAGAAGGTGGGATCCGTGAAAGAGTGGGACCTGTACTGCCACTAC
GTTGCCGGTCTTGTCGGCATCGGTCTGTCGCGGCTCTTCTCTGCCTCCCAGCTGGAGGATCCAGAAGTGGGACAGGACACCGAGCTGGCAAACTCAATGGGGCTGTTCCTGCAGAAAACAAACATCATCCGAGACTATCTGGAAGATACTCAGGAGGGACGGGCCTTCTGGCCAAAAGAG
GCGTGGAGCCAGTTTGCGAGTCGTCTGGAGGATCTGGCCCAGCCCGAGAAGCTGGAGTCGGCTCTGTCCTGCCTCAACCTGCTGGTCACCGACGCTCTGCGTCACGTCCCCGACGTCATCGCCTACCTGTCTCGGCTGCGCAACCAAAGCGTCTTCAATTTCTGCGCCATTCCACAAGTG
ATGGCAATAGCTACCCTCTCAACGTGCTACAACAACCCGATGGTGTTTCAGGGTGTGGTGAAGATCAGAAAGGGACAGGCTGTCACCCTCATGATGGAAGCCACCAACATGAGAGCTGTGCAGACCATCATTGCCCAGTACAGCCAAGAGATTTTACAGAAGGTCTCCCTCACCGATCCG
ACGCGGGACAAGACGCTGCACATCCTGGCTGTGATCCAGGAGAAGTCGGCCCTTCCTCAACCCGACCTCAGCTGCAGGAAC---CACCACCTGTCTCCTATGTACCTGTCGGCTGCCATGCTGGTGGCCGCGCTGAGCTGGCAGTATCTCAGTACGACAGCTGCCCAGGCGCAGGGCACA
GGGGACATGCAG------
