# Supplementary material for: Global expression pattern of genes containing positively selected sites in European anchovy (Engraulis encrasicolus L.) may shed light on teleost reproduction
Source: PLoS One. 2023 Aug 11;18(8):e0289940. doi: 10.1371/journal.pone.0289940 (PMC10420382; doi:10.1371/journal.pone.0289940)
Supplement: S1 File — (ZIP) [file pone.0289940.s008.zip › alignments/anchovy.30871_ANCH.fas]

>ENSONIP00000002074_ONIL
ATGGGGAAGAAACTTAAGGTCGGAAAGACCCGGAAAGATAAATTCTACCACCTGGCCAAAGAAACAGGTTATCGCTCTCGTTCCTCCTTCAAATTGATCCAGCTTAACCGTAAGTTCCAGTTTCTGCAGAAAGCCCGAGCTCTGGTGGATCTGTGCGCTGCACCTGGAGGGTGGTTGCAG
GTAGCGTCTAAGTTTATGCCTGTTTCAAGTCTGATTATCGGTGTTGACTTGGTCCCCATTAAACCCATCCCCAACGTGGTGACACTTCAAGAAGACATCACCACTGAGAAATGCAGACAGGCTCTCAGAAAGGAGCTTCAGACTTGGAAAGTGGATGTTGTGTTAAACGATGGAGCCCCA
AATGTGGGAGCTAACTGGCAGCACGATGCCTTTTCCCAAGCTCACCTGACTCTCATGGCTCTGAAGTTGGCCTGTGAGTTTCTTACCAAAGGAGGCACCTTTGTCACCAAGGTGTTTCGTTCCAAAGACTACCAGCCTCTGCTCTGGATCTTCCAGCAGTTCTTCAAGAAGGTGCAGGCC
ACCAAACCGCAGGCATCCAGGAATGAGTCTGCTGAGATCTTTGTCATCTGTCAGGGTTTTGTTGCCCCGGACAAAATCGACAGCAAGTTCTTTGACCCCAAGTATGCATTCAAAGAGGTGGAGGTGCAGGCCAAAACTGTGAAGGAGCTGATCCCTGTAAAGAAGCCAAAGGCGGAGGGA
TATACAGATGGAGATCTGACGCTCTACCACAGTTTCACGGTGACCGATTTTCTGAAAGCTGAGAACCCAGTCGACTTTCTGGGAAAAGCCAGTGAGATCACCTTCAACAATCCTGATCTGGAGTTTCACTCAGCAACCAGCAATGAAATAAAGGAGTGTTGTCGTGACATCAAAGTCCTG
GGCCGCAAAGAACTCCGCCTGCTGCTGAACTGGAGGTCCAAGCTGAGGAGATACCTAGCTAAGAAACTGAAAGATGAGGCTAAGCAGCTCGACCAGGAGATC---AGCTTA------------------------------------------------------------AGCTCGGAT
GAAGAAAGGAGCGATTCAGAGGAAGAAGCAGGAAAGAAGGAGGATGAAGAGGAGGAGGGTGAGGACAAC---------------------GAGGAGGAAGAAATGGTGAAAAAGCTGACAGAGCTGAAAGCTGAGGAGGTGGCTGAGCTCAAACGGAAGAAGAGGAAACTGCTGAAGGAG
CAGCGGAAGCAGAGAGAGAGAGTGGAGCTGAAGATGGATCTACCGGGTGTGTCCATCGCCTCCACTGAGGACTCGTCCTTGTTCTCTCTCGTCTCCATCAAGAAGAAAAAGGTGCTTGCTGACATATCAAAGGGGGACATGCAGACAGCGGACACTCTGGTA------GATGAA------
------GACGATGATTTTCACCTCTCCGATGAAGATGGCGATGATGCAGATAAAATGTCACTGGCATCTGATTTGGATGACGAGGATCTGGAAGAGGTGGAACGGCGACAAAAGGAGCTGGAAAAGAAAGCACCA---AAAAAGAAA---GTAAAGTTTACCAACCAAGAGGAGGAGGAG
GAGGATGAAGAGCAGGATGGTGGCTTGGTGGTGGAGCTAGAGGGAAAAGATGAGAAGATGGAGCGACAGGCCGACCTGTGGTTCAGCAAGGGCATCTTCTCT------GAGATCGGCCTCGAAGGAGATGCAGAGAGCGAGCTCAAACAGACAGAGTGGCTCCGGACTAAACAGTCAGGA
---------------------------AAA---------------------GGCAAAAAGAGGAAAGCTGAGGAAGACATA------GAG---------GAGGAGGAGGAGGAGCAGCAAGAAGCTGCTCTGCCAGAGGAGGAAAAGGCGGGACCGTCACTGGAAGCTGGAGAGGAGAGT
GACAGTGACTCGGATGACAGCAGCGATGATGAAACGGAGATTACCAGAATGAAGCAGGCCCGGGGGGCTGGTGGAGTATCAGTAGAGGTCGAAGATGACAACGACTTCCAGGTTGTTCCTGTCGAAAGTACCAGTAAGAAAGCTAGAATCCTGAGTCCAGAAGGCCTGGCACTCGGCGCT
CAGATCGCTACATCTAAGAAGAGGGCAAGGGACCTGGTGGACAGCTCCTTCCACAGGTTCGCCACCTCCGACGAGCCGTGGGAAGTACCGGAGTGGTTCCTCGATGATGAACGGAAACACCGGAAGAGGCCGGTGCCGGTCACCAAGGAGATGGTGGAGGAATACAAACAAAAATGGAAG
GAGATCAATGCTCGGCCAATCAAACGAGTTGCTGAGGCCAAGGCCAGGAAGAAGAGAAGGACGTTGAAAAAAATGGAGCAGGCCAAGAAGAAAGCAGAAGCGGTTGTCAACACAGTGGACATCTCTGAGAGGGAGAAGATGGCTCAGCTGAAGAGTATATACAAGAAAGCCGGCTTGGGG
AAAGAAAAGAGAGAAGTAACATACGTTGTGAGCAAAAAGGGCGCTGGGAAGAAGGTGAGACGGCCTCCTGGTGTCAAAGGAGTCTTCAAGGTGGTGGACGGGCGCATGAAGAAAGATTTGCGGGGAATGCAGAGAAAGGAACAACAC------GCTAAAGGAGGCAAAGGAAAGCGCGGA
AAGGGACGACAGGCTAAGGGTGGCAAA------------------------------------------------------------------------------GGAGGGGTGAAGAGTGGCAAAGGGCGAAAA
>ENSTNIP00000018621_TNIG
ATGGGAAAGAAACTTAAAGTTGGAAAGACCAGAAGAGACAAATTTTATCATTTGGCCAAAGAAACTGGGTATCGCTCACGTTCCTCCTTCAAGCTGATTCAGCTCAACCGTAAATTTCAGTTTCTCCAGAAAGCCAGAGCTCTGGTCGACCTGTGTGCTGCGCCCGGTGGATGGTTGCAA
GTAGCATCCAAGTTCATGCCTGTGTCGAGTCTCATAATTGGTGTCGACCTGGTGCCCATCAAGCCCATCCCAAATGTGGTCACGCTGCAAGAAGACATCACTACAGAGAAATGCCGACAGGCACTGCGAAAAGAACTTCAGACGTGGAAGGTCGATGTTGTGTTAAATGACGGTGCACCC
AATGTAGGAGCCAACTGGCAACATGACGCCTTTTCACAAGCTCATCTGACCCTCATGGCCCTCAAGTTGGCCTGTGAGTTCCTGACCAAAGGTGGAACGTTTGTCACCAAGGTGTTCCGCTCCAAAGACTATCAGCCACTTATCTGGATCTTTCAGCAGTTTTTCAACAAAGTGCAGTCC
ACCAAGCCACAGGCGTCTAGAAATGAGTCTGCAGAGATCTTTGTCGTCTGTCAGGGTTTTCTCGCTCCAGACAAAATAGACAGTAAGTTCTTTGACCCTAAACATGCTTTCAAGGAGGTGGACGTGCAGGCCAAAACAGTGAGAGAGCTGATCCCCGTCAAGAAGCCAAAGGCGGAGGGA
TACACCGATGGCGATCTGACACTCTTTCACAGTTTCCCTGTCACAGCTTTTCTGAAAGCAGAAAACCCCGTGGATTTCTTGGCCAAAGCCAGCGAGATCATCTTGGACAACAAAGACCTGGAGTCTCATGCATCAACCACCAATGAAATAAAAGAGTGCTGCCGTGACATCAGAGTTTTA
GGACGCAAAGAACTCCGGCTGCTGCTGAGCTGGAGGTCAAAGCTGAGAAGATATCTGTCCAAAAAGTTAAAGATGGAGGCTAAAGGTCTTCAAGATGAAATC---AATTTGTTTTACTCCACGCTGTTCCTATTTATTTTGACAAAGACGGTTTTAAAAAGTGCTCCCCTTTCTTTA---
------------------------------------------------------------------------------------------------------GTGGAAAGGAAACTGGCAGAACTGAAAGCTACGGAGGTGGCTGAGCTCAAACGAAAGAAGAAGAAGCTGCTGAAGGAG
CGAAGGAAGCAGAGAGAGAGGGTGGCGCTAAAGATGGATCTGCCGGGCGTCTCCATCGCAGATGGTGGAGACTCGTCCATGTTCTCCCTCAGCACCATCAATAAGCAAAAGGTGGTGGCTGATATCTCCAAGGGCGACATGCAGGCAGCCGACAATCTTGTA------GATGAA------
------GAAGATGACCTGCACATCTCCGAGGAAGAGGACGATGAGGCAGATAAAATGTCTCTGGCGTCTGATTTGGATGAAGAGGACCTGGAGGAGGTGCAGCGGAGGGAGAAAGAGCTGGAGAAGAAAACCCTA---AAAAAGAAA---GTCCATTTCACTGAGGAGAAGGATAAAGAG
GAGGACGAAGAGCCAGAAAGTGGCTTGTTGGTAGAACTTGAGGGAAAAGATGAGAAACGGGAACGAGAAACAAACCTTTGGTTCAGCAAGGGTATTTTCTGT------GAGATCGACCTGGAAAACGACGCCGAGAACGAGCTCCAGCAGTCAGAGTGGCTACAAAACAGCCAGAAAGGT
---------------------------AGAGGCACCTTTTTAACAGTAAAAGGCAAAAAAAGAAAAGCAGAAATTGTG---------------------GAGAAAAAAGTG---------GAGGCTGCTCCAGCAGAGGAGGAACAGGCAGAAACCTCACAGAAAGCTGCAGACGACAGC
GACAGCGACTCAGACGACAGCAGCGACGATGAG------------AAAATGAAGCTGGCCGGAGGGGCTAACGGGATATCAGGAGAGGCTGGTGATGATGAGGACTTTAAGGTGGTTCCTGTGGAAAGCATCAGTAAGAAAATGCGGATCCTGGACGCGGAGGGTCTGGCCCTGGGCTCT
CAGATCGCTACGTCAAAGAAGAGAGCCAGAGACCTGATGGACGGCTCCTTCCACAGGTTTTCCAGCTCGGAGCAGCCGTGGGAGGTACCCGAGTGGTTCCTGCAAGACGAGCAGAAACACAGGAAGAAGCCGGTGCCCGTCACCCGCGAGATGGTGGAGGAGTACAAAGAAAAGTGGAAA
GAGATCAACGCGCGGCCCATCAAACGAGTCGCTGAGGCCAAAGCCAGGAAGAAGCGGAGGATGCTGAAAAAGATGGAGCAGGCAAAGAAGAAAGCCGAAGCGGTCGTCAACACTGTGGACATCTCGGAGAGGGAAAAGATGGCTCAGCTGAAAAGCATCTACAAGAAAGCAGGCGTAGGG
AAGGAGAAGAGAGAAGTAACATACGTTGTGACCAAAAAAGGTGCAGGCCGAAAGGTGAGGCGGCCCCCTGGTGTCAAGGGCGCCTTCAAGGTGGTGGACAGTCGTCTGAAAAAAGACATGCGAGGAATAAAGAGGAAAGAACAGCGC------GCTAAAGGCGGCAAAGGA---------
---------------------------------------------------------------------------------------------------------------------------------------
>anchovy.30871_ANCH
ATGGGTAAAAAACTTAAGGTCGGAAAGACCAGAAAAGACAAATTTTACCATTTGGCTAAGGAGACAGGGTACAGATCTCGTTCGTCTTTCAAGCTTATTCAACTGAACCGTAAATTTCAGTTTCTACAGAAAGCCAGGGCTCTGGTGGATCTTTGCGCGGCGCCTGGAGGATGGTTGCAG
GTGGCGTCCAAGTTCATGCCTGTATCCAGTCTCATTATTGGTGTGGATCTGGTGCCAATTAGGCCTATCCCAAATGTGGTGGCCCTACAGGAGGACATCACAACAGAAAAGTGCAGACAGGCTCTGCGGAAAGAGCTGAAGACCTGGAAAGTGGATGTGGTCCTCAATGACGGAGCCCCC
AACGTGGGCGCTAACTGGCAGCATGATGCCTTCTCTCAGGCCAACCTCACTCTCATGGCACTGAAGCTGGCCTGCGAGTTCCTGAACAAAGGGGGTACGTTCGTCACCAAGGTGTTCCGCTCCAAAGACTACCAGCCCCTGCTCTGGATCTTCCAGCAGTTCTTCAAGAAGGTCACAGCC
ACCAAGCCCCAGGCCTCCCGTAACGAGTCCGCTGAGATCTTCGTCATCTGCAATGGTTTTCTGGCTCCTGATAAAATCGATAACAAGTTCTTTGACCCCAAACACGCATTCAAAGAGGTGGAGGTGCACGTGAAAACAGTCAAAGAGTTGGTCACCCAGAAGAAACCAAAGGCTGAGGGC
TACGATGATGGAGATCTCACTCTCTATCACACCTTCTCCGTCAGTGAGTTCCTACGGGTAGAGAACCCGGTGGACTTCCTCAGCAAAGCCAGCGAGATCACATTTGACAACGCTGAGCTGGAGTCCCACACTGCCACTTCTGAGGAAATCAAGGAGTGTTGTCGGGACATTAAAGTCCTT
GGACGCAAAGAGCTCCGGTTGCTGCTTTCCTGGAGGGCCAAGCTGAGGAGGTTTTTGTCCAAGAAGCTGAAGGAGGGCGCCAAGCAGACTGGCCAGGAGATC---AGTCTG------------------------------------------------------------GGCTCAGAT
GAGGAG---AGTGGCTCCGATGGGGAGGAGGATGAGGGCCCAAAGGCAGAGTCTGCTGCTGCAGGTGGTGATGATGAAGATAAGGATGATGAAGAGGATGAGATGGATAAGAAGCTGGCCTCGCTGAAAGCAGAGGAGATTGCGGAGCTCAAACGTAAGAAGAAGAAGATCCTGAAGGAG
AGGCGTAAGCAGAGGGAGAGGGTTGAGCTGAAGATGGATCTACCAGGCGTCTCCATCGCAGACGAGAAGGACTCTTCCATGTTCTCCCTCAGCACCATCAAGAAGGCCAAGGCCTTGTGTGCGGTGAGTGGAGGGGACATGAAGGTTGCCGACGCGCTCCTG------AATGAGGGCGAG
GAGGCGGAGGATGACGTGTACCTGTCTGACGACGACGGC------GTGGATAAGATCTCGCTGGCCTCCGACCTGGACTCAGACGACATGGAGGAAGTGGAGCAGCTGGAGAAGGAGCTGGACCAGAAGAAGCCC---AAGAAAAAG---GTGTCCTTCAATGCCCCTGAGGATGATGAG
GAGGAGGAAGGCAAGGGCAACGAGCTGCTGGTGGACCTGGAGGACCAGGATGAGAAGAGGGAGCGCGAGACCAGCATGTGGTTCAGCAAGGGGATCTTCTCTGAGCTGGAGATGGACCAGGAAACCGATGCCGTCAACGAGATCAGGCAAACGCAGAAACTGCAGGAGAAACAGGCCACA
---------------------------GGT------------------AAAGGCCGTAAGAGGAAAGCTGAGGAGGAGCTCTCAGCAGAA---------CAGGAGGAGGAGGAGGAGGAAACGGCGGGACCTTCACAGGAGATGGAGCAGGAA------CAGGAACAGGACGAGGAGAGC
GACAGCGACTCTGACGACACCACCGACGATGAAAATGACATTGCTCAGATGAAGAGGTCGGCGGGGTCGCGTGGTGACCAGGGAGACGGTGGGGATGAGGATGACTTCCAGGTGGTGCCGGTGGAGAGCACTAGTAAGAAGGCGCGCATCCTGACTCCAGAGGGGCTGGCCCTAGGAACG
GAGATCGCCACCTCCAAGAAGAAAACCAGGGATCTGGTCGACGGATCCTTCCACAGGTTTGCGAGCTCGGATGAGAAGTGGACCGTGCCAGCGTGGTTCGCGGACGACGAGAAGAAGCATCGGCGGAAGCCCATCCCCCTCTCCAAGGAGATGGTGGAGGAGTACAAGCAGCGCTGGAGG
GAGATCAACTCCAGACCCATCAAGAAGGTCGCAGAGGCCAAGGGCCGCAAGAAGAGACGGATGCTGAAAAAGATGGAACAGGCCAAGAAGAAGGCTGAGGCGGTGGTGAACACCGTGGACATCTCAGAAAGGGAGAAGATGGCCCAGCTCAGAACCATCTACAAGAAGGCGGGCGTGGGC
AAGGAGAAGCGCGAGGTGACCTACGTGGTGGCCAAGAAGGGCGCGGGCCGCAAGGTGCCCCGGCCGTCGGGCGTCAAGGGCCTCTTCAAAGTGGTGGACTCCCGCATGAAGAAGGACATGCGCGGCCAGCAGAGGGCGGAGCAGCGCGGG---GCCAGGGGGGCCAAGGGAGGACGAGGA
GGGGGTAGGGGAGGTGGCGGCGGAGGGAGAGGAGGCTTTAAGGGCAGGGGAGGTGGAGGTAGAGGTGGAGGCGGTGGTGGCAGAGGGATGGGCCAGAGGGCTGGAGGTGGTGGCAGAGGAGGCGGGGGCAGAGGA
>ENSTRUP00000044984_TRUB
ATGGGGAAGAAACTTAAAGTTGGAAAGACCAGAAGAGACAAATTCTATCATTTAGCCAAGGAAACTGGGTATCGCTCTCGTTCCTCCTTCAAGCTGATTCAGCTCAACCGTAAATTTCAGTTTTTGCAGAAAGCCAGAGCTCTGGTCGACCTGTGTGCTGCTCCCGGTGGATGGTTGCAA
GTTGCATCCAAATTTATGCCCGTATCAAGTCTCATAATTGGTGTTGACTTGGTTCCCATCAAGCCCATCCCGAACGTGGTCGCCCTTCAAGAAGACATCACTACAGAGAAATGCAGACAGGCACTACGAAAAGAACTTCAGACCTGGAAGGTCGATGTTGTGTTAAATGACGGCGCTCCC
AATGTTGGAGCCAACTGGCAACATGATGCCTTCTCACAAGCGCATTTGACCCTCATGGCCCTCAAGTTGGCCTGTGAGTTCCTGACGAAAGGTGGCACGTTTGTCACCAAGGTGTTCCGCTCTAAAGACTATCAGCCACTTCTCTGGATCTTTCAGCAGTTCTTCAACAAAGTGCAATCG
ACCAAGCCACAGGCATCTAGAAATGAGTCTGCAGAGATCTTCGTCGTCTGTCAGGGTTTCCTCGCTCCAGACAAAATAGACAGTAAGTTCTTTGATCCCAAACATGCTTTCAAGGAAGTGGAGGTGCAAGCCAAAACAGTGAGAGAGCTGATCCCTGTCAAGAAACCAAAGGCGGAGGGA
TACACAGATGGGGATCTGACACTCTTCCACAGTTTTCCGATCACAGCTTTTCTGAAAGCTGAAAACCCCGTGGATTTCTTGGCCAAAGCCAGTGAGATCATCTTTGACAACAAAGATCTGGAATCTCATGCGGCAACTACCAATGAAATAAAAGAGTGCTGTCGCGATATTAGAGTTTTA
GGCCGCAAAGAACTCCGCCAGCTGCTGAGCTGGAGGTCAAAGCTTAGAAGATATCTGTCCAAAAAGTTGAAGATGGAGGCCAAAAGTCTGCAGGATGAAATC---AATTTA------------------------------------------------------------AGTTCTGAT
GAAGAA------------------------------------AAAGAACCAGACGAGAACAAAGAAGGTAGGGAAGAGGATGATGATGATGATGAGGAAGAAATGGAACGGAAACTGGCACAACTGAAAGCGGAGGAGGTGGCTGAGCTGAAACGAAAGAAGAAGAAAGTGCTGAAGGAG
CGAAGGAAGCAGAGAGAGAGGGTGGCGCTAAAGATGGATCTGCCCGGTGTTTCCATCGCAGATGGTGGAGACTCGTCCATGTTCTCGCTCAGCACCATCAATAAACAAAAGCTGGTGGCCGATATCTCCAAGGGCGACATGCAGGCGGCCGACAATCTTGTA------GATGAA------
------GAAGATGACATGCATATCTCTGAGGAAGAGGACGAAGAGGCGGATAAAATGTCTCTGGCCTCCGATTTGGATGAAGAGGACCTGCAGGAGGTGCTGCAGAGAGAGAAAGAGCTTGAGAAGGAAACCTCA---AAAAAAAAGAAAGTACAATTCACTGAGGAGGAGGGTAAAGAG
GAAGATGAAGAGCCAGAAAGCGGCTTGTTGGTAGAACTTGAGGGGAAAGATGAGAAAAAACAGCGAGAAACCAACCTTTGGTTCAGCAAGGGTATTTTCTCT------GAGATTGACCTGGAAAAAGACGCCGAGAACGAGCTTCAGCAGTCAGAGTGGCTACAGAACAACCAGAGAGGT
ACAGGAAGCCGCCCTGTGCCTGCATCCCGG------------------AAGGGCAAAAAAAGGAAAGCAGAAAAGGTGGTG------GAG---------GAAGAGGAGGAG---------AAGGCAGCCCCAGCAGAGGAAGGACATGCAGAAGCTTCACAGGAAGCTGCCGACGCCAGT
GACAGCGACTCAGATGACAGCAGCGACGATGAG------------AAAATGAAACAGGCCAAAGGGACTAATGGGATGCCAGGAGAGGCTGGTGATGATGAGGACTTCAAAGTGGTTCCTGTGGAAAGCATCAGTAAGAAAGCCCGGATCCTGGATGCAGAAGGTCTGGCGCTGGGTTGT
CAGATCGCCACGTCTAAGAAGAGAGCCAGAGACCTGATGGATGGCTCCTTCCACAGGTTTGCCAGCTCAGAGCAGCCGTGGGATGTACCTGAATGGTTCCTGCAAGATGAACAGAAACACAGGAGGAAGCCGGTGCCGGTCACCCGGGAGATGGTGGAGGAGTATAAAGAAAAGTGGAAG
GAGATCAACGCACGGCCCATCAAACGAGTGGCTGAGGCCAAAGCCAGGAAGAAGCGGAGGATGTTGAAGAAGATGGAGCAGGCCAAGAAGAAAGCCGAGGCAGTCGTCAACACCGTGGACATCTCGGAGAGGGAGAAGATGGCTCAGCTGAAGAGCATTTACAAGAAAGCAGGTGTGGGG
AAGGAGAAGAGAGAAGTAACGTACGTTGTGACCAAAAAGGGTGCTGGAAGGAAGGTGCGGCGGCCCCCCGGCGTCAAGGGAGCCTTCAAGGTGGTGGACAGTCGTCTGAAGAAAGACATGCGGGGAATGCAGAGGAAAGACCAGCGT------GCTAAAGGGGGCAAAGGA---------
---------------------------------------------------------------------------------------------------------------------------------------
>ENSDARP00000136961_DRER
ATGGGTAAAAAACTGAAAGTCGGAAAAACCCGAAAGGACAAATTCTACCATCTCGCCAAAGAAACGGGTTATCGCTCCCGGTCGTCATTTAAACTCATCCAGCTCAATCGGAAGTTCCAGTTTCTCCAGAAAGCTCGAGCTCTGGTGGATCTGTGCGCCGCTCCCGGAGGATGGCTCCAG
GTGGCCTCTAAGTTCATGCCGGTGTCCAGTCTCGTCATAGGAGTGGATCTGGTGCCCATTAAACCCATCCCGAATGTGGTCACTCTTCAGGAGGACATCACCACTGAGAAATGCAGACAGGCTCTGAGAAAGGAGCTGCAGACGTGGAAGGTGGACGTGGTTCTCAATGACGGTGCGCCG
AATGTTGGTGCAAACTGGCAACACGATGCTTTCTCTCAAGCCAACCTGACGCTGATGGCTCTGAAGCTGGCCTGCGAGTTCCTGGCGAAGGGCGGCACGTTTATCACCAAAGTTTTCCGCTCCAAAGATTACCAGCCGCTCATGTGGATCTTCCAGCAGTTCTTCAAGAAAGTCCAAGCC
ACCAAACCTCAGGCCTCCAGGAACGAGTCCGCTGAGATCTTCGTCGTCTGCCAAGGTTTTTTGGCGCCGGATAAAATTGACAACAAATTCTTCGACCCCAAACATGCCTTTAAAGAGGTGGATGTGCAAGTGAAGACCGTCAAAGAGCTGGTTAACAAGAAGAAGCCCAAGGCTGAAGGC
TACAGTGATGGCGATCTCACTCTCTACCACAAGTTCACCATCACTGAATTCCTGAAGGCGGAAAACCCTGTGGATTTCCTGAGCAAAGCCAACGAAATCACGTTTGATGACCCGCTGCTGGAGTCTCACCCCCTGACGTCCGCTGAGATCAGAGAGTGCTGCTCAGATGTGAAAGTTCTG
GGGCGTAAGGAGCTGCGTCTGCTGTTGTCATGGAGATCCAAGCTGAGGAAGTTCCTAGCGAAAAAGCTGCGACAGGAAGCCAAACAACTCGATCAGGAA---------GCG------------------------------------------------------------AGCTCGGAT
GATGAGCAGAGTGACACCGATGAGAAGGAGAGCAAGAAGAAGAAGTCAGAAGAGAAGAAAGAGGAG------------------GAAGATGAAGACGAGGCGATGGAGAAAAAGCTGACAGAGCTGAAAGCAGAAGAGTTTGCTGAGCTCAAACGGAAGAAGAAGAAGCTGCTGAAGGAG
CGTCGTAAGCAGCGGGAGCGTGTGGAGCTGAAGATGGATCTTCCAGGAGTGTCGATCGCAGACGCTGGCGATTCCTCCATGTTCAGCCTCGGCAGCATCAGGAAGAGCCAGGGTCTGCATCAGCTGGCTCAGGGTGATATGTCTGCAGCAGACGCTCTGCTGGAGGATGACGAG------
------CAGGAGGATGTTCATCTGTCTGATGAAGAGCAGGAGGAC---GAGCGCATGTCTCTGGCCTCAGACCTGGACTCTGATGACCTGCAGGAGATCCAGCAGAAGGAGGAGCAGATGCTCAAAAACAAGCCCAAGAAGAAGAAGAAAGTGTCGTTTGAGCAGCAGGATGATGGTGAC
GAGGACAATAAA------AACGAATTGCTTGTCGAGCTTGAAGGAAAAGACGAGAGGAAGGAGCGCGAGACCAGCATGTGGTTCAGCAAGGATATCTTCGCTGAGCTCGATCTGAACGACGACACCGACGCCATGAACGAACTCAAGCAAACGCAGATCCTGCAGACC------------
---------------------------GGA------------------AGAGGTAAAAAGAGGAAGGCACAGCAGGAGGAAGAGGCGGAG---------CCTAAGAAACCGGAACAGAAAGTGGCCACTCCCTCACAGGAAGTGAAG------------------------GAGGCTGAA
GACAGCGACTCTGATGACAGCAGCGATGATGAGAGGGAGATTGCGCAAATGAAACAAGCGTCAGCGGCCGTCGGTACGAATGGA---GCTGAAGAAAACGACAACATCCAAGTTATTCCAGTTGAAAAAACAAATAAGCGCGCTCGTGTTCTGGATGCTGAAGGTTTGGCTCTCGGTGCT
CAGATCGCCACGTCCAAAAAAAGAGAGCGAGACCTGATTGACGGCTCCTTCCACAGGTTTGCCAACTCTGAGGACATGACCGAGGTTCCGGCCTGGTTTGTGGACGATGAGAAGAAGCACCGAAAACGGCCGGTTCCTGTGACCAAAGACATGGTGGAGGAATACAAGCAGAAGTGGAAA
GAAATCAACGCTCGGCCAATCAGACGCGTGGCGGAGGCTAAAGCCCGCAAGAAGAGACGGACGCTGAAGAAGATGGAGCAGGCCAAGAAGAAAGCTGAAGCTGTGGTGAATACAGTGGACATTTCAGAGCGAGAGAAGATGGCTCAGCTTAAGAGTATCTACAAGAAGGCCGGCGTGGGG
AAGGAGAAGCGTGAAGTGACGTATGTTGTGGCCAAGAAGGGCGTCGGCCGCAGAGTTCGCCGTCCAGCAGGAGTGAAAGGAGCCTTTAAGGTCGTCGACGGGCGGATGAAGAAAGACACAAGAGCTGCGCAGAGGAAAGATGAAAGGGGGCGG---------GGCAAAGGAGGGCGAGGT
TCA---------------------------------------------------------------------------------------------------------------AAAGGTGGGTGCGGTTCTAAA
>ENSGACP00000012997_GACU
ATGGGGAAGAAACTCAAAGTTGGAAAAACCAGGAGGGATAAATTCTACCATTTGGCGAAAGAAACAGGTTATCGCTCTCGTTCTTCCTTCAAACTCATCCAGCTCAACCGTAAATTTCAGTTTCTGCAGAAAGCCAGAGCTTTGGTCGACCTGTGTGCTGCTCCCGGTGGATGGTTGCAA
GTGGCATCCAATTTTATGCCTGTATCAAGTCTCATTATTGGTGTTGACCTGGTGCCCATCAGGCCCATACCCAACGTGGTGACTCTGCAAGAAGACATCACTGATGACAAATGCAGAACGGCTATACGAAAGGAACTGCAAACATGGAAGGTCGACGTTGTGCTAAATGATGGAGCACCA
AACGTGGGAGCCAACTGGCAACATGATGCCTTCACACAAGCTCATTTGACCCTCATGGCCCTGAAATTGGCCTGCGAGTTTCTGGCCAAAGGTGGAACTTTCGTCACCAAGGTCTTCCGTTCCAAAGACTACCAGCCACTGCTCTGGATCTTCCAGCAGTTCTTCAAGAAAGTGCAGGCT
ACCAAGCCACAGGCGTCTAGGAATGAGTCCGCCGAGATCTTTGTCGTCTGTCAGGGTTTTCTTGCCCCCGATAAAATCGACACCAAGTTTTTTGACCCCAAACATGCGTTCAAAGAGGTGGAGGTGCAGGCCAAAACCGTGAGGGAGCTGATTCCCGTCAGGAAGCCAAAGGCGGAGGGA
TACAAAGATGGTGATCTCACACTCCACTACAGTTTCCCAGTTATGTCCTTTCTGAAAGCAGAAAATGCCATAGACTTCCTGGACAAAGCCAGTGAGATCACCTTTGACAACGCAGAATTGGAGTGTCACCCGGCCACCAGTGATGAGATAAAGAACTGTTGTCGTGACATCAAAGTCTTG
GGCCGCAAAGAGCTCCGCATGCTGCTGACCTGGAGGACTAGGCTGAGGAAGTTCCTGGCCAAAAAACGGAAAGGAGATGCCGAACAGCGCGACCCGGAGATCAATAGCTTA------------------------------------------------------------AGTTCTGAT
GAAGATAAGGCGGACTCCGATGGAGAACCAGATAAGAAGAAGAAGGAGGAGGTG---------------------GAAGAAGAAGAGGACGACGAGGAAGAAATGGAGAAGAGACTGGCAGAGATGAAAGCTGAAGAGTTGGCTGAGCTCAGACGGAAGAAAAAGAAGCTGCTAAAGGAG
CGGAGGAAGCTGAGGGAGAGGGTGGAGCTTAAGATGGACCTGCCTGGCGTCTCAATAGCTGATTCCTACGACTCCTCCATGTTCTCCCTCAGCACCATAAAG------------------------------------------------------------------------------
------------------------------------------------------------------------------------------------------------------------------------------------------------------------------------
------------------------------------------------------------------------------------------------------------------------------------------------------------------------------------
------------------------------------------------------------------------------------------------------------------------------------------------------------------------------------
------------------------------------------------------------------------------------------------------------------------------------------------------------------------------------
------------------------------------------------------------------------------------------------------------------------------------------------------------------------------------
------------------------------------------------------------------------------------------------------------------------------------------------------------------------------------
------------------------------------------------------------------------------------------------------------------------------------------------------------------------------------
---------------------------------------------------------------------------------------------------------------------------------------
>ENSXMAP00000018190_XMAC
ATGGGGAAGAAATTAAAAGTAGGAAAGACGAGGAAAGACAAATTCTACCATCTTGCGAAAGAAACAGGTTATCGGTCTCGGTCTTCCTTCAAACTCATCCAGTTGAACCGTAAGTTCCAGTTTCTGCAGAAAGCGAGGGCTCTGGTGGATTTGTGCGCTGCTCCTGGAGGATGGTTGCAG
GTAGCATCAAAGTTTATGCCTGTTTCAAGTCTCATCATTGGTGTCGATTTGGTCCCCATTAAGCCCATTCCCAACGTGGTGACACTGCAAGAAGACATCACGACTGATAAGTGCAAACAGGCTCTCCGTAAGGAGCTTCAAACTTGGAAAGCAGATGTGGTGTTAAATGATGGAGCCCCA
AATGTGGGAACCAACTGGCAGCACGATGCCTTTTCCCAGGCTCACCTGACCCTCATGGCTCTGAAGCTGGCCTGTGAGTTTCTGACCAAAGGCGGCACTTTCATCACAAAGGTTTTCCGCTCCAAAGACTATCAGCCGCTGCTGTGGATCTTCCAGCAGTTCTTCAAGAAGGTGCAGGCC
ACTAAGCCTCAAGCATCCAGGAACGAGTCGGCAGAAATCTTTGTTGTCTGTCAAGGTTACGTCGCCCCAGACAAAATCGACAGTAAATTCTTTGACCCCAAGCATGCCTTCAAAGAGGTGGAGGTGCAGGCCAAAACTGTGAAGGAGCTCGTCGCTGAGAAGAAGCCAAAGGCGGAGGGA
TACACTGATGGTGATTTGACGCTGTACCACAGTTTTACAGTGACGTCTTTTCTAAAGGCCGAAAACCCTGTCGACTTTCTGGCAAAAGCCAGCGAGATCACATTTGACAATCCACTCTTGGAATCTCACTCTGCCACCAGCAATGAAATAAAGGAGTGCTGTCGGGATATCAAAGTCCTG
GGGCGCAAAGAACTCCGTTTGCTGCTGAGTTGGAGAGCAAAACTTAGACGATATCTAGCAAAGAGACTGAAGGAAGAGGCCAAGCAACTTGACCAGGAGATC---AGTTTA------------------------------------------------------------ACTTCAGAT
GAGGAGGGCATCAACTCAGAAGATGAATCTGGTGTAAAGAAGAAAAAGAAAGAAAAAGTTGACGAGAACAAGGAAAAAGATGATGATGATGAGGAAGATGAAATGGAGAGAAAACTGGCTGACCTAAAAGCTCAGGAAGTGGCTGAGCTCAAACGGAAGAAGAGGAAGCTGCTGAAGGAG
AGGAGGAAGCAGAGGGAGAGAGTGGAGCTGAAGATGGACCTGCCAGGTGTCTCCATCGCCAGCACCACCGACTCATCCTTGTTTTCCTTATCTTCTCTCAAGAAGCAGCAGGTGCTGACTGATATCTCCAAAGGGGACATGGAGGCTGCGGGTAATCTGGGA------GACGGA------
------GACGATGACATCTACCTTTCAGATCAGGAC---GAAGATGTGGATGAAATTTCCCTGGCATCTGATTTGGATGAAGAGGATTTAGAAGAAGTGCAACAGAAACAAAAAGAGCTGGAAAAAAAAGCGCCG---AAGAAA------GTGAAGTTTACTAAG------GAAGCTGAG
GAGGAAGAGGAACAGGATGGTGGCTTGCTGGTAGAACTGGAAGGAAAGAATGAAAAGTTGGAGCGAGAAACAAACATGTGGTTCAGCAAGGGCATCTTTTCA------GAAATTGACCTGGAAGGTGATGCAGAGAATGAACTCAAACAGACAGAGTGGCTCCAAACCAAACAGTCAGGG
---------------------------AGA---------------------GGGAGAAAGAGGAAAGCTGAAGAAGAGAGT------GAAGATAAAGTAGAAGACGAGGAAGAAAAAGAGGAAGTTGCTCCTGCAGAGGTGGAAACTCCAGAACCGTCACAGGAAGCAGCAGAGGAAAGC
GACTCGGAC------GACAGCAGCGATGATGAAAATGAGATTACAAAAATGAAGCAAGCCATGGGATCCGGAGGGGCAGCAGGAGGGGCTGAAGATGACAAC---TTCCAGGTCGTTCCTGTTGAAAGCACCAGTAAAAAGGCCCGTATCCTGGACGCAGAGGGTCTGTCCCTCGGCTGT
GAGATCGCTACATCCAAGAAGAAAGCCAGAGATCTGGTAGACTTCTCTTTCCACAGGTTTGCCAACTCTGACGAGCCATGGGAAGTACCGGAGTGGTTCCTGGATGATGAACGCAAACACAGGACACGACCGATGCCTGTCACCAAGGAGATGGTGGAGGAATACAAACAGAAATGGAAA
GAGATCAATGCCCGGCCAATCAAGCGGGTGGCTGAAGCGAAGGCCAGGAAGAAGAGAAGGATGCTGAAGAAGATGGAGCAAGCCAAGAAGAAGGCCGAGGCTGTCGTCAACACTGCCGACATTTCTGAAAGAGAGAAGATGGCTCAGCTGAAGAGTATCTACAAAAAAGCAGGCGTGAAA
AAGGAAAAAAGAGAAGTAACATACTTGGTAGCCAAAAAAGGAGTTGGTAAGAAGGTGAGTCGGCCTCGTGGAGTGAAGGGACTCTTCAAAGTGGTGGACGGACGCATGAAGAAGGACATGCGGGGGGTGCAGAGGAAAGAACAACGAGGGAAAGGAAAAGGAGGCAGAGGAGGAAAAGGA
AAAGGACGACAGCCTAAAGGTGGTAAA---------------------------------------------------------------------------------------------GGGAAGAGAGGAAAA
