# Supplementary material for: Global expression pattern of genes containing positively selected sites in European anchovy (Engraulis encrasicolus L.) may shed light on teleost reproduction
Source: PLoS One. 2023 Aug 11;18(8):e0289940. doi: 10.1371/journal.pone.0289940 (PMC10420382; doi:10.1371/journal.pone.0289940)
Supplement: S1 File — (ZIP) [file pone.0289940.s008.zip › alignments/anchovy.30904_ANCH.fas]

>ENSONIP00000023716_ONIL
ATGGCATCGGTGGAGGAGGACTTCCCTCGAGGAGGGACAGCA---AAGAAGTCCACTGGGAGTAAGACAGTGGTTCATCGAACAGAAGCGGACAATCTGTTTCAG------TCTAATGAACAAACTGAAACCAAGAAAAGAAAGGCAGGAGCC---AAAGATGACAGCAAAAAGCTCAAG
AAGCAAAAAGCAGAGGAAAAGAAAGTTGGC------------------------CTGACACTTAACGCTCCAGTCAAATGTGTGGAAATTCTGCATGTTAAGGATGTGAAGGAGGGCATGCTGATGCTAGGCTGTGTGAAAGAGGTGACAGACTTTGAGGTGACCGTCAGCCTGCCTAGT
GGCCTGCAAGGCTTTCTCAGCATTAAGAACATCTGCGATTCATACACCAAGCTGCTGAGTGAGCAACTGGACTCA---ACT---GACACAGAGGAAATCTGCTCTTTGCCACACCTTTTCTACCCCGGCATGGTGCTCAGGTGTGTGGTTGCCAAGTTGGATGTAACGAAGAGAGGCTCG
CTTAGCATCCAGCTGTCGATCAATCCAAAACTGGTCAACAAAAATCTGACCCCGAGTGCACTGAAAACTGGCATGGTCTTGAGTGCGTGTGTGGAGAGCGTAGAGGATTACGGCTACATCATTGACATTGGTGTCAGTGGAACCAAGGCCTTTCTGTCTAAGGAATCCCTGAAATTCAAA
---CACAACAAT------------------GCTCAA------------GAGCTGAAAGTGGGTCAGTATTTGACTTCCCAAGTAGAAGAGGTGAAGAATGATGGTCGCGTGGTCCAGCTTTCTGCTAACCTGACTACGATTGCTCAGACTTGTGCTGAACCCAAGCAGGGCTGGAACCTC
ACAACACTTCTTCCTGGCCTTCTGGTCAAAGCTACCATCAAGGAGGTGACCAAACACGGCCTGATCCTGGACTTCCTGTCCTCGTTTAATGGCCAGGTGGATTTTCTCCACATGGAGCCAGAACAGGCTTCCAGCTACACTAAGGGACTTAAGGTGAATGCGCGCGTGCTGTACATCGAG
CCACAGACTCGTCTGGTGGGAATGAGCCTGCGCAGCCACCTTATTCATCTTGAGACTGGGATTGACCCCGTTCCTGCAGGTGGG------------------------GAACGGATTGGAGAGGTGGTGAAGGAGTGCAAGATGACTGCTATGCACCACCTGTCTGGAGGAGTGTTGGAA
CTTCCGGACAAAACGTTGGCCTTTGTTCATCGGAACCACCTGAAGGAGTCTAATGAGGAAGCTAATGAAAACAGAGTGTTTGCCCAGCCTGAGCACACCTGCAGGATCCTGGACTTCAGCCCCATGGAGCAAATTCATTTTGCTACTTTACGCAGGAGTGTGATTGGGAAGCCTTTTTAC
AGATACCATGATCTTCAGGCCGGTCAGGTTGTGGAG------GGGACAGTGTCAGTCCTGCTGAGTCATGGGATGGTGGTGCATCTGTCTGACCACATTAAAGGTTTGGTGCCTCGAACCCATCTGTCTGACATTGTTCTGCAGAATCCGGAGAAAAAGTACATGGAGGGCATGAAGGTC
AAATGTCGGGTGCTGTCAGTAGATGCAGAGAATAAGAAGCTGTACCTGACCAGAAAAAAGACTCTGGTTGAAAGCTCCTTGCCGTTGTTCCTGAGCTATAATGACACTCGTCCTGGTCGTGTGTCCCACGGCTATATCGTGAGCGTAAAAGACTTTGGCTGCATTGTCCGTTTTTACAAT
GGCGTCAAGGGTCTGGTGCCGCTCAGTGAGCTGAGCTCTGAGCCCATCGTTCGTCCTGGGGACATCTTCTATGTTGGGCAGGTGGTAAAGGCTAAAGTTCTTCAGTGTGATCCTGAAAAGGGAAAGATGGTGCTTTCATTTAAGGCAGTGGGCGAAAAAGAAAATGAGGAGACTGAAAAA
CCTGAG---------------------------------------TTTGACTGTGAAGTGGGGAAGAGGCTGGATGCAAAGGTGCTGAAAAAGTCACTCAACGGTTTGGAAGTGGCCATCCTCCCGGATGAGATCCGTGCTGTACTGCCTATGATCCACCTGTCTGATCACATGTCCAAC
TGCCCTCTGCTGTGGGAGAGCCTGCAGGAAGGAGATATCATCTCAAAACTCATCTGTTCA---AGCAAGAACAAGCAGAATCTTACTCTCACCAAGAAACCAACAGTGAGATGGTCACTGGAGGAAGGAGTGGTTGCCAAAGATTTCTCTGAGATCACTGTTGGACTTCAGTTGGTTGGC
TGGATCAAGAATATCATGTCCTATGGTGTCTTTGTGGAGTTTCCATATGGCCTTGTTGGACTTGCACCCAAATCAGCTATGACTGACAAGTTCATCAGAGATGCGACAAACAGCTTCCAGGTTGGCCAGACGGTCATTGCTAAAGTGACAAACCTCGATGAGGAGAAGCGGCGATTCCTG
GTCACACTGAAGATTTCAGAGGTCATATCACCACAGGGGGATGCCCAGACAAGACTCATTAATGGTCTTCAGGAGAGAAGAGCAGTGACTGAAATGTTGGTTTTGAAGGATAACAGTGAACTTCAGCAGCAGTTGGCTGCTCTGTCTGTTGGACAGAAACTGAAGCTGACTGTG---GAT
ACTGTGAATGACACCGGTGCCAGATTTAAGTCTGATGGCTTGATTGGTGCTACCATTCTGGCCAATAAGCACCACATGATGGGTGTTAAACTGACCGAAGGACAGAAAGTCGGTGCAGTCGTCCTTCATGTTGACATGCTTTCTGCTTGTGTCCATGTCTCTATCCTTTCCAAGCTGATG
GGGAAGAAGAAATCT---CTGGCTGAAGGGTTGAAACACACAGCAATGGTGCAGTACATAGACAAAGACTTTGCCGTCATCTCATTGGGTGACACGGCACAGCTGACTGTGATCCAGACTTACAGCCACCTGAACGAGATA---------------------------------------
------------------------------------------------------------------TTCCTGTCTGAGTCAGAGAAGCTGAAGGTGGGCATGACTTTG------TCAGCTGAAGTTATTGAACCCAGCTGTCAAGAGCTGCAAGGGCTCCCTTTGGTGTCGTGGGAG---
------------------CGCAGTATGCCAGAACGAAAG------CGCACAGCTTCAGAAAACCAGACTGGCCGCAAGGGCCAC------TGCTTTGGTGAAATCCTGCAGGGCACGGTGCGGACAGTAAAACCTACCTGCATCCAGGTTACCTTAGAGGATGGAAGCTCAGGTAGCGTG
CATGTGTCTGAAGTGGTGGAGCCTGCAGAAGTGCGCCTGGGATCTTTCCCCACGTCATCAGTAAAAGTGGGCAGCGTGGTCACCGCCAGGGTTATCGGAGGACGAGAAGCTTCCAGTCACAGATTCTTGCCATTCTCCCATCCAAAATTCACATACACCATTTCCGAGCTTACGCTGATA
CCCAGCAAACTG---AACGAGAGTGTAGATTTCAAACCAGTTACAGCAAAAGAAAAA---------CTGAGCAGCTATAAGGCTGGGGAGGAAATTACATGCTTTGTATCAAAGTTTAACTCAGACAGAAAGTCTTTGGAAGTCACGACTGATCCCAGTGTTACTGGAACGGTTGAACTG
CTGGCAATGACCACTGATCCTAAAGATATCGGCCACCCAGAGAAACTGCACAAGCTGGGCCAAGCAGTCCGTGCCAGAGTGGTAGAAGTG---AGCTTCACTCCTCAT---CGCTTTGTGCTGTCACTCACAGGTGTCCATAAACTGGAGAAAGGCAGCATTACTTTGGGGATAGTAACA
AATATTCAGCCACAAACTGGCCTGCTGGTCAAACTTCCCTTTGGGGGGATGGGGACTGTTGCTGTCACAGACCTTGCTGATGCCTACAGGCCAAACCCACTGGCTGTTTACAACAAGGATCAGTTTCTCAGGTGTTACCTTCTAGATAATGAAAATGACAAGTGGCAGTTGTCTCTGCGA
CCATCGAGGCTGAACCCAGAGAAGGCCAAGCCAGCAAAAGACCCAGAAGTGTTGTCCGTAAACAAACTGAAGGCAGGCCAGATCATCAGAGGCTATGTCAAGTCTGTTGGAGAGCAGGGGGTCTTCATCAGGTTGTCAAGAAGCATCATTGGAAGAGCTGAGCTCCAACAAACCACCAAA
TACTTTGTTAAAAATCACAAAATCGTCTCTGAGCACCTGCCTCCCAACACCCTGCTCACCACCAAAATTCTCAGTATTGACGAGGAGGAGGAGTTTATCAACCTCTCGCTTCTCCCTGAGGACACCGGGAAGCCAGACGTCCTTCCAGAATCGCTCGGTCTGCCGCTGCGTCTCGTCGGA
GAGGAGAAG---AAGAAACAAGATAAGAAGAGC------------------------------AAGAAACGCCCAGCGTCTGAGAGCGAAGAG---------------------------------------------------------------------------------------
------------------------------------------------------------------------------------------------ATCCCAAAGAAA---------AAGAAGAAGGAA---------------------------------------------------
---TCAAAGAAGGCAAGAACTGATGATAATGATAGTGGAGTAGAGGTGTACTTCAGAGAAGAAGAGGAT---AAGGAAGAT------GAA---------GGAAAACCTGCAAAA------------CAGGTTATATCCAGTGCATCGTGTCCATCTAGGCTGCAGGTGACAGCAGGTTTC
TCCTGGGATGTGGGTCTTAGCTCCCTGAAGCCTGCCTCTGCAGTGCAGGAGGAGGACTCGAGTGATGGAGAAGACCAAGAGGGAAGCACTAAGCCCCAGAAGAAGTCTCGTCATGAGCAAGAGCAGGAGAAAAAGGAAGCAGAGAAGGCTTTG---ATACAGAGAGAGGCTGAGCTGATG
GATCCAAACCTGCGGCCA---------------------------AAGGATGCAGCTGCCTTCGAGCGTCTGCTCCTTGCGTCACCCAACAGCTCGCTGCTGTGGCTCCAGTTCATGGCTCACCATCTGCAGGCTACACAGATCGAGCAGGCCCGCAGTGTCGCTGAAAGAGCCCTGAAA
ACTATCTCCTTCAGGGAGGAGCAGGAGAAGCTGAATGTGTGGGTGGCCCTGCTGAACCTGGAGAATATGTATGGCACAGAGGAGAGTCTCAAGAAGGTGTTTGAGCGGGCAGTGCAGTTCTGTGAGCCCATGCCTGTATACCAGAAGCTGGCTGAGATCTACGCCAAGTCCAACAAAATC
AAGGAGGCAGAGGGCCTGTATAAGACGATGGTGAAGCGCTTCCGTCAGAATAAGGAAGTATGGTTTAGCTACGGGACCTTCCTGCTTCAGCAGGGTCAGAGTGATGTTGCCAGTACTCTCCTGCAGAGGGCGTTGAAGAGTCTCCCTCCAAAAGAAAGTGTGGATGTGATCGCCAAGTTC
GCTCAGCTGGAGTTTCGTTACGGTGATGTTGAGAGAGGTCGCAACATGTTTGACAAAGTCCTGACCACCTACCCAAAACGTACCGACCTGTGGTCTGTTTTCATCGACCTCATGGTCAAACATGGATCGCAGAAGGAAATCAGAGCGCTCTTTGATCGAGTGATCCACCTGAGTGTTTCT
GTGAAGAAGATCAAGTTCTTCTTCAAGCGTTACCTGGAATATGAGAAGACACATGGCACCCCTCAGAGCGTCCAAGCAGTAAAAGAAAAGGCCATTGAGTTTGTGGAGGCTAAAGGCACAGAGGGCACCAAG
>ENSTNIP00000015049_TNIG
ATGGCATCAATGGAAGAGGATTTCCCTCGTGGAGGGCCAGTA---ACAAAACCTACTTCAAGTAAAAAAGAAGTGCAGCGGACAGATGTGGATAACTTGTTTCAG------TGCAACGAAGAGGCAGAAACGAAAAAAAGAAAAGGGGCTTCA---AAAGACGATGGTATAAAGATCAAG
AGAATTAAA---------------------ACAGGCAAAGGAAAAGAAGGAACCCTGACTTTGAACGCATCAGCCAAATGTGTAGAAATCCTGCACATCAAGAATGTGAGGGAGGGTATGCTGCTGCTGGGTGCCGTGAAGGAGGTAGCAGACTTTGAGGTGACGGTCAGTCTGCCTTGT
GGCCTGCAAGGATACCTCAGTATCAAAAACATCTGCGAGTCGTATACGAAGGTGCTTAGTAAACAGCTGGATTCC---AGT---GATATAGAGGAGATTTACTCGCTGCCACACCTCTTCTGTCCCGGCATGGTGTTGAGGTGCTTGGTTGCCAAGTTGGACACTTCCAAAGGAGGAAAC
CTTAGCATTCAGCTGTCAATTAATCCAAAGCTGGTCAACAAGGCCCTCACTACAAGCTCTCTGAAAGCGGGCATGGTTCTAAGCGGATGCGTGGACAGTGTGGAGGATCACGGCTACATTGTTGATATCGGCATCAAAGGAACCAACGCCTTCCTGCCTAGGAAAGAG------------
CGAGCCAACAGT------------------CAGGTT---------TCAGAGCTCAAAGTGGGTCAGTATGTGACCTCTGCATTAGAGGAAGTAAAAAATGACGGACGGGTGGTCCGCCTTTCTGTCAGCCGACTAAACAGCAGTCAGACCTGCGCCCAGTCCAGTCAGGGCTGGAACCTC
ACCAACCTTCTGCCGGGTCTTCTGGTTAACGCTACAATCAAGAAGGTGACCAAACATGGTCTGATTCTGGACTTCTTGTCCTCCTTCACTGGCCAGGTGGACTTTCTCCACATGGAGCCAGAACAGGCGTCAAGCTACAAAGAAGGGGATCAGGTGCGAGCCCGCGTGCTGTACGTGGAG
CCGTCCACCCGTTTGGTGGCCCTGAGCCTGCGCAGCTTCCTCGTTCAGTCAGAAACCAGGCTCGACCTGCGTCCTCCTGGAGGC------------------------GACCGGGCTGGTGAGGTGGTGAAGTCCTGTAAGATGACCGTGGTTCACCACATGTCTGGAGCCGTGCTTGAA
CTGCCAGACAAAACTACAGCCTTTGCTCATAAAAACCACCTTAAAGAGCCCAAAGAACAACTTAATGAAAACAGACTGTTAGCCATGCCTGAACACAGCTGCCGGATTTTGGATTTTAGCCTCATGGACAACATTCATTTTGTTACTCTGCGCAAGAGCATGATTGACAAGCCATTCTTT
AGATACCATGACCTTCAGGCTGGTCAGATTGTAGAGTCCAAGGGGACCGTGTCGGTCCTGCTAACCAGTGGGATGGTGGTGCATCTGTCCGACCACGTCAAGGGCCTGGTACCACGAACGCACCTGTCTGACATCATCCTTAAAAACCCCGAGAAGAAGTATACGGAGGGCATGAAGATC
AAATGTCGCGTGCTGTCAGTAGAGCCGGAGAGTAAGAAACTATACCTGACCAGAAAGAAGGCCCTGGTTGAAAGCTCCCTGCCGTTGTTCCGCACCTTCGCAGACGCTCGCCCCGGCCGCGTGTCCCACGGTTACATCGTCTGCATCAAAGATTTTGGCTGCATCGTTCGTTTCTACAAC
GACGTCAAAGGCCTGGTGCCGCTCAGCGAGCTCAGCTCAGAGCCCATCAGCCGACCTGAGGATGTCTTTTACGTGGGACAGGTGTTGAAGACTAAAGTTCTTCAGTGCGATCGTCAAAAGGCCAAGATGCTGCTGTCTTTTAAGAGGGCGATGGAGGGAGCTGCAGAGGAAGCCTCCGCA
CCCGAG---------------------------------------TTTGACTGCCAAGTGGGCCAGAAGCTGGAGGCTAAAGTGCTGAAAAAGACAGCCAGCGGCCTGGAGGTGGCCATTCTCCCCGACGAAATCCGCGCAACTCTTCCAACCATGCATCTTTCCGATCACATGTCCAAC
TGCCCGCTGCTGTGGGAGTGCTTGCAGGAGGGAGACAACATCTCGAACCTCATCTGCATC---AATAGGGGTCAACAGAATATCGTATCCTTGATGAAACCCACCATCCGGTGGTCACTGGATGAAGGAGTAGTTGCCAAAGACTTCTCTGAAATTAAAGTCGGAACGCAGCTGTTTGGT
TGGGTCAAGAACATCATGCCTTACGGCGTTTTTGTGGAGTTCCCATATGGCCTTGTTGGCCTCGCACCCAAATCTGCCATGGCTGACAGATTCATCAGCGACACCACAGCGAGCTTCCAGCTGGGCCAGACTGTCATGGCTAAGGTGACCAACCTGGATGAGGAGAAGCGGCGTTTCCTG
GTCACGCTGAAGATTTCCGAGGTCATATCTCCAGCGGGAGACGTCCTGACCCGACTGGTTAACGGGCTGCAGGAGAGAAAAGCCATGACCGAGATGTTGTTAGCGAGAGGCGCCAGCGAGCTTCATCAGCAGCTGGCTGGACTGTCCGTCGGCCAGAGGCTGAAACTGACCGTA---AAC
ACGACGGCGGACAACGGCGCCACGTTTGTGTCTGACGACCTGCACGGCGCAACCGTACAGGCGACCAGGCAGCACGTCACGGGTGTAAATTTGGTTCCAGGACAGAAAGTTACTGCAGTCATCCTCCATATCGACCTCCTGTCCACACATGTCCACGTGTCCATCCTGTCCAGGCTTCTG
---GAGAAGAGGAAACCATTGAATGAAGGGTCCAAATACACAGCAACGGTGCAGCACATCAGCCAAGACTTTGCCGTCATCTCCCTGGATAACACAGCACAGCTGACCGTGATCCAGACCAGCAGCCACCTGAACCACATGCCCCTGTCAGGCACCCAGGAGCTGAAGCTGGGGCATGGG
ATTTTCTTGTCGTTTAATGACTTGTGTGTGAATGTACTTCCACAGGTGCTGTCAGTAGAGCCGGAG---------AGCACCCAGGAGCTGAAGCTGGGGATGAGTTTA------ACAGTGGAGGTCATAGAAGCCAGCTGCCAGGAGGCTCAGGGGCTTCCTCTGGTGTCCTGGGAG---
------------------CGCAGCTCACCAAAGCGCCAG------CCCACCAAGACC---------------TCAATGGGTTAC------CGCTTTGGTGAAATCGTGCAGGCTAAAGTGAAGTCGGTGAAGCCAATCGGCATTCAGGTCACCTTGGAGGATGGAACAGCAGGCAGCGTG
CACGTGTCTGAGGTGATAGACGCCAGAGATGTGTGCCAGGGGTACCTTCCCACATTTTCAGTCAAAGCAGGCAGCACCGTCACCGCCAGGGTCATCGGCGGACGAGAGGCCTCCAGTCACAGATTTTTGCCCTTCTCTCATCCAAATTTTAAATACACCATTCTGGAGCTCACACTAATA
TCCAGCAAACTG---GACAAAAGCACGGAGCTCAAACCGGTGTCAACAAAAGAACAC---------CTTAACAGCTATAAAGTTGGGGAAGAAATCACCTGCTTTGTATTAAAGTTTCACCCAGACAAGAAGGTGTTGGAAGTCACCACTCATCCAGGAGTCATCGGGACAGTTGAACTG
TTGGCCATGATCACCGATCCAAAGCTGGCGACCCACCCAGAAAATGTGTTTAAGATGGGTCAAGCAGTATATGCCAAAGTGGTAGAAGCC---AGCACCAAACCCCAG---CGCTTCACGCTGTCACTCACAGGTGTAACTCAGCTGGAGGAAGGTGCTGTTACTTTGGGCATGGTGATC
GATAGTGACCCTCTAAGAGGTCTCCTGGTCCAGCTTCCCTTTGGCAGCATGGGGTCTGTAGCTGTCACTGACCTGGCTGATGCCTACAGGCCAAACCCCTTAAATGCATACAGGAAAAATCAAATAGTCAGGTGTTTCCTTCTTCAGAAAATAAACGGCAAATGGCAGCTGTCCTTGCGT
CCATCAAGGCTGAACCCCGAAAAGGCCAAGCCAGTGAAGGACCTGGAAATTTTGGCTGTGAGTGAACTAAAGGAAGGCCAGATCATCAGAGGCTACGTCACATCTGTGGGAAAGTGCGGCATCTTCATCAGGCTGTCGAGTAGCATCACAGGAAGAGCGGAACTACAGAAATCCACAAAG
TATTTCTGCAGCAACCACAGTGTCCTCTGTGACCACCTCCCTAATGGAACACTGATCACATCCAAGATCATCAGCATTGACAGCGAGGAGGAGCTGGTCAGTCTCTCTCTGCTCTCCGAGGACACCGGCAAGTCGGACATCCTTCCGGAGTCTCTCGGCCTGCCGCTCCGTCTAATCGGA
AAGGAGAAG---AAATGTAACACGGAGAAGAAG------------------------------AACAAGCGCAAGCTGTCTGAAAGTGAACAG---------------------------------------TGTTCT------------------------------------------
------------------------------GCTTCCGAACGCGGTGGACGGATTGGCGTGTCCTTTCGTTCTCAAGTTTGGTTCGATTACTCTCAGGTTTCA---AAG---------AAGAAAAAG------------------------------------------------------
------AAGAAATCAAAGACCGACGGCAATGACAGCGGAGTGGAGGTGTACTTCAGAGAAGAGGAAGACGACGAGGAAGAT------AAAAAGCCTCAGGCTGATTCTGTAAAA------------GCG---GCGCACAGCTCTGCAGGGCCGTCCAGGCTGCAGGTCGCCTCCGGCTTC
TCTTGGGATGCGGGACTGAGCTCCCTGAAGCCCGCTACCGCCATGCAGGAGAGCGAATCCAGTGACGAAGAAGAGCAGAACACAAGCAGCAAGGCCCAGAAAAAGTCCCGCCGTGAGCTCGAGCAGGACAAGAAGGCGGCAGAGAAGGCCCTG---ATACAGCGGGAGGTTGAGCTGATG
GATCCCAGCTTGCAGCCT---------------------------GAGGACGCAGCTGCCTTCGAGCGTCTGCTCCTCGCTTCTCCCAACAGCTCCCTGCTGTGGCTCCAGTACATGGCCCATCATCTTCAGGCCACCCAGATCGAGCAGGCTCGCACCGTGGCCGAAAGGGCCCTCAAA
ACCATCTCTTTCAGAGAAGAGCAGGAGAAGCTGAACGTGTGGGTGGCCCTGCTGAACCTGGAGAACATGTACGGCACCGAGGAGAGCCTAAAGAAGGTGTTTGAGCGAGCGCAGCAATTCTGCGAGCCCATGCCCGTGTACCAGCAGCTGGCCGACATCTACACAAAGTCTGAGAAGATT
AGGGAGGCTGAGAGTCTGTATAAGACAATGGTGAAACGTTTCCGTCAACACAAGGTGGTGTGGCTCAACTACGGCACGTTCCTCCTCCAGCGGGGTCAAAGCGACGCTGCCAACGCTCTCCTGCAGAGGGCGCTAAAGAGCATGCCTCCCAAAGAAAGTGTAGATATGATCGCAAAGTTT
GCTCAGCTGGAGTTCCGGTACGGTGATGCGGAGCGCGGTCGCACCATGTTTGACAAAGTCCTGACGAGCTACCCAAAACGCACAGACCTCTGGTCGGTCTTTATCGATCTTATGGTTAAACACGGGTCACAAAAAGACGTCAGGGAGATATTTGACCGCGTGATCCATTTGAGTGTTTCA
GTGAAAAAGATCAAGTTCTTCTTCAAGCGCTATCTAGAGTACGAGAAGAAACACGGCACCCCGCAGAGCATCCAGGCAGTCAAAGAGAAGGCCATAGAGTTTGTGGAATCTAAAGGCAGTGAAGCTTCCAAA
>anchovy.30904_ANCH
------------------------------------------------------------------------------------------------------------------------------------------------------------------------------------
------------------------------------------------------------------------------------------------------------------------------------------------------------------------------------
------------------------------------------------------------------------------------------------------------------------------------------------------------------------------------
------------------------------------------------------------------------------------------------------------------------------------------------------------------------------------
------------------------------------------------------------------------------------------------------------------------------------------------------------CAGAGC------------------
------------------------------------------------------------------------------------------------------------------------------------------------------------------------------------
------------------------------------------------------------------------------------------------------------GAGCGCGTCGGGGAGGTGGTGGAGGGCTGCAAGGTGGTCGCCGTACACTTCCACGCCGGGGCCATCATCCAA
CTGCCTGACGGAACGCAGGCTTTTGCTCATAAGAACTTTTGTAAGGAGCCCAAGGAGGCGTACAACCCCAACGGCCTGAAGGGCCAGGAGTCCATCACCTGCCGCATCACCGAGTACAGCGCCCTGGAGAACATGCACCTGGCCAGCCTGCGCAAGAGTACCATTGAGGCCCGGTTCTTC
AGCTACAGTGACATTAAACCAGGACAAGTTGTAGAG------GGCACCATCACCAGCCTGGTGGCCCACGGGCTGCAGGTGAAGGTGACGGACTACATCAAGGGCCTGGTGCCCCGCATACACATGGCCGACGTCACCCTCACCAACCCCGAGAAGAAGTTCTCACCGGGGGACAAAGTC
AAGTGCAGGGTGTTGTCGGTGGACGTGGCCAATAGGAAGCTGACGCTGACCAGGAAGAAGGGCCTGGTGGACTCGTCGCTGCCCGTCTTCTCCAGCTACGCGGAGGCGCGTCCCGGCCGCGTGGCCCACGGCTTCATCGTCTGCGTCAAGGACTTCGGCTGCATCGTGCGCTTCTACAAC
GACGTCAAGGGCCTGGTGCCCACGCGCGAGCTCAGCACCGAGTACGTCACGGCCTCCGAGCAGCTCTTCTACGTCGGACAGGTGATGAAGGCCAAGGTGCTGCAGTGTGACCCGGAGAATGAGAGGCTGCTGCTGTCCTTCAGGGCGGTGGTGGAGGGGGACACTGAGGACCAGGAGAAG
AAGAAGAAACAACACAAGGACACAGCGGAGAAGGAAGAGGGCAGCTTTGAATATGAGATTGGAAAGGCAGTGGAGGTGCGCGTGGTCAGCAAGACCATGGACGGCCTGAAGGTGGCCATCCAGCCCTCCAACACGCCCGCCTTCCTACCCACGGTGCACCTGTCCGACCACTCCTCCAAC
TGCCTGCTGATCTACCACGCCCTGCGCGAGGGAGACACCGTGGCTGACGCCGTGTGCCTC---AACAAGGCCAAACACGTCATCACTCTGACCAAGAAGCCCCTGCTGAAGGCCTGCATGGAGCAGGGCGCGGCCGCCACCGAGTTCTCGGGCCTGGAGGTGGGGCTGGAGCTGACCGGC
TGGGTCAAGAACATCATGCCCTACGGAGTCTTTGTGGAGTTCCCACACGGCCTATACGGCCTGGCACCCAAAGCTTCCATGAGCGACTGGTTCGTGACCTCCTCGGCGGAGGTGTTTGTGATGGGCCAGACGGTGCGAGCCAAGGTCACCAACCTGGACGAGGAGAAGAGGCGCTTCCTG
GTCAGCCTCAAGGCCTCGGAGCTCGGCGGACCAGAGGGAGAGATGCAGGAGAGGCTCCTCAGGGGCCTGGAGGAGAGGAGGACAGCCATGGACATGATCTGCCAAAGAGATGAGTCTGAGGTGCTGCAGCAGTTGTCCTCAGTGTGTGTGGGCGCTGTGCTGAAGTTGACGGTGGAGGAG
GCGAGGGAAGACGGCTCTTGCTCCCTGCTCTCAGATGACCTGCCCAACGTGCCCATTACCGCCACACAACACCACCTCACTGGCGTGACGGTGACCTCTGGCCAGAAGGTGAAGGTGGTGGTCCTCCACGTGGACCCGGTGACCCCCCACGTCCACGTCTCCCTCCTGCCCGCCCTGCTC
GCCAAGAAGCACACG---TTGGAGGTGGGTTCCCAGCACGACGCCCTGATCCAATACAGTGACAAAGACTTCGCCGTGGTCTCCCTGGGCGACATGGCCAACGTGACCGTGGTCCCCGTGACGACCAGCCTCAACCAGACC---------------------------------------
------------------------------------------------------------------TTCATCGGCGAGGATCACCAGCCCAACCCTGGCAAGAAGCTGAGGGGAAAGGTGGTGGTGGTGGAGGCCTCCAGCCAGGCCCTGGGTGGGCTTCCCCTGGTGAGCCGAGAGGAC
CAGAGGCATGGGAAGGCACAGGCCAATAAGAAGAGGGAG------AGGAAGTCCTCGGAGGCGCGGTGCAACACCGCA---CACAGCTACCGCTTCGGGGACCTGGTGACGGCCGTCGTGAGCTCCATCAAGCCCTTGCAGGTGGGGCTGACTCTGCCGGGTGAGGTGTCGGGCATGGTG
CACATCTCGGAGGTGAAGGAGGAGCCTGAGCAG------GGCAGCTTCCCCACGCGCTCCCTGCAGGTGGGGCAGGAGGTGCAGGCCCGCGTCATCGGGGGCAGAGACGTACGCCACCACAATTACCTGCCCATCAGCCACAAGAGCTTTGTCCACTCCCAGCCTGTCCTCTCCCTGTTG
CCAAGCAAGTTGACTGCTGAGAAG------------------GATGTCCTGGAGAAGGAACTGGAGCTGGAGGACCTGAAGCCGGGACAGGAGATCACCTGCTACGCCTCACAGTATCTCCCAGCCATCAAGTCTCTGGAGGTGTACGTGAACGCAAAGATCACCGGCACCGTAGGCCTG
CTGGCCATGACCACCAAGATCAAGGATGCCAAGAGGCCCCAGAAGATGACCAAGGAGGGCGAGACCCTGAAGGCCAAAGTGGTGTCCGTG---GTAACAGAACCCAAACCGCAGCTACGCCTCTCACTCAATGGGACGCACGAGCTGTCGGCGGGGAGCGTTGTCATGGCGGCGGTGCAC
GCCATCAAGCCGCACGCGGGCCTGTCCCTGCGCCTGCCCTTCGGGGGGAAGGGCTGGGCCTCCATGCTGGATCTGGAGGACAGCTACACGCCAGAGCCGCTGCAGCAGTTTCAGGAGGACCAGCTGCTCAAGTGTTCCATTCTGGAAGCCAAAGAACACAAGTACCATGTGTCCCTGAGG
CCATCAAGGACGCATCCAGACAGGAAGCTGCCGGTAGCGGACGCGGAGGTGAACTCTGTGGAGGAGCTGAAGGAGGACCAGATCCTGCGGGGCTACATCTCCCTGGTGGCAGACAAGGGCATCTTTGTCAGGTTATCCAGGAACATCACTGGGAGGGTCCAATTCAAGAAGGCCTCTGAG
TACTTTGTGAAGGACAAGAGCATCTACGCGAAACACATCCCCAAAGACAAGCTGATCACCGTCAAAGTCCTCAGTGTGGACAGCGAGGCTGGTCATGTGGATCTGTCGGCCCTCCCCGCGGACACTGGGAAGGGAGACCTGCTGCCCGACTCCCTGCAGCTGCCCTAC------------
------------AAGAAGTACCTGAAGAAG---------------------------AAG---AGGAAGAGGAAGATCACCGAGACCGTGGCA---------------------------------------GGAGAGACCGGCACCACG------------------------------
------------------------------GAGGAACCG------------------------------------------------------GCGGCGAAGAAGAAGAAA---AAGAAGAAGAAGAAG---------------------------------------------------
---AAGAAAAAGGCT---------------------------------------------------------------------------------------------------------------------------------------------------------------------
------------------------------------------------------------------------------------------------------------------------------------------------------------------------------------
------------------------------------------------------------------------------------------------------------------------------------------------------------------------------------
------------------------------------------------------------------------------------------------------------------------------------------------------------------------------------
------------------------------------------------------------------------------------------------------------------------------------------------------------------------------------
------------------------------------------------------------------------------------------------------------------------------------------------------------------------------------
------------------------------------------------------------------------------------------------------------------------------------
>ENSTRUP00000036548_TRUB
ATGGCATCAGTGGAAGAGGATTTCCCTCGTGGGGGGACAGTA---TCGAAACCCACCTCGAGTAAAATAGTGGCGCAGCGGACAGATGTGGATAACTTGTTCCAG------TCTAATGAAGAGTCAGAAACGAAAAAAAGGAAGGGGACTTTA---AAAGATGATGGAAAGAAGATCAAG
AAACCTAAA---------------------ACAGGCAAAGAAAAAGAGGAAACCCTGACTCTGAACGCATCAGCCAAAATTGTGGAAATCTTGCATATCAAGAATGTGAGGGAGGGTATGCTGTTGCTGGGTTGTGTTAAGGACGTAGCAGACTTCGAGGTGACAGTCAGCCTGCCTTGT
GGCCTGCAAGGCTTCCTCAGCATCAGAAACATCTCTGACTCGTATACAAAGATGCTTAGTGAGCAGCTAGATTCA---GAAATGTCCCTGCAGGACATTTGTTCACTGCCAGACCTCCTTTGTCCCGGGATGATAGTGAGGTGTGCAGTTGCCAAATTGGACACGTCCAAAGGAGGTAAC
CTTAGCATCCAGCTGTCAATCAATCCAAAGCTGGTCAACAAGGCTCTCACTACAAGCTCTCTGAATGCTGGAATGGTTTTAAGTGGATGCGTGGAAAGTGTGGAGGACCATGGCTACATTGTAGATATAGGCATCAAAGGAACTAACGCCTTCCTGCCTAAGAAAAAG------------
GGACCTAACAAT------------------CAGGAAGGTAAGAGTTCAGATCTGAAAGTGGGTCAGTATGTGACATCTACAGTAGAGGCAGTAAAAAATGAAGGACGGGTGGTCCGTCTTTCTGTCAGCCAGCTAAACAGCAGTCAGGCCTGTATTCGGTCAACTCAGGGATGGAACCTC
ACCAACCTTCTGCCCGGTCTTCTGGTTAACGCTACAATCAAAAAGGTGACCAAACATGGACTGAGTGTGTCCTTCTTGTCCTCCTTCACTGGCCAGGTGGACTTTCTCCACATGGAGCCAAAAGAGGCATCAAGCTACAAAGAGGGGGATGAGGTTCGTGCCTGCGTGTTGTACGTGGAG
CCGTCCACCCGTCTGGTGGCTCTGAGCCTACGCAGCTACCTCCTTCAACCAGGAATCAGGGTTGACCTATGTCCTCCTGGAGAT------------------------GACCGCGTTGGAGAGGTGGTGAAGTCCTGCAAGATGACCACAGTTCACCACATGTCTGGAGCCATACTGGAA
CTGCCAGACAAAACCATGGCCTTCGCTCACAAAAACCACCTTAGAGAGCCCAAAGCCCAACTTAATGAAAACAGACTACTGGCCATGCCTGAACACACCTGCAGGATTCTGGATTTTAGCCTGATGGACAACATTTATTTTGTTAGTCTTCGCAAGAGTGTGATTGACAAGCCCTTCTTT
AGATACCATGATCTTCAGGCTGGTCAGGTCGTAGAG------GGGACAGTGACAGTCCTGCTGGCTCATGGCATGGTGGTGCATCTGGCCGACCACATCAAGGGCCTGGTACCACGAACGCACCTCTCCGACATCCTCCTTAAAAACCCAGAGAAGAAGTATATGGAGGGCATGAAGGTC
AAATGTCGCGTGCTGTCAGTAGAGCCGGAGCATAAGAAGCTCTTCCTGACCAGGAAGAAGGCCCTGGTTGAAAGCTCCTTGCCATTGTTCCGCACCATTTCGGATGCTCGCCCCGGCTGCGTATCCCACGGTTATATTGTCTGCATCAAAGACTTTGGCTGCATAGTTCGTTTCTACAAT
GACGTCAAAGGTCTGGTGCCGCTCAGCGAGCTCAGTTCAGAGCCCATCAGCCAGCCCAAGGATTTCTTTTATATAGGGCAGGTTTTGAAGACTAAAGTTCTTCAATGTGATCGCGAGAAGGCCAAGTTGCTGCTGTCTTTTAAAGGGGTGATGGAGGGAGCTGCAGAGCAAACCGCTGCA
CCCGAG---------------------------------------CTTGACTGCAAGGTGGGGGAGAAGCTGGAAGCTAAGGTCCTTAAAAAGATGCCCAACGGCCTGGAGGTAGCCATTCTCCCTGAAGAAATCCGTGCATATCTTCCCACAATGCATCTTTCTGATCACTTGTCCAAC
TGCCCGCTGCTGTGGGAATGCTTACAAGAAGGAGACAGCATCTCAAACCTCATCTACATC---AATAGGAGTCACCAGAATATCACACTGACCAAAAAACCAACCATCAGGTGGTCGCTGGAAGAAGGAGTGGCTGCCAAAGACTTCTCTGAAATTAAAGTTGGAACACAGCTGTTTGGC
TGGATCAAGAACATAATGCCTTATGGTGTTTTTGTAGAGTTCCCATATGGCCTTGTTGGCCTTGCACCCAAATCTGCCATGGCTGACAGATTCATCAGCGACACCAAAACTACCTACAAGCTGGGCCAGACTGTCATTGCCAAGGTGACCAACCTGGATGAGGAGAAACGGCGTTTCCTG
GTCACGCTGAAGATTTCGGAGGTCATATCCCCAGTGGGGGATGTCCTGACCCGACTGATTAATGGGCTTCAGGAGAGGAAAGCCATGACTGAGATGTCGTTAGCAAGAGATGACAGCGAGCTTCGCCAGCAGCTGGCTGCACTGTCTGTCGGCCAGAGGCTGAAACTGACTGTA---AAC
ACTGCAACAGACAACGGCGCCACGTTTGTGTCTGACGAGCTGCACGGCGCAACCATACAGGCGTCTAAGCACCACGTCACGGGTATGAATTTGGTTCCAGGACAGAAAGTTACGGCAGTCATCCTCCATATTGACCTTCTGTCCACATGTGTCCACGTGTCCATCCTATCCAGGCTTTTG
GGGAAGAAGAGATCCCAGTTGAATGAAGGATCCAAATACACAGCGACTGTGGAGCACATCAACCAAGACTTTGCTGTCATCTTCCTGGATAATACAGCACATCTGACTGTGATCCAGACCAGCAGCCACCTGAACCACACA---------------------------------------
---------------------------------------------------------------------------GACATCCAGGAGCTGAAACTGGGGATGAGTTTG------ACGGTGGAGCTCATAGAAGCCAGCTGTGAGAAGGCACATGGGCTCCCCCTAGTGGCCTGGGAG---
------------------CGCAGCGCTCCAAAGCGCCAGAACGTGCCCTCAGCCAGC---------------CAGAAGGGCTGT------TGCTTTGGTGAAGTCGTGCAGGCTAAAGTGAAGTCAGTGAAGCCGACCCTCATTCAGGTCACCTTAGAGGACGGAAGCACTGGCACTGTG
CACGTGTCTGAGGTCATGGATCCCAAAGATTTGTGCCAGGGATTCCTCCCCACATTATCAGTTAAAGTCGGCAGTACGGTAACCGCGAGGGTCATTGGAGGACGGGAGGCCTCCAGTCACAGATTGTTGCCATTCTCTCATCCAAATTTTAAATACACTATTTTGGACCTCACTCTAATA
CCCAGCAAACTG---GACAAAAGTGTGGCCCTCAAATCGGTTTCGATTAAAGAACAC---------CTTAACAGCTACAAAGTTGGGGAAGAAATCACATGCTTTGTATCAAAGTTTCACCCTGACAGGAAGGTGTTGGAAGTCACCACTCATCCCGGTGTTACTGGGACGGTTGAGCTG
TTGGCCATGGTCACCAATCCAAGAAATGCCACCCACCCAGAAAGCGTGTTTAAGGTGGGTCAGGCAGTATATGCCAAAGTGGTAGAAAGG---AGCACCAAACCTCAG---CGCTTCATCCTGTCGCTCACAGGTGTAACTAAGCTGGAAAAGGGTGCCGTTACTCTTGGAATGGTGGTA
AATATTGACCCTCAAAAAGGCCTTCTGGTCAAACTTCCCTTCGGTGGCATGGGCACTGTTGCTATCACTGACCTGGCTGATGCCTACAGGCCAAACCCCTTAGGTGGATACAGCAAAAATCAGATACTCAGGTTGGTATTTTTAACTTTAATTAAA---CGATATACGTTCAGTAAGTAC
ATTTCTAAACTGAATGCAGAG---GCCAAGACAGTGAAGGACCCGGAAATTTTGTCTGTAGATGAATTAAAGGAAGGCCAAATCATCAGAGGCTACATCAAATCTGTAGAAAAGTGTGGGATCTTCATCAGGCTGTCAAGGAGCATCGTGGGAAGAACGGAGCTTCACCACTCCACAAAA
TACGTCTGCAACAACCACAAGATCCTCTCTGAGCACCTCCCTCCCAGCACGCTGATCACCACCAAGATCCTCAGTATTGACACGGAGGAGGAGTCGGTGAGTCTCTCTCTGCTTCCCAAGGACACTGGGAAGTCAGATGTGCTTCCAGAGTCTCTCGGTCTACCCCTCCATCTATTTGAA
GAGGAGAAAACGAAATGTGAGGTGCAGAAGAGG---------------------------AACAACAAGCGCAAGCTCTCTGAAAGTGAACAGGTGACCCACAGTCTTCTTGACGTTCACTCTTGTGTTCTGTGTTCAAGCACGGTCAAC------------------------------
------------------------------GCATCGACA------------------TTTTCTTTTATTTCCAAATATTGTTTT---------CAGGTCTCAAAGAAA---------AAGAAAAAG------------------------------------------------------
------AAGAAATCAAAGGCGGATGGCAACGACAGTGGAGTAGAGGTGTACTTCAGAGAGGAGGATGATGATGATGACGATGACGCTAAAAAACCACAGTCTGGATCCATAAAA------------GAG---ACGCAGAGCTCTGCGGGGCTGTCCAGGCTGCAGGTAGCAGCAGGCTTC
TCCTGGGACGTGGGACTGAATTCCCTCAAGCCCCTATCCGCAGTGCAGGAGAGCGAGTCCAGCGACGAAGAGGAACCTGACAAAAGTAACAAGGCCCAGAAGAAGTCTCGCCACGAGCTTGAGCAGGGGAAGAAGGCGGCAGAGAAGGCCCTG---ATGCAGCGGGAGGCCGAGCTGATG
GATCCCAGCCTGCAGCCC---------------------------GAGGACGCAGCCGCATTTGAGCGTTTGTTGCTCGCTTCCCCCAACAGCTCCCTGCTGTGGCTCCAGTACATGGCCCATCATCTACAGGCCACCCAGATTGAGCAGGCCCGTGCGGTGGCAGAGAGGGCCCTCAAA
ACCATCTCCTTCAGAGAAGAGCAGGAAAAGCTAAACGTGTGGGTGGCCCTGTTGAACCTGGAGAACATGTATGGCACCGAGGAGAGCCTAAAGAAGGTGTTTGAGCGGGCACTGCAGTTCTGCGAGCCCATGCCTGTGTACCAGCAGCTGGCCGACATCTACACAAAGTCTGAGAAGATG
AAGGAGGCAGAGAGCCTGTATAAGACGATGGTGAAGCGCTTCCGTCAGCATAAGGCCGTGTGGCTAAGTTACGGCACGTTCCTTCTTCAGCGGGGTCAAAGTGACGCTGCCAACTCTCTCCTGCAGAGGGCGCTAAAGAGCATGCCTTCAAAAGAAAGTGTAGATGTGATCGCAAAGTTT
GCTCAGCTGGAGTTCCGGTACGGCGATGCGGAGCGAGGTCGCACCATGTTTGACAAAGTCCTGACAAGCTACCCAAAACGCACAGACCTGTGGTCCGTCTTTATTGATCTTATGATTAAACATGGGTCACAGAAGGATGTCAGGGAGCTTTTTGATCGCGTGATCCATTTGAGTGTTTCG
GTGAAAAAGATCAAATTCTTCTTCAAGCGCTACCTGGAGTACGAGAAGAAGCACGGCACCCCGCAGAGCGTCCAGGCGGTCAAAGAGAAGGCCGTGGAGTTTGTCGAATCCAAGGGCGTTGAAGCTTCCAAA
>ENSDARP00000112333_DRER
ATGGCATCGATGGAAGAAGATTTTCCCCGCGGAGGTACTGAGAGGAAAAAACCCACCGAC------------CTAATCCCACATGAAGTGGACAATCTTTTTGAT------ACACCTGCAAAAGCGGTTAAGAAGAAGAAGAAGGCTGTGAAG---CAGGATGAAGCGCCAAAATCTAAA
AAACAGAAA---------------------GTGGAT---------GAAGAGAATATCAAACTCAACACGACCACCACT---GTCCAAATTCTGCATCTTAGGGACCTGACGGTTGGCACTCTGATGCTGGGTTGTGTGAAGGAAGTGTCAGATTTCGAGGTTGTAGTTGGTCTCCCGAGC
GGCCTCGTTGGTTACCTGCCGATCTGCAACATCTGTGACGCCTACACCAACATTCTCAATGACAAACTGGACACTGATGAT---GGCCTAGAGGAAGTTGTCCCTCTTTCCAAACTCTTCACACTTGGAATGCTGATCAGATGTGTCGTGTCGTCTTTAGACTCTGCCAAAGAGGGTCAT
ATTAGCCTTAAGTTGTCGATCAACCCAAAAGATGTGAACAAGGCGTTGAATTCAGTTGCTTTAAAGCCTGCAATGACACTGAGCGGCTGTGTGGAGAGCGTTGAAGATCACGGCTACCTGGTGGACATCGGAATTGGCGGCACTAAAGCTTTCCTGCCCAAAAAGAGCACATCCTCAAAA
CAA---------------------------------------------GATCTGTATGTGGGTCAGTATGTGCTGGTCCTGATAGAGGATGTCAAGGATAGCGGGCGTGTGGTGCGCCTGTCTCAGAATCCCCAGGCTCTTGTAAAGGCCTGCGCTCAGACCAAGCAAGGTTGGACTTTA
GACAACCTCCTACCTGGACTGCTGATCCATGGATGTGTCAAGAGGGTCACTCCTCACGGACTTATAGTGACGTTTCTTTCGTCTTTCACCGGAGTGGTTGATTTTCTGCACCTTGATGAGGACAAGGAGTCTACTTACAGCAAAGGACAAGAGATCCTGGCGCGAATTCTGTACGTGCAG
CCTTCGACCCGTCAAGTGGGTCTCTCTCTGCGCAGTCATCTGCTA---------------------------CCACCAGGCGGCGCTGTGCTGGATCTGCACTTCAGTGAGCGAGTGGGTGAGGTGGTGCAGGGCTGTCAGATGACTAGTTTACACCATTACTCAGGAGCCCTGATGAAG
ATGCTTGACGGTAGCAGAGCCTTTGTGCATAGAAACCTGCTGAAGGAGCCCAAAGAAGAGCTCGACACAAACCACCTGATGTCCCAGACTCAGCATATTCTGAGGATCATAAATTACAGTCCAATAGAGCAGATCTACCAAGCCACGCTCCGCTGGAGCTCTATTGAAACGCCGTTCTTT
AGCTGTCAAGACATCAAAGTGGGACAAATTGTTGAG------GGTACAGTTACAGATTTGCAGAAACATGGCGTTTACGTGAGGATTGGGGAGCACATTAGAGGAATGATACCCAGAATTCACCTGGCTGATGTCACCCTGAAGAACCCAGAGAAAAAATTTTATCCGGGTCTGAAAGTC
AAGTGCAGGGTTTTGTTAGTGGAGGCTCAGAAGAAGCTGTTGATCTTGACCAGGAAGAAGGCGCTAGTGGAGTCCACGCTCCCCATCTTCCAGTCGTACTCTGACGCCCGGCCGGGCCGCATTTCTCATGGCTTCGTCGTGTGTATAAAGGAGTTCGGCTGCATCGTTCGCTTTTATGAA
GATGTGAAGGGTCTGGTTCCCATGCAGGAGCTGACCACCGAAACAGTCACAAATCCAGAGGAGCTCTTCTTCGTTGGACAGGTTGTCAAGGTCAAAGTCTTGAAGTGCGACGAGGAAAAAAAGATGCTCCGATTGTCCTTCAAGTCTGTTACTGAGGAGGATGTCAGAGAGGAGCAGATC
GCCAAA---------------------------------------TTTGACTTCATTGTTGGAAAGATGGTCGATGCAAGAGTGTGCCGAAAAGTCCTGAATGGTCTTGAGGTCTCCATTATTCCTGAGGAAGTGCAAGCTTTCCTACCCACAACACATCTCTCTGATCACGTGACCAAC
TGTTTGCCCCTGTGGATGGCGCTGGAGGAAGGCGACACCATCTGTAATCTGATGTGTCTCACCAACTACAAAAAGAAGGGCATTGTTCTCACCAAGAAACCGCACCTGAAGGCTTATATTGAGGACGGTGCCATCCCGAAGAACTTCTCTGAGCTCCAGGTCGGGATGCAGATGGTCGGC
TGGGTGAAGAACATCATGCCGTATGGAGTCTTCATCAGTTTCCCATACGGAGTCTTCGGCCTTGCTCCTATAGCCAACATGGGTGACCAGTTCATCAAGGAAACCTCAGGCATCTTTGATATTGACCAGACGGTTGTTGCCAAGGTGACTAATCTGGATGAAGAGAAGCAAAGGTTTCTG
GTCAGTCTGAAGCTGTCTGAACTGAGTCTCTCTGAGAACGAGTTTCACACCAGACTGATTCAGGGTCTGAAGGAAAGAAGGAATATTTCGGAGATGAGGGCTGGCAGAGGGGACTCTGACGTCCTGTGGAAGCTCTCTGCTTTAACTGTAGGAGATCAAATGAAGATGATTGTGGGAGAT
ACTACAGAGGATGGTTCGGTCATGCTGACCTCAGATCAGCTCAGTGGTGTCACTGTATTGGCCTCAAAGTACCACAAAGAAGGTGTGAATTTAACTCCGGGCTGCAAACTCAACGCAGTAATTCTCCACATTGACTTTGTAAAGTCTCAAGTTCATGTATCGCTGCGTCCAAAGCTAAAC
ATAAAGAAAGAGAAG---TTGGAAAAGGACGCCAGATTTACAGCAAAAGTCCAGTTTGCCGACAAAGACTTTGCTGTCGTCTCATTGGCTACCACCAGTGATCTGACCTTCTTTCCCACCCGCCCTCATTTAAACAGCATT---------------------------------------
------------------------------------------------------------------TTT------GACTCAAAGAAGTTTTCCGTTGGCTCCTGTTTG------GACGTGAAAGTCGATGATCCCAACTGTGAGGATTTAGCGGGCTTTCCACTTATCTCCTATCAG---
------------------TCTTCGAATGCCAAACACGAG------CAGCACAAACCC---------------AATGAA---GAG------CGTCTCGGGGAGCTGATGAAGGTCACGGTGAAGAAATTGAAGGCGCTCTGTGTGTTGGTGAATCTGCCGTCGGGAAACACTGGAAGAGTC
CACGTCTCACAGATATTGGAGTTTCCTGACATC------GGCAGCTGCCCAACATCAGTTCTCAAGGTCGGGATGGAGATGGAGGCCCGAGTAATCGGAGGACGTGCAGTTCGTGCCCACAACTTCCTGGCAATCTCTCATCCAGATTATAATATCTCCATCCCTGAACTCAGTTTTCTA
GAAAGTAAACTG---AAGGTTTCA------------------GACATGGTCAACAAA---------CTGGAAAAATACAAGCCTGGAGATGATATCATATGCTTCCCGTCAAAATACATCAAAAAAGAGCAGCTCTTGGAAGTTCATGTCAAGCCCGACATCATGGGAGCCGTTCCTCTG
TTAGCCATGTGTAACAAACTTGGGCTCTCCAAACACCCTCAGAGGCTTTTTAAACCAGGACAGGCCCTTTCCGCAAAGGTTGTCAGTGTTGATCCCAAGAAGCCTATC---CAGTTTTCCCTGTCGCTCACAGGGACGCACAAACTGGAGCCAGGCATGAACACCTTGGCCATGGTTCAG
AAAATCCAGCCTCACAAGGGACTGATGCTCGCGCTCCCATATGAGAACACGGGTCTTGCTCACCTAACGGATCTCTCTGATTCGTACACGGAGAAGCCACTGGAGTCCTACAAAGAGGGCCAGATCATCCGGTGTCATGTCATAGAGCAAAAGATAAAGGAATTCAACGTTTCGTTACGT
CCATCCAGACTGAATAAGGACAAGCATGACATTGTAGAAGACCCAGAAATTCAGTCAATTGCTGATATAAAAGAGGGTCAGAGTATCAGAGGATATGTGTCGTCTGTTAACGACCAAGGCATATTTCTAAGGTTATCAAGGACTATAACAGGAAGAGTTCTGTTCCAAAATGCTACAAAA
TACTATATGAATGACCCAAAAGTCCTCATCAAACACGTTGGCCAGAATGCATTGGTGGCCGCAAAGGTTCTTAGCGTGGACTCTGAGAACCTCCATGTGAACCTGTCGCTGCTGTCAAAAGACACTGGGAAACCAGATCTGCTCCCAGAATCTCTTGAACTGCCACTGCGTCTGACAGGA
GAGGAGAAG---GAGAAACATGACAAAAAAGCTGCTGTC------------------AAG---AGAAAAAGAACTCTATCTGAGAGCCAGCAG---------------------------------------CAAGAC------------AATGAGAATACTGAACAGAAGACCAAACGG
ATAAAGGTCGATGAAGAATGCAGACTGGTTGAAGAGCCC------------------------------------------------------AGAGAACAGAAGGAAACACTGAAGGAGAAGAAAAAG---------------------------------------------------
---AAAAAGAAATCGAAAAAGGAGGACAGTGACAGTGGTGTAGAGGTGTTCTTCAGAGAGACGGATGAGACTGTGTCGGAC------AAAAAGTCAGGCAAAGTAAAGGTTAAATGCAAGGAACAGGAA---------------------CCAAACCGGCTTCAGGTGACATCCAGCTTC
CCATGGGAGTCCACACTGGGCTCTTTAACACCTTTTGCTCCAGCAGACGACAACCAGAACTCCAGTGAGGATGAGGAGGAAGTCAAAAGCAAGCCGGCGAAGAAGTCCCGTAAAGAGCTGAAGCAGGAGCAGCAGAACACCGAGCAGAAGCTC---AGCAAGCTGGAGGCCGAGCTCATG
GACACGTCTGTACGGCCC---------------------------GATAACTCAACGGCGTTTGAGCGTCTGCTCCTGTCGTCTCCAGACAGCTCCCTCCTCTGGCTGCAGTACATGGCTTTCCATCTACAGGCCACGCAGATCGAGCAGGCCCGCGCCGTCGCCGAGAGAGCCCTCAAA
ACCATCTCCTTCAGAGAGGAGCAGGAGAAGCTGAACATTTGGGTGGCCATGCTGAATTTGGAGAACATGTACGGGACACCAGACAGCTTGCAGAAAGTTTTCGAACGGGCCATCCAGTACTGTGAACCTCTTCTCGTGTACCAGCAGCTGGCCGACATTTATGCCAAGTCGGAAAAGATC
AAAGAGGCTGAGAGTCTTTATAAAAGCATGGTGAAGCGCTTCAGACAGGACAAAGCAGTTTATCTGAGTTACGGCACTTTCCTGCTTCGACAACGGCAGAGCGACGCTGCCAATGCCCTTCTGCAGAGGGCGCTGCAGAGCCTGTCCAGTAAAGAACATGTGGACCTCATTGCCAGATTT
GCTCGGCTGGAGTTTCAGTTTGGGAATTCAGAGAAAGCCAAGTCTATGTTCGACAAGGTCCTCACTACATACCCCAAACGCACAGACCTGTGGTCTGTCTTCATAGACTTAATGGTGAAGCATGGCTCTCAGAAGGAAGTGAGGGAGCTTTTTGATCGCGTGATTCACCTGAGCGTGTCG
GTTAAGAAGATCAAGTTCTTCTTCAAGCGTTACCTGGAGTACGAGAAGAAGAACGGCACACCTGAGACCATCCAAGTGGTCAAACAGAAAGCTCTCGAATATGTGGAGTCAAAAGGAGCTGAAGCCACCAGC
>ENSGACP00000024108_GACU
ATGGCATCAATGGAGGAAGACTTCCCTCGAGGAGGACCAGCG---AAGAAGCTCACCGAGAGTAAAACCAAGGTGGAGCGGACAGAAGTGGACAACTTATTCCAGGTAGAGTCGAACGAACAAGCCGAAACTAAGAAAAGAAAAGGGGCTGGC---AAAGATGCCGACCAGAAGTTCAAG
AAGCCAAAG---------------------ACGGGCACAGGC------GATCATCTGACGCTGAATGCAGAAGCAAAGTGTGTGGAAATTCTACACATCAAGAATTTGCAGGAGGGTACCCTGTTACTGGGCTGTGTGAAGGAGGTAACGGACTTTGAGGTGACCGTCGGTCTGCCCTGC
GGCATGGAGGGCTTCCTCAGCATCATGAACATCTGCGACTCCTACACCAAGCTGCTCAACGAGCAATTGGATTCA---GAC---GATACAGAGGAGATCTGCTCTCTACAACATCTCTTCTACCCTGGCATGGTGTTACGGTGTGTCCTTGCCAAGTTGGATGTAAGGAAAGAAGGCTCT
CTTAGCATCCAGCTGTCAATCAATCCAAAGCTGGTCAACAAGGCTCTCTCCTCCAGCTCCCTGAAAGCTGGCATGGCCTTGAGTGGATGTGTGGAGAGTGTGGAGGATCATGGCTGCATAGTTGACATTGGCGTCAGTGGAACCAAAGCCTTCCTGCCTAAGAAAGCG------------
CAGGAAAACATC------------------CCGGAA------------GAGCTGAAAGTGGGTCAGTATTTGACTTTTCAAGTGGAAGGAGTGAAAAACGACGGGCGCGTGGTCCACCTTTCAGTCCGGCCTCCGACCGCCGTCCGGGCCTGTGCTGAATCCCAGCAGGGCTGGAACCTC
ACCAACCTGCTGCCCGGCCTTCTGGTCCAAGCTACCATCAAAAAGGTGACCAAACATGGTCTGATCCTGCAGTTCCTGTCCTCCTTTACTGGCCAGGTGGATGTTCTCCACATGGAGCCTGAGCAG------AGCTACACTGAAGGAAATGAGGTGCGAGCCTGTGTGCTGTATGTGGAG
CCGTCCACCCGTCTGTTGGGCCTGAGCCTGCGCAGCTACCTCGTCCAGCCCGGGGCCAGACTCGAGCACGCTCCGGCCGGAGGC------------------------GAACGCATTGGCGAAGTGGTGAAGGACTGCAAGGTGGTTGCAACGCACCACATGTCTGGAGCCATGGTGGTA
CTGCCGGACAAAACTTTGACCTTTGCACATAGGAACCACCTGAAGGAGCCCAATGAGCCTCCCACTGACAACCGAGTGCTGGCAAAGACTACGCACACTTGCAGGATTCTGAGCTTCAGCCCGATGGACCAGATTTATTTCGTTAGTGTGCGCAAGAGTGTGGTTGAAAGGCGTTTTCAT
CGCTATCATGATATTCAGGCCGGTCAGCTTGTAGAG------GGGACCGTGTCGGTCCTGATTGAGCACGGCATGGTGGTGCACCTGTCCAGCCACATTAAAGGCCTGGTGCCCCGGACTCACCTGTCCGACATCCTTCTCAAGAACCCAGAGAGGAAGTACGTGCCGGGCATGAAGATC
AAATGCCGGGTGCTGTCAGTAGATGCAGAGAAGAAGAATCTTTACCTGAGCAGAAAGAAGGCTCTGGTTGAAAGCTCCCTGCCATTGTTCCTCAGCTACGCCGACGCCCGTCCGGGCCTCGTGTCCCACGGCTACGTTGTCTCCGTCAAGGACTTTGGCTGCATTGTTCGTTTCTACAAC
GACGTCAGGGGTCTGGTGCCGCTCAACGAGCTCAGCTCTCAGCCAATCATCAATCCTGAGGAGATGTTCTATGTGGGGCAGGTGTTAAAGGCTAAAGTTCTTCAGTGTAACCCAGACAAGGCAAAGCTGGTGCTGTCGTTTAAGGCCGCG---GAGGGAGACGCGGAGGAAGTTGCTAAT
CCCCAA---------------------------------------TTTGACTGTGAAGTGGGGCAAAGGCTGGAGGCTAGAATACAGAAGAAGTCCGTCACCGGTCTGGAGGTGGCCATCCTCCCCGATGATATCCGAGCTGTAATACCCACAATGCACCTTTCTGATCACCTGTCAAAC
TGCCCACTGCTGTTGGAGAGCATGCAGGAGGGAGACACCATCTCCAACCTCATCTGCTTC---AGCAAGAACAAACGGAATATTGCGATCTCCAAGAAACCAACGGTGCGATGGTCGCTGGAGCAAGGAGTGTTTGCCAAGAACTTCTCTGAAGTCACTGTAGGAATGCAGCTGATTGGC
TGGATCAAGAACCTCATGCCTTATGGGGTCTTCGTAGAGTTCCCATACGGCCTTGTTGGTCTTGCTCCCAAGTCTGCCATGACAGACAAGTTCATCAGCAACACAGCGATCGCCTTTCAACCGGGTCAAACGGTGATGGCGAAAGTGACCAACCTGGATGAGGAGAAACAGCGTTTCTTG
GTCACGCTGAAGATTTCGGAGGTCATGTGTCCGGAGGGTGACGCCCAGACGAGACTCATTAACGGCCTGCAGGAGAGACGAGCTGTGGCTGAAACGTTAGCCGTGAGAGAGGACAGTGACCTTCGCCAGCAGCTGGCTGCCCTGATTGTGGGTCAGAAGCTGAAGTTGACTGTG---GAC
ACCGTG---GACAGCGGTGCCCGCTTTAAGTCTGACAATTTGGCCGGTGCCACCATAAAAGCCACCGAGGACCAGGTTATAGGTGTTGAATTGACCTCAGGTCAAAAGGTTACCGCGGTCGTCCTCCACGTTGACATCCTGTCAAGCTGTGTCCATGTGTCCATCCTACCCAAGCTGGTG
GCAAAGAAGAAATCT---TTGGCTGAAGGATCAAAGCACACGGCGACGGTGCAGCACATCGACCAAGACTTTGCCACCGTCTCACTGGGCGACACGGCACAGCTGACCGTCATCCAGACGAGCAGCCACCTCAACGAGGTT---------------------------------------
------------------------------------------------------------------TTCCCGTCCGAGTCGGACAAGCTGAAGGCGGGAATGAGTCTG------TCCGTCGAGGTCATAGAACCCAGGTGCCAGGAGCTGCAGGGCCTCGCCCTGGTGTCGTGGGTG---
------------------TTCGGTTCGCCAAAAGAACAC------GTCAGCACCTTCAAACACTGGGCCAGCTCGAGGGGCCAC------CGCTTCGGGGATATCGTGCGGGGTAAAGTGCGCGCAGTGAAGCCCGCCTCCATACAGGTCACGCTGGAGGACGGAAGGACGGGCAGCGTG
CATGTGTCTGAGGTGGTGGAGCTGGCGGAAGTGCGTCCGGGATCCTTCCCCACGTCCACAGTTCAAGTTGGGAGTGAGATCACCGCCAGGGTCATCGGAGGACGCGAGGTCTCCACTCACAGATTCTTGCCCTTTTCCCATCCCAAATTTAAGTACAACATCCCTGAGCTCACACTCATA
CCAAGCAAACTG---GATGAGAACAAAGATTTCAAACCCGTTACACCCGAAGAGAAA---------ATAAACGGCTATACGGTCGGGGAAGAAGTTACGTGCTTTGTATCAAAGTTCAATCAAAAGAGGAAGACTTTGGAAGTCACCACAGATCCTTGTGTTACAATGACAGTGGACCTG
CTGGGCATGATCACAGACCCAAAATATTCAAGCCACCCGGAGAAACTGTACAAGATTGGCCAAGCCGTCCTTGCCAAAGTGGTAGAAGTG---AACTCCGACCCTATA---AGTTGCACGCTGTCACTCACAGGTGTCCATCAGCTGGAGAAAGGCAGCGTAACTTTGGGAGTGGTCACC
AATATTCACCCACAATTTGGCGTCCAGGTGAAACTTCCCTTTGGTAACATGGGAACAGTTGCTGTGACGGACCTGAGCGACGCCTACAGGCCAACTCCATTTGACGCGTACAGCAAGGATAAACTGCTGAGGTGTTTCCTCCTCGGTAACGAAAATGGCAAGTGGCAGTTATCTCTACGT
CCATCAAGGTTGTACCCCCAGCAGAGCAAGCCAGTGAAGGACCTAGAGGTTTTGTCTGTAGACCACCTGAAAGAAGGCAAGACCATCAGAGGCTACGTCAAGTCTGTGGGACAGCATGGGGTCTTCATCAGGTTGTCGACGAGCATCACGGGAAGAGCCCAACTCCAGCAGTGCACCAAG
TACTTGGTCAAAGACGACACGGTCCTCTCTAAGCACCTGCCTCTCAACACCTTGCTCACTACCAAGATCTGCAGTATTGACCAAGAGGAGGGGTTGGTCCACCTCTCTCTGCTCCCGGAGGACACGGGGAAGCCAGACGTCCTTCCAGAGACTCTCGGCCTGCAGCTGCGTCCTGCGGGA
GAGGAGAAG---AAGAAGAATAAGAAGACGACGTCTGTCTCTAAGGCGGCGACGACGAAG---AAGAAGCGCGCAGCGTCTGAGAGTGTGCAG---------------------------------------------------------------------------------------
------------------------------------------------------------------------------------------------CTTTTGAGTAAGACTGTAATAAAATGGAAACAGCCAAGCTCGATGGTCACTGATGCCCGTGTCTCTTTACAATTGGAGTCCCCG
ATCACAAAGAAAGCAAAGACCGATGACAATGACAGCGGAGTAGAGGTGTACTTCCGAGAAGAGGAGGAC---AAGAGCGAC------AAAGAGCCCAAGTCGAATTCTGTGAAA------------AAGGTGACGCCGAGCGCAGCCGTTCCATCCAGACTGCAGGTGGCAGCAGGTTTC
TCCTGGGACGCTCATCTGAGCTCCTTGAAGCCGGCCTCCGCGGCACAGGAGGGCGACTCCAGCGACGGGGAGGACCAGGACCACAGCAACAAGCCACAGAAAAGATCTCGCCACGAGCTTCAGCAAGAGAAGAAGGCAGCAGAGAAGGCCCTG---GTACAGCGGGAGACTGAGCTGATG
GATCCCAGCCTGCGGCCT---------------------------CAGGACGCCGCCGCCTTTGAGCGCCTGATCCTCGGTTCACCCAACAGCTCGCTGCTCTGGCTGCAGTATATGGCTCACCATCTGCAGGCCACCCAGATCGAGCAGGCCCGCGCTGTGGCCGAGAGGGCCCTGAAG
ACCATCTCCTTTAGGGAGGAGCAGGAGAAGCTGAACGTGTGGGTGGCCCTGCTGAACCTGGAGAACATGTACGGCTCGGAGGAGAGCCTGAAGGTGGTGTTTGAGCGCGCGCAGCAGTTCTGCGAGCCCATGCCTGTGTACCAGCAGCTGGCTGACATCTACGCAAAGTCCAACAAGACC
AAGGAGGCCGAGGGCCTGTACAAGACGATGGTGAAGCGTTTCCGTCAGAATAAGGCCGTGTGGCTGAGCTACGGGACCTTCCTGCTGCAGCAGGGCCAGAGCGACGGCGCCACTGTTCTCCTGCAGAGGGCGCTGAAGAGTCTGCCCACCAAAGAGAGCGTAGATGTGATCGCCAAGTTT
GCTCAGCTGGAGTTCCGTTACGGTGATCCAGAGAAAGGTCGCACCATGTTCGACAAAGTCCTGACGAGCTACCCGAAACGCACGGACCTGTGGTCCGTTTTCCTCGACCTCATGTTCAAACATGGCTCACAGAAGGAAGTCCGGGCGCTGTTTGATCGTGTGATCGCCCTGAGTGTCTCA
GTGAAAAAGATCAAGTTCTTCTTCAAGCGCTATCTGGAGTACGAGAAGAAGCACGGCACCCCGCAGACCATCCAGGCAGTCAAGGAGAAGGCCGTGGAGTTTGTGGAAGCGAGAGGCAACGAGGCTGCCAAC
>ENSXMAP00000004656_XMAC
ATGGCGTTGGTAGAGGAGGATTTTCCTCGTGGAGGCAAAACA---AAGAAGCCCACCGACAGTAAAGTCACAGCGGAGCGGAGTAAAGTAGAGAACCTGTTTCAG---CAGTCAGATGAACAAACGACAACAAAGAAAAAAAAGGAGGTGCCAAGAAAGTCAAAAAGCAAAAGACAGAAG
AGCAAGAAG---------------------------------------------CTGACGCTTAACGCTGCTGCTAAAAGCGTGGAGATTCTGCACATCAAGAATGTGAGAGAAGGGATGCTGTTACTGGGCTGTGTGAAGGAGGTGGCTGACTTTGAGGTGACCGTCAGCCTCCCGTGT
GGCCTGCAAGGCTTCCTCAGCATCAGGAACATCTGTGATGCGTACACCAAGCTGCTGAGCAAGCAGCTGGACTCAGACGTT---GAAAACGAGGAGTTCTGCTCTTTGTCCCAAATCTTCTGGCCGGGAATGCTGCTCCGATGCGTGGTTTATAAATTGGACATCACTAAAGGAGGCTCG
CTCAGCATTCAGCTGTCGGTCAATCCGAAGCTGGTCAACAAGAGCCTCACCTCGAGCTCTCTGATGGCTGGAATGGTCCTGAGTGGGTGCGTGGAGAGTGTTGAAGATCATGGCACTATAATTGACATTGGTGTGAGTGGAACAAAAGCCTTCCTGCCCGAGGATGCTACAAAGAACAAA
CAGCATAAAAATATTGGTGTGTTCTCCATGCGTGCA------------GAGCTTAAAGTGGGTCAGTATGTGACTTCTCGGGTAGAGGAAGTAAAGAACGACGGCCGCGTCGTCTGGCTCGCCGCCGCG------------GCTCGGGCCTCCGCTGACGCCAAACAGGGCTGGACTCTC
ACCAACCTCCTGCCGGGCCTCACGGTCAAAGCTACCGTTAAAAAGGTGACCAAACATGGCCTGCACCTGGACTTCCTGTCCTCCTTCAGCGGCCAGGTGGATTTTCTGCACATGGAG------CAGGAGTCCAGCTACAGAGAGGGGCTTCAGGTGCGAGCGTGCGTTCTGTACATCGAG
CCGACCACCCGCCTCGTCGGGCTGAGCCTGAGCAGCCACCTCCTGCAGCCCGTGTCTAACGTCGACTACGCTCCTCCCGGCGGG------------------------GACCGGACCGGAGAGGTGGTGAAGGAGTGCAAGATGACCACGATACACCACATGTCGGGGGCCATGTTGGAG
CTGCCGGACAAAACCCCGGCCTTTGCGCATAGGAACCATCTGAAGGAGCCAAGCGACCCGCCCAATGAAAACAAGGTCTCTGCAATGCTTGAGCACACCTGCAGGATCCTGGACTTCAGCCCCATGGAGCAAATTTATTTTGTTAGTTTACGAAAGAGCGTGATTGAGCAGCGATTTTAT
AGATATCAGGATATTCACGCCGGCCAAGTTGTAGAG------GGGACGGTGTCTGTCCTGCTGAGCCACGGGATGGTGGTGCATCTGTCGGAGCACGTCAAAGGTCTGGTGCCTCGGACGCACCTCTCCGACATCCTCCTGAAAAACCCGGAGAAGAAGTACGTCGAGGGGATGAAGGTC
AAGTGTCGGGTGCTGTCAGTAGACGTGGACAACAGGAAGTTGTGTCTGACCCGGAAGAAGGCGCTGGTTGAGAGCACCCTGCCGCTGTTCCTCAGCTACAACGACGCCCGTCCCGGCCGGGTGTCCCACGGCTTCATCGTGTCTATCAAAAACTTCGGCTGCATCGTCCGTTTCTATGGC
AACGTCAAAGGTCTGGTCCCACTGGAGGAGCTCAGCTCTGAGCCCATTGTCTGTCCGGAGGATGTCTTCTATATTGGACAGGTGCTGAAGGCCAAAGTTCTTCAATGTGACCCAGAGAAGGAGAAGCTGCTGCTGTCATTTAAGGCGGCGGCAGAGGGAGAGACGGAGGAATCTACCGAG
CCTCCG---------------------------------------ATTGACTGCGAGGTTGGAAAGAGGGTGGAAGCAAGGGTGGTGAAGAAATCCATCAACAGTCTGGAGGTCGTCATCCTCCCAGACGAGGGCCGCGCCTTCTTACCCACAGTGCATCTCTCCGATCACATGTCCAAC
TGTCCGTTACTGTGGGAGGTTCTGCAGGAAGGAGACACCATTTCAAACCTCATTTGCTTT---AACAAGAACAAGCAGAACCTCACGCTCACCAAGAAACCAAGGGTGAGATCGTCACTGGAGGAAGGAGCGGTGGCCAAAGATTTCTCTGAGATTACCGTGGGGATGCAGCTGGTTGGC
TGCATCAGGAACATCATGTCCTATGGCGTCTTTGTGGAGTTCCCCTACGGTCTCGTTGGTCTTGCACCCAAATCTGCCATGTCGGATAAGTTCATCAGCGACACGACGACCGCCTTCAAGCTGGGCCAGACGGTCATCGCCAAGGTGACCAATGTGGATGAGGAAAAGCGGCGATTCCTG
GTCACGCTGAAGATCTCTGAGGTCATAACGCCTGCCGGGGACGCCCGGGCCGCACTCCTGAACGGCATACAGGAGAGACGAACTGTGAAGGAAATGCTGACTGTCAGAGATGACGGAGAACTGCGGCAGCAGCTGGCTGCTCTGACCGTCGGCCAGAAGCTGAAGCTGATGGTG---GAT
TCAGCGACACAAGCCGGGGCCAAATTTAAGTCTGACAACTTGCCTGGTGCTGACGTTATCGCCAGTAAACGCCATGTGGCGGGAGTTAGCCTGACCCCTGGGCAGAAAGTGAGTGTGGTCATCCTTAATGTCGACATCCTGTCCACCTGTGTCCATGTTTCCGTCCTCCCAAAGCTGCTG
GGGAAGAAGAAGTCT---CTGAATAAAGGCTCAGACTGCTGTGCGGTGGTGCAGTTCGTCGACCAGGACTTTGCTGTCATCTCGCTAAACGATGCGGCGCAGCTGACTCTGCTCCACACCTGCAGCCACCTGAACGAGGTC---------------------------------------
------------------------------------------------------------------GCCCTGTCCGAGGCAGAGAGACTCAAGGTGGGGATGACTCTG------TCGGTGGAAGTCGTAGAACCCAGTTGCGAGCAACTGGAAGGGCTCCCCCTGGTGTTGCGGAAG---
------------------GGCAGCGCGCCGAAGCGGCAG------CGTACGGCTTCGGAGAACCAGGCGGACTCTTCGGGACAC------CGCTTCGGCGAAGTCCTGCAGGGCAAAGTGAGGTCGGTGAAGCCCACCTACATTCAGGTGGCGCTGGAGGACGGGAGCACGGGCAGCGTC
CACGTATCGCAGGTGGTGGAGCCAGCCGAGGTCAAGCTGGGGTCCTTCCCCACGTCCACTGTGAGAGTGGGCAGGGTGATCAAAGCCAGGGTCATCGGAGGACGAGAAGCCACCAGTCACAGATTTCTTCCGTTTTCTCACCCCAAATTCAAGTACACCATTCCTGAACTCACTCTTATA
CCCAGCCGACTG---GATCCTGGTGTGGATTTTAAACCAGTTACAGCAAAAAATAAA---------CTGGCCGGCTATAAGCCCGGCGACGAAATCACATGTTTCGTATCAAAGTTTAAATCAGACAAGAAGTGCTTGGAAGTCACCTCTGACCCCTGCGTCACAGGGACCGTGGACCTG
CTTTCCATGATCACAGATCCTAAAGATGCCAGCCACCCAGAAAAACTGTTCAAGCTGGGCCAGGCGGTTCGCGCTAAAGTGGTGGAAGCG---AGCGTCCAGCCTCAT---CGCTTTGTGCTGTCGCTCTCAGGGATCCATAAACTGGAGAAAGGCAGCATTGCATTGGGAATGGTGACC
AGTGTTCAGCCACAAGTCGGCCTCGTGGTCAAGCTCCCCTTTGGCGGCGCCGGAACGGTTTCTGTCACTGACGTCGCTGACACCTACAAGTCGAAGCCGCTGGAGGCGTTCAGGAAGGATCAGCTCATCAGGTGTTACCTTCTAGATGTGCAGAATGGAAAGTGGCACCTGTCCCTACGT
CCATCACGGTTGAACCCAAAGAACACCAAGCCAGCGAAGGACCCAGAAGTCTTGTCTTTGGACCATCTGCAGCTGGACCAGATGGTCCGAGGTTATGTCAAGATTGTGAGTGAGCAGGGGGTCTTCATCAGGCTGTCGCATAACATCACAGGAAGAGCTCAACTTCAACAGTCCTCCAAA
TACTTCATTAACAACCACAAGATCCTCTCTAGTCACCTTCCGGTCAACACCCTCCTCACCACTAAAATCCTCAGTGTGGACAGGGAGGACCAGTTGGTCGACCTCTCTCTTCTCCCCGCGGACACCGGAAAGCCAGACGTGCTTCCGGAATCCCTCGGCCTGCCGCTGCGTCTCGTCGGA
GACGCGGAG---AAACGCGACTCAAAGAAGGCA------------------------------AAGAAACGTTTGCACGCCGAGAGCGAACAG---------------------------------------AAACCA------------------------------------------
------------------------------GCGGAGCCC------------------------------------------------------CAGATCCCGAAGAAG---------AAAAAAAAGAAA---------------------------------------------------
---TCAAGCAAACCAAAAACTGATGGTGATGACAGCGGAGTGGAGGTCTACTTCAGAGAAGAG------------GAGGAT------GAA---------GGGGAGGAAGTAAAGTGTGATTTTTCTCAGGTGTCTCCCAGCTCGGCGGGTCCGTCCAGGCTGCAGGTGGCAGCCGGCTTC
TCCTGGGACGTGGGGCTGAGCTCCCTGAAGCCCGTGTTGGAGGCAAAGGATGGGCACTCTAGCGACGGAGAGGAGCAAGACGGCAACAAAAAGCCCCAGAAGAAGACGCGCCATGAGCTCGAGCAGGAGAAGAAGTCAGCGGAGAAGGCCCTCCCTGCAGCGGGAACGGCCGAGCTGATG
GACCCGAGCCTGCCGCCCCCCCCCCCCCCCACTGCAGATGGTGATGAGAACGGTGCGTCGGTGTTAAGACTC---------------------------------------------------------------------------------CGCTCTGTG------------------
---TTTGTGTCCAGGGAGGAGCAGGAGAAGCTGAACGTGTGGGTGGCCCTGCTGAACCTGGAGAACATGTACGGAACCCAGGAGAGTCTGAAAAAAGTGTTTGAGCGAGCCGTGCAGTTCTGTGAGCCCATGCCCGTGTACCAGCAGCTGGCCGACATCTACGCCAACTCCAACAAAATC
AAGGAGGCAGAGGGTCTGTATAAGACCATGGTGAAACGTTTCCGGCAGAACAAAGCAGTGTGGTTAAGCTACGGGACCTTCCTGCTCCAGCAGGGCCAAAGTGATGCTGCCAGCTCTCTCCTGCAGAGGGCGCTGAAGAGTCTACCCCCCAAAGAGAGTGTGGATGTAATCACCAAGTTC
GCTCAGATGGAGTTCCGCTTCGGCGACGCTGAGAGAGGTCGCAACATGTTCGACAAAGTCCTGACGAACTATCCGAAGCGCACGGACCTCTGGTCCGTTTTCATCGACCTCATGGTCAAACATGGATCGCAGAAGGAAGTGAGGGCCGTCTTCGATCGGACGATCCACCTCAGCGTTTCC
GTGAAGAAGATCAAGTTCTTCTTCAAGCGCTACCTGGAGTATGAGAAGAAGCACGGCACCCCTCAGAGCGTCCAGGCGGTCAAAGAGAAGGCCATGGAGTTCGTGGAAGCAAAAGGCAAAGACGCTGCAAAC
