# Supplementary material for: Global expression pattern of genes containing positively selected sites in European anchovy (Engraulis encrasicolus L.) may shed light on teleost reproduction
Source: PLoS One. 2023 Aug 11;18(8):e0289940. doi: 10.1371/journal.pone.0289940 (PMC10420382; doi:10.1371/journal.pone.0289940)
Supplement: S1 File — (ZIP) [file pone.0289940.s008.zip › alignments/anchovy.30939_ANCH.fas]

>ENSONIP00000003880_ONIL
ATGGCTCCTTTTCCGGACGAGGTGGATGTTTTTACTGGCCCGCACTGGCGAATGAAGCAGCTGGTGGGCCTGTACTGCGAAAAGCTGTCCAACACCAACTTCTCCAACAACAATGATTTCCGCTCATTTCTTCAGTCCCTGTGCGCCACATTTAAGGAGTTCAAGATGCATGAGCAAATT
GAGAACGAGTACATTATCGGGCTGCTGCAGCAGCGCTGCTGCACGGTGTACAATGTACACTCTGACAACAAACTTTCAGAGATGTTGTCCCTCTTTGAGAAAGGGCTTCATAGTATTAAGAGTGAATATGAGCAGCTTAACTATGCCCAGCAGCTGAAGGAGAGACTAGAAGCTTTCACA
CAGGACTTTCTGCCCCACATGAAGGAGGAAGAGGAGGTGTTTCAGCCTATGCTTATGCAGTACTTCAGCTATGAGGAGCTCAAGGACATCAAGAAACAAGTGATAGCGCAGCAC---TGCAACCAACAGCAATTGGACAGTGCCGCA------GAGGTGCTAAAGGGCTTCAGTTTGTGG
AGCCAGGCGGAGGAGCTGCAGAAAGCCTTCAAATACGCTGATCACGAGAAGACAGATTATGAA------CTGGAAAAAAACAGGAATTCCTCCACC---CACATCTCCCAGCTCCCCACGGAAATTATGCTGAGGCTGTTCCATTATTTAGGCCCTGAAGATCTGTGTCGCTGCAGTCAA
GTGTGCAGCTCCTGGTCAGAGCTAGCTAAGACCGGCTCTTTGTGGAGGCACCTTTATCCTGTGCGCTGGGCCAGAGGTGATTATTATAATGGCCCCCCTGGGGAGCTCGACCAGGAGCCAGATGAGGAGTGGGTGAAGAGTCGGCAGAACGAGGGTCGTGCCTATCAGGAATGGGATGAG
GACGCTGATGTCGATGAGTCTGATGTGTCAGGTCAAATTGAGGGCTCCCTTGCAATCAGCACTGCTAAGCGGGAGAAGAGGCTCCTGAATGGGATTATCCAGAATCTTCTTCCAGCTGTCGGTCCTTCTGTCAAGTCCATTGTTCTGGCATATAGCTCTACAGTCTCAAGTAAAATGGTA
CGTCAAATCCTCAGTTTCTGCCCCAATATTACACATCTAGACCTGACGCAGACTGATGTTACAGACTTTGCATTTGACAGCTGGTCATCTCTCGGAGCTTGTCACTCTCTGGAGCACCTGGATTTGTCAGGGTGTGAGAAAATCACTGATCACACCTTGAAGAAACTGTCTTTTGGGCTG
GGTGACCTCATGTCTTCCACCTGCATTGACAAACGCTCA------------------------GACAAGCGAGCCAAGCTTCTTAAGAGTTCCCCAGGTCCCATCACGCTTGTTGATGAG------------------------AGAAACCTGCATCCAGTGGGACGAAAGCAG---GCC
ATAATTTTCAAGCAGGGGACTGGCCGCTGGGGCGCCGCCTGCACGCCCACACAAGTATGGGTCCTGGATCCTTTGGACCTTGCTGATATTGAGGACGCAGCAGAGTGGAGTCGTCGTGGTGGGATGCCGCTCACTGATGCGGAAAGCTTCGTTGAG---ACGCAACTTATGGGA------
------------------------------AGTTCA---------------------------------TGCTGTTGCAGGAGGAGC------AGGAGGCGGGGGCACAGGACTGGCTCAGATGCCTCA---------------------------------------TATTTGCATCAG
CAGTACGCC---TTGTCTGCAGAAGTGCTCTGCGGTCACTCCACCTGCTGCACAAGCGAC---GTGGCCCTCAGGACTTTTACTGGG---------------------------TCTGAGTCAGGCATGACCAGAAACGGCACTGCAGAATTTCGGACTAAATGCTCCTCAATGGGGAGC
CTG------CAGTGTCTCCAGCCT---GAAAACAGGACTGATCAATCAGAAACGAAACGCTCACTGAGGTTTCTCAGCCTGTCTGGATGTTATCAAGTCACTGACTTGGGCCTGAGGGCTCTGTCTCAGCGTGGAGGGCTTCCTGTGCTGGAGCATCTCAACCTGTCTGGCTGCCTCTTT
ATCACTGAGGTGGGGCTGCAGGAGCTGGTGTCGGCCTGTCCTTCCCTCAATGACGAGCACTTCTATTATTGTGACAACATCAACGGTCCCCATGCAGACACGGCCAGCGGCTGCCAGAACCTGCAGTGTGGTTTCAGAGCTTGCTGCCGCTCTGGAGAG---------------------
------------------
>ENSTNIP00000020825_TNIG
ATGGCTCCTTTCCCAGACGAAGTGGATGTTTTTACTGGGCCACACTGGCGAATGAAGCAGCTGGTGGGCTTGTACTGCGAAAAGCTGTCAAAAACCAACTTCTCCAACAACAATGACTTTCGTTCCTTCCTGAAGTCCCTGTGTGCAACCTTCAAGGAGTTCAAGATGCACGAGCAAATT
GAAAACGAGTACATCATCGGGCTGTTGCAACAGCGCTGCTGCACCGTCCACAACGTGCACTCTGACAACAAACTGTCAGAGATGTTGACGCTGTTTGAGAAGGGCCTGCATAACGTGAAGAGTGAATTTGAGCAGCTTAACTATGCTCAGCAGCTGAAGGAAAGACTAGAAGCTTTCACT
CAAGACTTTCTACCCCCCATGAAGGAAGAAGAGGAGGTGTTCCAGCCGATGCTGATGCAGTACTTCACCTACGAGGAGCTGAAGGACATCAAAAAACAGGTGATAGCGCAACAC---TGCAGTCAGCAGCAGTGGGACTGTGCTGCC------GAGGTGCTGAAGGGCTTCGGCCTGTGG
ACGCAGGCGGAGGAGCTGCACAAAGTCTTCAAGTACTCTGATCATGAGAAGACAGACTACGAA------CTGGAAAAGTCCTGGAGCTCTTCAGCT---CACATCTCCCAGCTTCCAACAGAAATCATGCTGAGGCTGTTCCGCTATCTGGGCCCTGAAGATCTGTGTCGCTGCAGTCAG
GTGTGCAGCTCCTGGTCAGAACTGGCCAAAACCGGCTCTCTGTGGAGGCACCTCTTCCCTGTGCGCTGGGCCAGAGGGGACTATTATAGTGGCCCCCCTGGAGATTTGGACCAAGAACCCGATGAGGACTGGGTGAGGAGTCGGCAAAATGAAGGGCGAGCCTACCAGGAGTGGGACGAG
GACGCTGACGTTGATGAG---------TCAGGACAAAGTCCAGGCTCATTAGCGATTAGCACAGCTCAGCGAGAGAAGAGGCTCCTGAATGGGATTATCCACAACCTCCTGCCAGTCGTGGGCCCATCTGTCAAGTCCATTGTTTTGGCATACAGTTCTACAGTCTCCAGCAAGATGGTG
CGTCAGATTCTCAGTCTTTGTCCCAACATCACCCATCTGGATCTGACGCAGACTGATGTGACAGATGTAGCATTTGACAGCTGGACCTCTCTCGGAGCCTGTCTGTCTCTGGAGCACCTGGATCTGTCGGGCTGCGAGAAGATCAGCGACCACACCCTGAGGAAGCTCTCCCTCGGCCTG
GGCGATCTCGCAGCCTCCACT---------AAGCGCTCG------------------------GACCGGCGCCCGAAACACACCAAGAGTTCTCCCATACCCATCAGCCTCATGCAGGAG------------------------GAAAGCCTGGGCTCAGTGGAGCGTCAGCGGCACGCC
ATCATTTTCAAGCAGGGGCCAGGGCGCTGGGGTGGCGCCCGAACCCAAACGCAAGTCTGGGTCTTGGACTCCTTAGACCTGGCCGATATAGAGGACGCTGTGGAGCGGAGTCGCTGCGACGGGATGCCTTTCCCCGAGGCGAAAATGTTTGTGGAG---ACTCAGCTGGTGGGA------
------------------------------GGATTG---------------------------------TGCTGCTGCAGGCGCAGC------AGGAGGCGCGGACACAGGACTAGCTCGAGCGCTGCC---------------------------------------TTCCTGCAACAG
CACTACGCC---ATGTCGGGGGAAATGTTTTGTGGCCACTCGGCTTGTTGCCCCAGTGAC---GCGGCCCTCAGGACGTTTGCTGGGCCACGC---------------------TCTGGGTCAGACCCCCTCAGAAGCAGCACTGCAGAGTTTCGGACTAAAGGCCCCTCGTTTGGGCTT
CAG------CAGTGTGTCGGACAT---GAAACCAGGACCGAGCAGGCGCACGTGAAACGCTCGCTGAGGTTTCTCAGCCTCTCTGGATGCTATCAGATCACAGATATGGGCTTGAGGGCTCTGTCGCAGCGCGGAGGGCTTCCTGCTCTGGAGCATCTTAACTTGTCCGGCTGCCTCTTC
ATCACTGAGGTGGGACTGCAGGAGCTGGTGTCAGCCTGTCCTTCGCTCAATGACGAGCACTTCTATTACTGCGACAACATCAACGGTCCTCACGCAGACACAGCCAGCGGCTGCCAGAACCTGCAGTGTGGTTTCAGGGCGTGCTGCCGCTCCGGAGAG---------------------
------------------
>anchovy.30939_ANCH
ATGGCTCCTTTCCCTGACGAGGTGGACGTTTTCACGGGCCCACACTGGCGCATGAAGCAGCTGGTGGGCCTGTATTGTGATAAGCTTTCCAACACCAACTTCTCCAACAACAGTGACTTCAGGTCATTCCTTCAGTCTCTGTGTGATACCTTCAAGGAGTTCAAGATGCACGAGCAGATT
GAGAACGAGTTCATCATTGGGCAGTTGCAGCAACGGAGTCGCACCGTTTACAATGTGCACTCGGATAACAAGCTGTCCGAGATGCTCTCGCTGTTTGAGAAGGGACTCCGGAGTGTCAAGAGTGAGTATGAGCAGCTGAACTACGCCCGGCAGCTGAAGGAGAGGCTGGAGGCCTTCACA
CAGGACTTCCTGCCCCACATGAAGGAAGAGGAAGAGGTGTTCCAGCCGATGCTGATGGAGTACTTCACCTACGAGGAGCTGAAGGACATCAAGAAGCAGGTGATCGCCCAGCAC---AGCCGGCAGCAGAGGTGGGGCTGCGCCGTC------GAGGTGCTCAAGGGCTTCAGCCTGTTC
AACCAGGCCGAGGAGCTCCACAAGGCCTTCAAGTACTCCGACCACGAGAAGACAGACGACGAG------TTGGAG------AGGGGCTCGGCGTCGGCCCATATCTCCCAGCTGCCCGTGGAGGTCCTGCTGAAGATCTTCCAGTTCCTGGGTCCTGAGGACCTGTGCTGCTGCGGACAG
GTGTCTGCCACCTGGGCAAGCGTGACCAAGACCGGCTCTTTGTGGAGGCACCTGTACCCAGTCCGCTGGGCCAGAGGTGACTACTACCACGGTCCCCCAGGGGAGCTGGAGCAGGAGCCGGATGAGGAGTGGGTGAGCAACCGGCAGGACGAGGGCAAGGCCTACCAGGAGTGGGACGAG
GACGCAGATGTGGACGAGTCTGAAAAGGGC------TCGGATGAGAGTTCAGCCTACAATGCAGTGCAGCGTGAGAAGAAATTGCTGAACGGGATGATCCAGAACCTTCTCCCTGCCGTTGGGCCCTCTGTGCGCTCCATCACCCTGGCATACAGCTTCGCCGTCTCCAGCAAAATGGTT
CGCCAGATCCTCTCCCTCTGCCCCAATCTGACTTATCTGGATCTGACACAGACAGATGTCACAGACTCTGCATTTGACAGCTGGGCCTCGCTGGCCGTGTGCAGCTCCCTGGAGCACCTCGACCTGTCCGGCTGTGAGAAGATCACCGACCACACCCTAAAGACGCTCGCCCTGGGCATG
GGGGACCTCGCCTCCACCTCC---------ACCTCCTCCTCCTCCCTCCCCAGAGGCAGCCCCGAGCGCAGGGCCAAGCTGCTGGCCAGCCACCCTTCCCCCATCAAGCTT---CAGCACGAGGCTCCGGCGACCGCCGCCTGCCCCGTTTTGGGACCCGGGGGCAGG------CAGGCC
CTGATCTTCAAGAGGAGGCCCGGCGGCCGGGGCAACGGCTGCGGACCGGCGCACGTCTGGGTGCTGGACCCCGACGAGCTGGTGGACATTGAGGACGCGGCCGAGTGGAGCCGGCGTGGGGGT---------------------------GTCGGT------ATGGGTGTTGGTGTTGGC
GGAGGGCCTTCTGTGAGTGTTGCAGGGCCGTCTTCCAGGCCCGTGGAGGTGCAGGCAGCTGGGGGGCAGTGCTGCTGCAGGGTAAGC------CGCAGCCAAAGCTTCAGGACTGGGAATAATAGCGGCAGCGGTGGTTGCAATGCCCTCTACTGGCAACAGGTGCAACTGCAGCAGCAG
CAGCAAGCG---TCCTACAGAGGTGCCCCGTGCGGCCACTCCACTTGCTGTGGCAGAGAC---ACTGCCCTTAGGACTTCAAAGGGGCCACAGCAGCCGCAATACTGCCCCATGGAGGCAGGGGGCAGCACT---------------GAGTTTCGGACTAAGTGCCCC---ATGGTGGGC
CAGCAGGACACGTGCCCCGGGCATGAGCAAGCACAGACTGGAAAATCGGACACTCCTCGCTCTCTCAGGTTCCTCAGCCTGTCCGGGTGCTATCAGGTCACAGATCTGGGATTAAGGGCCCTGTCCCAGCGCGGGGGGCTGCCTGTCCTGGAGCACCTGAACCTGTCTGGCTGCCTGATG
GTGACTGAGGTGGGGCTGCAGGAGCTGGTGACAGCCTGCCCCTCCCTCAACGACGAACACTTCTACTACTGTGACAACATCAATGGTCCCCACGCCGACACGGCCAGTGGCTGCCAGAACCTCCAGTGTGGCTTCCGGGCCTGCTGCCGCTCTGGAGAG---------------------
------------------
>ENSTRUP00000036065_TRUB
ATGGCTCCTTTCCCAGACGAGGTGGATGTTTTTACTGGGCCACACTGGCGAATGAAGCAGCTGGTGGGCCTATACTGCGAAAAGCTGTCAAAAACCAACTTCTCCAACAACAATGATTTCCGCTCATTCCTTAAGTCCCTGTGTGCAACCTTTAAGGAGTTCAAGATGCATGAGCAGATT
GAAAACGAGTACATCATCGGACTGTTGCAACAGCGCTGC---GCCGTGCACAATGTGCACTCTGACAACAAACTCTCAGAGATGTTGTCGCTGCTTGAAAAGGGCCTACATAACATTAAGAGTGAATATGAGCAGCTTAACTATGCTCAGCAGCTGAAGGAGAGACTAGAAGCTTTCACT
CAGGACTTCATACCCCACATGAAGGAAGAAGAGGAGGTGTTTCAGCCGATGCTCATGCAGTACTTCACCTATGAGGAGCTCAAGGACATCAAAAAGCAGGTGATAGCGCAACAC---TGCAGTCAGCAGCAGTGGGACTGTGCTGCC------GAGGTGCTGAAGGGCTTCAGCCTGTGG
AGCCAGGCGGAGGAGCTGCAGAAAGCCTTCAAGTATTCTGACCACGAGAAGACAGACTACGAA------CTGGAAAAGACCTGGAGCTCTTCAGCT---CACATCTCCCAGCTTCCAACAGAAATCATGCTGAGGCTCTTCCACTACTTGAGCCCTGAGGACCTGTGTCGCTGCAGTCAG
GTGTGCAGCTCCTGGTCAGAACTGGCCAAGACCGGCTCTTTGTGGAGGCACCTCTACCCCGTGCGCTGGGCCAGAGGGGACTACTATAGTGGCCCCCCTGGAGATTTGGACCAAGAACCAGATGAGGACTGGGTGAGGAGTCGGCAAAATGAAGGCCGAGCCTATCAGGAGTGGGATGAG
GACGCTGATGTGGACGAGTCAGACATTTCGGGGCAAAGTCCAGGCTCATTAGCAATCAGCACAGCTCAGCGAGAGAAGAGGCTCCTGAACGGGATTATCCACAACCTCCTGCCAGCCGTGGGTCCATCTGTCACGTCCATTGTTCTGGCCTACAGTTCCACAGCCTCCAGCAAAATGGTG
CGTCAGATTCTCAGTCTTTGTCCCAACATCACCCACCTGGACCTGACCCAGACCGATGTGACAGATTTTGCATTTGACAGCTGGTCTTCTTTTGGAGCCTGCCTGTCCCTCGAGCACCTGGATCTGTCGGGCTGCGAGAAGATCTCCGACCACGCTCTGAGAAAACTCTCTGTCGGCCTG
GGCGACCTCACCGCTCCCGCC---------AAGCACTCG------------------------TCCCGGCGAGACAAGCACGCCAAAAGCTCCCCGCTACCCATCAGCCTGATGGAGGAG------------------------GACAGCCTGGGCTCGGTGGAGCATAAACGGCGTGCC
ATCATTTTCAAGCAGGGGCCCGGGCGTTGGGGTGGCCGCCGGACCCAAACCCAAGTCTGGGTCTTGGACTCCTTGGACCTGGCGGACATTGAGGACACTGTGGAGAGGAGG------------GCGCCTTTTTCCGAGGCGGAGACTTTTGTAGAG---ACCCAGCTGGTGGGA------
------------------------------GGATTG---------------------------------TGCTGCTGCAGGAGGAGC------GGGAGGCGCGGACACAGGACTAGCTCAAACGCCGCC---------------------------------------TACCTGCAGCAG
CACTACGCC---ATGACGGGGGAGATCTTTTGCGGTCACTCGACTTGTTGCACGAGTGAC---GCGGCCCTCAGGACGTTCGCTGGGCCCCCG---------------------TCTGGATCAGACGCCCTCAGAGGCAGCACTGCAGAGTTTCGGACTAAAGGCCCCTCATTTGGGGGT
CGG------CGGTGTAACGGACAC---GAAACCAGGACTGAGCCGTCAGGCGTGAGGCGCTCCTTGAGATTCCTCAGTCTCTCTGGATGTTATCAGATCACAGATCTGGGCTTGAGGGCTCTGGCGCAGCGCGGAGGACTTCCTGCTCTGGAGCACCTCAACCTGTCCGGCTGCCTCTTC
ATCACTGAGGTGGGGCTGCAGGAGCTGGTGTCGGCCTGTCCGTCGCTCAATGACGAGCACTTCTATTACTGCGACAACATCAACGGTCCTCACTCAGACACGGCCAGTGGCTGCCAGAACCTGCAGTGTGGTTTCAGGGCCTGCTGCCGCTCCGGAGAG---------------------
------------------
>ENSDARP00000106526_DRER
ATGGCTCCTTTTCCCGATGAGGTGGATGTTTTCACGGGCCCTCACTGGCGCATGAAGCAGCTGGTGGGTCTTTACAGCGAAAAGCTGTCCAACACAAACTTCTCCAACAACAGGGACTTCCGGTCGTTCCTGCAGTCGCTGCTGGACACTTTCACCGAGTTCAAGAAGCACGAGCAGATC
GAGAACGAGTGCATCATGGAGCTGCTGCAGGAGCGCAGCCACACCGTCTACCACGTCCACGCAGACAACAAGCTGAGCGACATGCTCACACTCTTCCAGAAGGGGCTGCGCAGCGTCACGAGCGAGTTCGAGCAGCTGAATTACGCGCAGCAGCTGAAGGAGCGACTGGAGGCTTTCACA
CAGGACTTCATTCCTCACATGAAGGAGGAAGAGGAGGTGTATCAGCCGATGCTGATGGAGTATTTCTCCTATGAGGAGCTGAAGGCCATCAAGCAGCAGGTGATGCTCCAGCACTGCAGCTCTCAGTGTCAGTCCAGCTGCTCAGACACACACACACTGCTGAAGGGCCTCAGTCTGTGG
AGCCACGCCGAG---CTGCAGAAGGCCTTCAAATACTCCGACCATGAGAAGACTGGAGAGGAGCGTGTGTTGGAG------CGTGTGTCG------------GTGTCGTCTCTCCCGCAGGAGCTGCTTCTGCGTATCTTCAGGTTTCTGGGTCCGCAGGATCTGTGCCGCTGTGCTCAG
GTGTGCAGCGTCTGGACTCAGGTGACCAGAACCGGCTCTCTGTGGAGGCACCTGTACCCGGTGCGCTGGGCCAGAGGTGAGTATTACAGTGGTCCTCCGGGTGATCTGGATCTGGAGCCGGATGATGATTGGATAAAGAGTCTCCAGGACGATGGAAGAGCCTATCAGGAGTGGGACGAG
GATGCAGACGTGGACGAATCAGAGGAGGCG------TCTGCAGAGCGCTCCTCCATCAGTGCTCTACAGAGAGAGAAGCTCCTGCTGAACGGGATCATCCAGAAGCTGCTGCCAGCCGTTGGGTCCTCGGTGCGCTCGCTCAGCCTGGCCTACAGCTCCACGCTCTCCAGCAAGATGGTG
CGGCAGATGCTCAGTCTGTGTCCCAATCTGACCCATCTGGACCTCACGCAGACAGACGTCTCAGACTCGGCCTTCGACAGCTGGTGTGCGTTGGGTGCGTGTGGGACTCTGCAGCATCTGGATCTGTCCGGCTGTGATAAAATCACGGATCGAACCCTGAAGATCCTCTCTGTGGGTTTG
GGAGAT---------TCGTCA---------ACACCCAGCCCAGCCCAC---------------------------AAACTCCTGCAAGCTCCGCCTTCTCCAATCAGAATA---GAGGAG------------------------CCCCGCCTCCAGCCAATGGGGCGCAGCTGTCAGGAT
CTCATCTTCAAGCGCAGGCCTGGGGGGCGTGGCTCAGGCTGTGGTCCCACCCACATCTGGGTGCTCGATCCAGTCAAATTAGCCGACATCGAGGATGCTGCTGATTGGAGCAGACGAGGAGGC---------------------------GTGGCC---TCACAGGAGATTGGCTGTGGT
GGT---------ATTTCAGAAGCACTGAGTGCCTCG---------------------------------TGCTGCTGTAGGAGGAGC------CAGAGGCGAGGCTTTAGGACTGGACTAAGCTCCTCCCCC---------------------TGGCAG---------------------
---------------TATGGCGACGCCCTCTGCGGCCACTCCTCCTGCTGCAGCTCGGATGCAGCAGCGCTTCGGACTCAATCAGACCTCCAG---------------------GCCACAGGGGGCAGTGCT---------------GAGTTACGGACTAAATGTTGG---TTTGAGGGC
CAA------TCCTGCGCGGAGCAT---CACAACAGAACTGACCAATCAGGAGCTCAGCGGGCGCTTCGGTTCCTCAGCCTATCCGGATGCCATCAGATCACAGACCTCGGCTTAAGGTGTGTGTGTCTGCGCGGCGGTCTCCCTCTCCTGGAGCACCTCAATCTGTCCGGCTGTCCGCTG
ATCACGGGGGCGGGGCTTCAGGAGGTGGTGTCTGCTAGCCCCGCCCTAAACATCGAACACTTCTACTACTGCGACAACATTAACGGTCCTCATGCAGACACAGCCAGCGGGTGCCAGAATCTGCAGTGCGGCTTCAGGGTGTGCTGTCGCTCTGGAGAG---------------------
------------------
>ENSGACP00000018575_GACU
ATGGCTCCCTTTCCGGACGAGGTGGATGTTTTTACCGGCCCACACTGGCGAATGAAGCAACTGGTGGGCCTTTACTGCGAAAAGCTGTCAAAAACCAACTTCTCCAACAACAATGATTTCCGCTCATTTCTTCAGTCCCTGTGCGCCACCTTCAAGGAGTTCAAGATGCACGAACAAATC
GAGAACAAGTACATCATCGACCTGTTGCAGCAGCGCTGCTGCACCGTGTACAACGTGCACTCCGACAACAAGCTCTCTGAGATGTTGTCCCTCTTCGAAAAGGGGTTGCACAACGTCAAGAGTGAATACGAGCAGCTTAACTACGCCCGGCAGCTGAAGGAGCGACTGGAAGCTTTCACA
CAGGACTTTCTGCCCCACATGAAAGAAGAGGAAGAGGTTTTTCAGCCGATGCTCATGCAGTACTTCACCTACGAGGAGCTGAAGGACATCAAGAAGCAGGTGATCGCGCAGCAC---TGCAGCCAGCACCAATGGGACTGTGCCGCC------GGCGTGCTGAAGGGCTTCAGCTTGTGG
AGCCAGGCGGAGGAGCTGCAGAAGGCCTTTAAATACGCCGACCACGAGAAGGCCGATTACGAC------CTGGAAAAGAAGAGGAATTCTTCAACC---CACATCTCCCAGCTTCCTCCTGAAATCATGCTGAGGCTCTTCCACTATTTGAGCCCCGAACAGCTGTGTCGCTGCAGTCAG
GTGTGCAGCTCTTGGTCCAACCTGGCCAAGACCGGCTCCCTGTGGAGACACCTGTACCCCGTCCACTGGGCCAGAGGTGATTATTACAGAGGCCCCCCGGGGGACCTGGACCAGGAGCCAGACGACGAGTGGGTGAAGAGTCGGCAGAACGAGGGTCGGGCCTATCAGGAGTGGGACGAG
GACGCTGACGTGGACGAGTCCGATGAGTCGAGCCTCACGGGGAGCTCCGTGGCTATCGACACCGCTCAGCGAGAGAAGAGGCTTCTGGACGGGATCATCCAGAACCTCCTCCCAGCCGTGGGTCCGTCTGTCAAGTCCATCGTTCTGGCCTACAGCTCTACGGTCTCCAGTAAAATGGTG
CGCCAGATCCTCAGCCTCTGCCCCAACATCACTCACCTGGACCTGACCCAGACCGCTGTGACCGACTGTGCATTTGACAGCTGGTCGTCTTTCGGAGCGTGTCTCTCCCTGGAGCACCTGGATCTGTCGGGGTGCGAGAAGATCACCGACCACACCATGAAGAAGCTCTCCGTCGGCCTG
GGCGACCTCACGTCCTCCAGCTGCTTCGACCGGCGCTCC------------------------GACCGACGGGCCAAGCTTCTCAAGAGCCCCCCCATCCCCATCACGCTCACGGAGGAG------------------------AGGAACCTGCAT---------------------GCC
CTCATTTTCAAGCCGGGGGGCGACCGCTGG---GCCGCCGGCACCCCGACGCGAGTGTGGGTCCTGGACCCCTCGGACCTCGCCGACATCGAGGACGCCGCGGAGTGGGGCCGCCGCGGGGGGACG------------------TCTGTCCCCGAG---ACGCAGCTGGAGGGG------
------------------------------AGCTCG---------------------------------TGCTGCTGCCGGAGGAGCGGCAGGAGGCGTGGCGGGCACAGGACC---------GCCTCC---------------------------------------TTCCTGCATCAG
CAGTACGCCAGCATGTCGGGGGAAGTGTTCTGTGGTCACTCCACCTGCTGCGCTGGCGAC---GCGGCCCTCAGGACTATGGCTGGGCCGCGG---------------------TGCGAGTCGGGCTCCACCAGGAGCGGCGCCGCAGAGTTTCGGACTAAATGCTCCTCTTTCGGGGGC
CTG------CAGTGCCCGGAACAG---GAAAACAGGACTGACCGGTCTGAGGCCGGGCGCTCGCTGAGGTTTCTCAGTCTCTCCGGATGTTTTCAAGTCACAGACCTGGGCCTGAGGGCTGTGTCGCAGCGGGGAGGGCTTCCTTTCCTGGAGCATCTCAACTTGTCCGGCTGCCTCTTC
ATCACTGAGGTGGGGCTGCGGGAGCTGGTGTCCGCCTGTCCTTCGCTCAACGACGAGCACTTCTATTACTGCGACAACATCAACGGTCCTCACGCCGACACGGCCAGCGGCTGCCAGAACCTGCAGTGTGGCTTCAGGGCCTGCTGCCGCTCCGGAGAG---------------------
------------------
>ENSXMAP00000005232_XMAC
---------------------------------------------------------------------------------------------------------------------------------------------------------------------ATGCACGAGCAAATT
GAAAACGAGTACATCATCGGTCTGTTGCAGCAGCGCTGCTGCACGGTCTACAACGTGCATTCTGACAACAAGCTGTCGGAGATGCTGTCTCTCTTTGAAAAAGGACTGCAAAGCGTTAAGAGTGAATATGAACAGCTCAACTATGCCCAGCAGCTGAAGGAAAGACTGGAAGCTTTCACG
CAAGATTTTCTGCCACACATGAAGGAAGAAGAGGAGGTGTTTCAGCCTATGCTCATGCAGTACTTCACATACGAGGAGCTGAAGGACATTAAGAAGCAGGTGATAGCGCAGCAC---TGCAACCAGCAGCAGCCGGACTGCGCTGCC------GAGGTGCTGAAGGGCTTCAGCTTGTGG
ACCCAGGCTGAGGAGCTGCAAAAGGCTTTTAAATATGCTGATCACGAGAAGACAGATTATGAT------CTGGAACAAAGAAGGAGTTCTTCTTCAGCCCACGTCTCCCAGCTTCCTGCAGAAATCATGCTGAGGCTTTTCCATTACTTGGGCCCCGTGGATCTGTGCCGCTGCAGTCAA
GTGTGCAGCGCGTGGTCAGACTTGGTCAAGACCGGCTCGTTGTGGAGGCACCTGTATCCTGTCCGCTGGGCCAGAGGTGATTATTACAGCGGCCCTCCAGGGGATCTCGACCAGGAGCCAGACGACGACTGGGTGAAGAGCCGGCAGAACGAGGGCCGCGCTTACCAGGAATGGGATGAA
GATGCTGACGTTGATGAGTCAGACGCCTCCGGTCACACTGAAGGCTCCCTCGCTATCAGCACGGCTCAGAGGGAGAAACGGCTCCTAAACGGGATCATCCAGCACCTTCTTCCCACTGTGGGTTCTTCTGTCAAGTCCATGATTCTTGCCTATAGTTCTACAGTTTCAAGCAAAATGGTT
CGTCAAATTCTCAGCCTTTGCCCCAACATCACTCATCTGGACCTGACCCAGACTGATGTTACTGATTTTGCTTTTGACAGCTGGTCCTCTCTTGGAGCTTGCCGCTCTCTGGAGCACCTGGATTTGTCGGGGTGCGAGAAGATCACCGATCACACCCTGAAGAGACTGTCTGTGGGTCTG
GGCGACCCTACGTCCTCTGTCAGTTCGGACAAACACTCA------------------------GAGCGACGAGCCAAGCTGCTCAAAAGCTGCCCTGTGCCCATTACACTAGTGGAGGAG------------------------AGAAACCTGCACGTGGTTGGGCGAAGGCAGCAGGCC
ATCATTTTCAAACACGCCACCGGTCGCTGGGGCGCTGCCTGCATCCCAACTCACGTCTGGGTCCTGGACACTTCCAACCTCGCTGACATCGAAGACGCCGCAGAGTGGAGTCATCGCAGCGGGATGCCGTTCTCC------GAAAGCTTGGCGGAGACGACGCAGCTCGTGGGA------
------------------------------GGCTCG---------------------------------TGCTGCTGCAAG------------AGGAGGAGGAAGCACAGGACCCGCTCGGATTCATCC---------------------------------------TATCTGCATCAG
CAATACGCC---ATATCTGGGGAAATGTTTTGCGGTCACTCCACCTGCTGCTCAAGCGAG---AAGGCCCTCAGGACTTTTACTGGGCCCCAA---------------------AGCGAGTCGGGCACCACCAGAACCAGCACTGCAGAATTGCGGACTAAATGCTCCCCAATAGGGCAG
CAG------CAGTGTCTGGAGCCC---GAGAACAGGACTAACTGCTCAAAGGCAAAACGATCACTCAAGTTTCTCAGCCTCTCTGGATGCTACCAGATCACTGACCTGGGCTTAAGGGCGTTATCTCAGCGTGGAGGGCTTCCTGTCCTGGAGCATCTCAACTTGTCTGGCTGCCTCTTC
ATCACTGAGGTGGGGCTGCAGGAGCTGGTGTCAGCCTGTCCTTCCCTCAATGATGAACACTTCTATTACTGCGACAACATTAATGGTAACACAAGCCAAAGTGCCGGAGGTTGT---------------------------------------------TTTACATTTCTGCCTTCCACA
AAATCCTTCATGTTTGTG
