# Supplementary material for: Global expression pattern of genes containing positively selected sites in European anchovy (Engraulis encrasicolus L.) may shed light on teleost reproduction
Source: PLoS One. 2023 Aug 11;18(8):e0289940. doi: 10.1371/journal.pone.0289940 (PMC10420382; doi:10.1371/journal.pone.0289940)
Supplement: S1 File — (ZIP) [file pone.0289940.s008.zip › alignments/anchovy.30955_ANCH.fas]

>ENSONIP00000002021_ONIL
ATGGAGAATTTAGTACTGAGTCTGTCATCACTGGGCACCATAGCGAGGCATGTTGACAAAAGTCACAGCCAACTGAGCCAGTACCTATCAAAGCAGATATGGAGTCAGCAGGACAGGCAGTGTATTCTGGATTGTTTGGCTCAGCTGCTGCTAGAAAAGGATTATACTCTACTGATTGCA
CGGCACTTGCGTCCTCTGACACTGGACCTGTTGGAGCGCAATGCTGAGAGGGTGAAAGCGGGAGGCAGCATCAACCATGACCTCCATGAGCGTCTGTGTGTGGCTCTCAGCAAGCTTCTCAGCATCAGTCCTGACGCACAAACGTTTGGTGCAAGGTACTTGGACAATGCCCCTCCGGTG
TTTCAGAGGCTCTTCTTCACCAGTGAAGAGTCATCAACTGTGCAGTATGGGCCCAGAAGGATGAAGCTGCGTGACCTAATGGGTGCCACTCTGCGTTTCCTCCAGAGTGATTGTGCCAAGTTCCGAATGCTCTGGGACTGGAGCCCCTGCATGTCCCTTCTGCTCACTAGTGATGTCATG
GTGCGATGGTACACCGCCCACTGTTTAGCATTGGTCTCTCATATGACTGATAATCAGAAAACCATCTTCCTGAGGAAGGTGCTGACGAGTGATGAGATCCTACACATGAAAATGAAGGGTTTGGAAGAAACTCAGCAGCTGGAGGTTGAGAAGGCCCTGGTTTTAGCCAATCAGGGCTAT
GTGACATGGTGCCAAGAGAAGGCCAACAAGTTTACTAGAGGCCAGGTGGTATCAGAGGACTTGTCGCAGAATGTAGTAGCAGTCTGTGGTGTTGTGCTACCCAGG------------------------------------------ATAGTTCCTAGGCAG---CCTGAACAGATTAAT
CAAAAGGATCTGGTGTTGGTTGACTCAACCTGCCGCAATCTGAGACGACTGGCCTTGGCCGTGGCCTCCCAGAAACCTGTACTGCTCGAGGGTCCTATTGGATGTGGTAAAACTGCTTTGGTAGAGTTTATGGCTGCTGTCACCGGACATGCCAAAACTACGGAGATCCTCAAGGTGCAG
CTTGGGGATCAAACTGACAGCAAGGTACTTCTGGGAATGTACCGTTGCACTGATATA------------------------------CCAGGGAAGTTTATATGGCAGCCTGGAACACTAACACAAGCCGTGTCTTCAGGCCAGTGGATCCTCTTGGAGGACATTGACCATGCTCCTCTG
GATGTGATT---------------------------------------------------------------TCTGCGCTCCTCCCTTTGATGGAGAATAAAAAGCTGATGATTCCGGGACGAGAGGACTGCATTGATGTTGCGCCTGGATTCCAATTTTTTGCAACCAGAAGGATGTAT
TATAGTGGTGGAAGCTGGCACAGACCCCAGAACTCCCATGCAGTGCTGTTGGACAAGTACTGGACAAAGCTGCAAATGGGCAACATGACACGAGAAGAGCTGAAGAAGGTGCTCATCAGTAGATATCCGAGGTTGTCTGTTGTGTCAGACCATCTTCTGGAAATCTTCTGCCAGCTGACT
GGGGAGAGACACTCTGAGCTAGACACAAACAGCCTTGCAATGCCTGACAACAGCCAGCAGCACAACTCTGACGACAAAAGCACACAGCTG------AGAGCGCTTTCACTGAGGGACCTGCTGAAATGGTGTGAGCGAATCAGCGTCAACTTTGACTGCACCTCATCAGCTACAGCACAA
CATGTCTTCCTAGAGGCTCTCGACTGCTTCACAGCCATGCTGTCTCATCCCGAAAGTAGACTGCGAATGGCTGAGATCATTGGAAGCAAACTGAACATCTCCAGAGAGAAGGCCCAGCACTTCTGTCAGATGTATCAGCCTGGCATCTTGCTAACTGAGCTGGAGGCCTCAGTGGGCAGA
GTGACTCTGATTCGGAAACAGACTGAAGCAGTTCAGCTGAGTGTG------GATAACCACACATTTGCTGCTACACGACCATCTGCCGTGCTACTGGAACAACTGGCAGTGTGTGTGGCCAAGGGAGAGCCGGTTCTTCTGGTGGGGGAGACTGGAACTGGAAAGACCTCTACTGTACAA
CAACTAGCTAGAATCACA---------GGACACAGGCTGCGGGTTGTGAACATGAACCAGCAGAGTGACACCGCAGACCTGCTTGGAGGGTACAAGCCAGTGGACATCAAGCAGATCCTGCTCCCTCTCCGTGAGGCCTTTGAGGACCTATTCTCCCAGACATACTCGAGAAAGCAGAAC
CTGACCTTTCTCGGTCACGTGCAAACCTGCTTCAGAGGCAAGCGTTGGCAGGATCTGCTTAAACTCATGGACCACGTCTGCAAGTCTGCTCTCACGAAGGAGCTGCAAGAGAAATCAGATGCTGCTTTGTTG---CAGGAGCAGTGGGAGGCACTGGCTTCAAAACTTAATCAGACCCAG
CAGCAGATTAGGGCCTGTGAGACAGCCATGGTCTTTGCCTTTGTGGAGGGAACATTAGCTCAGGCAGTGAAGAAGGGCCACTGGATCCTGCTGGATGAGATCAACTTGGCAGCAGCGGAGACCCTCGAGTGTCTGAGTGGACTTCTTGAGGGCAACACCAGATCTCTAGTACTGCTGGAT
CGTGGAGACACCGTAGAGCCCCTAGTACGCCACCCAGACTTCCGGCTTTTTGCCTGTATGAACCCAGCTACTGATGTTGGGAAGAGGAACCTGCCTCTGGGCCTCAGAAACAGGTTTACTGAGCTGTATGTGGAGGAGCTGGAGAATGAATCTGAC------------------------
------------------CTGAGGATCCTGATCTCAGATTACCTCAAGTGCTTAAATCCACATCGAAGTGTCATCAGTGGCATTATAAGCTTTTACCTGACCGTACGAAAGGAAGCAAGCTCACGTCTGGTGGATGGGAGGGGCCACAGACCCCACTACAGTCTGCGGACTCTGTGCAGG
GCCCTGAAGTATGTGGCACTAAACCCCTGTAACAACGTGCAGCGCTCACTTTATGAGGGGTTCTGCCTAAGCTTCCTCACTCAGCTGGACAGAAGCTCCCACCCTGTGGTCCAGAAACTGGTGTGTCAGCACATCCTGATGGGCAACACAAAGTGTCTCAAACAATCCATCCCGGCACCC
TCAGGCCGACCCTGTGTTGAAATGGAAGGCTATTGGGTTTCCCAGGGGGAGATGGAACCAGGTCTCGACCCCAGCTACATCCTCACTCCCTCAGTCAAGCTGAACCTTCGCGACCTTGCCAGAGTGGTGTCTGCAGGGACTCACCCAGTGCTGATCCAGGGAGAGACATCTGTGGGGAAG
ACCAGTTTGATCAGGTGGCTGGCTGCTGCCACCGGGAACCAGTGTGTGAGAATCAACAACCATGAGCACACCGATGTCCAGGAGTACATTGGCTGTTACTCATCAGATGACCGGGGCAAGCTGGTGTTTAAAGAGGGC---GTTCTTATTGATGCTATGAGGAAAGGCTACTGGATCATC
CTAGATGAGCTGAACCTGGCCCCCACTGATGTTCTGGAGGCCCTCAACAGATTGTTGGACGACAACAGAGAACTCTTTGTGGCCGAAACTCAGGAAGTCATCAGTGCTCATCCCAGGTTCATGCTGTTTGCTACCCAGAATCCCCCTGGTCTCTACGGTGGTAGAAAGGTGCTCTCCAGG
GCTTTTAGGAATCGCTTTGTGGAGCTACACTTTGATGAGCTTCCCAGTGCAGAGCTGGAGATCATCCTTCATCAGAGGTGCAGCCTTCCCCCATCTTACTGCACCAAGCTAGTGAAA------GTCATGCAAGACCTTCAGTCCTTGCGCAAAGGATCCTCTGTGTTTGCAGGCAAACAT
GGCTTCATCACCCTTAGAGATCTTTTCCGCTGGGCGGACCGCTACAGGCTGGAGGAACAGGCAGAGGCCTCACGGGACTGGCTGCAGCATTTGGCAGATGACGGGTATATGCTGCTGGCAGGACGTGTGAGAAAACCTGAAGAAGAGGCCATCATCCTGTCCATCCTGGAGAAGCACTTC
AAACGGACGGTGAACCCGGAATATCTGTTCTCTCAGAAACAGGTTGCCAGCCAGTTCAGTCCCTTC------------------------------------------ATCGACAGCATTGCTGGAGTCCCAGAGGAGTTCCGACATGTGGTGTGGACACAGGACATGAGGAGACTGGCT
GTGCTCCTCGGTCGGGCGCTGCGATTTGGCGAGTCTGTCCTGCTTGTAGGAAACACGGGATGTGGAAAGACCACCATCTGTCAGCTCTTTGCTGCTTTGGCTGGACAGAAGTTCTTTTCAGTCAACTGTCACCTCCACATGGAGACATCTGATTTCCTGGGAGGCCTCCGGCCTGTCAGA
CAT------ACACATCAGAATGACGGGGAGGACGGCAGACTGTTTGAGTGGCATGATGGGCCCTTGGTACAAGCAATGAAGGAGGGAGGTGTCTTCCTCATGGATGAAATTTCATTGGCAGACGACTCTGTCCTAGAGAGACTCAACAGTGTTCTGGAGACGGAGAAGTCCCTTGTGCTG
GCAGAAAAGGGCAGTGGAGATCGTGGTGACGTGGAGCTGATAAAAGCAGCTGCAAATTTCCGTCTGGTTGCCACCATGAACCCTGGAGGAGACTTTGGCAAGAAAGAGCTCTCTCCAGCCTTACGAAATCGTTTCACAGAGATCTGGTGCCCTCAGACCAACAATCGCAGTGACCTGGTT
AAGATCATCCAACACAACTTGCGCTCAGGCCTCTCTCTTGATGGT---------TATGAACCATGT---GGG---------GATGTTGCAGAGCTAATGCTGGACTTCATCGAGTGGCTCACACAGCAAGACTTTGGCTGCCGCTGCATCCTGAGTGTTAGAGACATTCTTTCATGGGTC
AACTTCCTCAATGCTGTG---------------------------------------------TACGAAGATGAAGCCGAGTGGGACCTGCGTCTGGACACTGTTACTGCCTTCATCCATGCTGCTTGTCTCGTCTATATCGATGGCATTGGCTCAGGGACCACAGCCTCCTGTGCAGAC
GGTGTCCTCCTTGCTCGCCGTCTGTGCCTGAGCTTCCTGCAGCAGAGACTAAGCAAGATGACCAAGCTGGACCAGGATGTAATGGATGCCCTGAGAGTGTATGACAGCAATTTGCCACGGGAGCCTCAGTGGGGAGAAGATTTCTTTGGCATTGATCCCTTCTACATTGCATTAGGGCCT
CACACCGAGAGCCGTAACCTGTCAAACTACGCCATTGCAGCAGGCACCACTGCAGTGAATGCTCAGAGGATTCTGCGGGCACTGAAGCTGCAGAGGCCTGTGCTACTCGAGGGCTCACCTGGCGTGGGAAAAACCAGCCTGGTGGCAGCACTAGCAAAAGCTTCTGGAAACCATCTGGTC
AGAATCAACCTGTCGGAGCAAACGGATGTCACCGATTTATTTGGGACCGATCTCCCCGTGGAGGGTGGGAAGGGAGGAGAGTTTGCATGGCGCGATGGCCCCCTTTTGGCTGCTTTGAAGGCAGGGCACTGGGTGGTACTGGACGAGTTGAACTTGGCCTCTCAGTCAGTGCTGGAAGGC
CTGAATGCCTGCTTCGATCACCGAGCAGAGATCTACATTCCAGAACTGGCCATGAGCTTTCAGGTACAGCATGACAAGACGAAGATCTTTGGATGCCAGAACCCTTTCACTCAAGGTGGCGGGCGTAAGGGGCTGCCCAAATCCTTCCTCAACAGATTCACTCAGGTTTTTGTGGACCAG
CTCACCACCAAGGACATGGAGTTCATAGGAGACTTGATTTTTCCCAGTATCGACAAGGAAATTGTAATCAAAATGGTCGAGTTCAGTAACAGGCTTGTCCAGGAGGTGTCTAAAGACAGACATTGGGGTCAGAAAGGAAGTCCCTGGGAGTTCAACCTGCGCGACTTGTTCCGTTGGTGT
CAACTTATGCAGGCTGACCAAGCGCCAGGATTTTTTAACCCAGGCCAGCATGTGGCATTGGTGTATGCTGACAGAATGAGAACAGAGTCTGATAAAGCTCAGGTGCTGTCTGTGTTTAGGAAGGTGTTTGGGGAGGACTTTGAGCCTTACTGCGGCCCCAGAGAGCTCCACATCACGCCA
TTCAACCTACAGGTGGGTTACTCTGTGCTGCATCGCAGTGGTGGAGCCAATGTGGCTCCAGACACACCACTGTCCATCACACACCAGTGCTTAAGGCCTCTGGAGTCCCTGATGAAGTGTGTGGAGATGGGCTGGATGACCATACTGGTCGGCCCCACAGCAAGTGGAAAGACCAGCCTT
GTGAGACTGCTCTCTCTACTGACTGGACATCGCCTCAGAATCATGGCCATGAACAGTGCCATGGACACCACAGAGCTACTGGGAGGCTTTGAGCAGGTGGATATCATGCGCCCATGGCAGCAAGTTCTGGAGAGTGTAGATTACATAGTTGCCATGGTAATAAGGCGTGGATTGATGTCA
CTGGATGGTGGCATCCAGGACACGGAGTTCTTGCTGCAGACATGGGGCCTGTTCTGCCATTGGCTGAAGCAGGAAGGACTGCAAAGAACTGGAGGAACAATCAACTCTGAGGCACTGAACAAGCTGGAGGTTATCATCCTCCTGCTGCAGAAACTCAACACCAAGCTCAAAGTGTTCACT
---------GACATGTCCAAGCTTCAGATGGACTTCACG------------------------------------------------------------------------CTGCTGAAGGAGCGTCTGGCTCAGCTGGAGGACGGCTGGACAAACGGAGGTTTTGAGTGGTTGGATGGT
ATGCTCGTCCAGGCCCTTCAGTCTGGCGACTGGTTGCTTATGGACAACGTCAACTTCTGCAATGCCTCAGTCCTGGATCGCCTCAATGCTCTGCTGGAGCCTGGTGGATCACTCGTCATCAACGAACGTGGTGTCATAGATGGGAGCACTCCCAAAATCACCCCACACCCTAACTTCAGG
TTGTTCCTGACCATGGATGCTGTGCATGGGGAGCTCTCCAGAGCTATGAGGAACAGAGGGGTGGAGATTTACATCCCAGGGGAACACGAAGCTGTCTGCTGGGACACACTAGACCTAAAGACTTTACTTCACACTGCTGGGGTGACTGGGGACTGCGTGTGTGATCTGCTGATTGAAATA
CATAAGAGCGTTAAATCTGCTATCTGGGACTCCCCAGCCTCATCAGTGGCTTCTCTTCTTCATGCTGCCACTCTGCTGAGCTGCCAGCTACAGAGAGGTGTGGATTTACCCAGCGCCTTGCAGCATGCCTGTGGGGAGGCCTACTCTTTCTGCCAGCACAATTCTGCCAACCAGAAGAAA
GCCCAGCAGGTGATTGAGCAGCACTTGAGCATCTTGGACACAGAAGGATGGGGCTGTGGGTTGCTGTGTGCTGGAGTCTGGCCTGACAGCTTCCCCTCCGCCCTCCTCTCTACAGAGGATTCCTGCTTCTCTACTGTTATCAGAGATGGGCAGGTCCTCTTGTTTTGTCTGAACACACTC
AGCCTCCAAGGCAAACGCAGG------------AGCCAGCCTCTGAGTCTGAGTGACCTACAGAGGGTATTGCAGAACAGCGGTGTCCATGAAGGCCTGGTGTTCTCAGGAGCAGTG---GGGAATCTGGAGGATGGAAATGCTCTGAGGCTGATCCCCACAGCAGTGAGACTGCTCACA
GAGAGAGCCTCTCACGGAGACTGGATCATGCGCAGCAGCTGGCTGTCACATTTGGGAAAGAGCCACAAATATGCTCCTGATGCCGCACTGGTCCAGGTGGAAGCAGGAAACAGGGCTTTAAAGGCTGTGTTTGGTAGCAAGCTTGCTGCTAAGGGGAAGTCACTAGCAGAATTACTCCAG
CCCCACAGCACAGATGAATACAGGATTTTGGTGGATATGCGGTGGAATAAGCAATACTTGGACATTTTAGCCAACAAGTGCAACTTTGAGGATGAAGAAAGATACACGGAGTTCCTAGAGGCACTAAATGCAGTTGCCAACAGGATCGTTCTGATGATGGACAGAGAAGAGAGGTCTGTT
GTATGCACTTGTGCTGTCAACCTGTCTGGTCCGAATTCTGTACTGCAAATAGCCACGGCCTTCAGT---------------------------------------AAAGGGACTGTGGATATTGGTCACCTGCCACACCCTGTACTGATGCACCTGCAAACCTTCTTTGAGTTGTGGGGC
TCCTTCATCCTGCAGGCTGTCCAGACCGGACAACCTTACATCTCAGACCACATTATGTTTGAGATTCTGCAGCTGCTACAGTGGCTCGATCGATTCTGGGATGTGTGCAGCACACTGACGCCCGACGCTCAGGGCATCTCTTTGCTGTCTCTGCACTGGCAGTGGGTCCAGAAACACCTC
ATCCTCCGACTGCCACAGCTTCTCCTGGGAGATGCTGATGCCACGTTTGAG---------GAGCTGCAGGCCACCTCAACAGCCATCCAGACTGTTCTGTCCACCCCAGTGTCTGTAGCTACAGCTCTGAAAGGCATTCAGAAAACCCTGGGGAAAACTCTTCCTTTTAAGCTGGAGTCT
GTAGCTAAGTGTGCATCTCAGCTCAGGCTCCTGAGTAAAGCCCTGGATGTGAGTGATCTAAAACTGGACAACAACATGATTCAT---TCGAAGCAAGAGCTGGTTCGACTTCAGGGTGCTGGACTCGGGCTGGACATCAAAGAAAGTCTCCTAGAAGCCTGGGGCCTCGTTCTCTTAGCA
AACAACCAATTGGACCCTCAGAAGTCAGGGGTGATGGAGAGGTTGGTGTCGAGTGTGGAGCAGCAGGAGTGT---TGCATGACCTCCAGAGGGCTCTTGGAAGTCTGTTCCATGTCGGAGCACGACGAGTCCGTAGACGGA------GTCCCTTTGTCCGTAGAGGAGCTGCAGCAGCTC
AGCCGCAGGGCCCAGCTCTGGCCCCTGATGGAGGAACTGGCCGTCCTAAATCAGCTACGACTTAGCACAGACCTGCTGCATCTAGCTCTT---TCTCCTAGTGACCAGGAGGCCGAGGACTGCTTACGTCGCGATCTCTCCAGACATCTTCGTTACTGCCTCCAGTCCACCCCGATGAAT
GTCAGACAGCTGCAGCCACTGTGGTTCCTGCTCAGTAGTGACCGGGTC---------------AGTACTGAGGAGCTGCCGTTTGTATGGTGTGAGCTTCTGTCGGAGGCTCTATCCTCCCTGTGGACCTGCAGCATAACCTCAAACCCAGAACACTGGCTTAAATGGGACCCTCTAAAT
CCTGAGACCCAGACGGATCCAAAGCAGCACCAAGGAACAGAT---AACATG------GGTCCAGCTCTGCTGAGCAAAGCAGTGCGGTCCCATTGCGTACTGGAAGTGCTCAGCTGTAGTAAGACGGGTGGTTCACGGGAGCCTTCAGGAGAGGCTTTCCTCTCCCTCTCCAATGTCAGA
CTTGGGGATTGGAAAGGGAGGATTCAGCAGCTGCAGGATCTTTCTGCTGTGCTCTGGGACAACATGAGCATCCGTGCACTGGCTGATTTCAGGGGTACCGACTTTAGGCTCCAAGGTGCAGTCCTGCGTCGGCAACTTCAAAGCATGGCTGATGTGCTGCCTCCCACCTTGCAGGAAGGC
TACATGGAGAGCTGTGAGAGCCTGGTGGAAGACCCTGACCCTCTCATTGCTGCCCAGGAGATTCAGACAGTCTTTAGAGACTTCCTGCCTCCTAAACTACTCCCTGATGGCCTGGTGGAAGCGTGCCTTACCTGCTTGCAGCAATATGTCCAGAGCAAAGTCCAAGGCTCCAATTCACTG
GCTCGCTCTGGAGTATTCTGGGTCAACATGGGCTTGCTGCAGATCAAAGTGTGGACACCACAGACCATCTTTGATCCAGCTGTAAAGAGAGCCTACAAACTCAACTATGCTCAGCAGGAGTTGGCTCTGCTTCAGGAAGAATGGAAAGGGCGGAGCCTGTGGTCTCAGCTGATGACTGGA
GCACAACTGGAGGAGAGCAGCACAACCGATGGCTTCCAGCATCCTCGAATCAGGTATCTATGGATCCGCATGCAGCAGGTGAAGGAGCAGATAGCTGAGCTTTCCAGGAAGCAGGCTTGTCGTCCTCATGAGCCCCAGTATGGTCAGTTGTACCAGGAGCTCCAGCACTACCTGTGCAGC
ATTGGTCAGACATCAGCCATACAGGACCTGCTGTCCCAACTGCTCAATACCCTGGAGAGCTCCTCC------TCTTCAAAATCCAAGTCAGCAGTCCAGGCCCTCCTGAAGGAGGAGGCTGTTTGGCAGAACTCCCAGAAGCGTTTCTGCCAGAGGTTGCTGGAGGACTATCCCCTTTAT
CCTGATGTTGTTGGGCCAGTGAGGACGGGTATCCTTCAGCTCCGGTACGGTATGAGGCTGGTAGCCTCCCAGGTGGCTGCGTTGCTAACTCCTGTACCTGGTTTGCCAAGGCTGGTGTCTTGCCTTCTGGCTTTCCCATTCCTGTCCCCAAGCCTGCCGTCGTACCTGGTCCGGGCAGAC
TTTCTGTGTTCCAGGATTTGTATGGACACTCTGCGCAGCCTGGTGAAACTTCTGCCCCAG---CAGGACACTGCATGTGTGATCCCTCAGTCCTGCACTCTGCTACTCAGTGCTCTGCTTTATGTCCAGTGTCACACCTTGTCAACGGGAGAGTTCAGCCACAAGGCACGCAGCATCTTC
AGACACATCTGTCAGGCTTTGGTGAATGAGTGGGATGAGCGAGAGAGGCGAAGGAAAGAGCATGAAGAAATGGAGGCCAGTCTTTACCGCAGCCGTAGCCGACTGCACGGCTCAGGACTGACTGAGGATGAACAGGAGGAGCGAGACTTCAGACGACAGTTTCCTCAGTTCAACAAGGAC
TTTGCAGACATCGTGTCTGAGCCAAGTTTAGAAGGAGCAGCTGACACAAGTCTAGAAGGGCTCGAAGACAAA---ACCCACGAAGACTCTTTTGAGATGAAGGCGCTCTCTCCCGCTACCCTGAATACAGTGATCCAGATTCATCAGCGCCTGTGTCTGGGATATGCTCAGTCGCTTTGG
TACAAGAGCACAGCACCAGCCAATCACAGTAAAGAACACATCAAAGCCCTGCTTTCGTCTTATCAGATTGCTTCTCCAGTGATGTCACACTTCTATCACCTCATTGACTCTGACCTGGACCAGCAGCTGACAGGCAGTGAACTGCTGCTCTCTACCATCCTCCAGAACACTGTGCAGGGC
TCTGGTGGCGCCGAGGGTCTGACCATCACCCCTGACGGACCCTATGACTTCTACCAGCACCCTAACATGAGCGAGGCCTCTCTCTGTCTCCCTGTGTTGGAACAGTTGAGTGTGGCAGTGAAGCAGAGACTAGAGGACTGGCCTGGACACCCTGCCCTCGTACAGCTGAATGTGGTGATG
GAGAGAATCAAGGCTTTCAATCTGGCCAGCCCGGTGGCTAAGTTCCTGAACGGTCTAGAGATCCTGCTCAGCAAAGCGCAGGACTGGGAGAATAACGCCAGCCGTTCAGTGTCTCTGCGGAAGGAACTGGAACCCGTCACACAGCTCATTATTCAGTGGCGCAAGCTGGAGCTCAATTGT
TGGTCGCGCAGTCTTGACAATGCAATGAAGCGTCACACGGAGAAGTCCACCAAACACTGGTTCTCTGTCTACCAGCTGCTGGAGCGATACCTAGAGGAACAGAGGACGGAGTCTTGTACAGCTGAAGAGGTAGAACACCTTTCCCTGTCTTCAGTGTCCTCCACCCTTCAGGCCTTTCTG
GAGGGCTCCACCCTTGGGGAGTTCCACACTCGTCTGAACATGCTGCTCACGTTCCACTGCCACCTCCTGCTGGTCCCCCCGCAGCCCGGGCAA---GAGCCTTTGTCCAGTCTTCTCTGGAACCTGTACAAATACTACAATCAGTTTTCTCAAGGCATTCAAACCAAAATCACTCAACAC
AGGCAGACCATTGAGAAGGACCTCAAGGACTTTGTCAAGATCTGCAAATGGAATGATGTCAATTTTTGGTCCATCAAACAGTCAGTGGAGAAAACCCATCGCACACTCTTCAAGTTTATCAAGCAGTTTGAAGAGGCTTTGAACGGTCCCAGTATTCCTGCTCTAGTGGAGCATGGAAGC
GGCGCGAGC---------TTGGACAGTGTGGACGCTAACCCACAGGAAATGCCCATCCACCGAGTTCACCAGTTGCTAAAGAGCACCCTGCCTTTAAAGAGCAGGATTCTGCAGACT---------GATGGAGAAGAAGAA---GAAGAAGAGTTCAAAGCTTCTTCTCTACAAAGATCT
CTGCCTGTACTGTCCAGGAAGATGAAGAAGATGTGCATCCAGCTGCTGAAGAAAAACCCTGTCCCTGAGCTGGCTGAAGACTTGGACTGCTTCACTGGCGAGGTCATCAGCAACTTGCGGGACCTGCAGGGCCTCACAATAAACACATCAGCAGATAAAGACAAGCAGAAAGCTGAGATA
AAGCACATCCTACAGCAGAAACAGAGAGCATTGTCTGACCTGTTCAAGATGCTCACAGAAATCGGTCTGTCGTACCGCAAAGGCCTAATATGGAACAGGACAGCAAAGGCAGAGAAGGCTCTGTACATGCAGCCG---CTGGAGATGACCACCGCTCTCTCAGCTGTCAAGACTCAGGAG
AATGCAGAGAGCATGTTGTTTGCTGAGTTGCTGACAGCATGGGATGGGTGTCAGAAGTACTTCTACCAGTCTTGGGCCAGGAACACTGCCCTGCAGACTGCTTTGCAGCACGCTGCCAAGGAGCTGGGTCTGGGGAATGTAGAGCGATGCAGAGGTTTCTCCTCTCACCTCTTCAAGCTG
CTCCTCAAACAGAGGCGACGACTGGCCAAACTCACTGAACAATGGGTCCATCTCAGGAGGCTTACTGACAGTGTCCAGGGCATCAAGGCCCACCTACAAAGCCAG---------AGTGAGGAGCAAGGCTGC------ACC---CTCCCACCCCAAGCCTCTCTCCAGGACTGGGTGAAG
AGGGGCCAAGCGCTCACAGCCCAGTGTAATACCCTTTTTCAGCAGCTGGCCTGGTTGCTGCACTGCTGCCCCGAAGACCTTCAG------------------------------------------------------------------------------AAGGAAGAGGTG---AGC
AGCTGCAAGCAGCACACCCTGAGGTGTCCATCCCCACTGGCAGCGCAGCGACAACCCCCTGGCTGCTTGATGAGGAGGGGGGACGCTGCATGGTGCCAACTACATCAGCGTGTCACTACAATGCTGGAGCAGACGCAGAGCCTGAAGGTGGAGCTGGACTGTGCGGCACAG---CAAATC
TCTGATGGTGTTCTTCACACA------------TGGAACTACTTTACTGAATGCTGTTCGGTCTTCAACCGTCTGGGAGCTATAGGGGCTCAGATGCCCATTGTGGAGCAGGTCTTCACCTCAGATGTGTGTGTCGGCACTCCAGACAGCCAACCAACTGTAATCCAGAGTCTCCAGTAT
GTGAGAGGACAGGTGGAGGCCACCGTCACAGAGTTCACCACGTGGAGGATCCACGTGCTCTCCCTGGGACACGATGAC---------ACAGATCACCTGCACACCTTCTCTACGGAGTTCTCTGCTGAGCTTGAGGCAAACATCAACACATTGTTGTGTTCTGTCCAGACACTTGTGAAG
AAAAGGGAGAGAGTGCAACAAAAG------------------------------------------GGTGCCAAAGAGGACAAGGAGGAGCCTCTGGAGGACCTGCTAAAGCCTGGTCACCTGACTCGCCTGCTGGAGGAGGAACTGGAGGCTGAGGTGGAGGCTCTGCGTGTGGGAGAT
GTTAGTTCTGGGCTGGAGAGGCTTCTGTCCCACCTGAAGACACACAGGGACTCCTCTCAGCCACCACACTTCCAG---GTAAACAGGGCGTGCAGGATGCTGGTTCGTCTGGAGCCTCTACTAGGAATTTACTCTGACCTTGTATGCTACTACCTGGCTGTGTCACTGGGAGCACATAGA
AGCACAGGCAAACTTCTGTCTGTACTGGCCAGCATCTTCACTGAGCTCGCTCAGAAGGGTTTCTGCCTGCCTCAGGAGCTTATGGCTGGA---GATGGAGAAGGAGCAGAACAGTTTCACGATTATGAAGGTGGTGGTATAGGAGAGGGAAAGGGCACGAAAGATGTCAGCGACAAGATC
GAGAATGAAGATCAGCTGGAGGACACCTTCAAGGACGGGGAAGAAAAGACTGAACAGCACGAG---AAAGAGGACATTAAGTCAGAAGACAACGCTGTTGAGATGTCAGAGGACTTTGATGGCCAGATGTGCGACGCTGATGAGAAAGAACCA---GGTGACGACGAGGAATCAGATAAA
GAGGATGATGAA---GAACTGGACAAAAAAATGGGTGACCTGGGTGAAGGCCAGACAGATACACTGGATGAAAAAATGTGGGGAGATGAT---GATGATGAGGAGGAG---GAGGAAGGG------AGTGACAAGGAGGAGGAGTCTGGTCAGGGCATGGATCAGGGTGAGTCCGAGTTG
GTTGCCAAAGATGACAACCTGGATGCAGCAGACCCCAAAAAAGATCACAAGAACCAGAACAAAGACCAA---CAGATAGACGAAGAGGAAAAAGACATGATCAATGAACAAGGAGATGAGAGAGAGTTTGATGAAAATGAAGTAGACCCCTACCACGGTCAACAAGACAAGAGACCTGAA
CCTGAGGCGATGGATCTGCCTGAGGAACTCGATCTGGACCAGGGTGACAAGGAAGGAGATGATGATGATGATGGAGATGAGGGTGAA---GAGGAAAATCCATTTAATATCGATGACAGAGGGATGGAAGCAGATCAGGATGAGGAGGAGGATGGTGAGAAAGATGGAGGAGAAAAC---
---GAGCAAGGA------GCAGAGGAGCTGGGC---AAGGACCAAAAT---------GGAGAAGAAAACGACGGGGAGCCTGAAACTGCA---------------------GAGGAG---------AAGGAG---GGA------GGAGAGGAAGCAGAAAAGGATGAT---TCGGCTGAT
------AAAGATGAAGAAGAG---AAGGACGAGGAAAGGGAGCGGGAGTCTGGAAGAGACGAGGACACTAAGACTTCATCAAATGAAAAAGGGCATGAACCAAAG---------------------GAGGAGGAA------GAAGGTGGCGGTGAAGATGAGGAGCTGCCCGAGTGCGCT
GAGAGGAAATGGCACGACACGGACGGTCAGACAGGAGAGGACAACATTCAGAGCGACACTGCTGTGGAGCTGGCAGGAGAAGCCTCGGAGAGAGACGAGGCCAAAGAGGAGCATGGCAGTGGAGCAGCTGACGCCAGCCAGTCTGAGGGCCACCAGTCAAAGCTGACAGCAACAATTGCT
TCACACAGACAAACTCAGAGTCAGACTCAGAGCTTGAAGAGGAAACCTGGTCAAGCAGATAGCGAACGCTCTATAGGCGACTACAACAAGCCAGTCAACAAGCGCCTGCGCACAGTCGAAAGAAGCAAAGAG---AGCCTCGAGAACAACAGGCAGAGCGACACCCAGCAGGTGTCAGAC
CTGTACGAGCACATTAAGCATGGAGACCCAAACTACGACACTCAGACATAT---GATGTGGCCAGTGCAGAGCAGGAGAGCACAGCAGGGCCTCGGGGCCAGGATGAAGATGACAAA---GAAGAGGATTTGTCCATGGAGACGGAGGACCAGGAGGTTGATCTCCAAGCGGCTGAGGTC
CAGGAGCTGAAGCCTGAACAGCTGGACTCCTCCAAGGCCTCCCAGACA---------------GGT---------------------------CTAGACCCTGGAGAGATGGAGGTGCAGAGGCAGGGAGAGGAGCAGGAGGACGAGAGGTGGAAAGAAAAACAACAAGCC---GAAGAA
GAA---------GAGCGAGCAGGCAGAAGCACAGACTCTACAATTCATATTGTTCCTGAGCTGCTTCTG---GACTCTGCGCAG---GAGAAAGCACAGAAGAGAGACCCAGAAGAGACAAGGAGGGAGATGGAGCTGCAGCTGGAGGCCTGGCACAAACTGGCCCCAGGGACTCAGGAG
GAGGAGGCTGCAGCGGCTTCCATGTGGCATCAGTACCAAACTCTGACCTCGGCTCTCTCTCAGCAGCTGTGCGAGCAGCTCCGTCTCATCTTGGAGCCCACACAGGCCGCCAAACTAAAGGGTGATTACCGAACAGGAAAGCGTCTGAACATGAGGAAGGTGATCCCTTATATCGCCAGT
CAGTTCCGCAAAGACAAGATCTGGCTAAGGCGGACGAAGCCCAGCAAGAGAGAGTACCAGATCTGCCTGGCTGTGGACGACTCATCCAGCATGGTGGACAACCACTCTAAACAG---------------------------------------------CTGGCATTTGAATCCCTGGCA
GTGATTATCAATGCCCTCACTCTGCTGGAGGTGGGCCAGGTGTCTGTCTGTAGCTTTGGGGAGCAGGTGCAGCTGCTGCATCCCTTCCAGCATCAGTTTAATGACGAGTCTGGGGCTCGGATTCTCAGGCTCTGTCAGTTCCAGCAGAAGAAGACCAGAATAGCACAGTTTTTGGAGACC
TCGGTTAATATGTTTCTGGCAGCACGGCAGCAGATTCCAGGATCTATGAAC---------TCAGAGACAGCCCAGCTGCTTGTGATCGTGTCTGATGGTCGGGGGCTCTTCCTGGAGGGAAAGGAGCGGGTAATGGCCGCTGTGCGTGCAGCACGCAGCGCCGGTATCTTCATCATCTTC
ATGGTGCTGGACAACCCAAACTCCCGGGATTCCATTCTAGACATCAAGGTGCCCATCTTCAAAGGGCCAGGGGAGCTGCCAGAGATCCACTCCTACATGGATGAGTTTCCCTTTCCCTTCTACGTGATCCTGCGAGACATCAACGCCTTGCCGGCAACGCTCAGCGACGCACTCAGGCAG
TGGTTTGAACTTGTCACTGTGGCTGAGCACCCT
>ENSTNIP00000008970_TNIG
ATGGAAAATTTGGATCTGAGTCTCTCATCGCTCGGCAACATATCCAAGCATGTTGAAAAAAGTCACAATGAACTGGCTCAATATTTGTCAAAACAGGTATGGAGCCAGCAGGACAGGCAGAGCCTTCTGGACTGTTTGGCTCAGTTGCTGCTGGAAAAAGACCACACTTTGCTAATTGCT
CGACACCTGCGACCTTTTATCCTGGATTTATTAGAGCGAAATGCAGAAAGGGTAAGAGCTGGTGGCCGGATCAACCATGACCTCCATGAGCGCCTGTGTGTGGCTCTCAGCAAACTTCTCAACATCAGTCCTGATGCAAAGATGTTTGCTGCAAGGTACTTCAGTCAGAGCCCACCGGTG
TTTCAGAGGTTGTTTTTCACCACCGAGGAGTCGTCAGCTGTTCAGTACGGCCCTAGGAGAATGAAGCTGCGTGACCTCATGGCTGCTACCTTACGATTCCTTCAGAACGACTGTGCTGCCTATCGGGTTCTCTGGGACTGGAGTCCCTGTGTTTCACAACTGCTAACCAGTGACATCATG
GTTCGAGGGTACACGGCCCATTGTTTAGCATTAGTTTCTCATATGACTGACAACCAGAAAAGCATTTTTCTGCGAAAGGTGCTCACCAGTGATGAGATCCTGCACATGAAGATGACGGCTTTGGAAGAGACACAGCAGCTGGAAGTAGAAAAGGCCCTGGTGTTAACCAACCAGGGCCGC
GTGATG---TCGCAGGAGAAAACAGAGAAGTTCACCAGGGGTCAGGTCACATCAGCAGACCTGTCTCAGAGCGTCGTGGCGGTTTGCAGTGTTCTCTTACCAAGG------------------------------------------GTAGTTCCCACACAGGCTGAACAGCAGATAAAC
CCAAAAGATTTGGTGCTGGTGGACTCAACCTGCCACAGTCTGAAAAGACTGGCCCTGGCTTTGGCCTCCCAAAAGCCTGTGCTACTTGAGGGCCCGATCGGCTGTGGCAAAACCTCTCTGGTTGAGTTTCTGGCTGGTGCCACAGGGCATGCTCAAGCTAGAGAGATCCTGAAGGTCCAG
CTTGGAGATCAGACTGATAGCAAGAAA---------------------GCAGAGGTGGACAAACTGAGGCCCGGGACCACATGTGGCCCGATGAACTATTTAATTCAGCCCGGT---------------------------------------------------------------GTT
GACAGGATTTTTTTTTACCTTGGCTGGGTGGAAAAATCAGAGGCGAATAAAGCAAAAATAAATGTACAAAGCAGCATGGTCAATGCCCTAGTAGAATTTAAACAGATACCTCTAAGTTCACGGAGTAGTACCATGGCTGTT------------------TTTCCTGATTGCAGGATGTAT
TACAGCAGTGGTGCTTGGAACAGACCCCAAAATTCCCATGCTGCGTTGCTCGACAAGTACTGGATCAAGCTGCAGATGCGCACCATGACCCGAGAAGAGCTTAAAAAGGTGCTCATCAACAAATACTCTCAGCTGACGATGGTTCTGGACCGTCTCCTGGACATTTACTGCCAGCTCACA
GGGCAGCAACACTCTGATGTGGACACCACTGACCTCCAAACCCATGATGGCAACCAAGTCAACAAAACAGAGGATAGAAGCATGTCAATGGAGGGCAGATCTTTGTCTCTGAGGGACCTGCTTAAATGGTGTGATCGAATCAGTGTTAACTTTGATGGCACCTCCTCAGCCACAGCGCAG
CATGTCTTCCTAGAGGCTCTCGACTGCTTCACTGCCATGCTTGCTCGTCCTGAGAGTCGATTGCAAATGGCAGAGGCCATCGGAAGTAAGCTCAATATATCTAAAGAACAGGCCCAGCATTTCTGCCAGATGTATCAACCTGGCATTACAAAGAGCGAGTCGGAGGTTTCAGTGGGCAGA
ATCACTCTGAGACGCAAGCAGAATGAATCAGTCCACCTGAGTGTG------GACAGCCAAACATTTGCTGCTACACGTCCCTCTGCGGTGCTGCTGGAACAACTGGCTGTTTGTGTCAGTCGGGGGGAGCCCGTTCTTCTTGTCGGGGAAACAGGAACTGGAAAGACCTCCACTGTTCAG
TACCTGGCAAAACTCACA---------GGACACAGGTTGCGGGTCGTAAACATGAACCAACAGAGCGACACTGCTGACCTGCTCGGAGGCTACAAGCCAGTTGACCAGAAGCAGATATTGCTTCCACTGCTGGAGGCCTTTGAGGAGCTTTTCTCACAGACGTACTCACGGAAGCAAAAC
CTTACCTTCCTTGGCCATGTGCAGACCTGCTTCAGGGGTAAGCGTTGGCACGATCTGCTCAAACTCATGGATCACGTCTGCAAGTCTGCACTTACCAAGGAGCTGCAGGAGAAAACAAATGGTATTGTTTTAAATCAGGAAAGGTGGGAGATGTTGCTGGTCAAGCTGCGACAAACTCAG
CAGCAGATTCGTGCCTGTGAAACAGCCATGGTCTTTGCTTTTGTGGAGGGGACATTAGTTCAGGCAGTGAAAAAGGGCAACTGGATCCTGCTTGATGAGATCAACCTAGCAGCAGCAGAAACCCTGGAGTGTTTGAGTGGACTTTTGGAGGGCAGTGCTGGCTCGCTGGTGCTGCTGGAT
CGTGGGGATACT---GAACCTTTGGTACGTCATCCGGACTTCCGTCTTTTTGCCTGCATGAACCCAGCTACTGATGTGGGCAAGAAGAACCTTCCACTGGGTTTGAGGAACAGATTTACTGAGCTCTATGTTGATGAGCTGGAAAAGGAGGGAGAT------------------------
------------------TTGCGGATTTTGGTTTCCGACTATCTAAAGGGTTTGACTTTGCAGAGGAGCGTCATCAGTGGCATCATCAGTTTTTATCTGGCGGTACGCAAACAGGCCGATGCACATCTGGTGGATGGCACTGGCCACAGACCCCACTACAGCCTGCGTACTCTCTGCAGA
GCACTCCAATATGTTGGAAGCAACCCCTGCAAGAGCGTTCAGCGCTCACTCTATGAGGGTTTTTGTATGAGCTTCCTGACTCAGCTGGACAGAAGTTCCCACCCTGTTGTCCAGAAACTGGTGTGTCAGCACATCCTGTTGGGGAACACCAAATGTCTCAAACAGCCAATCCCAGCACCC
TCCAGCCATGCATGTGTGGAGGTGCAGGGTTACTGGGTGGCCCGAGGGGAGATGGAGCCAGTTTTGGATCCCAGCTATGTCCTCACCGCCTCAGTCAAGCTCAACCTCCGCGACCTTGCTAGAGTGGTGTCTGCAGGATCTCACCCGGTGCTGATCCAGGGAGAAACCTCTGTGGGGAAG
ACCAGTCTGATCCAGTGGCTTGCCTCAGCTACTGGGAACCATTGTGTCAGGATCAATAACCATGAGCACACTGACATCCAAGAATACATTGGTTGCTACTCATCAGACAACAGAGGAAAGCTGATTTTTAAAGAGGGTAGCATCCTTATTAATGCTATGAGGAAAGGTTACTGGATCATC
CTGGATGAGCTGAACCTCGCTCCCACAGATGTGCTGGAAGCTCTTAACAGACTCCTAGATGACAACAGGGAGCTCTTTGTAGCTGAGACGCAAGAAGTCATCAAGGCCCACCCTGGTTTTATGCTGTTTGCCACCCAGAATCCCCCTGGCCTTTATGGTGGCCGAAAGGTTCTCTCTAGG
GCTTTCAGGAACCGCTTTGTAGAGCTACATTTTGATGAACTGCCCAGTAAAGAGCTGGAGACCATCATCCACCAGAGGTGTAGCCTGCTTCTGTCTTTTTGCACAAAGCTGGTTCAACGTTATATGACTGGACAACTACAGGCATTTCGCAGAGGATCATCAGTGTTTGCTGGCAAACAT
GGATTCATCACCCTGAGAGATCTGTTTCGCTGGGCGGACCGATACAGACTTGAGGACCAGGAAAAAGCCTCTCAGGACTGGCTACAGCACTTTGATAATTCC------------------------------------------------------------------------------
AAGAGAAAAATAAACACCGAAGAACTATTTTCTCAGCAACATGTTGTCAGCCAGTTTAGTAAGTTTTTCTCTTATCTCTTTAACGTTGTTAGGATGGCAGGTACGTCTATTGACAGCATTGCAGGAGTTCCTGAGGAGTTCCGCCATGTCGTCTGGACATACGGCATGAGGAGGTTAGCG
GTGCTAGCAGGACGGGCTCTTAGGTTCGGCGAGTCAGTCCTGCTGGTGGGAGACACTGGCTGTGGAAAAACTACAATCTGTCAGATGTTTGCCGCTTTGGCAGGACACAAGTGTTATTCAGTGAACTGTCACCTCCACCTGGAGACATCTGACTTCCTGGGAGGCTTGCGTCCCATTAGG
CAC------ACTGGTCAGACTGATGATGAAGACGGCAGGCTGTTCCATTGGCACGATGGCCCCTTGGTCCTGGCTATGAAGGAGGGAGGTGTCTTTCTCATGGATGAGATCTCTCTGGCAGATGATTCTGTGTTAGAGAGACTGAACAGTGTTCTAGAGACGCAGAAGTCCCTTGTGCTG
GTAGAGAAGGGTAGTGGGGACAAAGAGGACGTTGAGCTGATCAGCGCAGCTTCAACTTTCCGTCTTATGGCCACCATGAATCCGGGAGGTGACTTTGGCAAAAAAGAGCTCTCTCCTGCCCTCAGGAATCGTTTCACTGAAATCTGGTGTCCTCAAGCAAACAGCCGGTGGGACCTGGTC
CAGATCATCCAACACAACCTGCGCTCAGGCCTCATTCTGGATGGT---------AACGAGACCAGACGTGGG---------GATATCGCTGAGCTGATTTTGGATTTCATTGAGTGGCTTACACACCAGGACTTTGGTCGGCATTGCATCTTGAGCGTCAGAGACATTCTGTCGTGGGTT
AACTTCCTTAATACCGTGTGCGAGAGGGACGAGGATGGTTTCATGACCATGGGAGTCCTAGAAGATGACGAGGAATCAGAGTGGGACCTCAAGCTGGACACGGTCACAGCCTTCATTCATGCTGCCTGTCTGGTCTACATAGACGGCATCGGCTCTGGACCGACAGTGTCTTGTGCAGAC
GGCGCCTTTCGAGCACGTCGTCTGTGCCTGGAATTTCTGCAGCAGCGTTTAAGTAAGATGACCAGGCTGGATCAGGAGACCCTGGAAGCTCTGAGAGTCTATGACTGCAGCCTGCTGCGGGAACCACAGTGGGGAGAAGATTTTTTTGGAATTGACCCTTTTTACATTGCCTTAGGGCCT
CAGGCAGAGAGCCAGAACCTCTCAGACTATGCTATTGCTGCAGGCACAACTGCAATGAATGCCCAGAGGCTCCTTAGGGCCTTGAAACTGCAAAGACCTGTTCTGCTTGAGGGCTCCCCCGGCGTTGGGAAGACCAGCTTGGTGGCAGCGCTTGCAAAAGCTTCGGGGAACCCTCTGGTC
AGGATCAACCTGTCAGAACAAACGGACATTACTGATTTGTTTGGAACTGATCTACCTGTGGAGGGAGGGAAGGGGGGAGAGTTTGCGTGGCGAGATGGTCCCCTGTTGGCTGCGTTGAAGGCTGGTCACTGGGTGGTCTTAGATGAGTTGAACCTGGCATCTCAGTCGGTGTTGGAAGGA
CTGAACGCCTGCTTTGATCACCGAGCAGAGGTTTACATCCCTGAACTGGGCATGAGTTTCCAAGTTCAGCATGAGAAGACCAAGATTTTTGCCTGCCAAAACCCTTTTACACAGGGTGGGGGGCGGAAAGGCTTGCCGAAGTCCTTCCTTAACAGGTTCACACAGGTTTTCGTGGACCAG
CTCACTGGCACAGACATTGAATTCATCGGAGATTCCATGTTCCCCAGGATTGATAAGGAAATCATCTCAAAAATGGTGGCATTTAATAACACCCTTGTTCAGGAGGTGTGTGTGGAAAGACGCTGGGGACAAAAAGGAAGCCCTTGGGAGTTCAACCTGCGTGACATGTTTCGCTGGTGT
GAGCTGATGCAGGCTGACCAGTCACCGGGATTTTACAACCCAGGTCAGCACGTAGCATTGGTGTACTCTGACAGGATGAGGACAGAGACAGACAAGGCACAGGTTCTGTCGGTGTTCAGAAAAGTATTTGGGGAGGATTTTGAACCTTATAATGGATCCAGACAATTTCACATTACCCCT
CTCAATCTGCAGGTGGGCTTCTCAGTCTTGCCACGCAGTGGTGGAGCTCCAGTTGCCCTGGATCCCCCACTGTCCATCACACACCAGGCGCTGCACCCGCTGGAGTCCCTGATGAAGTGTGTGGAGAGGGGCTGGATGACCATACTGGTTGGCCCTACAGCCAGTGGAAAGACCAGTCTG
GTGAGGCTGTTGGCTCTGCTGACAGGACACCGACTCAGGGTCATGGCTATGAACAGTTCCATGGACACCACAGAACTGCTGGGGGGCTTCGAGCAGGTTGATATTATGCGACCGTGGCAACAGGTACTGGAAAGCGTGGACTACATCGTTGCCATGGTGATAAGGCGTGGCCTGATGTCT
CTTGAGATTGGCATTCAGGACACAGAATTCCTGCTGCAGACATGGGGACTGTTTTGCCACTGGCTAAAGGAGGAAGGGTTGCAGAGAAGTGGGGGAAGTGTTAGCGCTGAGGCGCTGAACAAGCTCGAGGTCATCATCCTCCTGCTGCAAAAACTCAACACTAAACTCAAATCTTGTATT
TGTCCCCTAGATATGTCAAAACTGCAGATGGACTTCACATCAGACGGGGGAAGGGGAGATTCTGGTTCCAAAGCCAAATACCACGGCACCGCTGTGGATGCATATAAATGGTTTCAAGAAGAAAAAAAATCCCAACTC------------------------------------------
---------------------------------------------ATTTTAAAATTATGTAATGCTTCTGTCCTGGATCGCCTTAACGCCCTCCTGGAGCCTGGAGGATCTCTCACAATCAACGAACGAGGGGTCATAGACGGAAAGACACCCCAAATTGTTCCACATCCAAACTTCAGG
CTCTTCCTGACCATGGACGAAGCGCACGGGGAGCTGTCCAGGGCCATGAGGAATCGAGGGGTCGAGGTTTACATCCCAGGTGAACGTGAGGATGTATCCTGGGATGCAATAGACCTAAAAACCCTACTGCACACCGCAGGTGTGGTGGGAGATTGTGTTTGTGACCTGCTAATTGAAATT
CACAAAAGCATCAAATCTACAATCTGGGATTCTCCTGCATCGTCAGTGGTCTCCCTCCTTAATGCTGCCACCCTTTTATCCTGCCAATTACAACGAGGCGTAGATTTGCCAAGCGCCCTACAGCACGCCTGTGGAGACACATACTCAATGTGTCAGCGCAGCACCGCCAAGCAGAAGCAA
GCCCAGCAGATTATTGAGCAGCACTTGGCTGTGCTGGACGCAGACGACTGGGGCAATGGGCTACTGTGTGCTGGCGTCTGGCCTGATGGCTTCCCCTCTGCGCTTCTTTCTACTGAAGACTCATGTTTTTCCTCTGTCTTACGAGACGGACAAGTCCTTTCGTTTTGTCTGAACACTCTT
AGCCTGCAGGGGAAACGG---------------AATCGTCCATTGAGTCTGGGTGACCTGAAGAAGGTGTTGCAGAGCGGTGGCCTTCAAGAAGGCCAAGTGTTTCCTGGAGGAATG---GTGGATCTGGAGGAAGGAGATGCTCTGCAGCTAATCCCAACAGCAGTGAGGTTGCTCACA
GAGAGAGCTTCTCATGGAGACTGGAACCTTCGCAGTAGCTGGCTCTTACATCTGGGGAAAAGTTACCAGCACATCCCAGATTCCATTCTGGTGCAGATGGAAGCAGGCAACCGGGCCCTTAACGCTGTGTTTGGTAGTAAACTTGCTGCCAAGGGGAAATCATTAGCAGAGCTGCTGCAA
CCTCACAGCGTCGATGAATACAGGATACTGGTGGACATGCGATGGAACAAGCAGTATCTGGATATTTTAGCCAGCAAGTGCAACTTTGAGGATGAAGAACGATACATGGATTTTCTGGAGGCGCTCAACACGGTTGCTAACAGGATCGTTCTAATGACGGACAGGGAGGAACGATCAGTT
ATCTGCACCTATTCTACCAATCTGTCTTCTCAGAACAGTGCTTTAGGCATCGCAACAGCCTTTAGT---------------------------------------AAAGGCTTTGTGGATGTGGGCCATTTGCCTCACCCTGTGCTGATTCACCTCAGGTCTTTCTTTGATTTGTGGGAG
TCCTTCACCCTGCAGGCTCTGCAGAATGGACAGCCTTTTATCTCAGACCACATCACATTTGAGATCCTCCAACTGCTGCAGTGGCTGGATCATTTCTGGGACGCCTGTAACACGTTGCCAGCTGACTCTCAAAACATTTCTACACTGTCTCTTCACTGGCAGTGGGTGCAGAAGCACCTG
ATAACCAGACTGCCTCAGCTGTTGCTCGGAGACAGCGAGCCCTTGCTTGAGGAACACCAGGAGCTGCAAGCTGTGTCCGCTGCCATCCAGACTCTTCTGTCCACACCTGTCTGTGTTGCGGCTGCACTGAAGGGAATCCAGAAAACCTTGGGAAAAGCGCTGCCCTTCAAGTTGATGGCA
GTGGCTGACTGTGCCTCGCGGCTCAAGCGGCTGAGTAAAGCTCTGGACCTTAATGATCTAGGACTGGATAACCCTGCAGGTTCT---GTAAGACAGAAGTTGGCCCGACTCTATGTCGTTGGGCTTGAACTGGACATTAAAGAGAGTCTGCTGGAAGCCTGTGGACTTGTCCTACTGGCA
AACAGCCACCTGAATCCTCATCCGTCTGGAGTTTTGGACAGATTAATGTCTAGTGTTGAGCAGCAGCAGCGC---GAGATGACATTTAGAGGCCTCCTCGATGTCTGCTCTCATTCCGAGTACGAGGAGCCTGAAGGCAGG------CTCGAGTTGTCAACCCAGGAGCTGCAGCAGCTG
AGCCACAGGGTCCAGCTTTGGCCCCTGATGGAGAAATTGGCTGTTCTCAATCAGCTACGACTTAGCAATGACCTCCTGCACCTGGCATTT---GCCCCTGGTGACCAGAAGACAGAGGAAAGTTTGCGCCGAGAACTGTCCAGACATCTTCGCTACTGTCTCCAGTCCACACCAATCAAT
CTCAGCCATCTGCAGCCACTGTGGTTTCTGCTCAGCAGCGAAAAGGAATTTGTCCCTCCGCAGCCAGCTGATGAGCTCCAGTTTGTATGGTGTGAGCTGCTCTCACAGGCTCTGGCTGCCATCTGGAGCAGCAGTGTAACCGCTGACCCCAACCTTTGGCTGAAATGGGACCCGCAAAGG
CTGAAGGACCAGCCCGTTTCCAAGAAAAACCTTGGAATAGAC---ATCAGG------GGTCCAGCCGTATTGAGCAAAGCAGTGTGGTCACACTGTGTGCTGGGTGTGCTCAGCAGCAGTGACAGCGTAGCTCCATGGGCACCTTCAGGGGAGGCGCTCCTCTCCCACTCCTATATAACA
CTGGGGAAATGCAAGGACAGGATCCAGCAGCTACAGGACTTGTCTGCAGTGTTGTGGGACAACATGGGAATGCCCACACTGGCTGAATTCAGGGGGACAGACTTTCGGCTCCAGGGCACTGTGCTTCGTCGGCAGCTGCAGAGCATGGCTGACCTGCTGCCTCCAAGCCTACAGGAAGGC
TACATGGAAAGTTGTGAGAGTCTGGTGGAGGATCCTGACCCTCTGATAGCAGCCCAGGAGATCCAGACTGTCTTGAGAGAGTTCTTGCCTCCAAACATTCTTCCAGAAGGCCTAATAGAAATCTGCATGACATGCCTAGAGCAGTATGTCCGAAACAAGGTCCAGAGCTCTGACCAGCTG
GCCTGCTCTGGGGTCTTCTGGGTCAACTTGGGCCTGCTGCAGATCAAAGTGTGGACACCCCAGGCTATCTTTGACCCTGCTGTGAAGAGATCCTACAAACTCATATATGCTCAGCAGGAGCTGTCTCTCTTACAAGAAGAGTGGAGGTCACGCAGCCTCTCCTCTCAGATGATGACAGGA
GCAGAGCTGACAGAAAGCAGCATTACGGATGGTTTTCAGCATCCACGAATCAGGTACCTCTGGATCCGTATGCAACAGCTGAAGGAACAGATAGCAGAGCTGTCAAGAAAACAGGCCTGTCGTCCTAATGAGTCACATTACGGACAACTCTTCCAAGAGCTACAGCACTACCTCTGTAGC
ATTGGCCAGAAATCTTCCGTAGATCATCTTCTCTCACGCCTTCTCAATGCCCTGCAGGGCTCTTCC------ACCGCCAAATCCAGATCAATGGTCCAGGGACTGCTTAAGGAGGTGGCTGTCTGGCAGAAGTCCCAGCAGCACTTTTGCCAGAAGCTGGTGGACGATTTTCCCCTGTAT
CCTGATGTGGTAGGCCCAATTCAGACGGGCATCCTCCAGCTCCGACATGGCATGAGCCTGGTGGCTTCACAGCTGGCCACATCGCTTACGCCCCTACCTGGTTTGCTGAAGCTGGTATCATGTCTGCTGGCTTTCCCCACGCTGTCCCACAGCTTTCCATCCCACCTGGCCAGAGCAGAC
TTTCTCTTTTCCAGCGCTTGCACTGATATCCTGCATTGCCTGGTCAAGCTTTTACCACAG---CCGGACTGCGGGCGTGTGGTTCCCCAGACATCCCTGCTGCGTCTGAACGCTCTCTTATATGTGCAGTGTCATGCTCTGTGCACTGGTGAGTTCAACCAGGAGACATTCAGCCTCTTC
TCACACATTTGTCAGGCTCTGGTTAAGGAGTGGGATGAGCAGGAGCAGCGCAAAAGAGAGCAGGAGCAGATAGATGCAAGTCTGTACCGCAGCCGAAGTCGACATCATGGTTCATGCTTGACTGAAGAAGAGCAGGAGGAGAGGGCCTTCAGGCACTGCTTCCCTCTATTTAACCAGGAC
TTTGCAGATTTAGCACCACAACCCTGCCTGGAGTGTCCTTCAGGCTCCAGCCTTGAGGGGGAAGAGAAGAAC---CTTGAGGAAGGTTCCAGTCAGAGCGGCGTCCTGTCTCCAGAGGCCATTAACACATTGGTGGAGGTCCATCAGCACCTCTGTCTGGGATATGCTCGCTCACTGTGG
TACCAGAGCACAGCTCCGACTACCAACGGAAAAGAACACATCGCTGCACTGCTCTCCTCCTGTCAGATTGCTTCTCCTCTCATGTCCCGTTTTTATCACCTTATTGATGCTGAATTGGACCAAATGCTGACAGGCAGTGAACTGTTACTATCCACACTTCTTCAAAACACTGTGCAGGGC
CCAGGCACCCCAGGAAATCTTGCTATTTCCTCAGAAGGACCTTATGATTTCTACCATCAACCCAACATGAAAGAGGCCCGTCTCTGTTTTTCTGTCTTGGAGCAGCTGAATGTTGCAGTTAATCAAAGGCTGCAGGACTGGCCAGAACACCTCCTAGTGCATCAACTAACTGTTATAATA
GAGAGGATTATGGCTTTTAGTTTGGCCAGTCCACTGGCAAAATTCCTCAATGGTTTGGAGATCCTGCTCAGCAAAGCACAGGACTGGGAGAACAATGCCAGTCGCTCAGTTTCTTTGGGGAAGGAACTTGAACAAGTTACTCAGTTCATTGTCCAGTGGCGCAAACTGGAGCTTAACTGC
TGGTCGAGCAGTTTGGACAATGTGATGAGGCAACATGCTAAGAAGTCAACCAGACACTGGTTTTCTATCTACCAGCTGATCGGAAGATATCTGGAGGAAAGGACGAGCAGCTCCAAAACAGAGGAG------GAACCTCTCTCCCTGTCCTCGGTCTCCTCCAGCCTCCAGGCCTTTATA
GAAAGCTCTACCCTCGGGGAGTTCCACACACGTCTCGCCTTACTGCTGAGCTTCCACTGTCACCTCCTGATGGTCCCTAACCAGCCTGGACAA---GAGCCGTTGTCCAGTCTTTTGTGGAACCTGCACAAATACTACAGTCAGTTCTCTGACTGCATTCAGACCACAATCTGTCAGCTC
AGACAGCCCATCGAGAAAGAGCTTAAGGATTTTGTCAAGATCTCCAGATGGAACGATGTCAGTTTCTGGTCAATCAAACAGTCTGTGGAGAAGGCCCATCGAACTATCTTTAAGTTTCTCAAGAAGTTTGAGGAGGCTCTTTCTGGCCCTTGTCTTCCTGCACTGATAGAGCCTGAAAGC
CGCTCCAACAACTTTGACTTGGACTCCTTGGATCAAAACTCAGCGGAAAACCCCATCCAACAGTTTTTCCGCACACTTAAGGGCAGTCTGCCTGGACAGGAT------------------GTTGTGAATAATAGCAACCTC---GACGAAGGATTTGAAGTCTCATCTCTTCAGGGACGT
CTGCCCTCTCTGACTAAGAAGATGAAAAAACTGTGTGTTCAGCTGCACAAGATAAACCAAGCACCTGAGCTGACAGAAGACCTAGACTACTTTACTGGTGAGATCATTAGCAACTTGCATGACCTCCAGAGTCTCACGGTCGACGCCTCAGCAGAGAAGGAGAAGCAAAGAGCTGACATG
AAGCACATCCTTCAACAGAAGCAGAGGGCTCTGTCAGAGCTGTTCAAAATGCTCACAGAAATTGGTTTGTCATACCGGAAAGGCTTGATCTGGAACAGAACATTTAATCCGGAGAAAAGCCTCTGTGTGCAGCCCGACTTAGACAGACTGAATTTTATTGATAGTCTGAAAAATACAGTA
AGTTGTAGTGATAGAGTATTTCCAGAGATGCTTAAAGCATGGGATGGTTGTCAAAAGTACTTCTATCGTTCATGGTCCAGAAGAATAGCACTTCAGTCTGCTCTTCAGCACGCCTCCAAGGAGTTGGGTCTTGGGACTGTAGAACGATGCAGAGGTTTCTCCAGCCACCTCTTCAAGCTT
CTTCTCAAACAAAGAAGAAGCCTAGCCAAGCTCATTCACCAGTGGGTCCATCTCAGGAGGCAAACAAACACCATCCAGAGTTTGAAAGCACAGCTGCAGAGAAAC---------ACTGAGGATCCTGGCTGC------AGC---CTCCCGCCGCAGCAGTTGCTACAGAACTGGCTGAGC
AGAGGCAGGACGCTGGCTGTCCAGTGCACCACCGTTTTGCAGCAGCTGACTACGTTGCTGCAGTGCTGCCCAGTGGATCCCCAA---------------------------------------------------------------------------CAGAAAGAGGAGACG---GGC
AGCAGCAGGCACCACAGTTTGAGCTGTCTCTCCCCCTTAACAGCACAGCGTCAACCTCCTGGCTGCCTGATACGAAAGGGCGACGCAGCCTGGCACAAGCTGAACCAACATGTGAATGCTGTGTTAAAGGACAGCGAAAGTGTGAAGACGGAGCTTGGCTCTGTGGCACAG---CAAACC
CTCGAAGAAGAGCTTTTAACG------------TGGAATCATTTTGCCACGTGTTGCACTTCGTTTGACCAGTTAGCGGCTGTAGGCGCTCAGATGCCCAGCATAGAGCAGCTCTTCACTCCTCCTGTGGGTGCCAGCAACATGAACAATCAACCAGCGATTACCCAGGGCCTGCAGTAT
GTTAGAGGACAGGTAGAAGCTGGCATCAGTGCCTTCACTAAGTGGAAGGCACAAGTCCTGGCCCTGAGGCAACCACACACAGATTCCTCAGAGGAGCGGCCTGCTTTCTGCTCAGAGCTGTCTGCTCAGCTGGACGTGATCATCAACACCGTTTTGTGTGCAGTTCAGGCCCTGATGAAA
AAG---------GTAGAGCAGAAACAAGTAAATACGCTGCAA---------------------GGAGACACAGTGAAAAACGAAGCTTATTACCACAAGAAGCTGCATCAG------CACAAATGTAAACTCCTGAGGCAAAACCTGGCAGCTGAGGTGGAGGCCTTGTGTGTGGGAGAC
GTTGTTGGCGGTCTGCAGAGGTTACTGATCCACCTCAGGTCACTCTGTGACTCTGGTCAGCCACTGCAGCTTCAGGTGGTTGTCATGGCGTGTAGAATGCTGGTGCACCTGGAGGCTCTGCTGGGGATTTACTCAGACCTGGTGCGCTACTATGTGGCTGTATCCATAGGCGCACACCGA
AGCACAGGAAAACTGCTGTCTGTCCTGGCCAGCGTCTTCACACAGCTGGCTCAGAAGGGGTTTTGCCTACCTCAGGAGATGATGGCCGGTGGTGATGGAGATGGGTCCATGAACTTCCATGACTATGAAGGAGGTGGGATTGGAGAGGGTGAAGGCACCAAAGACATCAGTGACAAGATT
GAAAATGAAGACCAGGTAGAGGACACGTTCCAAGAGGGTGAGCAGAAGGAAGAG---CAGAAA---GAGGAGAAAATAAAATCCGAAGACAATGCTATTGAGATGTCAGAGGACTTTGATGGTCAAACGTACGACATGGATGAGAATGAAGCAGACAAAGATAACGACACATCCGAGGAT
GAGGAGGAGGAGCAAGAGCTGGATAAAAAAATGGGAGACCTGGGGGAAGGACATACTGACACCCTAGATGAGAAAATGTGGGGAGATGAC---GAGGATAATGATGACAAGGAGGAAGAA------TTTAAAAAAGAAGAAAAGTCTGGTCGTGGCATGGACCAGACCAAGTCAGAACTG
GCTGCTAAAGATGACGACTTGGAGACTGCAGACCCC---------------AGCAAAGACAAGGGTGAC---GAGACGGATAGCCAGACAGAAGAGAAAATTAACGAGCAAGGAGATCAGAGAGACTTTGATGAAAACGAAGTGGACCCCTACCACGGTCAACAAGACACAAGGCCTGAG
CCGGAGGCCATGGATCTGCCTGAGGAGCTGAATCTGGATCAGGAG---GAGGCTCACGACGATGGACCGGAT------GAGGACCGTGTAGAGGAAAATCCATTTGACATTGGTGAGAAAACTTCAGCT------GTAGATGAA---GAGGACAAACAGAATGATGGCGAAGGAGAA---
---GAGGAAACA------GCAGAGGAGATGGAG---GAAATCCAAACCAGTCATCCAGAAGAGGAGAGTGCTCAGGAACCCCAGGATGAA---------------------GAGGAG---------AAAAATGTAGGA------GATGACAAA------AACAACAAT---CCCGTAGAG
------GAAAATGAAGAGGAAGCGAATAAAGATGAGAAGGGAAAGGAGGCAGTG---AATGGTGATCCG---AGAGTCCCAGTAGATGAAGAACAAAGACCAAAG------------------------------------GAGGGAGCTGATGTGGAAGAAGAGCTGCCAGAGTCATCG
GAGAGGGAGGAGCACGGTGCCAGTGGCCAAACCAGCGAGCAGAATATTCAGAGCGACACAGCAGTAGAGCTGGCAGGAGAGGTTTCAGAGAAAGATCAGGCCAAAGAGGAACATGGGAATGGAGCTGCTGATGCGAATCAGTCTGAAGGCCATGAGTCGAAACTGACAGCTCGCCTGACT
TCACAGACACAGGTGGAGAAGAAGACTCAGAACTTTAAAAGAAAGCCAGGTCACGCAGACAACCAGCACTCTGCTGGTGATTACAATGAGCAAATTAAAAAACGTTTGCGTACCGTTGAGAGGAAGGAGGAA---CTCGCTCCTGACAACAGACAGAGCGATGTCAAGCAGGAGTCAGAA
CTGTACCAACACGTAATGCAGGAAGAGACAGCCTATGACACGCAGACCTATGGTAATGTTGTCAATAAGAACCAACATGAAGCAGCTGGATCTCAGAAGGACCAGGATGATGGAAAGACCAATGAGGAGACTGCTATGGAAATGGAGAACCAGGAGGAAGATCTTGAGGCTGTAGAGGCG
CAGGAGCTGAAACCTGAACAGCTGGACTCTAAGAACATCTCACACAAA------------------------------------------------GACAGTAGTGATATGGAGTTCCAATGCCAGGAAGAGAACATGAAAGAGGATAACTGGAAGGAGGGAGAGAAATCT---GGA---
GAACCGCGAGCAGAAAAAGCAGAAAGAAGCAGAGAATCTACGTATCACACTGATCCCGATCTGCTGCTGGCGGACACTGTGCAGTGTGTG------ACAGAGATTGACCTGGAACAGGCACGAAAAGAGATGGAGCTGCAGCTGGAGGCCTGGCATGAACTGTCTCCAGGCTCTAAGGAG
GAAATGAGCGCAGCATTCTCCATGTGGCATCAGTATCAACATCTGACCTCAACACTCTCCCAACAGCTGTGTGAGCAGCTTCGCCTCATCCTGGAACCAACACTGGCAGCTAAACTCAAAGGGGACTACCGCACAGGGAAACGACTGAATATGAGAAAGGTGATACCCTACATTGCAAGT
CAGTTCCGAAAAGATAAAATCTGGCTAAGGAGGACCAAACCCAGTAAGCGAGACTATCAGATCTGCCTGGCAATCGATGACTCTTCCAGCATGGTGGACAATCACTCTAAACAG---------------------------------------------CTGGCCTTTGAGTCATTGTCG
GTGATTGTCAACGCTCTCACGTTGCTGGAAGTTGGCCAGGTGTCTGTGTACAGCTTTGGGGAACACGTGCAGCTTCTCCACCCTTTTCATCAGCAGTTCAATGATGAGTCGGGAGCTCGCATCCTCAGGCTCTGTCAGTTCCAGCAAAAAAAGACCAGAATAGCACAGTTTTTGGAAACA
TCTACAAAAATGTTTTTGGCAGCACAACAGCACACTCCAGGCTCTGTAAACCGAGCTTCCACAGAGACTGCCCAGTTGCTGCTTATCGTGTCTGATGGTAGGGGGATGTTTGTGGAGGGGAAGGACAGAGTGACGGCAGCGGTACGAGCGGCACTGACTACAAATGTGTTCATTATATTT
GTGGTGCTTGACAGCCCCAACTCACGGGACTCTGTTCTGGACATCAAGGTGCCTATATTCAAGAGTCCTGGGGAGATGCCAGAGATCCGATCGTACATGGATGAGTTCCCTTTCCCCTTCTACGTCATCTTGCGGGACATCAATGCCTTGCCTGAGACCCTAAGCGATGCACTGAGACAG
TGGTTTGAACTGGTCACAGCAACTGAC------
>anchovy.30955_ANCH
------------------------------------------------------------------------------------------------------------------------------------------------------------------------------------
------------------------------------------------------------------------------------------------------------------------------------------------------------------------------------
------------------------------------------------------------------------------------------------------------------------------------------------------------------------------------
------------------------------------------------------------------------------------------------------------------------------------------------------------------------------------
------------------------------------------------------------------------------------------------------------------------------------------------------------------------------------
------------------------------------------------------------------------------------------------------------------------------------------------------------------------------------
------------------------------------------------------------------------------------------------------------------------------------------------------------------------------------
------------------------------------------------------------------------------------------------------------------------------------------------------------------------------------
------------------------------------------------------------------------------------------------------------------------------------------------------------------------------------
------------------------------------------------------------------------------------------------------------------------------------------------------------------------------------
------------------------------------------------------------------------------------------------------------------------------------------------------------------------------------
------------------------------------------------------------------------------------------------------------------------------------------------------------------------------------
------------------------------------------------------------------------------------------------------------------------------------------------------------------------------------
------------------------------------------------------------------------------------------------------------------------------------------------------------------------------------
------------------------------------------------------------------------------------------------------------------------------------------------------------------------------------
------------------------------------------------------------------------------------------------------------------------------------------------------------------------------------
------------------------------------------------------------------------------------------------------------------------------------------------------------------------------------
------------------------------------------------------------------------------------------------------------------------------------------------------------------------------------
------------------------------------------------------------------------------------------------------------------------------------------------------------------------------------
------------------------------------------------------------------------------------------------------------------------------------------------------------------------------------
------------------------------------------------------------------------------------------------------------------------------------------------------------------------------------
------------------------------------------------------------------------------------------------------------------------------------------------------------------------------------
------------------------------------------------------------------------------------------------------------------------------------------------------------------------------------
------------------------------------------------------------------------------------------------------------------------------------------------------------------------------------
------------------------------------------------------------------------------------------------------------------------------------------------------------------------------------
------------------------------------------------------------------------------------------------------------------------------------------------------------------------------------
------------------------------------------------------------------------------------------------------------------------------------------------------------------------------------
------------------------------------------------------------------------------------------------------------------------------------------------------------------------------------
------------------------------------------------------------------------------------------------------------------------------------------------------------------------------------
------------------------------------------------------------------------------------------------------------------------------------------------------------------------------------
------------------------------------------------------------------------------------------------------------------------------------------------------------------------------------
------------------------------------------------------------------------------------------------------------------------------------------------------------------------------------
------------------------------------------------------------------------------------------------------------------------------------------------------------------------------------
------------------------------------------------------------------------------------------------------------------------------------------------------------------------------------
------------------------------------------------------------------------------------------------------------------------------------------------------------------------------------
------------------------------------------------------------------------------------------------------------------------------------------------------------------------------------
------------------------------------------------------------------------------------------------------------------------------------------------------------------------------------
------------------------------------------------------------------------------------------------------------------------------------------------------------------------------------
------------------------------------------------------------------------------------------------------------------------------------------------------------------------------------
------------------------------------------------------------------------------------------------------------------------------------------------------------------------------------
------------------------------------------------------------------------------------------------------------------------------------------------------------------------------------
------------------------------------------------------------------------------------------------------------------------------------------------------------------------------------
------------------------------------------------------------------------------------------------------------------------------------------------------------------------------------
------------------------------------------------------------------------------------------------------------------------------------------------------------------------------------
------------------------------------------------------------------------------------------------------------------------------------------------------------------------------------
------------------------------------------------------------------------------------------------------------------------------------------------------------------------------------
------------------------------------------------------------------------------------------------------------------------------------------------------------------------------------
------------------------------------------------------------------------------------------------------------------------------------------------------------------------------------
------------------------------------------------------------------------------------------------------------------------------------------------------------------------------------
------------------------------------------------------------------------------------------------------------------------------------------------------------------------------------
------------------------------------------------------------------------------------------------------------------------------------------------------------------------------------
------------------------------------------------------------------------------------------------------------------------------------------------------------------------------------
------------------------------------------------------------------------------------------------------------------------------------------------------------------------------------
------------------------------------------------------------------------------------------------------------------------------------------------------------------------------------
------------------------------------------------------------------------------------------------------------------------------------------------------------------------------------
------------------------------------------------------------------------------------------------------------------------------------------------------------------------------------
------------------------------------------------------------------------------------------------------------------------------------------------------------------------------------
------------------------------------------------------------------------------------------------------------------------------------------------------------------------------------
------------------------------------------------------------------------------------------------------------------------------------------------------------------------------------
------------------------------------------------------------------------------------------------------------------------------------------------------------------------------------
------------------------------------------------------------------------------------------------------------------------------------------------------------------------------------
------------------------------------------------------------------------------------------------------------------------------------------------------------------------------------
------------------------------------------------------------------------------------------------------------------------------------------------------------------------------------
------------------------------------------------------------------------------------------------------------------------------------------------------------------------------------
------------------------------------------------------------------------------------------------------------------------------------------------------------------------------------
------------------------------------------------------------------------------------------------------------------------------------------------------------------------------------
------------------------------------------------------------------------------------------------------------------------------------------------------------------------------------
---------------------------------------------------------------------------------------------------GCACTCTGTAGCCTCCTGTGGAATCTACACAAATACTACTCTCAGTTCTCAGAGAGTGTGCAGGCCAAGATCTCTCAGCTA
CGCCAACCCATCGAGAAAGAGCTCAAGGACTTTGTGAAGATCTCTCGGTGGAATGATGTGAGTTTCTGGGCCATTAAGCAATCCGTGGAAAAGACTCATCGGACCCTCTTCAAGTTTGTGAAGAAGTTTGAGGCGGCGTTGAGTGAGCCGTGTGCCCCTGCGCTGGTGGAGCAGGGCGGC
AGTGCTAGT---------CCAGACAGCGTGGACGTCAACCCTGAAGAGACGCCACTGCTGCGCATGCACCAGGCCCTCAAGGGCGCCCTTCCAGGGAAGGGCAGAGACCTGCAG------AGTGACGGCCCGGAGGAGAATGCCGTGCCTGGGCCGGAGTCGGGCTCTCTGCTGGGCCGG
CTGCCCCACCTGATCAGGAGGATGAGGAAGATGTGTGTGCAGCTGGTGCGAAGGAGCCCCATGCCAGACCTCTCGGAGGACCTCGACCAGTTTACAGCCGAGATCATCTCGAATGTGCGGGACCTGCAGAGCCTGAGCGTGGACGTGTCTGCGGAGAAGGAGCGCCAGAAGGCCGAGGTC
AAGCACATCCTGCAACAGAAGCAGCGAGGCCTCGCAGACCTCTTCAAGATGCTCGCTCAGATCGGCTTATCGTACCGCAAGGGTCTGACGTGGAACCGCATTGCTGACCCGGAGGAGATCCTGTGTATCCAACCA---CTGGACCTGACCACCGCTCTGTCTGCAGTTAAGGCTGATGGG
CAGCGAGAGAAGACGTTGTTTGATGAGCTTACAAACGCATGGGAAGGATGTCAGAAGTACTTTTATCGCTCCTGGGCTAGAAGGACTGTGCTACACACGGCTTTTCAGAGTGCCGCAAAGGAGTTGGGTCTGGGCAACATCGAGCGCTGTCGGGGCTTCTCATCCCACCTCTTCAAGCTC
CTGCTGAGACAGAGAAGACGTTTGGCCAAACTCACTGAAAACTGGGTCCATCTCCGGCACCTCGTGGATGGCGTGAAAGACCTCCAGAGCAACCTCCAGGATGACCGCCACCCCCAGCAGCCGCAGCATCACGACACCATC---CTGCCCCCTCAGCAGCCCCTGCAGCTGTGGCTGCTG
CGCGCCCAGACTCTGGCCTCCCAGTGCTGCCTGGCCCTCCAGCAGCTCCTGCTGGTGCTCCAGTGCTGCCCCGAGGGGCCCCAC---GCCCACGCGCTGGGGGCCGGCGGCGAGCCGCTCGGCGACGGAGAGAGGGAGCTGCTGCTGGGCGGGGAGCCGGAGGAGGAGCCCACC------
------------------CTCAGGCAATCGTCTCCGCTCGACGTCCACAGCCAGCCGGCCGGTTGCCAGATGAGGCGAGGGGACGCGGCCTGGAGGCAACTGCTGCAGCGCATAGAGCACATGCTGCGGGACAGCCGCGCCGTCAAGGAGCAGCTGGACGCCGTCACGCAGCACAACAAC
TCCGAGTGGGCGCTGCACACC------------TGGGGCCACTTCTCGCAGTGCTGTTCCGTGCTGGACAAGCTGGGGGCCGTGGTGGCCCAGATGCCCAAGGTGGAGCGGCTCTTCACGGCGGAGGAGGCCCTCGCGGGCCACCATAGTCAGCCGGCGCTGATCCGGGGACTGCAGTGT
GTGAGGGAGGAGGTAGAGTCCAGCATGACCGAGTTCACCACCTGGAAGACACAGCTGCTGTCTCTGGGACACTCCGAG---------GCGGACTTCCCTCAGATGTTTTCGTCTGAGTTTTCCGAGCAGCTGGAGCAGGCCATCAACACGGTGCTGTGTGCCATCCAGAACCTGGTCAAG
AGGAGG------GAGGCCCAGCAGCAG------GACGACCAGCAGTCGGAGAGCAGAAGAGGAAGCGAT------------GAAGAGGAGCTGGCCGAGGACCTCCTGAAGCCAGGCCACCTCAACAGGCTCCTGGACGAGGCCCTGGGGGCGGAGGTGCTGTGCCTGTCTCTGCCCGAG
GTCAGCGCCATCATGGAACAGCTGCTGGAGACCGTCCGCATCTACAGGGACTCCTGTCCACCTCAAAAACTACAGGAGTTCAGTGATGCCTGTAAGCTGCTGGTGCACCTGGAGCCCATGCTGGCTCTGTACTCGGAGCTGGTGCGTTTCTACCTGGCGGTGTGTCTGGGAGCCCACAGG
AGCACGGGGAAGCTACTTTCAGTCCTCGCCAGCATCTTTACAGAACTCGCTCAAAAGGGCTTCTGCCTGCCACAGGAGCTGATGGAGGGTGGCGACGGCGAGGGCGCCACGGAGTTCCACGACTACGAGGGCGGCGGCATCGGGGAGGGCCAGGGCCTGAAGGACGTCAGCGACAAGATC
GAGAACGAAGAGCAGGTGGAGGACACGTTCCAACAGGGCCAGGAGAAGAAGGAGGAGGAGGAGCAGAAGGGCAACATCAGGGAGGAGGACAACGCCATCGAGATGTCCGAGGACTTTGACGCGAAGATGTTCGACGGAGAGGACCGGGAGCCAGGTGATGAGGAAGAGGAATCTAATGAC
GAGGATGAGGAG---GACTTGGATAAGAAGATGGGCGACCTGGGAGACGGTAAAACGGACACTCTGGACGAGAGGATGTGGGGAGATGATGAGGACGATGACGATGACGACCAGGAGGGA------AGCGACAAGGAGGAGGAGTCCGGTGCTGGAATGGACCAGGGCGAATCTGAGCTT
GTTGCCAAGGACGACAACCAAGGAGCAAACGATGGCAATAAAGAC---AAGAACCGAGACAAAGACCAAGGGCCAACTGAGGAGGAGGAGAAGGAGAAGATCCACGAGCAAACAGATGAGAGGGAATTTGATGAAAATGAAGTGGACCCGTATCATGGCAAGCAAAACAAGAACACTGAC
CCAGAGGCCATGGATCTGCCCGAAGAGCTGAATCTGGATGACAAA---GAGCAAGGCGGAGAT---GAGGATGGC---GAAGGAGAC---GAGGAAAACCCCTTTGACATCGAGGAGCAGTCCATGGAC------CTGGAGGGGAAGGAAGGCGATGAGAGAGACGGAGACGGGGAA---
---GAGGAGGGGCGGGATGGCGACGAGATGGCC---GAGGACGGGCAGGACGGCGAGGAAGAGGGCAGTGGTGACGAGGCGTCCGGCGAC---------------------GGAGAA---------GACAAGACAAAGGAC---GACCCTATG------CTGAACGAG---AGCGGAGAG
------GAAGACGAAGACGAG---GCGGAGGAGAATCAGGGTCCAGACGCCAGGAAAGAGAAGGACCAA---GCTATTCCCTCC------GGACCCAATCCTAAG---------------------------GACGAGGAAGAGGGTGGTGAGGACGACGATAATAAACCGGAGTCCGCT
GAGAGGAAAGAACACGACACCGACGGCCAGACGGGAGACGAGAACGTCCAGAGTGAGACTGCTGTGGAGCTGGCAGGAGCGGCCTCGGAGAGAGACCAAGCCAAAGAGGAGCATGGTAGTGGGGCGGCGGATGCCAGTCAGTCTGAGGGCCACGACTCCAAACTGATGGCTCGCATGTCT
GCTCGGAAACAAAGTCAGAAAAATACACAGAGTTTCAAGCGGAAGCCGGGCCAGGCGGACAACGAGCGCAGCATGGGCGACTACAACGAGCGCATTAACAAGCGCCTGCGCACACTGGACAACCGAGAACAGCGGCGACAGCAGGACGCCAACAACCCACACAGCAAGGAGGAGGCCGAC
CTCTACGAGCACATCAAGCAGGGAGAACAGGACTACGATGCACAGACATAC---GACGTGGCCAGTGCAGAGCAGCAGAGGCCAGCGGGGGCCCAGCCCAAACAAGAGCAAGAG------GACGAGGACATCGCCATGGAGACGGAGGAGCAGGAGAACGACCTGCAGAACGTGGAGGCC
AAAGAACTCAAGCCAGAGCAGATGGACTCGGCCAAACCAAGAAGAAAA---------------GGT---------------------------GTGGAGAGCGGCGAGCTGGAGCCTCAGAGGAAAGCGGAGGAGGAAGAGGACTCCAAGCCG---GAGGTGAAGAGGGAG---CGCGAC
GAT---------TGGCTACCCGAGAGGAGCAAGGAGTCCACCATCCACACAGTACCTGAACTCCTGACA---GACACACTGCAG---TGT------CCTGTGAAAGACCCTGAAGAGATGCGGAGGGAAATGGAGCTTCAGCTGGAGGCGTGGCACAAGCAAGCCCCTGGAACTCCAGAA
GAGGAGAGTGTGGCATCTGCTATGTGGCACCAGTACCAGGCCCTGACTGGCAGCCTGTCTCAGCAGCTGTGCGAGCAGCTCCGCATGATCCTGGAGCCCACCCTGGCGGCCAAGCTCAAGGGAGATTTCCGCACAGGGAAGAGACTAAACATGCGCAAGGTCATCCCGTACATTGCTAGT
CAGTTCCGCAAAGACAAGATCTGGCTGCGGAGGACCAAGCCCAGTAAGAGGCAGTACCAGATCTGCCTGGCCGTGGACGACTCCTCCAGCATGGTCGACAACCACTCCAAACAG---------------------------------------------CTGGCTTTCGAGTCCCTGTCT
GTGATTGTGAATGCTCTGACGCTGCTGGAGGTTGGACAAGTGTCTGTCTGCAGCTTTGGAGAGACAGTGCAGCTCTTGCATCCTTTCCACCAGCAGTTCAACGACCAATCAGGCGCAAGAATACTCAGGCTCTGCCAGTTTCAGCAGAAGAAGACCCGGATAGCACAGTTTCTGGAGACT
TCAGCCAATATGTTTGTGGCAGCTAAGCAACAGTCCCCCGGCTTGACAAAC---------ACAGATACAGCTCAGCTCTTGCTGATCGTGTCAGATGGAAGAGGGCTCTTTCTGGAGGGGAAGGAGAGGGTGACGGCAGCAGTGCAAGCTGCCCGCAGTGCCAACGTCTTTGTCATATTT
GTGGTGCTGGATGACCCCAACTCAAGGGATTCCATAATGGACATCAAGGTGCCGATCTTCAAGGGTCCGGGCGAGATGCCGGAGATCCGCTCCTACATGGAGGAGTTCCCCTTCCCCTTCTATGTCATCCTACGCGACGTCAACGCCTTGCCAGAGACGCTGAGCGACGCACTCAGGCAG
TGGTTTGAACTCGTCACAGCGGGTGACCTT---
>ENSTRUP00000013273_TRUB
------------------------------------------------------------------------------------------------------------------------------------------------------------------------------------
------------------------------------------------------------------------------------------------------------------------------------------------------------------------------------
------------------------------------------------------------------------------------------------------------------------------------------------------------------------------------
------------------------------------------------------------------------------------------------------------------------------------------------------------------------------------
------------------------------------------------------------------------------------------------------------------------------------------------------------------------------------
------------------------------------------------------------------------------------------------------------------------------------------------------------------------------------
------------------------------------------------------------------------------------------------------------------------------------------------------------------------------------
------------------------------------------------------------------------------------------------------------------------------------------------------------------------------------
------------------------------------------------------------------------------------------------------------------------------------------------------------------------------------
------------------------------------------------------------------------------------------------------------------------------------------------------------------------------------
------------------------------------------------------------------------------------------------------------------------------------------------------------------------------------
------------------------------------------------------------------------------------------------------------------------------------------------------------------------------------
------------------------------------------------------------------------------------------------------------------------------------------------------------------------------------
------------------------------------------------------------------------------------------------------------------------------------------------------------------------------------
------------------------------------------------------------------------------------------------------------------------------------------------------------------------------------
------------------------------------------------------------------------------------------------------------------------------------------------------------------------------------
------------------------------------------------------------------------------------------------------------------------------------------------------------------------------------
------------------------------------------------------------------------------------------------------------------------------------------------------------------------------------
------------------------------------------------------------------------------------------------------------------------------------------------------------------------------------
------------------------------------------------------------------------------------------------------------------------------------------------------------------------------------
------------------------------------------------------------------------------------------------------------------------------------------------------------------------------------
------------------------------------------------------------------------------------------------------------------------------------------------------------------------------------
------------------------------------------------------------------------------------------------------------------------------------------------------------------------------------
------------------------------------------------------------------------------------------------------------------------------------------------------------------------------------
------------------------------------------------------------------------------------------------------------------------------------------------------------------------------------
------------------------------------------------------------------------------------------------------------------------------------------------------------------------------------
------------------------------------------------------------------------------------------------------------------------------------------------------------------------------------
------------------------------------------------------------------------------------------------------------------------------------------------------------------------------------
------------------------------------------------------------------------------------------------------------------------------------------------------------------------------------
------------------------------------------------------------------------------------------------------------------------------------------------------------------------------------
------------------------------------------------------------------------------------------------------------------------------------------------------------------------------------
------------------------------------------------------------------------------------------------------------------------------------------------------------------------------------
------------------------------------------------------------------------------------------------------------------------------------------------------------------------------------
------------------------------------------------------------------------------------------------------------------------------------------------------------------------------------
------------------------------------------------------------------------------------------------------------------------------------------------------------------------------------
------------------------------------------------------------------------------------------------------------------------------------------------------------------------------------
------------------------------------------------------------------------------------------------------------------------------------------------------------------------------------
------------------------------------------------------------------------------------------------------------------------------------------------------------------------------------
------------------------------------------------------------------------------------------------------------------------------------------------------------------------------------
------------------------------------------------------------------------------------------------------------------------------------------------------------------------------------
------------------------------------------------------------------------------------------------------------------------------------------------------------------------------------
------------------------------CCGCCCGCCTCT------------------------------------------------------------------------------------------------------------------------------------------
------------------------------------------------------------------------------------------------------------------------------------------------------------------------------------
------------------------------------------------------------------------------------------------------------------------------------------------------------------------------------
------------------------------------------------------------------------------------------------------------------------------------------------------------------------------------
------------------------------------------------------------------------------------------------------------------------------------------------------------------------------------
------------------------------------------------------------------------------------------------------------------------------------------------------------------------------------
------------------------------------------------------------------------------------------------------------------------------------------------------------------------------------
------------------------------------------------------------------------------------------------------------------GTTGCTGCGGCTCTGAAGGGAATCCAGAAAACCTTAGGAAAAGCTCTGCCCTTCAAGCTGCTGACG
GTGGCGGACTGTGCCTCTCGACTGCGGCGGCTGAGTAAAGCTCTGGATGTAAATGATCTCAGGCTGGAGGACACCACAGCTTCT---ATGAGTCAAGAGTTGGTCCGACTACACGTTGTTGGGCTGGGACTGGACATTAAGGAGAGTCTACTAGAAGCATGTGGACTGGTTCTACTGGCC
AACACCCTCCTGGATCCTCACTCGTCTGGAGTTTTGGACAGATTGGTGTCGAGTGTTGAGCAGCAGCAGCGT---GAGATGACTTGTAGAGGTCTGCTTGATGTCGGCTCTCATCCCGAGGATCAGGAGCTGGGAGTAAGA------GTGCAGTTGTCCAGACAGGAGCTGCAGCAGCTG
CGTCACAGGGTTCAGCTGTGGCCCCTGATGGAGGAACTGGCTGTTCTCAATCAGCTACGACTTAGCAACGACCTCCTGCACCTGGCATTT---TCTCCTGGGGACCGGAAGGCCGAGGACAGCTTACGGCGAGAACTGTCCAGACATCTGCGCTACTGTCTCCAGTCCACGCCGATAAAT
CTAAGCCACCTCCAGCCGCTGTGGTTTCTGCTCAGCAGTGACAAGGTC---------GGGAAACCTGCTGAGGAGCTGCAGTTTGTGTGGTGTGAGCTGCTCTCTCAGGCTCTGGCAGCCATATGGAGCAGCAGCGCGGCTGCTGACCCCAACCCTTGGCTAAAGTGGGATCCACAGAGA
CTGACAGAGCAGCCGTCTTCCAGAAAGCATCATGGTTCCCGGTGTTTTCAG------GGGCCAGCTATGTTGACTAAAGCAGTGTGGTCACGTTGCATACTGGGAGTGCTGGGCAGCAGTGAGAGTGTCACTGGATGGGCACCTTCAGGGGAAGCTCTGCTCTCCCACTCCTACATGACA
CTGGGGGAATGGACAGACAGGATCCAGCAGCTCCAGGACTTGTCTGCTGTGTTGTGGGACAATATGGGGATGTCCTCATTGGCTGAATTCAGGCTCACAGACTTCCGACTGCAAGGATCCGTGCTCCGCCGACAGCTGCAGAGCTTGGCCGACCTGTTGCCGCCGAGCCTACAGGAAGGC
TACATGGAAAGCTGTGAGAGTCTCGTGGAGGATCCTGACCCTCTGATAGCAGCCCAGGAGATCCAGACCGTCTTGAGAGAATTTGTGCCCCCCAACATCCTTCCAGAAGGACTGATAGAAGTCTGCATCAAATGCTTAGAGCAGTATGTTCAAAACAAAGTCCAAGGCTCTGAGCAGTTG
GCCTGCTCTGGGGTCTTCTGGGTCAACATGGGCCTGCTGCAGATCAAAGTGTGGACACCACAGACCATCTTTGACCCGGCTATGAAGCGATCCTACAAGCTTATTTATGCTCAGCAGGAGCTGTCGCTATTACAGGAAGAGTGGAGGTCACGCAGCCTCTCGTCTCAGATGATGACTGGA
GCAGAGCTGGCTGAAAGCAGCATTACTGATGGTTTCCAGCATCCACGGATCAGGTACCTCTGGATCCGTATGCAACAGTTGAAGGAGCAGATAGCAGAGCTGTCCAGAAAACAGGCCTGTCGTCCTACTGAGCCACACTATGGACGACTCTTCCAAGAGCTTCAGCACTACCTCTGCAGC
ATTGGCCAGAAATCCTCTATAGATAACCTTCTCTCTCACCTTCTCAAGGCCCTGCACAGCTCCTCTTCCTACTCCTCCAAATCTAGGTCCAAGGTCCACGGCCTCCTAAAGGAGGTGACTGTCTGGCAGAACTCGCAACAGCACTTCTGCCAGAAGCTAGTGGAGGATTACCCCATGTAT
CCCGATGTGGTTGGGCCCATTCAGACCGGCATCCTCCAGCTCCGATATGGCATGAGCCTGGTGGCTTCCCAGCTCGCCACCTCCCTAACGCCTGTCCCTGGTCTGCGTAGCCTGGTCTCATGCCTGCTGGCCTTCCCCACGCTGTCTCACAGCTTACCCTCCTACCTGGCCAGAGCAGAC
TTCCTCTGTTCCCAGTCTTGCACTGATATCCTGCACGTCCTGGATAAGCTTTTACCACAG---CAGGACTCGGTGCGCGTGGTTCCCCAGCCATTGCAGCTCCGTCTCAACGCTCTCTTATATGTTCAGTGTCATGCACTCTGCACCGGAGAGCTACGTCAGGAAACAGGCAACCTCTTC
AGAAACATCTGTCAGGCTGTAGTGAAGGAGTGGGATGAGCTGGAGCAACGCAGGAGAGAGCAAGAGCAGCTAGAGGCCAGTCTGTACCGCAGCCGCAGCCGCCATCATGGTTCAGGACTGACTGAAGACGAGCAGGAGGAAAGGGAATTCAGGAGCCACTTCCCTCAGTTCAACCAGGAC
TTTGCAGATATAGAATCCCAGCCCTGCCTGGAGGGTCCCTCGGGCTCCACACTCGAGAGGGAAGAGAATCAT---GTCCAAGAAGAGGCCTCTCGGAGTGCCGGCTTGTCTCCAGAGACCATCAACACGTTGGTGAAGGTCCACCAGCACCTCTGCCTGGGATACGCACGGTCACTGTGG
TACCAGAGAACAGCACCAGCTAATAACAGCAACGTAGTCATCACCACCCTGGTCTCCTCCTACCAGATAGCTTCTCCTCTCATGTCGACCTTCTATCATGTTATTGATGCGGAGGTGGACCACATGCTGACAGGCAGTGGATTACTGCTCTCTGCTCTCCTCCAAAACACTGTGCAAGGT
TCGGGGGCCCCAGGCGATCTTGCGATTGCCTCAGAAGGACCTTATGATTTCTACCATCAGCCCAACATGCGAGAGGCCCGTCTCTGCCTTTCTGTGTTGGAGAAGCTGGATGCTGCAGTGAAACAAAGGCTGCAGGATTGGCCAGACCACCCAGCTCTTGTACAGCTAACTGTTGTAATC
GAGAGGATCATGGCTTTCAGTCTGGCAAGTCCACTGGCTAAATTCCTAAATGGTTTGGAGATCCTGCTGTCCAAAGCACAGGACTGGGAGAACAACGCCAGTCGCTCAGTTTCTTTGGGGATGGAACTTGAAGAGGTGACTCAGTTCATCATCCAGTGGCGCAAACTGGAGCTCAACTGC
TGGTCTAGCAGTCTGGATAACGTGATGAGGCAACATGCCAAGAAAGCATCCAGCCACTGGTTCTCGCTCTACCAGCTGATGGAGAGATATCTGGAGGAAGAGAGCAGCACCTCTGACTCGGGTGAAGCGGTGGAGCCTCTGTGTCTGTCCTCGGTGTCCTCCACCCTGCAGGCCTTCATG
GAGAGCTCCAGCCTTGGACAGTTCCACACGCGCCTGCTCATGCTACTCAGCTTCCACTGTCACCTGCTGCTGCTGCCCACCCAGCCTGGAAAG---GAATCATTGTCCAGTCTTTTGTGGAACCTGCACAAATACTACAGTCAGTTCTCCGACTGCATTCAGACCAGGATCAGTCAGTTG
AGACAGCCCATCGAGAAAGAGCTGAAGGACTTTGTCAAGATCTCCAAATGGAATGATGTCAGTTTCTGGTCAATCAAACAGTCGGTGGAGAAGACCCATCGGACTCTCTTCAAGTTTCTCAAGAAGTTTGAGGAGGCTCTGAGCGGTCCTTGTCTCCCTGCACTGGTAGAGCCTGAAAGC
CACTCTAGCAACTTGACCTTGGACACCCTGGACCCAAACTCAGCAGAAGCCCCCATCCAACAATTTCTCCACAGCGTTAAGAGCAGTTTGCCTGGGGAGGAT------------------GTTGCGAGGAATAACGACCTC---CACAAAGGAGTTGAAGCTTCATCTCTCCAGGAACGT
CTGCCCTCTCTGACCAAGAAAATGAGAAAATTGTGCGTCCAGCTACATAAGATGAACCCAGCACCTGAACTGGCAGAAGACCTGGACGTCTTCATTGGTGAGATCATCAGGAACGTGCAGGAGCTCCAGAGTCTGACGGTGGACACGTCAGCAGAGAAGGAGAAGCAAAAATCTGATGTG
AAGCACATCCTTCAGCAGAAGCAGAGGGCTCTGTCAGACCTCTTTAAAATGCTCACACAAATCGGTCTGTCATACCGGAAAGGCCTGACGTGGAGCAGAACATTCAAGCCAGAGGAGAACCTCTGCCTGCAGCCC---ATCGAGCTCAGAACCACCCTTGATGCTGTCCAGAACCCAGAG
CCAGCTGAGAGAAAATTATTTCCAGAGATCATCAAAGCCTGGGACGGTTGTCAAAAGTACTTTTATCGTTCATGGGCCAGAAGAACTGTCCTGCAGACTGCTCTTCAGCACGCCTCCAAGGAGTTGGGTCTGGGGAATATAGAGCGCTGCAGAGGTTTCTCCAGCCACCTCTTCAAGCTC
CTCCTCAAACAACGACAGAACCTAGCCAAGCTCACGCACCAATGGGTCCATCTCAGGAGGCAAACAAATGACATCCAGAGTGTCAAAGCCCACCTGCAAAGAAAC---------ATCCAGGAGCCTGGCTGC------ACT---CTGCCACCACAGAAGGCTCTGCAGGACTGGGTCGCC
AGAGGCCAGACACTAGCCATCCAGTGCTCCACCATCTTGCAGCAGCTGGTCTGGCTGCTTCAGTGCTGCCCAGTGGATCCCCAA---------------------------------------------------------------------------CAGAAGGAAGAGACA---GGC
GGCTGCCTGCAGCACGGTTTGAGGTGTCTTTCTCCCCTCACAGCACAGTGCCAACCTCCTGGCTGCCTCATCCGGAAGGGGGACGCAGCCTGGCACAAGCTGAGCCAGCATGTGGATGCTGTGCTGAAGGAAAGTGAAGATCTGAGGATGGAGCTCTGCGTGGTGGCTCAG---CAAACC
TCTGAAGGGGAACTCCTAACA------------TGGAATCATTTTGCCACGTGTTGCGCTTCCTTTGACCAGCTGGGGGTTGTTGTGGCTCAAATGCCCAGCATGGAGCAACTCTTCACTCCTCCTGTAGGTGTCAGCAACATAAGCCAGCAGCCAGCGATTACCCAGGGCCTGCAGTAT
GTGAGAGGACAGGTAGAAGCCGGCATCAGTGACTTCACCAAGTGGAAGACGCAGGTCGTGACCCTGCAGGAACAAAAC---------CCAGAGGAGCAGCCCGACTTGTGCACAGAGTTCTCTGCTGAGCTGGAGAAGATCATCAACACAGTCCTGTGTGCAGTCCAGGCACTGATGAAG
AAC---------GCAGAGCAGAAGCAATTGCACACATCGGAA------------------------GACGGTGTTGAGGAGGAGGAAGAGTCTTCGGAGGACCTGTTGAAGACGGGACACTTGACTCAGCTCCTCGAGGCCAAACTGGCAGCTGAGGTGGAGTCTTTGAGTGTGGGGGAT
GTTGTTGGTGGTCTCGAAAGACTTCTGACCCGCCTCCGGTCGCTCTGTGACTCTTGTGAGCCAGCACAGCTTCAGATGGTTAGCCTGGTGTGCAGACTGCTGGTACGGCTGGAGTCTCTGCTGGGGATTTACTCGGACCTGGTGCGCTACTATCTGGCTGTATGTGTAGGAGCCCACCGA
AGCACAGCAAAACTGCTGTCTGTCCTGGCCAGCATCTTCACCCAGCTGGCTCAGAAGGGGTTCTGCCTGCCTCAGGACACAGAAGCCGGGGACGATGGAGACGGCTCCATGAATTTTCATGACTACGAAGGAGGCGGGATCGGAGAAGGTGAAGGCACGAAAGACGTCAGTGACAAGATT
GAGAATGAAGATCAGGTTGAGGACACGTTCCAAGAGGGTCAGGAGAAAGAAGAGCAGCAGCAG---GAGGAGAAAATAAAAGCTGAAGACAACGCCATCGAAATGTCCGAGGACTTTGATGGTCAAGCCTACGACAGGGATGAGAATGAAGCAGATAAAGATGATGACACGTCTGATGGG
------GAGGAGCAGGAGCTGGATAAAAAAATGGGAGACCTGGGGGAAGGACATACTGATACCCTGGATGAGAAAATGTGGGGGGACGAT---GAGGACGAGGAGGAGGAGGAGGAGGAGGAAGGATGTGACAAGGAGGAAGAGTCTGGCCGTGGCATGGACCAGACTAAGTCAGAACTG
GCTGCTAAAGACGACAGCTTGGAGACTGTAGACGGC---------------AGCGAGGACAAGGATGAA---AGAAGAGAAGAAGAGAAGAAAGAGGAAATTAATGAACAAGGAGATCAGAGGGAGTTTGATGAAAATGAAGTGGACCCCTACCACGGTAAACAGGACACAAGACCTGAG
CCAGAGACCATGGACCTGCCAGAGGACCTCAATCTGGATCAGGAT---GAGGCTCGAGACAGCGGGCTGGAC------GAGGGCGAT---GAGGACAATCCATTGGACATTGGTGAGCAAACTCCAGCT------GTAGATGAG---GAGGATGGACAGAATAAT------GGAGAA---
---GAGGAAGCA------GCAGCGGAGATGGAG---GAGGTCCAAACAGATCATCCAGGCGAGGAGAGTGCTGAGGAGCCCAACGATGAA---------------------GAGGAG---------GAAAACGTGGGCGACAAAGATGGAAAA------GACACTGAT---TCTGTGGAG
------AAGAATGAGGAGGAAGTGGATGAAGAGAAGAATGGAAGGGAGGCAGCA---AATGAAGATGTG---AAGATCCCAGCGGACGAAGAACAGAAAGCAAAG---------------------GTCAGAGATGCCCAGGAGGGAGCTGATCCGGAAGCAGAGCTGCCAGAGTCCTCT
GACAGGAAGGAGCACCACGCAGACGGCCAGACTGGCGAGCAGAATATTCAGAGCGATACAGCAGTGGAGCTGGCAGGAGAGGTGGCGGAGAAAGACCAGGCCAAGGAGGAACATGGGACTGGAGCTGCCGACGCCAGCCAGTCTGAAGGCCACGAGTCCAAGCTGACGGCACAGGTGGCT
TCACAGAGCCAGACCGAGAAACCGACGCAGAGCTTTAAAAGAAAACCAGGCCGTGCAGACAACAAGCGATCCATCGGTGATCACAGTGAGCAACTGAAGAAGCGCCTGCGGACAGTTGAGGAGAAGGAGGAA---CTCGCTCCAGACAGCAGACAGAATGACAGCCAGCAGGAGTCGGAC
CTGTACCAGCACATGAAGGAGGAAGAGACGGTCTATGACACACAGACCTAT---GATGTCGCCAGTACCAACCAACACAAAGCAGCAGGAGCTCAGAAGGACCAGGATGAGGAAAAGACCACTGAGGATGCTGCTATGGAAACAGAGAAGCAAGAGGAGGATCTTGAGGCTTCAGAGGTC
CAGGAGCTGAAACCTGAACAGCTGGACTCGAGAAAGGTCTCACACAAAGCCCCAGAAGGTGCA---------------------------------GACAGTAGTGAGATGGAGCTGCAGACTCTGGAAGAGACCATGGAAGAAGATAAGTGGAGGGAGGGACAGAATTCT---AGA---
GAA---------CAACAGACAGAAAGGACCAGAGAATCAACGTACCACACAGATCCTGAACTGCTGCTGATGGACAACGTTCAG---GAA------ACGGAGGTGGACCGGGAACAGGTGCGTAAGGAGATGGAGCTGCAGCTGGAGGCCTGGCATAAACTGTCTCCCGGCTCTCAGGAG
GAGGAGGCAGCGGCGGCGGCCATGTGGCACCGGTATCAACATCTGACCTCGGCTCTTTCCCAGCAGCTGTGTGAGCAGCTTCGTCTCATCCTGGAGCCCACACAGGCAGCTAAACTCAAAGGCGACTACCGCACAGGGAAACGGCTCAACATGAGAAAGGTGATACCCTACATCGCTAGT
CAGTTCCGTAAGGATAAGATCTGGCTGAGGAGGACCAAGCCCAGTAAGAGGGACTATCAGATCTGTCTGGCTATCGATGACTCTTCCAGCATGGTGGACAATCACTCCAAACAG---------------------------------------------CTGGCATTCGAGTCCTTGTCG
GTCATCGTCAACGCTCTGACTCTGCTGGAGGTTGGTCAGGTGTCTGTGTACAGGTTCGGGGAGCATGTGCAGCTGCTCCACCCCTTTTATCAGCAGTTCCATGATGAGTCGGGAGTTCGCATCCTGAGGCTCTGTCAGTTCCAGCAGAAAAAGACCAGAATAGCACAGTTCTTGGAAACA
TCAACCAAAATGTTTCTGGCAGCACAACAGCAGATTCCCGGCTCTGTAAAC---------CCGGAGACGGCCCAGTTGCTGCTCATCGTGTCTGATGGTAGGGGGATGTTTGTGGAGGGGAAGGACAGAGTGATGGCAGCAGTGAGAGCAGCACGGAGTGCAAATGTGTTCATCATATTT
GTGGTGCTTGACAGCCCCAACTCTCGGGACTCTGTCCTGGACATCAAGGTGCCCATTTTCAAGAGTCCAGGGGAAATGCCAGAAATCCGCTCCTACATGGATGAGTTCCCCTTCCCCTTCTACATAATCTTAAGAGACGTCAACGCTTTGCCTGAGACTCTGAGTGACGCACTGAGACAG
TGGTTTGAACTTGTCACAGCTACCGAC------
>ENSDARP00000120622_DRER
ATGGAAAACCTGGAGTTGAGCCTGACATCTCTGGGTGCAATATCAAGACACATCGATAAAAGTCAGAACGAACTCAGCAAATATCTCGCAAAACAGATATGGAGTCAGCAGGACAGGCAGTGCATTTTGGAATGTCTTGCACAGCTCTTGTTGGAAAAGGAATACACTCTCCTCATCGCT
CGTCACTTACGACCACTGATCCTGGACCTGTTGGAGAGAAATGCTGAAAGGATCAAAGCAGACATCAGGTTGAATCACGACCTCCATGAGCGCCTGTGTGTGGCTCTAAGCAAACTTCTCAACATCAGTCCAGATGCTCAAGTGTTTGCAGCGAGGTATTTCAGCAGCTCTCCTCCAGTA
TTTCAGAGGCTCTTCTTTACCAGTGAAGAGGCTGCATCCATCCAGTATGGACCCAGACGGATGAAACTACGGGACCTGATGGGGGCCACTCTCCGCTTCCTCCAAAGCGATTGTGAGAAGTTTCGTGTCCTGTGGGACTGGAGTGCCTGTGTTTCACAGCTTCTCACTAGCGACGTCATG
GTTAGAAGCTATACTGCCCAGTGCCTTGCCCTGGTGTCCCACATGACAGATAACCAGAAAACAATATTTTTGCGGAAGGTTCTTTCCAGTGAAGAGATTCTGCATCTGAAAATGAAGTCACTTGAGGAGGTACAGCAGCTGGAAGTAGAAAAGGCGCTAGTTTTGGCCAATCAGGGCTCA
GCAATATGGCGGAAAGAGAGGGTAAAGAAGGTCACCTCTGGTCAGGTGGTGACAGAAGACCTAACAAAGAGTGTTACTGTGGTATGTGGGGTGATTCTACCTAGA------------------------------------------CGGACTCCTCGACAA---GATGAACAGAAATGC
TTGAGGAATTTGGTGTTGGTGGATTCAACCTGTCAAAATCTACGGCGACTTGCTATGGCAGTTGCATCCCAGAAGCCCATTCTTTTAGAAGGGCCTATTGGATGTGGGAAAACTGCTCTGGTTGAATACCTAGCTGCTGTCACTGGGCACGTTAAAGCCCCTGACATCCTTAAAGTTCAG
CTTGGAGATCAGACCGACAGTAAGATGTTGCTGGGTATGTACCGCTGCACAGATGTT------------------------------CCTGGAAAGTTTGTGTGGCAGCCAGGTTCTTTGACCCAGGCCGTCTCAAAAGGTTACTGGATTCTGCTGGAGGACATTGATCATGCTCCTTTG
GATGTGATA---------------------------------------------------------------TCAGTTCTCCTCCCTCTAATGGAGAACAAGAAATTAACAATTCCAGGACGTGAAGACTGTATTCAGATGTCCCCAGCTTTTCAGTTTTTTGCAACCCGA---------
---AGTGGAGGAGCCTGGCATCGACCACAGAATACACATGCTGCACTTTTGGACAAATACTGGAGTAAATTGCAGATCAGTAACATGAGCAGAGAGGAACTTACACAGGTCCTAATAAAGAGGTTCCCTAACTTGGCAGTGGTGGTGGATCGTCTTTTGGACATCTACTGCCAGCTAACG
GGAAATAGACATCAG---------ATCAACTCTAGTTCTCAGGGTCCAAGTGCAGCCCAAAGCATATCAGATGACCACATCACATCACTGGAGGGCAGAGGTCTCTCACTAAGGGATTTGCTGAAATGGTGTGAAAGGATCTGCCTAAATTTTGAAAGCTCTTGTGCTTCCACAGCACAG
AATGTGTTTCAAGAGGCTCTGGACTGCTTTACTGCCATGCTTTCCAAATCTGAGAGCAGACTCAAGATGGCAGAGATCATCGGCAGCAGGCTTAACATATCCAAAGAGAAGGCGCAGCACTTTTGCCAGATGTACCTGCCTGCAATCACAGTGACGGAGTTGGAAGTGACGGTGGGTCGT
GCGATGTTACTCCGCAAGCAGAGTGATGCGGTGCGGCTGAGCATA------GACAGACAAACATTCGCCGCCACTCGTCCATCCTCTGTCCTCCTGGAGCAGCTCTCAGTGTGTGTGACTAAAGGAGAGCCTATCCTGTTGGTTGGGGAGACAGGCACAGGAAAGACCTCCACCGTCCAG
TACCTGGCAGGACTGACA---------GGACACCGACTCAGAGTGGTCAACATGAACCAGCAGAGTGACACGGCTGACCTACTGGGAGGGTATAAACCAGTGGATCATAAGCTCATCCTGTTGCCCCTCCGGGAAGCGTTTGAGGATCTTTTCTCTCAGACATACTCAAGAAAACAGAAC
CTGACCTTTCTGGGTCACGTCCAAACCTGCTTCAGAGGCAAACGCTGGCAGGACCTTCTGAAGCTCATGGACCATGTCTGCAAATCAGCTCTAACTAAGGAACTTCATGATAAACCCAATGCTGCCTTGCTG---CAGGAGCAGTGGGAGGCTTTGGCTCTCAAACTCAGTCAGACGCAG
GAACAGATCCGGGCCTGTGAATCTGCTATGGTCTTTGCGTTTGTGGAAGGAACATTGGCTCAGGCTGTGAAGAAAGGTGAATGGATCCTGCTGGATGAGATTAATCTGGCTGCTGCAGAGACGCTGGAGTGTCTGAGCGGGTTATTGGAGGGCAGTTCTGGGTCACTGGTGCTACTGGAC
AGAGGCGATACT---GAGCCTCTTTTTCGTCACTCGGACTTTCGTCTGTTTGCCTGCATGAACCCAGCCACTGATGTAGGCAAGAGGAACCTGCCACTTGGCATTAGAAACAGATTCACAGAGTTGTATGTGGAGGAGCTGGAGAGTGAGAGCGAT------------------------
------------------TTACGAATCTTGGTCTCGGACTACCTCAAAGGCCTTAACCTGTCCAGAGGAATCATCCATGGGATCATCAGTTTTTATTTGGCCGTTCGTAAGGAGGCTAACACTCGTCTAGTGGATGGTACAGGTCATAAGCCACACTATAGTTTGCGTACTTTATGCCGA
GCTCTGAAGTTTGTGGCCTCTGATCCCTGCTACAACATCCAAAGATCCCTCTATGAGGGTTTCTGCTTGAGTTTTCTTACTCAGCTAGATCGCAGCTCTCACCCCATCGTCCAGAAACTGGTGTGTCAGTACATACTAGGAGGAAATGTGAAATGTCTTAGACAGCCAATCCCTCAGCCG
AAGGACCGCGTGTGTGTTCAGATAGACGAGTACTGGTTGAGTCAGGGCGATAAGGAGCCCGCTGTTGACCCCAGTTACATCCTCACACCCTCCGTCAAGCTCAACCTGAAAGATCTTGCACGGGTGGTGGCCGCCGGCATTCATCCAGTGCTCCTTCAGGGGGAAACGTCTGTTGGAAAG
ACCAGTCTGATAAAATGGCTTGCAGCTTCCACAGGAAACCAATGTGTGCGAATCAATAATCACGAGCACACAGATATTCAGGAGTACATCGGCTGCTACTCCTCCGATGAGCATGGCAAACTTGTCTTCAAAGAAGGC---GTCCTGATCGATGCTATGCGGAAAGGTTACTGGATCATT
TTGGATGAACTGAATCTTGCCCCCACTGATGTTCTTGAGGCTCTGAATAGATTACTGGATGACAACCGGGAGCTCTTCGTGGCCGAGACACAGGAAGTGGTCAAAGCCCATCCCAGATTCATGCTCTTTGCCACCCAGAACCCTCCTGGGCTCTATGGGGGCAGAAAGGTTCTGTCCCGA
GCGTTCAGAAACCGTTTTGTGGAGCTGCATTTCAATGAGCTGCCCAGTTCAGAGCTGGAGAACATTCTCCATCAGCGCTGTAGTTTGCCTCCTTCCTACTGCTCCAAACTCATCAAG------GTCATGCAGGACCTGCAGTCTTTACGTAGAGGGTCCAGTGTGTTTGCTGGGAAACAT
GGGTACATTACTCTGAGAGACCTGTTCCGCTGGGCTGAACGCTATAGGCTGGAGGAGCAGAGTGAATCCTCGCGTGATTGGCTGCAGCATCTGGCTGATGACGGATACATGCTGTTGGCCGGCCGCGTCAGGAAGCCGGAGGAGGCAGTGACCATCCAAAACATTCTGGAGAAACATTTC
AAAAAGACAGTGAACCCAGATGCTCTTTTCTCTGAAGGCCAGGTCACCTCGCAGTTCAGCCCATTT------------------------------------------GTGAACAGTATTGCGGGTGTCCCTGAGGAGTTCGGTCATGTGGTGTGGACGCAGGGCATGAGGAGACTGGCT
GTGCTAGTGGGACGAGCACTTCGTTTCGGAGAGTCTGTCCTGCTTGTTGGGGACACGGGGTGTGGTAAGACCACCATCTGTCAGCTGTTTGCTGCACTGGCTGGACAGAAATTCTTCTCCCTGAACTGCCACCTGCATATGGAGACATCAGACTTTCTGGGTGGCCTTCGTCCAGTCCGT
CACACGGGAACACAACAGGCTGATGCGGAGGATGGTCGTCTTTTTGAATGGCATGATGGGCCACTGATCCTGGCGATGAAGCAGGACGGAGTGTTTCTGATGGATGAAATCTCACTGGCAGATGACTCAGTGCTGGAGAGACTCAACAGTGTGTTGGAGCCTGAAAAATCTTTGGTGCTG
GCAGAGAAAGGCAGTGGAGAT---GAGGAGGTTGAGCTCATTATTGCAGGGAACAAGTTCCGTCTTGTGGCCACCATGAACCCTGGAGGTGATTTTGGAAAGAAAGAGCTGTCTCCAGCACTCAGGAACCGATTCACAGAGATCTGGTGCCCCCAGAGCAACAGTCGCAATGATCTAATC
CAGATCATCCAACATAACCTGCGGCCTGGGCTATCTCTGGACCAG---------CATGACCACCAAGGTAAA---------GACATAGCAGAGCTCATGCTAGACTTCATCGACTGGCTGACCAATCAGGAGTTTGGTCGGCGTTGTATTTTAAGTGTGCGAGATATTCTGTCATGGGTG
AATTTCATGAACACTGTTTGTGAGCGCGACGAGGATGGCTTTATGACCATGGGGGAGCTGGAA---GAGGAGGAGCCGGATTGGGACCTAAAACTTGACACCGTAACAGCCTTTATTCATGCAGCTTGCCTCGTGTATGTGGATGGAATCGGTTCAGGAACCACAGTGTCAGCAGCAGAG
AATGCACTGGTGGCACGCAAGTTGAGTCTGGAATACCTGGAGAAGAGACTAAGCAGAATAACAGAGCTGGATGAGGAGATGCAGGAAGCTATCAGAGTCTACAACACCAGCGTCTCCAGAGAGCCCCAGTGGGGTGAAGGGTTCTTTGGCATCGACCCCTTCTATATTGCTGCTGGTTCT
GAGAGTGAAGGCAGAAGTCTGTCGGACTATGCTCTGAGTGCGGGCACCACTGCAGTGAATGCCCAGAGGATTCTGCGGGCACTGAAGCTTCAGAGACCCATACTGCTTGAGGGCTCTCCTGGAGTGGGCAAGACTAGCCTGGTTGCTGCCCTTGCCAAGGCTTCTGGGAACCATCTTGTC
AGGATCAACCTTTCTGAACAAACCGATGTAACCGATCTGTTTGGGACAGATCTGCCAGTAGAAGGTGGGAAAGGAGGGGAGTTTGCATGGCGTGATGGCCCCTTACTTGCTGGACTGAAGGCTGGACATTGGATTGTTCTAGATGAGCTGAATCTGGCCTCTCAGTCAGTTCTGGAAGGT
CTCAACGCATGCTTTGACCATCGTGCTGAGATCTATATCCCAGAGCTGGGCATGCGCTTCCACGTTCAGCAAGAGAAGACCAAGATCTTTGGCTGCCAAAATCCTTTTACACAGGGAGGAGGGCGCAAAGGCCTTCCCAAGTCCTTCCTTAACAGGTTCACTCAGGTTTATGTGGATGCA
CTAACCAATGAAGACATGCAGTTTATTGGGGACTCCATCTTTCCTAACATCGACAATGCAATCATCTCAAAAATGGTCCAATTTAGCAACCGGCTTGTCCAAGAAGTAATGGTTGACAGGAAATGGGGACAAAGAGGAGGACCATGGGAATTTAATCTCCGTGACCTGTTCCGCTGGTGC
CAGCTGATGCAAACTGACCAATCACCAGGCTTCTTCAACCCTGGACAGCATGTTGGACTTGTGTATGCAGATCGCATGAGGACTGAAGCAGACAAGGCCCAGGTGTTAGCAGTGTTCAGGAAAGTGTTTGGAGAAGACTTTGAGCCTTACATGGGCTCCAGACAGTTTCATATCACACCA
CTCAACCTGCAGTTGGGTTACTCAGTCCTGCAGCGTAGTGGAGGGGCACCTATTGCTTTGGATCCTCCTTTGTCGATCACCCATCATTCTTTGCGTCCGTTGGAGGCTCTGATGAAGTGTGTGGAGATGGGTTGGATGGTCATATTGGTGGGTCCCACTGCGAGTGGAAAGAGCAGCCTA
GTGCATCTGCTGGCACTGTTAACAGGACACAGACTGAGGGTCATGGCCATGAATAGCGCAATGGACACAACCGAGCTGCTGGGTGGCTTTGAGCAGGTGGACATCATACGACCCTGGCAGCAGGTCTTGGAAAGCATGGACTATGTTGTTGCCATGGTGACCAGGCGAGGGCTGATGTCA
CTTGACGGAGCCGTGCAGGACACTGAGTTTCTGTTAAGCACCTGGAGCACTTTCCGCCGATGGCTGAGAGAGGAGGGGCTAGACACCACTGAGGGCCAGCTCACATTTGAGGCTTTAAACAAACTGGAGGTCATCATTGTTCTGCTGCACAAACTCAACACTAAACTCAAGGTCTTCACA
---------GATATGTCAAAGCTGCAGATGGACTTCACT------------------------------------------------------------------------CTACTGAAAGAGCGTTTGGCACAGATGCAAGATGGCTGGACTCATGGTGGCTTTGAGTGGCTGGATGGG
ACGTTAGTTCAAGCGCTGCAGGCTGGAGACTGGTTGCTCATGGACAATGTCAACTTCTGCAGCCCTTCAGTGTTGGATCGACTCAATGCTCTTTTGGAGCCCGGTGGGTCTTTAACCATTAATGAACGAGGGATTATTGATGGAACGACGCCCACTATCACCCCCCACCCTAACTTCAGG
TTGTTCCTCACGATGGATCCCACACACGGGGAAATCTCCCGAGCCATGAGGAACCGTGGTGTTGAGATCTACATCCCTGGCGAGCATGAAGGCGTTTGCTGGGATACTCTGGATCTGAAGATGGTTTTACACACCCTGGGCGTAACAGGAGACTGTGTGTGTGACCTGCTCATCTCCATT
CATTCAGAAATCAAGAAGACCATATGGGACTCTCCTGCGTCCTCCATGTCCTCTCTTCTTCATGCTGCGTCACTGTTGTCTGGTCAGCTCCAGAGAGGAGTGGATCTGCCCAGTGCTCTTCTGCAGGCCTGTGGAGAGGCTTATGCTTTCTGCCAGCGCACCATCGCTAACCAGCAGCTG
GCACAGGAAGTCATAGAGAGGCAGTTGGCAGTGCTGGACTCTGAGGACTGGGGCAGTGGGTTGTTGTGTGCAGGCGTTTGGCCAGACCGCATCCCTTCAGCGCTCATGTGCACAGAGGACTCGTGTTTCTCCAGTGTTCAGAGAGATGGTCAAGTCCTCCTGTACTGCCTCAATACCCTC
AGCTTGTATGGAAAAAGG---------------AGTCGTCCACTGAGTCTGGTTGACCTGCAGAGGGCGATGCAGAGCGGTGCTGTACTGGATGGGCTACAGTTTTCTGGAGGTGGAGGACTGGATGGAGGGGCTGAGAATGCCCTGCTTCTTCTCCCGACTGCAGTTAAAATACTGACC
GAAAGAGCTTCTCACAGTGACTGGGTACTTAGAACCAGCTGGATTTCTCACCTTACCAAAACATACAAACATGCACCAGATACAGCTTTGATGCTGTTGGAGGCTGGATGCACAGCGCTAAAGGCCATATTCAGCAGCAAACTCATCGGGAAAGGCAAATGTCTTGCAGAGCTCTTGCAG
CCACACAGCACAGACGATTACAGGATTCTGGTAGATATGCGCTGGAATAAGCAGTACTTGGACATCTTGGCCAACACTTGCAACTTTGAGGATGAGGAGAGATACATGGAGTTTATGGAAGCCCTCAATGCTGTTGCAAACAGAATCATGTTGTTGATGGACCGAGAAGAGAGAGCTGCT
ATTAACAGCACAGATGGAAACTCTACACCACATAACAGTGCCCTTAGACTGGCCACTTCCTTCTCC---------------------------------------AAAGGGACTGTGGACATAGGACACCTGCCTCATCCAGTGTTGGTCCACCTTCGCTCATTCTTTGACCTGTGGGAT
TCATTCATCCTGCAGGCTGTACAGACAGGCCAGCCTTACATCTCTGACCACCTCATGTTTGAGATCCTGCAGCTGCTGCAGTGGAGAGATCGATTCTGGCTGGTGTGTAACTCTCTGTCTGCGGATCCTCGTGGTGTGTGTGTGCTTTCTCTGCATTGGCAGTGGGTGCACAAAAACTTA
ATTTTGCGGCTGCCTCAGCTTTTGATGGGGGATAGTGAC------TATGAAGGCCAACAGGAACTGCACACCATCTCCACAGCCATCCAGAACTCACTTTCCTGCTCTGTCGCTGTGGCGTCTGCTCTGAAGGGCATTCAGAAGACATTAGGAAAGCCACTGCCATTTAAGCTAGAGACA
GTGGCTGAATGTGCAGGCCGTCTGCGAGTGCTGTGCAGGGCTTTGGATGTTCGGGACCTGCGCCTAGACAACAGCCTCGCATCCTTATGGAAGCAAGAGGTGTCTCGTCTGCGTGGTGTGGCCATGGGCATTGACTCCAAAGAGGCTCTGCTGGAAGCTTGGGGTCTGGTGCTTCAAGCC
AACCTTTTGCTGGAGCCGCAGACCTCTGGTGTTCTGGAGAGACTTGTAAGCTGTGTGGATCAGCAGCAGGGT---CATATGGCTTCCTGTGGCCTGCTGGAC------TCTCTCTCTGAGGATGAGGAGGATGAAGTGGGAGACAGTGCTGCACCAGGCAGAGAGGTGTTACTACAGCTG
GCACGCAGGGCTCAACTGTGGCCTGCACTTGAGGAGCTGGCGGTGCTTAACCAGATGAAGGTCACCACAGACCTGCTGTACCTGTCAGTCACATCAGGAGGCAATAAAAAGGCAGAAGAGAGTTTGCGCAGGTCTTTCTCCAATCATCTGCGCTTCTGTATGCAGTCGACCCCCATGAAC
ATCAGACAGCTGCAGCCTCTCTGGTTCCTGCTCGGCACTGAGCGG------------------CCTGTGGAGGAGCTGCCGCTGGTGTGGTGTGAGCTGCTGTCGGAGACACTTGCAGTGATGTGGAGTGGCAGTGTGACCTCTGACCCCGAGCGCTGGCTCAAGTGGAATCCACTGAAC
CCTGAGGAAAACATCAACTCCAGATCACTGCTGGGACCCTCT---GATACG------GGTCCTGGTATGCTGAGTCGTGCTGTGTGGTCCCGCTCCATTCTGGGTGTTCTGAGTAGCACTGATACTTCCGGAAAGTGGGATCCATCAGGGTCACACTTTCTGTCATCCTCACGGGTGACT
CTGGGCGAGTGGAGAGAGAGAACTGGACAGTTACAGGATCTGAGTGCTGTTATCTGGGATAATATGACTATGCATGAACTTGCTGATTTCAGACTAACTGACTGTAGGTTGCAAGGGCTTGTGTTGCGTAAACAGCTGCAGTCGATCTCTGAGCTGTTGTCTCCAGGTTTACAGGAGAGC
TATTCTGAATCCTGCGATGCTCTAACAGAAGGCCAGGACCCTATTCGTGCTGCCCATGAGATTCAGATCGCCCTCAGAGAAGGCCTGCCTGAAAACCTGCTTCCAGAGGGCTTTCTGGAAACCTTGGTGACATGCTTGACACAGTTTGCACATAACCGGTCACAGGATTCAATCCAACTT
GCCCGCTCTGGAGTTTTCTGGGTGAACATGGGTCTGCTGCAAATCCAAGTTTGGGCTCCACAAACTATTTTTGACCCTGCAGTAAAGAGGGCCTATAAACTCCGTTATGCACAAGAGGAGCTTGCTTTGCTACAGGAGGAGTGGAGAGGGCGGAGTCTCTCCTCACAGCTGCTTACAGGG
GCGGAGCTTGAAGAGAGTAGCACAACTGACAACTTCCAACATCCTCGCATTAGGTACTTATGGATCCGCATGCAGCAGGTAAAGGAGCAGATTTGTGAACTGAGCCGTAAACAAGCTTACCGTCCTCCTGAACCTCAGTACGGGCGCCTGTATCAGGAACTCCAGCACTACCTGTGCAGC
ATCGGGCAACCAGCTGCAGTGGGTGACCTGCTCTCACACCTCCTGAAGGCCCTACAA---GCCCCA------GGACCAAAATCTAAGCTAGGCGTTCAGGGTTTGTTGAAAGAGGAGGCCGTCTGGCAGGCTTCACAGCACCGCTTCTCCCAGCGGCTGCTTGAGGAATTCCCGCTTTAT
CCTGATGTGGTGGTGCCTCTGCGGGCAGCTATTTTGCAGGTGCAGCATGGGATGCGACTCCTGGCTTCTCAGGTGTCCTTTTCAACGACTGCCCAACCAGGTCTGGTGCACCTTGTGTCCACTATGCTTACTTTTCCC------TGTCCAGTAGCATCCTCTGATCTGGCCTGTGCAGAT
TACCTGTGTTCAAGGGAGTGCTTGCGTACACTGAAAACACTGGGAAAGCAGCTGCCAGCT---ACAGAGGTCAGCCGTGTGATCCCAGATCATGCAGTGCTGCTGCTGAACGCACTGCTGTACATACAGAGTCACACACTGAGTGCTGGACAGCTCAGTGCAGAGGCGCAAAAGCTTTTC
AGACATGTTTGCCAGGCTATAGTGAATGAATGGGATGAACAGGAAAAGAGAGCGAGAGAAAAAGAGCAGATGGAAGCCAGTCTGTACCGCAGTCGCTCTCGTCTACACGGCACAGGCCTGACAGAGGACCAGCAGGAAGAAAGAGAGTTCAGACGCTCTTTCCCCTCCTACCACAAGGAT
TTTGCTGACATCACTTCAGAGCCTAGTCTCGATCAGCCA------ATAATCATAGAAGATGACGATGATGCAGATATGAAGGCAGAGTCTAGTGAAACAAGCAGCTTATTGATCAGCAACATGAGCAGAGTAGTTCAGGTCCATCAGAGGCTCTGCTTGTCTTTTGCTCGGTCACTGTGG
TACCATTCTGAGCCACCAACCAATCATGCCAAAGACCACATCAGTGCCCTGGTCTCATCTTATCAAATCACAGCTCCACTGATAGCCCGCTTCTATCATCTGATGGACTGTGAAGTGAATTCTAAGTTAATGGGTTCTCAGCTGCTCCTCAGCACTCTTCTGCAGAACACCGTCAGTGGG
TCTGGAGGGTCAGCTGGACTGATTCTGCAGAATGACGGCCCGTATGACTTCTACAGGGAGCCTAACATGAGCCAGGCCCGGCTGTGTCTTCCAGCGCTGGAACAGCTGAGTAAGGCAGTGAGGCAGCGGCTCAACGACTGGCCAGAACACCCTGCACTTGTTCAGATCATCATGGTAATT
GAGCGGATACTGGCCTTCAGTCTGTCCAGCCCTCTAGCAAAGTTCCTAAATGGCCTGGAGATTCTGCTCAGCAAAGCACAGGACTGGGAAAACAATGCCAGCCGAGCAGTGTCTCTTAGAAATGAACTGGAAGTCGTCACACAACTTATCATTCAATGGAGAAAACTTGAGCTCAACTGC
TGGTCGAGCAGCCTAGATAACGCACTGAAGCGCCACGCTGAGAATTCAACCAAGCACTGGTTATCCATTTACCAGCTCATAGAGAAATACCTGCAGGAGCAGAAGACAAACTCCAGACATGATGATGGTGTGGAGAATCTTTCCCTCTCGTCTGTCTCGTCCAGTCTGCAGGCCTTCATA
GAGGGCTCCACTTTAGGAGAGTTTTCTGTCCGCTTGTCCATGTTGCTTGGTTTTCACTGCCACATCCTGCTTGCTCCCAAACAAGAAGGACAT---GACTCACTGTGCAGTTTGCTGTGGAATCTCTATAAATACTACTCACAGTTTTCACCGAGCATTCAGACCAAAATCACCCACTTG
AGGTCTCCTTTAGAGAAAGAGCTAAAGGACTTTGTTAAAATCTCCAAGTGGAATGATGTCAGTTTTTGGTCCATCAAGCATTCAGTGGAGAAGACACACAGGACCCTGTTTAAGTTTGTGAAGAAGTTTGAAGCGGCACTGAAGGAGCCGTGTGCACCGTGTCTGGTGGAGCAGGGCAGT
AGCAGCAGC---------ATGGATGATGTGGATTCACAGCCTGAGGAGACTCCTCTTCTCAGGGTTCACAGAGCGCTGAAAGAAGCCCTTCCTGGAAAAGGCAGAGATCTGCAG------GCTGATGGTCCAGAGGAACTGTCTTCTGAAAATCCT------TCATCTCTGCAAGCCCGT
CTGCCTGTCCTCACCAGGAAGATGAAGAAGTTGTGTGTGCAGCTGGTGAAGAAGACCTCTCTGCCTGAACTATCAGAAGACCTAGATCAGTTCACAGCCGAGATCATTTTGAATGTGCAGGCCCTGCAGGGCCTGACGGTGGACCGCAGCATGGAGCAGGAGAAGCAGAAAGCAGAGGTG
AAACACATCCTTCAGCAGAAACAGAGAGCACTGGCTGATCTCTTCAAGATGCTTGCACAGATAGGTCTGTCCTACCGTAAAGGTCTGACTTGGAGTCGTACAGCAGATTCAGATGAAACGGTGTGTCTTCAGCCA---GTGGAGATAAAGGTTGCCCTGTCCGCAGTCAAGACAAATGAC
AACAGTGAGCAAATGTTATTTGCAGAGATGACAAACGCATGGGAAGGCTGTGAGAAGTATTTCTACCGATCCTGGGCCAGGCGAAACGCATTGTTAACAGCATTACAAAGCGCTGTTAAGGAGCTTGGGCTAGGAAATGTAGAGCGATGTCGAGGTTTCTCTTCTCACTTGTTTAAACTT
CTGCTGAGACAAAGACGGAGACTTGCTGGACTCACAGAGCACTGGGTTCATCTCAGGAAATTGATCAGCAGTGTCCAGAGCATCCAGTCC---------------------CCGAGCTCTGAGTCTGGCTGTGATGTCAGCGGTGTCCCTCCTCAGGACTCTCTCCAGCACTGGATCCGC
AGGGCTCAGTCTTCAGCCCTGCACTGCTCTGTTGTGCTCCAGCAGATCTCCTGGCTCCTCCAGTGCTGTCCTGAAAGCTCTTCTGTCGCCCCCGCTGAGGCCAGAGAAGGAGAAGCCATG---------------------------------------CAGGGTCAGGCCACA------
------------------CTGAGCCACCCGTCTCCTTTGGCTCCGCACCTCCAGCCACAGGCCTGTCTACTGCGCAGAGGAGAGCAGGGGTGGAAGGTGATTGAGCAGAAGGTGGAGAGTCTGATAAAAGAAGTGAAAGATCTGAAAATGAAGCTGGATGGACTGGCGGAG---GAGTCC
ACAGAAAGAGCTATTTGTAGT------------TGGGATCACTTCACACTCTGCTGTTCCTCTTTGGATCGACTGGCTATAGTAGCGAATCAAATCCCGGCTCTAGAACAGCTCTTCATACCTGAAAGTGTTGTAATC---CTCCAAACCCAGCCTGCACTCATCCGTGGCCTCCAGTCT
GTGAGGACAGAGGTGGAGACCTGCCTCACTGAGTTCACCACCTGGAAAACCCAACTTCTCTCTATCAGACAGTCACAG---------AAACGACATTCCCATCCATTTTCTGTTGAGTTCTCTGGGCAGCTGGAGAAAGCAATAAACATGGTTTTGTGTGCGGTTCAGACAGTAGTTAAG
AGGAAG------GAGAAGGAAAAGCAG------GAGGATCAGCTGTCAGAAAGCAAGAGAGAGAGTGAC------------TCA---GAGGTAGTGGAGGAGCTCTTAAAACCAGGACACTTGAGCAGGTTGCTGGAAGAGGAACTGAGTGGAGACTTGTCCAGTCTCTCATTACCCGAG
ATCAATGGAGTCGTAACAGAGCTGCTGGAGAGACTTCGTTCACACAGGGACGACTGTCAGCCTCACCATTTACAGGAATTGAGAGAGGCTTGCAGGAGTGTGGTGCGTTTGGAGCCCATGCTGTGTCTCTACTCTGAATTGGTGAGGTATTATCTTGCTGTGCTGATGGGGGCTCACCGT
ACCACCGGAAAGCTTTTGTCCGTCCTCGCTAATGTCTTCACTGAACTTGCACAAAAGGGCTACTGTCTGCCTCAGGAGCTGATGGGAGGAGGAGATGGGGAGGGAGCGACAGAGTTTCATGACTATGAAGGTGGAGGAATAGGAGAGGGTGAAGGAGTGAAAGACGTCAGTGACAAAATC
GAGAATGAGGATCAGGTTGAAGACACCTTTCAGGAGGGTAAGGACAAGGATGAGGAGGAGCAAGACAAACAGGACATTAAAGAGGAAGACAATGCCATCGAGATGTCTGAAGACTTTGATGGAAAAATGCATGATGGAACTGACCGAGAACCAGGTGAAGATGAAGAAGACTCTGATAAG
GAAGATGAGGAG------CTGGATAAGAAGATGGGGGATCTGGGAGATGGCCAGACAGATACTCTGGATGAGAGAATGTGGGGAGATGAT---GATGATGATGAGGACAACAATGATGAC------AGTGATAAAGAAGAAGAGTCTGGTCCAGGAATGGATCAAGGAGAATCAGAGCTG
GTCGCAAAGGATGACAACACAGATGCTGGAGAGTCAAACAAAGAT---AAGAATCAGGACAAAGATCTG---CCAAAAGATGAGGAAGAAAAAGAGAAAATCCATGAACAGGTGGATGAGCGCGAGTTTGATGAGAATGAAGTAGACCCGTATCATGGAAAGCAGGAGAAGAAAGCAGAA
CCAGAAGCCATGGAGCTACCAGAGGAGCTCAACCTTGAT---------GAAGATGGCAAGGAT---GAAGAGGGTGAAGAAGCAAAT---GAGGAGAATCCATTTGATATAGATGACAAACTTATGGAA------GTGGATGAGAAAACTGGAGAAGACAAA---------GGTGAG---
CCAGAAGAAGGA------GGCGATGAGATGACAGATGAGCAGCAGCAAGAAGGACAGGAGGAGGAACATGGAGAGGAAGATAACACAGAA---------------------GAGAAGGAAGAAGCAGAAAAATCAGAAGATCAAGACCCTGAA------ATGGATGAG---AGAGGAGAG
AATGAGGAAGAGGATGACAAC---AAGGAGAAGAATAAAGGACAGGAAGAAGGGCGAGAGGAGGACAAG---TCCATTCCTGCTGATCAAGGCCAGGAACCAAAG---------------------------AAGGAAGAGGATGGTGATGAGGATGATGAAGCTCCGTTGGACTCCGCA
GAGAGGAAGGAGCATGCGTCAGATGGACAGACAGGAGAGGAGAACGTTCAGAGTGACACTGCTGTAGAGTTGGCTGGAGCTGCGTCAGAGAAAGACCAGGCAAAAGAGGAGGATGGCAGCGGGGCAGCAGATGCCAGTCAGTCAGAGGGCCATGACTCCAAACTGATGGCCAGAATGAGT
TCACAAAAACAAAGACAGAAAAACACACAGAGCTTCAAACGCAAACCTGGGCAGGCAGATAATGAGCGCTCAATGGGTGATTATAATGAGCGTGTGAATAAGCGTTTGCGAACCGTTGACAAAACAGAGCAG---AAAACACAGGATCAGACGCAGCCTGATACACAACAGGAGTCTGAC
CTGTACGAGCACATTAAGCAGGGAGACGAGAGATATGATGCTCAGACATAT---GATGTTGCGAGTAAGGAGCAGCAAAAGCCGACTGGTGTAAAACAGGAAGAAGAAGATGAG------GAAGATGACATTGCGATGGAAGTGGAGGAA---GAGAAGGACCTACAAGCAGTTGAAGCC
CAGGAGCTTAAACCAGAGAAGCTAAATGACAATAAGGCTTCTCAAAAA---------------GGT---------------------------CTGGACTGTGGAGATTTGGAGGCACAGAAACAGGCCATTGAGGAAGAGATGGAGAAGCTG---GAGACACAGAGGAGCATTAATGAA
GAA---------GAGATGAAAGAGAGGAGCGATGAGTCCACCATCCACACTGTGCCTGAACTACTGATG---GAGACGCAAAAG---GCA------ACTCTGATGAACCCAGAGGAGCTGAGAAGAGAGATGGAGCTGCAGTTAGAGGCCTGGCAGAGACAGACTTTAGGATCACATGAA
GAGGAGAGTGCTGCTGCAGCGTTGTGGCATCAGTACCAGACCCTGACATCTCCACTGTCCCAGCAGCTCTGTGAGCAGCTCCGACTTGTCCTGGAGCCAACACAGGCTGCCAAACTCAGGGGAGACTTCCGCACAGGCAAACGGCTCAACATGCGGAAAGTTATTCCCTACATTGCCAGT
CAGTTCCGCAAGGATAAGATCTGGCTGAGGAGAACAAAACCCAGCAAGAGGAACTACCAGATCTGCCTGGCTGTGGACGACTCCTCCAGTATGGTGGACAACCACACCAAACAG---------------------------------------------CTGGCGTTTGAGGCGGTCTCT
GTCATCGTGAACGCTCTCACGCTTCTGGAAGTGGGTCAGGTGTCTGTCTGCAGTTTTGGAGAGACTGTCCAGCTGCTTCATCCTTTCCACCAACAGTTCAATGACCAAACAGGAGCAAAAATACTGCGGCTCTGTCAGTTCCAGCAGAAAAAGACCAGAATCGCTCAATTTTTAGAGACA
TCAACAAACATGTTCATGGCAGCCAAACAGCAGATCCCTGGTGCGACAAAC---------ACTGAGACGTCTCAGCTCTTACTAATCGTGTCTGATGGTCGGGGTTTGTTCTTGGAGGGAAAAGAGAGAGTCGCCACTGCTGTTCAAGCTGCTCGCAGTGCAAATGTCTTCGTCATATTT
GTAGTGCTGGATAATCCCAACTCCAGGGACTCCATATTGGACATCAAAGTGCCCATATTTAAAGGGCCGGGTGAGCTGCCCGAGATTCGGTCCTACATGGAGGAATTCCCCTTCCCCTTCTATGTTATTTTGCGAAATGTGAACGGCCTCCCAGAGACACTGAGTGATGCTCTGAGACAG
TGGTTTGAGCTGGTGACTGCCACTGAACAG---
>ENSGACP00000008240_GACU
ATGGAAAATTTAGAATTGAGCCTGTCATCACTGGGCACCATATCCAGACATGTTGCCAAAAGTCACAACGAACTGACCCAATATCTGTCAAAGCAGATATGGAGCCAGCAGGACAGGCAGTGTATTCTGGAGTGTGTGGCCCAGCTGCTGTTGGAGAAGGATTATACTTTGCTGATTGCT
CGACACCTGCGGCCGCTGGTCTTGGACCTGTTGGAGCGCAACGCAGAGAGGGTCAAAGCTGGCGGCAGGATCAACCATGACCTCCACGAGCGCCTGTGTGTGGCCCTCAGCAAACTCCTCGGCGTCAGTCCGGACGCGCAGGCGTTTGCTGCGCGGTACTTCGACGATGCCCCCCCGGTG
TTTCAGCGGCTCTTCTTCACTAGTGAAGAGTCCTCGGCCGTTCAGTACGGCCCCAGGAGGATGAAGCTGCGTGACCTGATGGGGGCCACCCTGCGTTTCCTCCACAGTGACTGTGCCAAGTTTCGAATGCTCTGGGATTGGAGTCCCTGCGTATCCCAGCTGCTCACCAGCGATGTCATG
GTTCGAGGGTACACTGCTCATTGTTTAGCGCTGGTCTCTCACATGACTGATAATCAGAAAACCATCTTTCTGAGAAAGGTGCTGTCGAGCGATGAGATCCTGCACATGAAAATGAAAGCTTTAGAAGAAACTCAGCAGCTGGAGGTGGAAAAAGCCCTGGTACTAACCAATCAGGGCTCT
GTGATGTGGCGCCAGGAGAAGGCTAATAAGTTCACCCGGGGCCAGGTGGTATCAGAGGACCTGTCCCAGAACGTTGTGGCAGTCTGTGGGGTTGTGCTACCCAGGATACAATCTATCGGGGAGCTTTTTGGTCCTCATGTTGATTTCATTGTGCAGAGGAAC---CCA------------
---AAAGATCTGGTGCTGGTGGACTCCACCTGCCGTAATCTGAGAAGACTGGCATTGGCTGTGGCTTCCCAGAAGCCAGTGCTGCTTGAGGGTCCTATTGGATGTGGCAAAACTGCCCTGGTTGAGTTTATGGCGGCTGTCACAGGACATACAAAAGCTACGGAGATCCTGAAGGTCCAG
CTGGGAGATCAAACTGACAGCAAGATGCTGCTGGGGATGTACCGTTGCACTGATATA------------------------------CCGGGGAAGTTTGTGTGGCAACCGGGCACATTGACACAGGCCGTATCCAAAGGCCAGTGGATCCTCCTGGAAGACATCGACCACGCACCTCTG
GACGTGATA---------------------------------------------------------------TCGGTGCTTCTGCCTTTGATGGAGAATAAAAAGCTGATGATTCCGGGGCGCGAGGACTGCATCGATGTTGCTCCTGGATTTCAGTTCTTTGCGACAAGAAGGATGTAC
TACAGTGGCGGCAGTTGGCACAAACCGCAGAACGCTCACGCAGCGCTGCTGGACAAGTACTGGACCAAGCTGCAGATGGGCAACATGACGCGGGAGGAGCTGAAGAAGGTGCTCATAAGCAGGTATCAGAGGCTGACGGTGGTGTCGGACCGTCTGCTGGATATCTACTGCCAGCTGACC
GGGGAGAGACACTCTGACATGGACACGGGCGGCCTCCAAGCGTCCGAGGACAGCCAGCAGCAAAAGTCTGAGGACAAAGGCACACCGCTGGAGGGGAGGGCCCTGTCGCTGAGGGACCTTTTGAAATGGTGTGAGCGAATCAGCGTCAACTTCGACGGCGCGTCATTGACCACGGCACAA
CATGTCTTCCAAGAGGCTCTTGACTGCTTCACAGCCATGCTGTCTCGTCCTGAAAGTCGACTGCGAATGGCCGAGATCATCGGAAGCAAGCTCAACATCTCCAAAGAGAAGGCCTTGCACTTCTGCCAGATGTATCAGCCCGGCATCTCTGTGACCGAGCTGGAGGCCTCAGTGGGCCGA
GTGACTCTGGGTCGAAAGCAGACGGAAGCAGTGCAGCTGAGTTTG------GACAACCAGACCTTTGCTGCCACACGTCCCTCCGCTGTGCTGCTGGAGCAGCTGGCAGTGTGTGTAGCCAAAGCAGAGCCCGTTCTGCTGGTGGGAGAGACGGGAACTGGCAAAACTTCAACCGTACAA
CACCTGGCCAGAGTCACA---------GGACACCGGTTGCGGGTTGTGAACATGAACCAACAGAGCGACACTGCCGACCTGCTTGGCGGGTACAAGCCCGTAGACCACAAGCAGATCTTGCTCCCTCTGCGGGAGGCCTTCGAGGACCTGTTCTCGCAGACCTACTCGAGGAAGCAGAAC
CTGACCTTCCTGGGTCATGTGCAGACCTGCTTCAGGGGGAAGCGCTGGCAGGATCTGCTCAAACTCATGGACCACGTCTGCAAGTCGGCTCTCACCAAGGAGCTGCAGGAGAAATCAAATGCTGCCTACCTG---CAGGAGCAGTGGGAGGCCTTGGCCACCAAGCTGAACCAGACGCAG
CAGCAGATCCGAGCCTGTGAGGCAGCCATGGTCTTCGCCTTTGTGGAGGGAACATTAGCTCTGGCAGTGAAGAAGGGCAACTGGATCCTGCTGGATGAGATCAACCTGGCAGCAGCCGAGACCCTGGAGTGTTTGAGTGGGCTGCTGGAGGGCAGCGCCGGGTCTCTGGTGCTGCTGGAC
CGCGGAGACACG---GAGCCCTTGGTCCGCCACCCAGACTTCCGGCTCTTTGCCTGCATGAACCCAGCGACTGATGTGGGGAAGAGAAACCTGCCTCTGGGCCTCAGGAACAGGTTTACTGAGCTGTACGTGGAGGAGCTGGAGAACGAGGGAGAC------------------------
------------------CTGCGGATTCTGGTTTCAGACTACCTAAAGTGCTTGAATCCACAAAGGAGTGTCATCAGTGGCATCATAAGTTTTTACCTGTCTGTACGAAAGGAGGCCAATTCGCATCTGGTGGACGGGACGGGCCACAGGCCTCACTACAGCCTGCGCACTCTGTGCAGG
GCACTGAAGTTTGTGGCAACAAACCCCTGCCACAGTGTGCAGCGCTCTCTCTACGAGGGTTTCTGCCTGAGCTTCCTGACTCAGCTGGACAGAAGTTCCCACCCTGTGGTCCAGAAGCTGGTGTGTAAGCACATCCTGATGGGGAACACCAAGTGTCTCAAACATCCCATCCCGGTGCCA
TCAGGCCGTTCCTGCGTGGATGTGGAGGGCTACTGGGTGTCCCAGGGCGAGATGGAGCCGGCCCTGGACCCCAGTTACATCCTCACCGCCTCAGTCAAACTCAACCTCCGCGACCTCGCCAGAGTGGTGTCTGCAGGGACCCACCCGGTGCTGATCCAGGGAGAGACGTCTGTGGGGAAG
ACCAGCCTGATCCGCTGGCTGGCTGCAGCCACGGGGAACCAGTGCGTGAGAATCAACAACCACGAGCACACCGACATCCAGGAGTACATAGGCTGCTACTCATCAGACGACAAGGGCAAGCTGGTGTTCAAAGAGGGT---GTTCTGATAGACGCCATGAGGAAAGGCTACTGGATCATC
CTGGATGAGCTGAACCTCGCCCCCACTGACGTCCTGGAGGCTCTCAACAGGCTACTCGACGACAACAGGGAGCTCTTTGTGGCCGAGACACAGGAAGTCATCAAGGCTCATCCCAGATTCCTGCTGTTTGCTACCCAGAATCCACCTGGGCTGTACGGCGGCAGAAAGGTGCTCTCCAGG
GCCTTCAGGAACCGCTTCGTGGAGCTGCACTTTGATGAGCTACCCAGTGGAGAGCTGGAGATCATCCTCCACCAGAGGTGCAGCCTGCCTCCATCCTACTGCACCAAGCTAGTCAAG------GTCATGCAAGACCTTCAGTCATTACGCAGGGGATCTTCTGTGTTTGCGGGGAAACAC
GGCTTCATTACTCTCAGGGATCTGTTCCGCTGGGCCGACCGCTACAGGCTGGAGGAGCAGACCGACGCCGCTCAGGACTGGCTGCAGCATTTGGCCGATGATGGGTACATGCTGCTGGCAGGACGCGTGAGGAAGCCAGAAGAAGAGGCCATCATCCTGTCCATCCTGGAGAAGCACTTC
AAGAGGACGGTGAACCCTGAAATGCTGTTCTCTCAGAAACAGGTCACCAGCCAGTTCAGTCCCTTC------------------------------------------ATCGACAGCATCGCCGGAGTGCCTGAGGAGTTCCGCCACGTGGTGTGGACGCACAGCATGAGAAGACTGGCT
GTGCTGGTAGGACGGGCGCTTCGGTTTGGAGAGTCTGTCCTGCTTGTGGGAGACACGGGATGTGGAAAGACTACGATCTGCCAGCTGTTTGCTGCTTTGGCTGGGAAGAAGTTTTTTGCGGTCAACTGTCACCTCCACATGGAGACGTCTGACTTCCTGGGGGGTCTGCGACCCGTCAGG
CAC------ACGCATCAGACTGATGGTGAGGACAGCAGGCTTTTTCAGTGGCATGACGGCCCCTTGGTGCTGGCCATGAAGGAGGGAGGAGTATTTCTCATGGATGAGATCTCCCTGGCAGACGACTCAGTGCTTGAGAGACTCAACAGTGTTCTCGAGACGGAGAAGTCCCTCGTGCTG
GCGGAGAAGGGCAGCGGGGACAACGAAGATGTGGAGCTGATCGGAGCCGCCGAGGGTTTCCGTCTGCTTGCCACTATGAATCCCGGAGGGGACTTTGGCAAGAAGGAGCTCTCCCCCGCCCTGAGGAACCGGTTCACAGAGATCTGGTGTCCGCAGACCAACAGCCGCGGTGACCTGGTT
CAGATCATCCAACACAACCTGCGCTCGGGCCTCTCACTCGATGGTGAACTAGCTTGGAGAAATAGC---GGC---------GACCTCGCAGAGCTGATGCTGGACTTCATCGAGTGGCTGACTCGGCAGGACTTCGGCCGCCGCTGCATCCTGAGCGTCAGGGACATCCTGTCCTGGGTC
TACTTCCTCAAC---GTG---------------------------------------------GACGATGAGGAGGCCGAGTGGGACCTCCGGCTGGACACCGTCACCGCCTTCATCCACGCCGCGTGTCTGGTCTACATCGACGGCATCGGCTCCGGGACCACGGCGTCCTGTGCAGAC
AACGCCTTGCTGGCACGCCGGCTTTGCCTGCGATACCTGCAGGAGCGGCTGAGCAAGATGACGAAGCTGGATCAGGAAATGCTGGACGCCCTGCGGGTGTATGACAGCAGCCTGCCGCGGGAGCCCCAGTGGGGCGAAGACTTCTTCGGCATTGACCCCTTCTACATTGCTTTAGGGTCT
CAGACTGAGAGCCGTAACCTGCCGGACTACGCCATCTCAGCGGGCACTACGGCGGTGAACGCCCAGAGGCTCCTGCGGGCGCTGAAGCTGCAGAGGCCCGTGCTGCTGGAGGGCTCACCCGGCGTGGGGAAAACCAGTCTGGTGGCCGCCCTGGCAAAAGCTTCTGGGAACCATCTGGTC
AGAATCAACCTGTCGGAGCAAACGGATGTCACTGACTTGTTTGGAACGGATCTCCCTGTGGAGGGAGGAAAGGGGGGAGAGTTTGCGTGGCGCGACGGCCCCCTTCTGGCCGCTTTGAAGGCGGGCCACTGGGTGGTCCTAGACGAGCTTAACCTGGCCTCTCAGTCGGTGTTGGAGGGT
CTGAACGCCTGCTTTGATCACCGGGCAGAGATCTACATTCCTGAGCTGGGGATGAGCTTCCAGGTTCAGCAGGAAAAGACCAAGATCTTCGGCTGCCAGAACCCCTTCACTCAGGGCGGGGGTCGTAAAGGACTCCCCAAATCCTTCCTCAACAGATTCACTCAGGTGTTTGTGGACCAA
CTCACGAGCAAAGACATGGAGTTCATAGGAGACTCCATATTCGCCAGCATCGACAAGGAAATCATTGCTAAAATGGTGGAGTTCAGTAACAAGCTTGTCCAGGAGGTGTGTGTGGAGCGGCGGTGGGGTCATAAGGGAAGTCCCTGGGAGTTCAACCTGCGGGACATGTTCCGCTGGTGT
CAGCTGATGCAAGCTGACCAGTCCCCGGGATTCTTCAACCCGGGACAGCACGTAGCCTTGGTGTTTGCCGACAGGATGAGAGCGGAGGCTGACAAGGCTCAGGTTCTGTCCGTGTTCAGGAAGGTGTTCGGCGAGGACTCTGAGCCGTCCAGCGGCTCCAGACAGTTCCACATCACTCCC
CTCAACCTGCAGGTGGGGTTCTCCGTCCTGCCACGCAGCGGCGGGGCTCCAGTGGCGCTCGACCCCCCGTTGTCCATCACACACCAGGCCCTACGGCCCCTGGAGTCCGTGATGAAGTGTGTGGAGATGGGCTGGATGACCATCCTGGTCGGCCCCACGGCCAGCGGGAAGACCAGCCTG
GTGAGACTATTGGCTCTGCTGACGGGACACCGCCTCCGGGTCATGGCCATGAACAGCGCCATGGACACCACAGAGCTACTGGGAGGCTTCGAACAGGTCGATATCATGCGGCCGTGGCAGCAAGTGCTGGAGAGCGTGGACTACATCGTCACCATGGTAATAAGGCGGGGCCTGATGTCG
CTGGATGTCGGCATTCAAGACACAGAGTTCTTGCTGCAGACTTGGGGTCTGTTCTGCCACTGGCTGAAGGAGGAAGGACTGCAGAGAACCGGGGGAACCATCAACTCGGAGGCCCTGAACAAGCTGGAGGTCATCATCCTTCTCCTGCAGAAACTTAACACCAAGCTCAAAGTCTTCACT
---------GACATGTCCAAGCTGCAGATGGACTTCACC------------------------------------------------------------------------CTGCTGAAGGAGCGTCTGGCGCAGCTGGAGGACGGCTGGACAAACGGAGGCTTCGAGTGGCTGGACGGT
ATGCTGGTCCAGGCCCTGCAGGCCGGGGACTGGCTGCTCATGGACAACGTCAACTTCTGCAGCGCGTCCGTCCTGGATCGTCTCAATGCTCTGCTGGAGCCCGGTGGATCCCTCACCATCAACGAACGCGGCGTCATAGACGGGAAGACCCCCAAAATCACCCCACATCCCAACTTCAGG
TTGTTCCTGACCATGGACCCGGCGCATGGGGAGCTCTCCCGGGCCATGAGGAACAGAGGGGTGGAGGTGTACATCCCAGGGGAACATGAGGGGTCCTGCTGGGACACCCTGGACCTGAAGACCCTGCTTCACACTGCCGGGGTGACCGGGGACTGTGTGTGTGATCTTCTGATCGAAATA
CACCGAAGCATCAAATCGGCCATATGGGATTCCCCGGCCTCATCAGTGGCCTCCCTGCTCCATGCCGCGAGCCTGCTGTCCTGCCAGCTACAGCGAGGTGTGGATTTACCCGGCGCCCTGCAGCAAGCCTGCGGAGAGGCCTACTCGCTCTGCCAACGCACCACCGCCAGCCAAAAGCAA
GCCCAACAGGTGATAGAGCAGCACTTGGCCATCCTGGACACGGAGGACTGGGGCAGCGGGCTGCTGTGTGCCGGCGTTTGGCCCGACGGCTTCCCGTCCGCTCTTCTCTCCACGGAGGACTCTTGCTTCTCCGCTGTCCTCAGAGACGGACAGGTCCTCTCATTTTGTCTGAACACCCTC
AGCCTGCAGGGCAAACGC---------------AATCGACCTCTGAGCCTCAGTGACCTGCAGAGGGCGCTGCAGAGCAGTGGCGTCCACGAGGGGCTGATGTTCTCTGGAGGGGTG---GTGGATCTGGCGGAAGGAGACATGCTGAGGCTGATCCCCACTGCAGTCAGGCTGCTCACC
GAGAGGGCCTCTCACGGAGACTGGATCCTCCGCAGCAGCTGGCTCTCACACCTGGGGAAGAGCTACAAAAATGCTCCAGATCCGGCTCTGGTCCAGCTGGAGGCAGGAAACAGGGCTTTGAAGGCTGTGTTTGGTAGCAAACTTGCTGCCAAGGGCAAGTCACTAACAGAGTTGCTGCAA
CCTCACAGCAAAGATGAATACAGGATTCTGGTGGACATGCGATGGAACAAACAGTACCTGGACATCTTGGCTAACAAGTGCAACTTTGAGGACGAGGAAAGATACATGGAGTTCCTGGAGGCGCTAAACGCAGTTGCAAACAGGATCGTTCTGATGACGGACAGAGAGGAGCGGTCT---
---------------------------------CAAAGTTCTCAACAACTGACACACACTTTTAGTTCTTATCTCAGTTTGTGCAATATGCGTCTTTCTCTTCACACAGGGACTGTGGATATTGGTCACCTGCCCCACCCAGTGCTGATGCACCTGCGGGCCTTCTTTGACCTGTGGGAC
TTGTTCACCCTGCAGGCCGTGCAGGGCGGACAGCCCTACATCTCTGACCACATTATGTTTGAGATCCTGCAGCTGCTGCAGTGGCTCGACCGTTTCTGGGATGTCTGCAGCACCCTGCCGGCCGACTCGCAGGGCATCTCTGTGCTGTCTCTGCACTGGCAGTGGGTGCAGAAGCACCTC
ATCCTCCGCCTGCCCCAGCTGCTGCTGGGAGACTCTGACACCACATTTGAAGGTCACCAGGAGCTGCAGGCGGTCTCAACAGCCATCCAGACTGTTCTGTCCACGCCGGTGTCTGTTGCCACAGCTCTGAAGGGCATCCAGAAAACCCTCGGCAAAGCTCTGCCGTTCAAGTTGGAGTCG
GTGGCTGAGTGTGCATCTCGGCTCCGGCTCCTGAGCAAAGCCCTGGATGTCAGAGATCTAAGGCTGGACGGCACCACGGGTCCG---TGGAAGCAGGAGCTAGTCCGACTCCAGGGCGCCGGGCTCGGGCTTGACGTCAAAGAGAGTCTCCTGGAGGCTTGCGGCCTCGATCTCCATGTA
AAT------------GTCACACCGTCAGGAGTGTTGGAGAGGTTGGTGTTGAGCGTGGAGCAGCAGCAGCAG---CAGATGACCTCCAGAGGGCTGCTGGAGATGTGCTCCCTGCCCGAGGGCGAGGAGCCAGACGAAGGA------GTGCAGCTGTCCAGAGAAGAGCTGCAGCAGCTC
AGCCGCAGGGCGCAGCTGTGGCCCCTGATGGAGGAACTGGCTGTTCTCAACCAGCTGCGACTCAGCACCGACCTGCTGCACCTGGCCCTC---TCTCCGGGCGACCCGGAGGCTGAGGACAGCTTGCGCCGAGAGCTCTCCAGACACCTGCGCTACTGCCTCCAGTCCACACCGATGAAC
GTCAGTCAGCTCCAACCGCTGTGGTTCCTGCTCAGCAGTGACCGGGTC---------ATACCACCGGCTGAGGAGCTGCAGTTTGTGTGGTGTGAGCTGCTATCAGAGGCTCTGGCCGCCCTGTGGACCAGCAGCGTGACCTCAGATCCCGACCTCTGGCTGAAATGGGACCCACTGAGC
CCCAAGACCCGGCCATCTGCAAAGCTGCCCCGCGGAGCAGAC---AAC---------GGACCAGCCTTGCTCAGTAAAGCGGTGTGGTCGTGTTGCATGCTGGGAGTGCTCTGCAGCAGTGAGACCGGAGGTCGATGGGAGCCATCGGGGGCGGCCCTCCTCTCCCTCTCCCACGTCACT
CTGGGGGAGTGGAAGGAGAGGATCCAGCAGCTGCAGGATGTGTCTGCTGTGTTGTGGGATAACATGGCCCTTCCTGCACTGGCTGAGTTTAAGGGCACAGACTTTAGGCTCCAAGGCGCGGTCCTGCGTCGCCAGCTTCAGAGCATGGCTGACCTGCTGCCTCCCAGTCTGCAGGAGGGC
TACATGGAGAGCTGCGAGAGCCTGGTGGAGGACCCTGACCCTCTGATAGCTGCGCAGGAGATCCAGACGGTCTTCAGGGACTTCATTCCGTCTAACCTGCTCCCTAGCGGCCTGGTTGAGGCCTGCATCACCTGTCTGCAGCAGTACGTCCAAAGCAAAGTCCAAGGCTGTAACCAACTG
GCCCGGTCTGGAGTGTTTTGGGTCAACATGGGCCTGCTGCAGATCAAAGTGTGGACACCACAGACGATCTTTGATCCAGCTGTGAAGAGGGCGTACAAACTCAACTATCTACAACAAGAGCTGGCTCTGCTGCAGGAGGAGTGGAGAGGACGCAGCCTGTCATCTCAGCTGGTGACCGGA
GCAGAGCTGGAGGAGAGCAGCACCACTGATGGCTTCCAGCATCCAAGAATCAGGTACCTGTGGATCCGTATGCAGCAGGTGAAGGATCAGATAGCTGAGCTCTCCAGGAAGCAGGCCTCTCGCCCCCACGAACCCCAGTACGGGCGCCTCTTCCAGGAGCTGCAGCACTACCTGTGCAGC
ATTGGCCAGTCGACCGCTGTGGAAACCCTGTTGTCGCACCTGCTGAAGGCTCTGCAGGGCTCCTCC------TCTTCAAAGTCTCGGTCCGCCGTCCAGGGCCTGCTGAAGGAGGAGGCTGTGTGGCAGAACTCTCACAAGCGCTTCTGCCAGAGGCTGCTGGAAGATTACCCCATGTAC
CCCGACGTGGTCGGGCCGGTGCGCACAGGCATCCTGCAGCTCAGGCACGGCATGCGGCTGGTGGCCTCCCAGGTGGCCGCCTCGCTCACGCCCGTGCCTGGTCTGCCCAAGTTGGTGTCCTGTCTGCTGGCCTTCCCCTCGCTGTCCCCCAGCCTGCCGTCCTACCTGGCCCGTGCAGAC
TTCCTCTGCTCCAGAGCCTGCCTGGACACTCTGCGCTGCCTGGCAAAGCTCCTGCCCCAGCAGCAGGACCCCGAGCACGTGGTGCCCCAGTCCTCCACGCTGCTCTTGAACTCTCTGCTGTACGTGCAGTGTCACACCCTGTCCACGGGGGAGTTCACCCCTGAGTCACGCAGCCTCTTC
CGACACATCTGTCAGGCTCTAGTGAACGAGTGGGATGAACAAGAGCGGTTAAAGAGAGAGCGAGAGCAGATGGAGGCCAGTCTGTACCGCAACCGCAGTCGTCTGCACGGCTCAGGGCTGACTGAGGAAGAGCAGGAGGAGAGGGACTTCAGACGCCAGTTCCCTCAGTTCAACCAGGAC
TTTGCAGACATCGTGACCCAGCCGAGTCTCGAGGGCCCAGCAGACTCTGGTAATCCGGAGGAGGAAGACGAG---CTCCAGGAGGAGTCCATCGAGGGCAGCTTCCTGTCTCCGGCTGCCATGAACACAATGGTCCAGGTCCATCAGCGCCTCTGCCTGGCATACGCCCAATCGCTGTGG
TACCAGAGCACGATACCAGCCAATCACAGCAGAGAACACATCAGAGCCCTGGTCTCTTCCTATCAGATTGCTTCCCCTGTGATGTCGCGCTTCTATCATCTCATTGATGCTGAACTGGACCAGCAGCTCACAGGCAGTGAACTGCTGCTCTCCGCCCTCCTCCAGAACACTGTGCAGGGC
TCGGGCGGCCCAGATGATCTGTCTGTTGCCTCAGAAGGACCTTACGACTTCTACCAGCAGCCCAACATGAGCGAGGCCCGCCTTTGTCTTCCTGTCCTGGAGCAGCTGAGTGTGGCAGTGAAGCAGAGACTGGATGACTGGCCAGAGCACCCAGCTCTCATGCAGCTGACTGCGGTTGTG
GAGAGAATCATGGCTTTCACCCTCGCCAGTCCACTGGCCAAGTTCCTCAATGGGCTGGAGATCCTGCTTTGTAAAGCACAGGACTGGGAGAACAACGCCAGCCGGTCGGTCTCTCTGCGGAAGGAGCTGGAACCCGTCACCCAGCTCATCATCCAGTGGCGCAAACAGGAGCTCAATTGC
TGGTCGAGCAGCCTGGACAACGCAGTGAAGCGGCACACGGAGAAATCCACTAAACACTGGTTCTCCATCTACCAGCTAGTGGAGAGATATGTGGCGCAACAGAGGGCGGATGATAACACAGATGAGGAGGTGGAGCGCCTCTCCCTGTCCTCAGTGACCTCCACCCTCCAGGCCTTCATG
GAGGGCTCCAGCCTGGGAGAGTTTAACACTCGCCTAAGCATGCTGCTGAGCTTCCACTGCCACCTCCTGCTCAACCCCAACCAGCCAGAACAAGGAGAATCGTTGTCCAGCCTGTTGTGGAACCTGCACAAATACTACAGTCAGTTTTCTGACTGCATCCAGACCAGGATCGGGCAGCTC
AGACAGCCCATCGAGAAGGAGCTCAAGGACTTTGTCAAGATCTCCAAGTGGAACGATGTCAGTTTCTGGTCTATTAAACAGTCGGTGGACAAGACTCATCGGACTCTCTTCAAGTTTGTCAAGAAGTTCGAGGCGGCTCTGAATAGTCCGAGTGTCCCTTCTCTAGTGGAACAGGGAAGC
AGCGCCAGT---------TTGGACTGCGTGGACGCCAACCCGGAGGACACGCCCATCCATCGGGTTCATAAGGCGCTGAAGAGCAGCCTGCCTGGGAAGGGCAGAGATCTGCAGGTACCAGTGTTTTCACAGGAGGACCCA---GAAGAAGGAGTTGAGGCTTCATCTCTACTGGGACGT
CTGCCTGTTCTAACCAGGAAGATGAAGAAACTGTGCGTCCAGCTGCTGAAGAAACACCCAGTGCCCGAGCTGGCTGAAGACCTGGATTGCTTCACTGGCGAGGTCATCAGCAACCTACGGGACCTGCAGAATCTCACCATTGACATGTCGGCAGAGAAGGAGAAGCAAAAAGCAGAGGTC
AAGCACATCCTGCAGCAGAAGCAGAGAGCTCTGTCAGATCTGTTCAAGATGCTCCAAGAAATAGGTCTGTCGTACCGTAAAGGCCTGACGTGGAACAGGACAGTTGACCCGGAGCAAACGCTCTGTATGCAGCCG---CTAGAGATGAGCACCGCTCTCTCTGCTGTGAGGAACCAGCAG
CAGGCCGAGAGCACGTTGTTCACAGAGCTGCTGACATCATGGGACGGATGTCAGAAGTACTTCTACCGCTCGTGGGCCAGAAGAACAACTCTACTGACGTCTCTCCAGCAAGCGGCCAAGGAGCTGGGTCTGGGGAACATTGAGCGCTGTAGAGGTTTCTCCTCTCACCTTTTCAAGCTG
CTCCTCAAACAGAGGCAACGACTGGCCAAGCTCACTGGGCAGTGGGTCCATCTCAGGAGGCTAACTAACAGCGTCCAGGGCATCCAGGCCCACCTCCAGAGCCAC---------GGTGAGGACGCAGGCTGC------GCC---CTCCCGCCTCAGGCCCCTCTCCAGGGTTGGGTCACC
AAAGGACAGGAGCTGGCTGCCCAGTGTGCCACCCTCCTGCAGCAGCTGGCCTGGCTGCTGCAGTGCTGCCCGGAGGACCTCCAG---------------------------------------------------------------------------CAGAAGGAGGAGACC---AGC
AGCTGCCGGCAGCACACCTTGAGGTGTCCGTCCCCGCTCGCAGCCCAGCGGCAACCCCCGGGCTGCCTGATCCGGAGGGGAGACGCCGCCTGGTGCCACCTAAACCAGAGCATGAATGTGATGTTGAAGCAGACTCTGGGCCTGAAGGCGGAGCTGGACAATGTGGCGCAG---CAGAGC
TCGGAGACAGCGCTCCACACG------------TGGAACCATTTTGTCACATGCTGTTCGGCCTTCGACCAGCTGGCAGCGGTAGCGGCTCAGATGCCCAGCATGGAGCAGCTTTTCACCCCGGCCGTGTGCGTCGGCGGCCCGGACAGCCAGCCGGCGATCACTCAGAGCCTGCAGTAT
GTCAGAGGGCAGGTGGAGGCCAGCATCGCCGAGTTCACAACCTGGAAGACCCAGCTGCTCTCCATTGGAACGCAGCAC---------TCAGATCAGCCGCCGGCGTTCTGCGCCGAGTTCTCTGCTGAGCTGGAGACGAACATCAACGCGGTGCTGTGTGCTGTCCAGACCCTGGTGAAG
AGGAGGGAGAGAGAACAACAAAGGCAA------ACAGAGCAG---------------------AGTGGAGAGCGAGGTGAGAACGACGCACCCGTGGAGGACCTGCTGAAGCCGGGCCACCTGACTCGGCTCCTGGAGGATGAGCTGGCAGCCGAGGTGGAGGCTCTGTGTGTGGGAGAT
GTCAGTGGCGGGCTGGAGAGGCTGCTGAGCCGCCTGAGGATGCACAGAGACTCCTGTCCGCCGCCACAGCTCCAG---GTGAACAGAGCGTGCAGGATGCTGGTGCATCTGGAGCCTCTGCTGGGGATGTACGCCGACATGGTGCGTTACTACGTGGCCGTGTCCGTGGGAGCGCACAGG
AGCACCGGCAAACTGCTGTCTGTGCTGGCCAGCATCTTCACTGAGCTCGCCCAGAAGGGTTTCTGCCTGCCTCAGGATCTGATGGCCGGCGGAGACGGAGAAGGTGCCACCGAGTTCCACGACTATGAGGGCGGAGGCATCGGAGAGGGCGAGGGCAGCAAAGACGTCAGTGACAAGATT
GAGAATGAAGATCAGGTGGAGGACACTCTACAGGAGGGTCAGGAAAAGGAAGAAGAAGAGGAGGATAAGGGAAACATCAAGGCGGAGGACAACGCTATCGAGATGTCAGACGACTTTGATGGCAAAATGCAGGACCGGGATGAGAACGAAGCAGAGGAAGATGACGATGATTTGGCTAAA
GAGGAGGACGAG---GAGCTGGATAAAAAGATGGGTGACTTGGGTGAAGGACAGACGGACACTCTGGATGAGAGAATGTGGGGGGATGAT---GATGATGAGGATGACGGGGAGGAAGGA------AGTGACAAGGAAGAAGAGGCCGGCCAGGGCATGGACGAGGAGGAATCGCAGCTG
GTTGCTAAAGACGACAACTTGGATGCTGCAGACCCCAACAAAGACCAGAAACGGCGGGACAAAGACGAA---CAGATGGACACGGAGGAGAAAGAGAAAATCAATGAACAAGGGGATGAGCGGGAGTTCGATGAGGACGAAGTGGACCCCTACCACGGTCAACAGGACAAGAGGCCGGAG
CCAGAGGCCCTGGATCTGCCTGAGGATCTGAACCTGGACCAGGAGGACGAGGCTGGAGACGACGGC------------GAGGGCGAC---GAGGAGGATCCATTTGACATGGACGAGAAAGCCATGGCC------CAGGATGAGAAGGCGGACGGACAGGAAGATGGAGACGAAGAGGCG
---GAGGAGGGG------GAAGAGAAGATGGAG---GAGGACCAGACAGACCAGCCGGGAGAGGACAAGGACCAGGAGCCCAAGACTGAAGAGGGAGAGAAAGAGGAGGGGGAGGAG---------AAAGAGGAGGGG------GGAGAGAAAGCCGAGGGAGAGGAGCAGTGTGCTGAG
------AAAGAGGAGGAGGAG---------GAGGAGAGAGGACAGGAGGCAGGAAGGGACGAAGATCTG---ACTATTCCAAATGACAAAGGACCCAAACCAAAG---------------------GAGGAGGAGGAGGAGGAAGGAGCAGGCGAAGATGAGGAGCAGCCCGAGTCAGCT
GAGAGGAAGGAGCACAACGCAGACGGGCAGACTGGAGAGCAGAACGTTCAGAGCGACACAGCTGTGGAGCTGGCAGGGGAGGCTTCAGAGAGAGACCAAGCTAAAGAGGAGCACGGGAGCGGAGCCGCTGACGCCAGCCAATCGGAGGGCCACCAGACGAATCTCACCGCCAGGATGGCC
GCTCAGGCGCAGACGCAGAGCAAGACTCAGAGCTTCAAGAGGAAACCGGGTCAAGCCGACAACGAGCGGTCGACGGGCGACTACAACGAACGCGTCAACAAGCGCCTGCGCACGGTGGAGAGGAGCACGGAG---CGCGCAGAGGAGCGCAATCGGAGCGACGCCAAGCAGGAGTCGGAC
CTGTACGAGCACATCGAGCAGGGGGAGTCGGCCTACGACGCTCAGACATAC---GATGTGGCCAGTGCTGACCAGCAGAAAGCAGCAGGACCTCACCAGGACCAGGAGGATCAGAAT---GATGAGGATGTTGCCATGGAAACGGAGAAGCCGGAAGAGGACCTTCAGGCAGCTGAGGTC
CAGGAGCTCAAGCCTGAGCAGCTGGACTCCACCAAGGCCTCAGAGAAA---------------GGT---------------------------GTAGACAGTGGGGAGATGGAGGTGCAGAAGCAGGAAGAAGACGACAAAGAGGAGAGGGTGAGGGACCGGCAGAATGCC---ATAAAA
GAA---------GAGCTAGCAGAGCGATGCACCGAATCCACAATTCACACAATTCCTGAGCTGCTGATG---GACACCATGCAG---AAG------GAAGAGTGCGACCCAGAAGAGATCAGGAGGCAGATGGAGCTGCAGCTGGAGGCCTGGCACAAACTGGCTCCAGGGACTCAGGAG
GAGGAGAGTGCAGCCGCCTCCATGTGGCACCAGTACCAGAACCTGACCTCGGCTCTGTCCCAGCAGCTGTGTGAGCAGCTCCGCCTCATCCTGGAGCCCACGCAGGCCGCCAAACTCAAGGGGGATTACCGCACAGGGAAGCGTCTGAACATGAGGAAGGTCATCCCTTACATCGCCAGT
CAGTTCCGCAAGGACAAGATCTGGCTGAGGAGGACCAAGCCCAGCAAGAGAGAGTCCAAGATTTGC---------------------------------AACCGCGGGAATCAAACATCGATTTGTTTTAATCGCTTTGCAAATATTACTGAACTCAACCTGGCCTTTGAATCCCTCTCG
GTGATCGTCAACGCTCTCACTCTGCTGGAGGTGGGACAGGTGTCCGTGTGCAGTTTTGGCGAGCAGGTGCAGCTGCTCCATCCCTTCCAACAGCAGTTCAACGACGACTCGGGGGCTCGAATTCTCCGGCTCTGTCAGTTCCAGCAGAAGAAAACCCGAATAGCACAGTTTTTAGACACA
TCAACCAAAATGTTCCTAGCAGCACGACAGCAGATTCCGGGATCCCTAAAC---------TCAGAGACCGCCCAGCTGCTGGTCATCGTGTCCGACGGGCGCGGCTTGTTCCTGGAGGGGAAGGAGCGGGTGATGGCGGCCGTGCGCGCCGCACGCAGCGCCAACGTGTTCATCATGTTC
GTGGCGCTCGACAACCCGAACTCCCGGGACTCCATCCTGGACATCAAGGTGCCCATCTTCAAAGGGCCCGGAGAGCTGCCCGAGATCCGCTCCTACATGGAGGAGTTCCCCTTCCCCTTCTACGTCATCCTGCGCGACGTCAACGCCTTGCCGGAGACCCTGAGCGACGCACTCAGGCAG
TGGTTTGAACTGGTCACAGCGGCCGACCAG---
>ENSXMAP00000014445_XMAC
ATGGAAAATCTAGAAGTGAGTTTGTCATCTCTGGCCATCATATCCAGACATGTGGAGAAGAGTCACAACCAGATCAGCCAGTATCTGTCCAAGCAGATCTGGAGCCAGCAGGACAGACAGAGCATTCTGGAGTGTTTGGCTCAGCTCCTCTTGGAGAAGGATTACACTCTGCTGATTGCG
CGTCATGTCCGGCCGCTGGTCCTGGACCTCCTGGAGCGCAACGCAGAGAGGGTCAAAGCTGGTGGCAGAATCAACCATGACTTCCATGAGCGCCTGTGTGTGGCCCTCAGTAGACTCCTCAGCATCAGTCCTGATGCGCATGCGTTCGCTGTGAGGTACTTCAGCAGTGCCCCGCCAGTG
TTCCAGAGGCTGTTTTTCACCAGCGAACAGTCGTCTGCGGTCCAGTACGGCCCCAGGAGGATGAAGCTCCGCGACCTCATGGCTGCCACCCTGCGCTTCCTCCAAAGTGACTGTGCTAAGTTTCGGATGCTGTGGGACTGGAGTCCCTGTGTTTCACAGCTACTCACCAGTGATGTCATG
GTTCGAGGGTCCACGGCTCAGTGTTTAGCTCTTGTCTGCCACATGACTGATAATCAGAAAGCCATCTTCCTGAGGAAAGTGCTGTCGAGTGATGAAATTCTGCACATGAAAATGAAAGCTCTGGAGGAGAGTCAGCAGGTGGAGGCGGAGAGAGCTCTGGTATTAACTAATCAGAGGTCA
GTAAAGTGGCACCAGGAGTTGGCCCAGAAGTTCACCAGAGGTCAGGTGGTATCAGAGGACCTGTCCCAGAATGTTGTAGCAGTCTGTGGAGTCATTCTACCCAAG------------------------------------------ATGGTTCCGCGGCAGCAGGCTGAGCAGGTGAAG
CCGAGCCACCTGGTGCTGGTGGAGTCAACCTGCCAGAATCTGAGAAGGCTGGCTCTGGCCGTGGCGTCCCAAAAGCCTGTGCTCCTGGAGGGTCCGATTGGCTGTGGGAAAACTGCTCTGGTGGAGCACATGGCAGCCGTCACCGGACATACCAACGCTTCAGACATTCTCAAGGTCCAG
CTTGGGGATCAAACTGACAGCAAGATGCTGCTGGGAATGTACCGATGCACTGATGTA------------------------------CCGGGGAAGTTTGTGTGGCAGCCAGGAACCCTAACCCAGGCCGTTTCTAAAGGCCTCTGGATCCTTCTGGAAGATATTGATCATGCACCTCTG
GACGTGATT---------------------------------------------------------------TCTGTCCTCCTGCCTTTGATGGAGAATAAAAAGTTGATGATTCCAGGTCGGGAGGATTGCATCGAGGTTGCTCCTGGATTCCAGTTCTTTGCAACCAGAAGGATGTAC
TGCAGTGGTGGCAACTGGCACAAGCCTCAGAACTCTCATGCAGCACTGCTGGACAAGTTCTGGACCAAGCTGCAGATGCGTAACATGTCCCACGCAGAACTCAAGAAGGTGCTCATCCACAGGTACCCCATGTTGGCAGTGGTGTCAGACCGTCTGCTGGACATCTACTGCCAGCTGACC
GGTGAGAGACACTCTGAGGTGGACACC---------------AGCACAGAGGGACAGCAGGACAAGCCTGAGGACAGAAGTACATCGCTGGAGGGGAGAGCTCTGTCGATGAGGGACCTGCTGAAATGGTGCGAGCGGATCAGTGTGAATTTTGACAGCGCCTGCCCTGCCACAGCACAG
CGAGTCTTCTTAGAGGCTCTTGACTGCTTCACAGCCATGCTGTCCCGCCCTGCCAGCAGACTGCGCATGGCTGAGATCATTGGAAGTAAGCTGAACATCTCCAATGAGAAGGCTCAGTACTTCTGCCAGCTGTATCAGCCCGGCGTGTCGCTGATGGAGCTGCAGGCTGCAGTGGGCAGG
GTCACTCTGCCTCGGCAGCAGGCCGACACCGTGCAGCTGGCCGTTATAAGCAGCAGTAAGACATTTGCTGCAACCCGACCCTCGGCTGTTCTGCTGGAACAGCTGGCTGTTTGTGTGGCCAAGGGGGAGCCAGTCCTCCTGGTGGGAGAGACGGGAACAGGGAAGACCTCCACGGTGCAG
CACCTGGCCTCAGTCACCGGAATCCCAGGACACAAGCTGTGTGTGGTGAACATGAACCAGCAGAGTGATACAGCTGATCTTCTTGGAGGATACAAGCCGGTAGACCACAGGCAGATCCTGCTGCCACTGCGGGAGGCTTTTGAGGACCTGTTCTCCCAGACGTACTCCAGGAAGCAGAAC
CTGACCTTCCTGGGCCATGTACAGACCTGCTTTCGGGAAAAGCGCTGGCAGGATCTGCTTCGACTCATGGACCATGTTTGCAAGTCTGCTCTGGCTAAGGAGCTGCAAGAAAAGCCAGAAGGTAGGGTACAA---GAACAACAGTGGGAGGCTCTGGCATCCAAGCTGAGCCAGACCCAG
CAGCAGATCCGAGCCTGTGAGACAGCCATGGTGTTTGCTTTTGTGGAGGGAACGTTGGCTAAGGCAGTGAAGAAGGGCCACTGGATCCTGCTAGATGAGATCAACCTGGCAGCAGCAGAAACGCTGGAGTGTCTGAGTGGGCTGCTGGAGGGCAGTACTGGCTCTCTGGTCTTACTGGAT
CGTGGAGACACT---GAGCACCTGGTTCGCCACCAAGACTTCCGCCTCTTTGCATGCATGAACCCAGCTACTGATGTGGGGAAAAGGAACCTTCCTCTGGGTCTCAGAAACAGA------------------------------------GGAGAAAACAAAAAGATTGTTTATCAGAAA
GCAAAAACTTTGTTTTACCTACAATGTCTTATTTCAGACTACCTCAAGTGCTTGAACCCACCCAAGAGTGTCATCAGTGGTATCATAAGTTTCTATCTGGCAGCTCGGCGGGAGGCCTCTTCCCGCCTGGTGGACGGGACCGGTCACAGACCTCACTACAGCCTGCGCACACTGTGCCGG
GCTCTGAGCTACGCAGCAGCTAACCCCTGCCTCAGCGTTCAGCGTTCTCTGTACGAGGGCTTCTGTTTGAGCTTCCTCACGCAGCTGGACAGGAGCTCCCATCCTCTGGTCCAGAAGCTGGTGTGTCAACACATCCTAGCAGGGAACACAAAATGTCTGAAACAGCTGATCCCAGCTCCA
CCGGGCCGGACCTGTGTGCAGATAGAGGGCTACTGGGTTCCACAGGGAGAACTGGAGCCAGCTCTGGATCCCAGTTACATCCTCACTTCTTCAGTAAAGCTCAACCTGCGGGATCTGTCCAGAGTGGTATCTGCAGGGACGCACCCAGTGCTGATCCAGGGGGAGACGTCTGTTGGGAAG
ACCAGCCTGATCCGCTGGCTGGCAACAGCCACTGGGAACCAGTGTGTGAGGATCAACAACCATGAGCACACCGACATCCAGGAGTACATTGGCTGCTACTCCTCAGATGACAGGGGCAAGCTGGTGTTCAAAGAGGGT---GTCCTGCTTGATGCCATGAGGAAAGGCTACTGGGTGATC
CTGGATGAGCTGAACCTGGCCCCCACCGATGTCCTGGAGGCTCTCAACAGGCTGCTGGATGACAACAGGGAACTGTTTGTGGCTGAGACGCAGGAAGTCATCAGGGCTCATCCCAGATTCATGCTGTTTGCAACACAGAATCCCCCAGGGCTCTACGGAGGCAGAAAGGTTCTGTCCCGG
GCATTCAGGAACCGCTTTGTGGAGCTGCACTTCGATGAGCTGCCCAGTGCAGAGTTGGAGACCATCCTGCACCAGAGGTGTAGCTTACCTCCATCCTACTGCACCAAGCTGGTCAAG------GTCATGCTGGACCTTCAGTCATTGCGCAGAGGATCTTCTGTGTTTGCGGGGAAACAT
GGCTTCATCACTCTGAGAGACCTGTTCCGCTGGGCGGAGCGCTACCGGCTGGAGGAGCAGGCTGAGGCCACTCAGGACTGGCTGCAGCACCTAGCAGATGACGGCTACATGCTGCTGGCTGGACGGGTCAGGAAGCAGGAGGAGGAGGCCGTCATCCTGGACACCCTGCAGAAGCACTTC
AAACGGACGGTGAACCCCGACAGCCTGTTCTCCCAGAAACAGCTCATCAGTCAGTTCAGTCCTGCA------------------------------------------GTGGGCAGCGTTGCAGCGGTACCAGAGGAGTTCCGTCATGTGGTGTGGACCCAGAGCCTGAGGAGGATGGCG
GTGCTGCTGGGGCGAGCGCTGCGCTTTGGGGAGTCGGTTCTGCTGGTGGGAGACACAGGATGTGGGAAAACCACCATCTGCCAGCTGTATGCAGCTCTGGCTGGACAGAAGTTCTTCTCTGTCAACTGTCACATGCACATGGAAACGTCGGACTTCCTGGGAGGCCTGCGGCCTGTTAGA
TAC------ACCCAGCAGACTGTTGGTGAGGATGTCAGGCTGTTTGAGTGGAACCATGGACCATTGGTGCTGGCCTTGAAGGAGGGCGGAGTCTTCCTCCTGGATGAGATCTCACTCGCAGACGATTCTGTGCTGGAAAGGCTCAACAGTGTCCTGGAGACAGAGAAAAGTCTGGTGCTG
GCAGAGAAGGGCAGCGGAGACAACGACGACGTGGAGCTGATCAGAGCGGCTGCAGGCTTCCGCCTGGTGGCCACCATGAACCCTGGAGGAGACTTTGGCAAGAAGGAGCTGTCTCCTGCCCTGAGGAACCGCTTCACTGAGATCTGGTGTCCTCAGAGCAGCAGCCGCAGTGACCTGGTC
CAGATCATCCAACACAACCTGCGCTCTGGACTCTCATTAAATGGT---------AAACCAACATCT---GGGTTAGGCATAGATGTTGCAGAAGTGATGCTGGACTTCATGGAGTGGCTGGGCCAGCAGGACTTTGGCCGGCGCTGCGTCCTGAGCGTCAGAGACATCCTCTCCTGGGTG
AACTTCATCAACGCTGTGTCTGAGGAACAGGAG---------------------------GAAGACGAGGAGGAGGCAGAGTGGGACCTCAGACTGGATGCTGTCACAGCTTGTGTCCATGCTGCCTGCTTGGTTTACATAGATGGCCTTGGCTCAGGAACTACAGTGTCTTGTGCAGAC
GGTGCCCTGGCTGCACGCCGGATGTGTCTGGCTTTCCTGCAGCAGAGGCTGAGTAAGACGACCCGGATTGATGAGGAGATGCTGGAGGCCCTGAGGGTCTATGACCCCTGCCTGCCACGGGACCCTCAGTGGGGAGAGGACTTCTTTGGCATCAGCCCCTTCTACATTGCCATAGGATCT
GAAGCTGAGAGCCGCAGCCTGTCTGACTACGCCCTCACAGCAGGCACTGCGGCCATGAACGCCCAGAGGCTTTTGCGGGCTCTGAAGCTGCAGAGGCCCGTGCTGCTGGAGGGCTCCCCCGGAGTGGGAAAGACTAGTCTGGTGGCGGCGCTGGCCAAGGCCTCCGGGAACCAGCTGGTC
AGAATCAACCTGTCTGAGCAAACGGACATCACCGACCTGTTCGGGACAGATCTTCCTGTGGAGGGAGGGAAAGGAGGAGAGTTTGCGTGGCGAGACGGCCCCCTGCTGGCTGCTTTGAAGGCTGGCCACTGGGTTGTCCTGGATGAATTGAACCTGGCCTCCCAGTCGGTGTTGGAGGGG
CTCAACGCCTGCTTTGATCACAGGGCAGAGATTTACATTCCTGAGCTGGGCTTGAGCTTCCAGGTCCAGCAGAAGAAGACCAAGATCTTCGGCTGCCAGAACCCGTTCACACAGGGCGGTGGGCGCAAGGGACTGCCCAAATCCTTCCTCAACAGGTTCACTCAGGTCTTTGTGGACCAG
CTCACCTACAAAGACATGGAGTTCATTGGAAATTCTATTTTTCCCGCCATTGACAAGGAAATCATCGCAAAAATGGTTGGGTTCAATAACAGGCTTGTTCAGGAGGTCTGTGTGGAGAGGCTGTGGGGGCAGAAGGGAAGCCCCTGGGAGTTCAACCTGCGGGACGTATTCCGCTGGTGT
CAGCTGATGCTTACTGACCAGTCGCCAGGATTTTTCAACCCAGGCCAGCATGTGGCCTTGGTGTATGCTGACAGAATGAGAACTGAGGCAGATAAGGCAAAGGTCCTGCTGGTGTTCAGGGAGGTGTTTGGGGAGGACTATGAGCCTTACTGTGGCTCCAAACACTTCCACATCACTCCT
CTCAGCGTTCAGGTGGGCTTCTCTGTGCTGTGTCGCAGTGGGGGAGCCCCTGTGGATCTGGACCCCCCACTGTCCATCACACACCAGTGCCTGAAGCCTTTAGAGTCTCTGATGAAGTGTGTGGATATGGGCTGGATGACCATAGTTGTTGGTCCCACAGCCAGTGGGAAGACCAGCCTG
GTGAGACTGCTGGCCCTGCTGACGGGGCACCGTCTCCGGGTGTTGGCCATGAACAGCGCCATGGACACCACGGAGCTGCTGGGGGGATTCGAGCAGGTGGACATCATGCGTCCATGGCAGCAAGTGCTGGAGACAGTCGACTACATGGTCGCCATGGTGATAAGGCGTGGACTGATGTCT
CTCAACGATGGCACCCAGGACACAGAGTTTCTGCTGCAGACATGGGGCGTGTTCTGCCAGTGGCTGAAGGAGAACGGACTACAAAGACCAACAGGAGCAGTGACCTGTGAGGCTCTCAACAAGATGGAGGTCATCATCCTCCTGCTGCAGAAACTCAACACCAAGCTCAAAGTGTTCACC
---------GACATGTCCAAGCTGCAGATGGACTTCACT------------------------------------------------------------------------CTGCTGAAGGAGCGTCTGGCCCAGCTGGAGGACGGCTGGACCAACGGCGGCTTCGAATGGCTGGACGGG
ATGCTGGTCCAGGCCCTGCAGGCCGGGGACTGGCTGCTCATGGACAATGTCAACTTCTGCAGTGCTTCTGTCCTGGATCGCCTCAATGCTCTTCTGGAGCCCAACGGATCCCTCACCATCAATGAGCGTGGTGTAATCGATGGGAAGACCCCCAGGATCACCCCTCACCCCAACTTCAGG
CTGTTCCTCACCATGGACCCGGTGCATGGGGAGCTCTCCAGAGCTATGAGAAACAGAGGGGTGGAGGTCTACATCCCAGGGGAACGTGAGGGGTTGTGCTGGGACACTTTGGACCTAAAGACCCTGCTCCACTCTGCCAGTGTGACAGGGAACTGTGTGTGTGACTTGCTCATTCAAATC
CATCAAGACATCAGAAGTGCCATCTGGGACTCCTCAGCCTCTTCAGTGGCGGCCCTTCTCCACGCTGCCTCTCTGCTGTCCTGCCAGCTGCAGCGAGGTGCAGACCTTCGCAGCGCCCTGCAGCACGCCTGTACTGAGGTCTACGCCTTCTGTCAGCGCTCCACTGCCAACCAGAAGCAA
GCCCAGCAGGTGATTGAGCAGCACCTGGTTGTCATGGATACGGGTGCCTGGGGAGACGGGCTGCTGTGTGCCGGGGTGTGGCCGGACAGCTTCCCTTCAGCTCTTCTCTCTACTGAAGATTCCTGCTTCTCCTCAGTCCTCAGAGACGGGCAGGTCCTCCTGTTCTGCCTCAACTCCCTC
AGCCTGCAGGGGAAACGC---TGCTGGCACTGGAACCGTCCACTGAGACTGAGGGACCTGCAGCAGGCCTTGCAGAGCAGTGGAGTCCATGAAGACTGTGTGTTTTCTGGAGGAGTG---CTGGATCTGGAGGATGGTGATGCTCTCAGGCTCGTCCCCACTGCAGTGAGGCTGGTGACA
GAGAGAGCATCCCATGGAGACTGGATCCTCCGCAGCCACTGGCTCTCCAACCTGGGGAAGAGCTCCAAATATCTGCCAGAGCCGGCGCTGGTCCATGTGGAGGCAGGAAACCGAGCTCTGAAGGCGGTGTTCAGCAGCACCCTGGCTGCAAAGGGGAAAACGCTGGCAGAGCTGCTGCAG
CCACNCAGCAAAGATGAATACAGGATTCTGATGGACATGCGCTGGAACAAGCAATACCTGGATATTCTAACTAACAAGTGCAACTTTGAGGATGAGGAGAGATACATGGAGTTCCTGGAGGCTCTGAATGCAGTGGCTAACAGGATTGTTCTGATGATGGACCGGGAGGAGAGAGCCGTC
AGTTGCTCCTGCACCGTCAGTGTGGCTCCGCCCACTTCCTCTCTGAGAGTCGCCACAGCCTTCAGC---------------------------------------AAAGGAAGCTTAGACATCAGCCAGCTGCCTCACCCCGTGCTCATGCACCTGCGAGCGTTCTTTGACCGGTGGGAT
GCCTACGTCCTGCAGGCCGTGCAGAACGGACAGCCGCACATCTCTGACCACGTCATGTTTGAGGTTGTTTCCATGCTCCGGTGGCGCGACCACTTCTGGGACGTGTGCGTCATGCTTCCGGCCGACTCCCAGGGTGTCTCGGTGCTGTCGCTGCACTGGCAGTGGCTGCAGAAGCACCTC
ATCCTGCGCCTGCCTCAGCTGCTGATGGGAGACACAGCAGCCACTCTGGAAGGTCAGCAGGACTTGCAGGCTGTTTCAGCAGCCATCCAGAACCTTTTGTCCACTCCAGTGTCGGTGGCCGCTGCACTCAAAGGCATGCAGAGGTCTCTGGGGAAAGCTCTGCCTTACAAGCTGGAGGCG
GTGGCAGAGTGTGCGTCCCGGCTGCGGCTGTTCAGCATGGCTCTGGATGTGAACGCGCTGCAGCTGGACGAGGCTCTGAGCTGG---GGGGGGCAGCAGCTGCTCCGGGTGCAGGCAGCCGGACTCTGGCTCGACATCAAGGAAAGCCTCCTGGAGGCATCAGGTCTGGTTCTGTCTGCT
AACAACCAGCTGGACCCACACAAGTCTGGT---------AAGTTCTACATGTCAATG------------TGTGGTCACATGACCTCCAGAGGGCTGTCAGGTTTCAGCTCCATGTCTGATGGAGAGGCAGAGGAGGGCGAG------GTCCACATGGGCCGAGCCGGGCTGCTGCAGCTC
AGAACCCAGACCCAGCTCTGGCCTTTGATGGAAGGCCTGTCTGTCCTCAACCAGCTGCTTCTCAGTGCAGATCTGCTGCACCTGGCTCTG---TCTCCATGTGACCGTGTTGCTGAGGACGACCTTCGCCGCCGGCTGTCCAGACACCTTCGCTTCTGCCTGCAGTCGACGCCGATGAAC
GTGGGGCAGCTGCAGAGTCTGTGGTTCCTGCTGAGCAGCAACGGGCTG---------------CAG---GAGAAGCTGCCCTTGGTGTGGTGTGATCTGCTCTCTGAGGCCCTGGCTGCTCTCTGGAGCTGCAGCGTGACCTCTGACCCCACCCGCTGGCTCAGATGGAACCCAGTGGAT
CCAGAGACCCAGAAGGATCTGACGCCGCGCCCTGGAGCAGAG---AACATGGTTCTGGGCCCAGGGTTGCTGAATAAAGCAGTGTGGTCCCGGTGCATGCTGGGAGTTCTGAGC------------------AGGGGAGAGGTGCAGGCGGAGGCCCCCTTGTCC---TGTGGGGTCAGC
CTGGGGGAGTGGGAGGAGAGGGTCCAGCAGCTGGAGGTCGTCTCTTCTGTCCTGTGGGAAAACCTGACCTTTCCAGCCACAGCCCATTTCAGGGTAACGGACCTGAGGCTGCAGGGGGCGGTGCTGCGGCGGCAGCTCCAGAGCATGGCCGACCTGCTGCCCCCCCACCTTCAGGAGGGC
TACATGGAGAGCTGTGAGAGCCTGGTGCAGGACGCCACGCCGCTCACCGCCGCCCAGGAGATCCAGACGCTCCTCAAGAACTTCCTGCCTCCCCAGCTGCTGCCTGAAGGCCTGATGGCGGCCTGCACAGCCTGTCTGCAGCAGTTTGTCCAGGTCAAAGGACAGGGCGGGGACTCCCTG
GCCCAGTGTGGTGTGTTCTGGGTCAACATGGGCCTGCTGCAGATCCGAGTCTGGACACCGCAGACCATCTTTGACCCGGCGGTGAAGAGGAGCTACAAACTGAACTACGCTCAGCAGGAGCTGGCTCTGCTGCAGGATGAGTGGAAAGCTCGCAGCGCATCGTCTGAGCTGAAGAGCGGA
GAGGAGCTGAAGGAGAGCAGCACCACTGACGGCTTCCAGCATCCCAGGATCAGATACTTGTGGATCCGCATGCAGCAGGTGAAGGAGCAGATAGCAGAGCTGTCCAGGAAGCAGGCCTTCCGGCCGCAGCAGGCCCAGTATGGCCGGCTGTACCGGGAGCTGCAGCACTACCTGAGCAGC
GTGGGCCACATGTCGGCTGTGGAGGAGCTGCTGTCTCGGCTCCTGAAGGCCCTCCAGGACCCGTCC------TACTTCAGGTCCGGGTCAGCCGTCCGGGCCCTGCTCAGAGAGGAGGCTGGCTGGCAGAACTCTCAGCAGCGCTTCTGCCAGAAGCTCCTGGACGACTACCCTATGTTC
CCGGATCTGGTGGGCCCGGTCCGGACCGGCCTGCTCCAGCTGCGGCACGGCATGAGGCTGGTGGCCTCCCAGCTGGCCACCTCTCTGACCCATGTCCCTGGCCTGTCCAAGCTGGTGTCCTGCTTGGTGTCCTTCCCCTCCGTGTCCCCCGGCCTCCCGTCAGACCTGGACCGGGCCCAG
TTCCTGTGCTCCAGGACCTGTATAGATGTTGTGCACAGCCTGGAGAAGCTTCTGCCCCAG---CAGGAGGCAGGTAGCGGGGCCCCTCAGCCCTCTGCTCTGCTGCTGAACGCTCTGCTGTATGTCCGCTGCCACAGCTTGTCCACAGGAGAGCTCAGTGAGGTGGCATGCAGCCTCTTC
AGACACATCTGCCAGGCCGTGGTGAACGAGTGGGACAACCAGGAGAAGAGGAAGCAGGAGCAGGAGCAGCTTGAGGCTTCTCTGTACCGCAGCCGCAGCCGTCTGCACGGCTCAGGCCTGACCCAGGACCAGCAGGACGAGACGGACTTCAGGCGCCACTTCCCTCAGTTCAGCAAGGAC
TTTGCAGATATTTTGTCCCAGCCCAGCCTGGAAGGCCCGGCTGACACAGAACCAGAACATGAGGCTGATGCT---GCT------------------GCAGCCTCTCTGTCTGGACCTGCCATCAACACACTGGTCCAGGTGCATCAGTGTGTGTGTCTGGGTTACGCCCAATCACTGTGG
TACCAGGGCACGCCACCAACCAATCACAGTAAAGAACACATCAAAGCCCTGATCTCTTCCCATCAGATTGCTTCCCCTGTGATGACTCACTTCTATCATCTGATTGATTCGGAGCTGGACCTACAGCTGGCCGGCTGCGGCCTGCTGCTCTCTGCCCTCCTCCAGAACACTGTGTCGGGC
TCCGGGGGATCTGATGAGCTGGCCCTCTCCTCAGAGGGGCCCTATGACTTCTACCAGCAGCCTAACATGAGAGAGGCGCGCCTCTGTCTGCCTGTTCTGGAACAACTGAGTGAGGCAGTGAAGACAAGGCTGGAGGAATGGCCGGAGCACCCTGCTCTGGTCCAGCTGAACGTGGTCATG
GACAGGATCAGGTCGTTCAGCTTGGCCTGCCCTCTGGCCAAGTTCCTCAACGGTCTGGAGATTCTGCTTGGCAAGGCACAGGACTGGGAGAATAACGCCAGCCGCGCCGTATCCCTGCGGAAGGAACTGGAACCAGTCACCCAGCTGATCATCCAGTGGCGCAAACTGGAGCTGAACTGC
TGGTCAAGCAGCCTGGACAATGCCTTGAAGCGCCATACAGAAAAATCCACCAAACACTGGTTCTCCCTCTACCAGCTGGTGGAGCGTTACCTTCAGGAACAGAGAGAGGAGGCGGACACAGCA---------GACAGCCTGTCCCTGTCCTCTGTGTCCTCCACTCTGGAAGCCTTCATG
GAAGGCTCCACCCTGGGCGAGTTCCACACCCGTCTGAGAATGCTGCTCAGCTTCCACTGCCATCTCCTGCTGGTGCCTGATCTCCCAGGTCAA---GAGTCTTTGTCCCGGCTTCTGTGGAACCTTCATCGGTACTACAGCCAGTTCTCTGAGTCTGTCCAGGCCAAGATACTTCAGCTC
AGGCAGCCCATTGAGAAGGAGCTCAAAGACTTCGTCAAGATTTCCAAGTGGAATGATGTCAGCTACTGGTCCATCAAGCAGTCAGTGGAGAAGACGCAGCGCACTCTCTTCAAGTTTGTGAAGAGGTTTGAGGATGCTCTGAGTGGACCCAGTCTAGCAGCGCTGGTGGAACAAAGAAGC
AGTTCCAGC---------TGGGACCCAGAGCCTGCCGGGTCAGGGGACGCTCCCATCCAGAGGGTTCATCAGGCGCTGAAGAGCGCCATGCCTGGCCAGGGCAGGGAACTTCAG---------------AATGAGGACCTG---GAGGAAGGCACTGGACCATCTTCCTTGCAGGCCCGT
TTGCCTGTTTTGTTCCGGAAGATGAAGAAGATGAGCATCCAGCTGCTGAAGAGAACATCCGTACCTGAACTGGCTGAAGATCTGGACTGTTTTACTGGTGAGATAATCAGCAACCTAGGAGACCTGCAGAGCCTCAGCATAGACACAGCAGCAGCCAAAGAAAAGCAGCAGACGGAGGTC
AAGCACATCCTTCAGCAGAAGCAGAGAGCTCTATCTGACCTGTTCAAGATGCTCTCTGAAATAGGCCTGTCGTACCGCAAAGGGCTGATATGGAACAGAACCGCTGACCCAGAAAGCACCCTCTGCATGCACCCG---CTAGAGATGACCACTGCTCTCTCTGCTGTGAAGACCCAGGGC
CAGCCTGAGCGTGTGCTGTTTACAGAGTTACTGGGAGCCTGGGAAGGATGCCAGAAATACTTCTACCGTTCATGGGCCAGGAGGACGGCCCTGCTGACCGCTCTCCAGCACGCCTCAAAGGAGCTTGGTGTTGGGAACATAGAGCGCTGCAGAGGTTTCTCCTCCCACCTGTTCAAGCTG
CTGCTCAGACAGAGGCATCGACTGGCCCAGCTGACCCAACACTGGGTCTCCCTCAGGAAGCTAACTGCCAGCCTCCAGAACATACAGACCCACCTCCAGAGCCAC---------AGTGAGGACGGGGGCTGC------TAC---CTGCCCCCCCAGGACTCTCTGCAGGACTGGTTCAGA
AGAGGCCGGGGGCTGGCAGCTCAGAGTGCCACGCTTCTGCAACAACTGTCCTGGCTGCTCCAGTGTTGTCCTGAAGAACCCCAG---------------------------------------------------------------------------CAGAGGGAGCAGACGGGCGCC
AGCAGCAGGCGCCACACCCTGATGTGCCCTTCCCCCCTGGCAGTGCAGCAGCAGCCCCCCGGCTGCCTGCTGAGGAGGGGAGACCCCGGCTGGACCCAGCTGCAGCAGCAGGTCGCTGCCATGCTGAAGGACAGTCAGAGTGTGAAGGAGCAGCTG------------------GCCTCC
TCTGGGTCCATCCTCTGCTCCTGTTTTCCCCTCAGGAGCAGCTTTACCACCTGCTGTTCAGCCATGGAGCAGTTAGGGGGCGTGGCAGCCCAGATGAGTAGCATAGAGAGCTTGTTTTCCCCGCTAACCGGGGAGGGTGGGGCCAACACCCAGCCCGCCGTGACACAGAGTCTGAACTAC
GTCCGAGGACAGGTGGAGACGGCCATCACTGAGTTTACCAGCTGGAGGAGTCAGCTGCTGTCCCCGGGGCCTGAGCCC---------ATCGGTCAGCACTCTGCTTTCTGGAGCTTCTTCTCTGCTGAGCTGGAGGCCAACATCAGCGCCCTGCTGCATGCTGTCCAGAGACTGGTGAAG
AGGAGG---------------ACG------------------------------------------GACGGAGCTGAGGAGAAGGAGGAGCCTGTAGAGGACCTGCTGAAGCCTGGTCACCTGACTCGGCTCTTGGAGGCGGAGCTTGAAGCTGAGGTGGAGGCTCTGTCTGTTGGCAGT
GTGAGCGTTGCCGTGACGAAGCTGCTGGGCTGTGTGAGGAGACACAGAGACTCCTGTCCCCCTTCACAGCTTCAGGAGGTGAACCGGGCCTGCAGGGCGCTGGTCCGGTTCCTGCCCCTGCTGGGGGTCTATTCAGACCTGGCCCGCTACTACCTCTCTGTGTCGCTCGCAGTCCACAGA
AGCACAGGCAAGCTGCTGTCTGTGCTGTCCAGCATCTTCACCCAGCTGGCCCAGAAGGGGTTCTGTCTGCCTCAGGAGCTGATGCCTGGAGGCGACGCGGACGGAGCCACAGAGTTCCATGACTACGAGGGCGGAGGCATCGGAGACGGAGACGGCACCAAGGACGTCAGCGACAAGATC
GAGAATGAAGACCAGGTGGAGGATTCCTTCCAGGAGGGAGCAGAGAAGGAGGAGCAGCAGAAT---TTGGAGAACATCAAGTCGGAGGACAACGGAATCGAAATGTCTGAAGACTTTGATGGACGAGTTCATGATGGGGACGAGAATGAAGGT---GGTGAAGACAACGAGTCTGATGAA
GAGGAGGAAGAG---GAGCTGGACAAAAAGATGGGAGACCTGGGAGAAGGTCAGACAGACACTTTGGATGAGAGAATGTGGGGGGATGAT---GAAGAGGATGATGAA---GAGGAAGGC------AGTGAGAAGGAAGAGGAGTCTGGACAGGGCATGGACCAGGGCGAATCTGAGCTG
GTGGCTAAAGAGGACAACCTGGACACAGCCGACTCCAACAGGGACAAGAAGAGTAAGGACCAGGATGAA---GAGCAGCGTGAGGAGGAGACGGAGAAGATCCACGAGCAAGGAGACGAGAGAGAGTTTGATGAGAACGAGGTGGACCCGTACCACGGTCAGCAGGAGCAGAGACCAGAA
CCAGAGGCCATGGACCTGCCTGACGACCTCAACCTGGACCAGGAGGAAGAGGCTGGA------GGAGATGATGATGAGGATGGTGAT---GATGAAAACCCGCTAGATATTGATGACAAGGTCATGGAG------GTGGAGCTGAAAGAGGAAGAACAGCGAGATGGAGAGGAAGAG---
---GAGTCAGGA------GAAACTGAGATG------GAGAACCAGAGA---------GACGACGAACAGAACCAGGAACCCAAATCTGAG---------------------GAAGAG---------GATGAGAAAGGA------CATGAGAAA------CAGGAAGAG---GCAGCTGAT
------GAAGATGAAGAAGAA---AAGGAGGGGAAGGAGAATAGAGAAGCACAGGAAGAAAAAGATAAG---GCTGCTGGAGATGACAGCGGAGAGAAACCCAAGGTGTTTTGTTGGGACATCCAGCAGGAGGAT------GAAGCTGAGAGTGAGGATGATGAGCAGCCCAGCTCTGCT
GAGAGGAAGGAGCACAGTGCAGATGGTCAGACTGGAGAGCAGAACATTCAGAGTGACTCCGCTGTGGAGCTGGCCGGCGCCGCTGCAGAGACAGATCAGGCTAAAGAGGAGCATGGCAGTGGTGCAGCTGATGCCAGCCAATCAGAAGGCCACCAGTCCAAGCTGACAGCCAGGATGGCC
TCTCAGAAGCAGACTCAGAGCCAGACTCAGAGCTTTAAGAGGAAACCGGGCCAAGCAGATAACGAGCGTTCGACAGGGGATTACAGCGAGCGCGTCAACAAGCGCCTGAGAACGGTCGAGAGCAGCCAGGAA---TGCTCTGAG---AGCAGGCAGGCAGACAGCCAGCACGACTCAGAC
CTGTATGAACACATCCGACCTGGGGAGACGGCCTACGACTCCCAGACCTAC---GATGTCGCCAGTGCAGAGCAACAGAAGGCAGCAGGACCTTTGAAGGATCAGGATGAAGATGGA---AATGATGATGTTGCCATGGAGACAGAGGACCAGGAGGAACAACTCCAGTCTGCTGATGTA
GAGGAGCTGAAGCCGGAGCAGCTGGAGACCTCCAAGTTCTCCCAGAAA---------------GGTTTCCGATTCCTCCTCATGAATATTGAGCTTGAT------------------CAGAGGCAG------GATGAGGAAGATGAGAGGCTGAAGGAGCGACAGCCTCCT---GGAGAG
GAA---------GAGAAATCCACCAGGAGCTCTGAATCCACCATTCACACGGCTCCTGCTGTCCTGCTG---CTGTCTGAGCAG---AAG------ACAGAGCGAGACCCAGAGGAGCTGAGGAGGGAGATGGAGCTGCAGCTGGAGGCCTGGCGTCAGCTGGCTCCAGGAACCCAGGAG
GAGGAGGCTGCAGCAGCTTCCATGTGGCTCCAGTACCAGGCCCTGACCTCTGCCCTCTCCCAGCAGCTGTGTGAGCAGCTGCGCCTCATCCTGGAGCCCACGCAGGCTGCCAAGCTCCGTGGGGATTACCGCACAGGGAAGCGGCTGAACATGAGGAAGGTGATCCCTTACATCGCCAGT
CAGTTCAGAAAGGACAAGATCTGGCTGAGGAGGACCAAGCCCAGCAAGAGAGAGTACCAGATCTGTCTAGCAGTGGATGACTCCTCCAGCATGGTTGACAACCACTCTAAACAG---------------------------------------------CTGGCGTTCGAGTCCCTGTCA
GTGATCATCAATGCTCTCACTCTGCTGGAGGTCGGCCAGGTGTCTGTGTGCAGTTTTGGGGAGCAGATGCAGCTGCTGCATCCCTTCCAGCAGCAGTTTAACGATGAGTCGGGGGCTCGCATTCTGCGCCTCTGTCAGTTCCAACAGAAGAAGACCAGGATAGCTCAGTTTCTGGAAACG
TCTACTAAGATGTTTCTCTCAGCACGACAGCAAATTCCAGGATCTCTGAGC---------TCAGAGACGGCCCAGCTGCTGCTCATCGTGTCTGACGGCAGGGGATTGTTCCTGGAGGGCAAGGAGCGCGTGGTGACAGCGGTGCAGGCAGCACGCACAGCTAACATCTTTGTGATCTTC
GTGGTTCTGGACAACCCCAACACCCGGGACTCCATCCTGGACATCAAGGTGCCCATCTTCAAAGGGCCAGGAGAGCTGCCAGAGATCCGCTCCTACATGGACGAGTTCCCCTTCCCCTTCTACGTCATCCTGCGGGACGTCAACGCCCTGCCGGAGACGCTGAGCGACGCGCTGAGGCAG
TGGTTTGAGCTCATCACAGCTGCTGACCAA---
