# Supplementary material for: Global expression pattern of genes containing positively selected sites in European anchovy (Engraulis encrasicolus L.) may shed light on teleost reproduction
Source: PLoS One. 2023 Aug 11;18(8):e0289940. doi: 10.1371/journal.pone.0289940 (PMC10420382; doi:10.1371/journal.pone.0289940)
Supplement: S1 File — (ZIP) [file pone.0289940.s008.zip › alignments/anchovy.3100_ANCH.fas]

>ENSONIP00000012182_ONIL
---------------------------------CTTTTCAAAGATGTCAAATTCTACGTGGTTGGGGATATTGATCAAAAGGTGGTGCAGCTGCTAAAAGCAGGAAAAGCAAAGGAGGTGTCCTACAATGCACTGGCCACTCACATCATTGCAGAGGATGGGGACAACCCTGAGGTGGGC
GAGTCAAGAGAGGTTTTTGACCTTCCTGTTGTCAAG---------------------------------------CTTCCT------------------------------------------------------------------------------------------GATGATCTC
AATGCCCTGTGGGCTTACATAACCTTTTATGGAGGAGAATGCCAGCTTAACCTAAACAAGAAGGTCACTCATTTAGTATTGAAGGAACCAAAAGGGATGGTATTTGATTGCATCTATTTAGCAAAGTTGATGGTGAAGATCTGTAATAACCTGTCCCTCTCTTCACCATTTAAAGATAAA
GCCAGGAAGGAGGAGGCACTCTATCACCCCAGACTCACA---TATGTGGAGCCAGAGGAAGAGGAGGAG---AGTGAATCAGAG------TCATACAACCAT------CATTCTGATGGAAGCTACAGCCCCCAGCGATCC---------CGGCTGTCCAGTGGTGGCTCATCAGATGAG
GAGTCCAGCCCCCGCAGACGACCGGGACCCAAAAGACTGAATTCTGTCTCCCCGACCTCTCCACGCAAACCCGAGCGCCGCAGCGAACGGATGTTTGATGATTCCGACGACGACTCTTCCACAGAGAAGGAGGGCACCAACCTCAACTGGACGCCAGCT---------------------
---------------------------GAAGTGGTCACCCCAGCTCCCCCTATTACAACTGGTACAGCCAGGCGTCGGAGTGGGCCACCCGGCATCAAAGACCCAGTGTCGTCCACA---------GGCAGTGGGCTGATCAACTTATGTGCGAATGTGCCTCCTGTGCCCGGTAGTGGC
GGTGCCGTGCCTGCAGAGGCT---------------------------CGCTCTGCTGCTGCCGCCATCGCTCACTCCGTACAGCAA---------------------------------------------------------------------------------------------
------------------------------------------------------------------------------------------------------------------------------------------------------------------------------------
---------------------------------------------------------------------------------------------------------------------------------------------------------------------------GGTGTATCT
---GTT------CCAGAGAGCATGTCAGGGTGGAGCCCGGCTGTTAGAACGCTCCGCAACATCACCAACAACTCCGACATACAGCCTGCCAATCGAGCAGCCAGCGTT------------------------------------------------------------------------
---------------------------------------------------------------------------CAT------------------------------------------------------------------------------------------------------
------------------------------------ATTATCCAG---------------CCTGCTAATCAAACAAAGCCACTGGAGCAGCAGACGAATCAG------------------------------AGTCATGCTCAGACCCTGAACAGCACC------AATGTTCTTCTCTTC
------------------------AATCAGGCCAAACTGACCAGTCAGCCC------CTGACAGCCGAGCAGCAGCAATTACTA---CAACAGCAGCAGTCAAACCAGGCCGCTCAG---CAACATCAGCAGTTATCACAGCAACCACAGCACCCCATGATCTTACGGCCTGGACTACAG
CAGTCAGCTATGCTGCAGCCACAGCTC------------------------CAGCAGCCTCCTCACGTCTCCCAGCTG------TTTGGACACGAGCCGGGC---------------CAAGAAAGTGAGAAATTTATCTTTTTTCAGTTTAGTTCAATTCAGCTACAGTTCCCAAAAAAA
AAGGCCCTACCACAGAGACACCGG------------------------------------------------------------CCACAACAACCAATCAGCTCATATCTGAAGATGCATTTTCCAGTGACCGCACAGAACTCAATGAAACCTTCACTTTTGCGCAGACATTTAGAGACG
AATCATCCCCATTTGAAAAATAAACCAAGAGAATATTTTGAGGGACAGCAGCTACTTCTGCGCATACGTTCAAGGCTCACTAGAGCCGGCAAGAACAGCGAACTCCCGGCACATCGTTTTCAAACCCACCGCGGTCTTTCGCTACTCAGAAAGAGA------------------------
------------------------------------------------------------------------------------------------------------------------------------------------------------------------------------
------------------------CGGAATTTC---------------AAGCAGTACAACATTTTG---CGG------CAA------------------CCACAAAATGGCAGCCCTACCTGCAAGCCA------------------------------------------CTGTTCAAT
TATCCAGCAGAGGTGAAAGTC------------------------------------------------CCACAGGATGGCTTCCTCCTGGGCTGTGTGTTTGGTATTGCCGACTATCCAGAACAGATGGCTGACAAACAGCTCCTTGCTACATGGAAGAGGGTCATTCAGGCATGTGGA
GGCTCAGTTGATCCAACCCTAACCAGCCGCTGCACACATCTCCTGTGTGAAAGTCAGGTCAGCAGCATGTACGTACAGGCACTCAGAGAGGGGAAACGCTGTGTAACCGCCCACTGGCTTAACACTGTGCTGAAGAAGAAGAGGATGGTTCCTCCTCACCGGACGTTACATCTGCCTTTT
GCCTTCCCTCCTGGAGCCAAACCCTGCTCTCAGCACATCATATCAGTGACTGGTTTTATGGATGCTGACAGAGATGATCTAAAACTGATGGCCTACCTGGCTGGTGCCAGATACACCGGATATCTTTGTCGCAGTAACACTGTTCTCATTTGCAAAGAACCCAGTGGGCTTAAATATGAG
AAGGCCAAGGAGTGGAAGATCCCTTGTGTGAATGCCCAGTGGCTGTGTGATATACTGCTGGGCAACTTTGAAGCACTGAGACAAATCCAGCACAGCCGATACTCCATCTACACACATCCTGAACCACTGGTGCCTAATCCACAGCTGGTCCAG------AACCTGCTTGCTGCTTGGAGA
ACACCAATCAAAGTCTCTTCTGAAGCTTTGGCGAGCCTCCAGCTGCTGCAGAAGCAGAAGATCAGCGACTCAGCAAACCCACCTGCAAACAAGAAGGCC---AGACTGGAAGAGATCCAGTCCCCGAGTAAGAAGCTTCCTCCAGAGTCCACTCCTCGGGTCATGTTCACAGGCTTTGAG
CCTATGCAAGTACAGCAGTACACCAAGAGGTTACATGCTTTAGGTGGTGAGCTTGCAGACAGCAGTCAGAAAGTCACTCACCTTGTGGCCAGTAAGGTGACTCGCACCGTCAAGTTCCTCACTGCCATGTCTGTGGTCAAACACATAGTCACCCCAGAGTGGCTGGAGGAAAGCTGGAGG
AGTCAGAAGTTTGTG---GATGAGCAGAGTTACACTCTGAGGGATGCAGAAGCGGAGGTGCTGTTTGGCTTCAGCCTGGAGGAGTCGCTAAAGAGAGCCCAAAGTGCACCTCTCTTTAAGGGGAAGTACTTCTACCTCACACCAGGGATCTGTCCAAGCCTCAGCACAATGAAGTCCATT
CTGGAGAGCGCTGCAGGAAAGCTGCTAACCAAGCAGCCCTCATACAGAAAGATCATGGAGCACAATCAGAATAAGAACCTTCCGGAGATCATATTAATTTCCTGTGACAATGACCTTCACCTCTGTAGGGAATACTTCTTGAAAAACATTGATGTCCACAATGCTGAGTTCATTCTGACT
GGAGTTCTCACCCAGAAACTTGACTATGAATCATATAAGTTCACT
>ENSTNIP00000006033_TNIG
ATGTCTGAGCAGGACAATGACGTTCCTGAAGAACTCTTCAAAGATGTAAAATTCTACGTGGTTGGGGACATAGACCATAAGGTGGTGAACCTGCTGAAAGCTGGGAAAGGGAAGGAGGTGTCCTACAACGCTCTGGCTACTCACATCATTGCAGAGGATGGAGACAACCCAGAGGTGGGA
GAGTCACGAGAGGTCTTTGACCTGCCTGTTGTCAAGCCGTCGTGGGTGATCCTGTCAGTCAGATGTGGAGTCCTCTTACCAGTGACTGGATTTTCCCCAGAGTCTGGACAGGTGTTCTTTGGCGTGACAGCTTGTCTTCCCAGGGTAAGTTGGTGTAAACAGCTTCCA---GAGGATCTC
AATGCTTTATGGGCTTATGTGACCTTTTACGGAGGGGAATGTCAGCTTAACCTCAACAAGAAGGTGACCCACTTGGTAGTGAAGGAACCAAAGGGGGCCAAGTTTGAGTGTGCC---TTGAGACATCCTGGCATCAAGATTGTCACTCCTGACTGGATAACAGACTCTGTGAAGGACAAA
AGCAGAAAGGATGAGGCGCACTATCACCCCAGACTCACA---TATGTGGAGCCTGAGGAAGAGGAGGAAGCGAGTGAGGCCGAG------TCCTTTGACCAGCAGTCTCGTTCTGACGGTAGCTACAGCCCCCGGAGGTCA---------CGGCTGTCAAGCGGAGCGTCGTCTGGCGAG
GAGTCGAGCCCCAGGAGACGACCGGGACCCAAAAAACTGAGCTCTATCTCCCCGAGCTCTCCCCGCAAGCCTGAACAC------GAGCGCATGTTTGATGACTCTGACGACGACTCCTCGACAGAGAAGGAGGGCACCAACCTCAACTGGACCCTAGCA---------------------
---------------------------GAGGTTCCTGCTGCCCCTCCCTCTTTGCCCAGCGGCACAGCCAAGCGGCAGAGCGGCCCGCCTGGCAGCAAG------GTGTCCGTGTCG---------GGCAGCGGGCTCATCAACCTGTGCGCCACTGTGCCTCCTGTGCCTGGAAGCGGA
TCAGCCGTTCCT---------------------------------------CCCTCTGCAGCTGGCCTCAGTCACACCGCACAGGAA---------------------------------------------------------------------------------------------
------------------------------------------------------------------------------------------------------------------------------------------------------------------------------------
---------------------------------------------------------------------------------------------------------------------------------------------------------------------------GGCGTTTCA
---GTT------CCAGAGAACATCTCTGGGTGGAGCCTGACTAATCGAACCCTTCGAAACATTACAAACAACTCAGACATGCAGCCAGTTAATCGCCCCGTTAACACA------------------------------------------------------------------------
------------------------------------------------------------------------GGACAT------------------------------------------------------------------------------------------------------
------------------------------------ATAATCCAGAATATG---------ACAGCGAATCAGACAAAACCATCTGAACATCTGAACAATCAG------------------------------AGCAGTAATCAGACCCCAAATACTACC------AATCCTCTTCTGTTC
------------------------CATCAGGCCAAAATGGCTGCACAGGCT------GGCATAGCGGAGCAGCAACAG---------------------CCATACCAGGCTGCACAA---CAACACCAACAATTACCCCAGCAGCCGCAGCATCCTATCATGCAC---------------
------------CTCCAGCAACAACACCCCATGATCCAGCTTCATCACCAACAGCAACAGTCGCAGGTGTCGCAACAA---GGCTTC---------CCGCAGTTGATCTCCCATCAGCAG---------------------------------------CAGAATGCCTTTCTC------
------------------------------------------------------------------------------------------------------------------------------------------------------------------------------------
------------------------------------------------------------------------------------------------------------------------------------------------------------------------------------
------------------------------------------------------------------------------------------------------------------------------------------------------------------------------------
------------------------------------------------------------CTGCAGCATCAA------CAG------------------CAAACA------------GCAATGCAGCCTCACCTC---CAGCAG---------CCTCCTCACATCACAAGAAAGTACGTA
CATCTTGTTAGTTTAGAAGTGAACTTGCTACACCAAAGCACTCCCATCTATGCTGACTCCCTCTCAGTCCCAGCAGATGGCTTCCTTCTGGGTTGCGTGTTTGCTATTGCAGACTACCCAGAACAGATGGCTGACAAACAGCTCTTGGCCACATGGAAAAGGGTCATCCAGGCGTGTGGA
GGGTCTGTGGACTCCACCCTAACAGGCCGCAGCACACACCTTCTGTGTGAGAGCCAAGTCAGCAACATGTATGTGCAGGCTCTCAGAGAGGGGAAGCGGTGTGTAACAGCTCACTGGCTCAACACCGTGCTGAAGAGGAAGAAGATGGTTCCTCCTCACAGGACCTTGCACCTGCCCTTT
GCATTCCCCCCTGGTGCCAAACCTTGCTCTCAGCACATTATGTCAGTGACGGGTTTCGTGGATGCTGACAGGGATGACCTGAAGCTGATGGCCTACCTGACCGGTGCCAGATACACCGGATACCTGTGTCGCAGCAACACCGTCCTGATCTGTAAAGAGCCTGTTGGGCTTAAATATGAA
AAGGCGAAGGAGTGGAAGATCCCGTGTGTCAATGCCCAGTGGCTCTGTGATGTACTGCTGGGCAACTTTGAAGCCCTGAGGCAGATTCAGCACAGCAGATACTCCATATACACACACTCCGAGCCCCTCATGCCCAACCCTCAGCTGGTCCAG------AATCTCATGGCTGCCTGGAAG
ATGCCAGTCAAAATTACTCCTGAAGCTATGAGCAGTTTCCAACTACTGCAGAAGCAAAAGATGTCTGACTCAAACAGCCAGCCTGCAAACAAGAAGGCC---AGGCTGGACGAGACCCACTCTCCCACCAAGAAGCTTCCTCCAGAGTCCACGCCTCAAGTCATGTTCACAGGCTTCGAG
CCCACGCAGGCGCAGCAGTACACTAAATGGCTTCATGCTTTGGGAGGCGAGATAGCAGACAGCAATCAGAAAGTCACGCACTTGGTGGCCAATAAAGTGACTCGTACGGTCAAGTTCCTCACCGCCATGTCTGTGGTGAAACACATCGTTCGGGCCGAGTGGCTGGAGGAGAGCTGGAGG
AGCCAGAGGTTTGTG---GATGAGCAGAGTTACACACTGCGGGACGCAGAAGCAGAGGAGATGTTTGGCTTCAGTCTGGAAGAATCACTGAAGAGAGCCAAAAGCGAACCGCTTTTCAAAGGGAAGTACTTCTACCTCACTCCTGGGGTGTGCCCTAGTCTCAGCACCATGAAGTCCATC
TTGGAGAGTGCTGGAGGGAAGCTGTTGGCCAAACAACCCTCCTACAGAAAGATCATCGAGCATAAACAGAACAAGAACCTCCCAGAAATCATTTTAATTTCCTGTGATAATGACCTTCACCTCTGCAGAGAATACTTCTTGAAGAACATTGATGTCCACAACGCAGAGTTCATCCTGACG
GGAGTCCTCACTCAGAAACTCAGCTACGACTCATATCCTTTACGC
>anchovy.3100_ANCH
ATGAGATCC------------------------------------------------------------------------------ACCCTGTTGACCAGTGGAGGG------------------------------------------------------------------------
------------------------------------------------------------------------------------------------------------------------------------------------------------------------------------
---------------------------------------------CTTCAC---------------------------------------CAGGGCACGGGTACAGCAGGTGCA---CTTGACCACCTGGGTCTCACC---------------------------------------AAG
GCAGCCGTAGAGGAGCTTCTGTCCGGACAGCAGCAGCAGCAGGAGGAAGAGGAGGAGGAGGGGGAAAAGGAAGAGGAAGCAGCCGCCTGCCACTTCATCCACCACTCCCTGCCCAACCTCATCAGCTCCATCCAGCACACACCACCACCACACGAGCACACAGCACCACACGAGCACAGC
CAGAGTGGGCCAGTGCTGCGC---------------------------AACAAGAACAGG------CCGCACACCCGGACGTTTCCGCTCTCGTGCCAACACCCA---CCGGGCGGCCAGCCGGGAGGAGGAGGGCAGCAGCAGACGACGACGAGCCCCATTTTTGGAGGGGAGGGGCGC
TTGGGAGGGCTTTTGGGGAGCTTCGGGGGAACCCTGACGTCGCCCGTC------------------TCCTGCACGCAGATGGGGGGCGAGGGAATCCTC------GCGAGAAGCAAGTCACTGTTTGGACACGCCAACAAGAATATGGGGAAGATGGACCCCGCGGTCTCCAACGGCAGC
AACAAGCAGCCGCGGGAGGCGGATGAAGTGCGCAGCGTGGTGACGGCGGCGGCCGCCGCAGCGGGGGGGCTGGGCGGGCTCCTGGGG---------------------------------------------------------------------------------------------
------------------------------------------------------------------------------------------------------------------------------------------------------------------------------------
---------------------------------------------------------------------------------------------------------------------------------------------------------------------------GGGCTGCCA
---ATGCCATCGCCCGAGCCCTGCGCCCCTGCCCCACATGCTGAGGGCAAGCGGCGGAACCTG------------------------------CGCAAGGCGGGCCCT------------------------------------------------------------------------
------------------------------------------------------------------------GGCCACGGG------------------------------------------------GTGGTGCAGACCAGCTGCATACGGCAGATCCTGCTGCTA------------
CAGCTGGAG------------------CTCATCGAGCAGCAACAGCAGCAGCTGCAGTTCAAGAACAATGAGATCGACGCGCTCAAGGAGGAGAAGGAGATGTTGATGACGCGCATCGATCGTATGGAGAGGGCGCTACAGCACACAACGTCATCCAAGAAGAGAAACTCCAGAAATAAC
------------------------AACAACAGCAGTAGCAGCACTGAGCCACACGTGCCTCCAGCACAGACCACCTCCACCTCC---ACACGCCGGAAAGAACCAGAACCACCAGGGGAGACACGCGAGGAACTGGTGGCCGTGTCCAAACCTCCGTTTTTTGGAAGAGGGGGT------
---------------------AAA------------------------GGCCAAAAAAGAAGCTTCGTGTGCCAGCAGGAG---------------CCCCGCACACCTGGCCGAGCACGC---------------------------------------CGCACCACCACCACCACTGCG
------------GCCACACCC---------------------------------------------------------------CTCGCTCACTCC------------------------------------------------------------------------------------
---------------------------------------CCGCCACAGAAGCTC------------------------------------------------------------GTCATCTACAAG------------------------------GAGGAGGAGGAGACGGAGGATGAG
GAAGACGAGGATGCGGAGGACGACGACGAAGAGGAGGGGGAGAGC---------------------------------------------------------ACGGAGCACGAGTCCTTCAGCATCCCCAGC------------TCCTCTCCCAGCTCCCTGGAGTCAGAGGTGGTGGGG
CAGCAGCAGCAGCAGCAGCAGCTCCAGAACCAG---------------AATCAGCAGGGGATGCCGCATCCGCCGCAGCAGGGCATGCCACCGCAGGCTCAGCCG------------GGAATGCAGCCG---------------GGCATCCACCCTATACAGCCTCACCAACTGTTCGGT
CATGAGCCGGGCGTGGAAATT------------------------------------------------CCTGAAGGGGGTTGCCTAGCAGGATGTGTTTTTGCCATTGCTGACTATCCAGAACAGATGGCCGACAGACAACTCTTGTCAAGTTGGAAAAAGACCATTGTAGATCATGGT
GGTACTGTGGACTCGTCCCTGAACAGTCGGTGCACCCACCTGCTTTGTGAAAGTCAAGTCAGCAGCATGTATGTTCAGGCCCTTAGGGAGGGGAAGCGATGTGTCACTGTCCACTGGCTTGAGTCTGTCCTGAAGAAGAGGAAGATGGTCCCCCCACATAAAGCAATACACCTCCCCTTT
GCCTTCCCCCCTGGAGCAAAGCCCTGCTCGCAGCATATCGTGGCTATATCTGGCTTCGTGGATACGGATCGCATGGACCTGAGGCTCATGTGCCTCCTAGCAGGCGCCCGATACACTGGCTATCTGAGCCATAGCAACACTGTGGTCATCTGCAAACAGCCGAGCGGGGCCAAGTACCAG
AGAGCGAAGGAGTGGCGCATCCCCTGTGTCAACGCCCAGTGGCTGTGTGACATCCTGCTGGGCAACTTCGAGGCACTGAGGCAGGTGCAGCACAGCAGGTACTCCCAGTTCAACCTGCAGGAGCCCTTTGCACCCAACCTGCACCTGGTGCACATCCACAATCTGCTGGGTGCGTGGCGG
ACGCCTGTGAAGGTGGCACCAGATGCTTTAGCAACACTACGCCTACAATTGAAACAGAAGCAAGCTGATAACCCT---CAGATACCGTCTAAGAAACCC---AAGCTTGAAGAGCTCCCTACACCAACTAAGAAGCTGTCACCAGGGTCTAAACCTGTGGTGTGTTTCACTGGCTTTGGC
AAGCCCAACGTCCTGCAATACATAAAGAAGTTGCATGAGCTCGGAGGGGAGTGGACGGACAATCCCCAGCAGTGCACCCACCTGGCGGCTAACAAGGTGCAGCGCACGGTGAAGTTCCTGGCCGCCTTCCCCGTGGCCAAGCACGTGGTCACGTCCGAGTGGCTGGAGGAGAGCTGGAAG
AGCCAGCAGTTTGTC---GATGAACAGAAGTACCAGCTGCGGGACGCTGAGGCGGAGGTGCTGTTCAGCTTCAGTCTGGAGGAATCTCTGAAGAGGGCCCACACAGCCAAGCTCTTCAAGGGCAAGTATTTCTATGTCTCCCCTGGGATCACTCCAAGCCTGCGCATCACGAAAGTCATT
GTGGAGTGTGCTGGAGGGAAGCTACTGCCAAAGATGCCCTCTTTCCGTAAGATTATGGAGCACAAGCAAAACAAAAACCTTCCAGAAATCGTTCTCATATCTTGTGAGAATGATCTGCATCTGTTCAGGGAATACTTCCTGAAAAATATTGACGTGCACAATGCAGAATTCATCCTGACC
GGAGTGTTGACACAAAAGTTGGATTACGAATCATATAAATTCACG
>ENSTRUP00000028429_TRUB
ATGTCTGAAAAGGACAATGAAGTTCCGGTAGAACTTTTCAAAGATGTAAAATTCTACGTGGTTGGGGATATTGACCATAAGGTGGTGAATCTGCTGAAAGCAGGGAAAGGGAAAGAAGTTTCCTACAATGCCCTGGCTACTCACATTATTGCAGAGGATGGAGACAACCCAGAGGTGGGA
GAGTCCAGAGAGGTTTTTGACTTGCCTGTTGTCAAGCCATCGTGGGTGATTCTGTCAGTCAGATGTGGAGTCCTCTTACCAGTGACTGGATTTTCCCCAGAATCTGGACAGATATTCTTTGGGGTGACAGTTTGTCTTCCCAGG------------AAACAGCTTCCA---GAGGATCTT
AATGCTTTATGGGCCTATGTTACCTTTTATGGAGGGGAATGCCAGCTTAATCTCAACAAGAAGGTGACCCACTTAGTAGTGAAGGAACCAAAGGGGGCCAAGTTTGAGTGCGCT---TTGAGACACCCAGGCATTAAGATTGTCACTCCAGACTGGATAACAGATTCTGTTAAGGACAAA
AGCAGGAAGGATGAGGTGCACTATCACCCCAGACTCACA---TATGTGGAGCCAGAGGAAGAG------GCAAGTGAAGCTGAG------TTCTATGACCAACAGTCTCGTTCGGATGGTAGTTACAGCCCCCAGAGGTCA---------CGACTATCAAGTGGAGCATCATCTGGCGAG
GAATCAAGCCCCAGGAGACGACCAGGACCCAAAAAATTGAGATCCCTTTCTCCATCATCTCCCCGCAAGCCTGAACAT------GAGCGCATGTTTGATGACTCTGATGACGACTCCTCCACAGAGAAGGAGGGCACCAATCTCAACTGGACACTAGCT---------------------
---------------------------GAAGTCCCTGCAACTGCTCCCTCTTTGCCAAGTGGCACAGCCAAACGGCAGAGTGGACCGCCTGGAAGTAAA------GTCTCGGTGTCG---------GGCAGTGTGCTCATCAACCTGTGTGCTACTGTGCCTCCTGTACCTGGAGGTGGA
TCAGCCATTCCG---------------------------------------CCTTCTTCAGCTGGCATCAGTCACACCACACAGGAAGATTGCAGGGCAACAAAAATATGTTGTAAGCTGTCAAACTCCTCCTTGAATAAGCCTAATAACATGATTCACTGTTGCCCATGTATAACACAA
CAGTTCCCTGATACGAAAAACCAAAGAAACAACAGTGTGAAGTCCAGATCTGTGAGCAAACTCAAGAAAAAAGTGCCACAGTTGCTTTTTTCTGTGGCATTTCTGAGATATACAGTACATATATTGCATAGAATTGCAGCCATTCTGCCGAATGTTCCCGTAGAGTTGAACCCTTTATTG
TCATTAAGCCCCATGATGCACCAGCTGTGCGAGTTGGGCCTTGAGATCCATGACTACAAGTGTAAAATGAACAGATCAAAGGAAATGATGGTGAACAATCATGTCATTAATACCACCCATTTGTTGGACTGTTTTATTAGTAAGCACACTGCTATAAATACACAAAAATCTGGACTTTCA
---GTT------CCTGAGGGCATTTCTGGGTGGAGCCTGACTAATCGAACCCTTCGTAACATTACAAACAACTCAGACATGCAGCCTGTTAATCGACCCGTTAACTCA------------------------------------------------------------------------
------------------------------------------------------------------------GGACATATT------------------------------------------------AATGAGGGA------------------------------AATGCAAAAAAA
ATGTTTTCC------------------TTGTTGCAGATAATCCAGAATATG---------ACAGCAAATCAGGCAAAACCAACTGAACATCTGAACAGTCAG------------------------------AGCAATACTCACGCCCAAAATAGTATC------AATCCTCTTCTATTC
------------------------CATCAGTCCAAAATGGCTGGACAGCCT------GCCATAGGAGAGCAACAACAG---------------------CCATACCAGGGTACCCAG---CAACACCAACAGTTACCACAGCAACCACAACATCCAATAATGCAC---------------
------------CTCCAACAACAGCACCCCATGATCCAGCTTCATCACCAACAGCAACAGTCACAGGTGTCACCGCAA---GGGTTC---------CCGCAGTTGACACAACAGCAGCAG---------------------------------------CAACAGCAGTTTTTGCAGCAG
------------CAGCAGCAG---CAGCAGCAGCAGCAGCAGCAACAACAGCAGCAGCATATGCACCAACAGCAGATATTTTCCCATCAGCAGCAGAATGCC------------------------------------------------------------------------------
------------------------------------TTTCCTCATCAGCAGCTG------------------------------------------------------------AGGCCCCAGCAA---------------CTCCTCCGGCCAGGTCTGCAGCAGTTGCAGCAGCAACAG
GTGCTTCAGCAACAGCTCCAACAGTTCCAACAGCAGCAAAGGATGCAAATGTTACAGCAGCAGCAGCAACAACAACAGCAGCAACAAAATCAACAACTGCATCAACAGCAGCAACATTTCCTGCAGCAGCAGCAC---------ATGCACCAGCAGCACCTGCAGAGT------------
CAGCAGCAGCAGCAGCAAGTTCAGCAGCATCAG---------------AACCAGCAGGTCCTGCAGCATCAA------CAG------------------CAAACA------------GCAGTGCAGCCTCACCTC---CAGCAG---------ACACCTCACATCACTCAACTTTTTGGA
CATGAGCCTGGACAAGAAATT------------------------------------------------CCAGCTGATGGCTTCCTTCTGGGTTGTGTGTTTGCTATTGCAGACTACCCAGAACAGATGGCTGACAAGCAGCTCTTGGCCACATGGAAAAGGGTCATCCAAGCATGTGGA
GGTTCTGTGGACTCCACCCTAACAGGCCGTAGCACGCATCTGCTGTGTGAGAGTCAAGTCAGCAACATGTATGTACAGGCTCTCAGAGAGGGGAAGAGATGTGTAACAGCTCACTGGCTCAACACTGTACTAAAGAGGAAGAAGATGGTTCCTCCTCATAGGACATTACATCTGCCCTTT
GCATTTCCTCCTGGAGCCAAGCCTTGTTCTCAGCATATTATATCGGTGACAGGTTTTGTGGACGCTGACAGGGATGACCTAAAGTTGATGGCCTACCTGACTGGTGCCAGATACACTGGATATCTGTGTCGCAGCAACACTGTCCTGATCTGTAAAGAACCTGTTGGGCTTAAATATGAA
AAGGCAAAAGAGTGGAAGATCCCATGTGTAAATGCCCAGTGGCTATGTGATGTATTGCTGGGCAACTTTGAAGCACTGAGACAGATACAGCACAGCAGATACTCCATATACACACACTCTGAATCCCTCATGCCGAACCCACAGCTGGTCCAG------AATCTGATGGCTGCCTGGAAG
ATGCCAGTCAAAGTAACTCCTGAAGCTATGAATAGTTTCCAGCTACTACAGAAGCAAAAGATGTCAGACTCAAACAGCCAGCCTGCCAACAAGAAGCCC---AGACTGGATGAGACCCACTCTCCTACCCAGAAGCTCCCTCCAGAGTCCACCCCTCAAGTGATGTTCACAGGTTTTGAG
CCCATACAGGTGCAGCAGTACACAAAGTGGATTCATGCTTTGGGAGGTGAAATAGCAGAAAGCACTCAGAAAATCACTCACTTGGTAGCCACTAAGGTGACTCGTACTGTCAAGTTCCTCACTGCCATGTCTGTGGTCAAACACATTGTCAAACCAGAGTGGCTGGAGGAAAGCTGGAGG
ACCCAGAGGTTTGTA---GATGAGCAAAGCCACGCACTGCGGGACGCAGAGGCAGAGGAGATGTTTGGCTTCAGTCTGGAAGAATCACTGAAGAGAGCAAACAGTGAACCACTATTCAAAGGGAAGTACTTCTACCTCACCCCTGGGGTCTGCCCTAGTCTCAGCACCTTGAAGTCTATC
CTGGAGAGTGCTGGAGGAAAGCTGTTGGCCAAACAACCCTCCTACAGAAAGATCATTGAACACAAACAAAACAAGAACCTCCCAGAAATCATTTTAATTTCCTGTGATAATGACCTTCACCTCTGCAGAGAATACTTCTTGAAGAACATCGATGTTCACAATGCAGAATTCATCCTGACG
GGAGTTCTTACTCAGAAACTCAACTATGACTCATATCCTTTACAG
>ENSDARP00000113779_DRER
ATGTCGGAAGACGATTTAAAAGTACCGGAAGAGCTTTTCAAGGACGTGAAGTTCTATGTGGTGGGAGACATTGACCAGAAGGTTGTACAGCTCTTGAAATCTGGGAAAGGAAAAGAAGTATCTTACAATGCCCTCGCCACCCACATTATAGCAGAGGATGGGGACAATCCAGAGGTCGGG
GAGTCCAGAGAAGTCTTTGACTTGCCTGTTGTCAAGCCGAGCTGGGTGATCCTCTCTGTCAAATGTGGCGATTTGCTCCCAGTTACAGGATTTTCTCCAGAATCTGGGCAAGTGTTCTTTGGCGTTACAGCTTGTCTGCCACAT------------------CTGGCA---GAGGATCTT
AACGCACTTTGGGCCTTTATTACATTCTATGGAGGTGACTGTCAGCTCCATTTCAACAAAAAGTGTACGCATCTGGTTGTGCCTGAACCAAAGGGGGCCAAGTACGAGTGTGCT---TTGCGGCATAATAACATAAAGATAGTAACTCCAGAATGGATTTTGGACTCTGTAAAAGAAAAG
AACAGGAAAGATGAGATGCTATATCACCCACGACTCACATTATATGATGCACCGGAAGAGGAGGGCAGTGAGTATGAAAACGAG---------------AGGAGCTCACGATCTGAAGGTAGCTATAGTGACAGACGCTCGCCTCACAGCCGACGCTCCAGCCCTACATCATCCCGAGAC
GCATCCCCAGCAGGCAGGCGC---------------------------TCACCCTCAACC------AAACATGAACGCAAATCAGAGTTGATGTTCGATGACTCT---GATGACTCATCCCCAGAGAAGGAGGATCGCAATCTCAATTGGACCCCAGCT---------------------
---------------------------GAGGTGCTTCCGCCTGGTCCG------------------GCTAAACGTCGACTACAGCCT------------------------GGCAAA---------GAAACCGGTTTGATCAATCTGTGTGCCAATGTCCCACCTGTACCAGGAAGCTTT
GGG------CCACCTGATGCA---------------------------CGAATGGTCGGTGCAGGTGCAGGTGGAGGTGTGCCTATG---------------------------------------------------------------------------------------------
------------------------------------------------------------------------------------------------------------------------------------------------------------------------------------
---------------------------------------------------------------------------------------------------------------------------------------------------------------------------GGGGTGGAA
---AGA------TTAGAGGTCATGAGTGAATGGAATTCAGCCGCCAGGACGCTAAGAAACATCACTAACAACACTGATACCCAACAGCCCTCTCGACCCTCCAATGTG------------------------------------------------------------------------
------------------------------------------------------------------------GCACATATCATCCAGAGTTTTTCCGCATCCTCTAAAGGTGTAGTGGATCATATGGGAAATCAGGGCCAGTCTGGTATTCCCAACCAGCTTCTGTTAAAAGCCCAACAG
CAGCTTCCTCCTGAAGCACAGCAGCAGTTACTGCAACAACAGCAGCAGCAA---------CAGTCACATCAGCTACAACAGCAACAGCAGCAGCATCAGATG------------------------------GCACAACAACAT------------------------CCCATGATGCTG
CCACAGGTCATGCAGATGCACCACCATCAACAACAACAACAGCATCAGCCG------CCGCCACAGCAACAACAGCAGCAGCAA---AACCAACAAGGCTTTCCTCAAATGCCTCCA---CAATCGCATCAGTTCTTACAGCAACAGATGCATCAGCAGATGTATTCCCAACATCAACAG
CAGCAGCAGCAGCAGCAACAACAG------------------------CAGCAGCAACAACATGCATTCCCACAACAAATGCGACCCCAACAGCTTCCGAGGCTGCCCTTGCAGCATCAG---------------------------------------CAGCAACATGTGCTGCAACAA
------------CAGTTACAG---------------------------------------------------------------TTACAGCAGCAG------------------------------------------------------------------------------------
---------------------------------------CACAGACTTCAGTTG------------------------------------------------------------CAGTTGCAACAA------------------------------CAACAACAACAGCAGCAGCAACAA
CAACAACAGCAGCAGCAGCAGCAGCAGCAACAACAACAACAAAAACAACAACAGCAGCAGCAGCAAAACCAGCAGCAGATGCAC------CAACAGCATTTGCAGCAGCAACAGCATTTCCTACAACAACAA------------CTCCAACAGCAGCACATGCAACAG------------
CTGCAACAACAGCAGCAAATGCAGCAGCAACAGCAACAACATCTGCAGAACCAGCAGCCTCTGCAACATCAGAACCAGCAGGTTAATCCACATCAGACACAGACT------------ATGCTTCAACCT------------------------CCAATCACATCTGCACAGCTCTTTGGA
CACGAGCCTGGCCATGACATA------------------------------------------------CCTGAAGAGGGATTCCTGGTTGGCTGTATTTTTGCCATTGCTGACTATCCAGAACAAATGGCTGATAAACAGTTACTGGCCACATGGAAAAGGATAATTCAGCTAAATGGA
GGGACTGTAGACTCTGCTCTC---AACCGCTGCACTCATTTACTTTGTGAGAGTCAAGTCAGCAACACCTATCTCCAGGCGCTGAGGGAGGGAAAGCGTTGTGTGACGGCTCACTGGCTCAACACTGTCCTCAAGAAGAAGAAGATGGTCCCCCCTCACAGGACCCTTCATCTTCCCTTC
AGCTTTCCTCCAGGGGCCAAACCGTGTGCACAGCATATTATTTCTGTGACTGGATTTGTGGACAGTGACCGTGATGATTTGAAGCTCATGGCGTATCTAGCAGGAGCACGATACACAGGCTATCTGTGTCGAAGCAACACTGTCCTTATCTGTAAAGAACCAAGCGGGCTGAAATACGAG
AAGGCGAAGGAGTGGAGGATCCCATGTGTGAATGCACAGTGGCTGTGTGACATCCTACTAGGAAACTTCGAAGCTCTCCGGCAAATCCAGCACAGCAAATACACTCAGTTTAATTTGCCTGACCCGCTGGCACCAAATCATCATCTTGTGCAC------AACCTTCTGAGTGCTTGGCGT
ATTCCTGTGAAGATCTCACCGGAGGCATTGGCGAGTTTACGTCTTCAGCTAAAACAGAAACAGGCTGACGTCAGTGTGCAGCCGCCCAGCAAGAGACCC---AAGCTAGAAGAGTTGCCAACACCCACTAAAAAGCTTCCACCTGATTCAACACCTTACGTCCTTTTCACAGGCTTTGAA
CCTCTGCAGGCTCAGCAGTACATAAAGAAATTGTATGATCTTGGAGGGGAAGTGGCTGACAGCACTCAGAAGTGCACTCATCTGGTTGCTAACAAAGTGACAAGAACGGTGAAGTTCCTCACTGCCATATCCGTAGTCAAGCACATAGTCACTCCAGAATGGCTGGAGGAAAGCTGGAAA
AGCCAGAAATTTGTG---GATGAGCAAAGCTACATGCTGCGAGATGCAGAGGCTGAGGTGCTGTTCTCTTTTAGCCTGGAGGAGTCACTGAAGAGAGCTCATGCAGCTCCGCTCTTTAAGGGGAAGTATTTCTATATAACTCCAGGAATCTGTCCCAGCCTCAGCACAATGAAGCTTATA
GTGGAGAGTGCCGCAGGGAAAGTGCTCTCCAAACAGCCCTCCTACCGCAAGATCATGGAGCACAAGCAAAACAAGAATTTACCGGAAATCATACTAATAACCTGTGAAAATGACTCTCATCTGTGCCGAGAGTATTTCCTGAAGAACATCGAAGTGTACACTGCTGAGCTTATATTGACA
GGGGTGTTGACTCAGTCCTTGGATTATGAATCGTATAAATTCACA
>ENSGACP00000019033_GACU
ATGTCTGAAGAGGAAAACAAGGTCTCCGAGGAACTTTTTAAAGATGTAAAATTCTACGTGGTCGGGGACATAGACCAAAAGGTTGTGCAGCTGCTGAAGGCAGGAAAAGGGAAGGAGGTGTCCTACAATGCTTTGGCCACTCACATCATTGCAGAGGACGGGGACAACCCCGAGGTGGGC
GAGTCAAGAGAGGTTTTTGACCTGCCTGTTGTTAAACCGTCCTGGGTGATCCTCTCAGTGAGATGTGGAGACCTTTTACCAGTAACCGGGTTTTCCCCAGAATCAGGACAAATATTCTTTGGTGTGACCGCTTGTCTTCCCAGG------------------GTAAGTGTGTATGATCTC
AACACTTTGTGGGCTTACATAACATTTTATGGTGGAGATTGTCAGCTTAACCTCAACAAGAAGGTCACCCACTTAGTAGTGAAGGAACCAAAGGGAGCCAAGTTTGAGTGTGCC---CTGAAACACCTTGGCATTAAGATTGTCACTCTGGACTGGATAACGGATTCTGTCAAAGACAAA
AGCAGGAAAGATGAAGTGCTCTATCACCCCAGACTCACG---TATGTGGAGCCTGAAGAGGAGGAGGAG---GAGGAGAGCGAAGCAGGGTCATATGACCAGCGTTCTCACTCAGATGGCAGCTACAGTCCCCGGCGGGCC---------CGGCTCTCCAGCGGCGGCTCGTCAGGCGAA
GAGTCCAGCCCCCGCCGACGGCCAGGACCCAAAAAGCTCAACTCTGTCTCCCCTCATTCTCCCCGCAAGCCTGAGCGCCGCAGCGAGCGCATGTTCGACGACTCCGACGACGACTCCTCCACAGAGAAGGAGGGCACCAACCTCAACTGGACGCCGGCT---------------------
---------------------------GAAGTCGTCACGCCGAACCCTCCCATTGCGACCGGCACAGCCAGGCGGCGAGGTGGACCCCCCAGCACCAAAGAACCGGTGTCCTCGGCA---------GGCAGTGGCCTGATCGACCTGTGTGCCATTGTGCCTCCGGTTCCTGGCAGCGGA
GGATCCGTCCCCCCGGAGGCT---------------------------CGCCCTGCTGCCGCTGCCATCAGTCACACCCCTCAGCAA---------------------------------------------------------------------------------------------
------------------------------------------------------------------------------------------------------------------------------------------------------------------------------------
---------------------------------------------------------------------------------------------------------------------------------------------------------------------------GTAATATCA
ACAGTT------CCAGAGGGCATCCCCGGGTGGAGCCCAGCTGCCAGAACCCTACGCAACATCACCAACAACTCTGACATGCCGCCAGCCAATCGACCGGCCAACGTAGCACATGTAAGAACCAACATTCTCCCCACAAACCCAGAGCACCATGGCCTTACTGAAAACCGGCCAGGGGTC
AACAACACCGACATCATGTATGGCAGAGCCGGCTCCAAGTGTTCACTTCTTTATCCTTGTCCTCTTCTGTTG---CAG------------------------------------------------------------------------------------------------------
------------------------------------ATCATCCAGAATATG---------ACATCAAATCAGACCAAGCCATTGGAGCAGCAGACCAACCAG------------------------------AGCCAAGCTGCGACCCCCAACAGTACC------AACCCTCTCATGTTC
------------------------AACCAGTCCAAACTGACCAGCCAGCCA------CTCACAGCAGAGCAACAGCAACAGTTA---TTGCAACAG---TCCCATCAGGCTGCCCAGCAACAGCATCAACAGTCACCACAGCAACCGCAACATCCCTTGATGCAC---------------
------------CTGCAGCTACATCAT------------------------CAACAACAGTCTCCAGTCGCACAACAA---GGATTTGCACCATTGCCCCAA---------------CAG---------------------------------------CAACAACAGTTTCTGCAACAA
------------CAGCAGCAAAGG------------------------------------------------------------CACCAACAGCAAATTGCT------------------------------------------------------------------------------
------------------------------------TTCCCCCAGCAGCAGCTA------------------------------------------------------------CGGCCCCAGACG---------------CTTTTGCGACCTGGT------------------------
------------------------------------------------------------------------------------------------------------------------------------------------------------------------------------
------------------------CAGCATCAG---------------AACCAGCAGGTCCTGCAG---CAG------CAG------------------CCAACT------------ACGCTGCAGCCTCAGCTC---CAGCAA---------CCTCCTTACGTCTCACAGCTGTTTGGA
CACGAGCCAGGACAAGAGATT------------------------------------------------CCACAGGATGGCTTCCTGCTGGGCTGTGTCTTTGCTATTGCTGACTACCCAGAACAGATGGCGGACAAACAACTCCTGGCCACATGGAAGAGGGTCATCCAGGCGTGTGGA
GGGGCTGTTGACCCCACCCTGACCAGCCGCTGTACACACCTTCTCTGTGAGAGTCAAGTCAGCACCATGTATGTACAGGCACTGCGCGAGGGGAAGCGCTGCGTTACAGCCCACTGGCTCAACACAATACTGAAGAGGAGGAGGATGGTTCCTCCTCATCGGACCTTACATCTACCCTTC
GCCTTCCCTCTTGGAGCCAAACCGTGCTCTCAACACATCATATCAGTGACGGGTTTTGTGGACGCTGACCGGGATGACCTGAAGTTGATGGCCTACCTGGCTGGTGCCAGATACACAGGATATCTGTGTCGCAGCAACACCGTCCTAATCTGTAAAGAACCCAGTGGGCTTAAATATGAG
AAGGCCAAGGAGTGGAAGATCCCATGTGTGAATGCCCAGTGGCTGTGTGATGTACTACTGGGGAACTTTGAAGCACTGCGACAGATACAGCACAGCAGATTCTCAAACTACACACACCTTGAACCTCTGGTGCCTAACCCACAGCTGGTCCAG------AACCTGCTGGCTGCTTGGAGA
TCCCCCATCAAAGTGTCTCCTGAAGCCTTGGCGAGTCTGCAGCTGCTCCAGAAGCAGAAGATAACAGACTCCACCAACCAGCCTGCAAGCAAGAAGGCCAGCAGACTGGAGGAGATCCAGTCCCCCAATAAGAAACTTCCTCCAGAGTCCACTCCCAGAATCATGTTCACAGGCTTTGAG
CCTGCACAAGTACAGCAGTACACAAAGAGGTTACAAGCTTTAGGGGGAGAAATAGCAGACAGCAGTCAGAAAGTCACTCACCTGGTGGCTACTAAGGTGACTCGCACCATTAAGTTCCTCACTACCATGTCTGTGGTCAAACACATCGTCAGCCCAGAGTGGCTGGAGGAGAGCTGGAGG
AGCCAGAAATTTGTGGCAGATGAGCAAGGCTTCACTCTGAGGGATGCAGAAGCAGAAGTGTTGTTTAGCTTCAGCTTGGAGGAGTCACTGAAGAGGGCCCACAGTGCACCACTCTTCAAGGGCAAGTACTTCTTTCTAACCCCGGGGATCTGCCCCAGCCTCAGCACCATGAAGCCCATC
CTTGAGAGCGCTGGGGGGAAGCTGCTGGCCAAACAGCCCTCCTACAGAAAGATCATGGAGCATAAACAGAACAAGAATCTTCCGGAGATCATCTTAATTTCCTGTGACAATGACCTCCACCTTTGTAGAGAATACTTCTTGAAAAACATTGATGTCCACAATGCTGAGTTCATCCTGACA
GGAGTTCTCACCCAGAAACTCGACTATGACTCATATAAATTCACT
>ENSXMAP00000011868_XMAC
ATGTCTGAGGAGGAAATCAAGGTTCCTGATGCACTTTTCAAAGACGTTAAATTCTACGTGGTTGGGGACATTGAGCCAAAGGTGGTGCAGCTGCTGAAAGCAGGAAAAGGAAAGGAGGTGTCCTATAATGCTTTGGCCACTCACATCATTGCAGAGGATGGAGATAACCCTGAAGTGAGC
GAATCAAGGGAGGTGTTCGATCTACCTGTGGTCAAGCCATCCTGGGTGATTCTGTCTGTTCGATGTGGAGACCTCTTACCAGTAACTGGATTCTCTCCAGAATCAGGCCAGATATTTTTTGGCGTGACAGCTTGTCTTCCTAGG------------------CTTCCA---GATGATCTC
AATGCCCTGTGGGCGTTCCTTACCTTTTATGGTGGTGAATGTCAGCTGAACCTAAACAAGAAGGTCACCCACCTGGTGGTGAAGGAGCCAAAAGGCGCCAAGTTTGAGTGTGCC---CTGAAACACCCAGGCATCAAGATTGTCACTCCAGACTGGATCACAGATTCTGTAAAAGATAAA
AGCAGGAAGGATGAGAGTCTGTATCACCCCAGACTCACA---TACATAGAGCCG------GAGGAGGAG---AGCGAAGCCGAG------TCGTATGACGCGCGCTGTCATTCCAACGGGAGTTACAGCCCCCGGCGCTCC---------CAGCCATCCAGCGGTGGATCCTCCGGCGAG
GAGTCTAGCCCTCGCAGACGGCCGGGACCCAAACGCCTCAACTCCATCTCACCCACCTCTCCCCGAAAACCCGAGCTCCGCAGTGAGAGGATGTTCGACGACTCAGATGATGACTCGTCCCCAGAAAAGGAGGGCACCAACCTGAACTGGACGTCAGCT---------------------
---------------------------GAAGTTGTCACACCGACC---------GTTGCCGGTATAGCGAGGCAGCGGGTCGGGCCAGCTGGTGTCAAAGATCCGGGTTCCTCTGCG---------GGCAGCGGGCTGATCAACCTGTGTGCCACCGCAGCCCCAGTTCCTGGCAGTGGA
GGTCCGCTAGCTGGAGAGGCC---------------------------CGAGCTGCA------------------------CAGCAA---------------------------------------------------------------------------------------------
------------------------------------------------------------------------------------------------------------------------------------------------------------------------------------
---------------------------------------------------------------------------------------------------------------------------------------------------------------------------GGTGTTTCG
---GGT------CCTGAG---------GGATGGAACCCAACTATGAGAACGCTCCGCAACATCACCAACAACTCTGACATGCAGCCAGCAAACCGGCCCGCAGTCGCA------------------------------------------------------------------------
---------------------------------------------------------------------------CAT------------------------------------------------------------------------------------------------------
------------------------------------ATCATCCAGAACCTG---------GCAGCCAATCAGACGAAGCCTGTGGAGCAG---ACCAATCAG------------------------------AGCCATGTTCAGATCCTGAACAGCAAC------AATCCTCCTCAGTTT
------------------------AGTCAAAGTAAACTTCCTAGGCTGCCA------CTCACAGCAGAGCAACAACAGCAGCTACTGCAGCAGCAGCAGTCACATCAGGCTGGTCAG---CAGCATCAGCAGTTACCACAGCAACCAACACATCCCATGATGCAC---------------
------------CTTCAGCAGCAGCAGCAGATGATGCAGCTG------CAGCAGCAACAATCACAGGTGGCACAGCAGCAAGGTTTC---------CCCCAG---------------CAG---------------------------------------CAGCAGCAGTTTCTGCAGCAG
------------CAGCAGATG---------------------------------------------------------------CACCAGCAACAGATG---------------------------------------------------------------------------------
------------------------------------TTCTCCCAGCAGCAGCTG------------------------------------------------------------CGACCTCAGCAG---------------CTGCTGAGGCCAGGCCTCCAGCAGCTGCAACAG------
---------------------CAGTTTCAGCAGCAGCAGCGCCTGCAGATGCTGCAGCAGCAGCAGAATCAGCAACAGTTTCAC------CAACAGCATCTTCAGCAACAGCAGCATTTCCTGCAGCAGCAGCACTTGCAGCAGATGCAGAAACAGCACCTG------------------
------CAGCAGCAGCAGGCGCTGCAGCATCAG---------------AACCAACAGGCATTGCAG---CAG------CAGCATCATCAACAGCAGACGGCCACT------------TCGCTGCCCCCTCAGCTGCAGCAGCAG---------CAGCCTCACATCAGCCAGCTGTTTGGA
CATGAGCAGGGTCAGGACATT------------------------------------------------CCCCAGGATGGCTTCTTGCTGGGCTGTGTGTTTGCCATCGCTGACTACCCTGAACAGATGGCTGACAAGCAGTTGCTGGCCACATGGAAGAGGGTCATCCAGGCATGTGGA
GGTGTTGTGGACCCCACTTTGACCAGCCGTTGCACTCACTTGTTATGTGAGAGTCAAGTCAGCAACATGTATGTGCAGGCCCTTCGAGAGGGGAAGCGCTGTGTGACGGCTCACTGGCTCAGCACTGTGCTGAAGAAGAAGAAAATGATTCCTCCTCATCGGACTCTCCATCTGCCCTTC
GCCTTCCCTCCTGGTGCCAAGCCGTGCTCTCAGCATATCCTGTCAGTGACGGGCTTCATGGATGCAGACAGGGATGACCTGAAGCTGATGGCCTACCTGGCTGGTGCCAGGTACACAGGCTATCTGTGTCGTGGTAACACCGTCCTCATCTGCAAAGAACCTGGTGGGATGAAATACGAG
AAGGCCAAGGAGTGGAAGATCCCGTGTGTCAACGCTCAGTGGCTGTGTGATATCCTGCTGGGCAACTTTGAAGCACTGCGGCAGATTCAGCACAGCAGATACTCGGTGTACACTCAGCCTGAGCCGCTGATGCCTAACCCCCAGCTGGTCCAG------AACCTGCTTGCTGCTTGGAGA
ACTCCAGTCAAAGTAACTACTGAAGCTCTGGTGAACCTCCAGCTTCTCCAGAAGCAGAAGATCTCTGATTCTACCAACCCACCTTCAAACAAGAAGGCC---AGACTGGAGGAGATCCAATCACCCAACAGGAAGCTTCCTCCAGAGTCCACTCCCCGGGTCATGTTGACGGGCTTTGAG
CCGCTGCAGGTCCAGCAGTACACCAAGCGGCTGCATGCTCTAGGTGGGGAGGTGGCAGAGAGCAGTCAGAAGGCCACACACCTGCTGGCCAGCAAGGTGACCCGCACCGTCAAGTTCCTGTCTGCCATGTCTGTGATCAAACACATCGTCACACCAGAGTGGCTGGAGGAGAGCTGGAGG
AGCCAGAAGTTTGTG---GATGAGCAGAGTTACACTCTGAGGGATGCAGAGGCAGAGGTGTTGTTCAGCTTCAGTCTGGAGGAGTCTCTGAAGAGAGCCCACACTGCTCCTCTCTTTAAGGGGAAGTATTTCTACCTGACCCCGGGAATCTGCCCCAGCCTCAGCACCATGAAGGCCATC
CTGGAGAGCGCTGGAGGGAAACTGCTGGCCAAACAGCCCTCCTACAGAAAGGTCATGGAGCACAAGCAGAACAAGAACCTTCCAGAGATCATTTTAATTTCCTGTGATAATGATCTCCACTTGTGCAGAGAATATTTCATGAAAAGCATTGATGTCCATAATGCAGAGTTCATCTTGACT
GGAGTTCTCACCCAGAAACTGGATTATGAGTCATATAAGTTCACC
