# Supplementary material for: Global expression pattern of genes containing positively selected sites in European anchovy (Engraulis encrasicolus L.) may shed light on teleost reproduction
Source: PLoS One. 2023 Aug 11;18(8):e0289940. doi: 10.1371/journal.pone.0289940 (PMC10420382; doi:10.1371/journal.pone.0289940)
Supplement: S1 File — (ZIP) [file pone.0289940.s008.zip › alignments/anchovy.31127_ANCH.fas]

>ENSONIP00000007291_ONIL
ATGAGT---------------GGTAACAGGATGTACAACCACCAGCAGAAGTTAATGGCTCAGCGGCGGGTCCAGGAGCAGCACCGGCAGCAGGAGGCCCAGCGGGTGGACAGAGAGCGGCAGGTCCAGGCCAGCCTGAGGGAGGAGCAGGGCTTCGAGAGGAGGAGATATCTGCGACAG
GTGCAGCAGGAGCTCAGGGAGAAGCAGATAGAGAGCGCCCTGCTCAAGGCGGAGGAGGATCGAGTTAACCGGGAAAGGCAGCTTGAACAGGAGGAGAGAATGGCCAGGGAGCTGGCCCGCATCAACCACGAGAAGCAGAAAGAGGAGAAAATGAGGCAGTATATCAAAGAGAACAGCATG
GAGCTTCGAGAGCTGGAATTGAAGCTGAAGTCTGCGTACCTGAACAAGGACAGAGCCGCACAGATTGCTGAGCAGGAGGTCATGAGGTTTGAGACAATGCGTGAAGAGGCAGACTACGCTCGCAAGATGAGGAGCGAGCGGGAGCGGGCAGCCGTTGAGCAGCAGAAGCTGCAGCAGAAG
CGCCAGGAGGAGATGGTGCAGTATCAGAAGGAGCTGGAGCAGCAGCTCATGGAGAGGGAGCGCAGGAGACAGGAGGCGTATGAGGAGTTCCTCAAAGAGAAGCTCATGGTGGACGAGATCGTCAGGAAGATTTACGAGGAGGATCAGATGGAGCGGCAGCTGAAACTGGAGAAAGTCAGA
GCCACCCAGCAGCACGTCGAAGAGTTCAAGAGACAGCAGGCCGAGTGGAGACGCATGGAGCGAGAAAGGATGGAGGCCGAGAACCGGCGCATCATGGAGTTTGCCAGGCAGCAGCAGCACATGGAGGAGGACAGGATGGCCAAGCTAAAAGAGAGAGAAGAGGCGAAGGAGCATCTCCAT
AAA---------------TTGCTCTGCGTGAAGATCGAGGAGGAGCAGCAGCAGCGTGAAGAGATGGAGCGTGTCCGTCAGGAGCTTTATTTGGAAGAGCAAGAAGAGGCTAACAGGCAGAGAGAAATCGAAGAGATGGAGAAGAAAATCAAACAGAGGCTGATGATGCAGCAGACCTTC
CAGGAGCAGCTGGCTTTCAAAGAGATGCGGAGGCAGGCTGAGAAAGAGGAAGAGGAGGCCTTCAGGAAGATGATGATGGCCAAGTTCGCAGAGGACGACCGTATAGAGCAGATGAACGCCCAGAAACGACGCATGAAGCAGCTTGAACACAAACGTGAGGTGGAGAAACTAATAGAGGAC
AGAAGACGACAGCGGGAGGCCGACATGGAGCTGGAGGCTAAAGAAAGAGCGATTGAGGAGCAGAAAGAGGCGTTGCGGAGACAGATCGTTGAAGAAGAAAGGCAGAGGCTTCTGAAGCGTCACGCAACACAACTCCTTGGATACTTGCCTAAGGGCTTGCTGCGGGAGGATGACCTGGAA
CACTTTGATGAAGACTTCAGAAAACACTTTAAAACACGTCAGGCTGATGCTTTCTCTGATGATGGCTGGGAGGCCAACGAT---------------------
>ENSTNIP00000012191_TNIG
------------------------------------------------------------------------------------------------------------------------CGGCTGCACAGCGGCCTGGTGCAGGAGGAGGGCGTCCACAGGAGGAGGTATGTGCGCCAG
GTGCAAGAAGAACTGAAGGAACGACGCACAGAGAGTGCTCTCCTGAAGGCAGAGGAAGAGAAGGTAAACAAAGCAAAACAACTTGAACAAGAGGAGAGGATGGCCAAAGAGCTGAGCCGCATCAAGACCGAGACCCAACGAGAGGAGAAAATGAGGCAGTACATCAGAGAGAACAGCCTG
GAGCTTCGTGAGTTGGAGGCCAAGCTTAAATCTGCTTATGTGAACAAGGAAAGAGCGGCACAGATTGCTGAGCAGGAGGCCATGAAGTTTGAGAGAATGTGCGAGGAGGCAGCCTTTGCTCGCCAGGTGAACAGTGAAGAGGAGCAGGCAGCAAGTGAA---------------------
---------------------------------------------------GACAACCAGCGCAAGAACCAGGAGGCCTACCAAGAGTTCCTGAAGGAGAAGCTCATGGTTGACGAAATTATCAGGAAGATTTATGAGGAAGATCAGATGGAGAGACAGATGAAACTAGAGAAGATCAGA
GCTACTCAGCAGGAAATTGAAGAATTCAAGAGACAGCAGGCTGAGTGGAGATGCTTGGAGGAAGAAAGGATGGAGGCGGAGAACAAACGCATCAGGGAGTTCATGGACCTGAAACAGCAAGAGGAGGAAACTAGAATGGCCAAGACGAGAGAGCGAGAAGAGGCAAAGGAGCAGCTTCGG
AAATCAGTTGCCCCACAGCTGGTT---GAGAAGATTGAGATGGACAAGCAACGGAGGGCGGAAATGGAGCAGGTCCGTTTGGAACTTTGTCTGGAGCAGGAAGAGGAGGCCAGCAGACAAAGTCAACAGGAGGAGATGGAGAAGAAGATCAGGCAGAGGATGATGATGGAGCGAGCCTAC
CAGGAAGCCGTGGCTTTTAGGGAGATGAGGAGGCAGGCTGAGAAAGAGGAAGAAGAGAGCTTCAGGCGAGCGATGATGGACAAGTTTGCAGAGGATGACCGGATAGATCAGATGAACGCCCAGAGGAGACGCATGAAGCAACTGGAGCACAAGCGTGAAGTGGAGAAGCTGATAGAGGAG
AGAAGAAGACAGCATGAGGCTGACAAGGAACTGGAAGCTCAAGAAAGAGCAGTGGAGGAGCAGAGAGAGGCTCTGCGTAGACAGATAGTTGAAGAGGAGAGGCAGAAACTCCTGAAACGCCACGCGGAGGAACTCCTGGGATACCTCCCAAAGGGACTGCTTCGCGAAGACGACCTACAA
CATTTTAGTGAAGACTTCAGAAAACATTTCCAAGCGCGTCAAGCGGACATCCTCTCTGAGGAC---------------------------------------
>anchovy.31127_ANCH
ATGTCGTCCATGAGCCAGCGTCGTAGCATGACGCACGGCCAGCAGCAGCGGATGATCATGGAGCACCGGCGGCAGGAGGAGAGGCGCATGGACCAGGCCAAGCTCATCGCTCACGAGAGGCAAATGCACGCCAGCCTCGTGCACGAGCAACGGGCCCAGGAGAGGAGGCACCTGCGCGCG
CTCCAGGATGAGCAGTACGAGTTGGAGCTGGAGGGATCTCTCCGTAAGGCGGAGGAGGAGCGCGTGCACAGGGAGCGGCAGCTGGAGCAGGAGGAGCGGATGGCCAAGGAGCTGGCACGCCTCAGCCACGAGGAGCAGCGAGACGAGAAGATGAGGCAGTACGTCAGGGAGAACAGTTTG
GAGATTCGTGAGCTGGAGTCCAAGCTGAAGTCTGCGTACCTGAACAGAGAGAGAGCAGCCCAGCTGGCCGAGAAGGAAGCACTCAGATACGAGAATATGTGTAAGGATGCGGAGGTGGCTAAGCAGATGAAGACTGAGCATGCTCGCGCCACAGTGGAGCAGCAGAAAGAAGAGGCTCGC
AAAGAAGAAGAAGCCAAGAGGTATAAGCAGGATCTCCAGGAGCAGCTGGCGTCTCGTGAGCTCCAGAGGCAGCAGGCCTACGAGGACTTCCTTCAGGACAAGCTGATGGTGGACCAGATAGTACGCCGCATATACGAAGAGGACCAGAAGGAGCGTGAGATGCGCTTGGCCAAGGTGTGT
GCGCTGCGTAGCTACATCGAGGAGTTCAAGGCGGGCCAGGAGGCGTGGCGTCGTCTGGAGCGAGAGAAGATGGAGGAGGAGAACAGGAGAATACTGGAGTACGCAGCACAGCAGCAGCACAAGCAGCAGCAGAGGAGAGAGGAGCAGAAGAACCTGGAGCAGGCCAAACAAGACATGCAC
AAG---------------AAGCTGTCGGAGCAGATGGAGGCGGAGCGTCGTGAGCGTGAGGAGCTGGACCGCGTCAGAGAGGAGCTCTACATGGAGGAACAGGAGGAGCAGCAACGCAAGAAGGAGATCGCGGACATGGAGAAGCGTATTCGTGATCGTCTGGAGCTGCAGGGTCACTAC
AGAGAGCAGAGAGCAGCTCAGGAGCAGAGGAGAGCAGCAGAGAGGGAGGAGGAGGAGGCATTCAGGCAAGTGATGTTGGCTAAGATGGCCAATGACGACCGCGTAGAGCAGATGAACAACCAGAGGCGGCGCATGAAGCAGCTTGAACACAAGAGGGCGGTAGAGGCCATCCTGGAGGAA
CGCAGGAAACAACACCTGGCAGACAGGGCGCGTGCGGAGGAGGAGAGGGCGATGGACAAGGAGAGAGAGAACGTGAGACGCCAGATCATCGAAGAGGAGAGACAGAAACTACTCAAGCAGCACGCCACCAAGCTACTGGGATACCTACCCAAGGGCATCTTCCGCGAGGACGACATGCAG
CACTTTGACGAGGAGTTCCAGAGTAACTTCCAGAAGCGCCAGGCGGACCTCTTCTCCGAGGAGGGCTGGGGG---GAGCAG---------------GACCAG
>ENSTRUP00000045872_TRUB
---------------------------------------------------TTGATGTGGCAGCGAAGGAGACAGGAAGAGGACAGGCAACAGGAGGCCCAGCGAGTGGACAGAGACAGGCGGCTACAGAGCAGTTTGCTGCAGGAAGAGTCCGTGCACAGGAGGAGATACGAGCGTCAG
GTGCAAGAAGAGCTGAAGGAGAGACAAACAGAAGATGCTCTCCTCAAGGCAGAGGAGGAGAGAGTAAACCACGCCAAGCGACTTGAACAAGAGGAGAGAATAGCTAAAGAGCTGAGCCGCATCAAGAATGAGAGAGAGAGGGAGGAGAAAATGAGGCAGTACATCAGGGAGAATAGCCCC
GAGCTCCGTGAGTTGGAGGCCAAGCTTAAGTCTGCGTATGTGAATAAAGAAAGAGCTGCGCAAATTGCTGAGCAGGAGGCCACGAGGTTTGAGAGGATGCGCGAGGAGGAAGACTTTGCCCGTCAAATGAGCAGTGAAGAGGAGCAGGCAGCAGGTGAACAGCAGAAGCTGGATCAGCAA
CACCAGGAGCAGATGTTGCAGTACCAGAGAGAGCTGGAGCAGCAGCTCCTGGACAACGAGCGCAAGAAACAAGAGGCTTACGAAGAGTTCCTCAAAGAGAAGCTCATGGTTGATGAAATTATCAGGAAGATTTATGAGGAAGATCAGATGGAGAGACAGATGAAACTAGAGAAGATCAAA
GCCACCCAGCAGGAAATTGAAGAATTTAAGAGACGACAGGAGGAGTGGAGATGTTCGGAACGGGAAAGAATGGAGGCCGAGAACAAACGCATCGTGGAGTTCATGGACCTCAAACAGCAGGAGGAGGAAACTCGAATGGAGAAGATGAGAGAGAGAGAAGAGGCCAAGGAGCATCTTCGA
AAA---------------ATGGTT---GAGAAGATTGAGGGTGACAAGAGGCAGCGGGAGGAAATGGAGCAGGTCCGTTTAGAACTTTGTCTCGAGCAAGAAGAGGAGGCGAACAGACAAAGAGAAATCGAAGCGATGGAGAAGAAGATCAGACAGAGGATGATGATGGAGCGGGCCTAC
CAGGAGGCCGCGGCTTTTAAAGAGATGAGAATGCAGGCTGAAAAAGAGGAAGAAGAGCACTTCAGGAGAATGATGATGGCCAAGTTTGCAGAGGACGACCGCATCGATCAGATGAACGCCCAGAGGCGCCGCATGAAGCAACTCGAGCACAGACGTGAGGTGGAGAGACTGATAGAAGAC
AGGAGACGGCAGCAGGAGGCTGAGAAGGAACTGGAGGCGCAAGAAAGAGCGATCGAGGAGCAAAAAGAGGCGCTGCGTAGAAAGATAGTGGAAGAGGAGAGGCAGAAACTGCTGAAACGCCACGCAGAGGAGCTCTTGGGATACCTCCCCAAGGGGCTGCTTCAAGAAGGGGACCTGCAA
CATTTTAATGAAGACTTTAGAAGACATTTTGAAGCACGACAAGCAGACGTCTTCTCTGAAGATGGCCTGGAG---GATGAT---------------------
>ENSDARP00000109926_DRER
ATGTCTTTTACAAGTCAACGGCGCAACATCTCTCACAACCACCATCAGAAGATGATCCTGGAGCACCGCAAACAGGAGGAAAGGCGTGAAGATCACTCCAAACGCGTCGTTAAAGAGCGGCAGCTTGAAGCCAACCTTAGCTGCGAAGACAGAATCGAGAGAAAGCGTCTCCTACGCAAG
CTGCAAGATGAAGAGTATGGCAAACAAATCGAGGAATCACTTCTCAGGGCAGAAGAGGACAAATTATTCAGAGAGAGGCAGCTTGAACAGGAGGAGAGGATGGCCAAGGAGCTGGCAAGAATTAATAACGAGAAACTTCGAGATGAGAAGATGAGGCAGTATATTAAAGAGAACAGTGTT
GAGCTCCGAGAGCTGGAGTTAAAGCTCAAGTCTGCTTACCTGAACAGAGAGCGGGCAGCACAGATGGCAGAAAAAGAAGCGATGCGATATGAGACATTGAGAGAAGAGGCTATGATTGCACGTACAATGCGGGATGAGCATGAGCTTGCAGAGATGGAGAAGGAGAAGCTGGAGCAGAAG
AAGTATGAAGAGGTGGTGCGATACCAGCAAGAACTTGAGCGGCAGCTTGAGGAGAAGGAGCGCAAGAGGCAGGAAGCCTATGAGGAGTTTCTTAAAGAGAAACACATGGTGGATGAAATCGTGCGGAAGATCTACATGGAGGATCAGATGGAACTTCAGTTACAACTTGATAAGATGAAG
GCCACTCAGAGGTACATTGAAGATTTTAAAAAGCAACAAGCAGAGTGGAGACGTATGGAGAGAGAGAAGGTGGAAGCAGAGAACAGACGCATCATTGAGTTTGCCCAGTACCAACAGAGGAAGGAGGAGGACAGAATGGCCAAAGTCAGAGAACGAGAGCAGGCAAAGGAGACCCTGCAC
AAA---------------ATGCTTTCTGAGCAGATTGAGTTGGAAAAACAACAGCGAGAGAAGATGGAGCGCGCACGTGAGGAACTTTGCTTGGAAGAGCAGGCAGAAGCTGCAAGGCAACAAGAAATTGAAGAGATGGAGAAGAGGATCCGGCAGCGTCTGGAGCTACAGCAAACACAG
CAAGAAATGATGGCCTTCAAGAAGTTGCGCTTACAAGAGGAAAAAGAGGAAGAGGAGGCCTTCAGACAAACGATGATGGCTAAATTTGCAGAAGATGATCGCATTGAGCAGATGAACGCTCAAAAGCGTCGTATGAAACAGCTAGAACACAAACGGGCTGTGGAGCAGCTTCTGGAAGAG
AGGAGACAACAGTATCTGGCCGAACAAGAGAGGGAGGAACAGGAGAGAGCAGTTGAACTGGAGAGAGAAGCTCAGCGCAGAAGGATCATTGAAGAGGAGAGACAGAGGCTCCTGAAACAGCATGCGACTAAACTGCTGGGATACCTACCAAAGGGTATTTTCAAAGAAGAAGATCTGGAG
CACTTTGATGAGGATTTTAAAAACAATTTCAAGCAAAGGCAGGCAGATATATTCTCAGATGAGGGCTGGGGA---GATGAT---------------TCACAG
>ENSGACP00000020899_GACU
ATGAGT---------------CGTCACTGGACGGGCCGCCAGCAGCAGCGCCTCGTGTCTCAGCGCGAGAACCAGGAGCAGCTCAGGCTGCAGGAGGTCAAGCGCGTGCACCGAGAGAGGCAGCTGAAGGACGGCGTGCGGGCCGAGGAGAGCTTCGAGAGGAGGAGATACCAGCGACAA
ATGCAGGAGGAGCTCCAGGAGAGTCAAGTGCAGAGCGCACTGCTGACGGCGGAGGAGGAGAGAATAAACAGAGAAAAGCAGCTCGAGCAAGAGGAGAGACTGAACGAGCAGCTGGCCCGCATCAACTATGAGACACAGAGAGAGGAGAAAATGAGACAGATTGTTAAAATGAACAGCATG
GAGCTTCGAGAACTTGAGTCAAAGCTGAAATCGGCATATTTGAATAAGGAAAGGGCTGCACAAATAGCCGAGCAGGCAGTAATGAGATTGGCAACCATGCGTGAGGAGGCAGACTTTGCCCGCAAGATGAAGAGCGAATATGAGCGAGCAGACGTTGAGAAGCAGAAAGTGGAACAGAGA
CGACTCGAGGAGCTGGTGAGGTGTCAGAGAGAGCTGGAGCAGCAGCTCGTGGAGCGGGAGCGCAAGAAACAAGAGGCATACGAGGAATTTCTCAAAGAGAAGGTCATGATTGATGAGATTGTCAGGAAGATTTACGAAGAAGATCAGACGGAGAGACAGCTGAAATTGGAGAAGGTCAAA
GCCACTCAGCAACACATTGAAGAGTTCATGAAACAGCAGGCCGAGTGGAGGCGCATGGAGCAAGAGAAGGCCGAGGCCGAGAACCAACGCATCAGGGAGTTTCTGAACCACCGGGAGAATGTGGAGGAGAGCAGGATGGCTAAGATCAAAGAGAGAGAACGGGGAAAGGAGCATCTTCAT
AAA---------------ATACTGTCTGAGAAGATTGAAAAGGAGAGGCAGCAGCGGGAAGAGATGGAGCGAGTCCGTGAGGAACTTTATTTAGAAGAACAGGAAGAGGCGAACAGGCAGAGAGACATTGAAGAGATGGAGAAGAAAATCCGGCAGAGGTTGACAATCCAGCAGACCTGT
CAGCAGCAGATGGCTTTCAAAGAAATGCGAAGGCGGACCGAAAAAGAGGAAGAGGAGGCCTTCCGCAAAATAATGATGGCCAAGTTCTCAGAAGACGATCGCTTGGAGCAGATGAACGCCCAGAAACGACGCATGAAGCAACTTGAGCACAAACGTGAGGTGGAGAAACTGATAGAGGAC
AGAAGACGGCAGCATGAGGCCGACATGGAACTGGAGGCTAAAGAAAGAGCAATCGAGCAGGAGAGGGAGGCGCTGCGTCGGCAGATAATTGAAGAGGAGAGGCTGCGACTTCTTAAGCGCCATGCTACAAATCTCCTTGGATACCTACCAAAGGGCTTGCTCCGTGAAGATGACCTGGAG
CACTTTGATGAAGACTTTAGAAAAAACTTTACGACACGTCAGGCAGATATTCTCTCTGAGGACGGCTGGGATGGCGATGGCTGGGATGGCGATAAG------
>ENSXMAP00000014929_XMAC
ATGAGT---------------CGTCACGGGATGGCGAGGTACCACCATTTACTGCAGGTG---------------GAAAATAACAGGAAAGATGAGGTCAAGCGGCTATACCGGGAAAAGGGGCTGAAGGCCGGTTTGAATGTGGAGGAGACCGTCGACAGGAGGAGGCACATACGGCAA
ATGCAACAGCAGCTCAAGGAGCGGCAGATAGAGGAGGCTCTAATCAAGGCCGAGGAGGAAAGAATAAACAGGGAAAAACAGCGGGATCAGGAGGAGAGAATATCTAAAGAGTTGGCCCGCATCGCCCACGAGAAGCAAAAAGATGAGAAAATGAGGCAGCAGGTTAGAGCAAACAGCCTG
GAGATCAGGGAGCTGGAGTCCAAGCTGCTGGCTGCGTATGTGAGCAAGGAGAGAGATGCTCAGCTGGCTGAGCGGGAAGCGATGAGACGTCAGAACGCTCTGGTTCAGGCAGAGTTGGCTGAAGCAATGAAGAAAGAACGTGAAGAAGCAGCCGCTGAGCTCCAGAAGCAGGAGGAGAAA
CACCATCAGGAGATGGCTCAGCACAAGAAAGAGCTGGATGGGCAGGTCATGGAGAGGGAGATCAAGAAACAGGAGGCCTACGAGCAGTTCCTCAAGGAGAAGCTCATGGTGGACGAGATCATCAGGAAAATATACGAGGAGGATCAGATGGAGAGACAGCTAAAGCTGGAGAAGGTCCAA
GCCACCAAGCAGGAAATTGAGGAGTTCAAACAGGAGCAGGCAAAATGGAAGCGCCTGGAGAAGGAGAAGATCGAGGCGGAAAACAGACGCATCATGGAGTTCAAGAAGCAGCAGCAGGATGCGGAAGAGTCCAGAAAGATTCGGATGAAAGAACGGGAAGAAGCAAAGCAACAGATCCAG
AAA---------------ATGATGTGTGAGAAGATGGAAAAGGACAAGAAGCAGCGTGAAGACTTCGAAAGCGTCCGTCAGGAGCTTTACTTGGCCGAACAAGAGGAGGCAGAGAGAAAGAAAGACATTGAAGCGATGGAAAAGAGGATCAGGCAGAAGCTGATGATACAGCAGAGCTTC
CAGGAGCACAAGGCCTTCAGAGAGATACAGAAGCAGCGTCAGAAAAAGGAGGACCAGGCCTTCAGGGAGACCATGATGGCCAAGTTCGCTGAGGACGATCGGATCGAGCAGATGAACGCCCGGAAGCGGCGCATGAAGCAGCTGGAGCACAGACACGAGGTGGAGAGGCTGATAGAGGAC
AAGAGACGACAGCGGGAGGCTGAAGAGGAACTGGAAGCTAGAGCCAGAGCAGCTGAGCAGCAAGAAGAGGCGGCGATTAAACGGCTCATAGAAGAAGAAAGGCTGAAGCTCCTGAAGCAACATGCACTAAAACTCATTGGAAACTTTCCCAAGGACTTTCTCCGTAAAGATGACCTCGAA
CACTTCGACGAAGACTTCAGGAGGAATTTTGAAACTCGTCTTGCTGAT------------GAACCTTTGATG---ACAGGC---------------------
