# Supplementary material for: Global expression pattern of genes containing positively selected sites in European anchovy (Engraulis encrasicolus L.) may shed light on teleost reproduction
Source: PLoS One. 2023 Aug 11;18(8):e0289940. doi: 10.1371/journal.pone.0289940 (PMC10420382; doi:10.1371/journal.pone.0289940)
Supplement: S1 File — (ZIP) [file pone.0289940.s008.zip › alignments/anchovy.31182_ANCH.fas]

>ENSONIP00000024904_ONIL
---ATGTCGATGCACATTTATCAGATGAGCGCTAAACTGCTCGGGGACACTATGGGGAAAATGAACGAGAACCTGACCTCCGTGGTGTTAGCAGCGTCCGTCTTCACCCTCACTCTGGGATACATCTCCAAACTGCTGCTCAAACAG---------TCCACAGACGAGGACGTGAAACAT
CCACCCTACATACCCTCCAGCATCCCCTTTCTGGGACATGCCATCGCTTTTGGAAAGAGCCCCATTGAGTTTCTGGAAAATGCCTATGACAAATACGGCCCTGTATTCAGCTTCACTATGGTGGGCAAAACATTCACCTACCTGCTGGGCAGCGAAGCAGCCGCGCTGATGTTCAACAGC
AAGAACGAAGACCTGAATGCAGAGGACGTCTACTCGAGACTGACCACTCCGGTGTTCGGCAAAGGAGTCGCCTACGACGTGCCGAACCACATTTTTCTGGAGCAGAAGAAGATGTTTAAGACGGGGCTGAACATCGCTCGTTTTAGGGAACACGTCAAGATCATTGAGAGAGAAACGATC
GAGTATTTTCAGAGATGGGGAGACAGCGGGGAGAGAAACCTGTTCGAGGCTCTGTCCGAGCTGATTATCCTCACAGCCAGCAGCTGCCTGCATGGGAAAGAGATCCGCAGCATGCTGGATGAACACGTGGCCCAGCTTTACGCCGACTTGGACGGAGGATTTACCCATGCTGCGTGGCTC
CTGCCGGGCTGGCTGCCCCTGCCCAGCTTCAGGAAGAGGGACAGAGCTCACAGAGAGATCAAGAAGATCTTCTACAAAGTGATTCAGAAACGGAGGAGCTCTGAAGAGAAAGCAGACGACATCCTGCAGACCTTCATGGACTCCACATACAAAGATGGACGGCCGCTGACCGATGACGAA
ATTGCAGGGATGCTGATCGGCCTCCTCCTGGCGGGTCAGCACACATCCTCCACCACCAGCGCCTGGCTGGGCTTCTTCCTGGCCAAAGACAAGGCCCTGCAGGAGCGCTGCTACGCAGAGCAGAAGGCTGTGTGCGGGCAAAACCTGCCTCCACTCAACTTCGATCAGCTGAAGGATCTC
AGC---TTGTTGGAGCGCTGTTTAAAGGAAACCCTGCGGCTCCGCCCACCCATCATGACGATGATGAGGATGGCTCGCTCTCCTCAGACTGCAGCAGGATACACCATCCCTGTGGGCCACCAGGTGTGCGTCTCCCCGACTGTTAACCACCGGCTGCACGACACCTGGGTGGACAGGATG
GAGTTCAAACCCGATCGCTACCTCAACGATAACCCTGCCGCAGGGGAGAAGTTCGCCTATGTGCCCTTTGGAGCCGGCCGTCATCGCTGCATTGGGGAAAACTTTGCCTACGTCCAGATCAAAACCATCTGGTCCACTTTGCTCCGCATGTACGACTTTGACCTGGTGGACGGATATTTC
CCCACAATCAACTACACCACGATGATCCACACGCCTCACAACCCCGTCATCAGATACAAGAGGAGG------------AAGCAG
>ENSTNIP00000020679_TNIG
AAAATGTCCATGCATTTATACGAGATGAGCAGTAAACTAATCGGGGACACTGTTGGAAAAGTTCATGATAATCTGACCACGGTGGTTTTAGCAGCATCTTTTATAACTCTCTCTCTGGGATATATTTCTAAGTTGCTGCTCAGCCAGCCA------TGTCTCAAGGATGCGCAGAAATAT
CCCCCATATATACCCTCCAGCATCCCCTTTCTGGGCCATGCCATTTCATTTGGAAAAAGTCCCATTGAGTTTCTGGAAAATGCATATGAAAAATATGGACCCGTGTTTAGTTTCACCATGGTAGGGAACACCTTCACCTACCTGCTGGGCAGCGAAGCCACG---CTGCTCTTCAACAGC
AGGAACGAGGACCTGAATGCTGAGGACGTCTACTCCAGACTGACCACTCCAGTGTTTGGCAAAGGAGTTGCCTATGATGTGCCCAACCCTATTTTTCTGGAACAGAAGAAGATGTTGAAGACTGGACTGAACATCGCTCGTTTTAAGGAACACGTGAAAATAATCGAAGCAGAAACTCGG
GAGTATTTTCAGAGATGGGGAGACAGTGGGGAGAGAAACCTGTTTGAGGCTCTGTCTGAGCTGATCATCCTGACAGCCAGCAGCTGCCTTCATGGGAGGGAGATCCGCAGCCTGCTGGACGAGCGAGTGGCCCAGCTGTACGCCGACCTGGATGGGGGGTTCACTCATGCTGCCTGGCTG
CTGCCCGGCTGGCTGCCCCTGCCCAGCTTCAGGAAACGGGACAGAGCTCACCAAGAGATCAAGAACATATTTTTCAAGGTGATTCAGAAGCGCAGAAAGTCCGGAGAGAACACCGACGACATCCTGCAGACCCTCATCGATGCCACCTACAAAGACGGGCGACCCCTGAGCGACAACGAG
ATCGCCGGAATGCTGATCGGGCTCCTCCTCGCCGGTCAGCACACCTCATCCACCACCAGC---TGGATGGGGTTCTTCCTGGCCAGGGACCAAGCTGTGCAGGAGCGCTGCTACGCCGAGCAGAAGGCCGTGTGTGGCCAAGACCTGCCGCCCCTCACCTTCGATCAGCTGAAAGAGCTC
AGC---TTGCTGGAACGCTGTCTGAAGGAGACCCTGCGCCTGCGCCCGCCCATCATGACCATGATGAGGATGGCTCGCTCCCCTCAGACGGCAGCGGGATACACCATCCCCGTCGGCCACCAGGTCTGCGTCTCCCCGACCGTCAACCACCGGCTGTACGACGCCTGGGAGCAGAGGCTG
GAGTTCCAGCCCGACCGCTACCTCCACGACAACCCTGCCGCAGGCGAGAAGTTTGCCTACATACCGTTTGGAGCCGGCCGCCACCGGTGCATCGGGGAGAACTTTGCCTACGTCCAGATCAAAACCATCTGGTCGACGCTGCTGCGCATGTACCAGTTTGACTTGGCGGACGGTTATTTC
CCCTCCATCAACTACACCACGATGATCCACACCCCTCACAACCCCGTCATCAGATACAAGAGGCGG------------TCCGAG
>anchovy.31182_ANCH
---ATGAGTAGTCATTTGTTTCACGTCAGCAGCTTGCTGATAGAAAATGCTGTGGAGAAGATGAATAGCAACTTTACATCAATGGTCCTGGCAACGTCTGTGTTCACCCTCACATTGGGATATTTTTCAAAGTTGGTGTATAAACAG---ATGTCAGCCACGGACAAAGACGCAACGAGT
CCTCCATTCATTCCATCTAGTATTCCATTCCTTGGCCATGCAGTTGCTTTTGGTAAAAGTCCCATCGAGTTCTTGGAGAATGCCTACGCGAAGTATGGGCCGGTCTTCAGCTTCACCATGGTGGGTAGTACCTTCACATACCTGCTTGGAAGCGACGCCGCCACTCTGCTGTTCAACAGC
AAGAACGAGGACCTGAACGCGGAGGACGTCTACTCCAGACTCACCACACCCGTCTTCGGAAAAGGGGTCGCCTACGACTGCCCAAACCCGATATTTCTGGAGCAGAAGAAGATGTTGAAGACGGGTCTGAACATCGCCCACTTCAAGCAGCACGTGGAGGTCATCGAGGAGGAGACCAGG
GACTACTTCTCTCGCTGGGGCGACAGCGGAGTCAAAAACCTGTTTGAGGCGCTGTCTGAGCTGATCATCTTGACGGCCAGTCGTTGTCTGCACGGTAAGGAGATCAGGGGCATGCTGGACGAGAAGGTGGCCCAGCTGTACGCTGACCTGGACGGGGGATTCTCACACGCCGCCTGGCTG
CTGCCCGGATGGCTACCGCTGCCCAGCTTCAGGAAGAGGGACAGAGCTCACCGGGAGATCAAGGACATCTTCTACAAGGTCATCCAGAAACGCCGCCAGGCCGAAAAGAAAGAGGAGGACATCCTACAGACACTCATAGATTCCACTTACAAAGACGGGCGTCCTCTGAACGATGACGAG
ATCGCGGGCATGCTCATTGGCCTGCTGCTGGCGGGACAGCACACCTCCTCCACCACCTCGGCCTGGATGGGCTTCTTCCTGGCCAGAGATCGCCCCCTGCAGGAGCGGTGCTACCAGGAGCAGAAGACTGCCTGCGGAGATGACCTGCCCCCTCTCGACTACGACCAGCTGAAGGATCTG
CAC---CTGTTGGACCGCTGTCTGAAGGAGACGCTGAGGCTCCGCCCACCCATTATGACCATGATGAGGATGGCCCGGACACCTCTGAAAATCGCAGGATACACCATCCCTGCAGGCCACCAGGTGTGTGTGTCTCCCACGGTGAACCATCGCCTGTCGGACACCTGGGTGGAGCGCATG
GAGTTCAACCCCGACCGCTACCTGCAGGAGAACCCTGCAGCCGGGGAGAAGTTTGCATACGTGCCCTTCGGAGCAGGTCGCCACAGGTGTATCGGTGAGAACTTCGCCTACGTGCAGATCAAGACCATCTGGTCCCTCATGCTGCGCACCTTCGACTTTGAGCTGGTGGACGGATATTTC
CCCACCGTCAACTACACCACCATGATCCACACCCCCAACAACCCCATGATCAAGTACACACGCAGG------------AAACAC
>ENSTRUP00000033886_TRUB
------------------------ATGAGCAGTAAACTCATCGGGGACACCGTTGGAAGAGTGCACGATAACCTGACCACGGTGGTGTTGGCAGCATCTTTTATAACTCTCTCTCTGGGATACGTGTCTAAGTTGCTGCTCCGTCAGTCG------TTTGTCACGGACGCGCAGAAACAC
CCACCTTATATTCCCTCCTGCATCCCCTTTCTGGGCCATGCCATTTCATTTGGGAAAAGTCCCATTGAATTTCTGGAAAATGCGTATGAAAAATATGGACCCGTGTTCAGCTTCACCATGGTGGGGAGCACCTTCACCTACCTGCTGGGCAGCGACGCCGCCGCGCTGCTCTTCAACAGC
AAGAACGAGGACCTGAACGCCGAAGACGTCTACTCCAGACTGACCACGCCGGTGTTTGGCAAAGGAGTCGCCTATGACGTCCCAAACCCCATCTTTCTGGAACAGAAGAAGATGTTGAAGACTGGGCTGAACATCGCCCACTTTAAGGAACATGTGAAAATAATTGAAGCAGAAACTAGA
GAGTATTTTCAGAGGTGGGGAGACAGCGGGGAGAGAGACCTGTTTGAGGCTCTGTCCGAGCTGATCATCCTGACAGCCAGCAGCTGCCTTCACGGGAAGGAGATCCGCAGCATGCTGGACGAGCGAGTGGCCCAGCTGTACGCCGACCTGGACGGGGGGTTCACGCACGCCGCCTGGCTT
CTGCCCGGCTGGCTGCCCCTGCCCAGTTTCAGGAAACGGGACAGAGCTCACCGAGAGATCAAGAAGATTTTCTTCAAGGTGATTGAGAAGCGCAGACGGTCTGGAGAGAACACGGACGACATCCTGCAGACGCTCGTCGATGCCACTTATAAAGACGGGCGACCTCTGAGCGATGACGAG
ATCGGGGGCATGCTGATCGGCCTGCTGCTCGCCGGCCAGCACACGTCGTCCACCACCAGCGCCTGGATGGGGTTCTTCATGGCCAGAGACCGAAGGCTGCAGGAGCGCTGCTACGCCGAACAGAAGGCGGCGTGCGGCGAAGACCTGCCGCCCCTCAGCTTTGATCAGCTGAAAGACCTC
AGC---TTGTTGGAAGGCTGCCTGAAGGAGACGCTGCGCCTGCGCCCGCCCATCATGACCATGATGAGGATGGCTCGCTCCCCTCAGACGGCGGCGGGTTACACAATCCCCGTCGGCCACCAAGTCTGCGTCTCCCCGACCGTCAACCACCGCCTGGGGGACGCCTGGGAGCAGAGGTTG
GAGTTCAAGCCCGACCGCTACCTCGACGACAATCCTGCTGCAGGGGAGAAGTTTGCCTACATCCCATTTGGAGCTGGCCGCCACCGCTGCATCGGGGAGAACTTTGCCTACGTCCAGATTAAAACCATCTGGTCGACTCTGCTGCGCATGTACGAATTCGACCTGGTGGACGGTTATTTC
CCCACCATCAACTACACCACGATGATCCACACCCCCCACAACCCCGTCATCAGATACAAGAGGCGG------------CACGAG
>ENSDARP00000062550_DRER
---ATGACG------ATCCTGGAGGTGGGCAGTCAGCTGATAGAGAGCGCAGTTCTGCAGATG------AGCCTGACTTCAGTTCTGCTGACCGCGTCTGTGTTCACACTGACTCTGGGATACTTCAGCAAACTGCTCTTCACACAG---CACAGCTCT------GAACACACGAAGTAT
CCTCCTCATATCCCGTCCAGTTTGCCGTTTCTGGGTCAGGCTGTGGCGTTCGGCAGGAGCCCCATCGAGTTTCTGGAGAAGGCGTACGAGCAGTATGGTCCGGTGGTGAGCTTCACTATGGTGGGAAAGACCTTCACCTACCTGCTGGGCAGCGACGCGGCGGCTCTGATGTTCAACAGT
AAGAATGAAGACCTGAACGCCGAGGACGTTTACGCCAGACTCACCACACCTGTGTTCGGCAAGGGCGTGGCCTACGATGTGCCCAATCCTTTATTTCTGGAGCAGAAGAAGATGCTGAAGACCGGCCTGAACATCGCACAGTTCAAACAACACGTGGAGATAATCGAGGAGGAAACCAAA
GATTACTTCAGACGATGGGGAGAGAGCGGAGAGAGAAATCTGTTTGATGCGCTGTCGGAGCTCATCATCCTGACGGCGAGTCGGTGTCTGCACGGATGTGAGATTCGCAGTCTGCTGGACGAACGCGTCGCTCAGCTTTACGCAGATCTGGACGGAGGATTCACACACGCCGCGTGGCTG
CTGCCCGGATGGCTGCCGCTGCCCAGCTTCAGACGGAGAGATCGAGCACATCTGGAGATCAAGAAAATCTTCTATAACGTCATCAAGAAGCGCAGAGAAGATACCGAGAAACACGACGACATCCTGCAGACGCTCATAGACGCCACGTACAAAGACGGCCGTCCTCTGAGTGACGATGAG
ATCGCGGGGATGCTGATCGGGCTGTTGTTAGCGGGTCAGCACACCTCCTCCACCACCAGCGCATGGATGGGCTTCTTTCTGGCGCGGGATCGAGCCCTGCAGGAGCGCTGCTACAGCGAGCAGAAGAGCGTCTGTGGAGAAGAGCTTCCACCACTGCACTATGATCAGCTGAAAGACTTG
AGT---TTGCTGGACCGCTGCCTGAAGGAGACGCTGCGACTGCGGCCGCCAATAATGACCATGATGAGGATGGCCAAAACCCCTCAGAAAGTGGGTGAATACACCATCCCGCCGGGACACCAGGTGTGTGTGTCTCCCACAGTAAACCACCGTCTGCAGGACACATGGGCTGAGCGGCTG
GATTTTGACCCAGACCGCTACCTGCACGACAACCCAGCGGCCGGAGAGAAGTTCGCCTACATCCCATTCGGAGCAGGTCGCCATCGCTGCATTGGGGAAAACTTTGCCTACGTGCAGATCAAAACCATCTGGTCGACTCTGCTGCGGATGTTCGACTTTGAGCTGGTAGACGGACACTTT
CCACCAGTCAACTACACAACCATGATTCACACACCGCACAACCCCATCATCAGATACACACGGAGAAACACACAACCACAGCAG
>ENSGACP00000005472_GACU
---------TTCCACTTCTATGAAATGAGCAGTAAGCTGCTCGGCGACACCGTCGGTAAGATGAGCGACAACCTGACGTCCGTGGTGCTGGCGGCCTCCGTCATCACGCTCACGCTGGGTTACGTCTCCAAGGTGCTGCTCAAACAGCCG------TCCGCCGACAACGACCTGAAATAC
CCACCATACATCCCCTCCAGCATCCCCTTCCTGGGTCACGCCATCGCATTCGGCAGAAGCCCCATTGAGTTTCTTGAACAGGCTTATGAAAAATACGGCCCTGTATTCAGTTTCACCATGGTGGGGAGTACGTTCACCTACCTGCTGGGCAGCGAAGCCGCCACGCTTATGTTCAACAGC
AAGAACGAGGACCTGAATGCAGAGGACGTCTACTCCAGACTCACCACGCCGGTGTTTGGCAAAGGAGTAGCTTACGATGTGCCGAACCCCCTCTTTCTGGAGCAAAAGAAGATGTTGAAAACCGGACTGAATATTGCTCATTTCAAGGAACATGTGAAAATCATCGAGGCGGAGACCATT
GAGTATTTTCAGAGATGGGGAGACAGCGGCGAGAGAAACCTGTTTGAGGCCTTGTCTGAGCTGATCATCCTGACGGCAAGCAGCTGCCTCCACGGCAAGGAGATCCGCGGCATGCTGAATGAGCGAGTGGCTCAGCTCTACGCCGACCTGGACGGAGGATTCAGCCACGCCGCCTGGCTG
CTGCCCGGCTGGCTGCCGCTGCCCAGCTTCAGGAAAAGGGACAGAGCTCACGTAGAGATCAAGAACATCTTCTTCGATGTGATTCAGAAGCGCAGACGATCTGGAGAGAAAGTGGACGACATCCTGCAGACGCTCATCGATGCCACCTACAAAGACGGACGACCGCTGAACGATAACGAG
ATCGCGGGGATGCTGATCGGTCTCCTGCTGGCGGGTCAGCACACGTCCTCCACCACCAGCGCCTGGATGGGTTTCTTCCTGGCCAGAGACAAAGCTCTGCAGGAGCGCTGCTACGCCGAGCAGAGGGCCGTGTGCGGCGACGGGCTGCAA---CTCGACTTCGATCAGGCACGGCCGACT
TCACACTTGTTGGAGCGCTGTTTAAAGGAGACCCTGCGTCTCCGCCCGCCAATCATGACCATGATGAGGATGGCTCGCACTCCACAGACCGCGGCAGGATACACCATCCCTGTGGGCCACCAGGTCTGCGTCTCCCCCACCGTCAACCACCGCCTGCAGGACACCTGGGCGGAGAGGATG
GAGTTCAGCCCCGACCGCTACCTCAACGACAACCCCGCTGCCGGGGAGAAATTTGCATATGTGCCATTTGGAGCCGGTCGCCATCGCTGCATCGGGGAGAACTTTGCTTACGTCCAGATTAAAACCATCTGGTCCACTTTACTGCGCATGTACCACTTCGACCTGGTGGACGGATATTTC
CCCACAATAAACTACACCACAATGATCCACACGCCGCACAACCCCGTCATCCGGTACGAGAGGAGA------------------
>ENSXMAP00000015221_XMAC
---ATGTCGACGCAGTTTTACCAGATGAGCACGAAGTTGCTCGAGGACACTATGGGTAAAATGAACGAGAACTGGACCTCCCTGGTTCTGGCGGCTTCTCTTTTTACTCTGACTTTGGGTTATGTCTCCAAAAGGCTGCTCAGGGAT---------TCTGAAGACAAAGACGCGAAATAT
CCGCCCTACATTCCCTCCAGCATCCCATTCCTTGGGCATGCCATTGCTTTTGGAAAAAGTCCAATTGAATTTCTGGAAAATGCTTATGAAAAATATGGTCCCGTGTTCAGCTTCACCATGGTGGGGAAAACTTTCACTTACTTGCTGGGCAGTGACGCGGCCACACTTATGTTCAACAGC
AAGAACGAAGACCTGAACGCAGAAGACGTCTACTCCAAACTGACGACCCCAGTGTTCGGGAAAGGAGTAGCCTACGACGTCCCAAACCCTATTTTTCTGGAGCAGAAAAAGATGCTGAAAACTGGACTGAACATCGCTCATTTTAAAGACCATGTAAAGTTAATTGAGACAGAAACCGTT
GAGTATTTCAGGAGATGGGGAGACGGTGGAGAGAGAAATCTGTTTGAGGCGTTGTCGGAGCTGATCATCCTGACCGCCAGCAGCTGCCTCCATGGGAAGGAGATCCGCAGCAGGTTGAATGAACAAGTGGCTCAGCTCTACACTGACTTGGACGGGGGGTTCAGCCACGCCGCTTGGCTT
CTGCCCACCTGGGTTCCTCTCCCAAGCTTCAGGAAACGAGACAGAGCTCACAGAGAGATCAAGAACATCTTCTTCAAGGTGATTGAAAAGCGGAGGAAATCTGGAGAGACAGCCGACGACATCCTGCAGACTCTCATCGATGCTACTTACAAAGATGGTCGGCCGCTGACCGATGATGAA
ATTGCAGGGATGCTGATTGGTCTCCTCCTGGCGGGTCAGCACACATCGTCTACCACCAGCGCCTGGTTGGGGTTCTTCTTGGCCCGGGACAAAGCTCTGCAGGATCGCTGCTACGCCGAGCAGAAGGCTGTGTGTGGAGAAGATCTGCCACCGCTCGACTTTGATCAGCTGAAGGATCTG
AAC---TTGTTGGAGCGCTGCCTGAAGGAGACCCTGAGGCTCCGCCCACCTATAATGACCATGATGAGGATGGCTCGCACACCTCAGACTGCTGCAGGATACACCATCCCCGTCGGCCACCAGGTCTGCGTCTCCCCGACCGTCAACCACCGCCTGCGCGACACCTGGAGGGAGAGGATG
GAGTTCCGCCCAGAGCGGTACCTCAAAGAC---------ACTGCCGACAAGTTCGCCTACATCCCGTTTGGCGCCGGTCGCCACCGCTGCATTGGGGAGAACTTCGCCTACGTCCAGATCAAAACCATCTGGTCCACGTTGCTGCGCATGTTCGAGTTTGAGCTGGTGGACGGGTATTTC
CCCACAATCAACTACACAACGATGATTCACACCCCGCATAACCCCGTCATCAGATACAAGAGGAGG------------AAGCAG
