# Supplementary material for: Global expression pattern of genes containing positively selected sites in European anchovy (Engraulis encrasicolus L.) may shed light on teleost reproduction
Source: PLoS One. 2023 Aug 11;18(8):e0289940. doi: 10.1371/journal.pone.0289940 (PMC10420382; doi:10.1371/journal.pone.0289940)
Supplement: S1 File — (ZIP) [file pone.0289940.s008.zip › alignments/anchovy.31295_ANCH.fas]

>ENSONIP00000008045_ONIL
---------------------------------------------GTCCGCCAACATTTTTCTGTTCTCCCTCAAGCTGCACGTGGCACCATGGCTGACGACCCTCAGAGAAATTTTCGCTCTGCATATTACGAGAAAGTGGGTTTCAGAGGAGTGGAGGAGAAAAAGTCCCTGGAGATA
CTACTCAAAGACAATCCTCTGGATTTAGAAAAGCTAAGTACCTTCAGTCAGCGGTTCCCCCTTCCTTCCATGTACAGGATTCATGTGTGGAAGGTACTGCTGGGCATCCTACCTCCACACAGTGACTCTCATGCTCTGGTTGGGGGCTACAGGAAAGAGCAGTATCAGGATATCCTGGAA
GCTCTGGAAGTGATGAGATACATCAACTCCTCCACACCCTCCACCCACGTTTACTTGCGCATGTTCCAACTGGAGAGCCAGACCCTCCCGCGATGCTCTGAGACTTCACCCCCGGATGAAGAGAATGAAGACTTCCTCTCCATCAGCCGAGCCATGGAAGAGATTGTAGATGATCCTGTT
GACTGCTACTGGCTCGTCAAGTGTTTTGTCAATCAGTACCATACAAAGTTTGGAGACTCAGTACCTCACCTTCCAAAGAGCCTGGAGCATTATCTGAGTCAGGAGGAACCTCGACTGCTAAACCATCTGAAGAACAGCGGAGCCCTGCATCAGCTGCCCTACAACCTCTGGTTCAGACGC
TGCTTTGCTGGCTGCTTGCCTGAATCCAGCCTGCAAAGGGTGTGGGACAAGGTGATCAGTGGCTCTTGTAAGATCCTGGTATTTGTGGCCCTGGAGATCCTGCTGAGTTACAAAATTATGTTGATGGGCATCAACCGTCCAGAGGGCGTGGTCAGATTCTTGTGCAATATACCGCAGGAG
AACACAGATGCCATTGTCACTAAAGCCATTGATTTGTGGCATAAGTACTCTGGCACCCTGATCCATGCTATA
>ENSTNIP00000015284_TNIG
------------------------------------------------------------------------------------------ATGACTGAGGACCCTCAGAGAAATTTCCGCTCCGCGTATTATGAGAAAGTGGGTTTCAGAGGCGTGGAGGAGAAGAAGTCCCTGGAAATC
CTGCTCAAGGACAATCCTCTGGACCTGGAAAAGCTGAGTACCTTCAGTCAGAGGTTCCCCCTCCCCTCCATGTACAGGATCCATGTGTGGAAGGTGTTACTGGGCATCCTGCCCCCTCACAGCGACTCCCACGCTCTGGTGGCGGGCTACAGGAGGGGGCAGTACCAGGACATTGTGGAG
GCTCTGGAGGTGATGAGATACATCAGCTCCTCTACGCCGTCCACACACGTTTACCTGCGCATGTTTCAGCTGGAGAGCCAGGTGCTGCCTCGCTGCTCGGAGACGTCGCCCCCGGGTGACGAGGACGAAGACTTCCTGTCCATCAGCCGAGCCATGAAGGAGATTGTGGAGGACGCAGTT
GACTGTTACTGGCTGATCAAGTCTTTTGTCAGCCAGTTCCAGACCAAGTTTGGAGACTCGCTCCCCCACCTGCCCAAGAGTCTGGAACATTACCTGAGCCAGGAGGAGCCTCGACTGCTGAGCCACCTGAGGGCCGTCGGAGCGCTGCCCCAGCTGCCCTACGCGCTCTGGTTCAGGCGC
TGCTTCGCCGGCTGCCTCCCAGAGTCCAGCCTGCAGAGAGTGTGGGACAAGGTGATCAGCGGCTCCTGCAAGATCCTGGTCTTCGTGGCCTTGGAGATCCTCCTCAGCTACAAGATGGTGCTGATGGGCGTGAGCCGGCCCGACGGCGTGGTCAGGTTCCTGTGCAACATGCCGCAGGAG
AACACGGACGCCATCGTGACCAAAGCCATCGACCTGTGGCACAAGTACTGCGGTACTCCCGTGCACGCCGTG
>anchovy.31295_ANCH
------------------------------------------------------------------------------------------ATGGCGGAGGACCCACAAAGAAACTTCCGCTCTGCCTATTACGAGAAAGTGGGCTTCAGAGGCGTGGAGGAGAAGAAGTCTTTGGAGATT
CTGTTGAAAGACAACCCACTGGATGTAGAGAAGCTCGTCACCTTCTGCCAGAGGTTCCCTCTGCCCTCCATGTACAGAATCCATGTGTGGAAAGTGCTATTAGGTATCCTCCCGCCCCATAGTGACTCGCACCCCCTGGTGTGCAGGTACAGAGTAGAGCAGTACGAGGATGTGCGAGGG
GCACTCATGACCATGCGCTTCGTCAACGAGAAGACCCACTTGACACTGCTACACCTGCGCATGTTTCAACTGGAGAACCAAGTACTGCCCCGCTGCAGCGACCTGAGCCCAGACGATGTG---GATGAGGATTTCCTGGCTATTGGGCATGCTATGGAAGAGTTGGTGGATGACCCAGTC
GACTGTTACTGGCTGGTGAAAAACTTTGTCAGCCAGTTTCACCACAAGTTTGGAGACTCCATACCCCACCTGCCCAAGAGTCTGGAGCACTTCCTGTCCCAGGAGGACAATGCTCTGCTGACTCAGCTGCGTACGTCTGGTTGCCTAGCAACGCTGCCGTACTCCCTCTGGTTCGAGCGT
TGCTTCGCTGGCTGCCTGCCGGACACCAGCCTCCAGAGAGTGTGGGACAAGGTGATCAGCGGCTCCTGTAAGATCCTGGTGTTCGTTGCCATGGAGATCCTGCTGACCTACAAGATCATGCTGATGGGCATG---AAGCCCGACGGAGTGGCCAACTTCCTGTACAATATGCCGCAGGAG
AATACGGATGCCATTGTGACCAAAGCCATAGACCTGTGGCACAAGTACTGTGGAACACCCATGCACTCAGTT
>ENSTRUP00000012963_TRUB
CTAACACCAATGTTAGCTTATCGGCAAAGTGATAGCGATCAGAAA---------------------------------------------ATGACCGAAGACCCTCAGAGAAACTTTCGCTCTGCGTATTATGAGAAAGTGGGATTCAGAGGCGTGGAGGAGAAGAAGTCACTGGAGATC
CTGCTGAAGGACAATCCTCTGGACCTGGAAAAGCTGAGTACCTTCAGTCAGAGGTTCCCCCTCCCGTCCATGTACAGGATCCATGTGTGGAAAGTGTTACTAGGCATCCTGCCTCCTCACAGCGACTCTCACGCTCTGGTTGGGGGCTACAGGAAGGCTCAGTACCAGGACATCAGGGAG
GCTCTGGAGGTGATGAGGTACATCAGCGCTTCCACACCATCCACGCACGTTTACCTGCGCATGTTTCAGCTGGAGAGCCAAGTGCTGCCTCGCTGCTCCGAGACGCCGGCCCCGGGTGAAGAGGATGAAGACTTCCTGTCCATCGCTGCAGCCATGGAGGAGATCACGGATGATTCCGTC
GACTGTTACTGGCTGATCAAATCGTTCGTCAGCCAGTTTCACGCCAAGTTTGGAGACTCGTTTCCCCACCTGCCGAAGAGTCTGGAACACTACCTGAGTCAGGAGGACCCTCGGCTGCTGAGCCACCTGAGGGCCATCGGCGCCCTGCCCCGGCTCCCCTACGCTCTCTGGTTCAGACGC
TGTTACGCCGGCTGCCTCCCAGAGTCCAGCCTGCAGAGAGTGTGGGACAAAGTGATCAGCGGCTCCTGTAAGGTTCTCGTGTTCGTGGCCTTGGAAATCCTCCTCAGCTACAAGATTGTGTTGATGGGCCTGAGCCGTCCTGAAGGTGTGCGCGCGTTTCTGTGCAATATACCGCAGGAG
AACACGGACGCCATGGTGACCAAAGCCATCGACCTGTGGCACAAGTACTGCGGTACCCCCATACACGCCGTG
>ENSDARP00000137450_DRER
------------------------------------------------------------------------------------------ATGGCTGATGATCCTCAGAGAAACTTCCGCTCGGCGTATTATGAGAAAGTGGGTTTCAGAGGAGTGGAGGAGAAGAAATCACTGGAGATC
CTGCTGAAGGACAACCCTCTGGATGTGGAGAAGCTGAGCACCTTCAGCCAGAGGTTTCCTCTGCCCTCCATGTACCGCATCCACGTGTGGAAAGTCTTGCTGGGGATTCTGCCTCCTCACAGTGACTCTCATGCTCTGGTGCGTCAGTATCGTGTGGATCAGTTTGAGGACGTGAGCTGC
GCTCTGACCGTCATGCGCTTCATCCACGCCTCCACACCGCAGACAGAGATCTACCTGCGCATGTTCCAGCTGGAGAACCACACGCTGCCCCGCAGGACCGAGCTGCGGCCGCCCGATGCGGAGGATGAAAACTTCCTGGCGATCGCTCGAGCGATGGAGGAGATCGTGGATGACCCGGTG
GACTGTTTCTGGCTCGTCAGATGCTTCATCAACCAGTTCAAGCACAAGTTTGGAGACTCCATCCCTCACCTGCCGAAGAGTCTGGAGCACTTCCTGTCTCAGGAGGATGTGTGTCTGCTGTCTCACCTGAAGGCGTCTGGAGCTCTGGCTTTACTACCGTACTCACTGTGGTTCAGACGC
TGCTTCGCCGGCTGCTTACCAGAGTCCAGCCTACAAAGGGTGTGGGATAAAGTCATCAGCGGCTCCTGTAAGATCCTGGTGTTTGTAGCTGTGGAGATTCTGCTCAGCCATAAGATCGTGATAATGGGAATGAACCAGCCGGACGCAATTTACCACTTCCTGTCTAACATGCCGCAGGAA
AACACGGACGCCATCGTCACCAAAGCCATCGATCTGTGGCACAAATACTGCGGGACGCCCATGCACTCTGTC
>ENSGACP00000006486_GACU
------------------------------------------------------------------------------------------ATGGCTGAAGATCCGCAGAGAAATTTTCGCTCTTCATATTATGAGAAGGTGGGCTTCAGAGGAGTGGAGGAGAAGAAATCCCTGGAAATA
CTGCTCAAGGAAAATCCTCTGGATTTAGAGAAGCTGAGCACCTTCAGCCAGAGGTTCCCCCTCCCCTCTATGTACAGGATCCATGTGTGGAAGGTGTTGTTGGGAATCCTACCTCCCCACAGTGACTCTCACGCTTTGGTGGGAGGCTACAGGAAAGAGCAGTACAATGACATCCTGGAA
GCTCTGCACGTGATGAGATACGTCAACTGTTCCACTCCTTTCACCGACGTCTGCCTGCGCATGTTCCAGCTGGAGAGCCAGGTGCTTCCACGGTGCTCTGAGACCACAGGCCCGGACGAAGAGAACGAGGACTTCCTCTCCATCGCTCGATCCATGGAGGAGATCGTAGATGATCCTATT
GACTGCTATTGGCTGATCAAGTGTTTTGTCCATCAGTTCCACGCAAAGTTTGGAGACTCAATACCTCACCTTCCGAAGAGCCTGGAGCATTATCTGAGTCAGGAGGAGCCTCGGCTGCTGCGGCATCTGAAGAACACCGACGCCTTGGCTCAGCTGCCGTACGGCCTGTGGTTCAGACGC
TGCTTCGCTGGTTGCCTGCCCGAGTCCAGCCTCTGCAGGGTGTGGGACAAGGTCATCAGTGGGTCCTGTAAAGTCCTGGTGTTTGTGGCCTTGGAGATTCTGCTGAGCTACAACAACGTGTTGCTGGGAATCAGCCGGCCTGAAGGCGTGGCCAAGCTCCTTTGCAACATACCACAGGAG
AACACGGATGCCATTGTGACTAAAGCTATCGACTCGTGGCATAAGTATTGTGGCACTCCGATGCATGCTGTA
>ENSXMAP00000006303_XMAC
------------------------------------------------------------------------------------------ATGGCTGATGACCCTCAGAGGAACTTTCGTTCTGCGTATTATGAAAAAGTGGGTTTCAGAGGAGTGGAGGAGAAAAAATCACTGGAAATA
CTTCTCAAGGACAATCCACTGGATCTAGAAAAACTGAGCACCTTCAGTCAGAGGTTCCCTCTCCCATCCATGTATAGAATTCATGTTTGGAAGGTGCTGCTGGGTATCCTCCCTCCACACAGTGACTCTCACTCTTTGGTTGGAGGCTACAGGAAGGAGCAGTACCAGGACATTGTGGAA
GCTTTGGAGGTGATGAGATACATCAACTCATCTACGCCTTCCACCCACATCTACCTACGGATGTTCCAGCTGGAAAGCCAGGTGCTCCCGCGATGCTCCGAGACCTTACCGCCGAATGATGAGAATGAAGACTTCCTGGCGATCAGCAGAGCCATGGAGGAGATTGTTGATGATTCTATT
GACTGCTATTGGCTGATCAAGTGTTTCATAAATCAATTTCACATTAAGTTTGGAGACTCGCTTCCTCACCTCCCAAAGAGTCTGGAGCATTATCTGAGTCAGGAGGAACCTCGGCTGCTGAACCACCTTAGGAGCATCGGGGCGCTCCCTCAGTTGCCGTACAGCCTGTGGTTCAAGCGC
TGCTTCGCTGGCTGCCTGCCTGAATCCAGCCTGCAGAGGGTTTGGGACAAAGTGATCAGTGGCTCCTGTAAGATCTTGGTTTTTGTCGCCCTGGAGATACTGCTCAGCTATAAGATCATTTTAACGGGCAACACCCGGCCAGAGGGCGTGGTTAAGTTCCTATGTAATATACCTCAGGAA
AACACAGATGCTATTGTCACTAAAGCCATCGATTTGTGGCAGAAATACTGCGGCAACCCGAACCACGCTGTG
