# Supplementary material for: Global expression pattern of genes containing positively selected sites in European anchovy (Engraulis encrasicolus L.) may shed light on teleost reproduction
Source: PLoS One. 2023 Aug 11;18(8):e0289940. doi: 10.1371/journal.pone.0289940 (PMC10420382; doi:10.1371/journal.pone.0289940)
Supplement: S1 File — (ZIP) [file pone.0289940.s008.zip › alignments/anchovy.31388_ANCH.fas]

>ENSONIP00000021747_ONIL
------------------ATGGCGTCACCCGGCGAGGCAGCGGTGGATGAGACACACGTGGGTAAA------------------AAG------AAGAAGCCGCCTGCTCGGTACTGGCAGGAGCTCCAGGAGGAGGAACGGAAGGATGAA------------------------AACAAA
GTTAAAAACGACGCAGAA---------------------------------CAGAGCAAAGAGGCTCAGCAGCAGGAGGAGGACGAGACACAGAAGGCAAAGAAGCGAAAACAAGACCAGAGTCCAAGTGATGGAGAGAAAGTCAAGCCAGGGAAATCTGACCCATTCCCAGGCCCTGCT
CCTATTCCAGAAGACAGATTGCAAAAATTCAAGAGGAAAGATAAACTTAAAAAGCCTCACCGTAAGCAGCACAAGCTGAGAGATATCATAGCTCGCTCAGAAGATGCTTCAGAAATGGCCCAGAAACAAGCAGCCCGGTTTGACCTTCTCCTCCCGGAGGAGGCAGGGTTTTTAGAAGGA
GATGAAGATGAGGACACATGTATGATCTCACAGGAGGATATTGCGGAGGCTGTGGACATAACATCTGGAGCAAAGTATTTTAATCTGAAACTGTCTCAGTTTGGACCGTATCGATTGGATTACAGCAAGACTGGACGTCACCTGCTGCTTGGTGGGAGGAGAGGCCATGTTGCTTGTATA
GATTGGACGTCCAAACAGCTGATGTGTGAGATAAATGTGATGGAGTCTGTCAATGATGTGAAGTGGCTTCATAGCGAGGCTATGTATGCAGTGGCTCAGAAGAAATGGCTTTATATCTACGACTCTAACGGAATAGAGCTTCACTGCATCCGAAAATTCAATGACGTCCTTCGTATGCAG
TTCCTCCCCTATCACTTTTTGCTCGCCACAGCGAGTGCTACCAGTTTCCTGCAGTATTTAGATGTGTCAGTGGGAAAGGAAGTGGCAGCTATCTGCACCAAGACTGGCCGACTTGACGTGATGTGTCAGAACCCTCATAATGCCATCATCCACCTAGGTCATGCCAACGGCACGGTCACC
CTCTGGTCACCAAACCAGAAAGAAGCCTTGGTGAAGATGCTCTGTCACCAAGGGGGCGTGCGCTCTGTCGCTGTGGATAAGACGGGCACATACATGGTGACATCTGGCATGGATAAGAAGCTGAAGGTGTATGACATTAGAGCCTTCAAGCCTCTAAAGTCATACTTCCTTCCTGCTGGA
GCTGCCTGTTTGTCACTGAGCCAGAGGGGACTGCTATCTGCAGCCACGGGGGATGTTGTTCAGGTGTACAAGGACGTATGTAGC---ATGCCAGTGACTAAACCGTACATGGCTCATAGACTTCGGGGAACAGTGTGGGGGCTGCACTTCTGTCCCTTTGAGGATGTCCTCGGAGTTGGG
CACGGAGATGGTTTCACCAGCATGCTCGTACCA------GGTGCTGGTGAGCCTAACTTTGATGGTCTGGATGCAAATCCATACCGAAGTGCGAAGCAGAGGCAGGAATGGGAGGTTAAAGCACTGATGGAGAAGATTCAGCCAGATCTTATCAGCCTTGATCCCACTGAGCTGGCACAA
GTTGACCAGGCCACCTGGGAGCAAAGGCATCAAGACAGGGTTGAAGTTCTGGGATTTGATCCACTCGCTAAAGAAAAGTTTGTCCCCAAGTATAAGAAAAAAGGTCGTAGTTCTGCAGGAGCCATTGAGAGGCGCAAGAAACAAGTGGCTCATGAGGAGCAGAGGGATGTAATCAGAAAA
AGCGTGGAGGACAAAGTGAAGATGGAAAAAGAAAGGAAGGAGCGAGAGCGG---------AAGAAGGCGGCGTTATCTACCCAGAAATCAGCTCTGGACAGATTCAAGAAA---------------------------------
>ENSTNIP00000021078_TNIG
------TTTGCA---AAGATGGCGTCCCCCAGCGACGCAACGTTGAAGTCTTCACACGTGGAAAAA------------------AAG------AAGAAGCCTCCAGTTCGTTACTGGCAGGAATCCCCGAAGGACGCGACAAATGAAAAT------------------------ACTGCA
GAAAAAGATGACCCCAAGAGTGACCCCATA---------------------CAGACGCTACCAAAAAAGCAAAAC---AAGAAAAGGGCAGAGAAAGCCAAAAAAAGAAAGCAAGACGAGGAACAACCCGATGAAAAGACGTTTTTATCAGGGAAAGTGGATCCATTTCCCGGGCCAGCT
CCTGTTCCAGAAGACAGAGTGAAAAAGTTCAGGAGGAAAGATAAAATTAAAAAGCCCAGCCGCAAACACTACAAGCTGAATCAAATAATGAACCGTTCAGAAGAGGCCTCAGAAATGGCTCAGACACAAGCTGCCCGGTTTGACCTCCTACTTCCAGAAGAGGCTGGATTTCTAGAAGGA
GATGAAGGTGAAGACACATGCATGATCTCTCAGGAAGATATTGCAGAGGCTGTGGATATAACATCTGGGGCAAAGCATTTTAATTTAAAGTTGTCTCAGTTTGGGCCTTATCGTTTGGACTATAGCAAAACTGGACGTCACCTTTTGCTCGGTGGGAAGCGGGGCCATGTGGCTTGCATT
GACTGGCAGTCCAAGCAGCTCATGTGCGAGATAAATGTGATGGAAACGGTTAACGATGTAAAGTGGCTTCATAGCGAGGCCATGTATGCAGTGGCTCAGAAGAAATGGCTGTACATCTACGACTCTAAAGGGATAGAGCTTCACTGCATCCGCAAATTCAACGATGTCCTTCGTATGCAG
TTCCTCCCCTACCACTTTTTGCTGGCAACAGCAAGCGCTACAAGTTTTCTACAGTATCTCGACGTCTCTGTGGGAAAGGAGGTGGCAGCGATCTGCACCAAGACTGGCCGGCTGGACGTGATGTGCCAAAACCCCCACAACGCCATCATCCACCTGGGCCACCATAATGGCACAGTGACG
CTGTGGTCGCCCAATCAGAAAGAAGCTCTTGTGAAGATGCTCTGCCATCAGGGAGCTGTGCGCTCTGTCGCTGTAGACAAGGCGGGCATCTACATGGTGACATCAGGCATGGATAAAAAGCTGAAGGTCTATGACATTAGAGCCTTCAAGCCACTCAAGTCCTACTTCATTCCCGCTGGA
GCTTCCTGCTTGTCATTGAGTCAGAGGGGGCTGTTGTCTGCAGCAACGGGCGATGTCGTTCAGGTGTACAAAGATGTGTGGAAT---ACTCCAGTAACTAAACCGTACATGGCCCACAGAGTTCGAGGAACCGTTTGGGGGCTTCAGTTCTGTCAGTTTGAAGACGTCCTTGGGGTGGGG
CATGGCGATGGATTCACCAGCATGCTCGTGCCA------GGTGCGGGTGAGCCAAACTTCGATGCTCTGGATGCAAATCCATATCGCAGTGTGAAGCAGAGGCAGGAGTGGGAGGTTAAAGCCCTGCTGGAGAAGATCCAGCCTGAGTTTATCAGCCTCAATCCCATTGAGCTGGGACAG
GTGGACCGCGCCACCTTTCAGCAACGCCACCAAGACAGAGTCCAAGCATTGGGCTATGACCCGCTCGAGAAAGAGAAGTTTATTCCCAAGTATAAGAAGAAGGGTCGGAGTTCTGCCGGTGGCGTGGAAAGGCGCAAGAAAAAAGTGGCGCATGAGGACCAGAGA---------------
---------GACAAAATGAAACTTGAAATGGAAAGAAAGCAGAAGGAGAAG---------AAGGCGGCAGTGCTTTCTAGCCAGAAAACTGCTCTGGACAGATTCAAAAAG---------------------------------
>anchovy.31388_ANCH
------------------ATGGCGGCCACCGTGGAAGCACCGTCGGCGAAACCACACGTGGGTAAA------------------AAG------AAAAAGCCCCCAAAGCGCTACTGGGACAGTTCAACAGAAGATAATGGGCAGGAGAAAAAGAAGAGTTGTCAAGATGAAGGAGGCGCA
AAAAAGGAGGAAAACGAG---------------------------------GAGATACGGGACAGTCAAAGTGCTGCTGATCGGGAA------------------------------------------GGAAATATAAAATATATCTCCGGGAAACAAGATCCATTTCCAGGGGCAGCT
CCTATTCCTGAAGAGAGGTTGAAGAAGTTCAAGAGACTAGACAAGAGTAAATCGACATCAGGGCTTCGTATGAAATTAAAAGAAGCCATAAACCGCTCTGAAGCTGAATCGGAGCTTGCTCAGAAACAGGCAGCAAGACTTGACCTCTTGCTTCCAGAGGACACAGGCTTTCTTGAGGGA
GACGAGGGGGAGGATACCTGTACGATATCACAGGATGATATTGCAGATGCTGTGGACATCACATCTGGAGCTAAGTATTTCAACCTGCACCTGTCACAGTTCGGCCCATACAGACTTGACTACAGCAAAGTTGGGAGGCATCTTCTACTGGGAGGGAAACGAGGACACGTGACCTGCATA
CAATGGCAAACCAAAAACCTGATGGCAGAAATAAATGTCATGGAAACTGTCAATGACGTTAAATGGCTACACAACGAGGACATGTTTGCGGCTGCTCAGAAGAAGTGGCTGCACATCTACGACTCCAAGGGTGTGGAGCTGCACTGCGTTCGCAAGTTCAACGACGTCCTCCGCATGGAG
TTCCTCCCCTACCATTTCCTACTGGCTACTGCTAGTGCCACGGGGTTCCTGCAGTACCTGGACGTGTCGGTGGGAAAGGAAGTGGCCGCCATCAATGCCAAGATGGGTCGCCTGGGCGTCATGGCCCACAATCCCCACAACGCCATCATCCACCTGGGTCACCACAACGGCACCGTCAGC
CTCTGGTCGCCCAATCAGAAGGAGCCGCTGGTCAAGATGCTGTGTCACCAGGGGGCGGTGCGCTCACTTGCTGTGGACAAGACCGGCACGTACATGGTGACGTCGGGCTTGGACAAGAAGCTGAAGGTGTATGACATCAGAGCGTACCAGCCCCTGCAGTCCTACTTTCTGCCAGCAGGG
GCCTCCTGTCTCACCCTCAGCCAGAAAGGCCTGCTGGCTGCTGCAACAGGAGACATTGTGCAGGTGTACAGGGATGTGTGGGGG---ACTCCTGTGACGAAGCCTTACATGGCCCATCGTGTGACAGGAGGAGTGTCAGGTCTGAGCTACTGTCCCCATGAGGACGTGCTGGGTGTTGGA
CACGGCGGTGGATTCACCAGTATGCTTGTGCCA------GGTGCGGGTGAGCCCAACTTTGATGCCCTGGACGTGAACCCCATGGCCGGCCACAAGCAGAAGCGGGAGTGGGAGGTCAAGGCCCTGCTGGAGAAGGTCCAGCCTGACCTGATCTGCCTGGACCCCTCGCAGCTGGGCAAG
GTGGACCGCGCCTCCTGGCAACAGAGGCACGAGGAGCGCGTCAAGGCCCTGGGCTATGACCCGCTGGCCCATGAGAAGTTCACTCCTCGCATGAAGAAGAAGGGACGCAGCTCCAGTGGCGCTGTGGAGAAGAGGAAGAAGAGGGTCGCTCACGAAGACCAGAGGGATGAGATTCGGAAG
ACGGTGGCGGAGAATCTGCAGAAGCAGAAGCAGAAGGAC------AAGAAAATGGCCGCCCAGAGTGCTACA------GGTCAAAGGTCAGCGCTGGACAGGTTCAAAAAG---------------------------------
>ENSTRUP00000029652_TRUB
AAAACATTTGCGTCAAAAATGGCGTCCGCCGGCGACGCAACACCGAAGTCTCCACACGTGGAAAAA------------------AAG---------AAGCCTCCAGTTCGATACTGGCAAGAGGCAGCGAAGGACGCGACAAATGAAAAT------------------------AATGCA
GAAAAGGACCAAAATGAGTCCAAACAGATGCCCTCAAAAAAACTGGCCAGGCAGACCAAGAAAAAGACACAGAGTGCCAAGAAAAAGACACAGAGTGCCAAGAAAAGAAAACAAGAAATGGAACAACCTGATGAAAAGACGTTTATATCAGGGAAAGTGGATCCCTTTCCCGGACCTGCT
CCTATTCCCCAAGACAGAATGCAGAAATTCAGGAGGAAAGATAAAATTGAAAAGCCTGGCCGCAAACGTCCCAAGCTGAATAAAATGCTCACCCACTCAGAAGAAGCCTCAGAAATGGCCCAGACACAAGCTGCTCGGTTTGACCTCCTACTTCCAGAGGAGGCCGGATTCTTAGAAGGA
GATGAGGGTGAGGACACGTGTCTGATTTCTCAGGAAGATATTGCAGATGCTGTGGATATAACATCTGGAGCAAAGTATTTTAATCTGAAATTGTCTCAGTTCGGACCTTATCGAGTGGACTACAGCAAAACTGGACGTCACCTTGTGCTTGGAGGGAAGCGAGGCCATGTGGCTTGTATT
GACTGGCATTCCAAAGACCTCATGTGCGAGATAAACGTGATGGAAACAGTTAACGATGTAAAGTGGCTCCACAGCGAGGCCATGTATGCCGTAGCTCAGAAGAAATGGTTGTACATATATGACTCTAAAGGGATAGAGCTTCACTGCATCCGCAAATTCAATGACGTCCTTCGTATGCAG
TTTCTCCCCTACCACTTTTTGTTGGCAACTGCAAGCGCTACAAGTTTTCTACAATATCTCGACGTCTCTGTGGGAAAGGAGGTGGCGGCAATCTGCACCAAGACAGGCCGGCTGGATGTAATGTGCCAAAACCCCCACAACGCCATCATCCACTTGGGCCATCATAATGGCACGGTGACG
CTCTGGTCGCCAAATCAGAAAGAAGCCCTCGTGAAGATGCTTTGCCATCAAGGAGCTGTGCGCTCTGTCGCTGTAGACAAGGCGGGCACCTATATGGTGACATCAGGCATGGATAAAAAGCTCAAGGTCTATGACATTAGGACCTTCAAGCCACTCAACTCCTACTTTATCCCCGCTGGA
GCTTCTTGTTTGTCATTGAGCCAGAGAGGGCTGTTGTCTGCAGCAACAGGCGATGTTGTTCAGGTGTACAAGGATGTGTGGAAC---AGTCCGGTGACTAAACCCTACATGGCCCACAGAGTTCGAGGAACGGTTTGGGGACTGCAGTTCTGTCCGTTTGAAGATGTCCTTGGGGTGGGG
CATGGCGACGGGTTCACCAGCATGCTGGTACCAGCGACAGGTGCGGGTGAGCCAAACTTTGATGGCCTGGATGCAAATCCATATCGCAGTGTGAAGCAGAGGCAGGAGTGGGAGGTTAAAGCCCTGCTGGAGAAGATCCAGCCTGAACTCATCAGCCTCAACCCCATTGAGCTGGGACAG
GTGGACCGCGCCACCTTTCAGCAACGGCACCAAGACAGGGTCCAGGCGCTGGGTTATGACCCACTTGAAAAAGAGAAGTTTATTCCCAAGTATAAAAAGAAAGGTCGCAGTTCTGCTGGTGGTGTGGAAAGGCGCAAGAAAAAAGTGGCACATGAGGACCAGAGGGATGTCATCAGAAGG
ACTGTAGAGGACAAAATGAAAGCTGAAAAAGAAAGAAAGCAGAAGGAGATG---------AAGACAGCATTGCTTTCCAGCCAGAAAGCTGCTCTGGACAGATTCAGTAGAAAGGCCAGGCACAATAAACTTCAGCACACACCT
>ENSDARP00000122824_DRER
------------------ATGGCGGCGCAG---GAGGTGTTGACGGCT---TCACACGTGGAGAAA------------------AAGGCAAAGAAAAAGCCTGCAAAGCGCTATTGGGAA---GAAACAGAAAACACAGAGCAAAACAAA------------------------GCAACC
GAAGAGGAGAGTAAAGAT---------------------------------GAGCAGAAGCAGAAACCCCACACAGAGAAGAGGAAG------------------------------------------AAAGAAGAACGTTTACTGTCAGGGAAAGAAGACCCTTTTCCTGGAGAGAAG
CCGATCCCACAGAAGCAGCTGCGCACGTTTCAGAGAGGACAGAAACACAAAGTGCCTGCACGAGCCGGTCCGAAGCTGAAACATGCCATCACGTCCTCTGAGTCTCTGTCTGAACTGGCTCAGAAACAGGCTGCACGATACGGTCTCCTGCTCCCAGAGGATGCTGGGTTTCTGGAAGGA
GACGATGGTGAAGACACGTGCACCATCGCTCAGGACGATATTGCAGATGCTGTGGACATCACATCTGGAGCGAAGTACTTCAACCTGCATCTCTCCCAGTTTGGGCCGTATAGACTTGACTACAGCAGAACTGGACGGCACCTGTTGCTGGGCGGGAGGAGAGGTCATGTGGCCTGCTTC
GACTGGCAGACCAAACACCTGATGTGTGAGATGAACGTCATGGAAACAGTTAATGACATCAAGTGGCTTCACACAGAGGCCATGTTTGCTGTGGCACAGAAGAAGTGGCTCTACATTTATGACTCGAAAGGTGTGGAGCTCCACTGCATAAAGAAGTTCAACGACGTCTTGCGGATGCAG
TTCCTGCCGTACCACTTCCTGCTCGCCACAGCGAGTGCCACAGGCTTTCTGCAATACCTGGATGTGTCGATCGGTAAAGAGATCGCGGCCATCTGCACAAAATCTGGCCGTCTGAACGTGATGACGCAGAATCCCTATAACGCCATCATCCACCTGGGACACACCAACGGCACCGTCAGC
CTGTGGTCGCCCAATCAGAAAGAGCCTCTGGTGAAGATGCTGTGCCATCGAGGGGCGGTTCACTCTGTAGCGGTGGACAAAACCGGCACGTATATGGTGACGTCGGGTCTGGATAGGAAGTTGAAAGTGTATGACATCAGAGCTTTCAAACCCTTCCACTCCAGTTTCCTGCCAGCGGGA
GCCTCGTGTCTGTCTCTAAGTCAGAGAGGACTGCTGAGCGCCGCTACTGGAGATGTTGTACAGGTGTATCAGAACGTTTGGGGAAGCACTCCTGTGTCCAAACCCTACATGGCGCACCGTCTGCGAGGACAGGTCTGCGGAGTGGCGTACTGCCCCTTCGAGGACGTTCTTGGAATTGGA
CACGGCCAGGGCTTCACTAGTATGATCGTACCA------GGTGCAGGAGAACCGAATTTCGACGCTCTCGATACGAACCCGTACCGCAGCGCTAAACAGAGGCAGGAGTGGGAGGTCAAGGCTCTGCTGGAGAAAGTGCAGCCCGAGCTGATCGGTCTGGATCCCGGACTGCTGAGTAAA
GTGGACCAGGCCAGCTTTGAGCAGAGACACAAGGAACGGGTTGAAGTAATGGGATTTGATCCTTTGGCGAAACAGAAATTCAAGCCGCGGATGAGGAAGAAGGGAAGAAGCTCTGCAGGCGCTGTAGAGAAGAGAAAGAGGAAAGTCGCCCATGAAGATCAGAGGGATGAAATCCGACAG
ACTGTTGAAGAGAAGATGAAACGACAGAAAGAGCAGAAA------GAGAGGAGCGACGAGAGGAAAGAGCTG------GAGAAGAAATCAGCGCTGGATCGCTTTAAGAAG---------------------------------
>ENSGACP00000003836_GACU
---------------------------------------------------TTTTTTGTGAGCAGGCAACCGAAAGGTCTTCAAAAG------GTTAAACCCAGCGTG------------------------------------------------------------------------
---------------------------------------------------------------------------------------------------------------------------------------------TTCTGCTCTCAGAAGTCCGACCCTTTCCCGGGCCCTGCT
CCTATTCCAGAAGACCGGTTGCAGAAGTTCAAGAGGAAAGATAAAACTAAGACGTCTCGCAGCCAGCATTACAAGCTGAAGGACATCATCACGCGCTCCGAGGAAACCTCGGAAATGGCCCAGAAACAAGCCGCTCGCCTTGACCTCGTGCTCCCGGAGGATGCTGGGTTCCTAGAAGGC
GACGAAGACGAGGACACCTGTACCATATCTCAGGAGGACATCGCGGACTCCGTTGATATAACATCAGCCACGAAGCATTTCAGCCTGAAACTGTCTCAGTTCGGACCGTACCGAGTGGATTACAGCAACACGGGACGTCAGCTGCTGCTCGGTGGGAGGAGAGGCCACGTTGCTTGCATC
GACTGGCAGACCAAACACCTCATGTGTGAGATAAACGTGATGGAGTCCGTCAACGACGTGAAGTGGCTCCACAGTGAGGCCATGTATGCGGTGGCTCAGAAGAAGTGCCTCTATATCTACGACTCCAAAGGAATCGAGCTTCACTGCATCCGCAAATTCAACGACGTCCTCCGGATGCAG
TTTCTGCCTTTCCACTTCCTGCTCGTCACCGCGAGCGCCACCAGCTTCCTGCAGTACCTGGATGTGTCCGTGGGGAAGGAGGTGTCGGCCACCTGCACCAAGACGGGCCGGCTCGACGTGATGTGCCAGAACCCTCACAACGCCATCGTCCACCTCGGCCACTCCAACGGCACGGTCACC
CTCTGGTCGCCCAATCAGAAAGAAGCCCTGGCCAAGATGCTCTGTCACCAGGGCGCCGTGCGCTCCGTCGCCGTGGACAAGACGGGCATGTACATGGTGACCTCCGGTATGGATAAAAAGATGAAGGTATACGACATTAGATCCTTCAAGCCCCTCAAGTCCTACTTCCTCCCCGCTGGA
GCTTCCTGCCTGTCGCTGAGCCAGAGGGGACTTCTGTCCGCGGCCACGGGGGACATTGTGCAGGTGTACAGAGACGTGTGGAGC---ACCCCAGTGACTAAACCCTACATGGCTCACAGGGTTCAAAAAGCTGTGTGGGGGATGCACTTCTGTCCCTTTGAGGACGTCCTCGGTGTGGGA
CACGGAGACGGCTTCACCAGCCTGCTCGTACCA------GGGGCGGGAGAGCCCAACTTCGACGGCCTGGGGGCCAATCCGTACCGCAGCGCCAAGCAGAGGCAGGAGTGGGAGGTCAAGGCGCTGCTGGAGAAGATCCAGCCAGATCTCATCACCCTCGACCCCACGGAGCTGGGGAGG
GTGGACCACGCCACCTTTGAGATGAAGCACCAAGACCGGGTCCAAGCCCTGGGCTTTGACCCGTTAGCCAAACAGAAATTTGTTCCCAGGTACAAGAAAAAAGGTCGAAGTTCGGCCGGGAATCATGAAAAGCGCAAGAGGAAAGTCGCCCATGAGGATCTGAGGGAGGACATCCAGAAA
ACCGCCGAGGCCAACGTGACGACTGAAAGAGAGAGAAAG------GAGAAG---------AAGGAGGTGCTTCTGTCGGGCAAGAGATCTGCTCTGGACAGATTCAAAAAA---------------------------------
>ENSXMAP00000009661_XMAC
------------------------------------------------------------------------------------------------------------------------------------------------------------------------------------
------------------------------------------------------------------------------------------------------------------------------------------------------------------------------------
------------------------------------------------------------------------------------------------------------------------------------------------------------------------------------
------------------------------------------------------------------------------------------------------------------------------------------------------------------------------------
------------------------------------------------------------------------------------------------------------------------------------------------------------------------------------
---------------------------------AGTGCAACGGGCTTCCTCCAGTACTTGGATGTGTCCGTTGGAAAGGAGGTGGCAGCCATCTGTACCAAGACCGGCCGGCTTGATGTGATGTGCCAGAACCCTCACAACGCTGTCATCCACCTCGGCCACTCCAACGGCACAGTTACG
CTTTGGTCACCCAATCAGAAAGAAGCCCTGGTCAAAATGCTCTGTCACCAGGGTGGCGTCCGTTCAGTTACTGTGGACAAAACTGGCACATACATGATTACATCGGGAATGGATAAAAAAATGAAAGTCTTTGACATCAGAGCTTTCAAGCCCCTCAGGTCTTACTTCCTTCCTACTGGA
GCTTCATGTTTGTCTCTGAGCCAGAGAGGACTGCTGTCTGCAGCCACAGGGGACATTGTTCAGGTTTACAGGGATGTGTGGAGC---ACACCAGTCACTAAACCCTACATGGCTCACCGGGTGCGAGGATCAGTTTGGGGACTTGGCTTTTGTCCCTTTGAGGATGTCCTTGGAGTTGGA
CATGGCGAGGGTTTCACCAGCATGCTCGTACCA------GGGGCTGGGGAGCCTAACTTTGATGGCCTGGATGCAAATCCATACCGCAGTGCAAAGCAGAGGCAGGAGTGGGAGGTCAAGGCTCTGCTGGAGAAGATTCAGCCTGAACTCATTACGCTGGACCCCTCAGAGCTGGGTCAT
GTTGATCGTGCTACCTTTGAGCAGAGGCATCAAGACAGAGTCGAAGCTCTGGGCTTTGATCCTCTTGGCAAAGAGAAATTTGTTCCGAAACATAAGAAAAAAGGTCGCAGTTCTGCTGCTGGTATTGAAAGGCGGAAGAGGCAAGTTGGCCATGAGGACCAGAGG------GTAAGCAGT
TCCTTAAAGGACAGAATGAAACTGGAGGAAGATCGAAACAGGATGAAGGAG---------AAGAAAGCAGCACTGTCTGGAAAAAGATCTGCTCTGGACAGATTCAAAAAA---------------------------------
