# Supplementary material for: Global expression pattern of genes containing positively selected sites in European anchovy (Engraulis encrasicolus L.) may shed light on teleost reproduction
Source: PLoS One. 2023 Aug 11;18(8):e0289940. doi: 10.1371/journal.pone.0289940 (PMC10420382; doi:10.1371/journal.pone.0289940)
Supplement: S1 File — (ZIP) [file pone.0289940.s008.zip › alignments/anchovy.31405_ANCH.fas]

>ENSONIP00000025161_ONIL
ATGTCCGAGTTAAGCGATGAGGCCAGT---GAGTCAGAACAGCTGGGTGCCAGCCTCTCCCTGTGGCTGGGT---------GACTCCCTGGTGCGAGCTGAGGAGCTGGATGTCCCTCTGGACCTTCACACCGCCTGCTCCATCGGCCAGTACGACGTGGTGGCTGAGTGCATTAAAAAG
CGTGAGGTGGACCTGGATGGTAAGAACATTGGAGGATGGACCCCACTTATGTATGCGTCCTACATTGGTCATGACAACATTGCAAATCTGCTGCTGGAGGCCCGTGTGAATGTAAATTCCACCACCGCCAAAGGACTCACACCCCTCATGCTGGCCGCAAGCTGTGGGAACGAAAGTATC
GCATACTTTCTGCTTCAGCAA------GGGGCTGATTTGGAGTTGAAGGACTCTCGAGGCTGGACCGCTCTGTTCCACTGCACAAGCACAGGCCACCAACAGATGGTCAAGTTCCTGCTGGATAACAATGCTGACGCCAATGTC---------AAGGAGCCAGGTTCTGGCTTCACGCCG
CTGATGGAGGCTGCTGCTTCTGGGCATGAAATCATTGTTCAGTACTTACTTGATCAT------AAAGTTAAAGTGGACGAACGCAACACCAAAGGTGAGACGGCGCGTGCTCTGGCTATGATGTACGGCTATACCAAAATTGTCAGCCTCATTGACTCACGTTCTCCAAGAATTAAA---
---------------CCAGGA------------------------CACTTTGAAGATCTGAGCTCCTCCGAGGACTCGGACAGC---GCACCACCGAGGATACGGCCCAGCCGAAACCGAGCTAAAGGC---ATCAGCATCCACGATGGGCCTCAGGCCATCGCCAAGTTCCGAGTAGGA
------GGCACCAGCAAACTAGAT------------CCTCCTGCCGCC---CTGCCAGGGTAC---ATGTTTCGTGGCATTGGGGAACAGAGCGAGGGTCTCTGCTACCGTGATGTGACTTCACCTATCAATGAACTGGATGGCCAGAGCAACAGCAGCAGA---------GATGAC---
AGTCCATTCTTTGACCATGACATGCCCACCATGAGGAGC---AGCAGCAGCAGCAGTGAAGGCCTGCCTCATGTGGTCGGCCTTAACTGGGAGGGCTCTGTGGAGAGTAACGAGGACTCTGACCAGTGTAAAAAGAGCAGCCTTCGCAGAGTAAATAAG---GGTCATCACTCAAAAGGC
AAGACTCGCTACGGGAACAGCGATGGAGCTCAC------------TCCAGTGGGACAGCAAAC---------------TGTGGCGCT------------GGTCTTCCACCTTCCTACACTGGCCCAAAGGATCTGGCAGAGTTCTTGGAGCAAATCGGCTTTTCGAAGTATCTTCCATTA
CTTGAAGAGCAAGACATTGACCTGCGGATCTTTCTCACCCTGACAGAAAATGATCTCAAAGAAATAGGGATTACTCTGTTTGGACCCAAGCGCAAAATGACTTCAGCCATTGCGAGGTGGCACAGCAATGCTCGACCACCCAGCGATGCTCTAGAACAGGCTTACGCCGACCAGCTCGAG
GCTGAGATGCAAGAGATGGCCATTCAGTTACACAAGCGCTGTGAGGAGGTTGAGAGCCTGCAGAGCCAGGTGTCTCAGGAGAAGGAGCTGCGCACAGTAATGGAGGGATGTCTAATGGAGGACAAAATGGCATGGAAGAAGGTCCACGCTGAGCTGGTGGAGAACCACCGGCTGGCTCAA
AACATGAGTGCCATGCTGGGGAAGGAAAGGGCGTGCCGCGCTGAACTGTTCTCCTGTTTGACCACAGACGGGATCAGCAGCTCTGCCACTGCTGGGGAAGGAACAGGTGTTAAA---------------------------------GAGCTGATGAAGAAGATGGATTTGTATGAAGAA
GAACTGGCTGGAAGTCTGCAAACCCTGCTTCAGAATCTGAGGCGACTGAGTGCCCCAGAAAAAGTCTCAGATAGCTGGGAACGACCC
>ENSTNIP00000015802_TNIG
ATGTCTGAGCTGAGCGACGAGGCCAGC---GAGTCCGAGCAGCTGGCCTCCAGCCTGTCCCTGTGGCTGGGG---------GACTCCCTGGTCCGAGCCGAGGACCTGGACGTTCCCCTGGACCTGTACACCGCCTGTTCCATCGGCCAGTACGACGTGGTCGCCGAGTGCATTCAGAAA
CCTGAGGTGGATCTGGACGGCAAAAACAAGGGTGGATGGACCCCTCTTATGTATGCATCCTATATTGGCCATGACAACATTGCAAATCTCTTGCTGGAGGCTGGTGTGAATGTAAATGCTAGCACTGCCAAGGGAGTAACTCCTTTGATGTTGGCAGCGAGCTGTGGGAATGAGAGTATT
GCGTACTTTCTGCTGCAGCAACAGCATGGTGCTGATTTGGAGCTGAAAGACTGGCGAGGATGGACCGCTCTGTTCCACTGCACGAGCACGGGCCACCAGCAGATGGTCAAGTTCCTTCTGGATAACAATGCCGACGCCGATGTC---------AAGGAGCCGGGGTCGGGCTTCACTCCT
CTGATGGAGGCGGCTGCTTCTGGACATGAAATCATTGTGCAGCACCTCCTCGACCAC------AAGGTTAAAATGAACGAGCGCAACAGTAAAGGAGAGAACGCCCGGGCCCTGGCCATGATGTACGGCTACACCAAGATTGTCAGCCTCATTGATTCACGCTCCCCGAGGATCAAA---
---------------GGTTCATATTTGTCAGGA------------CATTTTGAAGACCTGAGCTCCTCTGAGGACTCTGACGGC---GCTCCGCAGAGGTCCAGGCCGAGTCGAAACCGAGCTAAAGGG---GTTAGCATCCACGATGGCCCGCAGGCCATCGCCAAGTTCCGAGTAGGA
------GGCAGCAGCAAACAGTCGGTTACCCTCGCAGAGCTCAATGCG---CCACCAGGATACGCGGCGTACCCTGACACTGGCGAACAGAGCGACCGTATCTGCTTCCGCGACGTGACCTCGCCCATCAACGAGCTGGACGTCCAGAGCAGCAGCAGCAGA---------GACACC---
------------------GACCTGCCCACCATGAGGAGC---AGCAGCAGCAGCAGCGACGGTCGGCCTCACCTGGCCGCGCTCAGCCGGGAAGGCTCCGTGGAGAGCAACGAGGATTCGGACCAGTGCAGGAGAAGCGGCTCTCGCAGGACCAGTAAA---GGTCACCACTCAAAGTGC
AAAGGTCGTCCG---------GAGGCGGGTCCC------------CCCGGGGGCGGGGCTGAG---------------TGTGGTGCCAGGTTCCACGCCGGTCTTCCATCGTCCTACACAGGCCCAAAGGATCTGGCAGAGTTCCTGGAACAAATCGGCTTTTCCAAGTACCTTCCCCTG
CTCCAGGAGCAGGACGTTGACCTGCGGATATTTCTCACCCTGACGGAAAACGACCTGAAAGAAATAGGGATCACATTGTTTGGCCCCAAGCGTAAGATGACCTCGGCCATCGCGAGATGGCACAGCAGCGCTCGGCCCCCCGGCGACGCGCTGGAGCAGGCCTACGCTGACCAGCTGGAG
GCCAAGATGCAGGAGATGGCCATCCAGCTGCACAAGCGCTGCGAAGAGGTGGAGAGCCTGCAGAGTCAGCTGGCTCAGGAGAGGGAGCTGCGCGCCGTGATGGAAGGCTGCCTGATGGAAGAAAAGATGGCGTGGAGGAGGGTGACGGGCGAGCTGGTGGAGAACCACCGGCTGGCTCAG
GACATGAGGGCCGCGCTGGCCCAGCTCGGGGCCTGCCGCTCCGAGCTCCTCTGCCGCCTGTCCGCCCCGGAGAGGAGCATCACCGCTGTGCAGGGAGGTCCCACAGGGAGTAAAGTCAAACAGGGGCTGTCGGGCTTCAGCACCGACGAGCTAAAACAGAAGTTGGACTCCAGTGAGGAA
GAGCTAGTGGGGAAGCTGCAAACTGTGCTTCAGAGTCTGAGACGCCTCAGCGCCCTGGAAAAGGTCTCCGATAACTGGGACAGGCCC
>anchovy.31405_ANCH
------------------------------------------------------------------------------------------------------------------------------------------------------------------------------------
------------------------------------------------------------------------------------------------------------------------------------------------------------------------------------
---------------------------------------------------------------------------------------------------------------------------------------------------------AAGGAGCCAGGGTCAAGGTTCACGCCC
CTGATGGAGGCGGCTGCTGCGGGCGATGAGATCATCGTTCAGTACCTGCTGGACCGG------GGAGTCAGAGTGGATGAGAGGAACTCTAAGGGAGAGACAGCCAGAGTGCTGGCGATGCTGTTCGGCCACACCAAGATAGCAAGCCTCATTGACAAACACTTACTCAGAGTAAAA---
---------------GGAGGT------------------------GGGCAGGAGGAGTTCAGCTCTTCAGAGGAG---GACAGCTGTGTTTCTCCTCGGGCACGCTCTGGGCGCCCCAGGCCCCGCGGAGGACCCAGCATCCACGACGGGCCGCAGCACATCGCCCTGTTCCGTGTCGGG
AGCACGGGGACCGCTCGAAACAAC------------GAGCCTGCCGCAGCCCCGCCTGGCTACATGACATTCCGAGAGGGAAGTGAGACCAGTGATGACATCTGCAACCGGGATGTCACCTCCCCCATCAATGAGCTGGACGGACAGAGCAACAGCAGCAGA---------GACGAG---
------TTCTTCGATAACGACATGCCCACCATGCGCAGCAACAGCAGCAGCAGCAGCGAGTGCCTGCCCCGCCTCCTGGGCCTCAGCAGAGAGGCCTCGCTGGAGAGCAACGAGGACTCTGATCAGGCTAAGAGGAGTTGTCCTCGGAGACCAAACAAACCGCACCATCACTCCAAGGGC
AAGAGTCGTCATGGCAACAGCGAGGCAGCACAC------------CCTAGCGACTCAGGAAACCGCCCACCCGCCTAC---------------------------CCACCATCATACACAGGCCCTAAGGACCTGGCTGAGTTTCTGGAGCAGATTGGCTTTAGTAAGTACAAGGCCCTT
CTGGAGGAGCAGGACATCGACCTCAGGATCTTCCTCACACTCACAGAGAACGACCTCAAGGAAGTGGGTGTCACGCTCTTCGGGCCAAAGCGGAAGATGACGTCGGCGATTGCCCGTTGGCATAGTAACGCGCGGCCGCCCAGCGATGCTCTGGAGCAGTCCTACGCTGACCAGCTGGAG
GCCGAGATGCAGGAGATGGCTATACAACTACACAAGCGTTGTATGGAGGCGGAGGCTCTGCAGGGCCAGGTAGCGCAGGAGAAGGAGCTGCGGGGCGTGATGGAGGGATGCCTGATGGAGGAGAAGATGGCCTGGAGGGGAGTGCACACTCACCTGCAGGACGACCGCCGGCGCACCGCC
GACATCGCAGACACACTGAACACACTCCGTGCCTGCCACACGCAGCTACGGGCACAGCTCAGCACGGTAGACAGGACAGGTGTG------------------------------------------TACAGTTGCAGT---------GAAGTGTTATCGAAGATGGAGACATGCCAAGAG
GAACTTGCTCACAAGCTTCAGGCGTTGTCGCAGAGTCTTGAGCGTCTCTGTGCA------GAAAGACCAGGAAACTTGGAGGAGTCT
>ENSTRUP00000039726_TRUB
ATGTCCGAACTAAGTGATGAGGCCAGT---GAATCCGAACAGCTGGGTTCCAGCCTTTCCCTGTGGCTGGGT---------GAGTCCCTGATCCGACCCGAGGAACTGGATGTTCCCCTGGACCTGCACACCGCCTGTTCCATCGGGCAGTACGACGTGGTGGCCGAGTGCATTAAGAAA
CGTGAGGTTGACCTGGACGGCAAAAACAAGGGTGGATGGACCCCTCTTATGTATGCATCCTATATTGGACATGACAACATTGCAAATCTCTTGCTGGAGGCTGGTGTGAATGTAAATGCTACCACTGCCAAAGGAGTAACTCCTTTGATGTTAGCAGCAAGCTGTGGAAATGAGAGTATT
GCATACTTTCTGCTGCAGCAA------GGTGCTGATTTGGAGCTGAAGGACTGTCGAGGATGGACGGCTCTATTTCACTGCACAAGCACTGGCCACCAGCAGATGGTCAAGTTCCTTCTGGATAATAAGGCTGATGCCAATGTA---------AAGGAGCCAGGGTCTGGTTTCACTCCT
CTGATGGAGGCGGCTGCTTCTGGACATGAAATCATTGTTCAGCACCTGCTTGATCAT------AAAGTTAAAGTTAATGAACGTAACACTAAAGGAGAGAATGCCCGTGCTCTGGCCATGATGTACGGCTACACCAAGATCGTCAGCCTCATTGATTCACAGTCTCCAAGGATCAAA---
---------------CTGGGTATTTGTTCAAAGAGCCCAACATGGCATTTTGAAGACCTGAGCTCCTCAGAGGACTCTGACAGT---GCTCCACCGAGGTCAAGGCCAAGTCGAAACCGTGCTAAAGGC---ATTAGCATCCATGATGGACCACAGGCCATCGCCAAGTTCCGAGTAGGA
------GGCACCAGCAAACAGTGT------------GAGGTCAATGCTGCACCACCGGGATACACGATGTACCGCGATATCGGCGAACAGAACGACAGTATTTGCTTCCGTGATGTGACCTCACCCATCAATGAGTTGGATGTCCAGAGCAACAGCAGCAGA---------GACAAC---
------------------GACATGCCCACCATGAGGAGC---AGCAGTAGCAGCAGTGACGGTTTGCCTCACGTGACTGGTCTCAATTGGGAAGGTTCTGTAGAGAGCAATGAGGACTCTGACCAATGCAAAAAGAGCAGCTCTCGCAGAATGAGTAAA---GGTCATCACTCAAAACTC
AAAGGGCGCCATGGAAGCAATGATGCAGCTCCC------------TCCAGTGGTGGGGTCAAC---------------TGTGGTGCAAGGTCACATGCTGGTCTTCCACCCTCCTACACGGGCCCAAAGGACCTCGCAGAGTTCTTGGAACAAATTGGCTTCTCTAAATATCTTGCTTTA
CTGGAGGAGCAGGACATTGACCTGCGGATATTTCTCACCCTGACAGAAAATGATCTGAAAGAAATAGGGATCACCTTGTTTGGACCCAAGCGTAAAATGACCTCGGCTATTGCGAGATGGCACAGCAGCGCTCGGCCTCCCGGTGACGCTCTGGAACAGGCCTACGCTGACCAGCTTGAG
GCTAAGATGCAGGAGATGGCCATTCAGCTACACAAGCGCTGTGAAGAAGTAGCGAGCCTGCAGAGTCAGGTGTCTCAGGAGAAGGAGCTGCGGGCCGTGATGGAAGGTTGCCTCATGGAAGAAAAGATGGCGTGGAGGAGGGTCAACGCCGAGCTGGTGGAGAACCACCGCCTGGCTCAG
GACATGAGTGCCACACTGGCAGAGTTCAGGGCCGGCCGCTCGGAACTTCTGTCCCGCTTGACTACTGAGGAGAAGAGCATCTCTGGTGTACAGGGAGGTCACACAGACGTTAGAGTCAAGGAGGGGCTGTCATGCTTCAGTAACATAGAACTAAAAAAGAAATTAGACTCCAATGAGGAA
GAACTAGTGGGGAAACTGCAAATTGTGCTTCAGAGTCTGAGACGTCTAAGTGCCCTTGAAAAGGTTTCCGATAATTGGGAAAGGCCT
>ENSDARP00000073288_DRER
ATGTCTGAGCTCAGTGATGAGGCCAGCAGTGAGTCGGATCAGCTGGGCGCGAGTCTGTCCGTGTGGCTGGCCGGAGGCGCAGGTGCTCTGATCAGCCCGGAGGAGCTGAATGTTCCGCTGGATCTTCACACCGCCTGCTCCATCGGACAGTATGATGTGGTTTCCGAGTGTATCCGCAGG
GGAGATGTGGATTTGGATGGTCAGAACATTGGTGGCTGGACTCCTCTGATGTACGCTGCTTACATCGGTCATGATAACATCGCTAACCTGCTGCTAGAGACTGGCGTTAACGTCAACGCCACCACATCGAAAGGCCTGACGCCACTGATGCTCGCCGCCAGCTGCGGGAACGAGAGCATT
GCTCACTTCCTCTTGCAGAAA------GGAGCACAGCTGGAGTGTAAAGATGTGCGTGGATGGACGGCTCTGTTGTACAGCACAGCTACCGGACATCAGCAGATGGTCAAATTCCTATTAGAGCATCACGCCAATGCAAATGTC---------AAGGAGCCACTGTCAGGATTCACACCG
CTCATGGAAGCCGCAGCGTCCGGTCATGAAATCATCGTCCAGTACCTGCTCAGCCATGCAAGTGGCGCGCGAACAAAGGACCGAAACATGAAGGGAGAAACGGCGAGAGCTCTGGCTATGATGTACGGACACATCAAAATCGCCAGCCTCATCGACATGCACGTCATAAGAGCCAAA---
---------------TCATCT------------------------ATGTATGAGGAGCTGAGCTCGTCTGAAGAA---GAAAAC---CCAAGTCCTAGAGTCCGTTCAGCTCACAGCAGAACCAGAGGA---CCCAGCATTCACGATGGCCCACAGGCTATCGCACGATTCAGAGTCGGA
TCC---------------AAACAC------------GAAGTTCCTGCAGCTCCTCCAGGATACGTGACCTTCCGCGATGTTGGAGATCAGAGCGAGGGAATCTGCAATCGTGACGTCACTTCCCCCATCAATGAGCTGGACGGACAGAGCAACAGCAGTAGA---------GATGAGCTG
------TTTTTCGATAACGACATGCCCACGCTGAAGAGC---AGCAGCAGCAGCAGTGAAAGTTTGTCACATCTGCTTGGGCTAAGCAGGGAAGCGTCGCTGGAAAGCAATGAGGACTCTGACCAAGCAAAGAGAAGCTGTCCACGTCGATCTAACAAA---CTCCAGCACTCCAAAAGC
AGGAGTCCTTATAACAGCAGAGGCAGCGCAGGTTACAGAGAGGTGCGGTCTTCCTCTGGACCT------------------------------------------CCACCTTCATACACTGGACCAAAGGATCTCTCAGAGTTCCTGGAGCAGATCGGGTTCAGTAAGTATCTCCCTCTG
CTGGAGGAGCAAGACATCGACCTGAGAATCTTTCTCACGCTCACCGAGAATGACCTTAAGGAAATCGGTATCACTCTCTTTGGTCCTAAGAGGAGAATGACATCAGCAATAGCTCGTTGGCATAGTAACGCACGGCCACCCAGCGATGCATTAGAACAGGCATATGCAGACCAACTGGAG
GCTGAGATGCAGGAAATGGCCATTCAGCTTCATAAGCGTTGCGTGGAGGTGGAGTCTTTTCAGGGTCAAGTGACCCAGGAGAAAGAGCTGCGTGCTGTGATGGAGGGATGCCTGATGGAGGAGAAGATGGCATGGAAAAGGGTTCAGGCAGAACTGAAGGAAAACGCTAAACGCATGCAG
ACGCTGAACGCAAAACTACACACTCTACAGAACACGCACACACAACTCAAA---CAGATCACACAGGATGACGGTCGATCTGTGGGAAAAGGT---------------------------GACGGTTTGATGTGCTCT---------CAGCTCCTGACTAAGATGGACTCTCATATAGCA
GATCTTGCTGAAAGTGTGAAGGAAATCTGTCACAGTCTCCAGCATCTGTGCACTTCAGAGAAAAACTCACACAACTGGGAAGAATCC
>ENSGACP00000011880_GACU
ATGTCGGAACTGAGTGACGAGGCCAGC---GAGTCGGAGCAGCTGGGGTCCAGCCTGTCCCTGTGGCTGGGC---------GAGTCCCTGGTGAGACCCGAGGAGCTGCACGTCCCCCTGGACCTCCACACCGCCTCCTCCATCGGCCAGTACGACGTGGTGGCGGAGTGTATTAACAAG
CGCGAGATGGACCTGAACGGCAAAAACATCGGAGGGTGGACCCCACTGATGTATGCGTCTTACATCGGCCACGACAACATCGCAAATCTCCTGCTGGAGGCCGGCGTGAATGTAAATGCGACCACTGACAAAGGATTAACCCCTTTGATGCTGGCGGCAAGCTGTGGGAATGAAAGCATC
GCATACTTTCTGCTTCAGCAC------GGTGCAGAGTTGGAGTTGAAGGACTCTCAAGGCTGGACCGCTCTGTTCCACTGCACGAGCACAGGACACCAGCAGATGGTCCGCTTCCTGCTGGATAACAATGCCGACGCCAACGCCAACATCCGCAGGGAGCCGGGCTCCGGTTTCACTACC
CTGATGGAGGCTGCTGCTTCGGGACATGAAATCATTGTTCAGTACCTGCTCGATCAT------AAGGTTAAAGTGGACGAGCGTAGCAGCAAAGGAGAGACTGCCCGTGCTCTGGCCATGTTATACGGCTTTACCAAGATCGTCAGCCTCATTGACTCGCATTCGCCAAGGAACAAACTA
GCGTGTTCCAACTCGTCAGGA------------------------CATTTTGAGGACCTGAGCTCCTCCGAGGACTCGGACAGC---GCACCCCCGCGGACCAGGCCGGGTCGAAACCGAGTCAAAGGC---GTTAGCATCCACGATGGCCCCCAGGCCATTGCCAAGTTTCGAGTGGGA
------GGCACCAGCAAAACGTCT------------GAGCCTCCCGCGACGCCTCAGAACTTCAAGACGATTCGCGACGCCGGTGAACAGAGTGAGGAAATCTGCTTTCGCGACGTCACCTCGCCCATAAACGAGCTGGACGGCCAGAGCAACAGCAGCAGAGCCGCCACAGACGAC---
AGTCCGTTCTTCGAAAACGACATGCCCACCATGAGGAGC---AGCAGCAGCAGCAGCGAAGGCCTCCCTCATGTGATCGGCCTCAAATGGGAAGGCTCGGTGGAGAGTAACGAGGACTCCGACCAGTGCAAAAAGAGCAGCTCTCGCCGGCTAAATAAG---GGCCATCACTCCAAAGGG
AAGAGTCGCCACGGAAGCAACAATGCATCGCAA------------TCAAGCGGTACGGGGAAC---------------TGTGGGAAGCTCCCCCATGGGGGTCTTCCACCCTCTTACACCGGTCCAAAGGATCTGGCAGAGTTCTTGGAACAAATTGGCTTCTCTAAGTATCTCCCGGTT
CTTGAAGAGCAAGACATCGACCTGCGGATATTTCTCACTCTGACCGAGAACGATCTCAAAGAAATAGGGATCACACTGTTCGGACCCAAGCGGAAGATGACCTCGGCCATAGCGAGATGGCACAGCAACGCGCGACCACCCGGCGAGGCTCTGGAACAGGCCTACGCCGACCAGCTGGAG
GCGGAGATGCAGGAGATGGCCATTCAGCTACACAAACACTGCGAGGAGGCGGAGAGCCTTCAGAGCCAAGTGTCTCAGGAGAAGGAGCTGCGTACGGTGATGGAGGGGTGTCTGATGGAGGACAAGATGGCCTGGAGGAGGGTCCACGCGGAGCTGGTGGAGAACCACCGGCTAGCGCAG
GAGATGAGCGCCACACTGGCCAAGTCCCGGGCCTGCAGCGCCGAACTGCTCTCC------------------------------------------------------------------------------------------------------------------------------
---------------------------------------------------------------------------------------
>ENSXMAP00000019001_XMAC
ATGTCCGAGTTAAGTGACGAGGCCAGC---GAGTCGGAGCAGCTGGGGGCCAGCCTCTCCCTCTGGCTGGGA---------GACTCCCTGCTGCGCCCGGAGGAGCTGGACGTCCCGCTGGACCTGCACACCGCCTGCTCCATCGGCCAGTACGACGTGGTGGTGGAGTGCATCAAAAAG
CGGGAGGTGGACCTGGACAGGAAGAACCTGGGCGGATGGACGCCGCTCATGTACGCCGCCTACATCGGCCATGACAACATCGCCAACCTGCTGCTGGAGGCCGGAGTGAACGTGAACGCCGCCACGCCGAAAGGCCTCACGCCTCTGATGCTAGCAGCTAGCTGCGGGAACGAAAGCATA
GCCTACTTCCTGCTGCAGCAG------GGGGCGGAGCTGGAGCTGAGGGACGCCAGAGGCTGGACGGCTCTGCTTCACTGCACCAGCACCGGCCACCAGCAGATGGTCAAGTTCCTGCTGGACAACAACGCCGACGCCAACGTC---------AGGGAACCGGGGTCAGAGTTCACTCCT
CTGATGGAGGCCACTGCGTCTGGACACGAAATCATTGTTCAATACCTTCTGGATCAC------AAAGTAAAAGTGGGCGATCGAAACGCCAAAGGAGAGACGGCGCGCGCCCTCGCCATGATGTATGGCTACACCAAGATCGTCGGCCTCATCGACTCTCGATCTCCAAGAATTAAA---
---------------CCAGGA------------------------CACTTTGGAGACCTGAGCTCCTCGGAGGACTCGGACGGC---TCGCCGCCCAGGACTCGGTCCGGCCGCAGCCGGGTCAAAGGC---GTCAGCATCCACGACGGGCCGCAGGCCATCGCCAAGTTCAGAGTGGGA
------GGGAAGAGCAAACCGAGC------------GAACCGCCCGCTGCGCTGCCCGGCTTCACGCCGTAC---------GGCGAGCAGAGTGAGAGCATCTGCTACCGGGACGTGACGTCACCGATCAACGAGCTGGACGGTCAGAGCCACAGCAGCAGA---------GACGAC---
AGCCCGTTCTTTGAGAGCGACATGCCCACCATGAGGAGC---AGCAGCAGCAGCAGCGACGGCCTGCCTCACGCGGTCGGACTCAGCTGGGAAGGATCCGTGGAGAGCAACGAGGACTCGGATCAGAGCCGGAGGAGCAGCTTCCGCCGGACAAATAAG---AGT---CACTCCAAAGGA
AAGACGCGACACGCCAACAGTGACGCGGCTCTG------------TCCGGTGGGACGGGAAAC---------------GGCAGCAAACACGCACAGGGCGGGCCGCGGCCATCTTACTCCGGTCCGAAGGATCTGGCAGAGTTCCTGGAGCAAATCGGCTTCTCCAAATATCTCCCGCTA
CTGGAAGAACAGGACATCGACCTGCGGATATTTCTCACGCTGACGGAGAACGATCTGAAGGAAATCGGGATTACGCTGTTCGGTCCCAAACGGAAGATGACGTCGGCCATCGCGCGGTGGCACAGCAGCGCGCCGCTGCCCAGCGACGCCCTGGAGCAAGCGTACGCCGACCAGCTGGAA
GCAGAGATGCAGGAAATGGCCATCCAGCTCCACAAGCGATGTGAGGAAATCGAGAGCCTGGAGAGCCAGGTGTCTCAGGAGAAGGAGCTGCGGACGGTGATGGAGGGCTGCCTGATGGAGGACAAAAAGGCCTGGAAGAAGGTCCAGTCTGAGCTGGTGGAGAACCACCGGCTGGCTCAG
GACATGAGCGCCACGCTGACCAAGGCCAGGGCCTGCCGGGCCGAGCTGCTGGCCTGCTTCACGCCCGACCGGAGCAGCGGTTCCGACCCGGCA---------------------------GAGAGGCTGAGATGTTCCAATATGGCGGAGCTCATGAAGCAGCTGGAGTCCTTTCAGGAC
AAAATGGCAGGGACGGTGGAAACCCTGCAGCAGAGCCTGAGGCGGCTGAGCGCCCCGGAGAAGGTCTCAGACAGCTGGGATCGCCCC
