# Supplementary material for: Global expression pattern of genes containing positively selected sites in European anchovy (Engraulis encrasicolus L.) may shed light on teleost reproduction
Source: PLoS One. 2023 Aug 11;18(8):e0289940. doi: 10.1371/journal.pone.0289940 (PMC10420382; doi:10.1371/journal.pone.0289940)
Supplement: S1 File — (ZIP) [file pone.0289940.s008.zip › alignments/anchovy.31482_ANCH.fas]

>ENSONIP00000025354_ONIL
ATGAAGAAAATTTTTACCGCTGAACAAATATCGGACTGGTTCACTTCAGGGACCAGGTTTGCGAACATTAAACTCACAGAAGAAGTGGCTGAGAGGAAGTCAGATGATGAACCATCGTCGAAAGAGAGCAGTCCAGCAAAGATTCCTGAGCATGGCAGCCCAAAACCTGTGAACTCTGAT
---GGAGAGAGGCTGCAAAAACCAGAACCTGCAGTGCTAGGTTAT---GCTAATCCTCCTCCACTCACAAGCTACGAGTATCCAGACTTGCCCATAGCCAAAAACAGACAGGAGCTGATTTCCCTCATAGAAAACAACTCTGTAGTGATCATTCGAGGAGCCACAGGCAGTGGCAAGACC
ACCCAGCTGCCACAGTACATTCTGGACTATTACAATGAGAAAAATGCCTCATGCAACATTGTAGTCACCCAACCACGTAAAATTGGAGCCACCAGTATTGCTCGATGGGTTGCCAAACAGCGGAAGTGTACCCTGGGTAGTCTGGTGGGATATCAGATTGGCCTGGAGAAGATGGCAACT
GAGCATACCCGACTAATCTACATGACTACAGGAGTGCTGCTGCAAAAACTGGTTCAGGCCAAGTCCCTCACTGAATTCTCCCACATTTTTGTAGATGAGGTTCATGAGCGCACATCAGAAATGGACTTTCTCCTGCTAGTTTTGAGAAAACTCCTCCGTTCCAACTCTTACCACATCAAG
ATAATCCTTATGTCAGCCACCATTAACTGCAAGCAGTTTGCTGACTACTTTGCCACTCCTATTCGTGGCAAACTGAACCCAGCCTATGTGTTTGAAGTGGAAGGGGCCTCCTATGCCACTGAAGATTTCTACCTGGATGACCTCCACCACCTGTCTCCGTATAGG---------------
---ACTGAATCGTCACATCCATGCGACCCGTACATCTCAGCAGATATATACAATCTTGCCATCAGTCTCATCCAGAGCTTTGATGAACTGGAGGGCAAAAATTCCAGCAAG------GCCGAG---AAAGAGGGGGGCATGACTTTGTCAGAGAGGGGAAGTGTTTTGGTTTTCCTCCCT
GGCATACACGAGATAAACTACATGCAGGAGGCCTTGACCAAGCTGGTTCACAAAAGATTGCAGGTTTATCCTCTTCACTCCTCAGTGACACTGGAGGAGCAGAACGGCGTGTTCCTCTTTCCTGTTCCCGGATACAGGAAG---------GTGATCCTTTCCACCAACATCGCAGAGAGT
TCAGTGACTGTTCCAGATGTCAAATATGTTATTGACTTCTGCCTGCTCCGCCAATTGGTGTGTGACCCAGATACCAACTACCAGTCTCTGCATCTCACCTGGGCATCCAAAACCAGCTGCAACCAACGCAGAGGCCGGGCAGGTCGAGTGTCAAAGGGCTACTGTTACAGACTTGTTACC
AAAGAGTTTTGGAAAAAGGAAATCCCAGACTACATGATTCCCGAGATGCTGGTTGCTCCGCTGTCCACTATCTTGTTGAAAGTAAAGCTGCTGGACATGGGAGATCCCCGCTCCCTCCTCTCCACAGCACTCTCACCTCCCAACCTCTCTGACATAGTTAGGACTGTGCTACAACTCAAA
GAGATGGGTGCACTGTCTGTGAAAAGTAAAAGCAGAGGTCAAAATGAAGATGGTGAGCTGACGTTCCTGGGCCGAGTGCTGGCTCACTTGCCTTTAGACCTGTACCTGGGGAAGATGATTGTCCTGGGCCACGTCTTTGGTTGCCTGGATGAGTGTCTCATCATTGCTGCCTCTCACTCT
CTGAAGAGCTTCTTTGCGATACCGTCCATGCAGCAGATTGCTGGCCATAGGAGCAAGCTGGCTTTTACCCGTGGCACACCAAGTGATTCCATAGCTTTCCTAAATGCCTTCAAGGCATGGCACTCAGCCAAGAAGAAAGGACAGCTGAGGCACCCAAAGGATGAGCTGGACTGGGGAAAG
GAGAACTTCATTCAGATCAAGAGGATCAGAGAGGTTGCAGAGCTGTATGAGGAGCTGAAGAAGCGTGTGTCCCAATTTAACATGAATGTAGCAGAGGAAAGCCAGTTCTCAGACTACACCAGTGCACACAAGCAGGCATTCATTCTTCAGGTGGTCATTGCTGGGGCGTACTACCCAAAC
TACTTTCTCCAGGTGGATATTGATGAAGCCCTGGCTTCCAGAGAGCTGAGTGGCTTCAACCCCAGAACGACAGTGATGTTGAGGAACCTTCCGCCGTACAGTTTCCTGTATTACAAGCAGCTGCAGTGCCTGTTCCGCCTCTGTGGACAGGTCAAAGCCATTTCCTTTGATAGCTCCAGA
GCATACGTGGAGTTCTACAGG---ACATCCTGGGACTCTGGTGTGCTGCCTGAAGTGTCTCTTGCCCTCCTGCTGGCCCATCAGAGCCCTGCA------ATGGAGCTGTCAGTCTACCCCATTGAACAAATAGAAAACTGTGCTGGGCACAGACAC---ATAACTCACATGAAATATTCA
------CGAGTGAATGTTGACTTCCAGAGCCAGTCTGTCTGCCCAGTGGGAGTGGTCAGCAGCACCATCGACCCCGCCAAACTACCCCCCAAT---CGCTTGTTTGTGGTGAACATCACAAAAGTGATGGAGGTTGGTCATTTCTGGGGGTTCCAAGCAGATGAAGCCAGCTTGGAAAAA
CAGCGCCAACTGACAGCAGAGATTAACACGTGCACTCTGCATCCTTTAACTGTGTCGCTCTACCCCAACCTGCTGTGCCTGGCTCCCTACTCT---------------------------GAGTTCAATGAGCAGAGCATGTATTACCGTGCCAAGATCCTACACATGCGTGGCAACACA
------GTGGAGGTCTTCTTTTTGGACTATGGAAACAATGAGATCGTTTCCTGCAGCAGTCTCAGAGAGCTGCCGTCTGATCTGCTGTCTCATCCTTTCCAGGCTCAGGAGTTCCAGGTCACTGGTATGCGTCCTTCAAACCAGTCCATCATTCTGGGGAACCAGTGGAGCAGCTGCGCC
CGAAACCGCTTCATCAATCTAGTGAAGGGCCAATCTCTCATCGTGTCCCTGTACTCCATCCTCTATGATGTGATGCGTGTGGATCTGCTCATCCACTCCGAGACAGCAAAC---ACCAGCGTGGTAGACTTGCTGGTGGAAGAAGGACATGCTGTGAAGGCTGAAGAGAGCTTTGACTCC
AAGCAAAACCATGAGGTGCTGATGTCTCTGTACAAGGACATGGAGGAAGGTATATATGTGCCCAACTCTGTAAGCAGCACCTGGAGCAACCGCAAAAAAGAGGAGAAGGAGCTCATCGACAGCCTGCTTACCCACTTTTCCAAGCAATCCCAGTCCTATTCCAGGACAAAAGTTCGTCTG
CATGGACCAACCAGTCCTCATATGATGAGCTTCCACAGCTTGAGAAGCAACATGCTTTACAAGACTGTATGTATAGAGAAGAACAGCATCAACTCCTTGGCTCTGAATGAAAACTCACATTGCAAACATCAGAGGATGCTGGTGGCTGGGACTGTGTCAGTCAGCTCTGCAGGTACTCGT
ATTCTACTGAGAGACACCTCCATTTTGCCAGACATCCCTGGACTGCCTGGACTTGTCATGATGCTCTTCACTCCCATCATGGAGCTACGCACTGATGAAGAGAGAACCTGCTACACTGGGGCACTCTGTGGCTTAGGCTTCAACAGTCAGAAACAGGAGGCCATCCTGCCTGAGCATGAC
ATCGAACTGGCCTTTGATGTGAAGTTTGATGTTGACGACGTCACTGAGATAAATGCTCTGCGAGTGGCTATAAACCACCTCGTGTGCGAGGGCCCCAATGGCACTCTGCATCTGGGGACTGACAGGATCAGCCAGCTGCAGGAGGACTGTCGGGACCGCCTCATCAGACTATTCGCAAAG
TCTCCGCCAAGGGAAGCCATTGCTCCCCAGTTCTTTGAAAAACTGGGAAAATGGAACCAGGTGGATCCTTCTCTGAGGATGGACATCGTGGAGCCGGGAGGTGGAAAGGCCAGAGGCGTT------------------CTCTACCAGCTACACCCTGTAACTCTACTCAACAAC
>ENSTNIP00000020491_TNIG
------------------------------------------------------------------------------------------------------------------------------------------------------------------------------------
------------------------------------------------------------------------------------------------------------------------------------------------------------------------------------
------------------------------------------------------------------------------------------------ATTGCTCGATGGGTGGCTGCACAGCGGAAGTGCACCTTGGGTAGTCTGGTGGGGTATCAGGTTGGATTACAGAAGGTGGCAACT
GAACACACGCGCCTAATCTACGTGACTACAGGAGTGTTGCTGTGGAAACTGGTCCAAACCAAATCTCTCACAGAGCACACACACATATTTGTGGATGAGGTTCACGAGCGCACCGAAGAGATGGATTTCCTGCTGCTGATTTTAAGGAAACTCCTTCACTCCAACTCTCCCTATGTCAAG
ATCATCCTAATGTCTGCAGCCATCAACTGCAGAGAGTTTGCAGAGTAC---GGGAGGATGGTTAAGGGCAAGATGAACCCGGCTTATGTTTTTGAAGTGGAGGGGGCGCCCTACGCCATTGAGGAGTTTTATTTGGATGACATCTGCAAATTGGTTCCATTCAGG---------------
---GTTCAGGAGCCTCATTACGACAGCCCTTGCATCTCACCAGAAATGTACAATCTTGCCATCAGTCTTATTCAGAGGTTTGATGAGATGGAGGCCAGAGAATCCAGCAAAGACTCCGGAGAA------CATGGTGACGTGACTTTGTCAGAGAGGGGCAGCGTGCTCGTCTTCCTTCCT
GGTATATCTGAGATCCGGTACATGCAGGAGGCCTTATCCAAGCTGGTCCACAAAAGGTTGCAGGTTTATCCTCTCCACTCCACTGTCACACTGGAGGAGCAGAACAGTGTGTTTCTGAAGTCGGTTCATGGTTTCAGGAAG---------GTGATTCTTTCCACCAATATTGCAGAGAGT
TCAGTGACTGTTCCAGATGTCAAATATGTCATTGACTTCTGCTTGGCCCGTGTCCTGGTTTGCGACAAAGAAACTAATTATCAGTCTCTCTGTCTTTCCTGGGCATCTAAATCCAACTGCAATCAGCGCCGAGGGAGGGCACGTCGAGTGTCAAAAGGCTACTGTTACCGTCTTGTTACC
AAGATATTCTGG------------AAAGATCACATGATCCCAGAAATGCTGATTGCCCCATTAGGCACCATTCTGCTGAAGGTAAAACTACTGGACTTTGGAGATCCGCGCTCTGTCCTCTCTAAAGCCCTCTCACCCCCCAACCTCGGAGACCTGGTGAAGACAATGCTGCTGCTCAAG
GGGATGGGAGCCATCTCTGCAAAAAGTGACAGCAGAGGTCAAAATGAAGACGGCGAGCTGACGTTTCTTGGCCGTGTGCTGGCTCACCTCCCTGTGGATCTCTACCTGGGGAAGATAATTGTGCTGGGTCACGTTTTTGGCTGCCTGAACGAGTGTCTCATCATAGCTGCTTCACATTCT
CTGAAGAGTTTTTTCGCCATCCCGTCCATCCAGCAGCTGGCTGGCCACCGGAGCAAGCTGAAATTTGCCCGGGGCATACCGAGTGACACAATAGCCTCTGTCAACGCCTTCAAGGCATGGCACACGGCCAAAACCACAGGACATCTCAGGAACCCAAAGGACGAGTGGAACTGGGGAAAA
GAGAACTTTGTTCAGATCAAGAGGATCAGGGAGGTTGCAGAATTGTATGAAGACCTGAAAAAACGGGTGTCCCAGTTCAACATGCATGTGCCAGAGGGAGCTCAAACTTTGGATTACACCAGCACGCACAGGATGAACTTCATCCTCCAGGTGGCCATCGCTGGCGCCTACTATCCCAAC
TACTTTGCTCAGGCAGCCATTTTTGAAGACCTGGCCTCCAAAGAGTTGAACGGCTTCGACCCCAGAACCACAGTGATGTTGCGGAACATCCCCCCCTACGGTTTTTTGTACTACAAACAGCTGCAGTCTCTGTTCCGCTCGTGTGGACAGGTCAAAACCATTTCCTTCGACAGTTCCAGA
GCCTACGTGGAGTTCTGGAGG---TCCTCTCAGGACACGGGCGTGCTGCCGGAAGTGTCCCTTTCCCTCCTCCTGGCACAGCAGAGTCTCTCTCTTCCCATGGACCTGTCCGTCTATCCCATAGATACGATCGAGAGCTGCGCAGGACACAGAAAC---ATCACTCAACTGAAATATAGC
------AGAGTGAACGTGGACATTCAGAGTCAGTGTGTGTCCCCGGCGGGTATATTCAACAGTGACATTGACCCAGACAAGCTGCCAGCCAAC---CGCTTATTGGTAGTCAGCATCACCGAGGTGGTGGATGTAGGTCACTTCTGGGCCTTCCAGACAGATGAATCCAGCCTGGAGAAA
CAGCGACACCTGGCGGCGGAGATCAACCAGCGCGCCCTGCAGCCTCTGACCTCGTTGCTCCACCCGAACCTGCTGTGTTTGGCTCCTTATTCT---------------------------GAAACCTGTGAACAGGGCTTCTACTACCGTGCCAAGATCTTACACTTGCGTGGTAACACA
------GTGGAGGTTTTTTTCACTGACTATGGCAACACAGCAGTTGTTGCCTGCAGCAGCCTGAGAGAGCTGCCGGCTGACCTCCTGTCTCAGCCGTTCCAGGCTTATGAGTTCAAAATGGTGGGAATGCGACCTTCAGCACAGTCCATCATTTTCGGAAACCAGTGGAGCAGTCGGGCC
CGTGACCGGTTCATCACACTGGTCAAAGGCCGTTCGCTCATTGCTTCACTGTACTCCATCCTGCACGGTGTCATGCGCGTGCATTTGCTCAACACCTCGGAGACAGATGGC---GCTAACGTAGTTGATATCATGGTGCAAGAAGGCCATGCTGTGAAGGCTGAGGAGAGCTTCAATTCA
AAGCAAAACCACGAGACGCTGATGTCGCTGTACAGGGACATGGAGCTGGGTAGATACATCCCCAATTCGGCTGGC---AGCTGGAACACTCGTAAAAAAGAAGAGAAGATGCTAGTTGACCATCTGCTCACCCATTTTGCTGAGAACAGTCAATCTTATCACAAAAATAAGGTGCATCTG
CAGGGACCGTCCAGTCCAAACAGAGTAAACTTTTACAGCTTAAACAGAACAACAGGTCACAAGTCCGTTATGCTCGATAGGAACAGCATCAACTTCTTGGCATTGAACGAAAACCCTCATTTCAAGCATCAGACAATGATGGTGGCTGGGGTTGTTTCAGTCTACGCCTCAGGCACCAAG
ATTGTCTTGCAAGATACGTCCATCATGCCCGACATCCCGGGACTGCCTGCCCTCATCACCATGCTCTTCTCCCCCGTGATGGAGTTACGAACAAATGAGGAGCGAACCTGCTACACCGGCGCCCTGTGTGGTTTGGGCTGGGACAGTCGCACAAAAGAGGCCATCCTTCCCAACCGGGAT
ATCGAACTCGCCTTCGATGTCAAATTTGATATTGAAGACATCTATGAGATAAATGCCCTGAGAGCAGCTATGAACCGTCTGGTTTGCGAAGGACACAATGGTACTTGTCATCTGTCATTGGACAAGATCAGCCAGCTGCAGGAGGAGTGCCAGGAGCGCCTCATAGGGCTCTTCACCAAG
TCACCGCCGAGGGAAGCGGTCACTCCCGTCTACCACGAGAACCCAGGGACGTGGAACCAGGTGGATCCTGCCTTGAAGATGGAACATTCAGACCCCGAAGGTAGACGTTCCAGATGTGTT------------------CTTTTCCAGCTGCACCCAGCTATTCTCCTCAACAGC
>anchovy.31482_ANCH
ATGAAGAAAGCTGTTACAGGAGGTCAGATAGCAAATTGGTTCGCTGTCGGGACTCAATCTGCGAGA------------------------------------GAAGATGCCGAAACGGAGATCCAAGAAGCGCGCACT---TTGCCT------GCTAGCCCAGAGAAGGGCTACTCTGAA
TGCATCAATGGACTGCGA---AGAAGTAGGCTGGAGAGTTCATCT---GAATATCCACCCTCACTCACGTCCGTGGATTATCCATCTCTGCCAATTACTAAGGACAGACAAGAGCTGGTGACCCTGATCGAGAACAACTCTGTGGTCATCATCCGGGGGGCGACAGGCAGTGGCAAGACC
ACCCAGCTGCCGCAGTTCGTCCTGGACCACTACCACGACAAGCAGGCACCATGCAACCTGGTGGTGACGCAGCCGCGCAAGATCGGGGCCTCCAGCATTGCACGCTGGGTGGCACACCAGCGCAAGTGTGCCCTGGGCAGTCTCGTGGGCTATCAGGTGGGTTTGGAGAAGGTGGCATCT
GAGCACACCAGGTTGATCTACATGACCACTGGAGTCCTACTGCAGAAGCTGGTGGGGGCCAAGAGTCTCACAGAGTACTCGCACATCTTCATAGATGAGGTCCATGAGCGTACAGAGGAGTTGGACTTCCTACTGCTGGTCATCAGGAAACTGCTCTTCTCCAACTCGCGCCGCGTCAGG
GTGATCCTGATGTCTGCCACCATCAACTGTAAGGAGTTTGCGGAGTACTTTGGCACTCCTCTGCGTAACCAGGTAAATCCTGCCTACATCTTCGAAGTGGAGGGGGCTCCCTACGCCATTGAGCAGTTCTACCTGGATGACCTGCGAGGACTCATACCCATTGCG---------------
---TCAGTACCACTGCACTGGGATGAACCAGGCATCAGTCCCCAGATGTACAACATTGCAATCAGCCTGATTGAAAGCTTCGACACCTTGGAAGACCAGGACCATAGCCCT------AAGGAGGTGAGCAAAGGTGTGGTGAATCTGCCAGTGAGGGGCAGCGTGCTGGTCTTCCTCCCG
GGCCTCGCTGAGATACAGTACATGCAGGATGCCCTCTCCAAACTCGGACGCAGAAGGTTGCAGGTGTATCCCCTGCATTCAACCGTGACCTTGGAGGAACAGAATGAGGTTTTCCTAGTGCCTGTGGTTGGATACAGGAAG---------ATCATCCTTTCTACCAACATCGCAGAGAGT
TCCGTCACAGTGCCTGATGTTAAGTATGTTATTGATTTCTGCCTGGCGCGGCAGTTGGTGTGTGATAAGGATACGAACCTCCGCTCGCTCCACCTCACCTGGTCTTCCAAGACCAACTGCAACCAGCGGCGGGGTCGAGCGGGCCGCGTCTCCAAGGGTTACTGTTACCGGCTGGTCACC
AAGGACTTCTGGGAGAGGGAGATCCCTGACTATGTGGTGCCAGAAATGCTGCGTGCCCCCCTGGACACCATCCTGCTGAAGGTGAAGCTCCTGGACATGGGGGACCCGCGCATGCTGCTCTCCACAGCCCTGTCTCCACCCAACCTCAGCGACATCGAGAGGACCGTGCTCAAACTCAAG
GCGATGGGAGCACTGTCTGTCCACAACCCCAGTCAGAACTGCTAC---GATGGGGAGATGACGTTTCTGGGCCGGGTGCTGGCACACCTACCCGTGGCTCTGCCGCTGGGCAAGATGATCGTGTTGGGCCACGTGTTCGGTGTTCTGGATGACTGCCTCATCATTGCGGCCTGTCTCTCC
CTGAAGAGCTTCTTCAGCACCTCACAGCTGCAGCCTCTGGCAGGGTACAGGAGCAAGCTAAAGTTTGCCAACGGTGTCCCAAGTGACCACTTCGCCTGTCTCAATGCTTTCAAGGCCTGGTCATGCCAGAAGACAAAGGGGGAGTTTCGCAACACCAAGGATGAGCTGGACTGGGGCAAA
CAGAACTGCATTTCAATCAAGAGAGTCAGAGAGGTGGCAGAGCTGTATGAGGACTTGAAGAAGCGAGTTGCCCAGTTCAACATGAAGACTAGCCAGAACCCCTGCTCCCTGGACTACACAAGCCTTCACATCCAGAAGTTCATCCTGCAGGTGGTGATTGCTGGGGCCTTCTACCCAGAC
TACTATATTGAGGGAGAGATCGATGATGAGCTGGCTGCCAAGGAGCTGTCCGGCCACAACCCCACCACCACTGTCATGATTCGCAACATGCCGCCATTTGCCTTCCTGTACTATAAGCAAGTGCAGTCGCTCTTCCGCCAGTGTGGACAAGTCAAGAGCATCGCCTTTGACAGCTCCAGG
GCGTATGTGGAGTTCTGTCGCTCGGCTACCCAGGGTGCATCAGTACTTCAGGAGGTGTCTCTGGCGCTGCTGCTCTCGCAGAAGAAGCAGGAC------CTGCGGCTCTCCACCCACTCCAACGAAGAAGTGGAGTCCCACGCCACCGAGAGGGCCCTCATTACACACCTCCGCAACGCA
------CGAGTAAGTGTGGATTTCCTGAACAACACGGTGTCTCCTGTGGAC---TTCACAAGCATCATGGATCCAGACAAGCTGCCTGCCAATAAACGAGTATTCATCATCAACATCACCAAGGTGATGGAGGTGGGCCACTTCTGGGCCTTCTGTGCCGGCGAGGCGTGCGTCACTAAG
CAACGGCAGCTGACTGCGGCCATCAACGCGTGCAAGCCTCGGCCGCTGACGTCCTCCCTGTACCCCAACCTGCTCTGCCTGGCACCTTTCAGAACGGACACGGACCCTGACGCAGACGCAGACGTGGACACGTCAGGCACCTACTACCGCGCCAAGATACTGCAGGTCCCCAGCAGCTCT
CTGTCTGTGGAGGTGTTCTTCCTGGACTTTGGGAACACTGCCACCGTGCCCACCAGCAGCCTGAGAGAGCTACCTCCGGAGCTGCAGACTATGCCATTCCAGGCTCAGGAGTTCCAACTGGCATTCCTGGCCCCCTCGGCCCAGTCCATCATCTGCGGCGATCGCTGGAGCAAGCGTGCA
CGTAACCGCTTCGCCACGCTGGTGCACGGCCGGGCGCTGGCCGCGTGCTTGTACTCCATATTGCATGGCGTGATGCGCGTAGACCTGCTCGTGCCCTCCGACTCCGGAGAGAGTGTCAACGTCACCGACGTCCTGGTGCAGGAGGGACATGCGCGCCGTGTGCCCGAGGGCTTCGAGTCT
AAGCAAAGCCATGAGGCGCTGATGTCCATGTATGAAGACCTGGAGAAAGGGACGTTCATGAAGAGCCACACCAACGCCTCCTGGGCCGACCAGAAACTGAAGGACAAGCAGGTCATCAACAAGCTCATCGACCCA------AGAACAGGACCAGGGAACCCCAAGTTGAAGTGCAATGTT
CATGGCCCTTACAGCCCCAACAAATCCAGATTCTACAGCATGACTCATACCACACACTACAGGTCTGTGGTTCTGGAGAAAGACAGTATAAACCAGGTGTCCATCAACGAGAACCCCCAGTACACACACTACAGGCTGCTGGTGGCAGGATCAGTGTCCATCAGCGGCTCAGGCTCTGGT
ATCCTCCTGAAAGAGACCACCTTCTTGCCTCACATCCCCGGCCTACCTGCTCTCATATCTATGATCTTCTGCCCTGTTATGGAACTACGGACGGATGAGGAGCGTACTGAGTACAGTGGTGCACTGTGTGGTCTTGGCCCCGCCCTCCAGTCTAACGATGGTCTGCTGACCGACACCGAC
ATGGAGATCGCCTTCGATGTCAAGATAGACTTTGATGACATCACTGAGGTGAACGGGTTGCGAGCAGCGATCAACCGCTTGGTGTGCGAGGGTACGAACGGTGTTCTGCACCTGCAGCCTGAACAGATCAATGGATATCAGCAGGATGCCAGAGACCGCCTCATTAGGCTCTTCACCAGG
TCTCCTCTGCGGGAAGACAAGGCGCCCGTCTACCATCAGAAGCCCAAGAAATGGAATCAGGTGGATCCCTCACTCATCATGGAGTTGGCTAACAAGGATGAC---AAAACCAAAGGCCAC------------------CTGTTCCAAATGCACTCAGTAACTATTCTTGACATT
>ENSTRUP00000024088_TRUB
------------------------------------------------------------------------------------------------------------------------------------------------------------------------------------
------------------------------------------------------------------------------------------------------------------------------------------------------------------------------------
------------------------------------------------------------------------------------------------ATTGCTCGATGGGTCGCCGCACAGCGGAAGTGCACCCTGGGTAGTCTGGTGGGATATCAGGTTGGACTACAGAAGATGGCTACT
GAACACACTCAGTTGATCTACGTGACTACAGGAGTGTTGCTGTGGAAACTGGTCCTAATCAAATCACTTACAGAGTACACACACATCTTTGTGGATGAGGTTCATGAGCGCACAGAAGAGATGGATTTTCTCCTGCTGATTTTACGGAAACTCCTTCACTCCAACTCTCCTTATGTCAAG
ATCATCCTTATGTCTGCAGCCATTAACTGCAGCGAGTTTGCAGAGTACTTTGGTACGATGGTTAAGGGCAAGATGAGCCCGGCTTATGTGTTTGAAGTGGAGGGAGTGCCCTATGCCATTGAGGAGTTTTATTTGGATGACATCTACAAATTGGTTCCTTTCAGG---------------
---GTTCAAGGGCCTCATTACGATCACCCTAGTATCTCATTGGAAATGTACAATGTTGCCATCAGTCTTATTCAGAGTTTTGATGAGCTGGAGGGCAAAGAATCCAGCAAAGACTACAAGAAA------AATGGTGGCATGACTTTATCAGAGAGGGGCAGTGTGCTTGTGTTCCTTCCT
GGTATAATGGAGATCAGGTACATGCAGGAGGCATTGTCCAAGCTGGTCCACAAAAGATTGCAGGTTTATCCGCTCCACTCCACCGTGACACTGGAGGAGCAGAATGGCGTCTTTTTGAAACCAGTTCATGGCTTCAGGAAG---------GTGATTCTTTCCACCAACATTGCAGAGAGT
TCAGTGACTGTTTCAGACGTCAAATATGTGATTGACTTCTGCCTGGCCCGTCTCTTGATGTGTGACAAAGAAACCAATTATCAGTCTCTCTGTCTTAGCTGGGCATCCAAGAGCAACTGCAATCAGCGTCGAGGTAGGGCCGGGCGGGTTTCCAAAGGCTACTGCTACCGGCTCGTTAGC
AAGAAATTCTGGGATAATGAAATCCAAGATCACTTGATCCCAGACATGCTGATTGCCCCATTAGGCACCATCCTCCTGAAGGTAAAACTACTGGACTTTGGAGATCCACGCTCTGTCCTCTCGACAGCCCTCTCACCCCCCAACCTCAGAGACATAGTGAAGACAGTTCTGCAGCTAAAA
GAGATGGGCGCAATCTCTGCACAAAATGACAGCAAATGTCGAAATGAAGATGGCGAGCTGACGTTTCTTGGCCGTGTGCTGGCTCACTTGCCTGTGGATCTGTACCTCGGGAAGATGATCGTGTTGGGCCACATTTTTGGCTGCCTGAACGAGTGTCTCATCATAGCGTCTTCACACTCT
CTGAGGAGCTTTTTTGCCATACCGACCATGCAGCAGCTCGCTGGACACAGGAGCAAGTTGAAATTTGCTCAGGGTGTACCAAGTGATACAATCGCTTTTGTCAACGCCTTCAAGGCATGGTACACAGCCAAAACCAAAGGACATCTGAGAAACCCAAAGGACGAGTGGGACTGGGGAAAG
GAGAACTTCATTCAGATCAAGAGGATCAGGGAGGTTGCAGAGTTGTACGAGGACCTGAAAACACGTGTGTCCCAGTTCAACATGAAGGTTCCAAAGGATGATCAACCTTTGGATTACACCAGCAAACACAGGCTGAAGTTCATTATTCAGGTGGCCATTGCTGGTGCCTACTATCCCAAC
TACTTTGCTCAAGTAGATATCTGTGACGACCTGGCCTCCAAAGAGTTGAGCGGCTTTGACCCCAGAACTACAGTGATGGTGAGGAACATCCCCCCCTACAGTTTTTTGTACTACAAACAGCTGCAGTCACTCTTCCGCCTGTGTGGACAGGTCAAATCCATTTCCTTCGAGAGTTCCAGG
GCATATGTGGAGTTCTGTAGG---TCCTCTCAGGATACAGGTGTACTGCCTGAAGTGTCTCTCGCCCTCCTCCTGGCGCAGCAGAGTCCTTCTCCTCCCATGGAGCTGTCGGTCTACCCCATCGATAACATTGAAAGCAGTGCAGGAAACAGAAGC---GTCACTCAGCTGAAAAATAAC
------AGAGTGAACATAGACGTTCAGAATCAGTCTGTGTCCCCACTGGGTTTATTCAACAGCAACATGGACCCAGACAAGCTACCAGCCAAT---CGCTTGTTGGTGGTCAACATCACAGAGGTGATGGATGTGGGCCATTTCTGGGCCTTCCAGGCCGATGAATCCAGCCTGGAGAAG
CAGCGACATCTGACGGCAGAGATCAACAAACGCACTCTCAACCCTGTGAGTGTGTCGCTCTACCCAAACCTGCTATGTCTGGCTCCTTACTCT---------------------------GAGACCTGCGAGCCGAGCTTCTACTACCGTGCCAAGATCCTACACTTGCGGGGCAACACA
------GTAGAGGTTTTTTTCATTGACTTTGGCAACACAGCATTTGTTGCATGCTGCAGCCTGAGAGAGCTGCCCTCTGACCTCCTGTCTCAGCCATTCCAGGCTCGCGAGATTCAACTGGTGGGAATGCGTCCTTCTGCCCAGTCCATCATTTTAGGAAACCAGTGGAGCAGCCGGGCC
CGTGACCGGTTCATCACACTGGTCAAAGGCCATTCACTCATGGCTTCACTGTACTCCATCTCGCACGGTGTCATGCGTGTGCAGTTGCTGATTGAGGTTGAGAAGGCCAAC---ACCGACATAGTTGATATAATGGTGCAAGAAGGACACGCTGTGAAGGCTGAGGAGAGCTTTGATTCA
AGGCAAAGTCATGAGATGCTGATGTCACTGTACAGGGACATGGAAACAGGCATATATATTCCCAATTCAGCAGGCAGATGCTGGGACACTCGCAAAAAAGAGGAGAAGGAATTAATTGACCACCTGCTTGACCACTTTGCCAAGACCAGACAGGCTTATTCCAAAAATAAGGTGCAACTG
CATGGACCCTCCAGTCCCAATAGAGTGAAATTCTACAGCTTGAACCAAAGAGCAGTTTACAAGTCAGTAAATATCGAGAGGAGAAGCATCAACGGCTTTGCGTTGAATGAAAACCCTCATCTCAAACACCAGAGAATGATGGTGGCAGGGGCTCTTTCAGTCAATTCCACAGGAACCAAG
ATTCTTTTGAGAGATACATCCATCATGCCAGACATCCCGGGACTGCCCGCCCTCATCACCATGCTCTTCACCCCCATCATGGAATTACGAACGAATGAAGAGAGGACCTGCTACACTGGCGCCCTCTGTGGTTTGGGCTGGAACAGCCACACCAAAGAGGCTATCCTCCCTGAGCAGGAC
ATTGAACTGACCTTCGATGTCAAATTTGATGTTGAAGACATCAGTGAGATAAACGCTCTCAGGGCAGCTATGAACCACCTGATTTGTGAAGGGCCCAACGGCACTTGTCATCTTTCCCTTGACAAGATCAGCAGGCTGCAGGAAGAATGCCAAGAGCGCCTCATTGGACTCTTCACCAAG
TCACCATCAAGGGAAGCGGTCACTCCCATCTATTACGAGAAGCCAGGGATGTGGAACCAGGTGGATCCTGCTCTGAAGATGGAATATGTAGAGCCTGAAACTAAAAGTTCCAGGCATGTT------------------CCCTTCCAGCTGCATCCAGTTACTCTCATCAGCAGC
>ENSDARP00000104975_DRER
ATGCATCAGGCCATCACGTCAGCTCAGATAGCGCACTGGTTTACAGTCGGAGCACAGTTTGCGAACATCAGGATCACCAATGAAGCGAAAAAGGCAGAGGCCGAAGATAACGCTACAGAAGTCAGATCTGATAAGGCA---TTTTCAGAGCTGTCCTCTCCAGAGAAGGAGAAATCAGAT
GATGGTAACCAGAGGAGGAAGAGGGCACAACTTCCAACCGGTCCAGGAACAAGCCCTCCTTCACTGGCCAGTTATGAGTATCCAATTCTACCAATTACTAAGAACAGACAAGAGTTGGTGTCTCTGATTGAGAATAACTCTGTGGTCATCATTCGTGGAGCGACCGGCAGTGGGAAAACC
ACCCAGCTGCCACAGTTCATTCTGGATCACTATGCAGAGAGAAACATACCCTGTAATCTGGTGGTCACTCAGCCTCGCAAAATTGGAGCCACAAGCATCGCCCGTTGGGTGGCACGTGAGCGCAAATGTACTCTGGGAAGCTTGGTGGGGTATCAGGTGGGTTTGGAGAAGATGGCCACA
GAACACACCAAGCTGATTTATGTGACCACAGGAGTCTTACTGCAGAAATTAGTGTCATCCAAAACACTCACCGAATACTCGCACATCTTCATAGATGAGGTCCATGAAAGATCCGAAGAGCTTGATTTCTTGTTGCTGGTTGTCCGAAAACTGCTACGATCCAATTCCAGATATGTTAAG
GTTATTTTGATGTCCGCGACCATAAACTGTATTGAGTTTGCGGAGTATTTCGGGTCTCCGATCCGTAATCAGATGAATCCAGCATACGTGTTTGAGGTGGAAGGAGCCCCATACGCCGTTGAAGAGTACTACCTGGATGAGCTCAAAACCATGCTGCCTGTTGGAGTCAATTTGGACTTA
---ACTCTCCCA---------CAAGACCCTTACATCACAGAGGAGATGTATAATGTTGCTGTATCTCTCATCCAGAGCTTTGATGAGATGGAGGCTAAAGATCACAGGAGG------TCGGAG---CAGACAGGAAGTACTACTCATCCTGAGAGAGGCAGTGTGCTGGTCTTCCTGCCT
GGCCTTGCTGAAATCCAGTACATGAAGGAGGCCCTCTCAAAACTTGTGCGCAAGAGGTTGCAGGTGTATCCGCTTCACTCTACCGTCACCTTAGAAGAGCAGAATGGAGTGTTCTTGGTTCCTGTACCTGGATACAGAAAGGCACAATATATTATTCTGTCCACAAACATTGCAGAGAGT
TCTGTCACAGTGCCTGATGTTAAATACGTGATTGACTTCTGCCTTGTGCGTCAGTTGGCATGTGATAAGGAAACCAATTACAGATGTCTCCGTATCACATGGGCATCCAAGACCAGTTGCAACCAGCGTCGGGGACGTGCCGGACGAGTCTCTAAAGGCTTCTGTTACCGGTTGGTGACG
AGACATTTCTGGGAGAATGAGATTCCAAATTTCTCAATTCCAGAGATGCTGCGGTCACCGTTGGCCAGTACCTTGTTGAAGGTAAAGTTGTTGGATATGGGGGATCCTCGCTCGGTTCTCTCCACAGCCCTCACACCACCCATCCTCGGTGACATCGAAAGGACCGTCCTGCAGCTCAAA
CAGATTGGAGCTCTTTCTGTGCAGAGCAACAGTCAGAGGCAGTTT---GATGGCGATTTGACGTTTCTGGGTCGTGTGTTGGCACAGCTGCCTGTGGACTTGCAGTTGGGGAAGCTGATTGTTCTTGGACATGTGTTTGGTTGTCTAGAGGAGTGTCTTATCATTGCTGCATCTCTCTCC
CTGAAGAGTTTCTTTGCCATGCCGTCACTGCAGCAGCTGGCTGGGTACAGGAGTAAGTTGAGCTTTGCACAAAATGTTCCAAGTGACTTCATTGCTTACGTCAATGCCTTCAAGGCATGGTACACATCGAGAGCTAAAGGAGAACTCAGACACCCAAAAGATGAACTGGAATGGGGCAAA
GAAAACTGCATTCAGATCAAGCGAATTAGAGAGGTGGCAGAGCTTTTTGAGGACCTGAAAAAGAGAGTGTCCAGATTTAACATGCACATCAGCAGCTCGTCAAACCCCACAGACTATACCAGTCTGCACAAACAGAGATTCATCCTGCAGGTGGTCATTGCAGGTGCATTATTCCCAAAC
TATTTCTCCCAGGGAGAAATTGATGAGCAGCTGGCATCCAAGGAACTTTCTGGAAACGATCCAAAGACCACAATTCTGATTCGGAATTTGCCTCCGTTTGCATTCCTGTGCTATAAGCAGCTGCAGTCACTGTTTCGTCAATGTGGACAGGTCAAGTCAATCGCCTTTGATGGATCGAGA
GCTTATGTGGAGTTTCACCGCTCGTGTGTGAGGGAGTCCGGTGTGTTACATGAGGTGTTATTGGCATTGCTGAGATCACGACACACCCCTGCA------CTCCACCTGCAGGTGCACCATGCAGACGAGGTGGAGTTCCATGCTAAAGGAAAGCCC---ATTGCCCACCTGCGTTACACA
------AGGGTTAACGTGGATGTTCAGAGCCACACTGTGTCACCTGTTGGAGTTCTGAGCAGCAGTGTGAATCCCGAGAAACTTCCAACCAGC---CGAGATTTCGTCATCAACATTACTGAGGTGATCGATGTGGGTCATTTTTGGGGCTTTCAGACAGATGAGAACAGTGTTGAGAAA
CAGTGTCAATTAACAGCAGCCCTAAACATGAGAGATCTCAGACCCTTATCAGTTTCTCTGTATCCAAACCTGCTGTGTGTGGCACCTTTCAAA---------------------------GATGGACAGCAAATGGCTAAATACTACAGAGCCAAAGTACTGCATATACTTGGCAGCAAT
------GTAGAGGTCTTTTTTGTGGATTTTGGTAACACCACTGTGGTCCCGAGCAGCAGTCTGAGAGAGCTCCCATCTGACCTCATGACCCCAGCCTTTCAAGCGCAGGAGTTCTGCATCGCACGGATGGCTCCGTCTGCCCAGTCCCTGATTCTGGGTGATCGCTGGAGCAGTCGTGCT
CGTAACCGCTTTAAGACCCTCACGAGCGGTCGCTCCGCCATCGTCTCACTTTTCTCTATCCTGCATGGCGTCATGCGTGTTGACTTGCACATTTCCACAGAGACGGGCGAT---GTGAGCGTGGCTGATCTGCTGGTGCAGGAGGGTCATGCCTGCCACACACCTGAGAGCTTTGAGAGC
CAGCAGTCTCATGAGGTTCTGATATCTCTGTATGAGGATATGGCCAGTGGCAGATTCACCCCCAGTTTTGCTAGTGGTTCCCTGAACAGCAGGATGGAGGAAGACAAGCAGCTCATCAACCAGCTCCTTCTGCACTTTTGTTCATCCGGCAGCAGCGCCCCCAAGTGCAAGGCTGTAGTT
CATGGTCCCAGCAGCCCACACAAGGTGAACTTTCACAGCATGAGCAAAGTCAGCAACTTCAGGTCTGTCAACATTGAGAGAGACAGTATTAACTGTGTAATGGTGAATGAGAATCCACAGGACTGGCATGAGAGGATGCTGGTGGCTGCAAGTGTGTCTCTCAGTGCCTCAGGTTCTCGA
ATCTTGCTGAAGGAAACCTCTCTGATGCCTCACATCCATGGCCTTCCCTCCCTCGTGACGATGCTCTTTACCCCTGTCATGGAACTGCGTACTAATGAGGACAGGACCTGCTTTACTGGAGCTCTGTGTGGACTGGGCTGGAACTCTGTTTCCCAAGAGGCAGTGCTTCCTGAACATGAC
ATTGAGATTGCATTTGACGTCAAGTTTGAAATTGAAGACATCACAGAGATAAATGCACTGAGAGGCACAGTGAACAGGCTTGTGTGTGACGGACCCAACGGCCTGCTGAACCTGAGTCAAGAAAAGATCAGCAGCCTTCAGGAGGAGGCCAGAGAGCGACTCATCAGACTGTTCATCAAA
ACCCCTTCCAGACCAGAGTGCACGCCAGTGTACCATGACAAATTCAAGAAGTGGAACCTGGTGGATCGCTCTCAGCAGATGGAGATACAGGAGAAGGATGATGGCAAATCCAAAGGTGTG------------------CTGTTCCAGCTGCATCCCATCACCTTACTGAACATG
>ENSGACP00000011040_GACU
------------------------------------------------------------------------------------------------------------------------------------------------------------------------------------
------------------------------------------------------------------------------------------------------------------------------------------------------------------------------------
------------------------------------------------------------------------------------------------ATTGCACGTTGGGTTGCCACCCAGCGGAAGTGTACACTGGGTAGTCTGGTGGGATATCAGGTTGGACTGGAAAAGACGGCTACC
GAGCACACAAGACTCATATATGTGACTACAGGAGTGCTGCTGCAAAAACTGGTTTTAGCCAAGTGCCTCACAGAGTACTCCCACATTTTCATCGATGAGGTTCATGAGCGCAGTGAGGAAATGGACTTCCTCCTGCTGGTTTTGAGAAAACTTCTTCATTCCAACTCATCTTATGTCAAG
ATCATCCTTATGTCAGCCACTATTAACTGCAAAGAGTTTGCTGACTACTTCGGAAACCCAATTTGTGGCAAAATGAACCCGGCCTATGTATTTGATGTGGAGGGGGTACCCTATGCAATTGAGGAGTTTTATCTAGATGACCTCAAAGCACTGTTTTCATACACT---------------
GCAACTGAGTTGCTTGATCCAGAGGACCCCCAGATCTCAGTGGAGATGTACAAACTCTCCGTCAGTCTCATACAGAGCTTTGATGAGATGGAGGGCAGAGATTCCAGCAAC------GGCAAA---GAACAG---------ACTTCGTCAGAGCAGGGCAGTGTGCTTGTTTTCCTTCCT
GGTATACATGAGATAAGCTACATGCAGGAGGCCTTGTCCCAACTGTTCCACAAAAGATTGCAGGTCTATCCTCTCCACTCCAGTGTGACTCTAGAGGAGCAGAATGGTGTGTTTCTTCCCCCTGTCCCAGGATACAGGAAG---------GTCATCCTTTCCACCAACATCGCAGAGAGT
TCAGTAACTGTTCCAGACGTCAAATATGTAATTGATTTCTGCCTTGCCCGTCGCATGGTCTGTGATCGAGAAACCAACTATCAGTCTTTGCGGCTCACCTGGGCGTCCAAAACCAACTGCAACCAGCGTCGAGGAAGGGCAGGTAGAGTTTCTAAGGGCTACTGTTACCGTCTGGTCACC
AAAAAGTTCTGGACAAATGAAATCCGAGACTACATGATCCCTGAGATGCTGCTGGCCCCGTTGGCCACCATTGTGCTGAAGGTCAAGCTGCTGGATATGGGAGATCCGCGCTCCCTCCTTTCCACAGCCCTGTCACCCCCCAACATTGGAGACATAGTGAGGACAGTGCTCCAACTCAAA
GAGATGGGTGCACTGTCTGCAAAAAGGGATGATAGTGATCAC------GATGGTGAGCTAACGTTTCTGGGGCGTGTGCTGGCCCACCTGCCTGTCGACCCGTGCCTGGGGAAGATGATTGTCTTGGGCCACGTCTTTGGCTGCCTGGATGAGTGCCTCATCATAGCTGCCTCGCACTCG
CTGAAGAGTTTCTTTGCCATGCCATCCATGCAGCAGCTTGCTGGCCACAGGAGCAAGCTGGCCTTCACCCGTGGCACACCAAGTGATTCCATAGGTTTGGTCAATGCCTTCAAGGAATGGCAGTCATCCAAAAAGAAAGGACAGCTGAGACACCCAAAGGATGAGTTTGTCTGGGGGAAA
GAGAACTTCATTCAGATCAAGAGGATCAGAGAGGTTGCAGAGCTGTTCGAGGAGCTGAAGAAGCGTGTGTCCCAGTTCAACATGAATGTGCCGGAGAGCCCCCCGTCCCTTGATTACTCCAGCACACACCGGCAGAAGTTCATTCTTCAGGTGGTCATTGCTGGTGCCCACTACCCCAAC
TACTTTGTCCAGGGAGAAATGGATGACAACCTGGCCACCAGGGAGTTGTGTGGCTTCAACCCCAGAACAACAGTGATGCTGAGGCACCTCCCTCCATACCCATTCCTGTACTACAAGCAGCTGCGGTCTCTGTTCCGTCTGTGTGGACAGATCAAAAACATTTCCTTTGAGAGCTCCAGA
GCATATATGGAGTTTCACAGGACAACAACCAAAGATGAGGGGATCTTGCCTGAGGTGTCTCTTGCCCTCCTG---GCAAAGCAGAGT---GAT------ATGAAGCTGTCTGTCTTCCCAATCGAACAGATTGACAGCTTTGAAGGACGCCAAAAC---ATTAATAACATAAAATCTGCA
------CGTGTGAATGTGGACCTGCAGAGCCAGTCTGTCTGCCCGGTGTCAGTGGTTAGCGGGAACATCAACCCGAAGGAGCTACCCCCGAGC---CGCCTGTTTGCGGTCAACATCACACAGGTTCTGGATATTGGGCATTTCTGGGGCTTTGGAGCGGATGAAGCCAGCTTGGTGAAG
CAGCGCCATCTGACAGGAGAGATAAACTCGCGGCAGCTGCTCCCTCTTACTGTGTCGCTCTACCCCAACCTGCAGTGCCTGGCTCCGTACTCT---------------------------GAGGCCAATGACACGGACATGTACTACCGCGCCAAGATCCTGCACATACGTGGCAATACA
------GTTGAAGTCTTCTTCTTGGATTTTGGCAACACTGCGGTTGTTGCCTGCAGCAGCCTCAGGGAGCTCCCCGCTGACCTCCAGGCTCACCCATTCCAGGCTCAGGAGTTCCAAGTAATTGGAATGCGTCCTTCCGCCAAGTCCATCATCCACGGGAACCCGTGGAGCAGCAAAGCC
CGCAATCGGTTTGTCACACTACTGAAGGGCCATTCCCTCATTGTGTCGCTGTACTCCATCCTCCATGGTGTCATCCGTGTGCAGCTGCTCATCAACACGGAGACAACAAAA---ACCAACGTGGCAGACATTATGGTGGAAGAAGAACATGCTGAAAAGGCCGAAGAGAGCTTTGATTCC
AAGCAAAACCATGAATATCTGATGTCCATGTATCAAGATATGGAACTGGGCACAAGTGTCCCTTACACTACGAGCAGCTACTATAAAGAACGCAAGAAAGAGGAGAAGCAGATCATTGACAACCTACTTTCCCATTTTTCCACAAGCCGACAGGCCCAATCCAAGACAAAGGTCCAGCTT
CATGGCCCATACAGTCCTTACAAGATCAACTTCTACAGTTTGGGTCGCAAGACCTTGGACAAGAAGGTGTGCGTGGACAAATTAAGCATCAACTCCGTGATCCTTAATGAAAACCCTCAAAACAAACACCAGAGGATGCTGGTGGCCGGGAGTGTGTCAGTCAACTCAACAGGGACACGT
ATTCAGCTGAACGATACAACCTACATGCCAGACATCCCTGGACTGCCTGCGCTCCTGACGATGCTCTTCACCCCCGTCATGGAGTTACGCACTGATGAAGAGAGGACCTGCTACACCGGCGCCCTGTGTGGCCTCGGCTGGAACAGTGAAACACAGCAGGCCGTCCTACCAGAGCACAAT
ATCGAGCTCAGCTTTGACGTCAAAGTCGATGTAGAAGACATCACAGAGATAAATGCCTTGCGAGTGGCTATAAACACCCTGGCGTGTGAAGGGCCCGGTGGGACCCTGCACCTGGGTCCCGACAGGATAAGCGCACTGCAGGAGGACTGCAGGGAACGCCTCATAAGGCTTTTTACTAAG
TCGCCGCCAAGGGAAGCTGTCACTCCAGTGTACTACGAGAAAAGTGATAAATGGAACCAGGTGGATCCAGCTTTGAGGATGGATATTGCAGAGCCTGGTGGAGGAAGGGCCAGAGGTGTT------------------TTCTTCCAGCTGCACCCAATCACACTTCTCAACATC
>ENSXMAP00000018361_XMAC
------------------------------------------------------------------------------------------------------------------------------------------------------------------------------------
------------------------------------------------------------CCCTGCTCCAGTTTTGAATGCCCAAGCTTACCCATAACCAAAGACAAGGAGCAGCTGATTTCCTTCATAGAAAACAACTCGGTTGTGATCGTTCGAGGAGCCACAGGCAGTGGCAAGACC
ACACAGCTGCCGCAGTTCATTTTGGACCACTACAATGAGAAAACCGCCTCCTGCAACATCGTGGTCACGCAGCCACGCAAGATTGGAGCCACCAGTATCGCTCGCTGGGTGGCCGCTCAGAGGAAGTGCATCCTGGGCAGTCTGGTGGGATATCAGGTTGCACTGGAGAAAATGGCCACA
GAGCACACTCGACTAATTTACATGACCACAGGGGTTCTGCTGCAAAAGCTGGTGTTGGCCAAATCTCTCACAGAGTACTCTCACATTTTTGTAGATGAGGTTCATGAGCGCAGCGAAGAGATGGACTTTCTATTGTTGGTGTTGAGAAAACTCCTTCATTCCAACTCTCGTCATGTCAAG
ATAATCCTCATGTCAGCCACCATCAACTGCAGAGAGTTCGCCGAGTACTTTGCCACGCCCATTTGGGGGAAGATGAGCCCTGCTTATGTGTATGAAGTGGAGGGTGCACCCTTCACAATCGAAGAGTTTTACCTCGATGACCTTCAGAAACTGTATCCTTACCGG---------------
---ATCGAGCCGCCGCATCCGGATGACCTGTTGATCTCGCCTAAGATGTACGACCTTGCCATCAGTTTAATCCAGAGCTTTAATGAGATGGAGGGCAAAGATTTCAGCAAA------GTTGAG------GAGGGTGGGAAGCCTTTGTCAGAAAGAGGAAGCGTTCTGGTTTTCCTTCCT
GGCATACATGAGATACGCTGCATGCAAGAGAGCTTGGCCAAGCTTGCCAACCAAAGATTGCAGGTTTATCCTCTTCATTCATCCGTGACTCTGGAGGAGCAGAATGGTGTGTTCCTGTCTCCGGTCCCTTGGTACAGGAAG---------GTGATTCTCTCTACCAACATCGCTGAGAGT
TCGGTGACTGTGTCAGATGTTAAATACGTTATTGACTTCTGCCTGGCCCGCCATTTGGTGTGTGACAAAGATACTAATTATCAGTCTCTGCGTCTGACCTGGGCGTCCAAAACCAACTGCAACCAGCGCAAAGGGAGGGCAGGCCGAGTGTCAAAGGGCTTCTGCTACCGTCTCGTGACC
AAAGCTTTCTGGACGAACGAAATCCCTGAATATATGATTCCTGAGATGCAGCTTGCTCCTCTGTCAACCATCCTGTTAAAGGTCAAGCTGCTGGACATGGGAGACCCTCGCTCCCTCCTGTCCACTGCGCTCTCTCCTCCCAACCTCTCTGACATTGTTAGGACCGTTCTTGAGCTCATA
GAGATGGGCGCGCTGTCCGCGAAAACTGACGGCAAAAATCAAAGCGAGGATGGCGAGCTGACCTTTCTCGGCCGGGTTCTGGCTCACCTGCCTGTGGACCTTAATCTGGGGAAGATGATTGTTCTGGGCCATGTCTTCGGCTGTATGGATGAATGCCTCATCATAGCTGCATCTCATTCT
CTTAAGAGCTTCTTTGCCATTCCGGCCATGCAGCAGCTTGCAGGCCACAGGAGCAAGCTGGCTTTTGCCCGTGGCACACCAAGTGACTCAATGGCCGTCGTCAATGCCTTCAGGGCGTGGTACTCCGCCAAAAAGAAAGGACAACTGAGACACCCAAAGGATGAGCTGAGCTGGGGCAAA
GAGAACTTCATTCAGATCAAGAGGATCAGAGAGGTTGCAGAGTTGTACGAAGACCTGAAGAAACGCATGTCCCAGTTCAACATGCACGTCCCAGAAGACTCTCTGTCCCCAGACAACACAAGCATAAACAGGCAGAAGTTCATCCTGCAGATCGTCATTGCCGGCGCCTTCTACCCAAAC
TACTTTTTCCAGCAAGAGATCGATGAAAGGCAGGCCTGCAAAGAGCTGAACGGCTTTAACCCTCGAACAACAGTCATGGTGAGAAACCTCCCTCCATACAGTTTCCTCTACTATAAGCAGCTGCAGTCTTTGTTCCGGCTGTGTGGACAGGTGAAAACTGTCTCCTTCGACTGCTCCAGA
GCTTATGTGGAGTTCCACCGG---ACCTCCAACGATTCGGGTGTGCTGCCTGAGGTGACGCTCGCCCTTCAGATGGCCCATAAGAGCTTTAAA------ATGGAGCTGCAGACCTATCCTTCTGAACAGATCGAGTTTTGCACAGGGAGGAGATCA---TTGGCTCACCTGAAATTTTCA
CGGTACAGGTTGTCGGCTGACATCCAGAGCCAGTCTCTCTCCCTGATGGACTCGGTCTGCACCAAGCTTGACCCCGACCGGCTGCCGCCCAAC---CGCCTGTTTGTGGTGAACATCACGGAGGTGATAGATGTGGGACATTTCTGGGGGTTCCCAGCGGATGAAGCCAGCTTGGGAAAG
CAGCGGCGTCTGACAGCGGAGATCAACAAATGTACTTTGTCTCCTGTGACGGTGTCGCTTTACCCCAATCTGCTGTGTCTGGCGCCGTACTCT---------------------------GAGACCAACGAGGAGAGTCTGTACTACCGGGCCAAGATCCTGTACATGCGCGGTAACACA
------GTGGAGGTTTTCTTTCTGGACTTTGGCAACACGGCCGTTGTTTTCAGCAGCAGCCTCAGAGAGCTTCCATCCGACCTGCTGGCTCAGCCCTTTCAGGCCCATGAGTTCCAGGTTGCTGGGATGCGCCCGTCAGCCCAGTCCATCATACTGGGAAACAAGTGGAGCAGCCGCGCC
CGCGACTGCTTCGTCACCATGGTGAAGCATCAGTCGGTCATCGTGTCGCTCTACTCCATCCTGTACGGCGTCATGCGAGTGGAGCTGCTGCTCAACAAGGAGTCGAAGAGC---ACCAGCGTGGTGGACATACTGGTGGAGGAGGGCCACGCCGTGAAGGTGGAGGAGAACGTCGATTCT
CAGCAAAGCCATGAAGACCTGCTGTTGATGTACGACGACGTGGAGAAAGGAATGTACGGCCCCAGTTCTGCCAACCGGTCCTGGAGGGCCCGCAAGAAGGAAGACGAGGAGACCATCAACATTCTGCTCACTCAGCTCTCCAGTACCCCGAAGTCCTGCTCCAAAACAAACGTAAATCTG
GCCGGACCTTCAAGTTCCTACCAGACAAACTTCTACAGTTTGAGCAGGAAAACCCACTACAGGACCGTTTCCACAGAGAAAAGCAGCATCAACGGCGTGACTCTGAATGAAAACCCGCATTTCAAACATCAGAGGATGATGACGGCCGGGATGGTGGCCATCAACACTTCAGGTTCCCAA
ATTATGCTGAATGATACGTCCATCCTGCCCGACATTCCTGGACTGCCTGGTCTGGTGATGATGCTCTTCACTCCTGTCATGGAGTTACGCACAAACGAAGAGCGGAGCTACTACACCGGGGCCCTCTGCGGCCTGGGCTTCAACAGCCTGACGAAGGAGCCCATCCTGCCTGAGAACGAC
ATCGAACTGGCCTTCGACGTCAAGTTTGATGTCATGGACATCATTGAGATAAACGCTCTACGGATGGCCATCAACAGCCTGCTGTGCAACGGACCCAGCAGCACTCTGCACCTGACCCCTGAGAGGATCTGCCAGCTGCAGGACGACTGCCGGGACGGCCTGACCAGACTGTTCATCAGG
TCTCCTCCGAGAGAAGCTGTCACTCCAACAAACCACGAGAACTACGGAAAGTGGGACCAGGTCGACCCGTCTCTCAGAATGGACATTGCAGAA------------CGAGAAGAACCAGTGAGGTGGATGAAGAGGTGTTACATCAAGGTACATTTATTTGTTCATTATTCCTGT
