# Supplementary material for: Global expression pattern of genes containing positively selected sites in European anchovy (Engraulis encrasicolus L.) may shed light on teleost reproduction
Source: PLoS One. 2023 Aug 11;18(8):e0289940. doi: 10.1371/journal.pone.0289940 (PMC10420382; doi:10.1371/journal.pone.0289940)
Supplement: S1 File — (ZIP) [file pone.0289940.s008.zip › alignments/anchovy.31511_ANCH.fas]

>ENSONIP00000022249_ONIL
------ATGGCGTTCATCACAGCCAGCTGGAACCCGCTAGGAGACGCCTTTTACCGTAAGACGGAGCTGTATGAGATGAGCTGGAGTCTGCGTGATGGACTCAGAGACAGTCTGGTGGCTGCAGCTCCATACGGAGGCCCCATCGCCCTGCTCAGAGAACCTCAGCGGCGTTCTCCGAGT
TCTCGCCCTCAGCTGGAGATCTACTCTGCGTCAGGAGGCGCCTTCGCCAGCTTCCCCTGGAAAAGCGGTCCAGTGGTCCAGCTCGGGTGGACGGTCTCTGATGAGCTGTTGTGTATCCAGGAGGACGGCACGGTTTTGATCTACGACCTGTTTGGATCTTTTAAGAGACACTTCAGTATG
GGACAGGAAGTGGTCCAGAGTCAGGTGTTGGAGGCCAAGGTGTTCCACTCCCCTTATGGAACAGGTATTGCCATAGTAACAAGCTCCTCCCGTTTCACCTTGGCCACCAACATCGATGACCTGAAGCTCCGGAGGTTACCTGAAGTCCCAGGT------CTACAGGGAAAGCCGTCCTGC
TGGGTCGTCCTCACTCAGGACAGACAGACTAAAGTCCTGCTGTCCAACGGACCAGAACTCTTCATCCTGGACAACACGTCCTGCACTGTG------------------GTGTGTCCTTCAGGC---------------------------CTCAGTCCTCAGGACGGCAGTATCGTCCAC
ATGTCTGTGTCTTTCAGCTATAAATACCTGGCTCTCCTCACT---------GACACTGGACACCTGTGGACAGGCTTGTCCACCCTACAGGAGAAACTGAGTGAAGTCGACACCAAGAAGACCACGGTGCCTAAGCAGATGTTGTGGTGTCGCAGACCAAAGAGCCAACAGCCATCTGTG
GTGTTGATGTGGGACAGACTGCTCCTGGTGGTCGGGGTGTGTAATGAGACTATCCAGTATCCCATTGAGGATCCATGTGTTTTGGTGGGAGAGATGGATGGAGTTCGGATAATCAGCTCGTCCAATCAGGAGCTGCTGCAGGAGGTTCCTCTGGTCTGCCAGGACATCTTCAAGATCGCC
TCCATGGCGCCTGGAGCTCTGCTGCTGGAGGCCCACCGGGAGTACGAGAAATCGAGTCAGAAGGCGGACGAGTACCTGCGAGAGATCAAGGAGCAGAGCATGCTGGGAGAAGCAGTCAGACAGTGCGTGGAGGCGGCAGGTCACGAATACGACACCAACACCCAGAAATCCTTGATGAGG
GCGGCGTCCTTTGGGAAGTGCTTCCTCACAGACTTCAGTCCGGATCAGTTCGTGACAACCTGCAGGGAGCTGCGAGTGCTAAACGCCGTCAGAGACAGCAGCGTGGGGCTGCCACTGACGCACACTCAA------------TTCAAACAGCTGACTCTACAGGTGCTGATTGACAGGTTG
GTGTATCGACAGTTTTACCCGTTAGCCATTGAAATCTGTCGTTACCTGAAGATTCCTGATTATCAGGGAGTCAGCCGAGTCCTCAAACACTGGGCGTCATGCAAGGTGCAG---CAGAAGGACCTAACAGACGATGCCATAGCACGAGCAGTGTGTGTGAAAGTGGGAGACTCACCTGGG
GTTTCGTACTCGGACATTGCAGCTAAAGCTTATGAATGTGGACGAGCAGAGCTCGCCATCAAG------------------------CTCCTGGACTTCGAGGCTCGGTCTGGAGAGCAGGTTCCTCTGCTGCTGAAGATGAAGAGGAGTCAGCTGGCTCTCAGTAAAGCTGTAGAGAGC
GGAGATACCGACTTGGTG------------TACACGGTGGTGTCGTACCTGAAGAACGAGATGAACAGAGGAGATTTCTTCATGACTCTGAGGAACCAGCCGGTCGCTCTCAGCCTCTACAGACAGTTCTGTAAGCTGCAGGAGCAGGAAACTCTGAAGGACCTGTATAACCAGGACGAC
GACCACCAGGAACTGGCCAACTATTATGTCACTGCAAGCTACAGGGAAAAG------------------CAG---AGGTTGGAGGGCCGGCTGTCTCTCCTGCAGAGCGCTGTCGATGAGTACAACAAGGCCAAGAACGAGTTTGCAGTAAAGGCCACAGAGGACGAGATGCGTCTGCTC
CGTTTTCAGCGCAAATTGGACGATGAGAAAGGGGCGGGGCTTCTTGGACTGTCCCTACAGGTGACCATGGAGACGCTGTTGTCATTAGGACTCCACAAACAGGCAGAGCAGCTTTACAAAGACTTCAGAGTACCTGACAAAAGGTATTGGTGGTTGAAGTTGAAGTCTCTGGCGGAGAAG
GAGGAGTGGGATGAGTTAGAGAAGTTCTCAAAGAGTAAGAAGTCTCCCATTGGCTACCTGGCATTTGTTGAAGTTTGCATCAAGTGTAACAACAAGTACGAGGCCAAGAAGTACGTTTCCAAGGTGACGCCTGAGCAGAAGGTGAAGGCCCACCTGGCCGTCGGTGACCTGGAGGGGGCT
GCGGAT---------------------------------------------------------------GCCGCCATCGAGCGCAGGAATGAAGCTGAGATGGGGGCAGTCCTCTCCAGATGCTCCCCC---TCCAACAGCCTGGTGATCGAGCGGCTGAACCGAGCTCGGGCCGCCATT
GCCAAAAAG
>ENSTNIP00000013519_TNIG
------ATGGCGTTCATCACTGCCAACTGGAACCCGCTGGGAGAAGCGTTTTATCGTAAATCTGAGCTCTATGAGATGTGTTGGGACTTGAAGGATGGCCTCAGAGAGTGTTTAGTGGCTGCTGCTCCATTTGGAGGACCGATAGCCCTCCTCAGGAAACCTCTCAGATGTTCTCCTAGT
TCTCGCCCTAAGTTGGAGATTTATTCTGCATCTGGATTCGCCATCACCAGCTTCCCTTGGAAGAGTGGTCCCCTTGTCCAGCTTGGTTGGACAGTTTCTGATGAGTTGTTGTGTGTTCAGGAAGATGGGTCAGTACTGATCTATGATCTGTTTGGTTCCTTTAAGAGACACTTCAGTATG
GGTCAGGATGTGGTTCAGAATCAGGTACTGGAAGCCAAAGTGTTCCACTCTCCATATGGAACAGGTCTTGCTATAGTAACTGGCTCCTCCCATTTCACCTTGGCAACCAACATTGAAGAACTGAAGCTGCGGAGGTTACCTGAAGTTCCAGGTCAGGTACTGCAGGGGAAGCCTTTGTGC
TGGGCAGTTCTTGTTCAAGACAGACAAATCAAAGTCCTCCTGGCTAGTGGCCCTGAAATTTACATCCTGGATGACACGTCCTGTTGTGAA------------------GTGCGTCCCCCATGG---------------------------GTCAGTTCTCAGGCTGGCAGCATCATCCAC
ATGTGTGTGTCTTTTAACTTTAAATATTTAGGCTCTTTTTCACTGACACTGGACACC------TGTTTCACAGCCTCGTTTGACCTCCAGAACAAACTGAGTGAAACTGACACCAAAAGGTTGAGTGCACCTGAACAGATGGCCTGGTGTTGCAGACTAAACAGCCAGCAACCCTCGGTG
GTGTTATTGTGGGACAGACTGCTCATGGTAGCTGGAGTCTGTAATGACACAATCCAGTTCCCTATCGATGATGAATGTGTTTTGGTTAGAGAAATGGATGGAGTTCGGATCCTCAGCACAAGAAGTCACGAGCTGCTTCAGGAAGTTCCTCTGGTCTGTCAGGATATCTTTAAGATTGCC
TCTATGGCTCCTGGAGCGTTGCTGCTGAAGGCCCACAGGGAGTACGAGAAATCCAGTCAGAAGGCTGACGAGTACCTCAGAGAGCTAAAGGAGCAGAGCATGCTGGAGGAGGCAGTCAAACAGTGTATGGGGGCTGCACAATATGAATATGACCCCCAGACCCAGAAGTCTCTGCTGCGG
GCAGCGTCGTTCGGAAAGTGTTTTCTGGCTGATTTCAGCGCAGATCCATTTGTGGCGACCTGCAGAGAACTGCGAGTGTTGAACGCCATCCGAGTGAGCAGCGTGGGGCTGCCGCTGACCTACCCTCAGTATCCTCACCTATTCAAACATCTGACTCTCCCGGTGCTGATTGACAGGTTG
GTGTATCGACAGTTGTACCCATTAGCGATAAAAGTCTGCCATTACCTGAAGATTCCAGATTTTCACGGTGTGAGCAGAGTCCTGAGGCACTGGGCTGTCTGCAAGGTGCAG---CAGAAGGACCTGTCTGATGAGGCCATAGCTCAGGCTGTGTGCCTGAAGGTGGGAGACTCGCCCGGA
TTTTCATACTCTGACATTGCAGCTAAAGCGTATGAATGTGGACGCTCTGAGCTTGCCATCAAGGTAAATGAGAATGCATCACAGAAACTAATA---------------------GAACAGGTTCCTCTGCTGCTGAAGATGAAACGCAGTCACCTGGCTCTCAGTAAAGCTGTGGAGAGT
GGAGACACTGACCTTGTCGTTAGTATTTTCTGGCTTATTGTG---------AACGACGATGGAACTCGAGGAGATTTCTTCATGACACTG---AACCAACCGGTTGCACTCAGTCTATACAAACAGTTCTGTAAACTTCAGGAACAGGAAACGCTGAAAGATCTTTATAACCAAGATGAC
GATCACCAGGAACTGGCCAACTACTATGTTTCTGCCAGTTACAGAGAGAAG---------------------GAGAGGATAGACATCCGGCTGTCTCTGCTGCAGAGTGCTGTAGATGAATATAACAAGGCAAAAAATGATTTTGCTGCAAAGGCCACTGAGGATGAGATGCGACTGCTG
CGTTTTCAACGAAAGCTGGATGAGGAGAAAGGAGCAGGACTGCTGGGTGGGTCTTTACAGGCCACAATGGAGGCTCTGTTGGCTTTAGGACTCCATAAACAAGCCGAACAACTCTTCAGAGACTTCAAAGTTCCAGAAAAAAGGTACTGGTGGTTAAAGCTGAAGTCTCTGGCAGAGAAA
GAGGAGTGGGAGGAATTAGAGAAGTTCTCCAAGACCAAAAAGTCTCCCATTGGTTACCTGCCTTTTGTGGAAGTTTGCATGAAGAGCAATAACAAGTATGAAGCCAAGAAATATGTTTCCAGGGTTACACCAGAACAGAAGGTTCGGGCTCACCTGGCCATCAGTGATCTCGAGGGGGCT
GCTGAT---------------------------------------------------------------GCTGCGATTGAACGCAGGACTGAGTCGGAGATCGGAGTCGTCCTCTCCAGATGTTCCGCT---TCTGATCGCCTTTTGATTGATAGGCTGAACCGAGCCAGAAGCAGCGCC
GTGAAAAAA
>anchovy.31511_ANCH
------ATGGCGTTTGTCACGGCGAACTGGAACCCTCTCGGCGAGGCTTTTTACAGGAAGATCGAGCTGTATGAGATGGGCTGGAACCTGAGGGATGGCCTGAGAGACTGTCTGATAGCAGCCGCACCCTATGGGGGACCCATTGCTCTCCTGCGTGAGCCACAGAGGCGTTCTCCAAGT
GCCCGCCCCCAGCTAGAAATCTACTCGGCCTCTGGATCCACGCTCGCCAGCTTCGCGTGGAAGAGTGGTGTGGTGCGTCAGCTGGGCTGGACGGTGTGTGACGACCTGCTGTGTATCCAAGAGGACGGCACGGTGCTCATATACGACCTCTATGGAACCTTCAAGAGGCACTTCAGCATG
GGCAACGAGGTTGTTCAGAACCAGGTTCTGGAAGCGAAGGTGTTCCATTCTCCCTACGGAACCGGCGTTGCCATCATCACCGGAGCATTCCGGGTCACCCTGGCAACCAACATCGATGACCTGAAGCTGCGCAGGCTTCCGGAAGTCCCAGGC------CTGATGGAGGCGCCGTCGTGC
TGGGCCGTGCTGACTCAGGACAGGCAGAGCAAAGTGCTGCTGGCCTACGGAGCTGATCTATACCTACTGGACAACACATCCTGCATACCA------------------GTGACTCCTCCAGGT---------------------------CTGTCTCCTCAGGCTAACAGCATCGTGTCC
ATGTGCGTGTCGTTCAGCTATAAGTACCTCGCTCTCTTCACC---------GATACTGGACACGTATGGATGGGATCCGCTAACCTCAAGGACAGACTGAGTGAGGTGGATACCAAAGTCAGGAGTCCACCGAAGCAGATGGCTTGGTGTCGCAGGCCTAAGAGCGAGCAGCCGTCCGTT
GTCATCATGTGGGATCGGCACCTCCTGGTGGTGGGAACCTGTAAAGACACCATCCAATATCACCTTGACGACGAGACGGTGCTGGTTCCGGAGTTAGACGGCGTTCGACTGATCAGCAGCACACACCACGAACTACTACAGGAAGTACCCAGTGCGTGTGAAGAGATCTTCAAGATCGCC
TCCATGGCCCCCGGAGCTCTGCTACTGGAGGCTCACAAGGAATACGAGAAAGAGTCTCAGAAGGCAGATGAGTATCTTCGTGAGATAAAGGAGCAAAGCCTGCTGGGAGAAGCCGTACGCCAGTGTGTAGAAGCCGCCGGACATGAGCATGAACCAGACACACAGAAAACACTACTACGG
GCCGCGTCCTTTGGGAAGTGTTTCCTGAGTGGTTTCCCGCCAGAGCAGTTTGTGAGCATGTGCAGAGACCTGCGGGTACTCAACGCCGTCCGAGACTACATTGTCGGGATACCCCTCACACACACGCAA------------TTTAAGCAGATGACCACACAGGTGCTAATCGACAGGCTG
GTGTACCGTAAGCTGTATCCTCTGGCCATTGAGGTGTGTCGCTACCTGAAGATTCCGGAATATCAGGGGGTCAGCAGAGTTCTCAAACACTGGGCCTGCTGCAAGGTTCAG---CAGAAGGAGGAGGCTGACGAGGTGGTGGCGAGGGCTGTGAGTATTAAACTGGGGGAGGCGGCAGGA
ATCTCCTACTCCGAAATCGCCACCAAGGCCTACGAATGCGGACGCACCGAACTGGCCATCAAG------------------------TTGTTGGAGTATGAGCCTCGGTCAGGAGAGCAGGTGCCCTTGTTGCTCAAGATGAAACGTAGCCAGCTGGCACTCAGCAAAGCTATCGAGAGC
GGAGACACGGACCTGGTG------------TACACGGTGGTGACGTACCTGAAGAACGAGATGAACAGAGGAGATTTCTTCATGACCCTCAGGAACCAACCTGTCGCCCTCAGCCTCTACAGACAGTTCTGTAAGCATCAGGAGCAGACGACCTTGAAGGACCTCTTCAACCAGGACGAT
GACCACCAGGAGCTGGGCAACTTCTACGTCAAGGCCAGCTACAAAGAAAAG------------------------AGGTTGGAGGCCCGCCTGTCACTGCTGCAGAGTGCTGTGGACGAATACAATAAAGCCAAGAACGAGTTCGCTGCCAAGGCGACGGAGGATGAGATGCGGTTGCTA
CGGTTCCATCGTCGTCTGGAGGAGGATAAAGGAGAGCACCTGATGGGCATGAGCCTGCAAGACACGCTGCAGATACTGCTGTCCATAGGCCTCCACAAGCAGGCAGAACAGCTGTACAAGGACTTCAGGGTCCCAGACAAGAGGTACTGGTGGCTGAAGCTGACGGCTCTTGCTGATAAA
GAGGACTGGGAGGAGCTGGAGAAGTTTGCAAAGAGCAAGAAGTCACCCATCGGATACCTGCCATTCGTGGAGGTGTGTGTGAAGAGACACAACAAGTACGAGGCCAAGAAATACGTGTCAAAGGTCACGCCAGAACAGAAGGTCAAAGCTCACCTGGCCGTCGGTGATCTGGAGGGGGCA
GCTGAG---------------------------------------------------------------GTGGCAATAGAGCGGCGTAATGAGAATGAGATCAGCACCGTTCTATCCCAGTGTTCCGCCTCGTCCGACCGGGCCCTTCTGGATCGCCTCAACCGGGCACGCAACGCCACC
GGCAAGAAG
>ENSTRUP00000028437_TRUB
------ATGACGTTCATCACAGCCAACTGGAACCCGCTGGGAGATGCGTTTTATCGTAAAACTGAGCTGTATGACATGTGCTGGGACTTGAAGGACGCCCTCAGAGACTGTCTTGTGGCTGCTGCTCCATATGGAGGACCGATAGCTCTCCTAAGAAAACCTCTTAGATGTTCTCCGAGT
TCTCGTCCTCAGTTGGAGATTTATTCTGCGTCTGGGTTTGCCATCACAAGCTTCCCGTGGAAGAGTGGTCCCCTTGTCCATCTTGGTTGGACGATTACCGATGAGTTGCTATGTATTCAGGAAGACGGATCTGTACTGATCTATGATCTGTTTGGTTCCTTCAAGAGGCATTTCAGTATG
GGTCAGGAAGTGGTTCAGAATCATGTCCTGGAAGCCAAAGTATTCCACTCTCCATTTGGAACAGGTGTTGCCATCATATCTGGCTCCTCCCATTTTACCTTGGCAACCAACGTTGATGAATTGAAACTGCGGAGGTTACCTGAAGTCCCAGGT------CTGCAGGGGAAACCTTTGTGT
TGGGCCGTTCTCGTTCAGGACAGACAAATCAAAGTCCTCCTGTCCAGTGGCCCTGAACTTTATATCCTGGATGACACGTCCTGTTCTGAA------------------GTGCATCCTCCATGG---------------------------CTCAGTCCCCAGGCTGGCAGTATCATCCAC
ATGTCTGTGTCGTTCAGCTATAAATATTTGGCCCTTTTTACT---------GACACTGGACACCTGTTTACAGCCTCTTCTGATCTCCAGAACAAACTGAGTGAAATTGACACCAAAAGGTCGACAGCACCTGAACAGATGGTCTGGTGTCGCAGACCGAACAGTCAGCAACCGTCTGTG
GTGTTACTGTGGGACAGGCTGCTCATGGTAGCTGGAGTTTGTAATGACACAATCCAGTTCCCCATCGAGGATCAGTGCGTTTTGGTTGGAGAGATGGATGGAGTTCGGATCCTCAGCACGAGGAGCCACGAGCTGCTTCAGGAAGTTCCTCTGGTCTGTCAGGATATCTTCAAGATTGCC
TCCATGGCCCCTGGAGCTTTGCTGCTGGAGGCCCACAGGGAGTACGAGAAATCAAGTCAGAAGGCTGACGAGTACCTGAGGGAGCTCAAAGAGCAGAGCATGCTGGAGGAGGCAGTGAAACAGTGTGTGGGGGCTGCTCGATACGAATATGACCCCCAGACCCAGAAATCTCTGCTGCGG
GCGGCGTCGTTTGGAAAGTGTTTTCTGGCGGACTTCAGCGCAGATCCGTTTGTGGAGACCTGCAGAGAACTGCGAGTGCTGAACGCCGTCCGAGTGAGCAGCGTGGGGCTGCCACTCACATATCCTCAGTATCCTCGCATATTCAAACATTTGACTCTCCAGGTGCTGATTGACAGGCTG
GTGTACCGGCAGTTGTACCCACTAGCAATAAAAGTCTGCCATTACCTGAAGATTCCAGATTATCATGGTGTCAGCAGAGTCCTCAGACACTGGGCGTCCTGCAAGGTGCAG---CAGAAGGACCTGTCTGATGAGGCCATAGCGAAAGCTGTGTGTGCAAAGGTGGGCGACTCGCCTGGG
TTTTCTTACTCTCACATCGCAGCTAAAGCGTACGAATGTGGACGTGCTGAGCTCGCTATCAAG------------------------CTGTTGGATTTTGAGGCTCGGTCTGGAGAACAGGTTCCTCTGCTGCTGAAGATGAAACGCAGTCATCTGGCTCTCAGCAAAGCTGTGGAGAGT
GGAGACACTGACCTGGTT------------TACATGGTTGTGACCCATCTAAAGAATGAGATGAACCGAGGAGATTTCTTCATGACCCTGAGGAACCAACCAGTCGCACTGAGTCTATACAAACAGTTCTGTAAACTTCAGGAGCAGGAAACGCTGAAGGATCTTTATAACCAAGATGAT
GATCACCAGGAGTTGGCCAACTACTATGTTGCTGCCAGTTACAGAGAGAAG------------------------AGGATGGACATCCGTCTGTCCCTCCTGCAGAGTGCCGTCGATGAATATAACAAGGCAAAGAACGATTTTGCTGCAAAGGCCACCGAGGACGAGATGCGACTCCTG
CGTTTTCAACGAAAGCTGGACGAGGATAAAGCAACAGAACTCCTGGGTCTGTCTTTACAGGCCACGATGGAGGCTCTGTTGGCTTTAGGGTTCCATAAACAAGCAGAACAACTTTACAGAGACTTCAAAGTTCCAGAAAAAAGGTATTGGTGGTTAAAATTGAAGTCTCTGGCAAAGAAA
GAGGAGTGGGAGGAGTTAGAGAAGTTTTCCAAGACCAAAAAGTCTCCCATTGGCTACCTGCCTTTTGTTGAAGTTTGCATGAAGCGTAACAACAAGTACGAAGCCAAGAAATATGTTTCTAGGGTGATGCCAGAACAGAAGGTCCGGGCTCACCTGGCAATCAGTGATCTTGAGGGGGCT
GCTGAT---------------------------------------------------------------GCTGCGATTGAGCGCAGGAATGAGTCGGAGATTGGGATAGTCCTCTCCAGATGCGCCGCC---TCTGATCGCCTTTTGATTGAAAGGCTGAACCGAGCCAGAACCAGCACT
GTGAAAAAA
>ENSDARP00000078255_DRER
------ATGGCGTTTGTTACAGCGAACTGGAACCCTCTGGGCGAGGCTTTTTACAGAAAGATTGAATTGTATGAGATGGCCTGGAAACTCAAAGACGGTCTGAAAGATTGTCTGTTTGCTGCAGCTCCATACGGGGGTCCCATTGCTCTCCTAAAATGGCACAACCGACGTTCTCCCAGT
GCCAGACCACAGTTAGAGATCTACTCTTCTTCAGGACTCCCTCTGGCCAGCTTTCCATGGAAGAGTGGTGTGGTGAAGCAGTTGGGATGGACGGTGTCTGACGACCTACTGTGTGTTCAGGAGGACGGCACTGTGCTCGTCTATGATCTCTTGGGCGGCTTCAAGAGACACTTCAGCATG
GGCAATGAAGTTTCTCAGAGTCAGGTGCTGGAGACCAAGATTTTTCATTCACCCTATGGCACAGGGGTTGCCATATTGACAGGTGCCTTGCGGTTCACTTTGGCCACAAACATTGATGACATCAAACTGAGGAGGCTACCTGAGGTTCCAGGT------ATCCAGGCAGCGCCATCATGT
TGGGCAGTGCTGACTCAGGACCGACAAAGTAAAGTCCTGGTGGCCAGTGGTGCTCATCTGTTCATCTTGGACAATACAGCCTGCACTCCT------------------GTGACTCCTCCAGGC---------------------------CTCTCTCCACAAGCGTCCAGTATACTTCAC
ATGTGTGTCTCATTCAGTTATAAATATCTTGCACTCCTCACC---------GACTCTGGCCATGTGTGGATGGGCACATCCAATCTAAAGGAGAAACTCAGTGAGGTCGAAACCAAAATCAAAACACCCCCCAGACAGATGGCATGGTGTCGCAGGCCCAAGAGTCAGGAGCCTTCGGCA
GTGGTCATGTGGGACGGGCTTCTCCTGGTGGTCGGAGAGTGTAAAGAAACAATTCAGTATCAACTGGATGATGATTCAATCCTGGTCCCGGAGCTAGATGGGGTTCGGATCATCAGTGGAACACACCATGAGCTTTTGCAAGAGGTCCCAGGTGCTTGTGAGGAGATATTTAAAATTGCC
TCAATGGCTCCTGGAGCTTTACTGCTGGAGGCACATAAAGAATATGAGAAAGAGAGTCAGAAGGCAGACGAGTATCTGAGAGAGATTAAAGAGCAGAGTCTGCTGAGCGAAGCGGTACAACAGTGTGTGGAAGCCGCCGGGCATGAACATGAACCCGAGACACAGAAAACACTCTTGAGG
GCGGCTTCGTTTGGGAAGTGTTTCTTGAGTAATTTTCCTCCGGAGCAGTTCGTCAGTATGTGCCGAGACCTGCGAGTGTTGAATGCTGTTCGAGATTATACCATAGGCATTCCTCTGACCCACACTCAG------------TTCAAGCAGATGACCGTACAGGTGCTCATCGACAGATTG
GTTTATCGTAAACTCTATCCACTGGCTATTGAGGTTTGCAGATATCTGAAGACTCCGGAATATCAGGGAGTAAGTCGTGTGCTCAAACACTGGGCCTGCTTCAAGGTCCAG---CAGAAGGAGGAATCTGATGAAGTCATTGCAAAAGCTGTGAGTGTGAAGCTCGCCGATGCTGCTGGA
ATCTCCTACTCTGAAATCGCCACCAAAGCATACGAGAGCGGACGAACGGAGCTCGCCATTAAG------------------------CTGTTGGAGTTTGAGCCTCGCTCTGGTGAACAGGTCCCACTGCTGCTGAAAATGAAGAAAAGTCCTCTGGCTTTGAGCAAAGCCATTGAGAGT
GGCGACACAGACCTCGTG------------TACACCGTGGTGATGTACCTGAAGAATGAGCTAAACAGAGGAGACTTCTTCATGATGTTGAGGAACCAACCTGTGGCTCTGAGCCTCTACAGACAGTTTTGTAAACATCAGGAGCAGGATACGCTGAAAGATCTTTTCAATCAAGATGAC
GATCACGAGGAACTGGGCAATTTCTACGTAAAAGCCAGCTATAAAGAGCAG------------------------AGACTGGAAGCACGGATTGCTCTTTTACAAAGTGCCGTGGACGAGTACTACAAGGCCAAGAATGAGTTTTCTGCCAAGAGCACAGAAGACGAGATGCGTCTGCTG
CGGTTTCAGAGGAAGCTGGAGGAAGAGAAGGGCGAGCCTCTTGTGGGCTTTTCTCTTCATGACACTATGACCACACTGCTGTCTGTGGGACTGCACAAACACGCAGAACAGCTTTACAAAGACTTCAGAGTGCCTGATAAGAGGTTCTGGTGGCTAAAGTTGAAGGCTCTTGCTGAGAAG
GAGGACTGGGACGAGCTGGAGAAATTTGCCAAAAGCAAAAAGTCTCCTATTGGATATCTGCCATTCGTAGATGTGTGTATTAAACATCATAACAAATATGAAGCCAGGAAATATGTGTCTAAAGTCACACCCGAGCAGAAGGTCAAAGCTCACCTCGCAGTGGGGGACATGGAAGGTGCT
GCAGAG---------------------------------------------------------------GCTGCTATCGAGAGGCGTAATGACACTGAGATCAGCACAGTTCTCTCACGCTGTTCATCGACCACTGATCATGCTCTTGTGGAACGCCTGAACCGAGCCAGAGCCACGGCT
ACCAAAAAG
>ENSGACP00000020293_GACU
AGCACGATGACGTTTATCACAGCCAACTGGAACCCGCTGGGGGAAGCTTTCTATCGGAAGAGTGAGCTGTATGAGATGTGTTGGAACCTAAGAGACGGACTCCGAGACTGTCTGGTGGCTGCAGCTCCATATGGAGGTCCAATAGCTCTCCTCAGAGAACCTGTCAGACGGTCTCCTAGT
TCTCGTCCTCAGCTTGAGATTTATTCTGCATCTGGAGTATCCATTGCCAGCTTCCCGTGGAAGAGTGGTCCGGTGGTCCACTTGGGTTGGACGGTGAGTGATGAGCTGTTGTGTATTCAGGAGGACGGATCGGTTCTGATCTACGATCTGTTTGGGTCTTTCAAGAGACACTTCAGTATG
GGACAGGAAGTGGTCCAGAGTCAGGTTCTGGAAGCCAAAGTGTTCCACTCTCCGTATGGAACAGGGGTTGCCATAGTAACAGGCTCATCACGCTTCATCATGGCAACCAACATTGATGACCTAAAGCTCAGAAGGTTACCTGAAGTCCCTGGT------CTACAAGGGAAACCCTCCTGC
TGGGTCGTCCTCAACCAGGACAGACAGACTAAAGTCCTCCTGTCCACTGGATCTGAACTGTACATCCTGGACAACACGTCCTGTACTGCGGTGGTGAGACAATTAACTGTCTGTCTGTCTTCCTGGTCCTCCATGTCTGAGTCCACATGTCTTGCTCCTCAGGGCGGCAGTATTGTCCAC
ATGTCTGTGTCTTTCAGCTATAAATACCTGGCTGTCTTAACT---------GACTCTGGTCACCTGTGGACAGGCCCCTCCCATCTTCAGGACAAAATGAGTGAAGTTGACACTAAAAAGTTGACACCTCCCAAACAGATGGTCTGG---------------TATGTCTACCCGTCTGTG
GTGTTGATGTGGGACAGACTGCTCATGGTGGTCGGAGTCTGTCAGGACACAATCCAGTATCTTTTAAAGGACCAGTGTGTTTTGGTCGGAGAAATGGACGGAGTTCGCATTATCAGCTCGACCAATCAGGAGCTGCTGCAGGAGGTTCCTCTGGTGTGTCAGGAAATCTTCAAAATCGCT
TCCATGGCTCCCGGTGCTCTTCTGCTGGAGGCCCACAGGGAGTACGAGAAGTCGAGTCAGAAGGCTGATGAGTACCTGAGAGAGATCAAAGAGCAAAGCATGCTTGGAGAAGCGGTTTCCCAATGCATCGAGGCAGCAGGACACGAATACGACCCAAATACGCAGAAATCCCTGATGAGG
GCCGCATCCTTCGGTAAATGTTTCCTGACGGACTTCAGTCCTGGTCAGTTCGTGACGACCTGCAGAGAACTCAGAGTGCTGAATTCCGTGAGGGAGAGCAGCGTGGGGCTGCCCCTCACTCACACTCAA------------TTTAAACAGATGACTCTCCAGGTGTTGATTGATAGGTTG
GTGTATCGACAGTTTTATCCATTAGCGATAGAAATGTGTCGTTACCTGAAGATTCCAGATTATCAGGGAGTCAGCAGAGTCCTTAAACACTGGGCTTCATGCAAGGTAATGTGTTCACCCAGCCTATCCGATGAGGCCATAGCCCGAGCGATGTGCGCTAAGGTGGGAGACTCACCTGGT
GTTTCTTATTCGGACATCGCAGCCAAAGCTTACGAATGTGGACGCACTGAGCTCGCCATCAAG------------------------TTGTTGGACTTTGAAGCCCGGTCTGGAGAGCAGGTTCCTCTGCTGTTAAAGATGAAGAGGAGTCAGTTGGCTCTGAGTAAAGCCGTGGAGAGC
GGCGACACTGACCTAGTT------------TACACGGTGGTGACGTACCTAAAGAACGAGATGAACAGGGGAGACTTCTTCATGACACTAAGGAATCAACCAGTGGCTTTAAGCCTCTACAGACAGTTCTGTAAACTGCAGGAACAAGAAACTCTGAAGGACCTTTATAACCAGGACGAT
GACCACAAGGAACTTGCCAACTACTACGTTACTGCCAGCTACAGAGAAAAGACCTTCGTTCTGTGTGTGCAG---AGGTTAGAGAGCCGTCTGTCTCTGCTGCAGAGTGCTGTGGATGAATACAACAAAGCCAAGAATGAGTTCTCTGCAAAGGCCACAGAGGAAGAAATGCGTCTCCTA
CGTTTCCAACGCAAACTCGATGATGAGAAAGGGGCGGGGCTACTGGAACTCTCTCTACAGGCTACCATGGAGGCTCTGTTGGCTTTAGGACTCTACAAACAAGCAGAGCAACTGTACAGGGACTTCAGAGTACCTGACAAAAGGTATTGGTGGTTAAAACTCAAGTCCCTGGCAGAGAAG
GAGGAGTGGGATGAGCTGGAGAAGTTCTCAAAGAGCAAGAAGTCCCCTATTGGCTACCTGGCGTTTGTCGAAGTTTGCATGAAGAGTAACAACAAGTACGAAGCCAAGAAGTATGTTTCCAAGGTAACACCTGAGCAGAGGGTCAAAGCTCACCTAGCAATCAGAGTAGATGAACAGGCA
GCTGATGGTCTGCTGCCGCATAGTGATCCACAAAAGTTACAAGAAATATTTGACAAAGGGTTTGTGCCGAGTGTTGTAGAAAAAAGTTCCGCCGTGCCAATG---------------------------------------------------------------AGCAAGGCAGCA---
---------
>ENSXMAP00000006125_XMAC
------ATGGCCTTCATCACCGCTAACTGGAACCCGCTGGGAGACACATTCTACCGGAAGGCGGAACTCTATGAGATGTTCTGGAGCCTCCGGGACGGACTGGGGGACAGTCTGGTGGCAGCAGCTCCGTATGGAGGCCCAATCGCTCTGCTCAGAGAACCGCTCAGACGTTCCCCCAGC
ACTCGTCCTCAGCTGGAGATCTACTCCGCCTCCGGAGCGTCCATCGCCAGCTTCCCTTGGAAGAGCGGTCCGGTGGTCCACCTGGGCTGGTCCGTCAACGACGAGCTGCTGTGTGTTCAGGAGGACGGGACGGTTCTGATCTACGACCTGTTTGGGTCCTTCAAGAGACACTTCAGCATG
GGACAGGAAGTGGTCCAGAGTCAGGTGTTGGAGGCCAAGGTGTTCCACTCGCCATATGGAACAGGCGTCGCCATAGTAACGGGTTCCTCCCGCTTCACCTTGGCAACCAACATTGAGGACCTGAAGCTGCGGCGGCTACCTGAAGTCCCAGGT------CTCCAGGGCCGGCCGTCCTGC
TGGGCCGTCCTCACTCAGGACAGACAGACCAAAGTCCTGGTGTCCAGTGGACCTGAACTCTATGTCCTGGACAACACGTCCTGCACGGCT------------------GTGTATCCTCCAGGT---------------------------CTCAGTCCTCAGGCTGGCAGCATCGTCCAC
ATGTCTGTCTCCTTCAGCTACAAATACCTGGCTCTGTTCACC---------GAGACGGGGCGGCTGTGGACCGGCTTGTCCAACTTACAGGAGAGACTGAGTGAGATGGACACCAAGCAGGCAGCTACACCCAAACAGATGGTCTGGTGCCGCAGGCCGAGGTCCCAGCAGCCCTCGGTG
GTGTTGATGTGGGACCGGCTCCTCCTGGTGGTGGGATCTTGCAACGACACCATCCAGTTCCCCCTGGAGGACCAGTCGGTGCTGGTGGGCGAACTGGACGGGGTTCGGATCATCGGCTCCATCAGCCAGGAGCTGCTGCAGGAGGTTCCTCTGGTCTGCCAGGACATCTTTAAGATCGCC
TCCATGGCTCCTGGAGCGCTGCTGCTGGAGGCCCACCGGGAGTACGAGAAGTCCAGTCAGAAGGCGGACGAGTACCTGAGGGAGATCAAGGAGCAGAACGTCCTGGGAGACGCCGTCCGGCAGTGTGTGGAGGCGGCCGCTCACGAGTACGACCCCGACACCCAGAAGGCCCTGATGAGG
GCGGCGTCCTTCGGGAAGTGCTTCCTGACGGAGTTCAGCCCGGATCAGTTCGTGACGACCTGCAGGGAGCTGCGGGTTCTGAACGCCGTCAGAGAGAGCAGCGTGGGGATGCCGCTCACACACACTCAA------------TTTAAACAGATGACCCTTCAGGTCCTGATAGACAGGCTG
GTCTACCGGCAGTTCTACCCTCTGGCCATCGAGGTCTGTCGATACCTGAAGATCCCAGACTACCAGGGAGTCAGTCGAGTCCTGAAGCACTGGGCCTCCTGCAAGGTGCAG---CAGAAGGACTTGACCGACGAGGCCATAGCCCGAGCCGTCTGCGCCAAGGTGGGAGACTCACCTGGA
GTTTCGTACTCAGACGTCGCAGCTAAAGCATATGAATGTGGACGACCAGAACTCGCCATCAAG------------------------CTGCTGGACTTCGAGGCCCGGTCCGGAGAGCAGGTTCCTCTGCTGCTGAAGATGAAGAGGAGCCAGCTGGCTCTCAGTAAAGCCGTGGAGAGC
GGCGACACCGACCTGGTT------------TACACGGTGGTGACGTACCTGAAGAACGAGATGAACAGAGGAGATTTCTTCATGACCCTGAGGAACCAGCCGGTGGCGCTCAGCCTCTACAGACAGTTCTGCAAACTGCAGGAGCCTCAGACGCTGAAGGACCTGTTCAACCAGGACGAC
GACCACCAGGAGCTCGGCAACTTCTACGTGACGTCCAGCTACAGGGACAAG------------------------AGGCTGGAGGGCCGGCTGGCGCAGCTGCAGAGCGCCGTGGACGAGTACAACAAGGCCAAAAACGACTTCGCTGTCAAGGCCACAGAGGAGGAAATGCGTCTTCTT
CGTTTCCAAAGGAAGCTGGATGACGAGAAGGGGGCGGGGCTTCTGGGACTCTCCCTGCAGGCCACCATGGAGGCTCTGATGTCGTTGGGTCTCCACAAGCAAGCAGAGCAGCTCTACAGAGACTTCAGAGTGCCGGACAAAAGGTACTGGTGGCTGAAGCTGAAGTCTCTGGCTGAGAAG
GAGCAGTGGGAGGAGCTAGAGAAGTTCTCCAAGAGCAAGAAGTCTCCTATTGGCTACCTGGCCTTCGTGGAGGTGTGCATGAAGAACAACAACAGGCATGAAGCCAAGAAGTACGTCAGCAAGGTCACACCTGAGCAGAAGGTCAAAGCTCACCTGGCCGTGGGTGACCTGGAGGGGGCA
GCAGAC---------------------------------------------------------------GCCGCCATTGAGCGCAGGAATGAGTCTGAGATGGGGGCGGTCCTCTCCAGATGCTCCGCC---TCCGACCGGCTGCTGATGGACAAGCTGAACCGGGCCCGGGTCGCCACC
GCCAAGAAG
