# Supplementary material for: Global expression pattern of genes containing positively selected sites in European anchovy (Engraulis encrasicolus L.) may shed light on teleost reproduction
Source: PLoS One. 2023 Aug 11;18(8):e0289940. doi: 10.1371/journal.pone.0289940 (PMC10420382; doi:10.1371/journal.pone.0289940)
Supplement: S1 File — (ZIP) [file pone.0289940.s008.zip › alignments/anchovy.31872_ANCH.fas]

>ENSONIP00000017459_ONIL
---------------------------------AATCACGTGACTCTGTTCTCA------GGTGACATCTCAGTCACGTCAGCAAAC---AGGAAGTCTGCTGCGATCACAGGAAGTGCGAGAAAGATTAAAGACAACGCTGCCGACTGGCACAACATGATGCTGCGGTGGGACAGGTTG
AATGAGGACGGCTTCATGGCGGCAGCAAGCATCGTC------AACATG---AGGCGTGCTCAGAGCGATCAGCTGCTG---CTCAACAATTCTTCATCGCCTCCACCCTCTTCCTCACCA---CAGCACGTGGGCGGA------------------------------------------
------GCTTCTGAGCTGCAGGACAAATGTCTCAAACTGCAGGAAATCGTAGACAAAATG------------------------------------------------------------------------------------------------------------------------
------------------------GCTGCTGTGGTGACGAAGATGGATCGTCTGATGACATCACAGCGTGGAGTAGAGGATCTGGAGGCGTTTCAGTTTGGAGCCGAAGGAAGAAAAACTCCTCTGTTTCACAGCTGGAGCACCAGAGAGTTCGGTGAAATCTCTCAGGTGCTGCTGGAC
TCGTTCCGTCGGGAGCTCCTCTTGAAGCAGACAATCCTGCAGGAAGTGGCTCACACAGTGACCTCTGACCTCTGCATGGTCTTTCTGTCCGGCTGGCTCCATCAGCCGTTCATTCCCACGCAGAGCAGACTCAGGCTGGAGGCGTTGCTGCTGGAGACCGGGCACCGCCCACTG
>ENSTNIP00000005135_TNIG
---------------------------------------------------------CCGAGTGACGTCACGCTGAGTTCCGCCAAA---AAGAAATGCTCGGCTCTTACCGGAAGCGCCAGAAAGATCAAAGACAATGCGGCTGACTGGCACAACCTTCTTCTGAGGTGGGAGAACCTC
AACGATGAGGGCTTCAAAGTGGCGGGACGTGTTGTGGATCTGAGACTG---ATGCGTTCTCAAGGTGATGAGCTGCTG---CTTTTAGACAAGTCTTCGTGTCCGTCGGTGTCCTCCTCG---CCGCAGACAGGTGGC------------------------------------------
------GCTATAGAGCTAAATGACGAATGCTGCAAACTCAAAGACGTCATCGACAAAATG------------------------------------------------------------------------------------------------------------------------
------------------------GCAATGATTGTGATGAAGATGCAACACCTGATGGCATCCCAACAAGGTGTTCAGGATTTGGAAGAGTTTCAGTTTGGATCTGGAGGAAGAAGATTTCCCCTGTTTCACAGTTGGGAGACTAAAGCCTTTGGGGATTCATCACGAGCCCTGTTGGAG
TCTTTCAGCGAGGAGCTGAAGTTGAAGCGGATGATCCAGGAGGAGCTGGCGCATACGGGGTCTTCAGACCTGTGCATGGTGTACCTGTCCTGCTGGCTTCACCAGCCCTTTGTCCCTCCGGACACCCGCCTGAGTCTGGAGGCTCTGCTTCTGGAAACGGGACACCGCCCACTG
>anchovy.31872_ANCH
------------------------------------------------------------------ATGGATGAGAATGTAACCCCTGGCAGAAAAGGAAAC---CTGACTGGAAGTGCAAGGAAGCTGAAGGACAATGCTGCTGACTGGCACAACTTTAGCTTGAAGTGGGAGCGACTG
AACGATGAAGGGTCTGCCCATGCAACGAAAATAGTCAACCTGGTGTTAACCAAA------------------GAGCCA---GTGAAGGAG---ACCAGTCTGATGTCAGGGGATGAGTCG---------ACCCAGTCAGGCCCAGGGCATACTGGAGCCGGCCCACAGTCATCTCGCCCT
GAACTCCACAGAGACCTTGAAGAGGAGTGCACCAAACTGCAGGACATTGTGGAGAAAATG------------------------------------------------------------------------------------------------------------------------
------------------------GCACACATCGTGTCAAAAATGGAAAAAATTGCCTCGTCCGAGAAAGGCATCTGCGAGCTGGAGGCCTTTCAGTTTGGAGATAAAGGAAGGGACGCTCCCCTCTTTCTTACATGGCCCACCTCTCAGTTTGCGGAGGTGTCCAGCCGGTTGCTGAGC
TACTACAGGCAGGAGTTGGCCCTGAAGCAGCTCCTGCTGGGCCTGCTGGCCCACACCCCAGACCCACAGCTCTCCATGGTCTACCTCTCGGCCTGGCTCTACCAGCCCTACATAGACGACCAGGCCAAACTGCTGCTGGAGGGTCTGCTTCTCGAAACAGGCCACCAGACT---
>ENSTRUP00000011751_TRUB
---------------------------------------------------------CCCGACGACATCACGCAGAGCTCAGCAAAA---AAGAAGTGCTCTGCTCTGACAGGAAGTGCCAGGAAGATAAAAGACAACGCAGCTGACTGGCACAACCTTCTTTTGAGGTGGGAAAAGCTC
AATGATGAAGGTTTCAAAGTGGCGGGACGTATTGTGGAGCTGAGACTG---ATGCGTTCTCAACGTGATGAGCCGCTG---CTTTTAGACAGTACTTCAGCCCCGGCAGGATCCTCCTCA---CTGCAGACAGTTGGA------------------------------------------
------CCTCCAGAGCTGCAGGATGAGTGCTGCAAACTAAAAGACATTGTTGACAAAATGATAAACGTTGATGGAAACGAAGATATGCGAGCTGTTGTTGTTTCTTTAAATGGACAAATATTTGAAGTACTGATGTTGGGGGACGCTCAACTGTCTCTGGCAATGTTATTCAGAATAATT
TCTTTGGCCATCTGTCTGTGTCAGGCCAGTATGGTGATGAAGATGCAGCACCTGATGGCGTCACAACAAGGCGTTCAGGATCTGGAAGAGTTCCAGTTTAGAGCTGGAGGAAGGAGACTCCCCCTGTTTCACAGCTGGGACACCAAAGCCTTCGGGGATTCATCACGTGCCCTGTTGGAG
TCTTTCACCGAGGAGCTCAAGTTGAAGCAGATGATCCAGGAAGAACTGGCCCACACTTGGTCTTCAGACCTGTGCATGGTGTACTTGTCTTGCTGGCTTCACCAACCCTTCATCCCCCCTGACGCCCGGCTGACGCTCGAGGCTCTGCTTCTGGAGACTGGACACCGTCCACTC
>ENSDARP00000099471_DRER
------------------------------------------------------------------ATGTCGCAGTCCACGACCCCC---CAAAAAGGCAAT---TTGACAGGAAGTGCCAGGAAATTAAAGGACGACGCCGCAGACTGGCATAATCTCACCCTGAGATGGGAGAGATTA
AACGACGAGGGATCCGCGACTGCGACTAACATTGTTAACCTGGGACTGATTAAGAAGTCACACGCCGAGTCTGAAGTT---GTGATGGAAGGAAGCAGTTTGTCCTCTGGAGATCTTTCAGAAAACCTGACGAAGAGC------------------------------------------
------AACCAGGAGCTCGAGGAGGAATGTGGGAAGTTGAAAGATGTCGTGGATAAAATG------------------------------------------------------------------------------------------------------------------------
------------------------GCAAACATAGTGTCGAAGATGGAGAAGATGGTCCAGGCTGAGCGCGGGATCTGTGAGCTTGAAGCCTTTCAGTTTGGAGAGAAAGGAAGACCAGAGCCACTCTTTCACTCATGGCCCACTAAACAGTTTGCTGAAGTGTCTTCCCAGCTTTATGAG
TCATACAAGCAGGAGTTGGCGTTGAAAAAGACTATATTACAGGAATTAGCCCACACGGCTAATGCGGATCTGTCAATGGTCTACCTGTCATCTTGGCTTTATCAGCCCTACATTGAGGACAGTGGAAAACTGCTACTAGAGAGCTTGTTATTGGAAACCGGTCACAGACCTTTG
>ENSGACP00000005762_GACU
---------------------------------------------TTACGGTCT------AAC------AGTTCTCCAAAGTTCACT---TTGAAGTTACCTGCTATCACAGGAACTACCCGAAGACTCAAAGATAACGCAGCCGACTGGCACAACCTGATGGCGAGGTGGGAAAAACTC
AACGAGGACGGATTCACTGTGGCAGGAAACATAGTGGCCATCGCACTG---ACACGTCCTACGAGTGATCAGCTGCTGGGAGTGGACGAGTCTTCATCACCTCCGCCACCATCACCTGTG---TCA------GGTGGA------------------------------------------
------GCTGCAGAGCTGCAGGATGAATGCTGCAAGCTGCAGGATGTCATTGACAAAATG------------------------------------------------------------------------------------------------------------------------
------------------------GTGGTGGTGGTGAAGAAGATGGAACGTCTTACAGCACTGCAGCAAGGAGTTCAAGATCTGGAGGAGTTTCAGTTTGGACTTGAAGGAAGGAAGATTCCTCTGTTTCACAGCTGGAACGCCAAACACTTCAAGGAGTCGTCTTGTGTCCTGTTGGAA
TCCTTCAGTCAGGAGCTGAAGCTGAAGCAGACCATCTTGCAGGAACTCGCCCACACTGCAACCTCTGACCTCAGCATGATCTATATGTCCTGCTGGCTGCATCAGCCCTTCATCACACCCCAGACCAGACTCACCCTGGAGGCTGTGCTTTTGGAGACGGGACACCACCCTCTT
>ENSXMAP00000004943_XMAC
ATGTCTGAAGTGGGACAGAACTGGGACAACATTTCAAAAGACACGACATATAGCGTCCCGGCTGATGTTCCAATGTCTTCGTCCAAC---ACAAAGTTCTCTGCGGTCACAGGAAGTGCTCGGAAGATCAAAGACAATGCGGCCGACTGGCACAACCTGATGCTGAAGTGGGACAAACTG
AACAACGACGGATTCCAGTGTGCAACAAACATCGTC------AACATG---AGGAATTCTCAGAGAGACCAGCAGCCT---CTGGATGAC------TTCCCTCCAGCTCCAGCATCTGTGCAGCAGCAGGCGGCTGGA------------------------------------------
------GCAGCAGAGCTGCAGGATGAATGCTCCAGGCTGCAGGCTGTCGTTGACCGAATG------------------------------------------------------------------------------------------------------------------------
------------------------GTTGTCATAGTGGCAAAGATGGAGCATCTGATGAGCGTCCAGCGAGGAATCCAGGATCTGGAGGAGTTTCAGTTTGGACCTGAAGGAAGAACGTTACCTCTCTGCCACAGCTGGAAGACCCAAGAGTTTGAGGAGTCTTCTCGGGTTCTGTTGGCT
GCCTTCAGTCAGGAGCTGAAGCTGAAGCAGGTGATTCTGCAGGAACTGGCCCACACTGCTGTCGCTGACCTGCACATGGTCTACCTGTCCTGCTGGCTTCACCAGCCGTTCATCCCCGCCCAGACCCGGTTAGCCCTGGAGGCGCTGCTGCTGGAGACCGGCCATCGATCGCTG
