# Supplementary material for: Global expression pattern of genes containing positively selected sites in European anchovy (Engraulis encrasicolus L.) may shed light on teleost reproduction
Source: PLoS One. 2023 Aug 11;18(8):e0289940. doi: 10.1371/journal.pone.0289940 (PMC10420382; doi:10.1371/journal.pone.0289940)
Supplement: S1 File — (ZIP) [file pone.0289940.s008.zip › alignments/anchovy.32008_ANCH.fas]

>ENSONIP00000018172_ONIL
------ATGGCTGGACTATGGCGTTGCATACTTGCAGTGGTGATGCTGATGTGCGTGCACCTCTGGGATTCTGCTGAGGCTGTAGGTGGAGCTAAG------------------------------------------------------------------------------------
---------------------------AGTCGACCCCGACCCCAAAGACGACCTCCCAAGAAGCCAAAGATCACA---CCTATTGACCTGACCCAACCCGAACAAGACATAGACATAGAAAGGATGCTGGGAACATGGTACCTGCTTAATACTGCCTCCAAATGCTCTTACCTGATAAAT
CACGGGACCAAGGTGGAGCCAACAGTAATCACCATTACTCGTACCGCTACCTCTAATGAAACGCTGTCTGTTAGCACCAAAACAAGGCATAATCACCAGTGTTGGGAGATATTACAAGTCTATCATCTAACGTCAGTCCCAGGAAGACTGACACTGAAAGGATCTCGCCCTGAGCAGAAT
ATTGAGATAGTGATTGGGGATACAGACTACAATTCCTATGCCATCATGTACTACCAGAAACAGGGCAAGATCACAATGAAACTCTATGGGAAGTCTGTGGACAATCTGCCAGAGCCGCTGCTAACCAAGTTTGAAGAGCTTGCTGCAAAACAGAATTTGCAGCGGGCCTACCACTTCCCC
TTCCCCACCTACAGTCACTGCGGTGATGTGGATCGAGATCATGTGATCAATTGTGTTCCCACATGC
>ENSTNIP00000010961_TNIG
------ATGGCTGAAGTTTGGCGTTCCGTGTTCGTTGCAGCGCTTTTGATATGCGCCTCCATGTTGGATCCCGCTGAGGCTGTAGGTGGGGCTAAG------------------------------------------------------------------------------------
---------------------------AGTCGGCCCCGACCCCAAAGAAGACCTCCGAAGAAGCCGAAGGTTGAG---CCCACTGACGCCCCTCCGCTGGCCCAGAACGTGGACCTGCAGCGGATGATGGGGACGTGGTTCCTGCTGATCACAGCCTCCAAATGCTCCTACCTGATCAAC
CATGGAACCAAGGTGGAACCCACAGTCATGACCCTGGCCCGC------TCCTCTGACCACACTCTGTCTGTCAGCACCAAAACACGACATAATCACCAGTGTTGGGAGATATTACAGGTCTACAATATCCTGCCAACCCCGGGCAGGCTAATGCTAAAGGGAACCCGTGCGGAGCTGAAC
ACCGACATC---ATCGGGGAGACCGACTAC---AACTACGCCATCATGTACTACCAGAAGCGTGGCAAGATCACCATGAAGCTCTATGGACGCTCGGTAGACAACCTGCCAGAGCCTATGCTGACCAAGTTTGAACAACTTGCTGAAAAACAAAATATGGGACTGGCCTACCTCTTTCCT
TTCCCCACATACAGTCACTGTGGTGATGTGGACAAAGACCACGTCATCAACTGTGTCCCCACATGC
>anchovy.32008_ANCH
CACACACACACACACGCTGTGTTGAATTTT------GGTCTTCTCATCGCAGCACACTACACTAAG---------GAAGTGGTCAAGTCAAGACAGCTTTTATTGTCAGTATTTTATCAGAGGAAGCATAAGGGCATGGGGCAGCAGGGGATAGCCGTTACGGTGGTGGTCCTATGTGGA
CTAGCGGCCATGACTCAAGCTGTGGCCATGAGAATGAGGAGTCAGGAGGGTCGAGCGGGGAAACAGCAGAGGGACAACCCCATTGACAAGATCACTGCTGCCCCCAACCTCAACCTCAACCAGATGGCTGGCAAATGGTATCTGCTCAGCGTTGCCTCTAAATGCCCTCACCTGTTGGAG
AACGGCTTCAAGGTGGAGAGCACCATCATCTCCCTCACGCCTCCTACCACCACTGATGGGCCTCTACTGGTGAGCACGCTGAGGAAACTTAATCAACAGTGTTGGGAGATCCAGCAGGAGTACCAGGCTACCCAAACCAAGGGGAGGTTCTTGATGGCACACAAAAATGAAAGAAAAAAC
ATTGATGTGGTGATTAGTGAGACGGACCACAGCTCGTACGCCATATTGTTCTATCAAAGGAACGGAGAAATGTCTCTAAAATTGTACGGTCGATCT---CCAAAAGTCCCAGACTCAGTTGCTGATAAATTTGAGGAGATAGCTGCAAAACAGAATCTTGGCCTGGACTATGTCTTTCAG
TTCCCCGATTACAGTTTCTGTGAGACTTCTGACAAAGACCACATACTT------------GTCATG
>ENSTRUP00000003667_TRUB
------ATGGCAGGAGTTTGGCATTGCATGTTAGCTGCGGTGGTGTTGATGTACGTGTCTATGTGGGATCCTACTGAGGCTGTAGGGGGGGCTAGG------------------------------------------------------------------------------------
---------------------------AGTCGGCCCCGACCCCAAAGAAGACCGCCTAAGAAGCCAAAGGTTGAG---CCTACTGACGTGACTCCACTGGCGCAGAACATAGACATGGAGCGGATGATGGGGAAGTGGTACCTGTTGATTGCGGCCTCTAAGTGCTCTTACCTGATGAAC
CATGGAACCAAAGTGGAACCCACAGTCATGACGCTGGCACGC------TCCTCTGACCAAACTCTTTCTGTTAGCACTAAAACACGACACAATCACCAATGTTGGGAGATATTACAGGTCTACGATCGCTCGCCAACCCCGGGCAAGCTGGTGCTAAAAGGAACTCGTGAAGAGCTGAAC
ACTAACATAGTCATTGTGGAGACCGATTATAGCTCCTATGCCATCATGTACTACCAGAAACGTGGCAAGATCACCATGAAGCTCTATGGACGCTCGGTGGACAACTTGTCAGAGCCCATGCTGACCAAGTTTGAACAACTTGCTGAAAAACAAAATATGGGACTGGCATTCGTTTTCCCC
TTCCCCACATATAGTCACTGTGGTGATGTTGACAAAGATCACATAATCAACTGTGTCCCCACATGC
>ENSDARP00000048822_DRER
------ATGATTCGCTTCTGGCTGTATTTG------TTCTTTGTGCTCGCGTGTCTTAGTTTTTGG---------GAACCTGTAGAGACACGAAGA------------------------------------------------------------------------------------
---------------------------GCGCGATATAAACCAGAACCTCCGAAGCCAAAGAAAACCGAGACACAGAAAGCTATCGACACATTGGCTCCAGGTCAGAACATCAACATTGATCAGATGAGTGGCAAGTGGCACCTGCTCACAGTGGCTTCTCGGTGTAAGAATCTCCTGGAG
AGCGGCTTTAAAACGGAGAGCACG------AGCCTCACCTGGAACATTACTGCGGAC---ACTGTGACTGTGGGCACCGTGAGAAAACTCAATTTCGTGTGCTGGGAGATCAAGCAGAACTACATGAAAACGAAAACCCCTGGGCAGCTCTTCCTCAAAGGCAAGAGACCGTCTGACAAT
GTGGACATAATGGTGCTCGAGACGGACTACAGCACATATGCTATGCTGGTTTTTAAGAGAGCAGAGAAAATTACTATGAAACTGTATGGTCGGTCT---GGGGAAGTACCTGATAATATAGTGGATAAATTTGAGGATCGAGCGAAGACATTCAATTTGGGATTGGACGTAGTTTTCCAG
TTTCCTGACTACGGTTTCTGTGAGTCAGCAGAAAAAGTTCTAGATCTG------------ACC---
>ENSGACP00000003228_GACU
------ATGGCTGGATTACTGCGTTGTGTGTTGCTAGTGGTGGTGTTCATGTGTGTGTGTCTGTGGGGTTCCACCGACGGTGTGGGGGGGGCTAAG------------------------------------------------------------------------------------
---------------------------AGTCGACCGCGACCCCAAAGACGACCTCCCAAGAAGCCGAAGGTTGAC---CCTATTGCGTTGACCCCACCTGCACAGAACGTAGACATACAACAGATGACAGGAAAATGGTACCTGCTGAACACCGCCTCCAAGTGCTCCTACCTGATGAAC
CACGGAACCAGGGTGGAGCCCACCGTTATGAACCTCACGCCT------TCCTCCGACCGAGCGCTGTCAGTCAGCACCAAGACACGACATAATAACCAGTGTTGGGAGATATTACAGGTCTACAATGAAACACCGACCCCGGGAAAGCTAAAACTTAAAGGAGCTCGCGCTGAGCTAGAC
ACGGACGTGGCCGTCATAGAGACGGACTACCACTCGCACGCGATCATGTACTACCAGAAACGGGGCCAGATCACCATGAAGCTCTACGGCCGGTCTGTAGACAATCTGTCCGAGCCTATGCTGACTAAGTTTGAGCAACTGGCTGAAAAACAGGGTTTGGGACTGGCATACCTCTTCCCC
TTCCCCACCTATAGTCACTGTGGTGATGTGGACAAGAACCATGTGATCAACTGTGTCCCCACATGC
>ENSXMAP00000000561_XMAC
------ATGAGCGGAGGATGTAGATGTGTACTTGCAGCAGTGGTGCTGTTGTGCCTTTGTCTCTTGGTTTCCACAGAGGCTGTGGGAGGAGCCAAG------------------------------------------------------------------------------------
---------------------------AGTCGACCAAAACCTCAAAGACGACCACCGAAGAAACCAAAGGTCGAG---CCCATTGACTCAACCCCACCAACTCAGAATATAGACATCCAGCAAATTACAGGGAAATGGTATCTCCTTAATACGGCCTCCAAGTGTTCTTACCTGATAAAA
CATGGAACAAAGGTGGAGCCAACTGTTATGACCCTTACAGGT------CCCTCCGACCAAACTCTGTCAGTTAGCACTAAAACAAGACATAATCATCAATGTTGGGAGATATTGCAGGAATACCATCTAACTTCCACCCCAGGGAAGCTAACACTAAAAGGAACACGTCCTGAACTCAAC
ACCGACATTGTGATTGGAGAAACAGACTACACCACCTACGCAGTCTTGTACTATCAGAAACTCGGGAAGGTCACAGTAAAACTCTATAGCAGGTCTGTGGATGACCTATCTGAGCCAATGTTGACTAAGTTTGAACAGCTCGCTGACAAACATGGCATGGGTCTTGCCTACCTCTTCCCC
TTCCCCACCTACAGTCACTGTGGTGAAGTGGACCAGGACCACAAAATAAACTGTGTCCCCACATGC
