# Supplementary material for: Global expression pattern of genes containing positively selected sites in European anchovy (Engraulis encrasicolus L.) may shed light on teleost reproduction
Source: PLoS One. 2023 Aug 11;18(8):e0289940. doi: 10.1371/journal.pone.0289940 (PMC10420382; doi:10.1371/journal.pone.0289940)
Supplement: S1 File — (ZIP) [file pone.0289940.s008.zip › alignments/anchovy.32188_ANCH.fas]

>ENSONIP00000022784_ONIL
---------------------------ATGTGGACAGTAAAGGTGGTCAGCCTGGGAGTGGTGGGCCTCTCCCTCAGTCTGGAGCTGCTCTTTTGGCTCTTCAGTCGTCGCCGGTCTGAA---AGAGTC---ACCAATAAGGTCCTCTTCTTCCCCTCAAAGGTGGCTTGTGTGGAGCAC
ATCTTCTCTCCCACGTTA---------------CCTCAC------TCCCATGTCTGCTCATTGCCTCAT------GGTGTAGACACCTCT------------TTCTCTCGACTTCTCCGCTACATCCTGTCTGCTTGCTCTTCTCTGGACTTGTGTCTTTTTTCTTTTTCCAACATGGAT
CTCAGTAGGGCTGTACTGCTGCTGCATAGCAGGGGTGTAACCATCCGAGTCCTCACTGACAGGGTCTACTCAGCCATCAGTGGCTCCCAGATCGGCGTCCTCCGCAAAGCC---GGGATCTGCGTGCGGTGCGAT---GTGAGCGCCGTCCACATGCATCACAAGTTTGCAGTGGTGGAT
GGCCGCATGCTCATCACCGGCTCCCTCAACTGGACGCTGACAGCAGTGCAGAGCAACATGGAGAACATCATCATCACCGAGGAGCCTGACCTGGTTCAGCCTTTCGTCAAGGAGTTCTGCAGGCTATGGGGGCTCAATGATTCGGCCCAG------------------------------
------------------------------------------------------------------------------------------------GACCTCAATTCAGTG---ACTGAT
>ENSTNIP00000008817_TNIG
---------------------TCAGTGATGTGG------AAGAAGGTCGGCCTTGGCATCGGGGCCTTCTGCCTAGCTACGGAGCTGGTCCTCAGTGTCCTGCGTCGCAGAAGGTCTCGG---CCCGTC------AACGAGGTCCTCTTCTTCCCCTGTGAGGCGGTCTGCGTGGAGCAC
ATCTTGAATCCATCTTTT---------------------------TCCTGTTTTTGCTCGTTGCCTCAC------GGCCAGGAGACGTCT------------ATACACATTCTTCTCCGACACATCTTGTCAGCTTCCTCCTCGCTGGACGTGTGCATGTTCGCGTTTACAAACACGGAC
CTGAGCAGGGCCGTGCTCGCCCTCCGCAGCCGGGGCGTCGCCATCCGGGTCCTCGTGGAGGAGAAGAACATCTCCATCTGTGGCTCCCAGATACCCGTCCTCCTTGGGGCCGCAGGGGTCTGCGTGCGTTTCAAC---AGGACGCCCATCAGCATGCATCACAAGTTTGCAGTGGTGGAC
GACAGGAGGCTCATCACCGGCTCCCTCAACTGGACATGCACGGGAGTGCACGACAGCAACGAGAACGTCATCGTCACCGAGGTGAGGGGCCTGGTGCGGCCCTACGTCACGCAGTTCGCCAGGCTGTGG---------------------------------------------------
------------------------------------------------------------------------------------------------------------------------
>anchovy.32188_ANCH
---------------ATGCCGTCGCTTCTGGAGGTGTTGAAGTTTCTGGGCGCAGGAGTGCTCGGTCTTACCCTGGGCGTGGAGGGTCTGAGTTGGCTGTATCGGCGGCTGAAGCCCGCTGGGTCTTCACGCATCTCCGAGGTGCTGTTCTTCCCCTGTGAATCCCACTGTATGGAGAGC
CTCTTCTCTGATGGAAGA---------------GTCAGCGGAGACCAGTGTGTGTGTGGTGAGACCCATTCCACTGCTCTCCAGTCTTCTCCTGTGGACCCCTTCTACCGGATGCTGTCCCACCTCCTCTCCGCCCGTGTCTCTCTGGACATCTGCGTGTTCTCCTTCTCCAATTTCGAG
CTGAGCAGAGCCGTGCTCCAGCTGCACGCACGCGGGGTACGGGTCCGCGTCATCATCGACCGAGACTACCAAACCATCCAGGGCTCGCAGATAGGAGTGCTGAGGAAAGCA---GGTATCTGTGTTCGTCATGAGCTGTCCCGCTCGGTCCACATGCATCATAAGTTCTGTATAGTAGAC
GGCCGCCTGCTACTCTCCGGCTCCCTCAACTGGACGATGACGGCGGTGCAGTCTAACCAGGAGAACGTGCTGGTCACTGACCACGCAGACATCGTCGCCCCGTACCTGGCCCAGTTCAGGCGACTCTGGGAGGCCAACGACCCCGCACGACACACGCACTCACCTGGCAACGCAGACACC
TACGCGCCACGCCATCACGGGCACGTGCACAAGGGGCATTACGCGGATCGAGTCAAGGGTCTCGTACATCGTGCCGAGGTGGAGAAACACACTGCTAGCAATGGGCATGTCCATCAGCAG
>ENSTRUP00000014065_TRUB
---------------------TCAGTGATGTGG------AAG---GCCGGCTTTGCCATTGGGGCCTTTTGTCTCGCTACGGAGCTGATCTTCTGTATCCTCCGTCGCCGAAGGTCTCGG---CCCGTC------AACGAGGTCCTCTTCTTTCCCTGTGAGACAGTCTGCATGGAACAC
ATCCTTAGTCCATCTTTACAGCTCTCCTCCAGT------------TCCTGTTTCTGCCCACTGACTCAT------GGCAAGAAGACGTCC------------ATGTACCATCTTCTCCAACACATCTTGTCCGCGTCCTCCTCTCTGGACGTGTGTATTTTTGCCTTCACAAACACGGAC
TTGAGCAGGGCCGTGCTCGCCTTGCGCAGCAGGGGCGTCGCCATCCGAGTGCTCGTCGAGGAGAAAAACGTCTCCATCTGCGGCTCGCAGATACCTGTGCTCCTCGGGGCT---GGGATCTGCGTGCGTTTCAAC---AGGACGCCCATCAGCATGCATCACAAGTTTGCAGTGGTGGAC
GGCAGGAAGCTCATCACCGGCTCCCTCAACTGGACGTGCACGGGAGTGCACGACAGCAACGAGAACGTCATCGTCACCGAGGTGACGGAGCTGGTGCGGCCCTACGTCAGACAGTTCGCCAGATTGTGGCTGTGCAACGATCCGGGTGGATAC---------------------------
------------------------------------------------------------------------------------GGAAAATTCCCTGAAAAACTGAGGGAT---CAC---
>ENSDARP00000078381_DRER
ATGGACGTGTTCAAACAGATGTCATTTAAGGAGCTGATGAAAGTGTTGGGCCTGGGAACTGTTGCGTTTGTTCTGGGTGTGGAGTGGTTAAACTGGCTGACGCGCCGGCTGAGAGACTCTCGAGGGCCC---TTAAAAGAAGTGCTTTTCTTTCCTTCACCTCAAGTCTGCGTTGAGCAC
CTGTTCACATCTCACCGA---------------AGCTTT------CCCTGTGCTTGTCCTTTTCCTCAC------GGCATTCAGACGTCT------------TTTTCCCGGCTCCTCGAGCATCTCCTCTCTGCACGTACGTCACTGGAAATGTGCATTTTCTCTTTCTCCAACATGGAG
ATGAGCAGGGCGATTCTGCTGCTGCACAAACGGGGAGTTGTTGTACGTGTGGTTACAGACAGAGACTACATGACCATCACTGGATCCCAGATCGGTGCTCTTCGAAAGGCA---GGCATCAGTGTGAGGCATGAGATGAGCTCGGCTGTTCATATGCATCATAAGTTTGCATTAGTGGAC
GGCAGAAAGCTGATCAGCGGCTCCCTCAACTGGACACTCACCGCAGTCCAGAGCAACAAGGAGAACGTGATCATCACAGAGGAGCCGGAGCTCGTGCGGCCCTTCCAGCAGGAGTTCCTCAAGCTGTGGGAGGCCAGCGATCCGGCCAATCTC---------------------------
------------------------------------------------------------------------------------AAGCTCCAAAGCAAAAACGGTCAGATA---AAGAAG
>ENSGACP00000025713_GACU
------------------ATGTCTGTGTTGTGGACGGCGAGGGCTCTCTGCCTGGGTGCTGTGGCTCTGTCTCTCGTTGCGGAGCTGCTGGTCCGTCTCCTCCGTCGCCTCCGGCCCGCC---GGGACC---CTCAACGAGGTCCTCTTCTTTCCCTCGGAGGTGGTCTGTGTGCAGCAC
CTCTTCTCTTCCCTGCCA---------------GCCTGT------CCCTGCATCTGCCCGTTGCGCCAC------GGCCCAGAGACTTCT------------CTGTCCCGTCTTCTCCGCCACGTCATGTCCGCCTCCTCCTCTCTGGACTTGTGCATCTTCGCCTTCTCCAACGCAAAC
CTGTGCCGCGCCGTGCTGGCGGTGCACGCTAAGGGGGTCACCGTCCGAGTCCTCACCGACAAGGACTACGCCGCCATCACTGGCTCCCAGATAGGGGTCCTCCGCAAGGCC---GGGATCTGCGCGCGGTGCGAC---TCCAGCTCCGTTCACATGCATCACAAGTTCGCGCTGGTGGAC
GGCCGGCTGCTGCTCACCGGCTCCCTCAACTGGACGCTGACGGGGGTGCAGAGCAACATGGAGAACGTGCTGGTCACCGAGGAGCCGGACCTGGTGCGACCCTTCGTCGAGGAGTTCCACAGGTTGTGGGAA------------------------------------------------
------------------------------------------------------------------------------------------------------------------------
>ENSXMAP00000017408_XMAC
---GATTGTTATCCTGATATGTCACTGATGTGGAGTGTGAAGATTGTTGGCCTGGGAGTGGTGGCCCTCTCTCTCAGTCTGGAGCTGCTTGGCTGGGTCTTTGGTCGCTGCAGGCGCAGA---AGAACC---CTCAACAAGGTCCTCTTCTTCCCGTCAAAGGTGGCTTGTGTGGAGCAC
TTGCTCAGCCAAAATTCA---------------GCTTGC------TCATGTTTCTGTCCACTGCCACAC------GGTGTAGAGACGTCT------------TTCTCTTGTCTCCTCCGCCACATCCTCTCTGCCTCCTCCTCACTGGACCTGTGTGTTTTTTCTTTTTCAAACATGGAT
CTGAGTAGAGCTGTGCTCCTGTTGCATAGCAAGGGCGTAACTGTCCGAGTCCTTAGTGACAAGCACTATTCTGCCATCACAGGCTCACAAATAGGAGCTCTTCGCAAGGCT---GGCGTCTGCGTGCGATGTGAT---GCTGGCTCTGTGCACATGCACCACAAGTTTGCAGTGGTGGAT
GGCCGCCAGCTCATCACCGGCTCCCTAAACTGGACATTGACAGCAGTGCAGAGCAACATGGAGAACATCATCATCACGGAGGAGGCAGAGTTGGTTCAACCCTTCATCAAGGAGTTCAACCAGATATGGGCTCTTAATGATCCAGCTCGATTC---------------------------
------------------------------------------------------------------------------------TCTCTTAGATCTGATAATCTAAGAGAA---AAAAAG
