# Supplementary material for: Global expression pattern of genes containing positively selected sites in European anchovy (Engraulis encrasicolus L.) may shed light on teleost reproduction
Source: PLoS One. 2023 Aug 11;18(8):e0289940. doi: 10.1371/journal.pone.0289940 (PMC10420382; doi:10.1371/journal.pone.0289940)
Supplement: S1 File — (ZIP) [file pone.0289940.s008.zip › alignments/anchovy.32209_ANCH.fas]

>ENSONIP00000024616_ONIL
ATGCAGGTTTCCAGCGTGAATGATGTGAAAATTTACAATTTAAGCTACGGGAAGTCTCTTCCAGAGTGGCTGTCAGACAGGAAGAAAAGACAGTTGCAAAAGAAAGATGTCGAAATTCAGCGCAGGATTGAACTCATCCAGGACTTTGAGATGCCCACAGTGTGCACCTCCATCAAAGTG
TCCCGGGATGGTCAGTTCATCCTGGCAGCAGGCACTTACAAACCAAGGATTCGCTGCTATGACACCTACCAGCTGTCCCTGAAGTTTGAGCGCTGTCTAGATTCAGATGTC------GTGGCCTTTGACATCCTGTCTGACGACTACTCCAAGTTGGTGTTTCTGCACTGTGACCGCTAT
GTAGAGTTTCACTCTCAACATGGACACTACTACAAGACTCGTATTCCCAAGTTTGGCCGGGACTTTTCCTACCACTATCCCTCCTGTGATCTCTACTTTGTGGGGGCGAGTTCAGAGGTTTTCAGACTGAACTTGGAGCAGGGACGTTTCCTTAACTCTCTTCAGACTGATGCTGTGGAG
AACAACGTGTGCGATATCAACCCCATCCACCATTTGTTTGCCACAGGATCCTCTGAGGGACGGGTCGAGTGCTGGGACCCCAGAGTCCGTAACCGTGTGGGCAAGCTGGACTGCGCCCTGAGCAGCCTCGCTGAAGGAACAGAAGTTCAAGCTCTGCCGTCCATCAGTGCGCTGAAGTTT
AACAGCTCCCTCACCATGGCGGTCGGCACCAGCACTGGTCAGGTGCTGCTGTATGACCTGCGCTCCAGTCAGCCGCTTCTAGTCAAAGATCACTTGTACAACCTGCCAATCAACTCCCTCAACTTCCACAATCAGCTGGACTTGGTTGTGTCTTCCGACTCCAAGATCATAAAAATCTGG
AACAAAGACACTGGAAAGTTGTTCTCCTCCGTACAGCCTCAGACCAACATCAACAGTGTTTGCGTCTACCCAAATTCAGGTATGCTCTTCACTGCCAATGAAGATCCCAAGATGAACACATTCTACATCCCAGCTCTGGGCCCAGCACCTCGATGGTGCTCCTTCCTAGACAACCTAACA
GAGGAGCTGGAGGAGAGCCCGGAGAGCACGGTGTAT---GATGACTACAAGTTTGTCACCCGGAAGGACCTGGAAAATCTGGGTTTGTCTCACCTCATCGGATCATCCCTCCTGAGAGCCTACATGCACGGTTTCTTCATGGACATAAGACTTTATCACAAGGTTAAAAGTATGGTCAAT
CCTTTTGCGTACGAGGAGTATCGCAAGGATAAGATTCGCCAGAAGATCGAGGAGGCCAGAACACAGAGAGTTCAGGTTAAGAAACTGCCGAAGGTGAACAAGGAGTTGGCTCTTAAACTGATGGAGGAGGGTGATGACGAAGCAGAGGTGGTTTCCAGGAAAAAGAAGGGCAAGGCTCTC
CCCAGCATCCTGGGAGACGACCGTTTCAAGGTGATGTTCGAAAACCCAGACTACCAGGTGGATGAGCAGAGCGAGGAGTTTCGCCTGCTCAACCCCATCGTCTCCAAAGTCGGCCAGAAAAGGAAGAAGAAGCTGCGGCTGATA------GCT---------------------------
---CAGCAGGCTGCCGTTTCCGAGCAGGTGCCTGAAGATAACGACGAGGAGCCAGAGGGGCGAGCCAGCTCCGAGGAGGAGAGCTCTGACGAC---GAC---AAAAGCTGGGTGGAGGAGGTGAGGGAGCAGCGGAGGTTGCTTCGGCAGGAG---------------GACAGAGACCGC
---------CGGCGGCAGGAGAGGAAGGACGCAGACCGCAACACTGTCCTTGTGGAGAGG------------------------------------------GAGCAGAACGGAGGAGAGGAATCATCAAATGTGGCTGAGAGCAAGAAGACGAGTCAGCCGCAGTTTTATCAGATCAAA
GCCGGCGAGGAGTTCAGAAGTTTTAATGACATGGCCCGCAAGCAGAAACTACAGAAGACTTCTCTGGAGGAGCGGCTG---AAGTTAGAGGAGCACTCCGAAACCAGCAGCATGGCTGACACCGCAGTGGGCAGCAAACAGCTGACCTTCACTCTCAAAAAGTCGGAGCAGCAGAAAAAG
CAGCAGCAAGCGGAGCGAGAGCACCACGAAGAGAGGAAGAAGCTAAGACGCTCCGCCGGACACTTGAGCAGCAGCAGAGGCCGCGGGAGAGGCTGG---------------------------------GGC---GGCAGAGGACGAGGCCGCCAC------
>ENSTNIP00000008099_TNIG
ATGCAACTATCTAGTGTAAACGATGTGAAGATTTACAATTTAAGCCACGGGAAGTCTCTCCCGGAGTGGCTGTCAGATCGGAAAAAGAGGCAGCTTCAAAAAAAAGATGTTGACGTCCAGCGCAGGATCGAGCTCATCCAGGACTTTGAGATGCCCACGGTGTCGACCTCCATCAAAGTG
TCCGGGGACGGTAACTTCATCCTGGCAACAGGCACTTATAAACCCAGGATTCGCTGCTACGACACCCACCAGTTGTCCCTAAAGTTTGAACGCTGTCTTGATTCAGATGTCAAAGTTGTGGCATTTGACACTCTGTCTGATGACTACTCCAAGTTGGTGTTTCTGCACTGTGACCGCTAC
GTGGAGTTCCACTCCCAGCAGGGACACTACTACAAGACGCGAATTCCAAAGTTTGGAAGGGACTTTTCATATCACTCCCCCTCCTGTGACCTGTATTTTGTGGGGACAAGTTCAGAGGTGTTCAGGCTCAATCTTGAACAGGGAAAGTTCCTGAACTCGCTTCAAACCGATTCTGTGGAG
AACAATGTGTGTGACATCAACCCCGTCCATTACTTGTTCGCTACAGGAACGTCTGAAGGGAGGGTGGAATGCTGGGACCCTCGTGATCGGAACAGAGTGGGCGTGCTGGACTGCGCCCTGAGCAGCGTGTCGGAGGGAACCCAAGTTCAAGGCTTGCCCTCTGTTTCTGCCCTGAAGTTC
AACGGCTCCCTCAGCATGGCAGTAGGCACCAGTACCGGACAGGTGCTGCTGTATGATCTGCGCTCCAGCCAGCCTCTTCTGGTGAAAGACAAATTTTATAATCTGCCCATCAAGTCGCTCAACTTCAACAATCAACTGGATCTCGTCGTTTCCGCGGATTCCAAGATTATAAAAATTTGG
AATAAAGACACGGGCAAGATGTTCACCTCCATACAGCCTCAGACCAACATCAACGATGTTTGCCTTTACCCTAATTCAGGTATGCTTTTCACCGCCAATGAAGACCCCAAGATGAGCACCTTCTACATCCCTGCTCTGGGTCCTGCACCGCGCTGGTGTTCCTTCCTGGATAACCTGACC
GAGGAACTAGAAGAGAGCCCGGAGAGCACGGTGTAT---GACGACTACAAGTTTGTCACCCGAAAGGATCTGGAAAACCTGGGTTTGTCCCACCTGGTGGGGTCGTCCCTCCTGAGAGCCTACATGCACGGATTCTTCATGGACATTAGGCTCTATCACAAGGTCAAAGGCATGGCGAAC
CCTTTCGCCTATGAGGAGTATCGGAAAGAAAAGATCCGGCAAAAGATTGACGAGTCCAGGACTCAGAGAGTGAATATCCAGAAACTGCCCAAGGTCAACAAGGAGCTGGCCCTGAAGCTGATGGAGGAGGGTGACGAGGAAGCAGGCCTGGCCTCGAGGAAAAAGAAGGGCAAGACTCTC
CCCAGCATTCTGGGAGACGACCGCTTCAAGGTGATGTTCGAGAACCCCGAGTACCAGGTGGACGAGCAGAGCGAGGAGTTCCGCCTCCTCAACCCCATCGTCTCCAAGGTCGGGAAAAAGCGGATGAAGAAGCTGCGTCTGATGGCTGCAGCC---------------------------
---CAACAAGTG---------------------GCTGAAGATGAGGAAGAGCCCGAGGGAAGAGCGAGCTCTGAGGAGGAGAGCTCGGACGAC---GAC---AAGAGCTGGGTGGAGGAGGTCAGAGAGCAGCGTCGCCTGCTGCGGCAGGAG---------------GACCGAGACCGC
---------CGGCGGCAGGAGAGGAAGGAGGCGGACCGCGGCACCGTCCTGCTGCCA---------------------------------------------------------------------------------------------------------CAGTTCTATCAAATCAGA
GCCGGAGAGGAGTTCCGAAGTTTCAAAGACGTTTCCCGCAAGCAGAAACTACAGAAGGCTTCTTTGGAGGACCGTCTG---AGGTTAGAAGAACCCTCCGGAACCAGCGCCACGGCTGACAGTGCAGTCGGCAGCAAACAGCTGACGTTTACACTTCAAAAGTCGGAGCAGCACAAGAAG
CAGCAGCGGGCTGAGCAGGAACACCACGAGGAGAGGAAGAAGCTTCGGCGCCCGGCGGAACACCTGAGCAGTGGCCGAGGAAGACCGAGGCCGCTA---------------------------------------------------------------CTG
>anchovy.32209_ANCH
------------------------------------------------------------------------------------------------------------------------------------------------------ATGCCTACAGTATGCACTTCACTCAAGGTG
TCACGTGACGGCCAATACATTTTGGCTGCAGGCACATACAAACCCAGGGTACGCTGTTATGACACCACACAGCTGTCCTTGAAATTTGAGAGGTGTTTGGACTCTGATGTT------GTTGCATTCGACATCCTCTCTGATGATTACTCCAAGTTGGTGTTCCTTCACATCGACCGCTAT
GTGGGGTTCCACTCTCAGCATGGCCATTACTATAAAACAAGAATCCCGAAGTTTGGACGCGACTTCTCGTATCACTACCCCTCCTGTGACCTTTACTTTGTAGGAGCCAGTTCTGAAGTGTTCCGGTTGAACCTTGAGCAGGGTCGCTTCCTCAACTCCCTAGAGACCAGTGCAGTAGAG
CACAATGTATGTGATATCAACCCCGTTCATCACCTGTTTGCTACAGGGACAATAGAGGGCAAGGTCGAATGCTGGGACCCACGCGCCAGGAATCGTGTGGGCATTTTAGACTGTGCTCTGGGCAGTGTGGCGGACAACACAGAAGTTGATGGCTTGCCCTCAGTCACTGCACTCAAGTTC
CATGATTCCCTGGGCTTGGCTGTGGGCACAAGTACTGGGCAGATTCTCCTGTATGACCTGCGCTCATCGCAGCCCCTGCTGGTGAAGGACCACTACTACAGCCTTCCCATCCACTCGCTCAACTTCCACGACCAGTTGGACCTTGTCATCTCTGCCGACTCCAAGATCATCAAGATGTGG
AACAAGGACACGGGTAAAATCTTCTCTACTGTTGAACCCCAGACCAACATCAATGACGTGTGCATGTACCCAAATTCTGGTATGCTTTTTACCGCGAATGAGGATCCCAAAATGAACACGTTATATATTCCGGCCCTGGGCCCTGCTCCACGCTGGTGCTCCTTCCTGGACAATCTGACA
GAGGAGCTGGAGGAGAACCCAGAGAGCACCGTCTAC---GATGACTACAAGTTTGTCACCCGGAAAGACCTTGATAACCTGGGTCTTGCTCATCTGATCGGCACGCCCCTCCTGCGAGCCTACATGCACGGCTTCTTCATGGACATCCGACTATATCATAAGGTCAAGACCATGGTTAAT
CCATTTGCCTATGACGAGTACCGCAAGGACAAGATTCGGCAGAAGATCGAGGAGTCCAGGGCACAGCGTGTTCAGCTAAAGAAGCTGCCCAAGGTGAACAAGGAGTTGGCGTTGAAGTTGCTGGATGAGGGAGAGGACGAGGCCCTGCTGAAATCCAAGAAGAAGAAGGCCAAGGGCACC
ACGAGCCTGCTGAGCGACGACCGCTTCAAGGTGATGTTCGAGAACCCCGACTACCAGGTGGACGAGCAGAGCGAGGAGTACCGGCTGCTCAACCCGCTGGTCTCCAAGGTCAGCCAGAAGCGAAAGAAGAAGCTACGCATGCTC------GCCCAGATGGAGGAGGAGGACGAGAGGAAG
GCCCAGCAGCAG------------------------GAGGATGAGGAGGAGCCGGAGGGCCGCGGCAGCTCGGACGAGGACACCTCGGATGACGACGATGACAAGAGCTGGGTGGCCGAGGTGCGCGAGCAGCGGCGGCAGCTGCACTTCGAGAGGTACAACGCCAAGGAGAAGGAGAGG
GCCGAC------------------CGGCAGCAGGACCGCAACACTGACCTGCGGGACTCAGCCAGCGGCTCCGGTGCGGGTGCCAGGCCACATCAGGGCCGGGGCCAGGGCCAGTCGCAGGCC---------------------------------CAGCCACGCTTCTACCAGATCAAA
GCCGGGGAAGAGTTCCGCAGCTTTGGGGACGTGGCTCGCAAACAGAAGCTGCAGAAGGCCACCTTAGAGGAGCGTCTG---AGGCTGGATGAGAGCGCGGGGATGTCCAATCTGGCCGATTCGGCCGTCGGCAGCAAACAGCTCACGTTCACACTGAAAAAGTCTGAGAAGCAGCGCTTT
CAGCAGAGGGCGGAGCGAGATCACCATGAGGAGCGGAGGAAGATCAGGAGATCCGCCGGACACCTGCAGACAGGA---GGAGGAGGCCGAGGCCGTGGAGGCTGGGGAGGAGGTGGTGGAGGAGGAGGAGGTTGTGGTGGAGGAGGTGGAAGAGGT---TGG
>ENSTRUP00000018208_TRUB
ATGCAGCTATCTAGTGTGAATGATGTGAAGATTTACAATTTAAGCCATGGAAAGTCTCTTCCTGAGTGGCTGTCCGATCGGAAGAAGAGGCAACTTCAGAAGAAAGATGTTGACATCCAGCGCAGGATTGAGCTCATTCAGGACTTTGAGATGCCCACAGTGTCGACCTCCATCAAAGTG
TCCAGGGACGGGAACTTCATCCTGGCAACAGGCACCTATAAACCCAGGATTCGTTGCTATGACACCTACCAGTTGTCCCTGAAGTTTGAACGCTGTCTTGATTCAGATGTC------GTGGCCTTTGACATCCTGTCTGATGACTACTCAAAGTTGGTGTTTTTGCACTGTGACCGCTAC
GTAGAGTTCCACTCCCAGCAGGGACACTATTACAAGACGCGAATACCAAAATTTGGAAGGGACTTTTCATATCACGCCCCCTCCTGTGACCTGTATTTTGTGGGGACAAGTTCGGAGGTGTTCAGGCTCAATCTTGAACAGGGTCGCTTCTTGAACTCACTACAGACTGATGCTGTGGAG
AACAATGTGTGTGACATCAACCCTGTCCATTACTTGTTTGCCACTGGAACATCTGAAGGAAGGGTGGAATGCTGGGACCCTCGAGATAGGAACAGAGTGGGTGTGCTGGACTGTGCCCTGAACAGCCTGACTGAGGGAACCCAAGTTCAAGGCTTGCCTTCTGTTAGTGCTCTGAAGTTC
AATGGCTCGCTCAACATAGCAGTGGGAACCAGTACTGGACAGGTGCTGCTGTATGACCTGCGCTCCAGCCAGCCACTCTTGGTGAAAGACCACTTTTACAATCTGCCAATTAAATCACTCAACTTCTACAATCAGCTAGACCTTGTTGTTTCGGCAGACTCCAAGATTATAAAATTTTGG
AATAAAGACACCGGCAAAGTATTCGCCTCCATACAGCCTCAGACAAACATCAATGATGTTTGTATTTACCCTAATTCAGGTATGCTCTTTACTGCCAATGAAGACCCTAAGATGAGCACATTCTACATCCCTACTCTGGGTCCTGCACCTCGGTGGTGTTCCGATCTGGAAAACCTCGTG
GATCTGTTTCGAGAGAGAGCACAGTCCACATTCTCTCTAGAGGACTTCATTTTCTTTCTA------GACCTCAGTCAAACAGGTTTGTCCCATCTCGTGGGATCGTCTCTCCTGAGAGCATACATGCATGGATTTTTCATGGACATCAGGCTTTATCACAAGGTCAAGGGTATGGCGAAT
CCTTTTGCATATGAGGAGTATCGGAAAGAAAAGATCCGGCAAAAGATCGACGAGTCCAGAACTCAGAGAGTAAATATTCAGAAACTGCCCAAAGTGAACAAGGAACTGGCTCTGAAGCTGATGGAGGAGGGTGACGAGGAAGAGGCTCTGGCCTCAAGGAAAAAGAAGGGCAAGACCCTT
CCCAGCATTCTTGGGGATGACCGCTTCAAGGTGATGTTTGAAAACCCAGAGTACCAGGTGGATGAGCAGAGTGAGGAGTTCCGCCTCCTCAACCCTATTGTGTCCAATGTTGGAAAAAAGAGGATTAAGAAGCTGCGTCAGATGGCTGCTGCC---------------------------
---CAACAAGTG---------------------GCTGAAGATGAGGAGGAGCCTGAGGGAAAAGGTAGCTCCGAGGATGAGAGCTCAGATGAT---GAC---AAGAGTTGGGTGGAAGAGGTCAGAGAGCAACGGCGTCTGCTGCGGCAGGAG---------------GACCGAGACCGG
---------CGGAAGACCGACAGGAAGAACACAGATCGCAGCACTGTTTTACTGGAGAGT------------------------------------------GGACAGAGT------CAGCAAACATCAGACATGGCTGAGAAAAGGAAGACAAATCAGCTGCAGTTTTATCAAATCAGA
GCCGGAGAGGAGTTCAGAAGCTTTAATGATGTTTCCCGCAAGCAGAAACTACAGAAGGCTTCATTGGAGGACCGTTTA---AAGTTAGAAGAACACTCTGGGACTAGCAACATGGCTGACAGTGCAGTGGGCAGCAAACAGCTAACTTTTAAACTTCAAAAGTCAGAGCAGAACAGGAAG
CAGCAGCTGGCTGAGCAGGAACACCAGGAGGAAAGGAAGAAGCTTCGGCGCTCAGCTGAACATCTGAGCACTGGCCGAGGAAGAGGGAGAGGGAGG---------------------------------GGGAGAGGGAGAGGGAGAGGGAGAGGC---CGC
>ENSDARP00000018924_DRER
ATGCAGGTTTCCAGCGTCAATAACGTCAAGATCTATAATCTGAGTCACGGCAAATCCCTTCCGGAGTGGCTGTCGGATCGAAAGAAGAGAGTTTTACAGAAGAAAGATGTTGACATCCAGAGGAGGATCGAGCTCATCCAGGATTTTGAGATGCCGACTGTCTGCACCTCCATCCGAGTG
TCCCGGGATGGACAGTACATTCTAGCTGCAGGCACGTACAAGCCGAGAGTTCGCTGTTATGACACTTATCAGCTGTCTCTGAAGTTCGAGAGGTGCCTGGACTCTGATGTG------GTGACGTTTGACATCCTATCTGACGACTACTCGAAGCTGGTGTTTCTGCATATAGACCGTTAT
GTAGAGTTTCACTCTCAGCACGGCCACTACTATAAGACCCGCATCCCGAAGTTTGGCCGAGATTTTTCCTACCACTCTCCATCCTGTGATCTCTATTTTGTGGGTGCCAGTTCAGAGGTCTTCAGGCTGAATCTGGAGCAGGGCCGATTCCTCAACTCTTTGCAGACAGATGCTGCAGAA
ATGAATGTGTGCGACATCAACCCTGTGCATCAGCTGTTTGCTGCAGGAACACTAGAGGGGAGAGTGGACTGCTGGGATCCTCGTGTCCGGACCCGCGTGGCTGTTTTGGACTGCGCTCTCAGCAGCATCACTGACAACACTGAGGTTGAAGGTCTGCCGTCTGTCAGCGCACTGAAGTTT
AACGATTCTCTGGGTCTGGCGGTGGGCACCAGCACTGGACAGATTCTCGTCTATGATCTTCGCTCCTCGCGTCCGCTGCTTGTTAAAGATCATTATTATGGTCTTCCCATCAAATCCCTTCACTTCCACAACTCACTGGATCTGGTGCTGTCCGCCGACTCCAAAATCATCAAGATGTGG
AACAAAGACAACGGAAAAGTGTTTTCCTCCATCGAACCGCAGGCCAACATCAATGACGTGTGTCTCTACCCTGCCTCTGGTATGCTGTTCACTGCCAATGAAGATCCCAAAATGAACACCTTCTACATTCCTGCTCTCGGTCCTGCTCCGCGCTGGTGCTCTTTCCTGGATAACCTGACG
GAGGAGCTGGAGGAGAACCCTGAGAGCACCATCTAT---GATGACTACAAGTTTGTGACCCGCAAAGACCTGGAGAGCCTGGGTCTGGCTCATCTGATTGGCTCTCCTCTGCTCAGGGCCTACATGCACGGCTTCTTCATGGACATCAGACTCTACCACAAGGTGAAGACCATGGTGAAC
CCGTTCGCCTACGAGGAGTACCGCAAAGACAAGATCAGACAGAAGATCGAGGAATCCAGAGCTCAGAGAGTCCAGCTGAAGAAGCTGCCGAAGGTCAACAAGGAGCTGGCCCTGAAGCTGATGGAGGAG---GACACTGAGCTGACAAACAAGAAGAAGAAGAAGAAGGCCAATGTCGCC
GGGAATCTGCTGATGGACGAGCGCTTCAAGGTGATGTTCGAGAACCCTGATTACCAGGTGGACGAGCGGAGCGAAGAGTTCAGACTGCTCAACCCCATCATCTCTACTGTGGCGGAGAGGAGGAGGAAGAGCCTG---------------------CTGGAGGAAGAGCAGGAG------
------CAGGCT------------------------GAGGAGGAGCAGGAGCCGGAGGGCCGCGGCAGCTCGGAGGACGACAGCTCAGATGAGGATGAT---AAAGGCTGGGTTCAGGAGGTGCGCGAGCAGCGGCGTCTTCTGCGCATGGAG---------------GAGCGAGAGCGC
AGCTACATCCAGAGGCAGGAGAGACGCCAGCAGGACCGAAACACCCGCCTGCAGAGCAGTGATACACACACA------------------------------CAGCAGAGCCACGGTGCGCAG---------------------------------CAGCCCCGCTTCTACCAGATCAAG
AGCGGAGAGGAGTTTCGCAGCTTCAGCGACGTCTCCCGCAAGCAGAAGACGCACAAGGCATCTTTAGAGGAGCGTCTGCAGCGTTTGGAGAAATCAGACACACTGAGC---CTCAACGACACCGCAGTGGGCAGCAAACAGCTCACGTTCACCCTCAAGAAGACGGAGAAGCAGCGGTTC
CAGCAGCAGGCTGAGCGAGACCACCACGAGGAGAGGAGGAGGATCAGACGCTCCGCTGGACACTTACACTCCAACAGAGGAGGAGGAAGAGGAAGAGGCGGA---GGCAGAGGAAGAGGTGGTGGAAGAGGAAGAGGCGGAGGAAGAGGAAGGAGACCGTTT
>ENSGACP00000017191_GACU
ATGCAGATATCCAGCGTGAATGACGTGAAAATTTACAATTTAAGCCACGGAAAGTCCCTTCCAGAGTGGCTGTCCGATCGTAAGAAGAGGCAGTTACAAAAACAAGATGTTGACATCCAGCGCAGGATTGAGCTCATCCAGGACTTTGAGATGCCCACAGTGTGCACCTCTATCAAAGTG
TCCAGGGACGGTCAGTTCATCCTAGCAGCAGGCACTTACAAACCCAGGGTCCGCTGCTACGACACTTACCAGTTGTCCCTGAAGTTTGAGCGCTGTCTTGATTCAGATGTT------GTGGCTTTTGACATTCTATCGGATGACTACTCTAAGTTGGTGTTTCTGCACGCTGACCGCTAT
GTGGAGTTCCACTCCCAACACGGAAACTACTACAAGACGCGCATTCCCAAGTTTGGGCGGGACTTTTCGTACCACTACCCCTCCTGTGACCTCTATTTTGTAGGCTCGACTTCTCAGGTGTTCAGGCTGAATCTGGAACAAGGGCGCTTCCTCAACTCCCTTCAGACAGATGCTGTGGAA
AACAATGTGTGTGACATCAACCCCGTCCATCACCTGTTTGCTACAGGAACCTCTGAGGGCCGGGTGGAATGCTGGGACCCTCGCGTCCGGAACCGAGTGGGCACGCTGGACTGCGCCCTCAGCAGCCTCGCAGAGGGAGCAGAAGTGCAAAGCTTGCCCTCGATCAGCGCGCTGAAGTTC
AATGGCTCCCTCACCATGGCAGTGGGCACCAGCACGGGACAGGTGCTGCTCTATGACCTGCGCGCCAGCCAGCCGCTGCTGGTCAGAGACCACAACTACAACCTGCCAATCAAGTCACTCAACTTCCACGACCAGCTGGACCTGGTTGTGTCCGCTGACGCAAAAATCATAAAGATGTGG
AATAAGGACACAGGCAAGGCTTTCTCCTCCATCCAGCCTCAGACCAACATCAACGATGTCTGCGTCTACCCCAACTCAGGTATGCTCTTCACCGCCAATGAGGATCCCAAGATGAACACATTCTACGTGCCGGCCCTGGGCCCTGCACCTCGATGGTGCTCCTTCCTCGACAACTTGACA
GAGGAGCTGGAGGAGAGCCCCGAGAGCACTGTGTAC---GATGACTACAAGTTTGTGACCCGGAAGGATCTGGAGAATCTGGGTTTGTCTCACCTGGTTGGATCATCTCTCCTGAGAGCCTACATGCACGGCTATTTCATGGACGTCCGGCTTTACCACAAGGTCAAAAGCATGGCCAAT
CCTTTTGCATACGAGGAGTATCGCAAGGATAAGATCCGCCAGAAGATCGAGGAGTCCAGGACCCAGAGAGTGCCGGTTAAGAAGCTGCCAAAGGTGAACAAGGAGCTGGCCCTCAAGCTGATGGAGCAGGGTGATGACGAGGCAGCGCTGAATACCAGGAAAAAGAAGGGCAAGGCTCTC
CCCAGCGTCCTGGGAGATGACCGCTTCAAGGTGATGTTTGAAAACCCGGACTACCAGGTGGATGAGCAGAGCATTGAGTTCCGCCTCCTCAACCCCATCGTCTCAAAGGTGGGAGAGAAGAAGCAGAAGAAGCTGCGTCTAATG------GCC---------------------------
---CAGCAGGCG---------------------GACGAGGAAGCCGAGGAGCCCGAGGGGCAAGCTAGCTCTGAGGAGGAGAGCTCTGACGATGACGAC---AAGGGCTGGGTGGAGGAGGTGAGGGAGCAGCGGAGGCTGATCTGGGAGGAG---------------GGTCAGGACCGC
---------CGGAGGCAA---AAGAAGGAAGGGGACCGCAACACC---------------------------------------------------------------------------------------------------------ACAAGTCAGCCACAGTATTATCAGATCAAG
GCCGGGCAGGAGTTCAGAAGCTTTAACGACATGGCCCGCAAGCAGAGACTACAAAAGACGTCTTTGGAGGATCGTCTG---AAGAGTGAGGAGCATTCGGGAACCAGCAACGTGGCCGACACCGCAGTCGGCAGCAAGCAGCTGACGTTCACGCTCAAAAAGTCGGAGCAGCAGAGGAAG
CAGCAGCAGGCGGAACACGATCACCATGAAGAGAGGAGGAAGCTGAGGCGCTCGGCCGGGCACCTGAGCAGCAGTCGCGGC------------------------------------------------------GGCAGAGGACGCGGAGGAGGA------
>ENSXMAP00000018549_XMAC
ATGCAGATTTCAAACGTGAACGATGTGAAGATTTACAATCTAAGTTATGGAAAGTCCCTCCCTGAGTGGTTGTCAGATCGAAAGAAAAGACAGCTTCAGAAAAAAGATGTTGACATCCAGCGGCGGATTGAACTCATTCAGGACTTCGAGATGCCCACAGTGTGCACCTCTATCAAAGCG
TCCCGAGACGGTCAGTTCATCCTGGCAGCAGGAACATACAAACCCAGAGTTCGCTGCTATGACACATATCAGCTGTCCCTTAAATTTGAACGATGTTTGGATTCAGATGTT------GTGGCTTTTGACATCCTGTCAGATGATTACTCAAAGCTGGTTCTTTTGCAGTGCGACCGCCAT
GTGGAGTTCCACGCCCAACAAGGCCACTACTACAAGACTCGGATCCCAAAGTTCGGACGGGACTTTTCCTACCACTATCCCTCCTGCGACCTCTACTTTGTGGGGATGAGTTCCGAGGTGTACAGACTGAACCTGGAGCAGGGGCGCTTCCTCAACTCCCTTCAGACAGACGGCGTGGAG
AACAATGTTTGTGACATCAACCCTGTTCATCATTTATTCGCAACTGGAACCTCTGAGGGAAGGGTCGAATGTTGGGACCCTCGCATCCGGAACCGAGTGGGCGTTCTGGACTGCGCCCTGAGCAGCCTGACTGAAGGAACAGAGGTTCAGGGTTTACCGTCCATCAGTGCGCTGAAGTTT
AATGGTTCCCTCACCATGGCAGTAGGCACCAGCACTGGACAGGTGCTGCTGTATGACCTGCGTTCCAGCCAACCGCTGCTGGTCAAAGATCACTTCTACAACTTGCCAATCAAATCTTTGAACTTCCACGACCAGCTGGACCTCATTGTGTCGGCTGATTCCAAGATCATAAAGATCTGG
AACAAAGACTCGGGGAAGCTGTTCTCCTCCATACAGCCACAGAGCGACCTCAATGATGTCTGCATGTACCCCAATTCAGGAATGCTTTTCACGGCCAATGAAGACCCCAAAATGAACACGTTCTACATCCCGGCTTTGGGCCCGGCTCCTCGCTGGTGCTCGTTCCTGGACAGCCTGACG
GAGGAGCTGGAGGAGAGCCCGGAGAGCACGGTCTAC---GACGACTACAAGTTTGTCACTCGCAAGGACCTGGAGAATCTGGGTTTGTCTCACCTGATTGGGTCGTCTCTCCTGAGAGCCTACATGCACGGCTTTTTCATGGACATAAGGCTGTATCACAAGGTGAAAACCATGGCAAAT
CCTTTTGCGTATGAGGAATACCGCAAGGACAAGATCCGGCAGAAGATCGATGAATCCAGAACGCAGAGAGTCCAGGTTCAGAAGCTGCCGAAGGTGAACAAGGAGCTGGCTCTCAAGCTGATGGAGGAGGGAGATGAAGAGGCAGAGCTGGCTTCCAGGAAGAAGAAGGGCAAGGCTCTC
CCCACCATCCTGGGAGACGACCGCTTCAAGGTGATGTTCGAGAACCCGGACTACCAGGTGGACGAGCAGAGCGAGGAGTTCCGGCTGCTCAACCCCATCGTCTCCAAGGTGGGACAGAAGAGGAAGAAGAAGCTGCGGCTGCTG------GCTCAG------------CAGGAGGCCAAC
GTCCAGCAGGCG---------------------GCAGATGAAGAAGAGGAGCCAGAAGGGCGAGCCAGCTCTGAGGAAGAGAGCTCTGACGAC---GAC---AAGAGCTGGGTGGAGGAGGTGAGGGAGCAGCGGCGGCTACTGTGGCAGGAG---------------GACAGAGACCGA
---------CGGCGGCAGGAGAGGAGGGATGCTGACCGCAACACCGTCCTGCTGGAGCGG------------------------------------------AAACAGGGCAGAGGAGACGAGACC------------GAGAGCAAGAAGACAAGTCAGCTGCAGTTTTATCAGCTCAAA
GCCGGAGAGGAGTTCAGGAGTTTTGGCGACATGGCCCACAAGCAGAAACTGCAGAAGGCTTCTCTGGAGGAGAGGCTA---AAGTTGGAGGAAAGCTCAGGAATCAGCAGCACAGCGGACACGGCGGTGGGCAGCAAACAGCTGACCTTCACTCTCAAAAAGTCGGAGCAGCAGAGGAAG
CAGCAGCAGGCGGAGAGAGAACACCACGAGGAGAGGAAAAAGCTGAGACGCTCTGCCGGGCACCTGAGCAGCGCTCGTGGGAGAGGACGGGGGAGA---------------------------------GGAAGAGGAAGAGGAAGAGGCCGCTTC------
