# Supplementary material for: Global expression pattern of genes containing positively selected sites in European anchovy (Engraulis encrasicolus L.) may shed light on teleost reproduction
Source: PLoS One. 2023 Aug 11;18(8):e0289940. doi: 10.1371/journal.pone.0289940 (PMC10420382; doi:10.1371/journal.pone.0289940)
Supplement: S1 File — (ZIP) [file pone.0289940.s008.zip › alignments/anchovy.32265_ANCH.fas]

>ENSONIP00000000201_ONIL
---------ATGAATGACTCTGAAGATTTCAAG---------------------GAAGGCCAAAATAGAAGCAAC------GACCAAATAGATGGCACCGGGATGAGTCTA---GGCAGCAAGAAAGGAGTCAGGGTGACTGGAAAGTATGTGCCTCCGGTGGATTGGAACAGCAGAGGA
GGTGGCCCATCCATCGTCCACGGTCCCGTCAGTACCCCAGTAACTCCCAACACTCCCACAGTTATCTCCATTGGCCCTCTGCCTCACCAGCCCCCAGAGCAAGTTGATGATCCCTCTGTGGATGAAGCTGACGCTGGGGATGACTGGACC---------------ACAGAGGCATCATGT
CAAACCAGGTTGTCCTATGGTAAAATGGGTGTTCCAAGGCAGACCATGGAAGAGCTGAAGACCATCCTGAGGGTCAGTCCCCTGCTCAGTATCCGGGAAAGACATGAGGGGAAACCAGGGAGTCCCTACACATATCTCCACGGAAGCAGCACTAGTGGTGGAGGGACGGACGGACGGCAG
------------GATGATGGAAACTCTCACAGGGCGTTCAGCACCTTCAAACCACACTCTGATGCTTCC---------------AGAAGGGGGCCCAGATCCAGAGGTAGCACATCTATTCAGCTGCCCTCCACCATG------GATTCATCC---AGCTCGTTCAGGTTCAGTGCCAAC
ACAAATAGGCAGCCTGAACTCAGGACCCACACATATGCGAGTGGTGGCTCCTGGGGAGAGACTGGA---------GGTTCTCATACAGATAACGGAAAAGACACTATTGAGATCTCTGGGAACCAGAGGTTCATTGCAGCCATGGAGCAAATTAAACAACAAATAGCACGCGACAATATC
AACTTCGTCCGCTTTGAAGCCACTGACCTCCATGGGGTGTCAAGGTCCAAGACAGTACCTGTTCGCTTCTTCCAT------GAGAAAGCAGTATATGGGGTACCAATGCCAAGAAGCTATTTGGAGCTAACCCTGAGCCCACAAAGCAATGAAGTGGACCATGCAAACACTGCCAACTTC
AGTAGTGATGTCCTTCTGATCCCTGACCTTTCGACTTTTAGGGTCCTACCCTGGGCTGAACAAACAGCACGGGTCATCTGCGACCCATGCACCGTGACCGGAAGCCCCCTTCGCACTTCACCTCGCCTCATTGCCAAGCAGCTTCTCGGTCAGCTCCAAAGCCTGGGTTTCTCCCTGCAC
TCATCCTTCACCTATGAATGTTGTGTACTAGGAGCGCCGGACCGGATTGGACCAAAGACACTCCTGTTCCCTGCCACAACACTGCTCAGCAACCATGACCTGCCTTTCTTCCAGCAGCTGGTGGACAGCATGTACTGCATGGGGGCTGACATAGACAGCATCGCTTCTGCAAGTGGCCCT
GGGCAGATGGAGATCAACCTGAGGCCAGAGTTTGGGATTGCTGCCGCTGACAGCGCCTTCACCTTCCGCACCGGCATCAAAGAAATGGCTCGCAAACACAGCTACATTGCCAGCTTTTTTACTGACGATGGTCTATACAATGCTGGGGTGCTCTCTCATAGCCTGTGGGATGCTAATGGG
CGACGCAGTCTCTTCCACAGTGGAGAGAAAGCA------------GGCGAGGTGTCTGAGATTGGTAGAAAATGGTTGGCAGGCCTCCTGACCCACTCTGCTGCCCTGAGCTGTTTGATGTCACCCGGCCTGGGTTGCAGAAGTCACATTGCCAAAACCATCAAAGATCCCAAGCGGTTG
------CTGTATGCCACTTGTGGCAGCAATGATAACAGCAGTTCCTTCAACATAAAGTGTCACGGTGGGAGGGAGACACACATTGACAACAAGCTGGGCTCAGCCATGGCCAACCCTTACATTGTTCTTGCAGCTACAGTGGCTGCAGGACTGGATGGTATCAGAAGAAACCTCAATGTT
GAAAGCAGTCTTAACAAAGCCCCTAGCCAACAGAGGGAGTTCACCATTCCAGTAAAGCTTGATGATGCTCTGGAGGCGCTGGGGGAGGATCATGTCATCCGCAGTGCCCTTGGAGAGCCGTTTATTCAGTATTTCATCGCCATGAAGAAGTTTGAGATTGAGACCCAGGAAATGAATGAT
GAGAGGAACAAGTGCTTTGAGTATTTCATA
>ENSTNIP00000005852_TNIG
---------ATGAATGCCTCTGAAGACCTCAAG---------------------GAGGGTCAGAGTAGAAGCAAA------GACCAGATAGACGGCACAGGGATGAGCCTG---GGCAGCAGGAAGGGGGTGAGGGTCACTGGAAAACAGGCCCCCCCTGTGGACTGGAACAGCAGAGGG
GGAGGTCCGTGCATCATCCACTCTCCAGCCGCCTTCCCGCTTCCTCCTGAGCCCCCCACCGTCATCTCCATCGGCCCGCTGCCCCACAGGAGCCCGGAGCGAGCCGCCCAGCCCGGGACAGATGGAGCAGCTGCGGAGGACGAGTGGCCC---------------AGGGAGGGGTCTTCC
CAAAGCAGAGCGCCC---GCCGAGACGGGCTTCCCCCGGCAAACTATGGAGGAGCTGAAGACCATCCTGAGGGAGAGCCCCCTCCTCAGCGTCCGAGGACGAGTGGACGGGAAGCCGGGCGCTCCCTACACGTACCTGCATGGAGACAGGAGCAGCAGGGGCCGGACGGACGGACGCCAG
------------GACGACGGAGGCTCCAGCAGGGCGTTTAGCACCTTCAAACCTCGCCCTGAAGCTTCC---------------AGAAGGGGGCCCAGCTCCAGAGAGGACACACCTATTCAG---CTGTCCCACATG------GATGCATCC---AGCTCATTCAGGGCTGATGCCAAC
ACAAACGTGCAGCCAGGGCGCAGGACACACACACATGCAGCCAGCAGCTCCTGGAGAGAGACGGCATCAGAGACGGCTTCTCACACAGAG------AACGAGGCTGTGGAGATCTTCGGGAACCAGAAGTTCATGTCAGCCATGGAGCAGATCAAGCGCCAGATCACCCGAGAAAACATC
ACCTTCGTCCGCTTCGAGGCCACCGACCTCCACGGGGTGTCCAGGTCCAAGACGGTTCCCGTCCGCTTCTTCCAT------GAGAAAGCCGTTTATGGGGTCGCGATGCCGAGGAGCTACCTGGAGCTGACCCTGAGCCCCAAGAGCAACGAGGTGGACAACGCCAACACTGCCAACTTC
AGCAGCGACGTCCTCCTGATCCCTGACCTGTCCACCTTCAGGGTCCTACCCTGGGCCGAGCAGACGGCCCGGGTCATCTGTGACCCCTGCACGGTGACCGGAAGCCCCCTGCGCACGTCTCCCCGGCTGATTGCCAAGCAGCTCCTGGGCCAGCTGCAGAGCCTGGGCTTCTCCTTGTAC
TCGTCCTTCACCTACGAGTGCTGCGTGCTGGGAGCTCCGGACCGGATCGGCCCCAAGACGCTCATGTTCCCGGCCACCACCCTGCTCAGCAACCACGACCTGCCCTTCTTCCAGCAGCTGGTGGACAGCATGTACTGCATGGGCGCCGACATCGACAGCATCGCCTCGGCCAGCGGCCCC
GGTCAGATGGAGATCAACCTGAGGCCGGAGTTTGGGATCGATTCCGCCGACAGCGCTTTCACCTTCCGCACCGGCATCAAAGAGATGGCACGCAAGCACAGCTACATCGCCAGCTTCTTCACCGACGACGGCCTGTACAACGCCGGGGTGCTATCCCACAGCCTGTGGGACGCTAACGGC
CGCCGCAGCCTCTTCCACAGCGTGGAGAGGGCG------------GGTGAGCTCTCCGAGATCGGCAGAAAGTGGATCGCCGGGCTGCTCACCCACTCGGCCGCCCTGAGCTGCCTGATGTCGCCGGGCCTGGGCTGCCGGAGCCACATCGCCAAGAGCATCAAGGACCCCAAACGCCCG
------CTGTGCGCCACCTGCGGCTGCAACGACAACAGCAGCTCCTTCAACATCAAGTGCCACGGCGGCAGGGAGACGCACATCGACAACAAGCTGGGCTCGGCCATGGCCAACCCCTACATCGTGCTGGCCGCCACCGTGGCGGCCGGCCTGGACGGCATCCGGCGGAACCTGAACGCC
GACAGCAGCCTGAGCAAAGCCCCCAGCCAGCAGAAGGAGTTCGCCATCCCCGTCAAGCTGGACGAGGCCCTGGAGGCGCTGGCGGAGGATCAGGTGATCCGCAGCGCGCTGGGGGAGCCCTTCGTCCAGTACTTCATCGCCATGAAGAAGTTTGAGATCGAGACGCAGGAGCTGGACGAC
GAGAGGAACAAATGTCTGGAGTATTTCATC
>anchovy.32265_ANCH
------------------------------------------------------------------------------------------------------------------------------------------------------------------------------------
------------------------------------------------------------------------------------------------------------------------------------------------TACACGTACCTCCAC---------------------
---------------------------------------------------------------------------------------------------------CCCGGG---------------------------------------------GGAGGCAGGCCGGACGGGCAGCCC
------------CCAGACGAGGTCCCTTCCAGGGCCTTCTCGACCTTTAAGCCGTTCTCTTCC---TCATCAGAGAGCGGGGGGAAGTACACATCCAGGCCCACAGACAGGAGCTCCTTCCAGACGCCGTCGACATCGCACTGGGACTCGTCGAGCGGGTCGACTCGGGCGGAT---GTG
CATTCACGCAGTAGC---ATGAGATCCCCCAGCTGTGAGGCGACT---ACA---GCAGAGAGTCAG---------GGGTCACAGACAGATAACGGCAATGGCACTGGTGACAGCAACGGGCCTCAACATTTCATCACATTTGTTGAGCAGATAAAGCAGCAGATTGATCGTGAAGGCGTC
AACTTTGTCCGCTTTGAGGCCACAGACCTTCATGGAGTCTCCAGGTCCAAGATAGTGCCTGCACGCTTCTTTTCG------GAGAAAGCCGCCTACGGCGTGCCCATGCCCCGCAGCTACCTGGAGCTCACCCTGAGCCCCAAGATCAACGAGGTGGACAATGGAGCGGCGGCCAACTTC
AGCAGTGACATCCTCCTGGTGCCCGACATGGCCACCTTCAAGATCCTGCCCTGGGCCAACCACACGGGCCGCGTCATCTGCGACCCCTGCACGGTCACGGGCGTGCCCCTGCGCACCTCGCCCCGCCTCATCGCCAAGCAGCAGCTGGCGCAGCTCCAGCAGCTGGGCTTCACGCTGCAC
TCCGCCATGACCTACGAGTGCTGCGTGCTGGGCCTGCCCGAGCGCGTGGGCTCCAAGGCCGTGTTCTTTCCCGCCACGACTTTGCTCAGCAACAACGACCTGCCGTTCCTGCACCAGCTCATCAGCGGCATGTACCACCTGGGCGTGGACGTGGATAGTTTCGCGTCGGCCAGCGGCCCG
GGCCAGATGGAGATCGCCCTGAAGCCCAAGTTTGGCATCGCGGCGGCCGACTGCGCGTTCACGTTCCGCACGGGCATGAAGGAGATGGCGCGCAAGCACAACTACATCGCCAGCTTCTTCACCGACGACGGCATGTACAACGCCGGCGTCTTCTCGCACAGCCTGTGGGACGCCAACGGC
CGCCGGAGCCTCTTCCACTCGGGT------AGCGGCGGCGGCAGCGGGGAGCTGGCGGAGATCGGCAGGAAGTGGCTGGCGGGGCTGCTGCACCACTCGGCCGCCCTCAGCTGCCTCCTCGCACCCGGGGTCGGCTGCCGCAACCAGCTCACCAAAGGAGCCAAGGACACGAAGAAGCAG
CACGCGCTGTACGCCACCTACGGCTGCAATGACAACAGCTGCTCGTTCAATTTGAAATTCCACGGTGGCAGAGAGGCGCACATCGACAATAAGCTGGGGTCGGCCATGGCCAATCCGTACGTCGTCATGGCCGCCACGGTGGCGGCCGGGCTGGACGGGCTCAAGCGAGGCCTGAGCTTC
GAGTACAACCTCAACAGGGCGCCGAACCAGCAGAAGCAGTTCGGCATCCAGGGGAAACTCGAGGATGCTCTGGAAGCGCTGGCCGAGGACGAAGTCATTCGCGGGGCGCTCGGCGAGACGTTCACACAGTATTTCATCGCTATCAAGAAGTTAGAGATCGAGACACAGGAATTGGATGCT
GAAAGGAACAAGACACTCGAGTATTTTATT
>ENSTRUP00000022221_TRUB
---------ATGAATGACTCTGAAGATCTCAAGGTAAAGCCTCCACATCAGCAGGAGGGTCAGAGTGGAAGCGAA------GACCAAATAGATGGCACAGGGATGAGTCTG---GGCAACAGGAAGGGAGTGAGGGTAACTGGAAAATATGCACCACCCGTGGACTGGAACAGCAGAGGG
GGAGGTCCGTGCATCATCCACTCTCCAGCAGCCGTCCCTTTACCTCCTGACCCCCCTACTGTGATCTCCATCAGCCCGTTGCATCAGAGGAACCCAGAACGAGCCGCGATG---------GATGAAGCAGCTGCAGAGGAAGAGTGGACC---------------AAGGAGGGGTCTTCT
CAAACCAGAGTGCCG---AACGAGATGGGCTTCCCCCGGCAAACTATGGAGGAGCTGAAGACCATCCTGAGAGAGAGCCCCCTCCTTAGCATCCGAGGACGAGTTGATGGGAAGCCAGGTGGTCCTTATACATACCTGCATGGAAGCAGTGGCAGCAGAGGCCGGACTGATGGACACCAA
------------GATGATGGAAACTCCAACAGAGCATTTAGCACCTTCAAACCACGCTCTGAAGCTTCC---------------AGAAGGGGGCCCAGCTCCAGAGAGGGAACGTCTATTCAG---CCTTCTCACATG------GATTCATCC---AGTTCATTCAGGGCTGATGCCAAC
ACAAATGTGCAGCCAGGAGTCAGGACACACACACATGCAGGCAGCAGCTCCTGGAGAGAGACTGGA---------GCTTCTCATACAGAGACCCAAAGCGAGAACTTCGAGATCTTTGGGAATCAGAGGTTCGTTTCAGCCATGGAACAGATCAAGCGTCAGATCACCAGAGAAAACATC
ACCTTCGTCCGCTTCGAGGCCACCGACCTCCACGGGGTGTCCAGGTCCAAGACGGTTCCTGTCCGCTTCTTCCAT------GAGAAAGCAGTTTATGGGATACCAATGCCGAGAAGCTACCTGGAGCTGACTCTGAGCCCTAAGAGTAATGAAGTGGACAATGCCAACACTGCCAACTTC
AGCAGTGATGTCCTCTTGATCCCTGATCTTTCCACCTTCAGGGTCTTACCCTGGGCTGAGCAGACAGCCCGGGTCATCTGTGACCCCTGCACGGTGACAGGAAGCCCCCTTCGCACGTCTCCTCGACTGATTGCCAAGCAGCTTCTTGGCCAGCTCCAGAGCTTGGGATTCTCTTTATAC
TCGTCTTTCACCTACGAATGCTGCGTGCTCGGAGCTCCGGATCGGATCGGCCCTAAAACCCTCATGTTCCCCGCAACCACACTGCTCAGCAACCATGACCTGCCTTTCTTCCAGCAGCTGGTGGACAGCATGTACTGCATGGGCGCCGATATAGACAGCATCGCCTCGGCGAGCGGCCCT
GGTCAGATGGAGATTAACCTGAGGCCAGAGTTTGGGATCGAGGCTGCAGACAGTGCCTTCACATTCCGCACCGGCATCAAAGAGATGGCGCGCAAACACAGCTACATCGCCAGCTTCTTCACAGATGATGGCCTGTACAATGCCGGGGTGCTCTCTCACAGTTTGTGGGATGCTAACGGC
CGACGAAGCCTCTTCCACAGCGCGGAGAGAGCG------------GGCGAGCTCTCTGAGATTGGCAGAAAATGGATCGCTGGTCTCCTCACCCACTCCGCTGCCCTGAGCTGCTTGATGTCCCCCGGTCTGGGCTGCCGGAGCCACATCGCCAAGACGATCAAAGACCCAAAACGGATG
------CTGTGTGCCACCTGCGGCTGCAATGACAACAGCAGCTCCTTCAACATCAAGTGTCACGGTGGCAGGGAGACACACATTGACAACAAGCTGGGCTCAGCTATGGCCAATCCCTACATCGTGCTGGCCGCCACCGTGGCCGCAGGCCTGGACGGTATCAGACGAAACCTGAACGCT
GACAGCAGCCTGAGCAAAGCCCCCAGTCAGCAGAAGGAGTTTGCCATTCCTGTGAAGCTTGACGACGCCTTGGAGGCCCTGGCAGAGGATCACATGATCCGCAGTGCCCTTGGAGAGCCCTTCGTTCAGTATTTCATCGCAATGAAGAAGTTTGAGATTGAGACACAAGAACTGGATGAC
GAGAGAAACAAATGTCTGGAGTATTTCATC
>ENSDARP00000138389_DRER
---------ATGCAAGAATCAGAGGAATCC------------------------------AAAGATACGGAGACAGTTCCAGACCAGGTGGATGGAGGAAGTATGAGT------GCAAGAAAGAAGGATGCAGATCCAAGAGAGAAGCGTCTTTCCTCCTCTGAATGGGACAGGAAAGGA
ACACCTGTAGCCATATCGCAATCAAAAGTACCAATTTCTGGCCCCACAAATGATCCCATCCTCATTTCCATTGGCCCT---CCACATCATTTCCCTTCTGTTTCCAGTGAGTCCCAGTACCAGGGTTTCTCTCGAGAGGAAGATTACATCAACAGGCATGGATGGAGAAGGGAGAATGTG
CAGTATTACCCGTCAAATACTGAGGGTGGCGTTCCCAAACAAACCATGGATGAACTGAAAAGTGTGTTGCGTGAGAGTTCCCTACTGAGTGCAAAAGGACAAGATGAAGGA---------------------------------------------CGAAGCTACCCTCCGGGTCAAAGA
GTGGACTGTAAGCCAGACCAGGAACCATCCAGGACTTTCAGCACCTTCAAGCCCTATTCAGAA---GCT---------------AGGAGGGCATCCAGACAAAGAGACAGA---------------------------AACTGGGATTCTAGT---GGGTCTTCGAGGACTGATGGACCT
CCAAATAGGTCCTCTGGTATGAATTCCCCAACTTTTCAGGCATCC---GATTGGGGTGAGGTTGGC---------ACATCCCAGTCAGACAAGGAGCGCTCACAGGCACACTCTTTCGCCTCCCAAAGCTTCATTTCTGATGTCGAGCGCATAAAACAGCAAATTGCCCGGGAAAACTTA
AGCTTTGTTCGCTTTGAGGCCACTGATCTTCATGGAGTGTCCCGATCCAAGACAGTTCCAGCTCGATTCTTTCATGCAATTGAAAAAGCTGTATATGGCATCCCTATGCCAAGGAGCTACCTAGAGTTAACCCTAAGCCCCCAAATCAATGAAGTTGACCATGCAAGTGCAGTAAACTTT
AGTAGTGACGTCCTGCTGGTCCCAGATCTCTCCACATTCCAAATTCTTCCCTGGGCGGATCAGACCGCTCGTCTCATCTGTGACCCCTGCACAATCACAGGAGTGCCTCTACGAACATCGCCCCGTCTCATAGCCAAGATGATGCTCGGACAGCTCCAGAGCATGGGATTCTCTCTGCAC
TCATCGTTTACCTACGAGTGCTGTATCTTCGGGAGCCCTGAACATGTGGGACCCAAAGCAGTGTTCTTCCCTGCAACCACACTGTTAAGCAACAACGATCAACCCTTCCTCCAGCAGTTAGTCAAAGGCATGTACAACATGGGAGTGGATGTTGAGAGCTTCTCTTCAGCAAATGGACCA
GGACAGATGGAAATTTGCTTCAAGCCCAGGTTTGGAATGGATGCCGCTGACAACGCCTATACCTTTCGCACCGGAATCAAAGAGATGGCCAGGAAGTATGACTACATTGCCACCTTTTTCACCTACGAGAACATCCAGAATTCAGGTTTACTCTCCCATAGCCTCTGGGATGCAAGTGGC
AGAAGAAGCCTTTTTCATTCAGGC------AAT------------GGGGAACTTTCGGAGATTGGCAGAAAATGGCTCTCAGGTCTTCTCCATCATTCTGCCGCTTTGAGCTGCCTCTTGGCTCCAGGAATCAGTTGTCGAACCCAGATTTCCAAAGGCAAGAAAGATTCCAAGAACCAT
------GTTTATGCCACATGTGGCTGCAATGACAACAGCTGCGACTTTAATGTGAAGATTCATGGTGGACGGGAGACACACATTGATAACAAGCTGGCTTCAGCAATGGCAAACCCTTACATTGTGTTGGCAGCCACTATAGCAGCAGGACTGGACGGAATCAAGCGTAATCTCAATGCA
GAACAGGTACTAAGCAGAGCTCCAAATCAGCAGAAACAGTTTGTCATCCCTGTTAAACTGGATGATGCTTTATTAGCTCTGGCAGAGGACAGTGTGATTTGTGGTGCACTGGGAGAGCCTTTCGTGCAGTATTTTATCGCCATGAAGCAAATAGAGATGGAGAGCCAAGAG---GATGCT
GACAGAAATGAGGGACTTGATTATTTCATT
>ENSGACP00000026148_GACU
AACAAAGAAATGAATGACTCTGAAGATTTC------------------------------CAGAGTGGAGGCAAG------GACCAAACCGACGGCTCGAGGATGAGCCTGCAGGGCACCAGGAAGGGGGTGAAAGTGACGGCGAAACACGCGCACCGTGTGGACTGGGCCAGCCGAAGA
GGAGGTCCATCCATCGTCCACCCGCCCTCCAGCACCCCTTTACCTCCACACACCCCCACCTTGATCTGCATTGCCCCCCTGCCTCACAGGCCCCCGGAGCCGGCCGATGATCCCGCATTGGACGAACCTGCCTCCGGGGAGGATTGGACC---------------ACGGAGGGGTCCTCT
CAAACCGGCGTGTCCTTCGGGGATTCGGGAGTCCACCGGCAGACCATGGAGGAGCTGAAGACCATGCTGAGGGACAGTCATCTGCTCAGCCCCCGGGGAAGAGACGACTGGAAGCCAGGGAGTCGTTACACCTGCCTGGACAACGAGAGCCCC------GGCGGGACG------------
------------------------------------TTCAGCACCTTCAAACCCCAGTCTGACGCTTCC---------------AGAAGGGGGGCCAGGTCCGGGGACGGCACGTCTATTCAGCAGCCTTCCGCCGTG------GATTCATCC---AGCTCAGTCAGGGCCGATAACAAC
ACAAATAGGCAGCCTGGAGTTGGGGACAACACATATGCAAGCGGCGGCTCCTGGGGAGAGACTGGA---------GCTCCTCACACGGATAACGGAAACGAGACTGTGGAGATCTTTGGGAACCAGAAGTTCATGACAGCCATGGAGCAGATCAAGCAGCAGATTGCCAGAGAAAACATC
AACTTTGTCCGCTTTGAGGCAACCGACCTCCACGGGGTGTCCAGGTCCAAGACTGTGCCAGTCCGCTTCTTCCAT------GAGAAAGCGGTGTACGGGGTACCGATGCCGAGGAGCTACTTGGAGCTCACCCTGAGCCCTACGAGCAACGAGGTAGACAACGCCAACGCCGCCAACTTC
AGCAGTGACGTCCTTCTGATCCCCGACCTTTCGACCTTCAGAGTTTTACCCTGGGCGGAGCAGACCGCCCGGGTCATCTGCGACCCCTGCACTGTGAAGGGAAGCCCCCTTCGCACTTCTCCTCGCCTCATCGCCAAGCAGCTCCTCGGCCAGTTGCAGAGCCTGGGGTTCTCTCTGCAC
TCGTCCTTCACCTACGAGTGCTGCGTCCTGGGAGCGCCGGACCGGATCGGACCCAAGACCCTTCTGTTCCCGGCCACCACCCTGCTGGGCAACCACGACCTGCCTTTCTTCCAGCAGCTGCTGGACAGCATGTACTGCATGGGCGCCGACGTGGACAGCATCGCGTCTGCCAGCGGCCCC
GGCCAGATGGAGATCAACTTGAGGCCGGAGTTCGGGATCGCTGCCGCCGACAGCGCCTTCACCTTCCGCACCGGCATCAAAGAGATGGCTCGCAAGCACAGCTACATCGCCAGCTTCTTCGCCGATGAAGGGCTGTACAACGCCGGGGTGCTCTCTCACAGCCTGTGGGACGCCAACGGG
CGACAGAGCCTCTTCGTCAGCGGGGACAAGGCC------------GCCGAGCTATCAGAGATCGGCAGGAAGTGGCTGGCCGGGCTCCTCGCCCACTCCGCCGCCCTGAGCTGCCTGATGTCGCCCGGCCTCAGCTGCAGGAGCCACATGGCCAAGACGATCAAAGACCCCAAGCGAATG
------CTGTACGCCACATGCGGCTGCAACGACAACAGCACCTCCTTCAACATCAAGTGTCACGGCGGGAGGGAGACGCACATCGATAACAAGCTGGGCTCGGCGATGGCCAACCCTTACATCGTGCTGGCTGCCACCGTGGCCGCGGGACTGGACGGCATCCGGCGGAACCTGCATTTC
GACGGCGGTCTTGACAAAGCGCCCAACCAGCAGAGGGACTTTGCCGTCCCCGTGAAGCTGGACGACGCTCTGGAGGCCCTGGGGGAGGACCACGTCATCTGCAGCACCCTCGGAGAGCCGTTTGTTCAGTATTTCATCGCCATGAAAAAGTTTGAGATTGAGACTCAAGAGCTGGACGAT
GAGAGGAACAAGTGCCTGGAATATTTCATC
>ENSXMAP00000014432_XMAC
------------------------------------------------------------------------------------------------------------------------------------------------------------------------------------
------------------------------------------------------------------------------------------------------------------------------------------------------------------------------------
---------------------------GGTGTCCACCAGCAGACCATGGAGGAGCTGAAGAGCATCCTGAGGGACAGTCATCTGCTCAGCGTCCGAGGGAGAGAGGAGGGGAAACCAGGAAGTCCGTTTACGTACCTCCATGGGAGCAGCAGC------GGCGAACGCGAGAGACGGGGG
------------GACGATGACAATCCTCACAGGACGTTCAGCACCTTCAAACCTCAGTCGGATGCTTCC---------------AGAAGGGGGGGCAACTCCAGAGAAAGTACACCTATTCATCTGCCCCCCACTGTG------GATGCATCC---AGCTCAATCAGGTCTGCTGCCAAA
ACAAATAGGCAGCCTGGAGTCAGGATCTGCGCACATTCAAGCAGCAGAGCCTGGGGAGAGACGGGA---------GATTCAGGTCAAGATAACGACAACAAAGCCGTTGAATTCTCCAGCAACTTGAGGTTTTTCTCAGCCATGGAGCAAATCAAGCAGCAGATCGCAAGAGAAAACATC
AACTTCGTCCGTTTTGAGGCCACCGATCTCCACGGAGTGTCGCGGTCCAAGACGGTGCCTGTCCGCTTCTTCCAT------GAGAAAGCAATATATGGGGTTCCCATGCCAAGAAGCTATTTGGAGCTGACCCTGAGCCCAAAGAGCAACGAAGTGGACCACGCCAACACCGCCATCTTC
AGCAGTGATGTTCTTCTGATCCCTGACCTTTCAACTTTCAGAGTCCTGCCTTGGGCTGAGCAGACAGCACGGGTCATATGTGATCCATGCACCATAACAGGAAGCCCCCTCCGCACCTCGCCTCGCCTTATAGCGAAGCAGCTGCTCGGTCAGCTCCAAAGCTTGGGATTCTCCCTGCAC
TCATCGTTCACCTACGAGTGCTGTGTTCTGGGAGCGCCGGACAGAATCGGTCCAAAGACGCTGCTGTTCCCTGCCACCACGCTGCTGAGCAACCACGACCTCCCGTTCTTCCAGCAGCTGGTGGACAGCATGTACTGCATGGGCGCAGACATCGACAGCATCGCCTCTGCTAGTGGACCC
GGCCAGATGGAGATCAATTTGAGGCCGGAGTTTGGGATCGCAGCTGCAGACAGCGCCTTTACCTTCCGTACTGGCATTAAAGAAATGGCTCGTAAGCACAGCTACATCGCCAGCTTTTTTACCGATGACGGTCTGTATAACGCCGGTGTGCTCTCCCATAGCCTATGGGACGCTAATGGG
CGGCGCAGTCTCTTCCAGAGTGGCGAAAAGGAA------------GTAGATCTGTCTGAGATTGGTAGAAAATGGCTGGCGGGGCTCCTCACCCACTCTGCAGCGCTCAGCTGCCTGATGTCACCCGGCCTGGGCTGCCGGAGCCACATCGCCAAAACCATAAAAGACCCCAAGCAAGTT
------CTGTATGCCACCTGTGGCTGCAATGACAACAGCAGTTCCTTCAATATCAAATGTCACGGCGGGAGGGAGACACACATCGACAACAAGCTAGGTTCAGCTATGGCGAACCCTTATATCGTCCTGGCTGCTACGGCGGCCGCAGGACTGGACGGCATCAGGAGAAACCTGAACATT
GAGAACATTCTGAACAAAACCCCCGGCCAGCAGAGGGAGTTCGCCATTCCCGTGAAGCTGGACAGCGCGCTGGAGGCGTTGGCGGAGGATCACGTCATCTGCAGCGCCCTCGGAGAGCCGTTTGTTCAATACTTCATCGCCATGAAGAAGTTTGAGATCGAGACCCAAGAGCTGGACGAT
GAGAGGAACAAGTGCCTTGAGTATTTCATT
