# Supplementary material for: Global expression pattern of genes containing positively selected sites in European anchovy (Engraulis encrasicolus L.) may shed light on teleost reproduction
Source: PLoS One. 2023 Aug 11;18(8):e0289940. doi: 10.1371/journal.pone.0289940 (PMC10420382; doi:10.1371/journal.pone.0289940)
Supplement: S1 File — (ZIP) [file pone.0289940.s008.zip › alignments/anchovy.3230_ANCH.fas]

>ENSONIP00000000553_ONIL
ATGAGCTCGGAACACCAGAGCGACAGCGAGGAC------GCCGACGAGTCGCGGGACAGGCCCAACGGCGGCACCGTCTCCGACAAAGAGGAAGACCCTGACATTGACGATTCGGATGAGGAAGAT------------------------GACAGC------GCTCGG------------
------------------------------------AGAGCTTCTCCTTCACCC---------------------------------------------------------------------------------------------------CCCGCGAGCAGCGAGGGT------CTA
CTGGCTCCTATCGCGGGGTCTCCCGTGTTGGAGGAGCGAGAGCCCCGCTCCAGACCGGCCGTCGCACCGCTGAAGAAGTGCACTGATGGTAGCTCCGACACTGGCGGTGGCTCCGACACTGACAGCTTCAGGGGTGCT------------AGCCTGTTTTCATGGTTGCAGAGCAGGACT
ATAAGACGAGGGGTGTTTGTGGACCCAGCTCGGGATAACTTCAGGACAATGACAAGCTTGTACCGCTCTATGAATCCGGCTGTAGAGTCTGTTAACCTGAGCACTCAGACCCATGGAGCCGTGTTCAACCTGGAGTACTCCCCGGACGGGTCTGTGCTGACTGTGGCCTGTGAGCAGACT
GAGGTCCTGCTGTTTGATCCAATTTCATCCAGACACATCAAAACCCTGACGGAGGCCCACGAGGACTGTGTCAACAACATAAGGTTTTTGGACAATCGTTTGTTTGCCACCTGCTCTGACGACACAACAATTGCATTATGGGATCTGCGCAAGCTTAACTCAAAGGTTTGCTCATTGCAC
GGGCATGCCAGCTGGGTGAAGAACATCGAGTATGACACCAACACTCGTCTCCTTGTCACTTCTGGCTTCGATGGTAATGTCATCACATGGGACACTAACAGG------TTTACAGAGGATGGCTGCCCACACAAAAAGTTCTTCCACACTCGCTACTTAATGAGGATGCGCCTGACACCT
GACTGTTCCAAGATGCTCATTTCTACTTCCTCAGGGTACCTGCTCATCCTCCATGACCTGGACCTCACCCAGTCCCTAGAGGTGGGCAGCTACCGAATGCTACGAGCACGACGGACTCCCCTCAGCTCA------------GATGGAGGCACATCAGCG------TCCAGATCAGCTTGT
ACTCCTCGCCAGGGAAATGACTCCAGCAAGCTCCACCCTCATAGAGAA------------------------------------GGT---------------CTTTCCCCCAGAAACAGTCTGGAGGTGTTAACTCCAGAGATCCCCGGCGAGAGGGACAGAGGGAACTGCATCACCTCC
CTGCAGCTCCATCCCAAAGGCTGGGCCACACTCATCCGATGCTCCAGCAACATGGACGACCAAGAGTGGACGTGTGTGTATGAGTTCCAGGAGGGAGCACCCACTCGCCCGCCTGTCTCCCCCCGCTGCTCCCTCCGCCTTACCCACTACATTGAGGAGGCCAACGTGGGGCGGGGCTAC
ATCAAGGAGCTGTGCTTTAGCCCAGATGGACGGCTCATCTGCTCCCCTTACGGCTACGGCGTCCGCCTCCTGGCCTTCGACGAGCGCTGTGGCGAGCTGGTCGACTGCCTGCCCATCCAGACCAGCTGCCTCAGGGAGATACGCTCCATCTACTCGCACAGTGACGTAGTGCTCACCACA
AAGTTCTCCCCAACACACTGCCAGCTGGCCTCGGGGTGCCTCAGTGGGCGCGTGGCCCTTTACCAGCCCAAGTTT
>ENSTNIP00000013448_TNIG
------------------------------------------------------------------------------------------------------------------------------------------------------------------------------------
------------------------------------------------------------------------------------CTGGGAGACGGCGGCGGACCGGCGGAACCTAACGCGACGTGTCCGGGGGAAGCGGAGACTGGCTCCGCGCCGCGGTCGGGCAGCGGCGGGGACCTG
AGCGCCGACCTC---------------------------------------CGCCGA---------------------------------------------------------------------------GGGAAG------------AGCCTGTTTTCATGGCTGCAGGGCAGGCCT
ACCAGGCGAGGGGTGTTTGTGGACCCGGCGAGGGACAACTTTAGGACAATGACTAGTTTGTACTGCTCGATGAATTCGGCCGTGGAGTCTGTCAACCTGAGCACCCAGACGCACGGAGCCGTGTTCAATCTGGAGTACTCCCCCGACGGATCCGTGCTGACTGTGGCCTGTGAGCAGACC
GAGGTCCTCCTCTTTGACCCCATCTCATCCAAACACATCAAAACCCTGACGGAGGCCCACGAGGACTGCGTCAACAACATCAGGTTCCTGGACAATCGTTTGTTTGCCACTTGCTCCGACGACACCACCATCGCGTTGTGGGACTTGCGGAAATTGAACTCAAAGGTGTGCTCCCTGCAC
GGCCACGCCAGCTGGGTGAAGAACATAGAGTACGACACCAACACTCGTCTCCTGGTCACGTCGGGCTTCGATGGCAACGTAATCACCTGGGACATGAACAGG------TTCACAGAGGACGGCTGCCCGTACAAAAAGTTCTTCCACACCCGCTACCTGATGAGGATGCGTCTGACCCCC
GACTGCTCCAAGATGCTCATCTCCACCTCCTCAGGGTATCTGCTCATCCTCCACGACCTGGACCTCACTCAGTCCCTCGAGGTGGGCAGCTACCGGATGCTCCGTGCCCGGCGGACGCCCCTCAGCTCC---GGAATCGCAGACGGAGGCACATCGGCA------TCCAGATCGGCTGGA
ACTCCTCGCCAGGGAAACGACTCCAGCAAGACCCATCCTCCTCGAGAAGGTCGGCGG------------------------AGCGGC---------------CTTTCTCCCAGGAACAGCCTGGAGGTCTTGACCCCAGAGATCCCTGGAGAGCGTGACCGAGGAAACTGCATCACGTCG
CTCCAGCTCCATCCTAAAGGCTGGGCCACCCTCATCCGATGCTCCAGCAACACAGACGACCAGGAGTGGACGTGTGTCTATGAGTTCCAGGAGGGAGCGCCCACCCGCCTGCTCGTGTCACCCCGCTGCTCCCTGCGCCTCACCCACTACATCGAGGAGGCTAACGTGGGGAGGGGCTAC
ATCAAAGAGCTGTGCTTCAGCCCGGACGGACGTCTCATCTGCTCCCCGTACGGCTACGGCGTGCGCCTGCTGGCGTTCGACCAGAAGTGCGGCGAGCTGGCCGACTGCCTGCCCGTCCAGACCAGCTGCCTCAGGGAGATTCGCTCCATCTACTCGCACAGCGACGTGGTGCTCACCACC
AAGTTCTCCCCCACCCACTGCCAGCTGGCCTCCGGCTGCCTCAGCGGACGCGTGGCCCTTTACCAGCCCAAGTTT
>anchovy.3230_ANCH
CTGAGCAAAGGA------------GCAGAGCAGAGGCGCCTGAGCAAA---------------------------------GACAAGCAGGAAAACCCATGGGAGGAGGAGGAAGAGGAGGATGAGAACACAGGGCAAGCTTACGTGAACGACAGTGACAATGCTCGG------------
------------------------------------GCCCAGAGTAGCTCGAGA---------------------------------------------------------------------------------------------------TCCGATCACGGGGAGCGC---------
---------------------------------------------------ACGCCT---------------------------------------------------------------------------GGCTCTGGAGTGGCTGACTCGCTCTTCTCGTGGATCTGGAAGAGGAGT
ATTCGCCGGGGGCCATATGTTGACCCATCCCGGGATAATTTTCGTACCATGACCAGTCTGTATGCCTCCATGAACCCA---ACCGACTCGGTTAACATCAACACACAGACTCACGGTGCTGTCTTTAACCTCGAGTATTCACCAGACGGGTCTGTACTGACTGTGGCTTGTGAGCAGACG
GAGGTATTGCTCTTCGATCCGGTGTCATCTAAACATATCAAAACTCTGGTAGAGGCGCACGAGGACTGTGTCAACAACATCAGGTTCCTGGACAACCGTCTGTTCGCCACATGCTCGGACGACACCACCATCGCGCTGTGGGACCTGCGCAACCTGAGCGGCAAGGTGTGCTCGCTACAC
GGCCATGCCAGCTGGGTGAAGAACATCGAGTACGACACGCACACGCGCCTGCTCGTCACCTCGGGCTTCGACGGGAACGTCATCACCTGGGACACCAACAGG------TTTACGGAGGACGGTTGTCCCCATAAGAAGTTCTTCCACACGCGCTACCTGATGCGGATGCGCCTGACGCCG
GACTGCAGTCGGATGCTCATCAGCACCTCCTCTGGCTACCTGCTGATACTGCACGACCTTGACCTCACCCAGAGCCTGGAGGTCGGCAGCTACCGCATACTGCGCGCACGGCGGACACCACAAAACACA------------GAGCCA------TCTGCC------TCGAGATCCGCTGGT
GTTCCTCGTCATGGAAACGACTCAAGCAAACTCCACCCCCACAGAGAA------------------------------------GGGGTGTCGGGGGCAGGTTTGTCTCCCAGGAACAGTCTGGAGGTGTTAACCCCCGAGGTGCCGGGAGAGAAGGAGAGGGGCAACTGCATCACTTCT
CTACAGCTTCACCCCAAAGGCTGGGCCACGCTACTACGCTGCTCCAGCAACACTGATGACCAAGAGTGGACGTGCGTGTACGAGTTCCAGGAGGAGCAGCCCCAGCGCCACACGGTGCTCCCGCGCTGCTCGCTGCGCCTCAGCCACTACATCGAGGAGGCCAACGTGGGCCGCGGCTAC
ATCAAGGAGCTCTGCTTCAGCCCCGACGGCCGCCTCATCTGCTCGCCGTACGGCTACGGCGTGCGGCTGCTGGCCTTCGACGAGCGCTGCGGCGAGCTGGCCGACTGCCTGCCCGCCCGCACGGCCCTGCTGCGCGAGGTGCGCTCCGTCTACTCGCACAGCGACGTGGTGCTCACCTCC
AAGTTCTCGCCCACGCACTGCCAGCTGGCGTCGGGCTGCCTGAGCGGGCGCGTCGCCCTCTACCAGCCGCACTTC
>ENSTRUP00000022333_TRUB
ATGAGCTCGGAGCACCAGAGCGACAGCGAGGAC------GCCGACGAGTCTCGGGGCAGGCCCCACAGCGGCACCGGGTCCGACAAAGACGAGGACCCCGATATCGACGACTCGGACGTGGAAGGC------------------------GACATC------GTCCGG------------
------------------------------------GTGTGCTCGCCCCCGCCG------------------------------ATAGGAGACGGCGATGGACAAGCGGACGCTAGCACGAGGTCCCCGGGAGAAGGGGAGCCTGGCTCGGCGCCGCGGTCAGGAAGCGGCGGGGAGCTG
AGCAGCGACAGC---------------------------------------CGCGGG---------------------------------------------------------------------------GGGGGC------------AGCCTGTTCTCATGGCTGCAGGGCAGGGCC
ACCAGGCGAGGGGTGTTTGTGGACCCAGCCAGGGATAACTATAGGACAATGACCAGCTTGTACTGTTCTATGAATTCGGCTGTGGAGTCTGTGAACCTGAGCACCCAGACCCACGGAGCCGTGTTCAACCTGGAGTACTCTCCAGACGGGTCCGTGTTGACTGTGGCCTGTGAGCAGACG
GAGGTCCTCCTGTTTGATCCAATCTCTTTCAAACACTTCAAAACCCTGACGGAGGCCCACGAGGACTGTGTCAACAACATTAGGTTTTTGGACAATCGTTTGTTTGCCACGTGCTCGGACGACACCACAATTGCATTATGGGACTTACGGAAACTGAACTCAAAGGTGTGCTCCTTGCAG
GGTCACGCCAGCTGGGTGAAGAACATCGAGTACGACACCAACACTCGTCTCCTCGTCACGTCGGGCTTCGATGGCAACGTGATCACGTGGGACATGAATCGG------TTTACGGAGGACGGCTGCCCC---AAAAAGTTCTTCCACACCCGCTACTTGATGAGGATGCGTTTAACCCCG
GACTGTTCCAAGATGCNT------------------------------------------------------------------------------------------------------------------------------------------------------------------
------------------------------------------------------------------------------------------------------------------------CTGGAGGTTCTGACTCCAGAGATCCCTGGAGAGCGTGACCGAGGAAACTGCATCACCTCC
CTCCAGCTGCACCCTAAAGGCTGGGCCACGCTCATCCGGTGCTCCAGCAACACAGACGACCAGGAGTGGACGTGTGTTTATGAGTTCCAGGAAGGAGCACCCACCCGCCTGCTCGCGTCACCCCGCTGCTCCCTCCGCCTCACCCACTACATCGAGGAGGCTAACGTGGGGAGGGGCTAC
ATCAAAGAGTTGTGCTTCAGCCCCGACGGGCGCCTCATCTGCTCCCCGTACGGGTACGGCGTGCGCCTGCTGGCGTTCGATGAGAAGTGTGGCGAGCTGGCCGACTGCCTGCCCGTCCAGACCAGCTGCCTCAGGGAGATGCGCTCCATCTACTCCCACAGCGACGTGGTGCTCACCACC
AAGTTCTCCCCGACCCACTGCCAGCTGGCCTCAGGCTGCCTCAGTGGACGCGTCGCCCTTTACCAGCCCAAGTTT
>ENSDARP00000047739_DRER
ATGAGCTCGGGACATCCGAGCGACAACGAAGAGCCGCGCGCTGATCTC---------------------------------CTGCGGGAGGAA---------GAGGAGGAGGAGGAAGAGGAGGAG------------------------GACAGCGATGAAGACCGGGGCTCCACGAGA
CCTGCATCACCGCAGGCGACCCGCGAGTGTGCCGGGACACAGGGCAGCTCGAGGCCGGAGGTGACCGCGGACGGCGGGACGGGC---------------------------------------------------------------------TCGGCTTCTGGTTCGGGC---------
---------------------------------------------------TGCAGG---------------------------------------------------------------------------GGCTCCGGCGCCTGCGACTCCCTGTTCTCCTGGATCTGCAGGAGGAAG
ATCCGCAGGGGGCCGTACGTGGACCCCGCGCGGGACCATTTCCGTACCATGACACGACTTTATTCGTCCATGAGTCCGGCGGCGGATTCAGTGAACCTCAGCACACAAACCCACGGGGCTGTCTTTAACCTGGAGTACTCGCCGGACGGGTCAGTTTTGACGGTTGCTTGTGAGCAGACA
GAAGTGCTTTTGTTTGACCCCGTTTCCTCCAGACATATCAAAACACTGGTGGAGGCTCATGAGGACTGTGTCAATAACATAAGGTTTCTTGACAACCGGCTGTTTGCGACCTGCTCTGATGACACTACCATTGCATTGTGGGATTTGCGGAAACTCAACTCGAAGGTGTGCTCGTTGCAT
GGCCACGCCAGCTGGGTCAAGAACATCGAGTACGATACACACACTCGCCTGCTGGTCACGTCAGGGTTTGATGGAAACGTTATCACCTGGGATACCAACAGG------TTTACAGAAGATGGCTGTCCGCACAAGAAGTTTTTCCACACGCGCTATCTCATGCGGATGCGTCTGACTCCA
GACTGCAGTAAGATGTTGATCTCCACTTCCTCTGGTTACCTGCTCATCTTACATGACCTCGACCTCACTCAGAGCCTGGAGGTTGGCAGTTACCGCATCCTCCGGGCCCGCAGACCGCCGCTCAGCACA------------GAAGGT------TCATCAGCAGGATCCAGGTCAGGAGGA
---CCTCGTCACACTATTGACAAC---AAAAACCATCCACACAGAGAG------------------------------------GGT---------------TTATCCCCCAGAAACAGTCTTGAGGTTTTAACGCCAGAGATCCCAGGTGAGAGGGATCGAGGGAACTGCATCACCTCT
TTACAACTGCATCCTAAAGGCTGGGCCACGCTCTTACGCTGCTCCAGCAACATGGATGATCAGGAGTGGACGTGTGTGTACGAGTTTCAAGAAGGAGCTCCACCTCGACCTCCAGTGTCTCCACGCTGCTCGCTGCGTCTCACACACTACATCGAGGAGGCAAACGTCGGCCGCGGATAC
ATCAAGGAACTGTGCTTCAGTCCTGACGGCCGGCTCATCTGCTCTCCGTACGGTTACGGTGTGCGTCTGCTGGCGTTCGATGAGAACTGTGCGGAACTAGTGGACTGTATGCCCGTTCGGACGGCTCAACTAAGGGAGGTTCGCTCCATCTACTCTCACAGCGATGTGGTGCTCACCTCC
AAATTCTCCCCCACTCACTGTCAGTTCGCTTCAGGCTGCCTCAGCGGACGCGTAGCTCTGTATCAGCCACACTTT
>ENSGACP00000006771_GACU
------------------------------------------------CTGCGGGGTCGCAGCAGCGGGGGG------------------------------------------------------------------------------------------------------------
---------------------------------------------------------------------------------------------------------------------------------------------------------------AGCGGCGAGGGC------ACC
AGCGGCGAGATC---------------------------------------CGCCCG---------------------------------------------------------------------------GGGAAT------------AGCCTGTTCTCCTGGTTGCAGAGCAGGACT
ATAAGGCGAGGGGTGTTTGTGGACCCAGCCAGGGAGAACTTCAGGACAATGACCAGTTTGTACTGCTCAATGAATCCTGCGGCGGAGTCGGTGAACCTGAGCACCCAGACCCACGGAGCGGTGTTCAACCTGGAGTACTCCCCGGACGGGTCCGTGCTGACCGTGGCCTGCGAGCAGACC
GAAGTCCTGCTGTTTGACCCCATCTCGTCCAGACACATCAAAACCCTGACGGAGGCCCACGAGGACTGCGTCAACAACATACGGTTCCTGGACAACCGTTTGTTCGCCACCTGCTCCGACGACACCACCATTGCATTGTGGGATCTCCGGAAGCTGAATTCAAAGGTCTGCTCGCTGCAC
GGCCACGCCAGCTGGGTGAAGAACATCGAGTACGACTCCAAAACGCGCCTGCTCGTCACGTCCGGCTTCGACGGCAACGTCATCACGTGGGACACTAACAGGTGCGTGTTCACAGAAGACGGCTGCCCGCACAAGAAGTTCTTCCACACCCGTTACCTGATGAGGATGCGTCTGACGCCC
GACTGTTCCAAGATGCTCATCTCCACGTCCTCGGGGTACCTGCTCATCCTCCACGACCTGGACCTCACCCAGTCCCTCGAGGTGGGAAGCTACCGCATGCTGCGAGCACGCCGGACGCCCCTCAGCTCAGCA---------GACGGAGGCACGTCAGCG------TCCAGGTCGGCTGGA
ACTCCTCGCCAGGGAAACGACTCCAGCAAGATCCACCCTCCTCGAGAA------------------------------------GGC---------------CTTCCTCCTAGAAACAGCCTGGAGGTCTTGACTCCGGAGATCCCCGGGGAGAGAGACCGAGGGAACTGCATCACCTCC
CTGCAGCTCCATCCGAAGGGCTGGGCCACGCTCATCCGCTGCTCCAGCAACATGGACGACCAGGAGTGGACGTGCGTGTACGAGTTCCAGGAGGGCGCGCCCACCCGCCCGCCGGTCTCCCCCCGCTGCTCCCTCCGCCTCACCCACTACATCGAGGAGGCCAACGTGGGCCGGGGCTAC
ATCAAGGAGCTGTGCTTCAGCCCCGACGGACGGCTCATCTGCTCGCCGTACGGCTACGGCGTCCGCCTGCTCGCCTTCGACCAGAACTGCGGCGAGCTGGTGGACTGCGTGCCCGTCCAGACCAGCTGCCTGCGGGAGGTGCGCTCCATCTACTCGCACAGCGACGTGGTGCTCACCACC
AAGTTCTCCCCGACACACTGCCAGCTGGCCTCGGGCTGCCTCAGCGGCCGCGTGGCGCTTTACCAGCCCAAGTTT
>ENSXMAP00000014645_XMAC
------------------------------------------------------------------------------------------------------------------------------------------------------------------------------------
------------------------------------------------------------------------------------------------------------------------------------------------------------------------------------
------------------------------------------------------------------------------------------------------------------------------------------------------------------------------------
------------------------------------------------------------------------------------------------------------------------------------------------------------------------------------
---------------------------------------------------------------------------------AGGTTTTTGGACAATCGCCTGTTTGCCACCTGCTCCGACGACACCACCATTGCATTATGGGACCTTCGTAAGCTGAACTCCAAGGTCTGCTCGCTGCAC
GGCCACGCCAGCTGGGTGAAGAACATCGAGTACGACACCAACACCCGCCTCCTGGTCACATCCGGCTTTGACGGCAACGTCATCACGTGGGACACCAACAGG------TTTACGGAGGACGGCTGCCCGCACAAGAAGTTCTTCCACACTCGCTACCTGATGAGGATGCGTCTGACTCCC
GACTGTTCCAAGATGCTCATCTCGACTTCCTCAGGGTACCTACTCATCCTTCACGACCTGGACCTCACCCAGTCCCTGGAAGTGGGCAGCTACCGCATGCTGCGAGCCCGACGGACCCCCCTCAGCTCA------------GACGGAGGCACATCAGCG------TCCAGGTCGACCGTG
ACGAGCCGTCAGGGACACGACTCC---AAGCTTCATCCTCACAGAGAAGCTTCCAGGACTGTGATCAAACTTCCTTTCTCCTCAGGT---------------CTGTCCCCACGGAACAGCCTGGAGGTTTTAACTCCTGAAATCCCCGGGGAAAAGGACAGAGGGAACTGCATCACATCC
CTGCAGCTGCATCCCAAAGGCTGGGCCACGCTCATCCGCTGCTCCAGCAACATGGACGACCAGGAGTGGACCTGTGTGTACGAGTTCCAGGAGGGGGCGCCCACGCGGCCGCTGGTGTCTCCCCGCTGCTCCCTGCGCCTCACCCACTACATCGAGGAGGCCAACGTGGGCCGGGGCTAC
ATCAAGGAGCTGTGCTTCAGCCCCGACGGACGGCTCATCTGCTCCCCTTACGGCTACGGCGTCCGCCTGCTGGCCTTCGACGAGCGCTGCAGCGAGCTGGCCGACAGCCTGCCCGTTCAGACCAGCTGCCTCCGGGAGATCCGATCCATCTACTCGCACAGCGACGTGGTGCTCACCACC
AAGTTCTCCCCGACGCACTGCCAGCTGGCCTCGGGGTGCCTGAGCGGACGCGTGGCGCTTTACCAGCCCAAGTTC
