# Supplementary material for: Global expression pattern of genes containing positively selected sites in European anchovy (Engraulis encrasicolus L.) may shed light on teleost reproduction
Source: PLoS One. 2023 Aug 11;18(8):e0289940. doi: 10.1371/journal.pone.0289940 (PMC10420382; doi:10.1371/journal.pone.0289940)
Supplement: S1 File — (ZIP) [file pone.0289940.s008.zip › alignments/anchovy.32867_ANCH.fas]

>ENSONIP00000011925_ONIL
------------------------------------------------------------------------------------ATGGCAGAGTGCTTTTTAATGGAGGTGTGCGTGGACTCGGTGGAGTCTGCTGTCAATGCTGAACGAGGAGGTGCGGGTCGACTTGAGCTGTGCTCT
AGTCTTCTGGAGGGTGGGCTCACTCCGAGTCTAGGTCTGCTACATGTAGTGAAGCAGTATGTCAAAATTCCCATCTATGTAATGATACGCCCTCGTGGGGGCGACTTCCTGTACTCCGACCTGGAAGTGGAGGTGATGAGGAAGGACATAGAGCTTATGAAGAGCCAAGGAGCCGATGGA
CTAGTTCTGGGTGCCTTGACAGAAGATGGACGGGTGGATGCAGAGCTCTGCATGGAGTTATTGGCTGCTGCCCGTCCCTTGCCTGTCACCTTCCACCGAGCTTTTGACATGGTTCATGACCCAGCAGTAGCTCTGGAGGCGCTGATATCGTTAGGGTTCGAGCGTGTGTTGACTAGTGGC
TGTGACAGCTCCGCTTTGGAGGGACTGCCTCTCATTAAACGGCTTGTTGATCAAGCTAAGGGCAGAATTATCATAATGCCAGGAGGAGGTATCACAGAAAGGAACCTGCAGAGAATATTAGAGGGGTCAGGGGCTCAAGAGTTTCACTGCTCAGCCCGCTCCAGCCGAGAATCTGCAATG
AAGTTCAGGAACACCTGCGTCTCAATGGGAGCTTCTTTCTCAGCACCCGAGTACGGCCTGAAGGTGGCAGATGTGAGCAAAGTCCGAACTCTAAACGCAATAGCCAAAAATACCTTG---
>ENSTNIP00000019613_TNIG
ACTGTGGGCTCTGGTGCATCCACACAGAGAAAACAAATAAAACGTGTTCTGTGTCCAGAGGGT---------------------ATGGCAGATAGCTTCCTAATGGAGGTGTGTGTGGACTCCGTGGAGTCTGCTGTCAATGCCGAACGTGGAGGTGCAGGTAGACTGGAACTGTGCTCC
AGTCTCACTGAGGGAGGCCTCACACCCAGTCTAGGTCTGCTGCAGGTGGTGAAGGAGTATGTTAAAATCCCTGTGTATGTCATGGTCCGGCCCCGTGGGGGGGACTTCCTGTATTCAGACCAAGAAGTGCAAGTGATGAGGAAAGACATAGAGCTGATGAAGAGACACGGGGCCGACGGG
CTCGTACTGGGAGCCCTGACCGAGGACGGACGGGTGGATGCGGAACTGTGCATGGAGTTACTGGGTGCTGCACGCCCGTTGCCTGTCACCTTCCACAGAGCTTTTGACATGGCTCATGACCCAGTGGTCACCTTGGAGACGCTGGTGTCACTGGGGTTCCAGCGTGTGTTGACGAGCGGC
TGTGACACCTCTGCTTTAGAGGGACTTCCTGTCATTAAGCGGCTCGTCGATCAAGCTAAAGAGAGAATCCTCATTATGCCAGGAGGGGGTATCACAGAAAGGAACTTGCTGAGGATCTTAGAAGGGTCTGGGGCTCAGGAGTTTCACTGCTCGGCGCGCTCCAGTAAAGATTCTGCAATG
AAGTTCAGAAACAACTCAGTGGCGATGGGAGCCTCTTTTTCAGCACCCGAGTACAGCCTGAAGGTGGCAGATGTGAGCAAAATCCGCACTCTGAACGCAATAGCCAGGAACACCCTT---
>anchovy.32867_ANCH
---------------------------------------------------------------ATGTCCGAGGAGGATAGCAGGATGTCTGAGACCTTCCTCATGGAAGTGTGTGTGGACTCTGTGGAGTCTGCCATAAATGCTGAAAGAGGAGGTGCGGGCCGCCTTGAGCTGTGTTCC
AGCCTACTGGAGGGAGGAATAACACCCAGTGTCGGCCTGCTGCAGGTGGTGAAGCAGTATGTGCGCATCCCCATCTACGCCATGATCCGGCCCCGCGGGGGAGACTTCCTCTACTCGGACCGGGAGGTGGAGGTGATGACGAAGGACATTGAGATGATGAAGAACCACGGAGCCGACGGC
CTGGTGCTGGGCTGCCTGACCGAGGACGGTCGAGTGGACGCTGAGCTCTGCACAGAGCTGTTGGCTGCCAGTCGGCCTCTGCCAGTTACATTTCATCGAGCCTTCGACATGGTCCGCGATCCTGTGGTCGCCTTGGAGACAATCATCACGCTGGGCTTCGAGCGCGTGCTGACCAGCGGC
CTAGACACCTCCGTCCTGGAGGGCCTTCCGCTCATCAAGAGACTGGTGGAGCAGGCCAAAGGAAGAATTGTCATCATGCCCGGTGGCGGAATCACAGAGAGGAACCTGCAAAGGATTCTAGAAGGATCTGGAGCCCAGGAGTTCCACTGCTCTGCTCGCTCCAGTAAAGAGTCAACCATG
AAATATAGGAACTCCAGTGTGAGTATGGGAGCTGCCTTGTCTGTGCCAGAGTATTCCCTCAAGGTGGCCGACGTGACCAAAGTCCGCACGCTGAATGCCATCGCCAAGAACACGCTG---
>ENSTRUP00000026874_TRUB
------------------------------------------------------------------------------------ATGGCAGCTGGCTTCCTAATAGAGGTGTGTGTGGACTCCGTGGAGTCTGCTGTCAATGCCGAGCGCGGAGGTGCAGGTAGACTTGAACTGTGTTCC
AGTCTCACTGAGGGAGGCCTCACCCCCAGTCTCGGTCTGCTGCAGGTGCTGAAGCAGTATGTTAAAATCCCTGTGTATGTCATGATCCGGCCTCGTGGGGGGGACTTCCTGTATTCAGACCAGGAAGTGCAAGTGATGAGGAAAGACATCGAGCTGATGAAGAAACATGGAGCCGATGGG
CTCGTGCTGGGAGCCCTGACGGAAGACGGACAGGTGGATGCGGAGCTCTGTATGGAGTTACTGGCTGCTGCACGCCCGTTGCCTGTTACCTTCCACAGAGCTTTTGACATGGCTCGTGACCCAGTGGGCACCCTGGAAATGCTGGTCTCACTGGGGTTCCAGCGTGTGTTGACGAGCGGC
TGCGACACCTCCGCTTTGGAGGGACTTCCTGTCATTAAACGCCTCATCGATCAAGCTAAAGGGAGAATCACTATCATGCCAGGAGGGGGTATCACAGAAAGGAATTTGCAGAGGATCTTAGAGGGGTCCGGAGCTGAGGAGTTTCACTGCTCAGCGCGCTCCAGTAAAGATTCTGCAATG
AAGTACAGAAACACCTCTGTGGCCATGGGAGCCTCTTTGTCAGCGCCTGAGTACAGCCTGAAGGTGGCAGACGTGAGCAAAATCCGCACTCTGAACGCAATAGCCAGGAACACCCTT---
>ENSDARP00000101767_DRER
------------------------------------------------------------------------------------ATGTCAGACGGGCTCCTGATGGAGGTGTGTGTGGACTCAGTTGAGTCTGCCATAAATGCAGAAAGGGGAGGTGCTGCTCGAATTGAGTTGTGCAGT
AATCTGCTGGAGGGAGGAACGACGCCAAGCACAGGTCTGCTGCAGGTGGTGAAGGAGAACGTGGAGATCCCGGTGTTCGTCATGATCCGTCCGCGTGGGGGGGATTTCCTGTACTCTGAGTGGGAGGTGGAGGTGATGAAGAGGGAGATCCAGCAGATGAAGAGTCAGCAGGCGGACGGG
CTGGTGTTTGGCGCGCTCACCGAGGACGGACGCGTACACACACACATCTGCATGGAGCTGCTGGCTGCTAGTCGACCTTTACCGGTTACGTTTCACCGAGCGTTCGATATGGTGCACGATCCACTGGTGGCTCTGGAAACTCTGATCTCGCTGGGCTTCGAGAGGGTTTTGACCAGCGGC
TGTGACAGCTCGGCTCTCGAGGGTTTACCGGTGATCAAACGCCTGGTGGAGCAGGCAAAAGGCAGAATAGTGATAATGCCAGGAGGTGGAATCACAGAGAGAAACCTGCAGAGGATTCTGGAAGGTTCTGGATCTCAGGAGTTTCACTGTTCTGCTCGATCCAGCAAAGACTCCAGCATG
AAGTTCAGGAACAGTAATGTGTGTATGGGAGGCTCTCTGTCTGTTCCTGAATATGCAGTGAAAGTGGCGGACGTGACTAAAATACGAGCACTCAACGCCATCGCCAAAAACACTCTC---
>ENSGACP00000009832_GACU
---------------------------------------------------------------------------------------ATGGGAGGTTTTTTGATGGAGGCGTGTGTGGACTCCGTGGAGTCTGCTGTAAATGCTGAACGAGGAGGTGCAGGTCGACTTGAACTGTGTTCT
AGTCTGCTGGAGGGTGGACTCACTCCAAGTCAGGGTCTGCTGCATGTAGTGAAGCAGTGTGTCAAAATCCCAGTCTACGTGATGGTGCGGCCTCGTGGGGGGGACTTCCTGTACTCCGACCAGGAAGTGGAGGTGATGAAGAAGGACATAGAGCTGATGAAGACGCACGGGGCGGACGGG
CTCGTCCTGGGCGCCCTGACTGAGGACGGGCGGGTTGACGCCGAGCGCTGTATGGAGTTTCTGGCTGCTGCTCAACATTTGCCTATCACCTTCCACCGAGCTTTTGACATGGTGCATGACCCAGTAGCCGCCCTGGAGACTCTGGTGTCATTGGGGTTCCAGCGTCTTCTGACAAGTGGC
TGTGAGAACTCTGCTTTGGAGGGACTTCCTCTTATTAAGCAGCTCATTGATCAGGCGAAAGGGAGGATTGCCATCATGCCAGGAGGAGGAATTACTGAAAGGAACTTGCAGAGGATTTTGGAAGGTACGGGGGCTCAAGAGTTTCACTGCTCAGCCCGTTCCAGCAGGGATTCCGCCATG
AAGTTCAGGAACACATGTGTGACAATGGGAGCTTCTTTCTCAGCACCAGAGTACGGTCTGAAGGTGGCAGATGTGAGCAAGGTCCGCACTCTCAACGCGATAGCCAGAAATACCATAATA
>ENSXMAP00000013463_XMAC
---------------------------------------------------------------------------------------------AGCATTTTATTGGAGGTGTGCGTGGATTCCGTGGAGTCTGCTGTCAATGCTGAGCGAGGAGGTGCTGGTCGACTGGAGTTGTGTTCA
AGTCTTATAGAGGGAGGTCTCACTCCCAGTCTCGGTCTTCTACAGGTGGTAAAGCAGTATATCAAAATTCCGATCTACGTAATGATACGGCCTCGAGGTGGGGACTTCCTTTATTCTGACCAAGAAGTGGAGGTGATGAAGAAGGACATCGAGCTGATGAAGACGCAGGGAGCAGATGGT
GTAGTGGTAGGCGCCTTGACAGAGACCGGAGGGGTGGATGCAGGTCTCTGCATGGAGCTGATAGCTGCTGCTCGTCCTCTGCCTGTGACCTTCCATCGAGCTTTTGACATGGCCTATGACCCAGCAGTTGCTCTGGAGACTCTGATATCGTTAGGATTCGAGAGGGTGCTGACGAGTGGC
TGCGACAGCTCGGCTTTGGAGGGGCTGCCCGTTATTAAACGGCTCATTGATCAAGCCAAAGGGAGGATAATTGTAATGCCAGGTGGTGGTATTACAGAGAGGAACCTGCAGAGAATACTGGAGGGTTCTGGAGCTGAGGAGTTTCACTGCTCGGCTCGTTCCAGCAGAGACTCGGCAATG
AAATTCAGGAACACCTGTGTAACAATGGGAGCTACGATGTCAGCGCCTGAGTACGGCCTGAAGGTGGCAGATGCCAGCAAAGTCCGGAGTCTGAACGCAATTGCCAAAAATACCTTG---
