# Supplementary material for: Global expression pattern of genes containing positively selected sites in European anchovy (Engraulis encrasicolus L.) may shed light on teleost reproduction
Source: PLoS One. 2023 Aug 11;18(8):e0289940. doi: 10.1371/journal.pone.0289940 (PMC10420382; doi:10.1371/journal.pone.0289940)
Supplement: S1 File — (ZIP) [file pone.0289940.s008.zip › alignments/anchovy.33052_ANCH.fas]

>ENSONIP00000008642_ONIL
ATGGCTCCGGTGCAGATCGGCTCAGACGGGCCGCTAGTCCACGTCGGAGGTATGATTGTTTCGGGTCCACAGGCACCACCGCTCGGTGCCCCGGGCACACCGGGGGTCCGACTCAGCATGCTTATTGAGTTTCTTCTCCAAAGGACCTACCAGGAAATCACCACACTGGCGGAACTGCTG
CCCAGAAAAACAGACATGGAGAGGAAAATCGAAATCGTTCAGTTCGCCAGCCGGACTAGGCAGCTGTTTGTCCGTCTCCTGGCGCTGGTGAAGTGGGCGAGCAATGCAGGGAAAGTGGAGAAGTGTGCGATGATCTCCAGCTTCCTGGACCAGCAGACCATCTTGTTTGTAGACACAGCT
GATAGACTGGCATCACTGGCCAGAGAGGCCCTGGTGCATGCTCGTTTGCCCAGCTTTGCCATCCCCTTTGCCATCGATGTGCTCACCACTGGGTCGTACCCACGCCTGCCCACCTGCATAAGAGATAAGATCATTCCTCCAGACCCCATCACCAAGGCAGAGAAGCAGACCACTCTGAAC
CAGCTTAATCAGATTTTACGACACCGCCTTGTCACCACAGACTTGCCACCTCAGCTAGCAAATCTCACAGTCGCTAATGGACGCGTAAAGTTTCGTGTGGAAGGAGAGTTCGAGGCCACCTTGACCGTGATGGGGGATGACCCTGATATTCCCTGGAGGCTGCTGAAGTTAGATATTCTG
GTGGAGGACAAAGAAACTGGAGATGGCCGAGCCTTGGTCCACAGTTTGCAGGTGAACTTCATCCACGAGTTGGTCCAGGCACGTCTTTGTGCAGATGAAAAACCTCTTCAAGACATGTACAACTGCTTGCACTCCTTCTGTTTGTCACTACAGCTAGAAGTGCTCCACTCTCAGACTCTG
ATGCTGATCAGAGAGCGCTGGGGAGACCTGGTGCAGGAGGAGAGATACGTGCCAGCGAAATACCTCACACTCTCTGTTTGGAATCAGCAGGTTTTAGGTAGGAAAACGGGTACAGCATCAGTGCATAAGGTCACTATCAGGATCGACGAATCAGATGGATCGAAGCCATTACAAATTTCT
CACGAGCCCCCTCTCCCTGCCTGTGACTCCAAATTAATGGAGAGAGCAATGAAGATTGATCACCTGTCAGTGGAAAAGCTTTTGATTGACAGTGTGCATGCCCGGTCACATCAGAAGCTGCAGGAACTGAAGGCCATTCTAAAGACCAGCAATCCCAGTGACAACTCATTCATCGAGACC
GCTTTACCTACACTTGTTATTCCAATACTTGAGCCCTGCGGCCGATCAGAGTGTCTACACATTTTCGTAGACCTGCACTCGGGCATGTTCCAGCCAATGCTGTATGGGTTAGATCAGTCCATATTGGATGACATTGAAAAAACCATCAACGATGATATGAAGCGCATCATCTCGTGGCTT
CAGCAACTGAAGTTCTGGTTGGGAGAGCAGCGCTGCCGGCAGTCTGTGAAACACCTTCCCACTGTGTGTACTGATGTCCTTCACCTCTCCAACTCAGCTTCTCACCCCATCGGCAACCTGTCAAAACACAGGCTCTTTATCAAGCTCACGCGGCTACCGCAGTACTACATAATAGTGGAG
ATGCTTGACGTGCCTAGCAGTCCCACAGCGTTGCGGTACAAGTACTCTTTCCTGTCAGTGTCTCAGCTGGAAGGA---GATGATGGACCGATGTGCGCCCAGCTTCTGCAGCATTTCAAACCCAATCTAGAGCACCTTGTGCAGGACTCGACAACAGGGAGAGGGGCTCAGCCTGGGACT
AAGAGAAAG---ATTGTTGGAGACCAAGGGGAGCCAGAGCCAAAGAAGCCTAAGCGGTCTGGAGAAATGTGTGCCTTCAACAAAGAACTGGCTCACCTAGTTGCAATGTGTGATACCAACATGCCTTTTATTGGCCTTAGAGCAGAGATGTCCAACATGGAGATTCCAAATCAGGGCGTC
CAAGTGGAAGGAGATGGCAGCAGTCATGCAATACGTCTAATAAAGATTCCTCCGTGTAAAGGTGTAGGAGAGGAGACCAGGAGAGCTTTAGCGCGTTCCCTACTGGACTGCACCTTCCGCCTGCAGGGCAGGAACAACAGAACCTGGGTGGCTGAATTGGTGCTGGCTAACTGTCCTCTT
AACAGCACGCATAGTAAGGAGCAAGCCTCCACGCGACACGTGTATCTGACCTATGAGAACCCTCTGTCGGAGCCAGTGGGCGGGCGGAAAGTGGTTGAGATGTTCCTTAACGACTGGAATGCCATTAGTCAGCTCTACCAGTGTGTCCTCACCTTCTCTCGTGCACTGCCAGAGATGCCA
TCTCATTTGAGTACCTTCTCAGAGGTGCGGCTGTATAACTACCGTAAGCTGGTGCTGTGCTACGGCACCACCAAGGGCAGCTCTGTCACCATCCAGTGGAACTCCAGCACTCAGCGTTTCCACCTCGCCCTGGGAACTGTCGGGCCTAACTCTGGCTGCTCCAACTGCCATAATATCATC
CTCCATCAGCTTCAGGAGATGTTCAACAAAAACCCACAAGTGATGCAGCTGCTACAGGTCCTTTCGGACACACAGGCTCCTCTGAATGCAATCAACAAGCTACCTACAGTGCCCATGTTGGGCCTCACCCAGCGCACCAACACTGCCTACCAGTGCTTCTCCATCCTGCCCCAGTCACCC
ACACATATCCGACTGGCGTTCCGAAACATGTACTGCATCGACATCTACTGCCGAAGCCGCGGAGTGGTTGCTATCCGAGATGGAGCCTACAGTCTCTTTGACAACACTAAGATTGTAGAGGGCTTTTATCCTGCTCCAGGATTAAAGACATTCCTAAATATGTTTGTAGACAGCAATCAG
GATGCTCGCAGGCGATCGGTCAATGAAGATGACAACCCGCCTTCACCT---GTGGGTGTAGATGTTATG---GACAGTCTTATGAACCAGTTGCAG---CCTCAACCACAACCA------CAGACTATGAGAGGTGGTCCGGGAGGAGTATATCCTCCCCTAACTTCACCGCCACCCAAT
TATTATGCTAACGTTACTCCCTCACCATCCATGATGCCCACCCCATCACCA---GGGAACATCCATGCCTCTGGCTCCCCTAGTGGAGCTCTAAGGGCACCCTCTCCTTTCGGGCCAACCCCGTCCCCGTCTTCTTTGGGCATAGCCATGGGCCAGACCAGC---TTTGCCAGTCCCCAC
GGTGTT---TTAGACCCCAGCTCTCCATATCCCATAGTGTCTCCCAGCAATAGG---AGCCAGTGGCCAGGTTCACCCCAGGTCTCAGGGCCTTCTCCTGGGGCAAGGATCCACGGCATGTCCCCTGGCAACCCTTCGCTGAATTCACCCATTCCTGACCCG---AATTCTCCACGTGCC
GGGTCCAGTTCGCAAGTCATGCCTACCAGTATGCCTCCACCCCGCAAGCTACCTCAGCGCCCCTGGGCTGCCTCCATTCCTACTATCCTCACCCACAATGCCTTGCATGTGCTTCTGCTCCCTTCCCCCACTCCCTGCCATGTGCCTGGCCTGGCA---GGAAGCTACCTCTGCTCACCT
CTGGAGCGCTTTTTGGGTTCAGTTATTATGAGACGGCACCTACAGAGGATCATCCAGCAGGAAGCCAATTTAACTATCGTGAACTCTAACGAGCCGGGGGTGATCATGTTTAAAACTGAAGTGCTCAAGTGCCGTGTGGCTCTCAACCCAAATAACTACCAGACGCTGCAGCTCAAAGTC
ACTCCAGAAAACACAGGTCCCTGGTCCCAGGAAGAACTTCAGGTGCTGGAGAGGTTCTTCGAGACCCGTGTTGCTGGTCCTCCCTTTAAGTACAACACTCTGAATGCCTTCACTAAGCTGCTGGGTGCACCCACTAATATCCTTAGAGACTGTGTGCGCATCATGAAGCTTGAATTGTTC
CCTGACCAGGCTGCACAGCTGAAGTGGAATGTCCAGTTCTGCCTCACCATCCCCCCCAGCGCTCCACCCATCGCTCCTCCTGGAACCATTGCTGTGGTGCTCAAATCTAAAATGCTTTTCTTTCTGCAGCTGACCCAGCGCATCCCGGTACCCCAGGAACCAGTGAGCATTATCGTACCC
ATTGTGTACGACATGGCCACAGGCCTCACTCAGCAGGCTGACATCCCCAGACAGCACAGCTCCTCTGGAGCCGCA------GCACTCATGGTCTCTAATATCCTCAAGAGGTTCAATGAGCTGCATCCTGCCAGACAGGGCGAGTGCACCATATTTGCATCTGTTCATGACCTGATGGCC
AGCCTCACCCTTCCCCCTGGCACCCGTCAG
>ENSTNIP00000018018_TNIG
ATGGCTCCAGTGCAGATTGGGTCGGATGGGCAGCTCGTTCCACTTGGAGGTCCCGTTCTTTCGGGTCCACAACCACCGCCGACGGGTGGAGGGGCCACACAGGGGGTCCGGCTGAGCCTGCTAATTGAATTTCTTCTGCAGAGGACGTACCATGAAATTACGCTACTAGCAGAACTGTTG
CCCAGGAAAACTGACATGGAGAGGAAAATTGAGATAGTCCAGTTTGCGAGCCGCACCAGGCAGTTGTTTGTGCGCCTTCTAGCCCTGGTGAAGTGGGCCAGCAATGCAGGGAAGGTGGAGAAATGTGCGATGATTTCCAGCTTCTTGGATCAGCAGACCATCTTGTTTGTGGACACAGCT
GACAGGCTCGCCTCTCTAGCCAGGGATGCCCTGGTCCATGCTCGTCTGCCCAGCTTTGCCATTCCTTTTGCGATCGATGTTCTCACGACAGGATCGTATCCACGCTTGCCCACATGTATTCGAGATAAGATCATACCACCTGATCCTATTACCAAGTCGGAGAAACAGACCACTCTGAAC
CAGCTGAATCAGATCCTGCGACACCGCCTTGTCACCACCGACCTGCCACCTCAGTTGGCAAACCTGACTGTTGCTAACGGCCGTGTAAAGTTTCGTGTGGAGGGAGAGTTTGAGGCCACTTTGACTGTGATGGGAGATGATCCTGATATTCCCTGGAGGCTGTTGAAGTTGGAGATCCTC
GTGGAGGACAAAGAGACCGGAGATGGTAGAGCTTTAGTCCACAGTTTGCAGGTGAATTTTATCCATGAGTTGGTCCAGGCACGCCTGTGTGCAGATGAAAAACCTCTACAAGACATGTACAACTGCTTGCACTCTTTCTGTCTGTCACTCCAACTGGAAGTGCTTCACTCTCAGACGTTA
ATGCTGATTCGAGAGCGATGGGGAGACCTGGTGCAGGAGGAGAGATACGTCCCTGCCAAATACCTGACGCTTTCTGTCTGGAACCAACAGGTTTTAGGGAGAAAAACAGGTGCTGCATCTGTATATAAAGTCACTATCAAGATCGATGAAAGCGATGGGTCAAAGCCACTGCAGATATCC
CACGAGCCTCCTCTCCCCTCTTGTGACTCCAAATTAATAGAGAGGGCAATGAAGATTGATCATTTGTCAGTTGAGAAACTTCTGATTGACAGTGTTCATGCAAGGTCCCATCAAAAGCTCCAGGAGCTGAAGGCCATTCTGAAAGCCAACAATCCCAGTGACAATGCTTTCATAGAGACG
GCTTTACCCACACTCATTATTCCAATACTTGAACCCTGTGGCCGCTCAGAGTGTTTACACATTTTTGTAGACCTGCACTCTGGCATGTTTCAACCTATGCTGTATGGATTAGATCAATCTATGCTGGATGATATTGAAAAGTCGATCAACGATGATATGAAACGCATCATTTCTTGGCTT
CAACAGCTGAAGTTCTGGTTGGGGGAGCAGCGCTCTCGGCAGTCTGTGAAACACCTTCCTACTGTGTGCACCAATGTCCTTCACTTGTCCAACTCAGCTTCTCACCCTGTTGGCAGCCTGTCCAAACACAAACTCTTTGTGAAGCTAACTCGTCTTCCACAGTACTACATTGTGGTGGAA
ATGTTTGAAATACCCAACAGTCCCACAGCTCTGCAGTACAAGTACTCCTTCCTTTCTGTGTCTCAGTTGGAAGGA---GAAGACGGCCCTTTATGTGCACAGCTTCTGCAGCATTTTAAACCCAACCTAGAGCAACTTACTCAAGATACCATCAAAGGGAAAGGAGCTCGACCGGGAACA
AAGAGAAAA---ATGTCTGGAGAACACGGGGATCCAGAACCAAAGAAGCCTAAACGCTCTGGAGAAATGTGTGCCTTCAACAAAGAGCTGGCTCATGTAGTAGCAATGTGTGACACCAATATGCCTTTTATAGGCCTTAGAACAGAGCTGTCCCACATGGAGATCCCAAACCAAGGAGTC
CAAGTGGAAGGAGATGGCAGCAGTCATGCGATTTGTCTACTAAAGATTCCTCCCTGTAAAAGTGTAGGAGAAGAGACAAGAAGAGCGTTGGAGCGGTCTCTGCTGGACTGCACATTCAGGCTACAGGGCAGGAACAACCGGACCTGGGTGGCTGAACTGGTGCTGGCCAATTGTCCTCTG
AACAGCACGCACAGCAAAGAGCAAGCCTCCACGCGGCACATCTATCTGACCTATGAAAACCCTCTGTCGGAGCCAGTTGGAGGCAGGAAGGTGGTGGAAATGTTCCTTAATGACTGGACCGCTATCAGTCAGCTCTACCAGTGTGTCCTCAATTTTTCCCGTGCACTGCCAGACATGCCC
TCGTACCTGAGCCTGTTCTCAGAGGTGCGGTTGTACAACTACCGTAAACTGGTGCTGTGCTACGGTGCCACCAAGGGCAGTTCTGTCACCATCCAGTGGAACTCGAGCAGCCAGCGTTTCCACCTTGCCTTGGGCACCGTGGGACCAAACTCTGGCTGTTCCAACTGCCACAATATCATC
CTCCACCAGCTACAAGAGTTGTTCAACAAGAGTCCAAATGTGATGCAACTGCTGCAGGTTCTCTATGACACCCAGGCGCCACTGAATGCCATCAACAAGCTGCCAACAGTGCCCATGCTCGGTCTGACCCAGCGCACCAACACTGCCTACCAGTGCTTCTCCATCCTCCCGCAGTCTGCC
ACGCACATCCGCTTGGCATTTCGCAACATGTACTGCATCGACATCTACTGTCGCAGCCGCGGGGTGGTAGCCATCAGGGACGGAGCCTACAGCCTCTTTGACAACACCAAGATTGTTGAGGGCTTCTATCCTGCTCCTGGGCTGAAGACATTCCTGAACATGTTCGTGGACAGTAATCAG
GACGCCCGGAGACGCTCTGTTAACGAGGACGACAACCCCCCGTCTCCA---------GTCGACGTCATT---GACAGTCTGATGAATCAGTTGCAA---GCTCCGCAGCAGCCGCAGCCTCAGCCAATGAGGGCCGCCGCGGGAGGCGTCTATCCGCCCCTGACTTCCCCACCACCAAAC
TACCACGCTAATGTCACCCCCTCACCGTCCATGATGCCCACACAGTCGCCA---GGAAATATCCATACCTCTGGCTCCCCTAGTGGAGTTCTGAGGGCACCCTCTCCTTTTGGGCCCACCCCATCTCCGTCTTCTCTGGGTATAGCCATGGGCCAGACCAGC---TTTGCCAGTCCCCAT
GGTACCGGGGTGGACCCCAGTTCTCCATATGCCATGGTGTCTCCCAGCCACAGA---GGTCAGTGGCCAGGCTCACCACAGTTCTCGGGGCCTTCTCCCGGGGCAAGGATCCATAGCATGTCCCCTGGTAACCCGTCGCTGCACTCACCCATCCCAGACCCT---CATTCACCACGTGCA
GGAACCAGTTCCCAGATCATGCCTACCAGTATGCCTCCTCCCCGAAAGCTACCTCAGCGCCCCTGGGCTGCGTCCATTCCTACCATCCTTACCCACAATGCCTTGCACGTGCTGCTGCTCCCCTCACCCACTCCCTGCTTGGTGCCAGGACTGGCA---GGAAGTTACCTCTGCTCACCG
CTGGAGCGCTTTTTGGGTTCCGTCATCATGAGAAGGCACTTGCAGAGGATCATCCAGCAGGAGGCTAATCTCTCCATTGTGAACTCAAACGAACCAGGGGTAATCATGTTCAAGACAGACATGCTCAAGTGCCGAGTAGCCCTCAACCCAAAGAACTACCAGACTCTGCAGCTCAAGGTC
ACCCCAGAAAACACAGGTCCCTGGTCTCAAGAGGAGCTCCAGGTGCTGGAGAAGTTCTTTGAGACGCGGGTTGCTGGCCCTCCGTTCAAGTACAATACCCTGAATGCTTTCACAAAGCTTCTCGGGGCACCCACCAACATCCTGAGGGACTGTGTGCACATTATGAAGCTCGAACTGTTC
CCTGACCAGGCAGCGCAGCTAAAGTGGAATGTCCAGTTCTGCCTCACCATTCCACCCAGTGCCCCTCCGATTGCACCCCCAGGAACCATCGCTGTGGTGCTCAAGTCCAAGATGCTCTTCTTTTTACAACTGACCCAGCGGCTCCCAGTTCCACAGGACCCAGTGAGCATCATTGTCCCC
ATAGTGTATGACATGGCTACGGGCCTCACTCAGCAGGCCGACATTCCCAGACAGCACAGTTCGTCTGGGGCTGCA------GCGCTCATGGTCTCCAACATCCTCAAAAGGTTTAATGAACTGCATCCTGCCAGACAGGGTGAATGTACGATATTTACTTCTGTCCATGAGCTGATGGCC
AACCTCACTCTGCCCCCCTGCACTCGTCAG
>anchovy.33052_ANCH
ATGGCTCCGGTGCAGATTGGCGCTGATGGCCAACTGGTCCCAGCCGGGGGTCCGACC---ACGGCACCCCAGCCACCTCCCCCGGGTGCACCGGCGACC---------AGACTCAGCCTTTTGATTGAATTCCTTCTGCAGAGGACCTACCATGAGATCATCCTGTTGGCCGAGCTCCTG
CCCAGAAAGACAGACATGGAAAGGAAAATTGAGATTGTCCAGTTTGCAAGTCGGACCCGGCAGCTGTTTGTCAGGCTGCTTGCACTTGTGAAATGGGCAAGCAATGCAGGGAAGGTGGAGAAATGTGCGATGATCTCCAGCTTCCTGGACCAGCAGGCCTTCCTCTTTGTGGATACGGCC
GATCGGCTGGCGTCACTGGCTCGTGATGCCCTGGTCCACGCCCGCCTGCCCAGCTTTGCCATCCCTTTTGCCATCGATGTCCTCACCACTGGCTCATACCCGCGCCTACCCACCTGCATCAGGGACAAGATCATTCCTCCAGACCCCATCACTAAGGTGGAGAAGCAGACCACGTTGACC
CAGCTCAACCAGATACTGCGCCACCGCCTCGTCACCACAGACCTGCCCCCTCAGCTGGCCAACCTCACCGTCGCCAATGGGCGTGTGAAGTTCCGTGTGGAAAATGAGTTTGAGGCCACCCTGACGGTGATGGGAGACGACCCAGACATTCCCTGGAGACTCCTCAAGCTGGAGATACTG
GTGGAGGACAAGGAGACTGGAGATGGCAAGACGCTGGTCCACGGCTTGCAGGTGAACTACATCCACGAGCTGGTGCAGTCTCGCCTCTTCGCTGACGACAAACCCCTTCAGGACATGTACAACTGCTTACACTCGTTCTGCCTGTCACTGCAGCTGGAGGTTCTGCACAGCCAGACCCTG
ATGCTGATCCGCGAGCGCTGGGGAGACCTGGTGCAGGTGGAGCGCTACGTGCCCGCCAAGTACCTCATCCTCTCCGTCTGGAACCAACAGATTCTGGGCCGCAAGACGGGCACGGCCTCGGTGCACAAGGTCCACATTAAGATCGACGAGAGTGACGTCTCCAAGCCATTACAGATCTCC
CACGAGCCCCCTCTCCCCGCCTGCGACTCCAAGTTAATGGAGAGAGCCATGAAGATTGATCACCTCTCAGTGGAAAAGCTTTTGATTGACAGCGTTCATGCGCGCTCCCATCAGAAGCTGCAGGAGCTGAAAGCCATACTAAAGGGAAACAACCCCAACGACAACTCCTTCATCGAGACG
GCCCTGCCCACCCTCATCATCCCCATTCTGGAGCCTTGTGGCTTGTCAGAGTGCCTCCACATATTCGTCGACTTGCACTCCGGAATGTTCCAGCCAATGCTCTACGGCCTTGACCAAACGATGCTGGATGACATCGAGAAGGCCATTAATGAGGACATGAAGCGCATCCTCACCTGGCTA
CAACAGCTGAAGTTCTGGTTGGGAGAGCAGCGGTGTCGGCAGTCTGTGAAGCATCTCCCAACGCTCTGCTCAGACACGCTCCACTTGTCAAACGCCGCCAGTCATCCCGCCGGCAGCCTATCAAAACACAAGCTCTTCATCAAGATGACCCGCCTTCCTCAGTATTACATAGTGGTGGAG
ATGTTTGATGTCTCTGGCTCCCCTACGGAGCTGCAGTATAAGTACTACTTCCTGTCGGTGAGTGGTGAGGAGAGCGGGGAGGACGGCCTGCCCTGCGCCATGCTGCTGCAGCAGTTCAAACCCAACCTGGAGGAGATGGCACAGGACCTGGCCAACAGCCGCATACTACGGCCAGGCACC
AAGAGGAAG---TTGTCTGGGGAGACGGGTGCTCTGGAGCCTAAGAAGCCGAAGCGCTCGGGGGAGATGTGCGCCTTCAACAAGGAGCTGGCACACCTGGTGGCCATGTGCGACACCAACATGCCACTCATAGGCCTGCGCTGTGAGCTGACCAACATGGAGATTCCTCATCAGGGTGTG
CAGGTGGAAGGAGACGGCTGCAGTCACGCCATCCGCGTCCTCAAGGTTCCTCCGAGTAAAGGGGTGTGTGAGGAGACGCGTAAGGCGCTGGAGCGTTCTCTACTGGACTGCACCTTCCGGCTGCAGGGCCGCAACAACCGCACCTGGGTGGCCGAACTGGTCTTCTCCAACTGCCCCCTC
ACCAGCACATCTAGCAAGGAACAGACGTCGACGCGGCACGTGTACCTGACCTATGAGAACCCTCTGTCGGAGCCGGTGGGCGGGCGCAAGGTGGTGGAGATGTTCCTCAATGACTGGAACAGCATCAGCCAACTTTACGAGTGTGTGCTGGAGTTCTCGCGCTGCCTCTCAGAAATGCCT
TCCTACCTGAGTCTGTTCTCAGAGATCCGGCTATACAACTACCGTAAGCTGGTCCTGTGCTACGGCAACACTAAGGGAAGCTCGGTGACGATCCAGTGGAACTCCAGTACGCACCGCTTCCACCTCTCCCTGGGCACGGTGGGGCCCAACTCAGGCTGCAGCAACTGCCACAACATCATC
CTCCACCAGCTGCAGGAGATGTTCAACAAGACCCCCAACACCGTGCAGCTCCTACAGGTGCTGTTCGACACGCAGGGGCCGCTGAACGCCATCAACAAGCTGCCCACGGTGCCCATGCTGGGCCTGACGCAGCGCACCAACACGGCCTACCAGTGCTTCTCCATCCTGCCCCAGTCGCCC
ACGCACATCCGGCTGGCCTTCCGCAACATGTACTGCATAGACATCTACTGCCGCAGCCGGGGCGTGGTGGCCATCCGGGACGGAGCCTACAGCCTCTTCGACAACACCAAGATTGTGGAAGGCTTCTACCCTGCACCGGGACTCAAGACGTTCCTGAACATGTTTGTGGACAGCAACCAG
GATGCTCGGCGGCGTTCGGTGAACGAGGACGACAACCCCCCGTCCCCCGGCCTGGAC---------ATG---GACTCTCTGATGGGCCACATGCAG---------CAGCCACAG------CAGCCAATGAAGGGACAGGGGGGAGGAGTCTACCCACCCCTCATGTCCCCGCCCAACGCG
TATCCTAGCAACATCACGCCCTCGCCCTCCATGATCCCCACGCAGTCACCT---GGT---------------------------------------------------------------------------------------------------------------------------
---GCC---CTTGACCCCAGCTCTCCCTACGCCATGGTGTCCCCCAGCCAGCGCGTGGGCAACTGGCCGGGCTCCCCGCAGGTCTCGGGGCCCTCGCCTGGCGCCCGCATCCCCGGCATGTCTCCCGGCAACCCCTCGCTCCACTCGCCCATCCCGGACCCA---CACTCGCCACGCGCC
GCCACAAGCTCTCAGGCGATGCCGAGCAGCATGCCTCCTCCTCGTAAGCTGCCGCAGCGCTCCTGGGCGGCCTCCATCCCCACCATCCTGACCCACAGTGCCTTGCACATGCTGCTGCTGCCCTCGCCCACGCCGTGCCAGGTGCCCGGGCTGGCGGCCGGTAGCTACCTCTGCTCCCCA
CTGGAGCGCTTCCTGGGCTCGGTCATCATGCGCCGACACCTGCAGCGCATCATACAGCTGGAGCCCGCGTTGAACATTGTGAACTCCAACGAGCCGGGTGTGATCATGTTCAAGACGGAGGTGCTGAAGTGCCGCGTGGCGCTGAACCCCAAGTCCTACCAGGCGCTGCAGCTGAAGGTC
ACGCCGGAGAACGCCGGGCCCTGGAGCCAGGAGGAGCTGCAGATCCTCGAGAAGTTCTTCGAGACCAGAGTGGCTGGGCCTCCTTTCAAGTATAACACCCTGAATGCTTTCACCAAGCTGCTGGGAGCGCCCATCAACATCCTCCGAGACTGCGTTCGCATCATGAAACTGGAACTGTTC
CCTGACCAGGGCTCGCAGCTGAAGTGGAATGTGCAGTTCTGCCTGACCATCCCGCCCAGCGCCCCTCCCATCGCCCCCCCGGGAACCATCGCTGTGGTGCTCAAGTCCAAGATGCTCTTCTTCCTCCAGCTGACCCAGAGGGTGCCGGTGCCCCAGGACGCGGTGAGCATCATTGTGCCC
ATCGTGTATGACATGGCTACGGGTGTGACGCAGCAGGCCGACATCCCGCGCCAGCAGACCTCCTCGGGCAACGCCAACGCAGCCCTCATGGTCAGCGGCATCCTCAGGAGGTTTAACGAGCACCACCCCGCCAGAGCAGGCGAATGTACGATATTCGGGGCTGTGCATGAACTCATGGCC
AATCTCAACCTGAACCCTACTGGTCGTCCC
>ENSTRUP00000034776_TRUB
ATGGCTCCAGTGCAGATCGGGACTGATGGGCAGCTCGTCCCGCTTGGAGGTCCCGTTCTTTCGGGCCCACAGCCTCCGCCGACGGGTGGAGGGGCCACCCAGGGGGTCCGATTAAGCCTGCTGATTGAATTTCTCCTCCAGAGGACCTACCATGAAATTACGCTCCTGGCAGAACTTCTG
CCCAGGAAAACTGACATGGAGAGGAAAATTGAGATCGTCCAGTTTGCGAGTCGCACAAGGCAGCTGTTTGTGCGTCTTCTGGCCTTGGTGAAATGGGCGAGCAATGCCGGGAAGGTGGAGAAATGTGCGATGATTTCCAGCTTCCTGGATCAACAGACGATCTTGTTTGTGGACACGGCT
GACAGGCTCGCCTCTCTGGCCAGAGATGCACTCGTCCATGCTCGCCTGCCCAGCTTCGCCATTCCCTTTGCAATCGATGTCCTGACAACAGGATCGTACCCGCGCTTGCCCACGTGTATTCGAGATAAGATCATACCACCGGATCCTATCACCAAATCTGAGAAGCAGACCACCCTAAAC
CAGCTTAATCAGATCCTACGACACCGTCTTGTCACCACAGACTTGCCACCTCAGTTGGCCAATCTCACTGTTGCTAACGGCCGTGTAAAGTTTCGCGTGGAGGGAGAGTTTGAGGCTACTTTGACTGTGATGGGGGATGATCCTGATATTCCTTGGAGGCTGTTGAAGTTGGACATCCTT
GTGGAGGACAAAGAGACTGGAGATGGTAGAGCCTTGGTCCACAGTTTGCAGGTGAATTTTATCCATGAGTTGGTCCAGGCACGGCTCTGTGCAGATGAAAAACCTCTACAGGACATGTACACCTGTTTGCACTCTTTCTGTCTGTCACTTCAACTGGAAGTGCTTCACTCTCAGACATTA
ATGCTGATTAGAGAGCGATGGGGAGACCTGGTGCAGGAAGAGAGATACGTCCCTGCCAAATACCTGACACTGTCTGTTTGGAACCAGCAGGTTTTAGGCAGAAAAACAGGCACAGCATCTGTATATAAAGTCACTATCAAGATCGATGAAAGTGATGGATCAAAACCACTGCAGATCTCT
CATGAGCCTCCTCTCCCGTCTTGTGACTCTAAATTAATAGAGAGGGCAATGAAGATCGATCATCTGTCGGTAGAAAAGCTTCTGATTGACAGTGTTCATGCACGGTCCCATCAAAAGCTACAAGAGCTGAAAGCCATTCTGAAAGCCAACAATCCCAGCGACAATGCATTCATAGAGACG
GCTTTACCCACACTCATCATTCCCATACTTGAACCCTGTGGCCGCTCAGAGTGTTTACACATTTTTGTAGACCTGCACTCTGGCATGTTTCAACCTATGCTGTACGGATTAGATCAGTCTATGCTGGATGACATTGAAAAGTCCATAAACGATAATATGAAACGCATCATTTCTTGGCTT
CAACAGCTGAAGTTCTGGTTGGGGGAGCAGCGCTGTCGACAGTCTGTGAAACACCTTCCTACTGTGTGCACCAATGTCCTTCACTTGTCAAACTCGGCTTCTCACCCTGTTGACAGCCTGTCCAAACACAAACTCTTTGTTAAGCTAACTCGTCTACCACAGTACTACATTGCGGTGGAA
ATGTTTGAAATGCCCAACAGTCCCACAGCTCTGCAGTACAAGTACTCTTTCCTGTCTGTGTCTCAGTTGGAAGGA---GAAGATGGCCCTTTATGTGCACAACTCCTGCAGCCATTTAAACCCAACCTAGAGCAACTCGCCCAAGACACCATAAAAGGGAAAGGAGCTCGACCAGGAACA
AAGAGAAAAGCAATATCTGGGGAACACGGGGACCCAGAGCCAAAGAAGCCAAAGCGGTCTGGAGAAATGTGTGCCTTCAACAAAGAACTGGCTCATGTCGTAGCAATGTGTGACACCAATATGCCTTTTATAGGCCTTAGGGTAGAGTTGGCAAACATGGAGATCCCAAACCAAGGAGTC
CAAGTGGAAGGAGATGGCAGCAGTCATGCAATTTGTCTACTAAAGATTCCTCCCTGTAAAAGTGTTGGAGAAGAAACAAGGAGAGCTTTGGAACGGTCTCTGCTGGACTGCACATTCCGATTGCAGGGCAGGAACAACCGAACCTGGGTGGCTGAACTCGTGCTGGCCAATTGCCCTCTA
AACAGCACGCACAGCAAAGAGCAAGCCTCCACGCGGCACATCTACCTGACCTATGAAAACCCTCTGTCGGAGCCAGTTGGAGGAAGAAAGGTGGTGGAAATGTTCCTTAATGACTGGACTGCTATCAGTCAGCTCTACCAGTGCGTCCTCAATTTTTCTCGTACACTGCCAGATATGCCA
TCATACCTGAGCCTGTTCTCAGAGGTGCGGTTATACAACTACCGTAAGCTGGTGTTGTGCTACGGTGCCACCAAAGGCAGTTCTGTCACCATCCAGTGGAACTCAAGCAGCCAGCGTTTCCACCTTGCCTTGGGCACAGTGGGCCCAAACTCTGGCTGTTCCAACTGCCACAATATCATC
CTCCATCAGCTACAAGAGATGTTCAACAAGAATCCAAATGTGATGCAACTGCTGCAGGTTCTTTACGATACACAGGCGCCACTAAATGCAATTAACAAGCTGCCAACAGTGCCCATGCTCGGTCTGACTCAGCGCACCAACACTGCCTACCAGTGCTTTTCCATCTTACCCCAGTCCGCC
ACACACATCCGCTTGGCCTTTCGCAATATGTACTGCATCGACATCTACTGTCGCAGTCGCGGTGTGGTAGCCATCAGAGACGGAGCCTACAGCCTTTTTGACAACACCAAGATTGTTGAGGGCTTCTATCCTGCTCCTGGGCTGAAGACATTCCTGACCATGTTTGTAGACAGTAATCAG
GACGCAAGGAGACGCTCGGTCAATGAAGATGATAACCCCCCCTCGCCA---GTGGGTGTCGACGTCGCG---GACACTCTGATGAATCAGTTACAA---GCGCAACAGCAGCCA------CAGCCGATGAGAGCCACCGCAGGAGGCGTCTATCCTCCTCTGACTTCACCGCCACCAAAT
TACCACGCCAATGTGGCTCCCTCGCCATCCATGATGCCCACACAGTCACCA---GGAAATATCCATACCTCTGGCTCCCCTAGTGGAGTCCTGAGGGCACCCTCTCCTTTTGGGCCCACCCCATCTCCGTCTTCTCTGGGTATAGCCATGGGCCAGACCAGC---TTTGCCAGTCCCCAT
GGTACCGGGATGGACCCCAGTTCTCCATATGCCATGGTGTCTCCAAGCCACAGA---GGTCAGTGGCCAGGCTCGCCACAGTTCTCAGGGCCTTCTCCTGGGGCAAGGATCCATAGCATGTCCCCTGGTAACCCATCACTACACTCACCCATCCCAGACCCT---CATTCACCACGTGCA
GGGACCAGTTCACAGATCATGCCTACCAGTATGCCTCCACCCCGAAAGCTACCTCAACGCCCCTGGGCTGCTTCCATTCCTACTATCCTTACCCACAATGCCTTGCATGTGCTGCTGCTTCCCTCACCCACTCCTTGCCTGGTGCCTGGACTGGCA---GGAAGTTACCTGTGCTCGCCG
CTCGAGCGTTTTTTAGGTTCGGTCATTATGAGAAGGCACTTACAGAGAATCATCCAGCAGGAGGCTAACTTGTCCATTGTGAACTCAAATGAACCAGGGGTAATCATGTTCAAGACAGACATGCTCAAGTGCCGAGTGGCGCTCAACCCAAAGAACTACCAGACACTGCAGCTCAAGGTC
ACTCCAGAAAACACAGGTCCATGGTCTCAAGAGGAGCTTCAGGTGCTAGAAAAGTTCTTTGAGACACGGGTTGCTGGTCCTCCATTCAAGTACAATACCCTGAATGCTTTCACAAAGCTTCTGGGGGCACCTACCAACATCCTGAGGGACTGTGTGCGCATTATGAAGCTTGAACTGTTC
CCTGATCAGGCTGGACAGCTAAAATGGAATGTCCAATTCTGCCTCACTATTCCTCCCAGTGCTCCTCCAATTGCACCCCCAGGAACCATCGCTGTGGTTCTCAAGTCCAAGATGCTTTTCTTTTTACAACTGACCCAGCGGCTCCCAGTTCCCCAGGACCCAGTAAGCATCATTGTCCCC
ATTGTGTACGACATGGCTACAGGCCTCACGCAGCAGGCTGACATTCCCAGACAGCACAGTTCGTCTGGGGCTGCA------GCGCTCATGGTCTCTAATATCCTCAAGAGGTTCAATGAACTGCATCCGGCCAGACAGGGTGAATGTACAATATTTGCTTCTGTTCACGAGTTGATGGCC
AACCTCACTTTGCCCCCCTGCACTCGTCAG
>ENSDARP00000010465_DRER
ATGGCTCCAGTTCAGATCGGTTCGGACGGGCAGCTGGTGCCCGCCGGGGGTCCGACC---TCAACCCCGCAGCCTCCTCCA---GGAGCCCCGGCAACCCAAGGAGTACGGCTGAGCCTTCTGATCGAGTTTTTGCTACAGCGAACCTATCATGAGATCACACTGCTGGCTGAACTACTT
CCTCGTAAAACAGACATGGAAAGAAAAATTGAAATTGTTCAGTTTGCCAGTCGGACACGTCAACTCTTTGTGCGTCTGCTTGCTCTTGTCAAATGGGCAAGTAATGCAGGAAAGGTGGAGAAATGTGCGATGATCTCCTCATTTCTGGATCAACAAGCATATTTATTTGTTGACACGGCT
GACCGGCTGGCATCACTAGCCAGGGATGCGTTGGTACATGCACGTTTGCCTAGTTTTGCCATCCCTTTTGCCATTGATGTACTAACCACAGGGTCTTATCCACGTCTGCCCACGTGCATCCGAGATAAAATCATTCCTCCCGACCCAATAACCAAAGCAGAGAAGCAGACCACGCTAAAT
CAGCTCAATCAAATCCTGCGACACAGACTAGTCACCACTGATTTGCCTCCACAGCTGGCTAACTTAACCGTGGCCAATGGACGAGTCAAGTTTCGTGTTGAGGGTGAATTTGAAGCAACGCTGACGGTGATGGGGGATGATCCTGATATTCCCTGGAGACTTCTTAAACTAGAGATTCTG
GTTGAGGATAAGGAAACTGGAGATGGACGGGCATTGGTCCATAGCATGCAGGTGAATTATATCCACGAGCTGGTCCAGTCCCGCTTGTTTGGAGATGACAAGCCTCTTCAGGACATGTACACCTGCCTCCATTCATTCTGCCTGTCACTCCAACTGGAGGTTCTGCACTCTCAGACTCTA
ATGTTAATCAGAGAGCGGTGGGGGGATCTGGTGCAGGTCGAGCGCTACATCCCTGCAAAGTGCCTCACATTATCTGTCTGGAATCAACAGGTGCTGGGTAGAAAGACTGGCACGGCATCTGTTCACAAGGTTACCATAAAAATCGATGAAAGCGATGGTTCTAAGCCATTACAGATCTCC
CATGAGCCTCCACTGCCTGCCTGTGATTCCAAATTAATGGAAAGAGCCATGAAGATCGACCATCTCTCAGTGGAAAAGCTGTTGATTGATAGTGTACATGCTCGCTCACATCAGAAACTGCAAGAACTTAAAGCCATTCTGAAAAGTAGCAACCCTAATGACAACTCCTTTATAGAGACT
GCTCTGCCCACGCTGGTCATACCAATACTGGAGCCCTGCGGTCGATCTGAGTGCCTCCACATATTTGTCGATCTGCATTCAGGAATGTTTCAGCCAATGCTCTACGGAGTCGATCAATCCATGCTGGACGATATTGAGAAGAGTATCAACGATGACATGAAGCGCATCGTCACATGGTTA
CTACAGCTAAAATTCTGGTTGGGCGAGCAGAGATGTCGGCAATCCGTGAAACATCTTCCCACACTGTGCACAGACACTCTCCATCTATCGAACCTAACCACACATCCTGTGGGCAACCTTTCAAAACATCGCCTCTTCATCAAACTCACTCGGCTCCCACAATACTATATTGTGGTGGAG
ATGTTTGACGTGCCCAGCAATCTGACAGAGCTTCAGTATAAGTACTACTTCCTGTCTGTGAGTCAGATGGAGAGC---GAGGACGGACTTCCTTCTGCTCAGCTGTTTAGGCACTTTAAGCCCAACCTGGAGGAGCTTGTGCAGGACATTTCATCTTGTCGAATGGTTCGCCCTGGGACC
AAGAGGAAG---TTGTCAGGAGAGCAAAGTGCCGTTGAACCAAAGAAACCCAAGAGGTCTGGAGAGATGTGTGCCTTTAATAAGGAGCTTGCTCACCTGGTGGCCATGTGTGACACCAACATGCCCCTTATCGGACTGCGCTCTGAGTTGTCCAATATGGAGATTCCGCATCAGGGAGTG
CAGGTCGAAGGAGACGGCTGTAGTCATGCCATACGTATTCTGAAAGTTCCACCTTGTATGGCAGTTGGTGAAGAAACCAGAAAAGCTCTAGAGCGCTCTCTGCTGGACTGCACCTTCAGACTACAGGGACGCAATAATCGCACATGGGTGGCAGAATTGATTTTCTCCAGTTGCCCACTC
AACAGCACATCCATCAAAGAGCAAGCTTCAACGCGGCATGTCTACCTGACATATGAGAATCCTCTGTCAGAGCCAGTGGGTGGCAGGAAAGTGGTGGAGATGTTTTTGAATGACTGGAACAGCATTAGTAAGCTTTATGAATGTGTGCTGGAGTTCTCGCGCTCTTTAACTGAAATGCCC
TCCTATCTGAGCCTTTTCTCGGAGATACGGTTGTACAATTATCGGAAACTGGTTCTGTGTTATGGCAGCACTAAAGGCAGCTCGGTAACGATACAATGGAACTCAGTGACACACCGATACCATCTGGCCCTGGGGACTGTGGGGCCCAATTCAGGCTGTAGCAACTGTCACAACATAATT
CTGCACCAACTTCAGGAGATGTTCAACAAGACACCCAATGTTGTACAACTTCTGCAGGTCCTCTCAGATACTCAGGCTCCTCTAAATGCCATCAACAAGCTTCCCACAGTGCCTATGTTGGGTCTTACCCAAAGGACTAATACGGCGTACCAGTGCTTTTCCATCCTGCCCCAGTCGCCC
ACCCACATCCGCCTGGCCTTCCGCAACATGTACTGCATTGACATCTACTGCCGAAGCAGAGGGGTGGTGGCCATCCGGGATGGGGCCTACAGTTTGTTTGACAACACTAAGATAGTCGAAGGCTTCTATCCAGCTCCTGGACTTAAGACGTTCCTGAACATGTTTGTGGATAGTAACCAG
GATGCTCGAAGACGCTCCGTCAATGAAGACGACAACCCTCCCTCGCCA---ATTAGC---------ATGGAGGACACCTTCATGCCCCACACCCAGACA------CAACCTCCA------------------------GGAAGAGGGGTGTATCCGCCCCTTACATCACCTCCCAACCCG
TAC------CATGTGCCTCCTTCACCGTCCATGATCACAACGCAATCTCCA---GGGAACATCCACGCAGCCAATTCCCCTAGTGGAGCTCTGCGGGCCCCTTCTCCCTTTGGGCCCACCCCTTCTCCCTCTTCTCTGGGCATTTCTATGGGGCAGACCTCCAACTTTGCCAGCCCACAT
GGAACT---CTTGACCCAAGTTCACCATACACACTAGTGTCCGCCAGCCCTAGGGTAGGCCCCTGGCCAGGTTCCCCACAGGTTTCTGGACCTTCTCCTGGAGCACGAATCCCTGGCATGTCACCAGGAAACCCTTCTTTGCACTCACCCATTCCAGACCCATCCCACTCCCCTCGAGCT
GGTACCAGTTCACAGGCGATGCCT------------CCACCTCGTAAACTGCCACAGCGGTCTTGGGCAGCCTCTATTCCCACCATCCTCACCCACAGCAAGCTACATGTGTTGCTTCTGCCTTCACCCATGCCATGCCCGGTCCCAGGGCTGGCA---GGCAGCTACCTGTGCTCACCT
CTGGAGCGCTTCCTGGGCTCAGTCATCATGAGACGACACCTGCAGAGAATCATCCAATTAGAACCCAACCTCACTATTGTGAACTCAAATGAACCAGGCGTCATCATGTTTAAAACAGAAGTGCTTAAATGCAGAGTGGCTCTCAACCCTAAATCCTACCAGACTCTCCAGCTGAAAGTC
ACACCAGAAAACACGGGACCCTGGTCACAGGAGGAGCTGCAGGTCTTGGAGAAGTTCTTTGAGACCAGGGTTGCAGGACCACCCTTTAAGTACAACACACTTAATGCCTTTACAAAACTGTTGGGAGCTCCCACCAACATACTCAGAGACTGTGTTCGCATCATGAAATTGGAGTTGTTC
CCAGACCAGGCGGCTCAGTTGAACTGGAATGTGCAGTTCTGTCTGACCATCCCACCCAGCGCTCCTCCCATTGCCCCACCAGGAACCATCGCTGTGGTGCTAAAGACCAAGATGCTCTTCTTTCTCCAGCTGACCCAGAGGTTACCAGTGCCCCAGGAGCCCATCAGTATCATCGTGCCT
ATTGTGTATGACATGGCCACTGGACTGACCCAACAGGCCGACATCCCTCGCCAGCACAGCTCTTCAGGAGCCGCG------GCCCTGATGGTCAGCTCCATCCTCAGACGCTTCAATGAGCACCATCCACCACGACCAGGGGAGTGCACAATATTTGCAGCTGTTCACGAGCTCATGGCT
AATCTGACGCTAAACTCCGGTGGACGCCCA
>ENSGACP00000002625_GACU
ATGGCTCCGGTGCAGATTGGGTCAGATGGGCAGCTTGTCCCGCTCGGGGGTCCGGTTGTCTCCGGTCCTCAGCCGCCACCCCCCGGAGCACCGGCCACACAAGGAGTCCGGCTGAGCCTGCTGATCGAGTTTCTTCTCCAGAGGACCTACCACGAAATTACGCTGCTGGCAGAACTACTT
CCCAGGAAAACGGACATGGAGAGGAAAATTGAGATCGTCCAGTTTGCCAGTCGTACCAGGCAGCTATTTGTGCGTTTGCTGGGCCTGGTGAAGTGGGCCAGCAATGCCGGGAAAGTGGAGAAGTGTGCGATGATTTCCAGCTTCTTGGATCAGCAGACCATCCTGTTTGTGGACACAGCT
GATAGGCTGGCATCGCTGGCCAGAGATGCCCTGGTTCATGCTCGTTTGCCCAGCTTCGCCATCCCCTTCGCCATTGATGTTCTCACCACGGGGTCATACCCACGCTTGCCCACATGCATACGAGACAAGATCATTCCTCCAGACCCCATCACTAAGGTTGAGAAGCAGACCACCCTGGGC
CAGCTTAATCAGATTCTACGCCACCGCCTCGTCACCACAGATTTACCACCCCAGCTAGCAAACCTCACAGTTGCTAATGGGCGTGTAAAGTTTAGAGTGGAGGGAGAGTTTGAGGCCACTTTGACAGTGATGGGAGATGACCCGGATATTCCCTGGAGGCTGTTGAAGTTGGAGATTCTG
GTAGAGGACAAAGAAACTGGAGATGGCCGCACCCTGGTCCACAGTCTGCAAGTGAACTTCATCCACGAGTTGGTCCAAGCACGCCTGTGTGCGGATGACAAACCTCTACAGGACATGTACAACTGCTTGCATTCCTTCTGTCTTTCGCTGCAGTTAGAGGTGCTCCACTCTCAAACTCTG
ATGCTGATCAGAGAGCGATGGGGAGACTTGGTGCAGGAGGAGAGATATGTTCCCGCTAAATACCTCACGCTCACTGTCTGGAACCAACAGGTTTTGGGGAGAAAAACGGGTACAGCCTCAGTGCATAAAGTCACTGTCAAGATCGATGAATTGGATGGATCTAAGCCATTGCAAATATCC
CATGAGCCTCCTCTCCCAGCTTGTGACTCCAAATTAATGGAGAGAGCCATGAAGATTGACCATCTGTCGGTGGAGAAACTTTTGATTGACAGCGTTCATGCACGGTCCAATCAGAAGCTGCAGGAGCTGAAGGCCATTTTGAAGACCAACAATCCCAGTGACAACTCGTTCATCGAGACG
GCTCTACCCACCCTCGTTATTCCAATCCTTGAGCCCTGTGGTCGCTCAGAGTGCTTACACGTTTTTGTAGACCTGCACTCTGGCATGTTCCAGCCCATGCTTTATGGATTAGATCAGTCCATGCTGGATGACATCGAAAAGACTGTTAATGATGATATGAAGCGCATCTTATCCTGGCTT
CAGCAACTGAAGTTCTGGTTGGGGGAGCAGCGCAGTCGACAGTCCGTGAAGCACCTCCCCACCGTGTGCAGTGATGTCCTTCACCTGTCCAACTCAGCCTCCCATCCCGTCGGCACACTGTCCAAACACAAACTCTTCATTAAACTCACACGTCTTCCGCAGTACTACATCGTGGTGGAA
ATGCTTGAAGTGCCTAGCAGCCCCACGGCGTTGCAGTACAAGTACTCTTTCCTGTCAGTGTCTCAGTTGGAAGGA---GACGACGGACCCATGTGTGCCCAGCTCCTGCAGCACTTCAAACCCAACCTAGAACGCCTCGTTCAGGAC---ACATCAGGGAGAGGGGCCCGGCCTGGGGCT
AAGAGAAAG---GGATCTGGGGACCACGGGGAACCGGAGCCCAAGAAGCCAAAGCGGTCTGGGGAAATGTGTGCCTTCAACAAAGAGCTGGCTCACCTAGTAGCAATGTGCGACACCAACATGCCTTTCATTGGCCTCAGAACAGAGCTGTCCAACATGGAGATTGCAAACCAGGGCGTC
CAAGTGGAGGGAGATGGCAGCAGTCACGCAATACGTCTACTGAACATTCCGCCTTGTAAAGGTGTAGGAGAGGAGACCCGCAGGGCTTTGGAGCGGTCCCTGCTGGACTGCACCTTCCGGCTGCAGGGCCGGAACAACCGAACCTGGGTGGCCGAACTGATGCTGGCCAACTGCCCTCTC
AACAGCACTCACAGCAAGGAGCAAGCCTCCCCTCCGGACGTGGATCTGAACCACCAAAAACCGCTGTCCGAACCCGTGGGGCGGCGCAAAGGGGTCCAAAAGTTTCTGAAGGCATGG---------------TTGGGGCAA---GTGTTGAAGTTTGCAATGGCGGGGACACAGATGCCA
TCTTACCTGAGCCTGTTTTCAGAGGTGCGGCTGTACAACTACCGTAAGCTGGTGCTGTGCTATGGCACCACCAAGGGCAGCTCCGTCACCATCCAGTGGAACTCCAACACCCAGCGTTTCCACCTGGCCCTGGGCACCGTGGGGCCCAACTCCGGATGCTCCAACTGCCACAACATCATC
CTCCATCAGCTGCAAGAGATGTTCAACAAGAGTCCCAACGTGATGCAGCTGCTGCAGGTTCTCTCAGACACGCAGGCCCCTCTGAATGCCATCAACAAGCTACCAACTGTGCCCATGTTGGGCTTGACCCAGCGCACCAACACCGCATACCAGTGCTTTTCCATCTTGCCCCAGTCACCC
ACACACATCCGCCTGGCATTCAGAAGCATGTACTGTATCGACATCTACTGCCGCAGCCGCGGCGTGGTGGCCATCAGAGATGGAGCCTACAGTCTGTTTGACAACACCAAGATCGTCGAGGGCTTCTACCCCGCCCCCGGACTCAAGACGTTCCTGAACATGTTTGTCGACAGCAATCAG
GATGCTCGCAGGCGCTCCGTCAACGAAGACGATAACCCGCCCTCGCCG---GTGGGCGTTGACATGATG---GACAGTCTGGTGAGCCAGTTGCAA---CCG---------CCG------CAAGCGATGAGGGGGGGCGCGGGAGGCGTCTACCAACCTCTCACCTCACCGCCGCCAAAC
TACCACCCCAACGTAACACCCTCGCCGTCCATGATGCCCACCCAGTCGCCAGCAGGGAACATCCATGCCTCTGGCTCCCCTAGCGGAGTTCTGAGGGCCCCTTCTCCTTTCGGGCCCACCCCGTCTCCGTCTTCTCTGGGCATAGCCATGGGCCAGACCAGC---TTTGCCAGTCCCCAC
GGGGCC---CTGGATCCCAGCTCGCCGTACGCAATGGTGTCTCCCAGCCACAGG---GGCCCGTGGCCAGGCTCCCCCCAGGTCTCAGGACCTTCTCCTGGGGCCAGGATCCCGGGCATGTCCCCCGGTAACCCATCGCTGCACTCGCCTATCCCAGACCCT---CATTCTCCACGTGCC
GGGAACAGTTCACAAGTCATGCCTACTAGTATGCCGCCGCCCCGCAAGCTACCTCAGCGCCCCTGGGCCGCCTCCATTCCCACCATCCTCACCCACAATGCCTTGCACGTGCTTCTGCTCCCCTCACCCACTCCCTGCCTGGTGCCGGGCCTGGCA---GGAAGCTACCTCTGCTCGCCC
CTCGAGCGTTTTCTGGGGTCAGTCATCATGAGACGGCATCTGCAGCGGATTATCCAGCAGGAGGCCAACCTAGCCATCGTGAACTCCAACGAGCCGGGTGTGATAATGTTCAAGACGGACGTGCTCAAGTGCCGCGTGGCCCTGAACCCGAAAAACTACCAGACGCTGCAGCTCAAGGTC
ACTCCAGAAAACACAGGTCCCTGGTCCCAAGAGGAGCTGCAGGTGCTGGAGAAGTTCTTTGAGACGCGGGTCGCTGGTCCTCCCTTCAAATACAACACTCTGAATGCCTTCACAAAGCTGCTGGGGGCGCCCACCAACATCCTGCGGGACTGTGTGCGCATCATGAAGCTTGAACTGTTC
CCCGACCAGGCCGCTCAGCTGAAGTGGAACGTCCAGTTCTGCCTCACCATCCCTCCCAGTGCCCCTCCCATCGCCCCTCCTGGAACCATCGCCGTGGTGCTCAAGTCCAAGATGCTGTTCTTTTTGCAGCTGACCCAACGTATCCCGGTGCCCCAGGAGCCAGTGAGCATCATCGTGCCC
ATTGTGTACGACATGGCCACTGGCCTCACGCAACAGGCCGACATCCCCAGACAGCACAGCTCCTCTGGCGCCGCG------GCGCTCATGGTGTCCAATATCCTGAAGAGGTTCAACGAACTTCACCCAGCCAGACAGGGGGAGTGTACGATATTTGCATCTGTTCACGAGCTAATGGCC
AACCTGTCTCTACCCCCCGGCACGCGTCAG
>ENSXMAP00000018056_XMAC
ATGGCTCCGGTGCAGATTGGGTCAGATGGGCCGCTCGTCCCGCTCGGAGGTCCCGTTGTGTCGGGTCCACAGCCACCACCTCCCGGGACCCCAGCTACACAGGGCGTCAAACTAAGCTTGCTTATTGAATTTCTTCTCCAGCGGACTTACCATGAAATTACCCTGCTGGCTGAGCTGCTC
CCTCGAAAAACTGATATGGAGCGGAAAATTGAGATCGTCCAGTTTGCAAGTCGCACCAGGCAGCTGTTTGTACGCCTCCTGGCCCTGGTTAAGTGGGCAAGCAATGCGGGAAAAGTTGAGAAGTGTGCGATGATCTCCAGTTTCCTGGATCAGCAGGCCATCTTGTTTGTGGACACAGCC
GACAGACTGGCTCTGCTGGCTCGGGACGCCCTTGTGCACGCTCGCTTACCCAGCTTCGCCATCCCCTTCGCCATCGACGTCTTGACGACAGGGTCATACCCACGCCTGCCTACGTGCATACGTGATAAAATAATACCTCCCGACCCAATCACTAAAACGGAGAAGCAGACCACTTTAAAC
CAGCTTAATCAGATTCTACGACATCGCCTTGTCACAACTGACTTGCCTCCACAGCTGGCAAATCTCACAGTTGCTAATGGTCGTGTTAAGTTTCGGGTGGAGGGAGAGTTTGAGGCCACTCTGACAGTAATGGGAGATGATCCCGACATTCCCTGGCGGCTGTTGAAGTTGGAAATTCTA
GTGGAAGATAAAGAAACTGGAGATGGACGAGCACTGGTCCACAGTTTGCAGGTGAACTTCATCCACGAGTTGGTCCAGGCTCGACTTTGTGCCGATGAAAAACCCCTACAGGACATGTATAACTGCCTGCATTCCTTTTGTCTGTCACTGCAGCTCGAGGTTCTCCATTCTCAGACACTG
ATGCTGATCAGAGAGCGCTGGGGAGACCTGGTACAGGAGGAAAAATATGTTCCGGCAAAATACCTCACGCTTTCCGTCTGGAACCAACAGGTTTTGGGTAGAAAAACTGGCACAGCGTCAGTGCATAAAGTCACAATCAAAATTGATGAATCAGATGGATCTAAGCCATTGCAAATATCT
CATGAGCCTGCTCTCCCTGCCTGCGACTCAAAGTTAATGGAACGAGCCATGAAGATTGATCATCTCTCAGTGGAGAAGCTGCTGATTGACAGTGTTCATGCCCGCGCCCATCAGAAGCTGCAGGAACTCAAGGCCATTTTAAAGACCAGCAATCCCAGTGATAACTCATTCATTGAGACA
GCTTTGCCCACGTTGGTCGTTCCGATACTTGAGCCATGTGGTCGCTCAGAGTGCCTGCACATTTTTGTAGATCTTCATTCTGGCATGTTTCAACCCATGCTCTATGGATTAGACCAGTCCATGCTGGATGACATTGAAAAGACGGTCAATGATGATATGAAGCGCATTCTCTCTTGGCTT
CAGCAGCTCAAGTTCTGGCTAGGGGAGCAGCGATGTCGACAGTCCGTGAAGCACCTTCCCACCGTTTGCTCAGACATCGTTCACCTCTCCAATTCAGCCACGCACCCAGTCGGCAGCTTGTCCAAGCACAAACTCTTCATCAAGCTCACTCGTCTCCCACAGTACTACATTGTGGTGGAA
ATGCTTGAAGTGCCTAGCAGTCCCACAGCATTACAGTACAAATACTCTTTCCTATCAGTTTCTCAGGTAGAGGGA---GAAGATGGACCTATGTGCGCACAACTTTTACAGCTTTTTAAACCCAACCTGGAACACCTTGTCCAGGACCCAACAACAGGGAGAGAGGCTCGACCTGGAACA
AAAAGAAAG---ATTGCTGGAGATCAAGGAGACTCGGAGCCTAAGAAGCCCAAGAGGTCTGGAGAAATGTGTGCTTTTAACAAGGAGCTGGCTCATCTTGTAGCCATGTGCGATACCAACATGCCTTTTATTGGTCTCAGAGCAGAGCTTTCCAACATGGCGATTCCAAACGAGGGAGTG
CAAGTGGAAGGTGACGGGAGTAGTCACGCAATCCGACTGCTAAAGATTCCCCCTTGTAGAGATGTCGGAGAGGAAACCAGGAGAGCTTTGGAGCGCTCCCTCTTGGACAGCACCATTCGCTTGCAGGGCAGGAATAACCGGACCTGGGTGGCTGAGCTGGTGCTGGCCAACTGTCCGCTC
AGCAGCACCAACAGCAAGGAACAAGCTTCCACTCGCCATGTGTATTTGACCTATGAAAACCCTCTGTCGGAGCCTGTGGGCGGGAGGAAGGTGGTGGAGATGTTCCTGAACGACTGGAAAGCCATCAGCCAGCTCTACCAGTGTGTTCTGAACTTTTCTTGCACACTGCCAGAAATGCCG
CCTTACCTGAGCCAGTTCTCAGAGGTCCGGCTGTATAACTACCGCAAGCTGGTGCTGTGCTACGGCACCACCAAAGGCAGCTCCGTCACCATCCAGTGGAACTCCAACACGCAGCGCTTCCACCTCGCCCTGGGCACCGTGGGGCCCAACTCGGGCTGCTCCAACTGCCACAACATCATC
CTCCACCAGCTGCAGGAGATGTTCAACAAGAACCCGAACGTGCTGCAGCTGCTGCAGGTGCTCTATGACACACAAGCTCCTCTCAATGCAATCAACAAGCTACCAACAGTGCCCATGCTGGGCCTCACCCAGCGCACCAACACTGCCTACCAGTGTTTCTCCATTCTGCCCCAGTCCCCC
ACGCACATCCGCCTAGCGTTCCGCAACATGTACTGCATCGACATCTACTGCCGCAGCCGAGGAGTGGTAGCCATTCGAGACGGAGCCTACAGCCTGTTTGACAACACTAAGATTGTGGAAGGGTTTTACCCCGCTCCAGGTCTCAAGACATTCCTTAACATGTTTGTGGACAGCAGCCAA
GACGCCCGCAGACGTTCCGTCAACGAAGATGACAACCCTCCTTCCCCT---GTGGGCGTCGACGTGATG---GACAGCCTGATGAACCAGTTTCAG---GGTCAGCAGCAGCCC------CAGACCATGAGAGGGGGTGCCGGAGGCGTATACCCGCCTCTTACGTCGCCTCCACCGAAT
TATCTCGCCAACGTCACTCCGTCGCCCTCCATGATGCCCACACAGTCGCCA---GGGAACATCCATGCCTCTGGCTCCCCTAGCGGAGCTTTGAGGGCGCCCTCTCCTTTTGGCCCCACCCCGTCTCCGTCGTCTCTGGGCATAGCCATGGGCCAGACCAGC---TTTGCCAGTCCCCAC
GGTCCT---CTGGACCCCAGCTCTCCTTACACCATGGTGTCTCCCAGCCATAGG---GGCCAGTGGCCAGGCTCGCCCCAGGTTTCAGGGCCTTCTCCTGGGGCCAGAATCCCTGGCATGTCCCCCGGTAATCCTTCGCTGCACTCACCTATTCCCGACCCC---AACTCTCCACGTGCT
GGGAGTAGTTCCCAAGTCATGCCTACCAGTATGCCTCCTCCCCGAAAGCTACCTCAGCGCCCCTGGGCTGCATCCATCCCCACCATCCTCTCCCACAATGCCTTACACGTGCTTCTGCTCCCCTCACCCACCCCCTGCATGGTACCCGGCCTGGCA---GGGAGCTATCTCTGCTCGCCA
CTGGAGCGCTTTTTGGGTTCAGTTATCATGAGACGACACCTACAGAGGATCATCCAGCAGGAGGCGACGTTATCGATCGTGAACTCCAACGAGCCAGGCGTGATCATGTTCAAGACGGATGTTCTCAAGTGCCGAGTGGCTCTCAATCCAAAGAACTATCAGACTCTGCAACTCAAAGTT
ACCCCAGAAAACGCAGGGCCCTGGTCCCAGGAGGAGCTTCAGGTGCTGGAGAGATTCTTTGAGACCCGGGTTGCTGGTCCTCCCTTTAAATTCAACACTCTGAGTGCCTTCACGAAACTGCTCGGTGCTCCCACTAATGTTCTTAGAGACTGTGTGCGCATCATGAAGCTTGAGCTGTTC
CCTGACCAGGCTGGACAGCTCAAGTGGAATGTCCAATTCTGTCTCACCATCCCTCCCAGTGCGCCCCCTATCGCTCCTCCTGGGACCATCGCTGTGGTGCTCAAGGCCAAAATGCTTTTTTTTCTACAGCTCACCCAGCGCATCCCGGTGCCCCAGGACCCCGTGAGCATCATTGTTCCC
ATCGTGTACGATATGGCCACGGGCCTCACTCAGCAGGCTGATATTCCCAGGCAGCACAGCTCCTCTGGGGCTGCA------GCGCTTCTGGTCTCTAATATCCTCAAGAGGTTCAACGAGCTGCACCCTTCCAGGCAGGGTGAGTGCACCATATTTGCATCTGTTCAAGAGCTGATGGCC
AGCCTGTCGCTTCCCCCCAGCACTCGACAG
