# Supplementary material for: Global expression pattern of genes containing positively selected sites in European anchovy (Engraulis encrasicolus L.) may shed light on teleost reproduction
Source: PLoS One. 2023 Aug 11;18(8):e0289940. doi: 10.1371/journal.pone.0289940 (PMC10420382; doi:10.1371/journal.pone.0289940)
Supplement: S1 File — (ZIP) [file pone.0289940.s008.zip › alignments/anchovy.33247_ANCH.fas]

>ENSONIP00000014262_ONIL
ATGGCGGATGACTGGGAAGAGATTCGTCGGCTTGCCGCAGACTTCCAGAGAGCGCAGTTTGCTGACACAGTGCAAAGGCTGTCGGAAAGAAATTGCATTGAAATAATTGCAAAACTAGTCCAAGACAAGAAGCTGGATGTGGTGCACACACTGGATGGTAAAGAGTACGTCACCCCAGCT
CAGATCAGCAGGGAGATCCGAGATGAACTCTACGTGCACGGAGGGAGAATCAACATTGTGGACCTCCAGCAGATTATCAATGTGGACTGGGTCCATGTTGAAAACAGAGCAAATGAAATTGCAAAATCTGATAAAGGGGTTCAGCTTGTACTGGGACAGCTGATTGATGACACATACCTG
GACCATTTGGCCGAGGAGGTGAATGACAAACTGCAGGAGGCTGGTATGATCAGTATTGCAGAGCTGTGTAAAAGCTATGACCTCCCAGGAGATTTCTTAACTGAGGAGTTGTCGAAGCGTCTTGGAAAGATTATCCAAGGAGAAATGGACCAGTACAACAGAGGTGTCATATTTACCCCG
GCTTTTGTTGCTCGCCACAAAGCTAGAATACAAGGGCTCTTCAGTGCAGTCACAAGGCCAACACCTGTCAGCAGTATGATTGGAGCATTTGGATTTCAGGAACATCTTCTGTACTCTGTCTTGGAGGAGTTGGTGAATATCGGGCGCCTGAAAGGAAGCGTGGTTGGGGGGCGGCAGGAC
AAGGCTGTGTATATCCCTGATATCTACACCAAAACACAAAACGCCTGGGTGGATTCTTTTCTCCAGCAAAATGGATATTTA---GAGTTTGATGCGTTGGTTAGACTGGGGATCCCCGACCCGTCCAGCTACATAAAGAAGCGCTTCAAGTCTAACAAGCTGCTGTTCCTCAGAGCGGCC
TGTGTGGGCCAAGCTCTGGTCGACCAGGTGGAGGCCTCCGTGGAGGAAGCTGTCAACTCCGCCACTTGGACTGACCTCCAGCCAGTTCTGCCCAGCTGCCTGTCGACTGAGGACATTGGGATACTGATTAACCAAGCTATGAGAAACACTAACATCCAATCGTCTGCCAGAATCTTGGGG
GGCACCGTGGTTGTCAGTGAGAAGTTCATCAGCAACTGCCTCTCTTTATTTGATGAGGCCATGCAGCAGAAAGCTCAGAAGGAAGTTAAGAGCAATCCAGTGTTTTTGATAACTGAAGAGGATCTGAAGCAAGCATCTATCCTGACTGAGAGCACCGCGCCCTCTAAGAAGGAGAAGAGA
GAGGCGGAGCGCAGGAAGAAGGCGGCAGAGGGCAGTGGCAGTGTGAAAGCAGGTGGTGGAGGCAATGCCAGAGAGATCCGGATTCGTAAAACCAAGAAGAAAGGG---AGGAAAGATGAAGACAGTGATGAGGAAACTGGACCTTCTCAACAA---AGGAAGACAAAGACTGAAACCCCC
TTTATGGCCCAGGAGGCGATCGTAGCCGTTTTAGAGGAGCGAGTGAGTGACTGCCCTGAAGAAATCCTGTCTGAGTTGGCAGAGCAGTTAGTCAGGCCTCTGACTAAAGCCTACCAGGAGGTGCTGCGGACAGTGTTCATGTCCTCCACCAGCTCTCCATCAGGGGCCAAC---AAGAAG
AAGAGCATGAAAGATCTGCAGGAAGAGATCACCAACCTGTACAACAACATCCGACTATTTGAAAAAGGCACCAAGTTCTTCTCG---GATGCAGATGATACCCAGGCCCACATCGCTAAGCACATCCTGAAGACCGTGTGCACTGATGTCAGTAACATCCTGGTTAACTTCCTGGCTGCT
GAC---CTGATGATGTCCGTGGAGAATCCCAGCACTATCACCAACGAGGTCAGACTGAAGATTTTAGGCAAACTGTCAGAGGAGACCAAAGGCCCTCTTTTGAAGCTGCACAACTCCCTGAACGGCAAATCCATTGAAGACTTTGTGACTAACTTGGAGACCTGTGCTGAGGTTTGTGGA
TTCATGCTAAAGAAAGGAGACAAGAAAAAAGAGAGACAAGCCCTGTTCCTGCACCGCCAAGCCCTGACTGAGCAGCTGAAGGACACCGAGGATCCCGCTCTGGTCCTCCACCTGACCAGCGTGCTGCTGTTTCAGGCCAGCACGCACTGTATGCTGCACGCCCCGGGCCGCTGTGTGCCT
CAGATCATCAGCACACTCACGGGAAGAATATCTGCGGAGCAGCAGCAGCTGCTGTCTACCTACCAGAGCCTGGTGGTGAAGCAGCTGGTG------AGCCAGAGC---------AAGAAGCAG---------GAA---------GATGACGAGGAG------CAGGAAGAGGAGGCGAGG
AGCGCACGTGCTCAGATCCAGACCCTTACACCGCAGGTGAAGGACCTGGTGCTGTCTCAGAGGAAGACGTCTGTTAATGAGGAC
>ENSTNIP00000008039_TNIG
ATGGCAGCGGATTGGGAAGAAATTCGACGTCTGGCTGCGGATTTTCAGAGAGCTCAATTTGCGGACACGGTGCAACGATTATCTGAGAGGAACTGTATTGAAATAATCTCCAAACTGATTCAAGAAAAGAAGCTGGATGTGGTGCACACGCTAGATGGAAAGGAGTACATCACCCCAGCT
CAAATCAGCAGGGAGATTCGAGATGAGCTGTACGTCCACGGAGGGCGAATCAACATCGTGGAACTTCAGCAAAGTATCAATGTAGACTGGGTCCATGTCGAAAGTAGAGCAAGTGACATTGCTAAATCTGGCAAAGGGGTTCAGCTCATACTGGGACAGCTTATTGATGACACGTACCTG
GACCATTTAGCTGAAGAGGTCAATGATAAACTGCAGGAAGCTGGTCTGATCAGTGTTGCAGAGCTGTGTAAAAACTATGACCTGCCAGGAGACTTTTTATCTGAGGAGTTGTCAAAGCGACTTGGGAAGCTTATCCAAGGTGAAAAGGACCAATACAACCAGGGAGTTATATTTACGCCA
GCTTTTGTTGCTCGCCACAGGGCCAGGATACGTGGGCTGTTCAGCGCCATCACAAGACCAACAGCTGTCAGCAGCATGATCAGCACGTTTGGATTTCAAGAACATCTATTGTATTCTGTTCTGGAGGACTTGGTAGGTGCTGGGCGTCTTAAAGGAAATGTGGTTGGAGGTCGACGGGAC
AAAGCAGTGTACATCCCTGATATTTACTCCAAAACACAGAACACCTGGGTGGATTCTTTCCTCCACCAGAATGGCTATCTA---GACTTTGATGCATTGCTCAGACTGGGCATCCCTGATCCCAGCAGCTATATCAAGAAGCGATTCAAGTCCAAAAAACTGCTGTTTCTGACTGCAGCC
TGCATCAGTCAGGTACTATTAGACCAAGTGGAGGCCTCTGTGGAGGAAACGGTCAACTCTGTCACATGGACAGACATACAGTCAATTCTGCCCAGCTGTCTGTCAGTGGAGGATGTGGGGATGGTGATCAACCAAGCTTTAAGAAACATGAATGTCCATTCATCTGTCAGAGTCATGGGT
GATACATTTGTCGTTAGTGAAAGGTTCATCAGTAACTGCGTGACAATGTTTGATGAAGCCATGCACCTTAAAGCTCAGAAGGAATACAAGAACAATCCAGTGTTTTTGATCACTGAAGAAGATCTTAAGCAGGCATCTATCCTTAACGAGAGCCTCACATCCTTGAAAAAGGATAAGAAG
GAAACTGAACGCAGGAAAAAGGTTACAGAAGGTAGTGGCAGCGCAAAAGCAGGTGGAGGTGGCAATGCCAGAGAGATCCGCATCCGCAAAACCAGGAAGAAGGGG---AGGAGGGATGAAGACAGCGATGAGGAAACTGGAATGTCA---CAAATTCGTGGCAAACAACCAGAAACTGTG
TTTATGAGCCAGGAGGATCTTGCATCTGAGTTGCGGGAGAGAGTGAGTGACTGCCCGGAAGAGATCCTCTGTGAACTATCAGAGCATTTAGTGAGGCCTCTCAACAAAACCTACCATGAGGTTCTTCGGACAGTGTTCATGTCATCCACCGGCTCACTGTCTGGGGCCAAC---AAGAAA
AAGAGCACAAAGGATGTGCAAGAGGAAATCACCAACCTTTACAACAATATCCGTTTATTTGAGAAAGGCACTAAATTATTTTCT---GATGCAGATGAAACTCAAGTCCTACTTTCCAAACACATCTTGAAGACACTGTGCACAGATGTCACTAATATCCTGTTTAATTTCTTGGCTGGT
GAC---TTGATGATGTCTGCGGAAAACCCCAGCACCATCAGCAGTGAGGTTAGGGTTAAGATTCTAAGCAAACTACCTGAGGAGACCAGAGGTCCTTTGTTAAAGCTGCACAGCTGCCTGAATAGCAAAACCACTGAAGACTTCCTGTCAAACATTGAGATGTGCACAGAGGTCTGTGGC
TTCATGCTGAAGAAGGGAGACAAGAAAAAGGAGAGACAGGCACTTTTCCTCCATCGTCAGGCACTCATTGAGCAGCTGCAGAGGTCTGAAGATCCGGCTCTGGTCCTTCACCTGACTAGTGTGCTGTTGTTTCAAGCAACCACTCAATGCATGTTGCACGCTCCCGGACGCTGCGTGCCT
CAGATCATCAGCATTCTCACAGGCCGTATCCCAACAGAACAACAACAGCTGCTGTCAGTTTACCAGAACCTGGTGGTGAAGCAGCTGGTGAGCAAGAGTCAGAGC---------AAGAAACAA---------GAAGAG---GACCAATCAGAAGAG------CAGGATGAAGAAGCTAGG
AGTGTCCGAAATGAGTTGGTGGTCCTCACTCCACAGGTCAAAGACCTAGTTCTTGCTCAC---AAGTCCATCCACACAGACAAC
>anchovy.33247_ANCH
ATGGCAGCCGACTGGGAGGAAATCAGGCGACTAGCTGCAGACTTTCAAAGAGCACAGTTTGCAGACACTGTCCAAAGGTTGTCAGAAAGGAATTGCATAGAAATAGTCACCAAACTGGTGGAAGAAAAGAAACTGGATGTTGTGCACACTCTGGACGGGAAGGAATACATTACACCAAGT
CAAATTACCAGAGAAATCCGAGATGAACTCTACATCCATGGAGGTCGAATCAACATTGTGGACTTACAAAAAATCATCAATGTGGACTTGGTACATGTTGAAAAGAGAGCCAATGAAATCGCAAGGTCTGATAGAAACATTCAACTGGTCCTCGGGCAGCTAATCGACGAGAGTTACCTG
AACCGCATTGCAGAAGAGGTCAATGACAAATTGCAAGAGGCTGGACAAGTCACCATTCCTGAACTCTGCAAAAGCTATGATTTACCAGGGGACTTCCTCACAGACGAGCTGTCTGCACGTATTGGTAAGATCATTGAAGGCCAGATGGACCAATACAATCGGGGCGTCATCTTCACAGAG
GCCTTTGTGATGCGTCACAAAGCACGAATCCGAGGACTCTTCAGTGCAGTCACGCGGCCAACTCCCGTTAATAATCTGATCAGCATTCATGGGTTTCAGGAACATCTTCTGTATTCGGTGCTAGAGGAGCTGATCGACACTGGCCGTCTGAAGGGCTCGGTGGTGGGCGGCCGGCAGGAC
AAGGCCGTCTACATACCCGACATCTACTCCAAGACGCAGAGCAACTGGGTCGACTCTTTCCTCAAGCAGAACGGATACCTT---GAATTTGAAGCCTTGGCGCGACTGGGTATCCCGGATCCTGTCAATTACATTAAGAAGCGGTTTAAGTCCAGCAAGCTGCTCTTCCTGAAGTCCGCC
TGCGTGGGCCAGACTCTAGTGGACCAACTGGAGGCCTCGGTGGAGGAAGCCGTCAACTCTACTACCTGGACTGACCTACAGCCAATGATACCCAGCAGTCTGACGGATGAGGATGTGGGCATGCTAATCGGCCAGGTCATGAGGACCACTAAGGTGCAGTCGTCTGCCAGGGTACTGAGC
GACACCGTGGTGGTTAGCGAGAAGTTCATCAGCAACTGCCAGGCGCTGTTTGACGAGACCATGCAGCAGAAGGCACAGAAGGAAGTCAAAAGCAATCCAGTATTTTTGATCACAGAAGAGGATCTCAAGCAGCCATCTGTGTTGGCTGAAAACACGGGCACCTCCAGAAAGGAGAAGAGG
GATGAGCAGCGCAGGAAGAAAGCCACAGAGGGCAGTGGCAGCGTGAAAGGCGGCGGTGGGGGCAACGCCCGTGAAATCAGGATTCGCAAAACCAAGAAAAAGGGCACGAGGAAAGACGACGACAGCGACGATGAAAGTGGACCCCCTGCACAAAATCCCAATAGACCATCAGAGGTCCCT
TTCTTGTCTGTTGATGAGATTGTTGGGGTGTTGGAGGAGAAGGTGTTGGACTGTTCAGAGGAGATGCTCCTGGATCTTGCGGAACATTTAATGAGGCCTCTGACGAAAGCGTACCAGGAAGTGGTCCGAACAACGTTCATGTCGTCGAGCTCCTCGAGTTCAGGAGGCAGCAGCCGCAAG
CAGAACGTGAAGGAGCTTCAGGAGGAGGTCTCCAACCTCTACACCAGCATCAAGCTCTTCGACAAGGGCACCAAAATCTTCTCC---GAT------GACACTCAGGCAAACATCGCCAAGCACGTGCTGAAAACCGTGTGCTCGGATGTCACCAACATTCTCATCAACTTTGTAGCGACA
GATGGCCTGATCACTTCA---GACAGTTCTGGTGCCATCACTAATGAGGTTCGTTCGAAGATCTTGGCTAAACTGCCCAATGAGACCAAAGCTCCTCTGACAAAGCTGCACAACAGTCTTAATGGAAAGAGCATTGAGGAGTTTGTTGGCAGTTTAGAAGTCGCTGCTGAGGAATGTGGC
TTCATGTTGAAGAAAGCTGACAAGAAGAGAGAAAGGCAGGCCCTCTTCCAGCACAGGCAGGCCCTGCTGGAGCAGCTGAGGCAGACGGAGGACCACGCGCTGGTGCTGCACCTGACCAGCGTGCTGCTCTTCCAGGCCGCCACCCACTGCATGCTACACGCGCCCGGACGCTGCGTGCCC
AACATCATAGGCACGCTGGTGGGCAAGATACCTGAGGAGCAACACAAGCTGCTGTCCCACTACCAGTCGCTGGTGGTGAAACAGCTGGTGGGCCAGGGCCAGGGC---------AAGAGAGCG---------GAGCAG---GACGGAGGGGACGGG------GACACGGAAGACGCCGAG
GCCATTCACAAAGAGCTGCTCACTCTCACGCCGCAAGTCAAAGACCTCGCCCTCGCCCAGAAGAAGAACTCTGTGACTGAGGAG
>ENSTRUP00000004275_TRUB
ATGGCAGCGGGTTGGGAAGAAATTCGGAGGCTCGCTGCTGATTTTCAGAGAGCTCAATTTGCGGACTCGGTGCAAAGGTTGTCTGAAAGAAACTGCATTGAAATAATCTCCAAACTGATTCAAGAAAAGAAGCTGGATGTGGTGCACACACTGGACGGAAAGGAGTATATCACCCCAACC
CAAATCAGCAAGGAGATCCGAGACGAGCTTTACATCCATGGAGGGCGAATCAACATCGTGGACCTTCAGCTGAGTATCAATGTAGACTGGGTCCATGTTGAAAGTAGAGCATGTGATATTGCTAAATCTGACAAGGGGATTCAGCTTGTACTGGGACAGCTTATTGATGACACTTACCTA
GACCGTTTAGCTGATGAGGTTAATGACAAACTGCAGGAGGCTGGTCTGATCAGTGTGGCAGAGCTATGTAAAATCTATGACCTGCCAGGAGACTTTCTATCTGAGGAGTTGTTAAAGCGACTCGGGAAGCTAATCCAAGGAGAAATGGACCCATACAACCGGGGAGTCATATTTACACCA
GTTTTTGTTGCTCGCCACAAGGCCAGAATACGTGGACTGTTTGGCGCCATTACAAGACCGACACCTGTCAGCATCATGATCGGAATGTTTGGATTTCAAGAACATCTTTTCTATTCTGTTCTAGAGGAATTGGTCATTAGCGGACGTCTAAAAGGAAACGTGGTTGGAGGTCGACAGGAC
AAAGCAGTGTACATCCCTGACATTTACACCAAAACACAGAACACCTGGGTGGATTCCTTCCTGCATCAGAATGGATATCTT---GAATTTGATGCACTGCTCAGGCTGGGCATCCCTGACCCCAACAACTACATCAAGAAGCGCTTCAAGTCAAACAAACTGTTATTCTTGAGAGCAGCC
TGCATCAGTCAGATGCTAGTGGACCAAGTAGAGGCATCTGTAGAGGAAGCAGTCAACTCTGCGACATGGACAGATATACAGCCAATTCTGCCCAGTTGCCTGTCAGTGGAGGATGTGGGGATGGTGATCAACCAGGCTATCAGAAATACAAATGTCCATTCATCTGCCAGAGTCCTGGGT
GATACATTTGTTGTTAGTGAAAAGTTCATCAGCAACTGCCTGAAGTTTTTTGACGAAGCCATGCAGCATAAGGCTCAGAAGGATGTCAAAAACAATCCAGTATTTTTGATCAGCGAAGAAGATCTGAAGCATGCATCCATGCTTAACGAGAGTACCGCACCTTCAAAAAAGGAGAAGAAG
GAAGCTGAGCGCAAGACAAAGACCACAGTTGGCAGTGGCAGCACAAAAGCAGGGGGAGGTGGAAATGCAAGAGAGATCCGCATCCGCAAAACCAAGAAGAAAGGG---AGGAGGGATGAGGAGAGTGACGAGGAAACTGGAATGTCAATGCAAGATCGTGGTAAACAACCAGAAGCTGTT
TTTATGAGCCAAGAGGATCTCATATCTGTATTAGGTGAGAGAGTGAGCGACTGCCCTGAAGAGATCCTCTATGAGCTGGCAGAGCATTTAGTGAGGCCTCTCAATAAAACCTACCAGGAGATTCTGCGGGAAGTGTCCATGTCCTCCACCAGCACACCATCAAGGGCCAAC---AAGAAG
AAGAGCACAAAGGATCTGCAGGAGGAGATCACCAACCTTTACAACAACATCCGTTTATTTGACAAAGGCACTAAATTATTCTCTGTTGATGCAGAGGAAATTCAAGTCCTAATTTCAAAACACATCCTGAAGACACTGTGCACAGATGTCACGAACATCCTGTTTAACTTCTTGGCTGGT
GAT---ATGATGATGTCTGTGGAGAACCCAAAAACCATCAGCAGTGAGGTCAGAGTAAAGATCCTGAGCAAACTACCTGAGGATACTAGAGCCCCTTTGATGAAGCTGCATAACTGCCTGAATGGCAGAACAACTGAAGACTTCCTGACCAACATTGAGGCATGTACAGAGGTGTGTGGC
TTCATGCTGAAGAAGGGAGACAAGAAGAAAGAGAGACAGGTGCTGTTCCTTCATCGTCAGGCACTCATGGAGCAACTTAAGGAGTCTGAGGACCCAGCTCTGGTCCTCCACCTGACCAGTGTGCTGCTGTTTCAAGCCAGCACTCAGTGCATGCTCCATGCTCCTGGACGCTGTGTGCCT
CAGATCATCAACATCCTTACAGGCCGTATACCAACAGAGCAGCAGCAGATTCTGTCCACTTACCAGAATCTGGTGGTTAAGCAGCTGGTGAGCCAGAGTATGAAC---------AGGAAACAG---------GAGGAGGCTGACCAATCAGAGGAG------TGGGATGAGGAAGCTAGA
AGTGTCCAACATGAGCTGTTGGTCCTCACTCCACAAGTCAAAGACCTGCCCCTTGCCCAGAAGAAGAACACCACCACAGAGTTT
>ENSDARP00000021768_DRER
ATGGCGGCAGACTGGGAGGAAATCAGGCGTTTAGCCGCGGACTTTCAGAGAGCTCAGTTTGCTGAGACTGTCCAAAGGTTGTCTGAGAGAAACTGCATCGAAATCGTGTCCAAGCTGGTCGGAGATAAGAAGTTAGACGTGGTTCACACTCTGGATGGGAAAGAGTACGTGACTCCAGCC
CAGATCAGCCGGGAAATTCGTGATGAGCTCTATATGCACAGAGGGAGAATAAATGTGGTGGATCTTCAAAAGATCATCAATGTTGATTTGGTCCACGTGGAGGGCAGAGCCAATGAAATCGCCAAGTCAGACAGAGGCACGCAGCTCATACTGGGTCAGCTGATCGACGAAACATACTTG
GATCGTCTTGCTGAGGAGGTGAATGATAAACTGCAGGAAGCTGGACAGGTGAACATCGCAGAGCTCTGCAAAACCTATGATCTACCTGGAGATTTTCTGACTGAGGCGCTGAATGCGAGGCTGGGCAGAATAATCCAGGGGCAGCTAGACCAGTACAACAGAGGCATGATCTTCACGCAG
GCTTTCCTCTCCAGACACAAAGCCTGCATATGCGGTCTGTTCAGCGGCATCACCAGGCCTACGCAGATCAACAACTTGCTAAACCTCTATGGCTTTCAGGAGAATCTGGTGTACTCGATGCTTGAGGAGCTGGTGAACAGCGCTCGTCTGAAGGGCTGCGTGGTTGGAGGCAGGCAGGAT
AAAGCCATCTACATCCCTGACATCTACTCCAAAGCCCAGAGCACTTGGGTTGAGTCGTTTCTCAAGCAAAACGGATATTTA---GAGTTTGAGTCACTGACCCGTCTGGGCATCCCTGATCCCATCAACTACATAAAGAAGCGCTTCAAGTCCAGCAGATTGCTCTTCCTCAAGACCGCA
TGTGTGGGCAGAACCATTGTAGATCAGCTGGAGGCCTCAGTGGAGGAGGCCATCAACTCTGCCACTTGGGTCGACTTGCAGCCGATGCTCCCGAGCATTCTGTCGGAGGAGGATGTGGGAATTCTGCTGAATGAAGTGCTGCGGAGCATGAATGTGCAGTCCAGCGCACGGCTTCTCTCC
---ACGTCTGTCGTCAGCGAAAAGTTCATCGCTGGATGCATCGCTTTATTCGAGGATCTCATGCAGCAGAAAGCCCAGAAGGAGGTGAAGAATAACCCTGTGTTTTTGATAACCGAGGACGACGTCAAGCAATCGTCCGCTTTGTTGGAGACTTCAGCCTCTTCGAAGAAAGACAAAAGA
GATGAA---CGCCGGAAGAAAGCTGCGGAGGGCGGTGGAAGTGTGAAAAGTGGAGGAGGAGGAAACGCCAGAGAGATCCGAATCCGCAAAACAAAGAAGAAGGGC---AGGAAGGAGGAGGACAGCGATGAGGAGACGACGCACAGCTCACAGGGTCGAAATAAGCTGGGAGACGTGCAG
TTCCTCTCAGTGGAGGAGATCGTGGAGGTGCTGGAGGAAAAAGTGAGTGACAGCTCTGAGGAGATGCTGCAGGAGCTGGCAGAACAGCTACAAAGGCCTTTGAGTAAAATGTACCAAGAAGTGGTCACTACAGCCTTCCTGTCGACAAGTTCCAGCGGAGCAGGAGGCAGT---CGCAAG
AAAAACATGAAGGATCTTCAGGAGGAGATCAACAACTTGTACAACAACATCCGCCTCTTTGAGAAAGGAACCAAACTCTTCTCA---GAT------GAAACGCAGGCTACGGTCACCAAGCATGTATTGAAGACGGTGTGCACAGACGTGACCAATGTGCTGCTGAGCTTTGTGGCAGCT
GAG---CATATGACCTCC---GACAGCTCGGCAGCCATGACCAGCGAGATCCGGCTGAAGATCTTGGCCAAGCTGTCAGATGAAGTCAGATCTCCTCTGATGAAGCTGCACAACAGCCTCAATGGAAAGGCCATCGAGGAGTTTCTGTCATGTCTGGAGACGAGTGCCGAGGAGTGTGGG
CTCTTCCTGAAAAAAGGCGACAAGAAGAGAGAAAGGCAGGCTCTCTTCGTGCACCGTCAGGCTCTGTGTGAGCAGTTGAGGGATGCGGAGGATCCTGCACTGGTGCTCCATCTGACCAGCGTCCTGCTCTTCCAGAACGTCACACACTGCATGCTGCACGCTCCGGGGCGCTGTGTGCCG
CACATCATCGGCTTCCTGCAGAGCAAGATTCCCGAGGACCAGCACAAGCTGCTGTCTCAGTACCAGAGTCTGGTGGTCAAGCAGCTGGTGGTGCAGGGTCACGGAGCGGAGAAGAAGACTGTC---------CCGCCG---GAGGGAGCTGACGGTCCTGCAGACTCGGATGACACCGAG
AGCCTTCAGAGAGAGCTGCACAGTCTCAGCAGAGACATTAAAGACACCGTCCTCGCTCAGAGAAAGCCATCAGTCACTGAG---
>ENSGACP00000008345_GACU
ATGGCGGCTGACTGGGAAGAAATCCGAAGACTCGCTGCTGATTTCCAAAGAGCACAGTTTGCGGACACGGTGCAAAGGCTATCGGAGAGGAACTGCATTGAAATCATTGGGAAACTGGTCCAAGACAAGAAGCTGGATGTGGTGCACACGCTTGATGGGAAGGAGTACATCACTCCAGCA
CAGATCACCAGGGAGATCCGGGATGAACTCTACGTGCACGGAGGCCGAATCAACGTCGTGGATCTCCAGCAGATTATCAATGTGGATTGGATCCATGTTGAAAGTAGAGCAGGGGACATTGCCAAATCTGATAAAGGGGTGCATCTTTTACTGGGACAACTTATTGATGACACGTACCTG
AACCGATTGGCTGAGAATGTGAACGACAAGCTGCAAGAAGCCGGTTTGATCAGCATCACTGAACTTTGTAAAAACTACGACCTCCCAGGAGATTTCTTATCTGAGGAGCTGTCAAAGCGCCTCGGGAAGCTCATCCAGGGAGAACTGGACCAGCACAACAAGGGGATCATATTCACTCCA
GCTTTTGTTGCTCGTCACAAAGCCAGAATCCGTGGGCTCTTCAGTGCTATCACTAGGCCAACACCTGTCAGCGGCATGATCGGAACATTTGGATTCCAGGAACATCTCCTGTACTCTGTCCTGGAGGAGCTGGTGAATACAGGACGCCTAAAGGGAAGTGTGGTTGGAGGTCGGCAGGAC
AATGCTGTGTACATCCCCGATATTTACTCCAGGACGCAGAACGCGTGGGTGGACGCTTTCCTGCAGCAGAACGGATATCTA---GAGTTTGACTCATTGGTCCGACTGGGCATCCCGGACCCCACCAGCTACATCAGGAAGCGCTTCAAGTCCAGCAAGCTGCTGTTCCTCAGGGCCGCC
TGTGTGGGTCAGACCCTGGTGGACCAGGTGGAGGCCTCCGTGGAGGAAGCGGTCAACTCCGCCACGTGGACCGACATACAGGCGATTTTGCCCAGCTGCCTGTCCATGGAGGACGTCGGGATGTTGATCAAGCAGGCAATGAGAAACACTAATGTCCTGTCCTCTGCCCAAGTGCTGGGA
GAGACTGTTGTGGTCAGCGAGAAGTTCCTCAGCAACTGCCTCTCTTTGTTCGATGACGCCATGCAGCAGAAAGCTCAGAAGGAGGTGAAGAACAATCCAGTGTTTCTCATAACTGAAGACGATCTAAAGCAAGCATCCATGCTGACTGAGAGCTCAGCAACCTCTAAAAAGGACAAGAGA
GATGCAGAGCGCAAGAAGAAG---------GGCAGCGGCAGTGTAAAATCAGGAGGCGGAGGCAACGCCAGAGAGATCCGGATCCGTAAAACCAAGAAGAAAGGG---AGGAAAGACGAGGACAGCGACGAGGAGAGCGGCCCGTCCCAGCAAAATCGCAGTAAACAGTCCGCCGCCCCC
TTTATGGCCCAGGAGGATATCATAGCAGTTCTAGAGGAGAGAGTGAGCGACTGCCCCGAAGAAATCCTCTCTGAGCTGGCAGAGCATCTAGTAAGGCCTTTAGCTAAAGCGTACCAGGAGGTACTGCGGGCGGTGTTCCTGTCGTCCTCCAGCTCCCCGTCACGGGCCAAC---AAGAAG
CAGAGCATGAAGGATCTGCAAGAGGAGATCACCAATCTATTCAACAACATCAGACTCTTTGAAAAAGGCAACAAGTTATTCTCT---GAT------GAAACCCAGGTCCACATAGCCAAACACATCCTGAAGACCCTGTGCACCGACGTCACCAACATCCTGGTCAACTTCCTGGCCGCC
GAC---CTGATGATGTCCGTGGAGAACCCCGCAACCATCACCAACGAGGTCAGAGTGAAGATTCTGGGAAAGCTGTCGGATGAGACCAAAGGACCGCTCATGAAGCTCCACAACTGCCTTAATGGCAAAACTGTTGAAGACTTCCTGACCAACTTAGAGACCTGCGCAGAGGTGTGTGGC
TTGATGCTGAAGAAGGGAGACAAGAAAAGGGAAAGACAGGCGCTGTTCCTGCACCGCCAGGCTCTCACCGAGCAGCTGAAGGAGGCAGAAGATCCGGCGCTGATCCTCCACCTGACCAGCGTCCTGCTGTTTCAGGCCAGCACCCACTGCATGCTGCACGCCCCCGGGCGCTGCGTGCCT
CAGATCATCGGCACGCTCACCGGGCGAATACCCACGGAGCAGCAGCAGCTGCTGGCCTCCTACCAGAGCCTGGTGGTGAAGCAGCTTGTGAGCCAGAGTCACAGC---------AGCAAGCTGCAGGCGGACGACGAT---GACAAGGTGGAGGAG------CAGGACGAGGAGGTCCGC
GGCGTGCGCATGCAGCTCGCGGCACTCACGCCGCAGCTCAAAGACCTGATGCTGTCCCAGGGGAAGACGGCCGTCACAGAGGAC
>ENSXMAP00000018583_XMAC
------------------------------------------------------------------------------------------------------------------------------------------------------------------------------------
------------------------------------------GGAAGAATCAACATTGTGGATCTGCAGCAGATCATCAACGTGGACTGGGTCCATGTGGAAAACAGAGCCAGCGACATTGCCAAGTCAGACAAAGGGGTCCAGCTAGTCCTGGGACAGCTCATTGATGACGCCTACCTG
AACCATCTGGCTGAGGAGGTGAACGACAAACTGCAGGAGGCCGGTTTGATCAGCATGGCAGAGCTGTGTAAAAGCTACGACCTCCCAGGAGACTTCCTAACTGAGGAAGTGTTGAAACGCCTGGGAAAACTCATCGAGGGAGAAATGGACCAGTACAACAGAGGAGTGATCTTCACCAGA
GCTTTTGTTGCACGTCACAAAGCCCGAATCAGAGGCCTGTTCAGCGGAATCACAAGACCAATACCCGTCAGCAGCATGATTGCAGTGTTTGGATTTCAGGAACACCTCCTGTACACCGTTTTGGAGGAGCTGGTGAACAGTGGACGTCTGAAGGGAAGCGTAGTGGGAGGACGACAGGAC
AAGGCTGTGTACATCCCTGACATCTACGCCAGAACACAGAACGCCTGGGTGGACTCCTTCCTCCAACAGAACGGATACCTAGCAGAGTTCGATGCGTTGCTCCGTCTCGGGATCCCTGACCCGTCCAGCTACATCAAGAAGCGCTTCAGATCCAGCAAGCTGCTATTCCTGCGCGCCACC
TGCGTGGGTCAGGCTCTGGTGGACCAGGTGGAGGCCTCTGTGGAGGAAGCTGTTAACTCTGCCACGTGGACCGACCTCCAGTCGGTCCTGCCCAGCTGTCTTTCCATGGAGGACATGGGGATGCTCATCAACCAGGCCCTGAGGAACTCCAATGTGCAGTCGCAGGCCAGAGTTCTCGGG
GGCACTGTGGTGGTCAGTGAGAAGTTCATCGGCATCTGCCAGGCACTATTTGAAGACGCTATGCAGCAGAAGGCTCAGAAGGAAGTGAAGAACAGCCCAGTGTTCCTGATAACGGAGGAGGACCTGAAGCAGGCGTCCGCTCTGGCCGAGAGCGTTGCTCTGTCCAAGAAGGAGAGAAAG
GATGCCGAGCGCAGGAAGAAGGCTGCAGAGGGTAGCGGCAGCGCCAAGGCTGGTGGGGGGGGCAACGCCAGGGAGATCCGCATCCGCAAGACCAAGAAGAAGGGC---AGGAGGGACGAGGACAGCGATGAGGAGACAGGAGCATCACAGCAGAGTCGCAACAGGCCAGCTGAGGCTCCC
TTCATGGCCCAGGAGGAGATTGCTGCTATTCTGGAAGACAGACTAAACGACTGTCCTGAAGACATCCTGTCTGAGCTGGCCGAGTTGCTGGTCAGGCCTCTAACCAAAGCATACCAGGAAGTCCTGAGGACCGTCTTCATGTCCTCCAACAGCTCGCCTTCAGCGGCCTGC---AAGAAG
AAGAGCATGAAGGATCTGCAGGAGGAGATCAGCAACCTGTACAACAACATACGGATGTTTGAGAGGGGCACCAAACTATTCTCA---------GATGAAACTCAGATCCAGATCACCAAACACATCCTGAAGACCTTGTGCACTCATGTGACCAACATTCTGGTGAACTTCCTGGCTGCT
GAC---CTGATGATGTCAGTCGACAACCCCAGCACCATCACCACCGAGGTCAGAGTGAAGATTCTGGGCAAACTGTCAGAAGAGACCAGAGGTCCTCTCATGAAGCTGCACAACTGCCTCAATGGCAAGACAATGGAAGACTTTCTGAGTAACTTGGAAGCCTCTGCAGAGGTCTGCGGC
TTCATGCTCAAGAAAGGAGACAAGAAGAAGGAAAGACAGGCTCAGTTCCTGCACCGCCAGGCCCTGACGGAGCAACTGAAGGAGGCGGAGGACCCAGCACTTGTGCTGCATCTGACCAGTGTGCTGCTGTTCCAGGCCTCTACCCACTGCATGCTGCATGCGCCGGGCCGCTGCGTCCCA
CAAGTTATCGGCATACTGACGGGCCGCATCCCACCGGAGCAGCAGCAGCTGCTGTCTGCCTACCAGGGTCTGGTGGTGAAGCAGCTGGTGTGTCAGAACCAGAGC---------AGAAAGCAG---------GAGGAG---GAAGATGGTGATGAG------GAGGAGGAGGAAGCCAGG
AAGGTCCGCGCACAGCTGCTTACCCTAACACCCCAGGTGAAGCAGCTGGTGCTATCCCAGAGGAAGACATCTGTCAACGAGGAC
