# Supplementary material for: Global expression pattern of genes containing positively selected sites in European anchovy (Engraulis encrasicolus L.) may shed light on teleost reproduction
Source: PLoS One. 2023 Aug 11;18(8):e0289940. doi: 10.1371/journal.pone.0289940 (PMC10420382; doi:10.1371/journal.pone.0289940)
Supplement: S1 File — (ZIP) [file pone.0289940.s008.zip › alignments/anchovy.33319_ANCH.fas]

>ENSONIP00000008061_ONIL
------------------------------------------------------------------ATGTCTCTTCCAAAGCGGGAGGTGGAGGAGTTGAGGCCATGGGTGGAACGCACTGTGAAGAAGGTGCTGGGTTTCTCGGAGCCCACTGTGGTGACTGCAGCATTGCACTGTGTG
GGAAAGGGACTAGACAAAAGGAAGACCATAGACCAACTGCGTCCTTTTCTCGATGACTCTGCTGGAGGCTTTGTAGAGCGGCTTTTTGAAGCCCTCGAGGAGAGCCGCAGCACACGTGGGAACAAAGGATCTGGAGAAAAAAACCGGAAGAGAGAACTTAAGGATGTGTTTGGTGAAGAG
GCTGACACAGGCGCAGTGCGAGAAACTCCCGAGCCAACAGATGGCACA------------------------ACGGCAAAGAGGAAACGAGTCCCCCGTTTTGAGGAGGTGGAGCAACCTGAGGTGATACCAGGACCTCCATCAGAGAGCCCC------------GGCATGCTCACCAAA
---------------------------ATGCAGATCAAACAGATGATGGAAGCAGCCACAAAACAGATCGAAGAAAGGAAGAAACAACTAAGCTTTACTGCTCCAGCTCCTGCTACA------------ACA------------------------TCGCAGCTGGATGCCCCTCCACTC
TCTCGACTTCTTGGCACTGCTGGTGCT---------GCAGCA------------------------------------GCTGGTGGTGGGTCA---TCCATCGCTCCCTACCAGGCTGCCAGCTTCATGAATGATGCAATTGAGAAGGCCCGTAAAGCCGCTGAGCTACAGGCTCGCATT
CAGTCCCAGTTAGCTATGAAACCTGGCATCCTCGGAGCTTTGGGGAACACT------------------------GGGCCACAAAACTTTGTGGCACTAGCTAATCTACATGCCATGGGGATTGCTCCACCC------AAAGTAGAACCCAAGGAGGTGAACAAACCGACACCTCTTATC
CTGGATGAGAAGGGAAGAACTGTAGATGCCAGTGGCAAAGAGGTTGAACTCACACACCGCATGCCTACGCTCAAAGCTAACATTCGAGCAGTAAAGAGAGAGCAGTTCCGCCAGCAGCTGAAGGAGAAGCCTGGAGATGACTTGGAGTCCACATCCTACTTCGACCAGCGTGTGCCTGTT
CCTCCAGCTCAGCGCGCACGCAGGACTTTCAAATTCCATGACCAGGGACGCTTTGAAAAGATTGCTCAGAGAATTAGAACTAAGGCCCAGTTGGAAAGGTTGCAGAATGAGATTGCCCAGGCAGCAAAGAAGACAGGAATCCAGGCTTCAACCAAGCTAGCACTGATCGCTCCTAAAAAG
GAGATTGGAGAGGGACAGGTTCCCAATATTGAGTGGTGGGACTCTTTCATCCTGCCTTCCAACATAGACATAAATCCAGACACAAAATTTGAAGAGTTAGAGCTGTTTGGTGTGACCAGCCTGGTGGAACATCCTGCCCAAATGAGCCCACCAGTTGACACAGATAAGCCAGTAACTCTA
GGTGTATACTTGACGAAGAAAGAACAAAAGAAACTTAGACGGCAGACACGGAGGGAAGGACAGAAAGAATTGCAAGAGAAGGTTCGTCTAGGACTGATGCCTCCACCAGAGCCCAAAGTGCGGATCTCCAACCTGATGAGAGTCTTGGGGACGGAGGCGGTTCAGGACCCCACAAAAGTA
GAAGCACATGTTAGAGCGCAGATGGCCAAGAGGCAAAAGGCCCACGAGGAGGCCAATGCAGCTCGCAAGCTCACAGCAGAGCAAAGAAAAGAGAAGAAGGTCAAGAAGTTAAAAGAAGACCTCACTAATGGTGTTCACATTGCAGTGTACAGGATTCGAAACCTGCAAAATCCTTCTAAG
AAGTTTAAGGTGGAAGCCAATGCCAACCAGCTATACCTGACAGGCACAGTTGTTCTGCACAAAGATGTCAACATTGTTGTGGTGGAAGGAGGGCCCAAATCGCAGAAAAAGTTCAAGAGGCTGATGATGCACAGAATCAAATGGGAGGAACATAACAGCAAGAGAGAT------------
---------------------GATCCAGAT------GGTGATGATGATACGAAGAGGAACAACAAGTGTTGGTTGATTTGGGAGGGAACAGCTAAAGAGCGTAGCTATGGAGAGATTAAGTTCAAGCAGTGCCCCACAGAGAGCATGGCCAGAGAACACTTCAAGAAGCACGGGACTGAA
CACTACTGGGACCTAGCGCTGAGCCAGAGTGTGTTGGAGACCACAGACGAC
>ENSTNIP00000010882_TNIG
------------------------------------------------------------------ATGTCTCTGAATAAGCGGGAGGTGGAGGAGTTAAAACCATGGGTGGAACGCACTGTGAAGAAGGTGCTGGGATTCTCAGAGCCAACGGTGGTCACGGCAGCTCTACACTGTGTT
GGCAAAGGACTGGACAAACGGAAGACTATAGACCAGTTGCGTCCTTTCCTCGATGACTCTGCTGGAGGGTTTGTAGAGCGTCTTTTTGAAGCTGTGGAGGAAAGCCGCAATTCCCGTGGCAACAAGGATGTA---GAAAGGATCCGTAAGAGGGACCTTAAGGATGCTTTTGGTGAACCA
ACCGAAACTGTAGTTATGAGAGAAGTTCGTGAGCAGACAGATGGGGTA------------------------ACTGCTAAAAAGAAAAGGTTCCCTCATTTCGAGGAGGTAGATGAGCCCGAGGTCATTCCTGGGCCCCCATCTGAGAGCCCC------------GGCATGCTCACCAAA
---------------------------CTTCAGATTAAACAAATGATGGAGGCTGCCACAAAACAGATAGAAGAAAGGAAGAAACAACTGACCTTCACTTCTCCAGTCACTTCTGCATCAGTAATACAACAA------------------------TCACAAACC---------------
------------GGC---------------------GCAGCG------------------------------------GCAGGCGGTGGGTCG---TCCATTGCTCCCTCCAAGGCCGCCAGCTTCATGAACGACGCCATCGAGAAGGCCCGCAAGGCTGCCGAGCTGCAGGCCCGCATA
CAGTCCCAGTTATCCATGAAACCCGGTATCCTGGGAGCTTTGGGGAACACC------------------------GGACCTCACAACCTGGTGGCACTGGCTAATCTACACGCTATGGGAATCGCTCCCCCG------AAAGTGGAAGCCAAAGAGATAACTAAGCCCACACCTCTTATT
CTGGATGACAAGGGGAGAACGGTAGATGCCACTGGCAAGGAAATTGAGCTGACGCATCGCATGCCCACACTGAAAGCCAACATTCGCGCCGTGAAAAGAGAACAGTTCCGTCAGCAGCTGAAGGAGAAACCGGGGGAGGACCTGGAAGCTCTGTCCTACTTCGACAACCGCGTGTCTCTC
ACTCAAGCTCAACGTCCACGAAAGGGCTTCAAATTCCACGAGCAGGGCCGCTTCGAGAAGATCGCCCAGAGGATCAGAACCAAGGCTCAGTTGGAACGGCTACAGAATGAGATTTCCCAGGCGGCAAAGAAGACCGGAATCCACGCATCAACCAAGCTGGCCCTGATCGCTCCCAAGAAG
GAAATCGAGGACGGCGAAATTCCCAACGTGGAGTGGTGGGACTCCTTCATCCTACCATCAAACATTATCCTATCA---GAAACAAACTTTGATCAGGTGGAGTTATTTGGCGTGACCAACCTGGTGGAGCACCCTGCACAAATTAGACCTCCTGTTGACACAAATAAGCAAGTAACGCTG
GGAGTTTACCTGACGAAGAAAGAACAGAAGAAGCTGAGAAGACAAACGCGAAGAGAGGCACAAAAAGAAGTACAGGAGAAGGTCCGCTTGGGGCTAATGCCTCCACCAGAACCTAAAGTTCGTATCTCCAATCTGATGAGAGTACTGGGAACGGAGGCGGTTCAGGACCCCACAAAGGTG
GAGGCTCACGTCCGGGCTCAGATGGCCAAGAGACAGAAGGCTCACGAAGAAGCCAACGCAGCCCGCAAGCTCACAGCGGAGCAACGGAAGGAAAAGAAGGTGAAGAAGTTAAAGGAGGACCTCAGCGACGGGGTTCACATCGCCGTGTATAGGATCCGTAACCTGCAGAATCCCGCTAAG
AAGTTTAAAGTGGAAGCCAATGCCAACCAGCTGTACCTGACAGGCACGGTGGTGTTGCACAAAGATGTCAACCTAGTCGTGGTAGAAGGAGGCCCCAAATCTCAGAAAAAGTTCAAGAGGTTGATGCTGCACCGAATTGAGTGGGTGGAACACAGCAGTAAAAGAGACGGAGATGATGTT
TTTACCTGCTACTCTCAATTAGACCCGGAT------GCTGATGATGACACAAAGAGGAACAACAAATGCTGGTTGGTCTGGGAGGGGACAGCTAAAGAACGTAGTTTTGGGGATATGAAATTCAAACAGTGCCCGACGGAGAGCATGGCCCGAGAACACTTCAAGAAACACGGCACAGAA
CACTACTGGGACCTGGCTCTTAGCCTGAGCGTGCTGGAAACCTCAGAC---
>anchovy.33319_ANCH
ACACCCCCCATGCAGCAGGAACTACATCTGCCCCTGCCCCTGCCCCTGCCCACCCCCCCACAGGGCATGGGCTTGGGC------------------------------------------------------------------------------------------------------
------------------------------------------------------------------------------------------------------------------------------------------------------------------------------------
------------------------------------------------------------------------------------------------------------------------------ATGCCCATGCCCCCCAACCAATCCCCCATGGGGCTGGGCGGCCTGCTGAGTATG
AGCCTCGGCATGGGGGGTCCCCCGCCTATGGGCATGCCCCAGATG---------------------------------------------------------------------CCC------------CAG------------------------CCTCCTATG---------------
------------GGC---------------------ATG------------------------------------------------GGGCAGCAGTCCATCCGGCCCTCGGCCGCCGCCAGCATCATGAATGACGCCATCGAGAAGGCTCGCAAGGCGGCCGAGCTGCAGGCCCGCATC
CAATCGCAGCTCAGCGCCAAGCCGGGCATCCTGGGGGCGCTAGGCAACGCGGCGGGGCCGGGGGGAGGGGCAGGCGGACCGCAGAACTTTGTCGCTCTGGCTAACCTGCATGCTATGGGCATCGCACCACCTAGTGGCAAAGTGGAGGCTCGTGAGGTGAGTAAGCCCACGCCGCTGATT
CTGGACGAGCAGGGACGCACCGTAGACGCCAGCGGCAAAGAGGTGGAGCTCACACACCGCATGCCCACGCTCAAAGCCAACATCCGCGCGGTGAAGCGCGAGCAGTTCCGTCAGCAGCTGAAGGAGCGTCCTGGGGAGGATCTGGAGTCCACCTCCTACTTTGACCAGCGCGTCTCCATC
CAGCCCGCTCAGCGGCCCCGCAAGGGCTTCAAGTTCCACGAGCAGGGCCGCTTCGAGAAGATAGCACAGCGCATACGCACCAAGGCCCAGTTGGAGAAGTTGCAGATGGAGATTGCCCAGGCGGCTAAGAAGACGGGCATCCAGGCCTCCACCAAGCTGGCCCTCATCGCACCCAAGAAG
GAGCTGGGCGAGGGAGAGGTGCCCACCATAGAGTGGTGGGACTCCTATATACTGCCCTCCAATATAGACCTAGGTCCTGATACACCCTTTAAAGACATGGAGCTGCATGGAGTAACAACTCTGGTGGAACACCCAGCACAGATGAGCCCTCCAGTGGATGGCGATGCTCCGGTGACGTTG
GGAGTGTACCTGACCAAGAGGGAGCAGAAGAAGCTGAGGAGACAGACCAGAAGAGAGGGCCAGAAGGAGGTGCAGGAGAAAGTCCGACTGGGACTCATGCCACCCCCTGAACCCAAAGTGCGTATCTCCAATCTAATGAGAGTGCTGGGTACGGAGGCGGTGCAGGATCCCACTAAAGTG
GAGGCTCACGTCAGAGCCCAGATGGCTAAGAGACAGAAGGCTCATGAGGAGGCCAATGCAGCACGCAAGCTGACAGCAGAGCAGCGCAAAGAGAAGAAGGTCAAGAAGCTAAAAGAGGACCTCACACAAGGAGTACACATAGCTGTTTACAGGATCCGTAACCTTAGTAACCCGGCTAAG
AAGTTTAAGGTTGAGGCCAATGCCAACCAGCTGTACCTGACGGGCACGGTGGTACTGCACAAGGATGTCAACATCGTAGTGGTGGAGGGAGGTCCGAAGTCCCAGAAAAAGTTTAAACGGCTGATGCTGCACAGGATCAAGTGGGACGAGGGCAACTCCAAACGGGAC------------
---------------------GCGCCTGACGAGTTGGATGAGGATGGTGTGAGGAAGAAGAACAAGTGCTCTTTGGTGTGGGAGGGAACCGTGAAGGAGCGTAGCTATGGCGACATGAAGTTCAAGCAGTGTCCCACGGAGAACATGGCCCGGGAGCACTTCAAGAAGAACGGAACCGAG
CAGTACTGGGACCTGGCCCTCAGCCAGAGCGTGCTCGAGAGCACCGACGAC
>ENSTRUP00000038145_TRUB
------------------------------------------------------------------ATGTCGCTGAATAAACGGGAGGTGGAGGAGTTAAAACCATGGGTGGAGCGTACTGTAAAGAAGGTGCTGGGATTCTCAGAGCCAACGGTGGTAACAGCAGCTTTGCACTGTGTT
GGCAAGGGCCTGGACAAACGGAAGACTATAGACCAGCTGCGTCCTTTTCTCGATGACTCTGCTGGAGGGTTTGTCGAGCGTCTTTTTGAAGCGGTCGAGGAAAGCCGCAGTTCCCGTAGCAACAAAGATGGAGGAGAAAGGATCCGTAAGAGAGACCTTAAGGATGCTTTTGGTGAAGAA
ACTGAAACTGTTACCATGCGAGAAGCTCGGGGGCCAGGAGATGGAGTC------------------------ACTGCCAAGAAGAAACGGGTCCCTCATTTTGAGGAAGTAGACGAGCCCGAGGTCATACCCGGACCCCCAACAGAGAGCCCC------------GGCATGCTCACCAAA
---------------------------CTGCAGATTAAACAGATGATGGAGGCTGCCACAAAACAGATAGAAGAGAGGAAGAAACAACTGACCTTTTCTTCTTCGGTGACGTCTCCCTCAATAATTGTTAAATGTCAACATTTCCAGGGTGTTTATTCCCAAACC---------------
------------GGT---------------------GGAGCT------------------------------------GCAGGCGGTGCCTCT---TCCATCGCCCCCTCCAAGGCCGCCAGCTTCATGAATGACGCCATCGAGAAGGCCCGCAAGGCTGCGGAGCTGCAGGCCCGCATA
CAGTCCCAGTTATCCATGAAACCCGGCATCCTCGGAGCTTTGGGAAACACT------------------------GGGCCTCACAACCTCGTGGCGCTAGCTAATCTACATGCTATGGGA---TGCCCCCCC------AAAGTCGAAGCCAAAGAGGTGACCAAGCCAACGCCTCTTATT
CTGGATGACAAGGGAAGAACTGTAGATGCCACTGGCAAAGAAATTGAGCTGACACACCGCATGCCCACACTGAAAGCGAACATTCGTGCTGTAAAAAGAGAGCAGTTCCGTCAGCAGCTGAAGGAGAAACCGGGGGAAGACTTGGAATCCACGTCCTACTTCGACAACCGCGTGACTCTC
AATCAAGCCCAACGTCCTCGCAAAGGCTTCAAATTCCACGAGCAGGGGCGCTTTGAGAAGATCGCCCAGAGAATTAGAACCAAGGCTCAGCTCGAGAGGTTACAGAATGAGATTTCCCAGGCAGCCAAGAAGACTGGCATCCACGCGTCGACAAAGCTGGCGCTGATCGCTCCGAAGAAG
GAAATCGAAGATGGTGAAATTCCCAACGTGGAGTGGTGGGACTCCTTCATCCTACCGTCATACATTAACTTAGCA---GAAACAAATTTCGATGAGGTGGAGTTATTTGGTGTGACCAACCTGGTGGAGCACCCTGCACAAATTAGACCTCCTGTTGACACGAATAAACAAGTAACGCTG
GGAGTTTACCTGACGAAGAAGGAACAGAAGAAACTGAGAAGACAAACGCGAAGAGAGGCACAAAAAGAAGTACAGGAGAAAGTCCGTTTGGGGCTGATGCCTCCACCAGAACCTAAAGTGCGTATCTCCAATCTGATGAGAGTGTTGGGGACAGAGGCCGTTCAGGACCCCACCAAGGTG
GAGGCTCACGTCAGAGCGCAGATGGCCAAGAGACAGAAGGCTCACGAGGAAGCCAACGCAGCCCGCAAGCTCACAGCAGAGCAAAGGAAAGAGAAGAAGGTGAAGAAGATAAAGGAGGACCTCTCTGACGGCGTGCACATTGCCGTGTACAGGATTCGCAACCTGCAGAATCCGGCTAAG
AAGTTTAAGGTGGAGGCCAACGCGAACCAGCTGTACCTGTCAGGAACGGTGGTTTTGCATAAAGATGTCAACCTAGTCGTGGTGGAGGGAGGGCCCAAATCTCAGAAAAAGTTCAAGAGGCTGATGCTGCACCGAATCGAATGGGTGGAACACAGCAGTAAAAGAGAC------------
---------------------GATCCAGAT------AATGACGATGACACGAAGAGGAACAACAAATGCTGGTTGGTTTGGGAGGGGACAGCTAAAGAACGTAGTTATGGGGATATGAAATTCAAGCAGTGTCCCACGGAGAGTATGGCCCGAGAACACTTCAAGAAGCACGGCACAGAA
CACTACTGGGACCTGGCTCTCAGCCTGAGCGTACTGGAAACCTCAGATGAC
>ENSDARP00000107223_DRER
------------------------------------------------------------------ATGTCACTGCCTAAACGTGAGGTTGATGAACTGAGGCCATGGGTGGAACGCACAGTAAAGAAGGTCCTTGGCTTCTCTGAACCCACTGTGGTCACAGCAGCATTGCATTGTGTG
GGAAAAGGCTTAGACAAAAGAAAAACCATAGATCAGCTAAGACCATTTCTTGATGATTCGGCAAGCAGTTTCGTTGAGCGTCTGTTTGAAGCTCTCGAGGAAAGCAGAAACTCTCGTGGAAGTAAAGGAAGTGGAGAGAAAAACCGCAAAAGAGAACTAAAAGAAGTGTTTGGAGATGAG
ATGGAA------------------------------------GGGGTGAAGGATGTAGTCAGTGTGGAATCAGCAGTAAAAAAGAAAAGGGTGCCCCGCTTTGAGGAGGTGGAAGAACCAGTTGTTTTACCTGGTCCCCCGACTGAGAGTCCT------------GGCATGCTCACTAAG
---------------------------ATTCAGATAAAGCAAATGATGGAAGCAGCCACACGACAGATTGAGGAGAGAAAGAAACAGCTAAGTTTTGCGGCTCCTACCCCCTCTTCG------------CAG------------------------TCAAGATTA---------------
------------AGT---------------------GCTTCTCAGACAGACTCTAGTACTCCACGATCTATGAACCAAGCAGGGGGTGCAACCCAGTCCATCGCTCCTTCTCAGGCTGCTAATTTCATGAATGATGCTATAGAAAAAGCACGCAAGGCAGCAGAGCTGCAGGCCAAGATC
CAATCTACACTGTCCATGAAACCAGGAATTCTGGCTACTGTGGGAAACCCT------------------------GGACCACATAATATGGTAGCACTGGCCAACCTACACGCCATGGGCATTGCACCACCT------AAAGTCGAACCTCGCGAGATCACAAAGCCAACACCTCTCATT
TTGGATGAGCTCGGACGAACTGTTGATGCCAGTGGGAAAGAAATTGAGCTCACACATCGTATGCCCACTCTCAAAGCAAACATCAGAGCTGTGAAGAGGGAACAGTTTCGACAACAGTTAAAAGAAAAGCCTAGCGATGACCTAGAATCCACATCCTACTTTGACCCACGTGTGGCCCTT
GCCCCTGCACTAAAACCCAAAAAAGGCTTTAGGTTCCATGAACAGGGGCGCTTTGAGAAGATAGCCCAGCGCATACGCACCAAAGCTCAGCTGGAAAAATTACAAATGGAGATTGCTCAGGCTGCCAAAAAGACTGGAATACAGGCCTCCACTAAACTGGCTCTTATTGCCCCAAAGAAG
GAGCTGGGAGAGGGGGAGATTCCTAATATAGAGTGGTGGGACTCCTACATACTGCCCTTCCATATAAACCTATCTGCACATACAAATTTAGATGAGGTGGAAATGCATGGAGTCACCAACCTAGTTGAACATCCAACTCAGATGGCTCCACCAGTGGATACCGACAAGCCAGTTACTCTT
GGTGTGTATTTAACTAAGAAAGAACAGAAGAAGTTGAGGAGACAAACTCGCAGAGAAGGCCAGAAAGAGGTGCAGGAAAAAGTCAGATTAGGCCTTATGCCTCCACCTGAACCCAAAGTGCGGATCTCCAATCTGATGAGGGTTTTGGGCACAGAAGCTGTGCAGGACCCCACTAAAGTG
GAGGCCCATGTTAGAGCACAAATGGCAAAGAGGCAGAAGGCACATGAGGAGGCAAATGCAGCACGCAAACTCACAGCAGAACAAAGGAAAGAGAAGAAGGTGAAAAAACTGAAGGAGGATTTGAGTCATGGAGTTCATATTGCTGTTTACAGAATCCGAAATCTGCATAACCCAGCCAAG
AAGTTTAAAGTGGAGGCCAATGCAAACCAGCTGTACCTCACTGGCACTGTGGTACTGCATAAAGATGTCAACATCGTAGTTGTGGAAGGAGGACCCAAAGCACAGAAGAAGTTTAAGCGATTGATGCTGACTCGGATCAAATGGGATGAGCCAAATTCCAAAAGAGAT------------
---------------------GAGCATCAC------GATGACGATGAATCCAGGAGGAATAATAGATGCTCATTGGTCTGGGAGGGTACATCAAAAGAACGTAACTATGGGGAGGTTAAGTTTAAGCAGTGTCCAACGGAGAACATGGCTCGGGAACATTTTAAGAAGCATGGCACCGAG
CACTACTGGGACTTGGCTCTGAGCCAAAGTGTTCTGGAGACAACTGATGAC
>ENSGACP00000015600_GACU
------------------------------------------------------------------ATGTCTCTTCCTAAGCGGGAGGTGGAGGAGATGAGGCCATGGGTGGAGCGGACTGTGAAGAAGGTCCTGGGTTTCTCAGAGCCCACAGTGGTTACTGCTGCTCTGCACTGTGTT
GGAAAAGGACTGGACAAAAGGAAGACCGCAGACCAGCTTCGTCCCTTCCTCGACGACTCTGCTGGAAGTTTTGTGGAGTGTCTCTTTGAAGCTTTGGAGGAAAGCCGCAGTTCACGTGGCAACAAAGGAGCAGGAGAAAAGCATCGCAAGAGAGACCTCAAGGACGTATTTGGTGATGAG
ACTGAAATTGGTGTAGTGCGAGAAGCTCCAGAGGTCGGAGAAGTAACG------------------------GCACCAAAGAGGAAACGAGTCCCTCGCTTCCAGGAGGTGGAGGAGCCCGAGGCCGTACCTGCACCTCCACCAGAGATTCCT------------GCTATGCTTACCAAA
---------------------------ATGCAGATCAAACAAATGATGGAAGCAGCCACAAAACAGATCGAAGAGAGGAAGAAACAACTGAGCTTTGTTTGCCCTCTTCCAACACCA------------CAG------------------------CCACAGATGGATACTCCTCCAGTT
TCTCGGCTTCTTGGC------------CAATCCGTTGCTGCG------------------------------------GCTGGAGGTGGGTCG---TCTATTCCCCCATCACAGGCTGCCAGCTTCATGAATGATGCTATCGAGAAGGCTCGCAAGGCTGCAGAGCTACAGGCCCGAATC
CAGTCCCAGTTGGCCATGAAACCTGGAATCCTCGGAGCCCTGGGGAACACT------------------------GGGCCCCACAACCTAGTGGCACTAGCAAATCTACACGCTATGGGAATTGCCCCACCG------AAAGTTGAAATCAAGGAGGTGAACAAGCCAACCCCTCTTATT
CTGGATGACTTGGGAAGAACTGTGGATGCTAGTGGCAAAGAGGTTGAACTCACACACCGCATGCCGACACTGAAAGCTAACATTCGAGCGGTAAAGAGGGAGCAGTTCCGTCAGCAGCTGAAGGAGAAGCCCGGGGAGGACTTGGAGTCCACTTCTTACTTTGACCAACGTGTGTCCATC
ACACCGGCACAGCGCCTTCGCAGGGGATTCAAATTCCATGATCAGGGGCGCTTTGAGAAGATTGCTCAGAGAATTAGAACAAAGGCTCAGTTGGAACGGTTACAGAATGAGATTGCCCAGGCAGCAAAGAAGACAGGAATCCAGGCATCCACCAAGCTGGCTCTGATTGCCCCGAGGAAA
GAGATGGGAGACGGCGAGGTGCCCAACATTGAGTGGTGGGACTCCTACATCCTGCCTTACAACATAGACCTATCACCCGACACAACCTTTGAAGAGTTGGAGCTTTTTGGTGTGACCAATCTGGTTGAACATCCCGCCCAAATCAGCCCTCCAGTTGACACAGATAAGCCGGTAACGCTC
GGCGTTTACCTGACAAAGAAAGAACAGAAGAAACTAAGAAGACAGACACGTAGGGAAGGACAAAAAGAAGTTCAAGAGAAGGTTCGTCTGGGACTGATGCCTCCACCAGAACCCAAAGTGCGCATCTCTAACCTGATGAGAGTGCTGGGGACGGAGGCTGTCCAGGACCCTACAAAGGTG
GAGGCCCACGTCAGGGCGCAGATGGCCAAGAGACAGAAGGCTCATGAGGAGGCCAATGCAGCCCGCAAGCTCACATCAGAGCAACGTAAAGAGAAGAAGGTCAAGAGGCTAAAAGAAGACCTCAGTGATGGAGTTCACATTGCAGTGTACAGGATACGTAACTTGCATAATCCCGCTAAG
AAGTTTAAAGTGGAGGCCAATGCCAACCAGCTGTACCTGACAGGCACAGTAGTTCTGCACAGAGACGTCAACCTTGTTGTGGTGGAGGGAGGTCCCAAATCCCAGAAAAAGTTCAAGAAGCTGATGTTGCATAGAATAAAATGGGAGGAACACAACAGTAAAAGAGAT------------
---------------------GATCCAGAC------GCGGACGATGATACAAAAAGGAACAACAAGTGCTGGTTAATTTGGAACGGCACAGCTAAAGAGCGTAACTTTGGGGAGATGAAGTTCAAGCAGTGCCCAACGGAGAACATGGCCAGAGAACACTTCAAGAAACACGGCACAGAA
CACTACTGGGATCTAGCTCTCAGCAAGAGTGTGCTGGACCACCCAGATGAC
>ENSXMAP00000016388_XMAC
------------------------------------------------------------------ATGTCTCTGCCAAAGCGAGAGGTGGAGGAGCTGCGACCCTGGGTGGAGCGCACCGTGAAGAAGGTGCTGGGTTTCTCAGAGCCCACTGTGGTCACCGCAGCTTTACACTGCGTT
GGGAAGGGGCTGGATAAAAAGAAGACCACAGACCAGCTGCGTCCGATCCTCGATGACTCTGCAGGAGGTTTTGTGGAACGTCTGTTTGAAGCTCTCGAGGAAAGCCGCAACAGCCGTGGCGGCAAAGGAGCGAGTGAAAAACACCGCAAGAGAGAACTTAAGGAGGTTTTTGGAGAGGAG
TCAGACACAGGAGCAGTGCAAGTTGCTCCAGATGCAGGAGATGGAACA------------------------ACAGCCAAGAGGAAGCGAGTCCCACGCTTTCAGGAGGTGGAAGAGCCCGAGGTGATTCCAGGACCTCCATCTGAAAGCCCT------------GGTATGCTCACCAAA
---------------------------ATGCAGATCAAGCAGATGATGGAAGCAGCCACTAAGCAGATAGAAGAAAGGAAGAAACAGCTGAGCTTTACTTCGCCTGCAACAGGT---------------------------------------------------GATGGA---------
TCACGGCTTCTTGGT---------------------GCTGCT------------------------------------GCTGGTGGAGCCTCG---TCTATTGCCCCCTCTCAGGCTGCCAGCTTTATGAACGATGCCATAGAGAAAGCCCGCAAAGCAGCTGAGCTTCAGGCCCGGATC
CAGTCCCAGTTGGCTCAGAAGCCTGGTATCCTCAACACTTTTGTGAACACG------------------------GGGCCTCCAAACCTAGTCGCTCTTGCTAATCTGCACGCCATGGGAATTGCACCACCG------AAAGTTGATATTAAAGAAGTGAACAAACCAACGCCTCTGATC
CTGGACGACAAGGGCAGAACTGTTGATGCGACAGGCAAAGAGATTGAACTCACACATCGTATGCCCACACTCAAAGCCAACATACGAGCTGTAAAGAGGGAGCAGTTTCGCCAGCAGCTGAAGGAGAAGCCTGGGGACGACATAGAGTCCACGTCCTACTTTGACCAGCGGGTTCTCATA
ACTCCAGCCCAGCGGACTCGCAGGGGCTTCAAATTCCACGAACCGGGTCGCTTTGAGAAGATTGCTCAGAGAGTTAGAACCAAGGCTCAGCTGGAGAGGCTCCAGAATGAGATTGCCCAGGCTGCAAAGAAAACAGGAATCCAAGCTTCCACCAAATTGGCATTGATTGCTCCGAAAAAA
GAGATTGGAGAAGGAGATGTGCCTAATATTGAGTGGTGGGATTCGTATATATTAAGCACCTACATGCCCATAAATCCGGAATCAAAATTTGAAGAGTTTGACCTTTTTGGTGTGACAAACCTAGTAGAACATCCTGCCCAAATTAGTCCTCCAGTTGACACAGACAAGCCAGTAACTTTA
GGTGTGTATCTAACAAAGAGAGAACAGAAGAAACTGAGAAGACAAACACGGAGGGAAGCACAAAAAGAAGTGCAGGAAAAGGTCCGTCTGGGTCTGATGCCTCCACCAGAACCAAAAGTACGTATCTCCAACCTGATGAGAGTCTTGGGGACGGAGGCTGTTCAGGATCCTACAAAAGTA
GAAGCCCATGTGAGAGCGCAGATGGCCAAGAGACAAAAAGCTCATGAAGAGGCCAATGCAGCTCGCAAGCTGACAGCAGAGCAGAGAAAAGAAAAGAAGGTGAAGAAGTTAAAAGAAGATCTAACTAATGGCGTTCACGCTACAGTATACAGGATTCGTAACTTGCAAAATCCGGCAAAG
AAATTTAAGGTGGAGGCCAATGCAAACCAGCTATACCTGACGGGCACCGTGGTTCTGCACAGAGACGTCAATATAGTTGTGGTGGAGGGAGGCCCTAAAGCCCAGAAAAAGTTTAAGAGGCTGATGATGCACAGAATCAAATGGGAGGAACACAACAGCAAAAGAGAT------------
---------------------GATCCAGAT------GGCGATGACGATACAAGAAGAAACAACAAATGTTGGCTGATTTGGGAGGGAACGGCTAAGGAGCGGAGTTTTGGTGAGATGAAGTTCAAGCAGTGCCCCACTGAGAACATGGCTCGAGAGCACTTCAAGAAACACGGCACAGAA
CACTACTGGGACTTAGCGCTGAGCCAGAGTGTGTTGGAAGGCTCAGACGAT
