# Supplementary material for: Global expression pattern of genes containing positively selected sites in European anchovy (Engraulis encrasicolus L.) may shed light on teleost reproduction
Source: PLoS One. 2023 Aug 11;18(8):e0289940. doi: 10.1371/journal.pone.0289940 (PMC10420382; doi:10.1371/journal.pone.0289940)
Supplement: S1 File — (ZIP) [file pone.0289940.s008.zip › alignments/anchovy.33430_ANCH.fas]

>ENSONIP00000012241_ONIL
ATGTCCTCT---CCAGTTGACGCAGATGAAGATGAGGTGGAAAAAGAAGTCGAGTTTGTATCAGAGGGCCCT---CTCAGACCAGTATTGGAATGTATTGACCTGTTGAGTGACAGTGAGGATGAGGGA---TGTTCATCATTGCCCGTTACACTTGAAGATAAAATCAGCCGTCATAAA
GCACGTGTTACGTCCACCCTGGACAGACTGGCGCACCAAGTGGCTGTACAGAAAAAGGAACGAGCAGATAAATGCAGAGCATTCAAGGAGAAGCAGATCCTACAAAAAGCTCATGGACAACAGGAGCTGGCTGTTAGTGCTGTAAATGGCATTAATCAGGAAGCCAAACGTTGTGTAGAC
ATGTGGTTAAAGATGCCA---------------GGTCTTAAACCTGGAGCGATCAGTGCTGGTTCCGAGGGAAGACAA---AGAGCTTCTTTCCACAGAAGTATCTCA------ACTAGGCATACTTGTCCAGTAATTAACTGTGGTCGAGTTTATGATAATGCTTCCCTCCTTGATGGA
CACTTGAAAAGGTTTGATCACTCCCCATGTGACCCGACTATCAATCTTAAAGGAAGTCCCTCAGAGTTCTTTGCCTGTGTTGCATGTGGAAAGAATTTTCAGGCCAAAGAATCCTGGAGGAACCATGTTAAGTCGAAGGTGTCCTCATCTAATCCTGATGGTCATAGCATCAACCAGATC
TATCAGCGAATTGTGTGTTTTGCATGTCCTGCCTGCTACCACCTCTTCAACCTCAGAGACGAGTGTCTCCAGCACATGTCAGCCGAAAGCCACTTCAAACACTCACTCATCTTAAGAGAA---------AGTCCGCTGCCAGTCCCTGTCCCTCAACATGTCAAGAATCGTCTCATCGCG
TTGTGCAAAGATGTAGCGTTCACTGTCCGCTGCTCTTTGTGTCATAACGTACTGATCTCTCATCAAGCAGCTCAAGCTCACTTTAATGTGTACTGCAGACAGGGCTGTGCTGTGGCCAAAGCTGACAAGACGATAGTGCAGGTCATGAAG---CAGCTGCAAGTGCGAGGACAGTGTTCT
GTCTGCTGTGAAATCTTCCTCAGCCAAGCTGAAGTTGAGAAACACAGGGAGTCGATGCAGCATGAAATTGAACTCAACAATACAATGGCAAAAGCACTTCTTCAGCACTGCAGGTTTAGTGAAATT------------------------------------------------------
------------------------------CAACACTCGAAGAGAGCTAGAGACTCAAAAGACACAGAGGAGACCACTGGCCTTGCAACACCTCTCAAAAGA---AACAAG------AAG---AGCGGTGACCATGACAGATTTCCAGCTAATCGGCAG---TGC---------------
------CTG------GGCACAAGTGTGACTGTCACCAGTAGCGGGAGC---GTAACAGCTTGGTGCTGCGAGTGTGGTCTTCAGTTCTCAGATGAGGCTGGAGCCAGTAAGCACCTTCTGGCTGTGAACCAAATTTTCCATCAGTGTGGCGTGTGTGGCAAACATATGGGGGAGTCTTCC
ATTGCACGTCTGCATATGAGTCGCTTTCACGGGGGCGCTCATCTCTCCAACTTCCTCTTCTACTGCCGCAAGTGCAAAGTGGAAATGCCTCGGTACGAAGACATCCTGTCACACGTGTCCGGAGCTCACAGCGGACACACGTATTTCAGTGAACAAGAAGTGCCTGAGCAGCTTCCCATA
ATCGTTGATGTC------------------------------------AAGCCATCCACTAGC------AGT---------------------------GACATCACATTTCACTCCTTGTCTGTGGCCAAAGTC---CAGCTGAGCACAGAGGTGTCTTCATCAAAAGTAGAGCAGTCT
TGGATGTGCAGGATGTGCGAGGATGTCTTTGACTCGGAGGTTGCCGTCCGCAAACACTGTAGCGATGTTAGTAGTCACAGCTTTCAGAGATTCGTCTGCGGACACTGTCCTCAGAAGTTCTTCAAAGAGTCCACCGTACGGAGACACTGTATGAATGAGCATGATGGG---------GTC
ATAAAAACTTCCTATTTCTGCGGCCTCTGTGACAGCATGGAGTTCGGATCTGAGGAGGAGTTTTTTGAGCACTACAAGAATCTTCACAGTAAGGACTACTACTGCATG------------------------------------------------------------------------
---------------------------------GATGACGTTGAA---------------------------------------------------------------------------GTTGTT------------------------------------CAACCAGATGCCGCCACT
GCCGCTGAGAGTACCAGTCAGTTTACATGCCCGTGCATGGGTTCAGAAAAAAGTAAAGCAGACATGAAAGCCACTTACACACAATGCATGAGGAATCTGGCTGCGGAAGAAAAATGCCAGTACATCTGTGTGCCTTGCGATGTATCTGTTCCATCCTATGCACAGATCAAGACTCATGTC
CACACAAAACACACAGCCTTGAACCTG------------------------GACAGGAGCTTTGACATCAGATGCAAAGACTGCCAAGAGAGTTTTATGGATGTACCGAGTTTCCATAAACACTACCACTCGCAACATTGTACACTGGATCCCTGCATGAGTTCCAGG------------
------------ACCTGCAGGAAAGGCTCGAAAGCA------------------------------------------------------------------------------------------------------------------------------------------------
------------------GAACCCACCACTCCAAGAATACCTAATGCTGTGGAGAATAAACCAGAGAGCAACGAGATTGACGACGAA------------ACGCTGACA------GTTTTCAACACTGATCACACCAATGACAAGAGTGAAGTGCAGGAAGTTGAATCG------------
---------GATGACGAAATGAAACGCGCGCTGTCTTTGAGTGCAGAAGAAGCGCAAGAGTCAGCA------------GAGTTGGAAGAAGCTCTCAAAAGAAGCCTCCTGGAGTTC
>ENSTNIP00000019673_TNIG
ATGTCTTCC------ACTGAAGCAGATGAAGAT---GAGTCGGAGGAAGTGGAGTTTATTTCAGAAGATCCGGTA------CCGGTACTGGAGTGTATTGATTTGGGGAGCGACAGTGAAGACGAGGGGTTCTTATCCTCTTTGACAGGCACCCTAGAAGAGAAGATCACCTGTGACAAA
GCACGGGTTACCTCAACCCTGGAAAGGTTAGCACAACAGGTGGCTCAAGACAAGGAGGAAAGAGCAAATAAATGTAAAGCCTTTAAGGAGAGACAGAATTTACAAAAAGCTCACAGACGGCAGGAGCTGGCTTTTAGTTCAGCAAATGGAACCAACCAGGAAGCAAAGCGCTGTGTGGAC
ATGTGGTTGAAGATGCCA------------------------------GCGTTTGGTGCAGGATCTAGGAAGAGACAGAGAAGCACCTCTTTCCCTGCGAAGGCTGCC------GGCAAACACACTTGTCCTGTTGTCAACTGTGGTCGAGTTTTTGACAATGCATCGCTTCTAGACGGG
CACCTAAAGAGATTTGATCACTCTCCTTGTGACCCCACCATCCATCTTAAGGGATGCCCCTCTGAGTTCTTCGGCTGTGCTGCGTGTGCACAAAATTTCCAGTCTAAAGAGGAATGGCAGAAACATGTTGAGTCAAAGCTGAACCTGTCCACGCCCGACGGTCACAGCAGCGCTCAAACC
TGTCAGCGGATCGTTTGTTTCGCCTGCCCTTCTTGCTACCTGTTGTTTAACCTCCGCGATGAGTGTCTTCAGCACATGGCCGCCAAAAACCACTTTGCTGAGTCGCTGCCCCTAACCGACACCAAAGGGAAGGCTCTGCCGGTTCCTGTCCCACAATATGTGAAGAATCGTCTCATTGCT
TTGTGCAAGGAAATAATCTTCAGTGTGCGGTGCTCTCTGTGTCACCAAGTGCTCACTTCACATCAGACGGCTCAAGCTCATTTCAATGTGCGCTGCAGACATGGCTGTGCAGTAGCCAAGGCTGACAAAACAGTTGTGCAGGTGATGCAG---CGGTTGCAAGTGCGAGGCCAGTGCTCC
CTCTGCTGCAAACTCTTCTTCAGCCGAGCCGAAATCACGAGCCACGAGGAATCCACTCGTCATGGCGTGGAGATCAACACATCCATGCAGAAGGCCGTCCTTCAGCACTGCAGGTTTAGTGAGACG------------------------------------------------------
------------------------------CAGCACACAGGAGGAGAGGGCGTGGCGCAGAAGAGGGGACAGCCCGGCCGCCTGGATTCACCTCCTCAGGGTCGGAAC------------GCCTGGGAGGAATTCTCGGCT---------AAAAGGAAG---AAA---------------
------GCG------GGCCCGAGCGAGAACGACAGCGCCAGCAGCAAGTCCGCGGTGGTCTGGTGCTGCGAATGTGGCCGACACTTCTCCGAAGAAGCCGCCGCCAGGAAGCACCTCTTTGCCGCCAACCAGATTTTCCACCAGTGCGGCGTCTGTGGGAAACATATGGAGGAATCCGCG
ATCACCCGCCTGCACATGAGCCGCTTCCACGGGGGAGCGCATCTCTCCAACTTCCTCTTCTACTGTCGCAAATGCAAGATCGAAATGCCCCGATACGAAGACATCCTGTCCCACGTGTCAGAGGACCACAGGGGCCACACTTATTTCGCCGAACAGGACATGCCCGTGGAGCTGGCTGCC
ATCTTGGACGCT------------------------------------CAGCCGTCCACGAGC------AGC---------------------------GCTTCCACCGGCCACTTCAGCCCC---------------------------------GCCTCCGTAAAACAGGAGCGCTCT
TGGATGTGCAGGATGTGCGAGGACGTCTTTGACTCGGAGAAGGACGTCCTGCAGCACTGCGGCGACGTAAGCAGTCACAGTTTTCAGAGATTCGTGTGCGGGCACTGCCCGCAGAAGTTCTTCAAAGAGTCCACCGTTCGCAGACACTGCGTGAACGAGCACAGCGGG---------CAG
GTCAAGAGCTTCCACTTCTGCGGCCTCTGCGACAGCATGCAGTTCGAATCCGAGGGGGAGTTCTTGGAGCACTACAGGAGTCTTCATAGCAGAGACTACTACTGCATC------------------------------------------------------------------------
---------------------------------GACGACCACGGA---------------------------------------------------------------------------GTGGTC------------------------------------CAG---------------
---------GGCGCCGGTCGGCCGACGTGTCCCTGCATGGGTTCAGAGAAGAGCAAGGAGGAACTGAAGTCCACATACACTCGCTGTATGAAGGACCTGGCTGCTGAAGGCCGGTGTCGGTACTCGTGCGCTCCCTGTGGTGTGCTCGCGTCGTCCTATGCGCAGATCAAAACTCACGTC
CACACCAAACACCCAGCGCTGAACCTG------------------------GAGAAAACCTTCGACGTGGCCTGCACGGCGTGCCGGGAGCGCTTTAGAGATGTGCCCAGTTTCCATGAACATTTCCACGCTCAGCACTGCACGCTG---------------------------------
------------------------------------------------------------------------------------------------------------------------------------------------------------------------------------
------------------------------------------------------------------------------------------------------------------------------------------------------------------------------------
---------------------------------------------------------------------------------------------------------------------
>anchovy.33430_ANCH
ATGTCTTCGGATGCGGTCGATGTGGATGATGTG---GAGGATGATGATGTGGAGTTCGTATCCGAAGGTCCT---CTCAGGCCCGTGCTGGAGTTCATTGACCTCTCCAGTGATGATGACAAAGAGTCT---TCAGAAATCGCACGCGCCGATGCCGAGGATGAGGTTGACCAGCACAAA
GCCCAGGTCACCTCGACGTTGGACAGACTTGCACGGAAAGTGGCTGCTGAAAAACAAGAGAGAGCTGACAAGTGCAAGGCCTTCAAGAGGAAGGTGATTTCACAACAGGCTCATGGCAGACAAGAGCTGGCATTCAGTGACGGCAATGGAGAGGGCCATGACGCCAAGCGCTGCGTTGAC
ATGTGGCTAAAGATGCCG---------------GGGATGAAGCCGGGCGTCATCAACAATGGAGGAGGGTGGAGGAGACGGTCGGCAGCC---TCGGCTGCCATGTTCAAGGCCAGCCCTCAGACATGCCCCGTCATCAACTGCGGACGCGTCTACGAGAACAAGGCACTCCTGGAGGGA
CACCTCATCAGGTTTGACCACTCTCCCTGTGACCCCAGCATCCTCTTGAAGGGGAACCCTTCTGTTCAATTTGCATGTGTTGCCTGTGGCTCCTACTTTGACACCAAAGACTCCTGGAGGACGCATCAACAGGCCAAGATATCCTCATCCAACCCTGGGAACCATAGGAGCTCCCAGACG
TGTCAGCAGATGGTAGCCTTTGCATGTCCATCCTGTTGCCTCCTCTTCAACATCAAGGAAGAGTGCCATCAGCATATGACGGAGAAAGACCACTTCACAGAGTGCATTAGAGGCTTTGCTTCCAAAGATGTGGCCACGCCTGTACCTGTCCCCCGCTACGCCAAGAACCGCCTCATCGCG
CTCTGCAAGGACGTGACCTCCAGCGTGCGATGCTCGGGGTGCAAAAAACGCCTGGCGTCACACATGGAGGCACGGGCACATTTCAATGTGCACTGCCGGAACGCCACAGCCATGGCGGTAGCGGAGCAGACGGTCGCCGAGGTGATGCGGCAGCGCATGGGCGTCCTGGGCCGCTGCACG
GCCTGCCCCAAGCTCTTCCACAAGCCCTTCCAGATGGACGAGCACAAGCAGCAGACGGCGCATCACGTGGAGCTGACGGGCTGCATGGAGAAAGCCCTGCTGCACTACAGCGATGTGCAGGAGACCCTGCAGCTGGCCGGCAGGGCTCCAGGCGCCCCGGCAGCGGGATCGTCCACCCCA
GGCGCAGGGCCGTCCAAGCGGGCCAGGGGGCAA---------------------ACGGAGTCCCCTCAGGGGAGCAGC------------------------------------------------CAGGACACCCCTGCC---------AAGCGGAAGAAGCGAGCAGCCTCGGCTGAC
GGAGGCTTGCCTGGGTCAGGTGGTGGTGTTGAGCTGACC---------------ACGGTGTGGAGTTGCGAGTGTGGCCAGCGCTTCCCCGAGGAGGCGCTGGCCACCGCGCACCTGCTGGCGGTCAACCAGGTGTTCCACAAGTGCGCCGTCTGCGGCAAGCTGATGGGCGAGGCGTCC
ATCACCCGGCTGCACATGAGCCGCTTCCACGGCGGCGCGCACCTCTCCAACTTCCTGCTGCACTGCCGGCCGTGCCGCCTGGACCTGCCGCGCATGCAGGACATCATGGCGCACGTGGCCGCCGAGCACCAGGGACACACCTTCTACCTGGAGAAACAGGAAGAGGCCATAGCGGCGGCA
GGGGTAGGGGCGGGCGGTAAAGCCCAGATACACCCTCTCCTGGATGAAGCCGCCTCCACCAGC------TCTGGGGGTGGGGGTGGTGCAGGGGCGGCGGCGGCGGCGTCGGCGGCGTCTGCC---------------------------------TCTCCACTGCCCGACCAGCAGACG
TGGCTGTGCCGCATGTGTGAGGAGCTGTTCGAGACGGAGGCGGCGGTACAGGCCCACTGCGGTGACATGGCGGCCCACAGCTTCCAGCGGCTGGCGTGCGCCCTCTGCCCCCAGAAGTTCTTCAAGGAAGCCACGTTGCGGAGGCACGTCTTCACGGAGCACCAGAGCCTGGAGCCGGCA
GCCGCCACGCGTTACTTCTGCGGCCTGTGTGACAGCATGCTGTTCGACACAGAGGACGAGTTCCAGCAGCACTACAGCAGCATACACGCCAAGGATTACTACTGTCTGGAACCCGCACCGCAGCCCAGCACATCCACAGCCACATCCACATCTACAGGCACCACAGCCGCATCTCCAGCC
ACAGCCAGGACGACAGCAAAGCGGCATACAGAGCCTCATCCGGAGCATCAGAAGCGGCAGCGTCAGCAGCTGCAGCAGCAGCAGAGGACCCCAGCAGCAGCAACAGTAGCAGCAGCAGCCGTGGTGGTGGAGGATGACGACGACGCAGACCCGGACTCCACAACC---------------
---------AGCGACCCGGACGGCCTGTGTGGCTGCATGGCCGTGGAGCTGCCCAAGGAGCGGGCAAAGGCCGTCTACACGCGCTGCATGAAGCAGCTAGCTAGCGAGCTCAAGTGCTTCTACTCCTGCGGGTTCTGCGTCCAGCAGGCCCCGTCTTACGCACAGATCAAGACGCACGTG
CACACCAAGCACAGCACCGCGGTGGCCAAGCACGCCGCCAACGCCACCCCCAACAAAGGCTTCTCGGTGGTCTGCGGGACGTGCTCGGAGAAACACGATGACGTGCCAGCCTTCCACAGCCACTATCATGCACAGCACTGCCTCCTGGAGCCGTGTGCCAGCGCGCGC------------
------------AGCCAGATCCCAGATGAGGAGGTA------------------------------------------------------------------------------------------------------------------------------------------------
---GTGGAGACAGTGGAGGCCTCAACTAGTGCCAAGATACTGCACGCTCAGGAGATACTGCCGGAGAAGAATGCAGAAGAATTTCAAGACGTGAAACGGGCCATGTCA------ATTGTCTCTCCTTTGAAAGAAGACAAGAAATCTGACGAC---------GAGTCT------------
---------GATGAGGAGCTGAAGCGTGCTCTGGCCCTGAGTGAAGAAGAAGCAAAGAAGCCTACCCCCTTTGATAATGAATTGGAAGAAGCTCTAAGAAGAAGTTTGGAAGAGTTC
>ENSTRUP00000040016_TRUB
CAAATGTCT------ACTGAAGCAGACGACGAC---GAGATGGAAGAAGTGGAGTTTATATCAGAGGCTCCC---------CCAGAGCTGGAATGTATTGATTTAGGGAGCGACAGTGAAGACGAGGGGTTCTCGTCCTCTTTGACAGGCACTCTGGATGATAAAATCACCTGTCACAAA
GCACGGGTCACCTCAACGCTGGAGAGGTTAGCACAACAGGTGGCTCAAGATAAAGAGGAAAGAGCAAAGAAGTGTAAAGCCTTCAAGGAGAAACAGAACCGGCAAAAGGCTCATGGACAGCAGGAGCTGGCTTTTAGTTCAGCAGATGGAATCAATCAGGAAGCAAAGCGCTGCGTTGAC
ATGTGGTTAAAGATGCCAGTCTGCTTTTGTGCA---------------GCGTTTGGTGCAGGTTCCAGAAAAAGACAGCAAACCGCATCTTTTCCTGTGAGCACAGCC------AGCAAACACACGTGTCCGGTTGTCAACTGTGGCCGAGTGTTTGACAATACACCACTTCTAGAGGGG
CACCTGAAAAGGTTCGATCACTCTCCTTGTGACCCAACCATCAATCTTAAAGGATGTCCCTCTGAGCTCTTTGCCTGTGCTGCATGTGCACAGCATTTCCAGTCCAAAGAAGAATGGCGGAAGCACCTTGAGTCAAAGGTGAACCTGCTCACGCCCGATGGTCACAGCAGCCCTCAAACC
TACCAGCGCATTGTTTGTTTTGCCTGCCCTGCTTGCTTCCTCTTCTTTAATCTCCGGGATGAATGTCTTCAGCACATGGCCGCCAAAAACCACTTCTCCGAGTCGCTTCCCCTAACTGAAACCAAGATAAGGGCTCTGCCTGTTCCCGTCCCACAATATGTGAAGAATCGTCTCATCACT
TTGTGCAAGGAAATAATGTTCAGTGTGCGATGCTCTCTGTGTCACAAAGTGCTCACGTCGCATCAGACGGCTCAAGCTCATTTCAACGTGCACTGCAGACACGGCTGCGCTGTGGCCAAGGCTGATAAAACCGTGGCACAGGTGATGCAG---CGGCTGCAGGTGCGAGGCCAGTGCTCG
CTCTGCCGTCAACTCTTCTTCAGCCAAGCCGAAATCGCCAGCCACAAGGAATCGACTCATCACGGCGTGGAGATCAACCGAACGATGCAGAGGGCCGTCCTTCAGCACTGCAGGTTTAGTGGGACG------------------------------------------------------
------------------------------CAGCACACGGGCAGCGAGAGAGCGGCGCCAAAGGGAGGACGGCCCAGCTGCCTGAAAACTCCTCATCAGAAGATGAACAAG------GAAGGTTTCGAGGAATACTCGACT---------AGGAGAAAG---CGA---------------
------CCG------GCCCCAGGCGAGAGCGACGGCGCCAGCAGCAGCTCGACGGTGGGCTGGCGCTGTGAATGCGGCCTGCAATACTCAGAGGAGGCCGCAGCCAAGAAGCACCTGTTGGCCGCGAACCAGATCTTCCATCAGTGCGGCGTCTGTGGGAAACATATGGAGGAGTCGGCC
ATCACGCGGCTGCACATGAGCCGCTTCCACGGCGGGGCGCACTTGTCCAACTTCCTCTTCTACTGCCGCAAATGCAAGATCGAAATGCCCCGATATGAAGACATCCTGTCTCACGTGTCGGACGATCACGGAGGGCACACCTATATCACCGAGCAAGAGATGCCCGAGGAGCTCGCCGCC
GCCTGTGACGCT------------------------------------CAGCCATCCACGAGTCACGCCTCA---------------------------GCCCCCGCCAGCCGCTTCAGCTCC---------------------------------TCCTCCGTAAAACTGGAGCTGTCT
TGGATGTGCAGGATGTGCGAGGACGTCTTTGACTCGGAGAAGGAGGTTCTGGAACACTGCAGCGACGTAACTAGCCACAGTTTCCAGAGATTCATGTGTGGACACTGTCCTCAGAAGTTCTTTAAAGAGTCGACCGTGCGCCGGCACTGCGTGAACGAGCACGGCGGG---------CAG
ATCAAGAGCTTCCACTTCTGTGGCCTCTGTGACAGCATGCAGCTTGAATCCGAGGGGGAGTTCTTGGAGCACTACAAGAGGCTCCACAGCAAAGACTTCTACTGCATA------------------------------------------------------------------------
---------------------------------AATAATGATGGA---------------------------------------------------------------------------GTCATT------------------------------------CAG---------------
---------AGCACCGTTCAGCCCACATGCCCCTGCATGGGTTCAGAGAAGAACAAGGGGGAATTAAAAGCCGTATACACTCAGTGTATGAGGGACCTGGCTACTGAAGGCAAGTGTCAGTACGCGTGCGCTCCCTGCGGCGTGTCTGTGTCGTCCTACGCTCAGATCAAGACCCACGTC
CACACAAAACACCCAGCGTTGAACCTG------------------------GAGAAAACCTTCGAGGTCGCGTGCAGCGTTTGCCAGGAGAGCTTCAAAGACGTGCCGAGTTTCCATAAACATCATCACTCTCGGCACTGCGCCCTGGAA------------------------------
------------------------------------------------------------------------------------------------------------------------------------------------------------------------------------
------------------------------------------------------------------------------------------------------------------------------------------------------------------------------------
---------------------------------------------------------------------------------------------------------------------
>ENSDARP00000120051_DRER
ATGTTTGAGGATCCG------------------------GAAGATGATGTGCAGTTCGTGTCTGAGGCTCCT---CTCAGACCAGTGCTGGAATGCATTGACCTGCTGAGTGACGGAGATGATGAAGAC---GATTTACCTGCTGCAAACACGATCGAGCAGCAGGTGGACCGCCAGAGA
GCTCATGCCGTCTCCACACTGGACAGACTGGCTCAGCAGGTCGCGGTGGAGAAACAGGAGAGGGCCGAAAAGAGGAAAGCCTTCAAGGAGAAGATGATTTCGCTGCAGGCACAAGGACGCCGCGAGCTGTCGGTCAGCCATGATAATAGTGCAAGCGGCGATGCCAAACGATGTGTGGAT
ATTTGGCTAAAAATGCCA---------------GGACTGCAGCCGGGCTCCATTTATTCAGGCTCTCTGTGGAAGCGCAGATCGGCTCCT---CCTGCGGTGAGATTT------TCTCCTCAGAGCTGTCCGGTCATCAACTGCGGACGAGTCTACGACAATATTCCTCTGCTTCAGGGA
CATCTCAAAAGGTTTGATCATTCACCCTGTGACCCCACCATCACCCTGAAAGGCACCGCACCATCCATCTATGCCTGTTTGGCCTGTGGAGAACACTTCTGCTCCCAGGAGACATGGAAACAACACATGCAGTCCAAGCTGTCATCGGAT---------GGTCACCGTCGCTCTCAGATG
TATCAGATGATCGTGGGCTTCGCCTGTCCCTCCTGCTACTTCCTCTTCAACAGCAAAGACGAGTGCTGTAAACACATGAACGCAAGAAAACACAACCGTCAAGTCATTTCTCTTACCGAAGAGAAAGCATCAGCAGTGCCTGTTCCTGTGCCGCGCTTCGCTAAACAGCGTCTAATCGCT
CTCTGTAAAGACATCGGCTTCAGCGTGCGATGCACAGTCTGCTCTCAGCGGCTCAACTCGCACATGGAGGCCACCGCACACTTCAACGTGCACTGCAGAGACGGCTGCGCTATCGCTACCGCAGATCAAACCGTTGCAGACATGATGAAA---AAGATGGCGGTCGTCGGTCACTGCATT
TCCTGTCCTGAAGTGTTTCTGAGTTTGGATCAAATGCAGGAGCACAAAGAGCGAATGAAACACGACGTGGAGAACATCACACTCCTAGAGCGCGCACTTTTGCACTACAGCAACCACTGCGAAACC------------------------------------------------------
------------------------------AGA---------------------ACCAATCAGAAGAGAGCGTCAAAC------------------------------------------------GAAGACCATTCAGCC---------AAACGAAAG---AGAGCTGAAGACTCGGAT
TCGCAAGTC------AAACGAGAAAGAAAGCATTCGAAT---------------GTGGCTTGGTTTTGCGAGTGCGGCCTTCGCTTCGTTGAAGAAAACCACGCAAAGAGACACCAGCAAGCCGCCAATCAGATCTTTCACAAATGTGCAGTGTGCGGGAAACTAACCGGCGAATCCTCC
ATCGCGCGCTTGCATATGAGTCGTTTCCATGGTGGCGCGCATCTATCCAACTTCCTGTTTTACTGTAGGAAGTGCAAAGTGGAAATGCCCAGGATGGAGGATATAATGGCGCACGTTAGCGCTAGCCATCAAGGACACAACTACTATGAAGAACGAGAAGATAGCGGCAGCGTAATTGAT
CAAATATCGGCA------------------------------------AAACCATCAACCAGC------AAA---------------------------GAATGTGAACCAATCAGAAGCGTC---------------------------------TCCCCA---AAAAAGACAGAGTCG
TGGCTTTGTCGAATGTGCGAGGATTTGTTTGATTCGGAGAAGTTGGTACGAAAGCATTGCGGAGATTTGAGCAGCCATAGTTTCCAGAGGTTTGCATGCGGTCACTGTCCGCAGAAGTTCTTCAAGGACTCGACTCTACGACGACATTGCGCTAACGAGCATAACGGT---------GAT
GTAGCGTTGCGCTACTTTTGTGGGCTTTGCGATAGCATGCTGTTCGATACCGAAAACGAGTTCCAGGTGCACTACGACAATCTGCACAGCCAAGATTACTACCGTTTGGAA------------------------------ACATCGACAAAT---------------------------
------------------------CATTCGCAAAATGCACCGGAA---------------------------------------------------------------------------GTCATTGTTAATAAT---------------------AGTAACACG---------------
---------AGCGATTCCCAA---ACATGTCTTTGCATGGGATCAAAGAAATCCAGAGAGGAACGGAAGCCTGTTTATACAAACTGCATGAAGCAGTTGGCTGCTGAAAACAAATGCAGATACCGATGTCGCAATTGCGCTAAAAGCGCTCAGAGCTACGCTGAGATGAAGACGCACATC
---------------------TTGTTGAAACACAAAGGAAATGGG---------AAGAGTTTTGATGTCGTGTGCATGATCTGCTCTCAGAGTCACAAAGATGTTCCCAGTTTTCATGCACACCATCATATACATCACTGCCAGGCAGAACCGTGCACTTATTCCCGACCCGATGCAGAG
GAGAAACGAGCCTCCGGTGTGAACGATGCAGAGGAGAAACGAGCCTCCGGTGTGATCAACGCAGAGGAGAAACGAGCCTCCGGTGTGATCAACGCAGAGGAGAAACGAGTTTCCAGTGTGATGAACGCAGAGGAGAAACGAGCCTCCAGTGTGATGAACGCAGAGGAGAAACGAGCCTCT
AGTGTGATGAACGCAGAGGAGAAACGAGCCTCTAGTGTGATCAACGCAGAGGAGATCTTCCCTCAGAGTAACGTTGAAGAGGCTGAAGATGTAAATAATGCCATTGCCTCAGGTGTTCTCGATGTTAAAAAAGAGACCACCGTTTCACAAGAC---------GATGGTGAAGGAGATGAC
GCTAAATTTGACGAGGACATGAAGCAGGCTGTGGCCTTGAGTCTGAAGGAGGCCAGGAAAACTGCAGATCTGAGAACGGAATTGGAAGAAGCCCTGAGAAGAAGCTTGGAGGAATTC
>ENSGACP00000008185_GACU
------------------------------------------------------------------------------------------------------------------------------------------------------------------------------------
------------------------------------------------------------------------------------------------------------------------------------------------------------------------------------
------------------------------------------------------------------------------------------------------------------------------TGTCCAGTGATCAACTGTGGTCGAGTTTATGACAATGCGTCCCTCCTTGAAGGC
CACCTTAAAAGGTTCGATCACTCACCCTGTGACCCAACCATCAATGTGAGAGGATGCCCATCGAACCTCTTTGCCTGCGTTTCCTGCGGTCAACAGTTTCAGACTGAAGAAGCATGGAGGAAACATCTTGAG------GTGTCCTCACTGGTCACCGATGGTCACAGCATCGAACAGACT
CCCCAGTGGATTGTGTGTTTTGCCTGTCCTGACTGCTACTTGCTCTTCAACCTCCGAGACGAGTGTCTTCAGCACATGTCGGCCAAAAAACACTTCACGGAGTCCTTCCCCATGAATGACACCAGAGGAGGAGCAATGCCAGTTCCGGTTTCACAATATGTGAAGAATCGCCTCATAGCT
CTGTGCAAAGATGTAACATTCAATGTCCGATGCTCCTTATGTCACAAAGTACTGACATCACATCAGGCCGCTCAAGCTCACTTCAATGTGCACTGCAGACAGGGCTGCGCGGTGGCCACGTCCAATAAAACGGTAGCGCAGGTGGTGAAA---CAACTGCAAGTTCGAGGGCAGTGCTCC
CTCTGCTGCAAAATCTTCCACAGCCCCGCTGAAATCGAGAGGCACAGAGAATCGACCCAGCATGTGGTGGAGGTCAACCAAACGATGGCAAAAGCCCTCCTTCAGCACTGCAGGTTCAGTGAAAAG------------------------------------------------------
------------------------------CACCACGGCCACGCGGAGAGG------------AAAAGGCTGTCCGGTAGCCCTGAAAGACCTTTTCAAAAGAGAAATAAGGGCCGCGAG---TGTGGAGAATCTTCCGGG---------AAGCGGAGG---CGA---------------
------CTG---------CGCGGA------------------AACTCG---GTGGCCGTGTGGTTCTGCGAGTGTGGTCTGCAGTTCTCAGAGGAGGCCACAGCCACCAATCATCTCTTGGCTGTAAACCAAATTTTCCACCAGTGCGCCGTGTGCGGCAAACAGATGGGAGAGCCCTCG
ATCACCCGCCTGCACATGAGCCGCTTCCACGGCGGAGCTCACCTCTCCAACTTCCTCTTCTACTGCCGCAAGTGCAAAGTGGAGATGCCTCGGTACGAAGACATCCTGGCGCACGTGGCGGAAGCCCACAGCGGACACACCTTCCTCACCGACTGCGAGGTGCCCGAGGAGCTCGCC---
------GACAGC------------------------------------AAGCCGTCCACCAGC---------------------------------------------------------------------------------------------------------------------
------------------------------------------------------------------------------------------------------------------------------------------------------------------------------------
------------------------------------------------------------------------------------------------------------------------------------------------------------------------------------
------------------------------------------------------------------------------------------------------------------------------------------------------------------------------------
------------------------------------------------------------------------------------------------------------------------------------------------------------------------------------
------------------------------------------------------------------------------------------------------------------------------------------------------------------------------------
------------------------------------------------------------------------------------------------------------------------------------------------------------------------------------
------------------------------------------------------------------------------------------------------------------------------------------------------------------------------------
---------------------------------------------------------------------------------------------------------------------
>ENSXMAP00000009397_XMAC
ATGTCTTCA---ACAACCCCATTAGACGATGACAACGAGCTGGAAGAAGTGGAGTTTGTATCGGAGGGCCCT---TTTAGACCAGTACTGGAATGCATTGACCTGCTGAGTGACAGTGAGGATGAAGGG---TGCTCGTCACTGGCTGGCATGCTTGAAGACAAAATCAACAGACACAAA
GCTCATGTAACGTCTACTCTTGACAGACTGGCACATAAGGTGGCCCAGGAGAAAAAAGAGAGAGCGGATAAATGTAAAGCATTTAAGGAAAAACAAATCTTACAAAAAGCTCATGGGCAGCAAGAGTTGGCTGGTTCTTCAGCAAATGGTGTAAGCATGGAAGCAAAGCGCTGTGTGGAC
ATGTGGTTAAAGATGCCA---------------GGCCCCAAGCCTGGAGTGATCAGTGCCGGTTCAGGAAGCAGACGCACTCATGCCGCTTTCCCTAGAAGCAGTTCA------ACTGGTCACACTTGCCCAGTAATTGACTGCGGTCGTGTTTACGAGAACATTTCCCTCCTTGATGGC
CACTTGAAGCGGTTTGATCACTCTCCATGTGACCCAACAATTCATCTCAGAGGAAGTCCATCCGAGTTCTTCGCCTGCGTTGCCTGCTGTTTGTGCTTTCAGACCGAGGAAGAATGGAAGAAACACGCTGAATCCAAGATTTCCTCGTCTAGCACTGACAGTCACAACTTGGATCAAACT
TATCAGCGGATCGTTTGCTTTGCCTGTCCCGCTTGCTTCCTCCTCTTTAACTTACGAGACGAGTGTCTTCAGCACATGTCAGACAAAAACCACTTCACTGAGTCTCTCGTTATGACTGAAAGAAAAGGAACAGCGCAGCCAGTTCCGGTTCCACATCATGTGAAGGATCGTCTCATTGCT
TTGTGTAAGGATGTAGCATTCAAGGTCCGCTGCTCCTTATGTCACCAAGTTCTGATTTCCCATCAGACAGCTCAAGCTCACTTCAATGTGCACTGCAGGCAAGGCTGCGCTGTGGCTAAGTCTGACAAAACCATAGTGGACATTATGAAA---CGGCTCCAAGTCCGAGGCCAGTGCATT
CCCTGCTCTAAAATCTTTCTCAACCAGGCTGAAATCGAAAGACATAAAGAGTCGAAGCTACACGAAGTTGAGGTCAATCAAACAATGGCGAAAGCACTCCTTCAGTACAGTCGCTTTGTTGAAATG------------------------------------------------------
------------------------------CAACAAAGTCAAAGAAAAGCAGAGAACCATCAGAAAAGAATATCATCTGGCCTTGAGGTTGAATTTCAAAAAATAAACAAG------GAA---TGGAGTGACCGCCATGGATTTCCAGCCAAACGACAA---AGA---------------
------CTG------AGCCGAGGCTTGAACGACAGCAGCAGCAGGACCTTGGTGGCGGCTTGGTTTTGTGAATGCGGCCTGCAGTTTTCTGAGAAGGGCAATGCTAGTAAGCATCTCCTGGCTGCAAACCAGATTTTCCACCAGTGTGGCGTTTGTGGCAAACACATGGGGGAGTCTTCA
ATCGCCCGCCTACATATGAGCCGTTTCCATGGGGGAGCTCACCTCTCCAACTTCCTGTTCTTCTGCCGCAAGTGCAAAGTGGAAATGCCCCGGCACAAAGATATCTTGCTGCATGTATCTGAAGTCCACAGTGGACACACCTACCTCACAGAGAAAGCGGTTCCCTATGACCTCAGCTCA
GACCTCGATGCC------------------------------------AAACCTTCCACTAGC------ATC---------------------------AAAATATCATTGCCCTCGCCTTCTGCTTCCAAATTGCGGCAGGACGCGGTGGAGACGCCTTCTTCGACAGCGGGCCACACT
TGGATGTGTAGGATGTGTGAAGATGTCTTTGACTCAGAAGCAGCTGTGTTCAAACACTGCAGCGATTTGAGTAGTCACAGCTTCCAAAGATTCATCTGTGGACACTGTCCGCAGAAGTTCTTCAAAGAATCCACAGTGCGGCGACACTGCATGAATGAGCACGGCGGG---------CAG
ATAAAGAGTTTCCACTTCTGTGGCCTGTGCGACAGCATGCAGTTTGATACTGAGGACGAGTTCATGGATCATTACAGGAAACTTCACAGTAAGGACTACTACTGCATG------------------------------------------------------------------------
---------------------------------GACAAGCCTGAA---------------------------------------------------------------------------GTTGTT------------------------------------CAGCCT---------CCT
GCTGCTGAGGAAACCAGTCAGAATGCATGTCCTTGTATGGATGGAGAAGGGTTCATAGAGGAAAAGAAAGCTACTTACACTCGGTGCATGAGAAATCTCGCTGCAGAAGGAAAATGTCTGTACAAATGTGCACCCTGCTGCGTATCTGTTCCTTCTTTTGCACAGATGAAGACTCATATC
CTCACAAAACATGCAGCCCTGAACCTG------------------------GATAAAACCTTTGACATAGTGTGCCAAGAGTGCCAGGAGAGCTTCAGCAGTGTGCCGAAGTTTCATAAACATCATCATTCTATGCACTGTACACTGGAA------------------------------
------------------------------------------------------------------------------------------------------------------------------------------------------------------------------------
------------------------------------------------------------------------------------------------------------------------------------------------------------------------------------
---------------------------------------------------------------------------------------------------------------------
