# Supplementary material for: Global expression pattern of genes containing positively selected sites in European anchovy (Engraulis encrasicolus L.) may shed light on teleost reproduction
Source: PLoS One. 2023 Aug 11;18(8):e0289940. doi: 10.1371/journal.pone.0289940 (PMC10420382; doi:10.1371/journal.pone.0289940)
Supplement: S1 File — (ZIP) [file pone.0289940.s008.zip › alignments/anchovy.33487_ANCH.fas]

>ENSONIP00000012029_ONIL
------------------------------------------------------------------------------------------------------------------------------------------------------------------------------------
---------ATGCATCCGATGCCCGTGTCTTCCGTC---------AGCGGTGGAGACATATTTGATTGTATACAGAGAGGAAATATTGAAGAGTGTATA---------------------------------------------------------------------------------
------------------CACTTCGTTCAGAGTAACCGATCCATACTCAAGCAAAAAGGTTGGGGTGGCTTTACCCCACTCCACTGTGCTGCTCTGCATGGTAACCGAGCCTTGGTCGACCTTTTCCTTAGTGCAGGAGCTGATCCTAACCTGACATGTGATGCAGGACAGACAGCTTTT
CATTTTGCCTGCAGGCAAGGGAACATCTACATCATACATCAAATGATGCAGTACGGGGCCGATTTACGTCTCATAGACCTACAGGGAAAAACATCACTGCACCATGCGGTCACTGGGGGGAGCATCATTGCAGTGCACTATTTGTGGGAGACAGGAATGTTTAGGTTCACAGACACAGAC
ATGTACCAGGTGACTCCCCTTCACCTGGCTGCATCCACAGGAAACACAGAAGTTATTCGGTATTTGCTCAAGGACCAGAGGTGTGCTGTGGATGCAGTTGACCAG---CAGGGTGCGACAGCGCTTCACGTCGCAGCAGAGAGGGGTGGAGTGGAAGTGTGCTGGATACTGCTGCAGAGA
ACAGGGTGCGGGATGCTCCATCAGAAGAATCATAGCGGCCTCACACCACTGGATCTCAGCAAACAGGGCAAAACATTTAGACATCAGCAACTCACCAAACTACTGAGTCGGTACATTAATGAGCCAATACACCACAGGCCCAGAGAGTCTCATGTTTTATACTACTGGACACTGTTTTTT
CCATCGCTGAGTGGAGCTGCCATCCTGCTGATTGCAGCCATGTTGGGAGGCTATGGGGGTTTAATCTGTGGTTTGCTCTTCCCATGGCTTGCCAGAAGCATTTTC------------------------ACGCAGTACCACCGCATGACCACATACCAAAGGTTACCTAACCCGATCTAC
TTGGGAACCCTCATTGCTGGTTTGATCCATTCTCTGCTCTGCTTCTATGGAAAAATGATGCCTAGTGTGTGGCCAACCAGTACTTTAACCCAGGTGTCGATGGTCCACTTT---------TCCATACTCCTTGGGTTATTCTGTAAGGTTCTGACTCAAGACCCTGGGACACTAGACAGA
ACAGAATCAGATCCTCGGTTCTCTTGTATCGCTGATCTGGTTGAGAAGAAC---CAGAGCCCACAAAGGTTCTGTCCATACTGTGAGCTCTTTCAGCCTGACTACACTAAACACTGCAAGCTGTGCGAAGTGTGCATCAAAGACTACGACCATCACTGCCTTTTCCTCAACCGGTGCATT
GGCCGAGGTAACCACCGCCTGTTCCTGGTCTTCATCCTCTCCATGGTGGCTGCCCACCTTCTTCTTGTTGCCACAGGAATAAGTTACCTGTACAGCAAGATGCCTGGAGGCAGCCACAGTTTCTCATTGTGGCTCACA---------TTGTTAGGAGAGGATTTCTGGGTTGTTGTCATG
ATGATCATGAATGGACTGACACTCCTCTGGGAGGTGTGGCTTCTGACTGAGCAGTTTGATGCCGTCGCCACTGGAACGACCACCTACTTTAAACAATGC---------GAAAGCGCAGCACGACAGCGGTCACTAGCACAGCGCTGGGTG------------------------------
------------------------------------------------------ATAGTGCTGTCATTTCTGATGGAGGGTCGGAGACGGGTGGGCAGCAGACAAGCCAGAGAGGACAAAACTGCCATA---------------GACATT
>ENSTNIP00000019629_TNIG
------------------------------------------------------------------------------------------------------------------------------------------------------------------------------------
---------ATGCAGCCTTTGCCCGTGTGCTCGGCT---------AGCGGCGGGGACATATTTGACAGCATTCAGAGGGGAAATGTGGAAGAGTGTCTG---------------------------------------------------------------------------------
------------------CAGTTCATCCAAAATGATCGGTCTGTCCTCAAGCAAAAGGGCTGGGGTGGTTTTACTCCACTGCACTATGCTGCCCTTCATGGAAACCGTGCACTCGTCATCCTCTTCCTCAGTAATGGAGCTGACACTAACCTGGCGTGTGACGCGGGGCAGACAGCCTTT
CACTTTGCTTGCAGGCAAGGAAACATCTACATTATACACCAGATGATGCAGCATGGAGCGGATTTACACATTAGAGACCTACAGGGAAAAACTGCAATGCATCATGCAGTGACGGGAGGAAGCATTGTCACAGTGCATTATCTGTGGGAGACAGGAATGTTCCACTTCTCAGACACTGAC
ATGTACCATGTGACACCTCTTCACCTCGCAGCATCCACAAGCAACACAGAGATGGTTCGCTACTTACTGAGAGAGGAGAGGTGTGCGGTGGAGGCAGCCGACCAC---CAGGGGGCGACGGCCCTTCACGTTGCAGCAGAGAGGGGCAGCGCGGAGGTTTGCTGGGCTCTGCTGCAGAGA
---GGATGGAGGGCGCTTCATCACAGGAACCACAGCGGCCTCACACCCCTGGACCTCAGCAGACAGGGCAAAACCTTTAGACATCAGCAACTCACTAAGTTACTGAATCGATACATTAATGAACCGAGTGACCACAAGCCCCGTGAGTCCAACGTTCTCTATTACTGGACGCTGTTTTTC
CCAACCCTGGGTGGAGCTGCCGTCCTGCTGATAGCGGCCATGTTGGGGGGTTACGGAGGGATGATTTGTTGTTTGCTTTTCCCCTGGCTGGCCAGAAGCATCTTC------------------------TCACAGTACCACCGCTTGACCACGTACCAGAGGTTACCAAACCCGATCTAC
CTGGGAACCCTCATAGCTGGTTTGTTCCATTCTCTGCTCTGCTTCTATGGGAAAATA------------------------------------GTCTCGGTGGTCCACTCC---------TTGCTCGTCGTTGGCTTGTTGTGCAAGGTTCTGATTCATAACCCAGGAACGTTGGAGAGA
GCGAACGCAGATCCTCGGTTCTCCTGCATCGCCGACCTGGTGGCGCAGAAC---CAGAGTCCTCACAAGTTCTGTCCCTGCTGTGAGCTGTTTCTTCCTGACTGCACCAAACACTGCAAACTGTGCGACCGGTGCATCGAGGACTACGACCACCACTGCCTTTTCCTCAACCGCTGTATC
GGCCGGGGCAATCACCGCCTCTTCCTTGTCTTCATCCTGTCCATGGTGATCGCCCACCTCCTTTTTCTCGCCATGGCGGTCGCCTACCTGCTCGAGCGAATTCCTCCGGGTGGCCGCAGCCTGTCGCGGTGGCTGACG---------CTGCTGGGTGGGGAGTTCTGGGTGGTGGTCCTG
ATGAGCATCAACTCCCTGACGCTGCTGTGGGAGGTGTGGCTGCTGAGGGAGCAGTTTGAGGCCGTGGCCACAGGGACAACCACCTACTTCAGGCAGGGG---------GGGAGCTCAGCAGGGCGGAGGTCACTCGGGCAGCGCTGGGGC------------------------------
------------------------------------------------------ACGGTGCTAAAGTTTCTTGTGGAAGGACGGAGGCGGATAAGCGGCGTGCACGTCGGAGAGGGCAAAACTGCCATC---------------GATATT
>anchovy.33487_ANCH
ATGGACTGGGAAGGAAGCAGTGAATCCCACAGCCATATGGAGGATGGGTGCCATGGGCATGGCCATGGACACGGACACGGACACAGTCACGGCCCTGGAGGGCACGGTTTTGGCGGCATGGGCCACGGGTTCATGCCAGGTCTGCCCGGTCAGTTTGCCCCGAGGGGAGAGGCCATGACA
GACCCGACGCAGCAGCCCAAGAAACGCTCACACATGGACGACAGCAGCAGTTGGGATATCGTCAAAGCAACACAGTTTGGAATCCTGGACAGGTGTAAAGAGCTCATCGAGGCTGGATATGACGTCACGCAGCCAGATAAGGAGAACGTCACGTTGTTACATTGGGCAGCTATTAACAAC
CGCCTGGAGTTGGTCAAGTACTTCATATCGAAAGGGTCAGCCATCGACCAGCTGGGCGGGGATCTGAACTCCACGCCACTGCACTGGGCCATACGGCAAGGCCACTTGGCGATGGTGATCCAGCTGATGCGTTACGGTGCCGACCCCAATCTGGCGGACGGGGAGGGTTACCGGGGCCTG
CACCTGGCCGTACTCTTCCAGCACATGCCCATCGCAGCTTACCTCATGGCCAAGGGACAGGAAGTGGATTTAATGGACCAAAATGGACAGACCTCTTTGATGTTGGCAGCTCAA------AAAATCATTGGG------------------------------------------------
---------------------------------------------CCCGAGCCCACCAACTTCCTCATCAAGTGCAAT---GCCTCGGTGAACGCGGTGGACAAGGTGAAGAGGAACTCTCCGCTGCACTGCGCCGTGCTGGCGGGAAACGTGGACTCGGTCCACATCCTGCTGGAGGCA
GGGGCCAGC------GTGGACATGGAGAACGGAGATGGTGACACGCCGATCGATCTGGCCCACCAGGTGCACAGT---------CCGCTGCTCATTCACATGCTCAACCATATCAAGCAGGAG---------AGGATCAAGTCCAACTCCGCGTGCCTCAAGTTCTTCAACAGATACAGG
ACGTGTCTGCAG---------CTGCTGTTCTGTGTGTTCGTGATGTGGGCGGTGGGAGGCATCCTCAATATGGCCTCAGAGTCCTGGCTGCTCAAGGGAGTCCTACTGGCCTGCATCCTGGCAATGGTCAACCTCGCATCACGCCAGACATCAGGGTACAACATCCGGGACCAGATCCCC
TCCATGACCCTCATGGCCTCCATCTTCTGGATGCTCTTCACCTGGTTCATCTACTTCATCCCTGAT---AGTCCGAGTGCCACGGTGCAGGTGCTGTTCACCCTGAACGTC---------ACGTCGCTGCTCTACTACTACTTCCGCTGCAGCAGGACAGACCCAGGGGTCATC---AGA
GCCACCGAGGAGGAGAAGAAGAAGAACGTGGTGGTGCTGGCGGAGGCTGGCTGCCTGGATCCCAGGATCTTCTGCACCTCCTGCATGATGAGGAAGCCAATGAGAGCCAACCACTGCATGGCATGTGACGCCTGCGTAGCCAAGCAGGACCACCACTCTGTCTGGATAAACGGATGCATT
GGTGCCAGGAATCACCACTACTTTGTCCTATTCCTCTTCTCCTTCTGCTTTCTCTGCGTCTGGATGTTCTACGGAAGTCTTGTGTACTACACCAGGAACTGCCCGCTGCACTACTCGGACCAGGGCCTGTGGGCGGCCATCACGGGGCTGGTGGGCTGCTGCCCCTGGGTGCTCTACATC
TTCGGCCTGGCCTTCTTCCACCTCGTCTGGGCCTCCATCCTCTTCCTCGTGCAGCTCTTCCAGGTGGCGTATTATGGCCTGACGACAGCGGAGAGAGCC---------AACCTGATGATGCGGCAGAGGAAGATGCCCCAGCCCATGTCTCTCAGGCAGAACCCCTACAATTTTGGCGTG
CTGCGGAACCTGATAAACTTCTTCCAGGTGCGCTGCTGTGGCCTGTGTAAGCCTGTGGTGGTGGACTGGACGCAGCAGTACTCCCTGGGGCTGGGCCGCGACTCG------------------CCCATGTTCGGAGGCACTGATGCCGTC
>ENSTRUP00000033734_TRUB
------------------------------------------------------------------------------------------------------------------------------------------------------------------------------------
---------------------------------------------------------ATATTTGACAGCATTCAAAGGGGAAATATTGAGCAGTGTCTG---------------------------------------------------------------------------------
------------------CAGGTCATCCAAAATGATCGATCTATCCTCAAGCTAAAAGGGTGGGGTGGTTTTACCCCACTTCACTATGCTGCCCTTCACGGTAACCGTGCGCTAGTCAACCTCTTCCTCAGTAATGGAGCAGACCCAAACCTAGCGTGTGATGCGGGCCAGACCGCCTTT
CACTTTGGTTGCAGGCAAGGAAACATCAACGTTATACACCAGATGATGCAGCATGGAGCTGATTTACACATCACTGATCTTCAGGGAAAAACTGCAATGCATCATGCAGTGATGGGCGGAAACATTGTCGCAGTTCATTATTTGTGGGAGACAGGAATGTTTCGGTTCTCAGACACAGAC
ATGTACCGTGTGACGCCACTTCACCTCGCAGCATCCACAGGCAACACGGAGATGGTTCGGTACTTGCTCAGAGAACAGAGATGCGCTGTGGAGGCAGTCGACCAG---CAGGGGGCGACATCGCTCCATGTTGCAGCTGAGAGGGGCAGTGTTGAGGTTTGCTGGATTCTGCTGCAGAGA
ACAGGGTGCAGGATGCTCCATGAGAGGAACCACAGCGGCCTCACACCACTGGACCTCAGCGGACAGGGGAAAACATTTAGACATCAGCAACTCACCATGTTACTGAATCGATACATTAATGAACCAAGAGACCACAAACCCAGAGATTCGAACATTCTCTATTACTGGACACTGTTCTTC
CCAACCCTGGGTGGCGCTGCCATCCTGTTGATAGCGTCCATGTTGGGAAGCTATGGAGGAATCGTTTGCTGTTTGCTTTTCCCCTGGCTGGCCAGAAGCATCTTC------------------------TCACAGTACCACCGCATCACCACATACCAAAGGTTACCAAACCCGATCTAT
TTGGGAACCCTCATAGCTGGTTTGTTTCATTCTCTGCTCTGCTTCTATGGACAAATA------------------------------------GTTCCCAATATCCTTAGCAACTGTTGCTTGTGGGTT---------------------CTGATTCATAACCCAGGAAAGCTGGAGAGA
GCAGACGCAGACCCGCGGTTCTCCTGCATTGCCGACCTGGTGGTGCAGAAC---CAGAGCCCTCAAAGGTTCTGTCCCTACTGTGAACTGTTTCTTCCTGACTTCACTAAACACTGTAAACTGTGTGACCTGTGCATCAGGGACTACGACCACCACTGCCTCTTCCTCAACCGCTGCATC
GGCCAGGGAAATCACCGCCTCTTCCTCATCTTCATCCTGTCAATGGTGATTGCCCACCTTCTTTTTGTTGCCACGGCAATAGCCTACCTGCTCGACAAGATCCCCCCGGGTGGCCGCAGCCTGTCGCGGTGGCTCGCG---------CTGCTGGGTGGGGAGTTCTGGGTCGTGGTCCTG
ATGAGCTTGAACGCGTTGACGCTGCTGTGGGAGGTGTGGTTGCTGAGGGAGCAGTGTGATGCTGTGGCTACCGGGACGACCACCTACTTCAGGCTGGGG---------GGAAACTCGGCACACCAGAGGTCACTC---------------------------------------------
------------------------------------------------------------------------------------------------------------------------------------------------------
>ENSDARP00000102979_DRER
------------------------------------------------------------------------------------------------------------------------------------------------------------------------------------
------------------------ATGCTGCAGGTT---------TCAGGAAGTTGTATATTTGAATCGGTTCAGCGGGGTGAGATCGATCGAGTTTCC---------------------------------------------------------------------------------
------------------CATTTATTACAGCAGGATCGAGGAGTCCTGAAACAAAAAGGTTGGGGAGGTTTTACAGCCCTACACTTTGCTGCTCTGAATGGAAATCGTGCCGTAGCTGAACTTCTATTGAACAGTGGTGCTGATCCAAACATCCCTTGTGATGCAGGACAAACCCCTTTT
CACTTTGCTTGCAGAAATGGCAATATTTATATCATGTACAAGATGATGCAGCAAGGTGCAGATTTACGCATAGCAGATGAGCAAGGGAAAACAGCTCTTCATTATGCAGTCAGTGGGGGAAGTGTTATTGCCACACAGTACCTGTGGGAGACTAGAATGTTCCATTTCTCAGATCCAGAT
AACTATCAGGTCACCCCGCTGCATTTGGCAGCCTCCACTGGCAATACTGACGTTGTCCGCTATCTCCTTCGAGCAAATAGATGCTCACCAGAGGCTGTGGACCAT---CAGGGGGCGACAGCGCTTCACGTGGCAGCAGAGAAGGGCATGATTGAGGTGTGCTGGCTGCTGTTGAAGAGT
GCCGGACTCCATATTTTACACATGACAAACCACACGGGCCTCACGCCTCTAGACCTCTGTAATCAAGGAAATACTTTTAGGCATCAGCAGCTCTCCAAGATTTTGACGGATTTCAGTCAACAACCAAAAAATCTGATTCCTAAGGATTCATATGTTATGTACTTCTGGATGCTGCTTTTG
CCATCTCTCAGCGGGGTTGCGGTTCTCGTTATAGCTGCTGCTCTTGGTGAATATGGAGGAATCTTCTCTGCGGTGCTTTTCCCCTTCATGGCAAAAACCATTCTG------------------------TCTCAGTATCACAGACTGAGCAGCTTTCAGAGGTTACCAAATCCTGTTTAC
CTGGGAACTCTGACTGCAGGCCTAATTCATTCCACTGTTTGCTTTCTCTATAAAATTATACCTAGTTTCTGGCCAGCTCATACACTCTTACACCTTTCACTGGTCCATTTT---------TGTGTGCTCGCTGGACTTTTTTGGAAGGTTTTAAAGCAGAGCCCTGGACAACTCAAAGAC
GCTGATACTGATTCCCGGTTTTCCAGCATAGGAGACTTAATGGAAGCTGGA---CAGAGCCCAGACAGATTCTGTATTTACTGTGAGCTAATCCAAGTGGAGAACTGTAAACACTGTCGCCTGTGTGACATGTGCATCAAGGACTACGACCACCACTGCCTCTTCATCAACCAGTGTGTG
GGACGGGAAAACCACCGCACCTTCATCCTCTTCCTCATGTCTATGGTAATGGCTCACCTCATCTTCATCCTCAGTGCCATTTTCTACCTCTACCTGAAAGTTTCA------GGCCTGCAGCTGTCAGACTGGGGCTCG---------GTGGCGGGGCGAGAGGCCTGGGTCCTCCTGCTG
ACCCTGCTCAACCTCCTCTCTCTGTTCTGGGTGGGATGGTTATTAGGAGAGCAGCTTGATGCCATTTCCAGGGGGACCACCACCTATTACAGGCGGTATGACCTAAAGGGCCCTTCCAAAAGA---------------CAGCGGTTGGGT------------------------------
------------------------------------------------------ACAGTTGTTTCATTCCTGCTGGAAGGGAAAAGAAGACAGCAGCGCAGTCAG------------------TCTTTT---------------AGCATA
>ENSGACP00000009311_GACU
------------------------------------------------------------------------------------------------------------------------------------------------------------------------------------
------------------------------------------------------------------------------------------------------------------------------------------------------------------------------------
------------------------------------------------------------------------------------------------------------------------------------------------------------------------------------
------------------------------------------------------------------------------------------------------------------------------------------------------------------------------------
------------------------------------------------------------------------------------------------------------------------------------------------------------------------------------
------------------------------------------------------------------------------------------------------------------------------------------------------------------------------------
------------------------------------------------------------------------------------------------------------------------------------------------------------------------------------
---------------------------------------------------------------------------------------------------ATGGTCCACTTC---------TCCGTAGTCCTCGTTTTGTTCTGCAAGGTCATGACTCAGGACCCTGGGGCACTGTGCAGA
GCCGAGGCAGATCCTCGGTTCTCCTGCATCGCTGACCTGGTGGAGAACAAC---GAGAGCCCTCACAGGTTCTGCCCATACTGTGAGATGTTTCCGCCCGACTACACAAAACACTGCAAGCTGTGCGAGATGTGCATCAAAGACTACGACCACCACTGCCTCTTCCTCAACCGATGCGTC
GGCCGCGGGAACCACCGCCTCTTCCTCTTCTTCATCTTCTCCATGGGGATTGCCCACCTGCTTTTTGTTGCCACAGCGACGAGTTACCTGTACGGCAAGATGCCCGTGGGCAACCGCAGCTTTTCGCTGTGGCTGACG---------TTGTTCGGGGAGGAGTTTTGGGTCGTTGTCATG
GTGGTGATGAATGCACTAACACTGCTTTGGGAGGTGTGGCTACTGATTGAGCAGTTTGACGCCGTCGCCACCGGAACGACCACGTACTTCAGACAGTGC---------GAGAGCTCGGCGCGGCAGAGGTCCCTGGGACAGCGCTGGGTT------------------------------
------------------------------------------------------ATAGTGCTGTCGTATCTTCTGGAGGGTCGAAGACGTGTGGGAAGAGGGCAATTGAGAGCGGACAAGGCTGCCATA---------------GATATT
>ENSXMAP00000013598_XMAC
------------------------------------------------------------------------------------------------------------------------------------ATGGAAATCGTGGAGGACAAATTTTGTGCCCCC---------------
---ATCACAATGCATGCGATGCCTCTTTGCACCATT---------AGTGGTGGAGACATATTTGACTGTATACAAAGAGGGGATGTTGAACAGTGCATA---------------------------------------------------------------------------------
------------------CTCTTCGTGCAAAATGAACGAACAATCCTCAAGCACAAAGGCTGGGGTGGATTCAGTCCTCTTCATTATGCTGCTCTCCATGGAAACCGCTCCCTTGTAGACTTCTTCCTCAGTTCTGGTGCGGACCCTAATATGACGTGTGACTCGGGGCAGACAGCTTTT
CATTTTACCTGCAGGCAGGGAAACATCTACAACATGCATAAAATGATGCAATATGGTGCAGACTTGCGGCTTGTGGACTTGCAGGGCAAAACATCCATGCATCATGCAGTTACCGGGGGCAGCATAGTCGCTGTGCACTACCTGTGGGAGACAGGAGTGTTCCGATTCTCTGACACAGAC
ATGTACAAGGTGACGCCTCTGCATCTCGCTGCATCCACCGGCAACATTGACATGATTCGCTATTTGCTCAAAGATCAGCGGTGTGTTGTGAACGCAGTTGACCAG---CAGGGAGCGACAGCGCTCCATGTTGCTGCAGAGAGGGGTGGAGTAGAAGTGTGTTGGGCTCTGCTGCAGAAG
ACTGGCTGCATAGTGCTTCATCAGAAGAACTACAGCGGCCTCACACCACTGGATCTCTGCAAGCAGGGCAAGACATTCAGGCATCAGCAACTCAGCAAACTGTTAAAGCAGTACATAAATGAGCCAATACATCACAAGCCCAGAGAGTCTCATGGTCTGTACTATTGGACCCTGCTTTTT
CCATTTCTAAGTGGAGCTGCCATCCTGCTGATAGCTGCCATGTTTGGAGGCTATGGAGGCCTCATCTGTGCGTTCCTCTTCCCATGGCTGGCTAGAAGCATTTTC------------------------ACCCAGTACTACCGCATGACCACATACCAGAGGCTAGCTAATCCGATATAC
TTGGGGACACTGTTGGCTGGCATCATCCATTCCCTGCTGTGCTTCTACGGAAAAATGATGCCTAGTGTGTGGCCCATAAGCACTTTGGCTCAGGTGTCCTTGCTCCACTTC---------CTCATACTAGCAAGTCTCTTCTACAAGGTTCTGACTCAAGATCCCGGGGTTTTAGACAGA
GCAGATGCAGATCCCCGCTTCTCCTGCATTGCTGACCTGGTGGAAAACAAC---CAGAGCCCTCACAGGTTCTGTCCATACTGTGAGCTGTTCCAGCCTGACTATACAAAACACTGTAAGCTGTGTGAAGTGTGCATTAAAGATTACGACCACCACTGCCTTTTCCTCAACCGCTGCATT
GGTCAGGGTAACCACAGACTCTTCCTCATCTTCATCCTCTCCATGGTTACCGCCCACCTTCTTTTTATCGCTTCGGGGGCAAGTTACCTGTATGGCAGCTCGTCTGAGTCTAGTCCCAGCTTCTCACTGTGGCTCACA---------TTGTTAGGGGAGGAGTTCTGGGTTATGGCTCTG
ATTATTATGAATGCACTGACGCTCCTGTGGGAGGTGTGGCTTCTGACAGAACAGTTTGACGCCATCGGCGCCAGAACGACCACCTACTTCAGACACAGT---------GAGGGCACTGCGCAGCAGAGGTCACTGGGACAACGGTTGGTG------------------------------
------------------------------------------------------GTTGTAGCTGCCTTTCTCCTGGAGGGACGTCGATCTGTGGGTGGCAGACAAATTACAGAAGACAAAACCGCCATA---------------GATATT
