# Supplementary material for: Global expression pattern of genes containing positively selected sites in European anchovy (Engraulis encrasicolus L.) may shed light on teleost reproduction
Source: PLoS One. 2023 Aug 11;18(8):e0289940. doi: 10.1371/journal.pone.0289940 (PMC10420382; doi:10.1371/journal.pone.0289940)
Supplement: S1 File — (ZIP) [file pone.0289940.s008.zip › alignments/anchovy.3349_ANCH.fas]

>ENSONIP00000024676_ONIL
ATGGGGAGATGGACGTTACATCTCTCGGTAGGGATCGCGCTTCTAGCGGTCCTGTTGACCTGCTCCTATGCTGAAGAG------------------------AACTACTGCTTTGCCTCCAGGGCCAGCTCCTGCTCAGAATGTCTGCAGGCGGGGGTCGGCTGCGCTTACTGCTCTGAA
GAGACCTATAATGGCCCTCGCTGTGACCTGCATAAGAACATAATTGTCCATGGCTGCCAGGCTGCAAGCATCATTACAGTTAAAAGCAGCCAGGAGATACTAAAGAATGAACGAATCAACATGAATCTTCAGAAGTCTCAGGTGTCACCACAGAGTACCATGATGACCTTCCTGCCAGGG
GAGGAGAAAAACATGACGGTGGAGGTGTTTGCCCCAGAGAAAGGCCCTCTGGATCTTTATATTCTTATGGACTTCTCAAATTCCATGGAGGACGATTTGGACAACTTGAAAAAAATGGGGAATGAGTTGGCTTCGCTGGTGGGGCGCCTGTCGAATGACTACACTATTGGATTCGGAGAG
TTTGTGGACAAAGTGATAGAGCCCCAGACTGACATGAGGCCCAACAAACTTGAACAGCCATGGCCCAACAGCGACCCTCCGTTTGCTTTCAAAAATGTCATTAAATTGACAAGCAACGTAAATGAATTCACCCAGAAACTTCAGAAGGAGAGAATATCTGGCAACCTGGATGCCCCAGAG
GGAGGCTTCGATGCCATATTACAGGCTGCAGTGTGCGGGGATAAAATTGGCTGGCGACAAGGCAGCACACATCTCCTGGTCTTCTCCACGGAGTCAGCCTTCCACTATGAAGCTGATGGCGCTAATGTGCTAGCAGGCGTCCTGCCACGCAATGATGAGCAGTGCCATCTCAACGAGAAC
GGTTCTTACACAGAGGCTACAAAACAGGATTACCCATCAATACCAACGCTGGTCCGTCTCCTGGGAAAAAACAACATTATCCCAATCTTTGCTGTCACTGACCACTCCTACACATACTACCAGAAACTCAAAGAGTATTTTCCCATTGCTGAGGTTGGTCTGCTGCAAGAAGACTCATCC
AATATCCTTCAAGTCATGGAGACTGCCTTTACGAATATCCGAGCTAAGATGAGCATCCGTGCAGAGGACAGGCCCAAGGCTTTTGAGGCGAAGTTCTTTAAAGAAAGTGGACAGATTGCACAATACGGGGAATTTAATTTCCAGCCAGGAAAAATTGGTAAGTTCATGATGCGGCTCAAA
GCTCAACGGATGGTTGATGAAAACCATGTCTGCAAAATGAACCCGAATGAAAACAAGGCAGTAATGAGAGTCAAACCGACCACCTTTAGCACCGGGGTCATGGTTAATGCCTCAATTTTGTGTCCAACCTGTGACTGTGAGAAGTCACCCATTCGTAATGCACCTCGATGCAATGGAAAA
GGAGACCTGGTGTGTGGGAAATGTCGATGCCATAGTGGCTGGGTGGGCCCTTTCTGTAATTGTTCAGGGAGTGGTTCAGCTGCAGACATCAACCAGTGCAAAGCAAAAGAAACGGATGAACCTTGTTCTGGACGTGGAGAATGTCAGGAGTGTGGAACCTGCATGTGCTACAACCCAAAT
CACTTTGAAGGACGCTACTGCGAGTATGACAAGACCCAGTGTCAAAGGCATGCAGGTTTCCTCTGCAATGACCGTGGCTCTTGCGTTAAGGGTCAGTGTGCGTGCACTGAGGGCTGGACGGGAAATGCTTGTGAGTGTCCCACAAGCAACCAGACCTGTCTGGACAGCAAAGGGGGTATC
TGCAATGGGCGAGGTAAATGTGTATGCGGCCGGTGTGAATGTTCAGACTCTGGAATGGAGATGACTTCAGCCTGTGAGCCAAATTTCCAGGCTCAGCTAGGTGTGTGTGAGGGCACAAGGAGTTGTGTCCAGTGTCAGGCCTGGAAGACGGGAGAGATGAAGGAAACAGAGAAGTGTGAC
AAGTGTCTGTTCAAAGTCATCATGGTGGACGAACTGAAAAAAAAGGAGGAAGTGTATGAGTCATGCAGTTTCCGTGATGAGGACGATGACTGCACGTACCACTACACCGTTGACAACCCGAAA---GATTCAGTAAAGAAAGATTTGGAGGTTCAAGTGCTCAAAAAGAAG---------
---GACTGCCCCCCTGGG---------------AGTCTCTTGTGGTTGCTTCCCCTCATCCTGTTCCTCTTGTTGCTGTTGGCGCTTCTGCTG---------------------------CTTTGCTGCTGGAAGTTTTGCGCCTGCTTCAAGGCCTGCTTTCAGAGCTGTCTGGCTCTG
CTGCCTTGCTGTAGGAGAGGCCGCATGGTTGGATTCAAAGAAGATGAATATTTGCTCCGTCAGTCTCTGCTTACCTCAGACCATCTTGACACACCGATGGTGAGGACTGGTCCACCCAAAGGAACCGATGTGGTTCGCTGGAAGGTTACAGACAATGTCCACCGTGGACCTAATCACTCC
CAGGCTCTAATAAAGCCAAACCCTAAAGAGACCATCCCATTCCCGATCTCACTCCGACTCAACAGGCTCTTCTCTGAGAGCCTGACACACCCCGATTCCAGAGAGGGTGACCAGCTCCGCAAGGAAGTTGCCGATAATCTAAATGAGTTGTACAAGCAAATTCCTGGGGCGCAGAAGGTC
CAGAAGACCTCCTTCAGAATGCAGAGAAATGCTGGAAAAAGGCAGGACTACACCATCATGGACACCGTCTTGTCTGCTCCTCGCAGCAGCTACCCAGATATCGTCAAACTTACTGAAAAGAATGTCCAGTCTGGAAACTTCCACGACTTGAAAGTGGTGCCGGGCTACTACACAGTAGCT
ACAGATAGA------GAGGCTGCTGGAGCCGTGGAGTTCCAAGAAGGTGTGGAATCAGTAGATGTCCACGTGCCGCTCTTTGTCAAAGATGAAGACGATGATAAGAAACAACTGCAGGTGGAGGCTGTAGATGTGCCTTTGGGGATTGCAGAGATTGGAAAACGTTTGGTTAACATCACC
ATCATCAAAGAGCACGCCACCAGTATCTTTTCATTCCTCCAGCCATCTTACACCTACAGCAGGAAGGATGGAGTGGCCAACATCCCAGTCAGCAGAGAGATCATTGAGGACGGACGCACACAAGTCACATACCGCTCACGAGACCTCACTGCCAAGGATAAGAAGGACTACTTGACTGTA
GAAGGAGACCTGACCTATGGTCCGGGTGAGACTCAGAAGATAGTTCCCGTTCGTCTGCTGGAGCTGAGTGAGAAAGATGGTCTACTAGAAGAC---AAACAGGTCAAACAGTTTGTCATGGACCTCAGTAATCCAAGGCAGAGTGCCAAGCTGGGACGCTACCCGAGAACCACTGTCACC
ATCACAGACCTACCAGAACCCAGTGTGATGATGTTCAAGAAGGGCACCCAGAACTTCACCACAACAGATCCAACCTACACCATTCCAGTGGTCCGCACTCGCAGCCCCGAGACCCCTGCCACAGTGAAATGGCGCACCAAGAAGGCCCAGCGCTTTGAGTTATCTGGCCCTCTGAAGTTT
GCTCCTGGAGAGACAGAAAAGAACATTGTGATTGATCCAAAAGCCTACCCCGGACCCATCCAGCCTGAGACCTTCCAGCTGGAGCTATTTGACCCAAGTACCAACGCTTCTATTGGAGACAGGAAGACCACCGTTGTCAATGTCACAGATGGA---------------------------
GTTCCAAGATCTCCGGAAATAGCCCAGATGGCACAGAAGGGCTTCATAAACAGGAAAGCTGCCTCGCCT------------------------GGTGGTCACCTCCTCTCCCCAGAAAACCCTAAGGCTGTAGCAACTGGACCCAAAAGCATCCGCCTCAACTGGGAACCTCCACCTGGT
AACCCCATGGGGTACAAGGTCAAGTATTGGATCTATGGTGACCCAGAGAAAGATGCCCAGGTCGTAGATGTGAAGACTCCACATGCTGACTTGACCAACCTGTACCCCTACTGTGACTATGAGATGCGAGTGTGTGCCTACAATTCAATGGGAGATGGCTACAATACTGACGTCGTCACC
TGTCAAACACTGGAGGATGTGCCTGGAGAACCTGGTCGTTTGGCCTTCAATGTCATCAGTCCAACTGTCACTCAGCTCAGCTGGGCGGAGCCTGCAGAGACCAACGGCAACATTACGGCTTACGAGGTCATCTACACGCCCATCGATGACGATATGAAGCCAGTGGGACCAGCTAAGAAA
GTGAAGATCGACAATCCTAAAAAGCGAATGCTGTTGATCGAGAACCTCCAGAATGCACAAACCTATCAGTACAAGGTCCGTGCCAAGAACAGCGTGGGCTGGGGTCCCTTCAGAGATGCAACCATCAACTTGGCATCGCAGCCAGCCAGACCGCTGTCCATTCCCATCATTCCAGATGTC
CCCATTGTGGATGCCGAGGCGGGAGATGAGTATGACGGCTACCTGATGTACAGCAACGAGGTGCTGAAGTCACCTGTAGGCTCCAAGACACCCAGTGTGTCT------GGTGAC------------------------------------------------------------------
---------------------------------GATTATATG------------------------------------------------------------------------------------------------------------------------------------------
---------------------------------------------------------------ATGAATGGGAAGTGGGAACAGAATTTCCTTTTTCCCGGAGGGTCAGGA------------------ACACGCAACCTGTCAGCATCGTCCTCTCCTATGTCC---------------
---------------------------------------------------------------------------------------------------ACTCTGAGCTCAAACTACAGAGGGGCGGGCGGCTCCTTTACCACAGAAACAACCACCACCTAC------------------
---TTGTCTGGGCCA---------------------------------------------------------------------------------GGA---GGCTCTCGCAGACAGGATGTGATC------------------------------------------------------
---------------------GGAGGTGTCCACACCTCTGACGTTATCCTGAGGAAGCGT---------------------------------------------------------------------TCGGAGAACCGAGGCTACATGGAA---GAAAATATCCGTGACTCTATCGTC
ATGGGAGACCTGTCA---------------------------------------------------------AGC---------------------------------------------------------------------------AAATTCCCAGATCTT---------------
GATGCACGACTCGCCCCCGGCATTCCAGACACCCCGAGCAGACTGGTGTTTTCTGCTCTGGGACCAACAGCTCTGAAAGTCAGCTGGCAGGAGCCCCACTGTGAGAAAGACATCCTGTCCTACTGCGTCCTCTACCAGCTCCTCAATGGAGGTGAGATGAAGCGTATCAACGTGACAAAC
CCGGCTGAGAACTCTGTGATCATCCAGGACCTGCTGCCAAATCACTCCTACCTGTTTAAGGTGAAGGCTCAGAGCCAGGAGGGCTGGGGTCCAGAAAGAGAGGGCGTCATCACCATCGAGTCTGCTGTCGACCCCAAAAGCCCCCTCAACCCGGTGCCAGGTTCACCTTTCACTCTAAGC
ACACCCAGTGCTCCAGGACCTCTGGTGTTCACAGCTCTGAGTCCTGATTCGCTGCAGCTCAGTTGGGAGAAACCACGCCAGCCCAACGGAGAAATCCTGGGATATGTAGTTACCTGCGAACAGCTGCATGGCGGAGGTGATATGCGTTCCTTCCAGGTGAATGGCGATGGCGCTGAAACC
AGTCTGACCGTTCCCAACCTGACTGAAAACATGCCCTACAAGTTTAAGGTCCAAGCTCGAACCACACAGGGCTTCGGTCCGGAGAGGGAGGGCATCATCACCATTGAATCTCAGGATGGAAGTGCTTTGTCCCAGCACAGCAGCCAGTCGATGACACGGCGGGAGGTTTTCCACATGCCA
ACGGAAGTCAGCACACGAACTAACATCTCCCACACCATGCTCGACGACCCCTTC---TTCTCAGATGGGATGATGATGACTACG------CAGCACACAGAGACTAGCGGCATGGTGACTCGTCAGATCACCAAGGAGGTGGTTCAGAGGGGCGTCATGGGAGCAACTACTGTCACAAAG
AAGATG---------TTTTATGAATCT
>ENSTNIP00000003039_TNIG
---------------------------------------AGGCTGGCA------------------------------------------------------------------------------------------------------------AAAGGGTGTGCATACTGCACCGAA
GAGACCTTCAACGGCCCTCGCTGTGACCTGCAAGAGAATATTCTCGCCCATGGCTGCGGCGCTGCAGCTATAATTACAGCTCAGAGCACCATGGAAATAGTGAAAAAAGAGCAAATCAACATGAAGCTTCAGCAGTCTCAAGTGTCCCCACAGCAGATTAGGATGAATTTTCTGCCCGGA
GAGGAGAAGATGGTGGATGTGGAGGTGTTTGCTCCGACCAAAGGGCCGCTGGATCTTTACATTCTTATGGACTTCTCAAACTCCATGGCCGATGACTTGGACAACTTGAAGAGAATGGGCAATGAGCTAGCTACGTTGGTGGAGCAGCTGTCAGACGACTACACCATCGGCTTTGGAAAG
TTTGTAGACAAAGTTATTGAACCGCAGACAGACATGAGACCTGAAAAGCTTAAGAAACCGTGGCCGGACAGCGATCCTCCATTTTCTTTTCAAAACGTCATCAAACTCACAAATGACTTGAATTTCTTCACCGCCAAGCTCAACGATGAAACAATATCTGGCAACCTGGATGCTCCTGAA
GGGGGTTTTGATGCCATATTACAAGCTGCAGTTTGTGGAGAGAAGATCGGTTGGCGCAGCGACAGCACACATTTGCTGGTTTTCTCCACCGAGTCGGCCTTTCATTACGAAACCGACGGCGTCAACGTGCTGTCGGGCATCCTGAAACGCAACGACGAGCAGTGTCACTTGGATTCAGCT
GGAAAATACACAGAAGACATCCACCAGGACTACCCGTCCATACCCACGCTGGTCCGTCTGCTGGGCAAACACAACATCATTCCCATCTTTGCGGTCACCAACCATTCCTACACATACTACCAGAAACTCAAAGAGTATTTTCCTATTGCTGAGGTTGGGCTGCTGCAAGAAGATTCCTCC
AATATCCTGCAAGTCATGGAAACTGCATTTAAGAGTATCCGGTCTAAGATGAGTATCCGTGCTGAGAACAGACCCAAAGCTTTCGAAGCACAGTTTTTGTCTGCCGGTGGAAAGCTATCCGAATACGGAGATTTTGATTTTACACCTGGAGCAATAGGAAAGTTCAAAATGAGGCTCAAA
GCTCAAAGAACGATTGACGACACGCCCGTCTGTGACGCCGCTCAGGCTGAAAAATACGGAACAATGAGAGTCAAACCCACAACTTTCACCAAAGCTGTTAACGTTAATGCTGATGTCTTATGTCCAGCCTGTGACTGTGAGAAGATACGCGTTGAAAATGCTCCCAGGTGCCATGGCAAC
GGTAGACTTGTTTGTGGGAAATGTGAGTGCTACAGTGGCTGGCTCAGTACATTTTGTAACTGCTCAGCAAGTGCG---GCTCTGGTCACGGGCCAGTGTATAGGCCCGGACATGAAGGAGCCTTGTTCGGGCCGTGGAGACTGCATGGAATGTGGAACCTGTGTGTGCTACAACCCAGAA
CAGTTTGAAGGACCCTTCTGCGAATATGACAAGACCCAGTGTCAGAGATATGGAGGTTTCCTTTGCAACGACCGAGGCTCTTGCGTTATGGGTAAGTGCGCGTGCACTGAGGGATGGGAGGGCAACGCCTGTGAGTGTCCTAAGAGCAAACAAACCTGCCTGGACAGCAAAGGCGGTATC
TGCAATGGGCGAGGTAAATGTGTGTGTGGCCTCTGTGAGTGTCCAAACTCTGGTATCGAATTGACCTCTACCTGTGAGCCAAATTTC---GCCCAGCTGGGTGCATGTGAGGCAACAAGAAGCTGTGTCCAGTGCCAGGCCTGGAAGACCGGAGAGAAGAAAGACAAGAAAGACTGTGAC
ACGTGCCCCTTCACGGTCGTCATGGTCGATGAACTTAAAGAATCCGACAAGGTGCTTGACTCCTGTAGCTTCCGTGATGAAGATGACGACTGTACATACCACTACACAGTTGAAAACCCCAAA---GAT---------AAAGACTTGGAGGTCCAGGTCCTCAAAAAAAAAGCCACGCCG
CTAGACTGCCCGCCTGCT---------------AGCCTCCTGTGGTTGCTCCCTCTCCTGCTGTTCCTCCTGTTACTGCTGGCTCTTTTCCTG---------------------------CTCTGCTGCTGGAAATACTGCGCCGGCTGCAAACCCTGCTGTCAGGGTTGCCTTGCTCTG
CTGCCGTGCTGCAGGAGAGGACGGACAGTTGGCTGGAAGGAAGATGAGTATCTCTTCCGTCAGTCTCTACTCACCTCTGATCATCTGGATACGCCAATGGTGAGAAGCGGCCCCCCTAAAGGAACTGATGTTGTTCGTTGGAGGGTCACCGATAACGTGCACCGAGGACTAAATCACCCC
CAGGCTGTGGCAAAGCCCAACCCCAAGGAAATGATCCCCTTCCCGCTCTCCGTCCGGCTGGACAAGCTGTTTTTTGACAACCTGGCTCGTCCAGAATCCAAAGAAGCGGAACAGCTCCGTTCGGAAGTGGCCGATAACCTAAATGAATTATACAAGCAGATTCCTGGTGCCCAGAAAGTA
CAGAAGACTTCATTCAGGATGCAGAGAAATGCAGGAAAAAGGCAGGACTACACCATCGCAGACACAGTCTTGTCTGCTCCTCGTAGCAGCTTCCCCGATATTGTCAAACTCACTGAGAAGAATGTCCAGTCTGGACGCATGAATAATCTCAAAGTGGTTCCTGGCTACTACACCATAGAA
ACTGACAGAGCCACAGAGGCTATGGGAGCCATCGAGTTCCAGGAAGGCGTTGAGTCACTGGATGTCCACGTACCGCTCTTTGTCAAAGAGGAGGATGATGACAAGAAAAAGCTGCAGTTGGAGGCCGTAGATGTGCCCCTGGGCATTGCCAAGATCGCGAAACGTTTCGTCAACATTACC
ATCATCAAAGATCGTGCCAACAGCATCTTCTCGTTCCCTCAGCCAGCCTACACCTACAGCAGACGGGATGGTGTGATCAACATCCCAGTCAGCAGAGAGATCATTGAAGATGGACGCACCCAGGTGACCTACCGCACGCGGGACCTCACGGCCAAGGATAAATTGGACTACGTGACAGTG
GAAGGTGATTTAACCTACCTTCCTGGCGAGACCCAGAAAAATGTTTCTGTTCGTCTGCTGGAGCTGGGAGAGAAGGATGGTCTGTTAGAAGAC---AAGCAACCTAAACAGTTTGTCATGGATCTCAGTAACCCACTAGTGGGTGCCAAGCTGGGACGCTACCAAAGAACCACTATCACC
ATCGCAGACCAACCA---------------------------------------------------------------------------------------------------------------------------------------------------------------------
------------------------------------------------------------------------------------------------------------------------------------------------------------------------------------
---------GGTCCAGAAATTTCCCAAAAGCAACAAAAGGGCTATGTAAGCCCGAAGGCCACTGGACCT------------------------GGTGGTTTACTCTACGCTCCTTCCAACCCTCAAGCCAAAGCCACTGGACCCAGAAGCATCCAGCTCAACTGGGAGCCACCACCTGGT
AACCCAATGGGGTACAAGGTCAAGTATTGGATCTACGGTGACCCGGAAAAAGATGCCCCAGTGTTGGATGTGAAGAGTCCTCGTGCTGACTTGACAAACCTGTACCCTTATTGTGATTATGAGATGCGAGTGTGCGCCTACAATGAAAATGGAGATGGCTACGATACAGACATTGTCACC
TGTCAGACCCCGGAAGATGCGCCTGGAAAACCTGGACGTCTGGCCTTCAACGTCATCAGCCCAACCGTCACTCAGCTGAGTTGGGCGGAGCCGGCAGAAACCAATGGCAACATAACAGCCTACGAGGTCATATATACGCCCATCGACGATGAGCTGAAGCCCGTGGGCGCTCCAAAGAAA
GTACAGATTGACAACGCCAAGAAGAGAATGCTGTTAATTGAGAACCTCCAGAATGCCCAGACCTACCAGTATAAGGTCCGAGCCAAGAACAGTGTGGGTTGGGGCCCCTTTAGAGACGCTAGCATCAACCTGGCGTCACAGCCTAACAGACCACTGTCCATACCCATCATACCGGATATT
CCTATTGTGGATGCGGAGGCCGGAGACGAGTATGACAGCTACCTGATGTACAGCAACGAAGTGCTGAGGTCCCCGACTAGCTCTAAGAGTCCCAGTGTCTCT------GGTGATGTAATCATCTTTCCGACCCTGCGAGGCTGGAAATATGTGAAGTTGGTGGGGTCCAGCCTGGATCTC
CGTAAGGTGTCCTGGAACAAGCAAGTG------GACTTCATCTCCAGTCGGCTTAGCACCGACTCA------AGCTCAGACGAAGCCCCCCGCCTCGGTCTTACCCACACACCCCTGCCAGGTGAAGATCGTGCAATCGGAGCCGCAGACAGACGGGAGGCTAGCATGTCCTCTAAGACG
ACCAGCGCTTCTCTTCTGCCCCGCTTGATTGAAAATCTGTTGAATCATGCAGAACCCCCACCTGCGAATACAAAGTGGGAACAGAGCCTCCTTTCCCCGGGGGGATCGGGT------------------CCCCGCAACCTTTCAGCGTCGTCCTCTCCCATGTCT---------------
---------------------------------------------------------------------------------------------------ACGCTGAGCTCAAACTACAGAGCGGCCGGCGGGTCTTATAACACCGAGGTGACCACCACTTAC------------------
---CTGTCCGGA------------------------------------------------------------------------------------------------------------------------------------------------------------------------
------------------------------------------------------------------------------------------------------------------------------------------------------------------------------------
------------------------------------------------------------------------------------------------------------------------------------------------------------CCAGGATTTACTTCTTACCCATCA
GATGCCCGTCTTTCCCCCGGAGTTCCCGACACCCCGAGCAGGTTGGTGTTTTCTGCTCTGGGCCCCACGGCCCTCAAAGTGAGCTGGCAGGAACCCCACTGTGAGAGGGACATCATGGGCTATTGTGTGATCTATCAGCTGCTCAGTGGGGGTGAGGTGAAGCGCATTAACGTGACAAAC
CCAGCGGAGAACTCGGTGATCATCCAGGACCTGCTGCCCAACCAATCTTACCTGTTTAAGGTAAAGGCTCAAAGCCAGGAGGGTTGGGGTCCGGAGAGGGAGGGCGTCATCACCATCGAGTCTGCTGTGGACCCCAGGAGTCCGCTCTGTCCCATGCCTGGCTCGCCGTTCACTCTGAGC
ACCCCAAGTGCTCCTGGACCACTGATCTTCACCGCTTTGAGCCCCGAATCTCTGCAGCTCAGCTGGGAGAAACCTCGCAAACCCAACGGAGAAATCCGCGGCTATGTCGTCACCTGTGAACAGCTGCACGGCGGAGGAGATGTGCGGACCTTCCAGGTGCATGGCAATAGTGCGGAGACG
AGTTTGACCGTCCCAGACCTGGTCGAGAATGTCCCCTACAAGTTCAAAGTCCAAGCCAGGACCACCGAGGGCTTTGGTCCGGAGAGGGAGGGGATCATTACCATCGAGTCTCAGGATGGAAGTGCTTTGTCTCAGTACAACAGCCAATCAATGGGGAGGCGTGATGTTTTCCACATGCCA
ACAGAGGTCAACACGAGAACCAACGTCTCTCACACGGTCGTCAACGATCCCTTC---CATTCAGAAGGGATGATGGTGACCACG------CAGCGCACGGAGACCAGCGGCATGGTCACCCATCAAATCACCAAGGAGGTGGTTCAGAGGAGCGTGGTGGGAGGGACCACCGTCACCAAG
AAGATG---------TTTTATGAAACC
>anchovy.3349_ANCH
------------------------------------------------------------------------------------------------------------------------------------------------------------------------------------
------------------------------------------------------------------------------------------------------------------------------------------------------------------------------------
------------------------------------------------------------------------------------------------------------------------------------------------------------------------------------
------------------------------------------------------------------------------------------------------------------------------------------------------------------------------------
------------------------------------------------------------------------------------------------------------------------------------------------------------------------------------
------------------------------------------------------------------------------------------------------------------------------------------------------------------------------------
------------------------------------------------------------------------------------------------------------------------------------------------------------------------------------
------------------------------------------------------------------------------------------------------------------------------------------------------------------------------------
------------------------------------------------------------------------------------------------------------------------------------------------------------------------------------
------------------------------------------------------------------------------------------------------------------------------------------------------------------------------------
------------------------------------------------------------------------------------------------------------------------------------------------------------------------------------
------------------------------------------------------------------------------------------------------------------------------------------------------------------------------------
------------------------------------------------------------------------------------------------------------------------------------------------------------------------------------
---------------------------------------------------------------------------------------------------------------------------------------------------ACGGATAACGTCCACAGAGAACCAGACCACCCA
CTGGCCAGAGTGCAGCCCAATCCGAAAGAGACCATCCAGTTCCCCGTGTCGCTGCGTCTGAATCGCCTCTTCTCCGACAGCCTGGCCAGACCAGAGAGTAGAGAGGCAGAGGCCCTACGACACGAAGTGGAGGAAAACCTGAACGAGGTCTACAAGCAGATACCAGGATCCCACAAGGTC
ACCAACACCACCTTCAGGACACAGAGGAATGCAGGGAAGAGGCAGAACAACACCATTGTAGACACAGTGCTTGCAGCCCCCCGCTCCACCTACCCCGATATCGTCAAGGCAACGGATAAGCAGGTGCAGGCTGGGAACATGGGCAACCTGAAGGTAGTGCCCGGATACTACACTGTGGCC
AACGACAGA------GAGGCCACTGGCGCAGTAGAGTTCCAGGAGGGTGTTGAGAGTCTTGATGTGCGCGTGCCGCTCTTCATCAAAGACGAGGATGAGGATAAGAAGCAGCTATTGGTGGAGGCCCTAGACGTCCCCTTGGGAATCGCCAAGATCACCCGGCGCTACGTCAACATCACC
GTCGTCAAGGAGCACGCCAAGAGTGTGCTGACCTTCCTCCAGCCGTCGTACACCTACAGCCGCCAGGAGGGCGTGGCCAACATCCCCATCAGCCGTGACATCATCGAGGACGGCCGTACCCAGGTCACCTACCGCACACGAGACCTCACCGCCAAGGACAAGAAGGACTACGTCTCGGTA
GAGGGTGATCTGACCTACCAGCCTGGTGAGACCCAGAAGATGGTACCCGTTAAGCTTCTAGAACTCGGGGAGGCAGATGGTCTCCTGGACGACGGTCGCCAGGTGAAGCAGTTCGTGATGGACCTTAGTAACCCTCGGCAGGGAGCCAAGCTGGGGAGATACCCACGCACCACCATCACC
ATCGCAGACAAGCCAGAGCCGAGTGTGATGATGTTTAAGAAGGGCACCCAAACCTTCACCACCTCTGACCCCGTCTACAGTATTCCTGTCGTGCGCACACGCAACCTGGAGGGACCCGCTACCATACACTGGCGCACACGCAAGGCCTCACGCTTTGAGATGTCGGGTCCTCTGAAGTTC
GCTCCTGGTGAGAGTGAGAAGAACGTTGTGATTGACGCTCGTTCGCACCCAGGTCCGATTAACCCCGAAACCTTCCAGCTGGAGCTGTTTGACCCGAGTACCAACACGGCCGTCGGGGAGAGGAAGACCACACTAGTCAACGTCACGGAC---CCTGGTGACATGGGTACCCAGGACGTG
ATCCCT---------------------TTGCAGAACATGGGCTTCATCAACCAGAGGGCCACCTCTCCC------------------------GGCGGCGTCCCCTTCTCACCCCCCAACGTCAAGGCCACGCCCACTGGACCCCGCAACATCCGCATGAACTGGAACGCAGTGCCC---
GGAGCCCTCGGATACAAGGTGAGGTACTGGATCTACGGGGACCCAGAGGAGAAGGGTCAGGTGCTGGATGTGAAGTCTCCTCAGGCTGAGCCGACTAACCTGTACCCCTACTGCGACTACGAGATGCGGGTGGCCAGCTACAACGCCGTGGGCCAGGGCAACTATGGAGAGATGGTCACC
TGCCAGACCCTGGAGGATGTCCCCAGTGAGCCGGGTCGTCTGGCGTTTAACGTGATCAGCCCCACGGTGACACAGGTCAGCTGGGGGGAGCCGGCCGAGACCAACGGGGTCATCACCCAATACGAGGTCCTCTACACGCCCACCAACGATGACAGCAAGCCGATGGGTGCCGATAAGAAG
GTGAAGATTGACAACCCTAAGAAGCGCATGCTGCTGATTGAGAACCTGCAGCCCAACCAGACCTACTCCTACAAGGTGCGCGCCGCCAACAGCGTCGGCTGGGGACCCTTCAGGGACGCCACCATCAACCTGGCAACGCAGCCCTCCAGACCCATGTCCATTCCCATTATTCCTGATATC
CCCATAGTGGATGCGGAGGCCGGTGAGGAGTACGACAGCTATCTGATGTACAGTAATGAAGTGATGCGATCTCCTACAGGCTCCAAATGCCCCAGCGTAGCA------GGAGACGAC---------------------------------------------------------------
------------------------------------------------------------------------------------------------------------------------------------------------------------------------TCGGTG------
---------------------------------------------------------------GTGAATGGCAAGTGGGACCAGGGCTTCCTGTACCCTGGCGGTTCGGGCTCTCTGACTGGCTCCCTCACCCGCAACATTAGCTCCGCCTCCTCCAGCTACAAC---------------
---------------------------------------------------------------------------------------------------CAGCTGTCG---------------------------------------------------CCC------------------
---CTCCCCCACTCCAGC---------------------------------------------------------------------------GTCAAGCATGGCAGCTCCGCCAGTAGCATGACCATGGACACGAGCACGACCACCTACATCTCCGGACAAGGTGGTTCAATGTCAGGA
CGACATGAGATCATCAGCAAGGGTGGCTACTCAGGTGGACAGGTGGTGATGAGGAAGCGA---------------------------------------------------------------------TCGGAGAATCGTGGTTACTATGAC---GAGAACGTGCGGGATTCCATCGTC
ATGGGCGACGCCCAGGCTGGGTTCATGGATAGCATGAGTGGTCTGAGTGGCTTCAGTAAGAGTGTC---ACCAGCTACAGCATGGCTTCGGCTTCGGGCAGC------TCCCGCGCTCGCACGCAGTCAGAAGATGTC------AACGACGCACTTTTGAACCTGGACAGGGTTCTACAG
------------------------------------------------------------------------------------------------------------------------------------------------------------------------------------
------------------------------------------------------------------------------------------------------------------------------------------------------------------------------------
---------------------------------------------------------------------------------------GGTGAGTGGCTG---TATGTGGTA---TGTGTGCAT---------------------------------------------------------
------------------------------------------------------------------------------------------------------------------------------------------------------------------------------------
------------------------------------ATGTTTGTGCATACATGCGTGTGT------------------------------------------------------------------------------------------------------------------------
------------------------GTG
>ENSTRUP00000014157_TRUB
ATGGAGAGATGGAAATGTCATCTCTCTGTAGGACTTGGGCTTCTTGCCATCCTTTTGAGCTGGTGTCATGCTGAAGAG------------------------AACTACTGCTTCAGTTCCAGGGCCAAATCCTGCTCAGAGTGCCTGCAAGCTGGAAAAGGCTGTGCATACTGCTCTGAA
GAGACCTTCAATGGCCCTCGTTGTGACCTGCAAGAGAATATACTTGCTCATGGCTGCAGTGCTGCGGCTATGATCACGGCTCAGAGCAGCAGGAATGTAGAGAAAGGGGAGCAAATCAACATGCAGCTTCTGAAGTCTCAAGTCTCCCCACAGCTGATGAGCATGAGTTTTCTGCCTGGA
GAGGAGAAGATGGTGGATGTAGAGGTGTTTGCTCCAACCAAAGGTCCCCTTGATCTTTATATTCTTATGGACTTCTCCAATTCCATGTCAGATGATTTGGACAACTTGAAGAGAATGGGCAAAGAACTGGCTTCATTAGTGGAGCAGCTGTCAGATGACTACACCATTGGCTTTGGAAAG
TTTGTCGACAAAGTTATTGAGCCTCAGACAGACATGAGACCTGCAAAGCTTGCTAAACCATGGGCAAACAGTGACCCTCCATTTTCTTTCCAAAATGTCATCAATCTGACAAGTAACTTGGAATTCTTCAACACCAAGCTCAAAAATGAAACAATATCTGGCAATCTGGATGCTCCTGAA
GGAGGTTTTGATGCCATATTGCAAGCTGCAGTTTGTGGAGATAGGATTGGTTGGCGCAGTAACAGCACGCATCTACTCGTTTTCTCCACCGAGTCAGCCTTCCATTACGAAACTGACGGTGCTAACGTGCTATCGGGCATCGTAAAACGCAATGACGAGGGCTGCCACTTGGATCCAGCC
GGGAAATACACACAAGACATATATCAGGATTACCCATCCATACCCACACTGGTCCGTTTACTGGGCAAACATAACATCATTCCAATCTTTGCTGTCACCAACCATTCTTATACATACTACCAGAAACTCAAAGAGTATTTCCCCATTGCTGAGGTTGGTCTGCTGCAAGAAGATTCATCT
AATATATTGCAAGTTATGGAAACTGCCTTTGAGAGTATCCGGTCTAAGATGAGCATCCGTGCTGAGGACAGACCCAAAGCTTTTGAAGCACAGTTTTTTTCTTCCAGTAAAAAACTTTCCAAATATGGAGATTTTGATTTCAAACCTGGAGAAATAGGAAAGTTCAAAATGAGACTCAAA
GCTCAGAGAATGATCGACGATGGGCCTGTCTGTCAGACTGAACAGGATGAAAGAGAGGGAACAATAAGAGTCAAACCAACAACTTTCAATGATGCTGTCAATGTTAAAGCTTCACTTTTGTGTCCAACATGCGAGTGTGAGAAGACAGTTGTCCAAAATGCTCCCAGGTGTCATGGCCAA
GGTGACCTTGTATGTGGGAAGTGTCAGTGCCACGATGGCTGGCTAAGTACATTCTGTAACTGCTCAGCTAGTGCTTCGGCTCTGGTCACAGGCCAGTGTATAGGCCCAGGCATGACAGAGCCTTGTTCAGGCCGTGGAGACTGCATGGAATGTGGAACCTGTGTATGCTACAACCCAGAA
CAGTTTGAAGGACCCTACTGTGAATATGACAAGACCCAGTGTCAGAGATATGGAGGTTTCCTTTGCAATGATCGCGGCTCTTGTGTTATGGGTAAGTGTACGTGCACAGAGGGATGGGAGGGAAATGCCTGCGAATGTCCTAAGAGCAACCAAACCTGTCTGGACAGCAAAGGCGGTGTT
TGCAATGACCGAGGTAAATGTTTATGTGGCCGCTGTGCATGTCCATCCTCTGGTATTGAGATGACCTCAACCTGTGAGCCAAATTTCCAGGCTCAGTTGGGTGCATGTGAGGCTACAAGAAGTTGTGTCCAGTGCCAGGCCTGGAAGACCGGAGAGAAGAAAGACAAGAAAGATTGTGAC
GCGTGCCCCTTCACAGTTGTCATGGTTGATGAACTTAAAAAATCGGACCAGGTGCTTGATTCCTGCAGCTTCCGTGATGAGGATGACGACTGTACATACCACTACACAGTTGAAAACCCTAAA---GAT---------AAAGACTTGGAGGTCCAGGTGCTCAAAAAAAAG---------
---GACTGTCCCCCTGCC---------------AGCCTCCTGTGGTTGCTCCCTCTCCTGTTATTCCTCTTGTTACTGCTGGCTCTTCTCTTG---------------------------CTCTGCTGCTGGAAATACTGTGCCTGCTGCAAAACCTGTTGGCAGAGTTGTCTTGCTCTA
CTTCCGTGCTGTAGGAGAGGACGGATGGTCGGCTGGAAGGAAGACGAGTATCTCTTCCGTCAGTCTTTGCTCACCTCAGATCATCTGGACACACCGATGGTGAGAACTGGCCCCCCGAAAGGAACTGATGTCGTTCGTTGGAGGGTCACCGATAACGTACATCGAGGACCCAATCACCCC
CAGGCTATAGTAAAGCCCAACCCTAAAGAGATGATCCCCTTCCCACTTTCCCTCCGGCTGGACAAGCTGTTTTTTGACAACTTAGCACGCCCAGAATCCAAAGACGCTGAACAGCTCCGCTCTGAAGTGGCTGATAATCTCAATGAATTATACAAGCAGATTCCTTCCGCCCAGAAGGTA
CAGAAGACTGCCTTCAGAATGCAGAGAAATGCTGGAAAAAGGCAGGACTACACAATTGTAGATACAGTCTTGTCTGCTCCTCGTAGTAGCTTCCCTGATATTGTCAAACTCACTGAGAAGAATGTCCAGTCTGGGCGCATGCATAATCTCAAAGTGGTTCCTGGCTACTACACCGTGGAA
ACTGACAGAGCA---GAGGCTATGGGAGCCATAGAGTTCCAAGAAGGTGTGGAGTCACTAGATGTCCATGTACCGCTTTTTGTTAAAGAAGAAGATGATGACAAGAAAAAGCTACAGCTGGAGGCAGTGGATGTGCCCCTGGGAATTGCTGATATCGCAAAACGCTTTGTCAACATTACC
ATCATCAAAGATCATGCCAGCAGCATTTTCTCATTCCTTCAGCCGGCCTACACCTACAGCAGACAGGATGGTTTGGTCAACATACCAGTAAGCAGAGAAATTATCGAAGACGGACGTACTCAGGTGACTTACCGCACACGGGACCTCACAGCCAAGGATAAATTGGACTATGTGACAGTG
GAAGGGGACTTAAACTATGGTCCTGGTGAGACCCAGAAAACTGTGCCTGTTCGTCTGCTTGAACTAGGTGAGAAGGATGGCCTGATGGAAGAC---AAGCAAATCAAACAGTTTGTCATGGATCTCAGTAACCCACGAGTCGGTGCCAAACTGGGACGTTACCCAAGAACCACTATCACC
ATCGCAGATGAACCGGAGCCCAGTGTGATTATGTTCCAAAAGAGTACCCAGAATTTCACTACATCTGCCCCGACCTTCACCATACCTGTGGCCCGCAGTCGTAACCAGGACAGCCCAGCTACAATAAAGTGGCGCACCAAAAAGGCCCAGCGCTTTGACCTTTCTGGTACACTAAAGTTT
AGCCCTGGAGAAACTGAGAAAAACATTCTGATTGATCCAAAGACCCTCCCTGGGCAAATCCAACCAGAAACCTTCCAGCTAGAGCTATTTGACCCAAGCAACAATGCTTCCATTGGAGAGAGGAAAACCACCATTGTCAATATCATCGATGGA---------------------------
---------GGTCCAGAGATTTCCCAAAAGCAACAGAAGGGCTACATAAGCCCAAAAGCTAGTTTACCT------------------------GGTGGTTTTCTCTCTGCACCTTCGAACCCTAAAGCCAAAGCCACTGGACCCAGGAGCATCCACCTAAACTGGGACCCACCACCTGGT
AATCCGATGGGGTACAAGGTCAAGTATTGGATCTATGGTGACCCAGAGAAAGATGCTCAAGTGTTAGATGTGAAGAGTCCTCGTGCTGACTTAACAAACCTGTACCCTTTTTGTGATTATGAAATGCGAGTGTGTGCCTACAACACAAAGGGTGATGGCTATGAAACAGACATTGTTACC
TGTCAGACACTGGAAGATGTACCTGGTGAACCTGGACGTCTGGCCTTCAATGTCATAAGCCCAACTGTCACTCAGCTGAGTTGGGCGGAGCCTGCAGAAACCAATGGAAACATAACAGCATATGAGGTCATATATACACCCATTGATGATGAGCTGAGCCCCGTGGGTCCTCCAAAGAAA
GTACAGATTGACAATCCCAAGAAGAGAATGCTACTAATTGAGAACCTTCAGAATGCCCAGACTTACCAGTACAAGGTCCGAGCCAAGAACAGTGTGGGTTGGGGCCCCTTCAGAGATGCTAGCATTAACCTGGCATCACAGCCTAATAGACCGCTGTCCATACCCATCATCCCAGATATT
CCTATTGTGGATGCAGAGGCTGGAGATGAGTATGACAGCTACTTGATGTACAGCAATGAAGTGCTGAAGTCCCCAACTGGCTCCAAGACTCCCAGTGTCTCT------GGTGAT------------------------------------------------------------------
---------------------------------GATTTCTTC------------------------------------------------------------------------------------------------------------------------------------------
---------------------------------------------------------------ATGAATGGGAAGTGGGAACAGAGCCTCCTTTCGCCGGGGGGATCGGGT------------------ATCCGCAACCTTTCAGCATCATCCTCTCCCATGTCT---------------
---------------------------------------------------------------------------------------------------ACGCTGAGCTCAAACTACAGAGGGGCTGGTGGATCTTTTAACACAGAAACAACCACCACTTAC------------------
---TTGTCTGGACCAGTG---------------------------------------------------------------------------GTAGGA---AGCTCTCAACGAACCAACATGAGT------------------------------------------------------
---------------------GGAGGACTTCACACATCAGAGGTGACCATGAGGAAACGC---------------------------------------------------------------------TCAGAGAACAGAGTTTACACAGAT---GAAAACATTCGGGACTCTATCGTC
ATGGGAGAATTGTCA---------------------------------------------------------AGC---------------------------------------------------------------------------AAGTTCCCAGATTTT---------------
GATGCACGTCTTTCCCCGGGCGTTCCTGACACCCCAAGCAGGTTGGTGTTTTCTGCTTTGGGTCCGACCGCCCTGAAGGTGAGTTGGCAGGAACCCCACTGTGAAAGAGACATCCTGGGCTACTGCATTATATATCAGCTACTTAACGGAGGTGAGGTGAAGCGCATTAATGTGACAAAC
CCAGCAGAGAACTCGGTGATCATCCAAGACCTGCTGCCCAACCATTCTTACCTGTTTAAGGTAAAGGCTCAAAGTCAGGAGGGTTGGGGTCCAGAGAGAGAGGGCGTCATCACCATCGAGTCTGCTGTCGACCCCAGGAGTCCACTGTCCCCCATGCCAGGTTCCCCATTCACACTAAGT
ACCCCCAGTGCTCCGGGACCCCTGGTCTTCACCGCTTTAAGCCCAGATTCCTTGCAGCTCAGCTGGGAGAAACCTCGTAAACCAAATGGAGACATCCTTGGCTATGTTGTCACCTGCGAACAGCTGCATGGTGGTGGAGATGTTCGGACATTCCAGGTGAATGGCGACAGTACAGAGATG
AGTCTGACCGTCCCAGACCTGGTTGAGAATGTCCCCTACAAGTTTAAGGTCCAGGCTAGAACTACACAGGGCTTCGGTCCAGAGAGGGAGGGGATCATTACAATTGAGTCTCAGGATGGAAGCGCTTTGTCTCAGTACAATAATCAATCAATGGTGAGACGAGATGTTTTCCACATGCCA
ACAGAGGTCAGCACACGAACTAATGTGTCTCACACCGTAGTCAATGATCCCTTC---TTCTCAGAAGGGATGATGATGACCACA------CAGCACATGGAGACAAGCGGCACGGTCACCCGTCAGGTCACCAAGGAAGTGGTTCAGAGAAGCGTCATGGGAGGAACCACCATCACCAAG
AAGATG---------TTTTATGAAACT
>ENSDARP00000132903_DRER
ATGGGAGGATGGGCGATACGTCTGGCTGTGGGGATCTTCCTTCTCTTGCTTGCTGCGACAGACAGTCGTGCTGATGAA---------------------GTGAATCACTGCACTGCTGCCAGGACCAAAACCTGCTCAGAATGTATTCAGGTTGGCGCAGGATGTGCGTACTGCCCTGAT
GAGGTCTTCGAGCATGAGCGTTGTGACCTGAAAGAAAACCTGGAGGCCCAAAAATGTAGCAAA------ATAGTAAATTTTGAGAGCAGCAGGCAAATCCAAGAGAATGTGAAAATCAACGAGCAACTGAAGCAGTCTCAGGTGTCCCCTCAGCTCATGAGCATGACGCTTCTGCCCGGG
GAGGAGAAAGAGGTGGAGATGGAGGTGTTTGAACCCACCCGTGGCCCACTGGATCTCTACATCCTCATGGACTTCTCCAACTCCATGTCTGACGATCTGGACAACCTTAAGAGGATGGGAGAAAAGCTGGCACGGCTTGTTGGCGATCTCTCTGACGATTACACCATCGGATTTGGCAAG
TTTGTGGACAAAGTCACCGAGCCTCAGACAGACATGAGGCCAGCCAAATTAGCTGAGCCGTGGTCCAATAGCGACCCTCCATTTTCCTTCCGTAACGTCATCAAGCTCACCAGCAACATCACCTCCTTCAGACAGAAGCTACAGAAAGAGCGTATATCTGGCAACCTTGATGCTCCAGAA
GGTGGTTTTGATGCCATCTTACAGACTGCTGTCTGCCAGGACCAAATTGGCTGGAGGAAAGACAGCACACACTTGCTGGTCTTCTCCACTGAATCAGCTTTCCATTATGAGGCAGATGGTGCCAACGTGCTCGCTGGCATCTTGGACCGCAATGATGAGCAATGCCATCTGAATGTAGAT
GGAAACTACACGCATGATGTTCGTCAAGATTACCCATCTATACCGACTCTAGTGCGACTTTTGGTGAAACATAACATCATCCCAATTTTCGCTGTTACTAATCACTCATACTCATACTATGAGAAACTTCATGAATACTTCCCCATTGCTGAGCTGGGACAGTTACAGGAGGATTCATCT
AATATCCTGAGCATTTTAGAAAAAGCTTTTGAGAATATTCGTTCCAAGATCAGTATTCGTGCAGAGGACAGACCAAAGGCAGTGGAAACCAAGATTTTCTCTCAGTCTGGCACCTTTTCTGAATATGGCAATTTCAAAATCACACCAGGACAAACTGGTAAATTTAAAGTGCGTATGAAG
GCCCTTAATCAGGTAGGAGAAGAGCCCGTGTGTAAGGTCAACCAGGCTGACCGCGCAGGAACCTTGAGAGTCAAGCCCACCACCTTCAGCTCTGCCTTTAAAATCAATGCAGAGGTGCTCTGTCCAACCTGTGACTGTGAAAAGACCCCGGTTAAAAATGCAGTGCGCTGTACTGGCCAT
GGAGATCTGGTCTGTGGGAAATGCCAGTGCTATGCAGGATGGCTCGGCCCTTTGTGTAACTGTTCAGCGGGC---GCCTCCACAGACTCTGTCATGTGCATAGAACGAGGAAAGACAGAGCCGTGCTCAGGCAGAGGAGACTGCATG---TGTGGGACCTGTGTGTGTTATAACCCCAAC
CAGTTTGAAGGGCCCTACTGCCAGTTTGACAAATCTCAGTGCCAGAGATTTGGTGGATTTCTCTGTAATGAGCGTGGAAGCTGCAGCATGGGCAGATGTGTTTGTTCTCCGGGATGGAGTGGAGAGGCCTGTGAATGTCCCACCAGCAATGACTCATGCCGGGATAGCAAAGGGGGCATC
TGTAATGACCGTGGTGTGTGTAAATGTGGCCGCTGTGAGTGTGAACACTCAGGACTTCCACTGAGTCCTACCTGCGAAGCCAACTTTCAGCAACAAGTGGGTATGTGTGAAGCCAAGAGGAGCTGCGTCCAGTGCCAGGCCTGGAGCACCGGTGAAAGGAAAGGACGGAAA---TGCGAT
GAGTGTCCCTTCAAAATTGTCAGGGTGGATGAGCTTGAAGAAGATAAAAATGTAATCGAGACATGCAGTTTCCGTGATGAAGATGATGACTGCACATATCACTATAATGTGAATTATCCATCG---AACATCACAGACAAAGAACACCGCGTCCTAGTGAAGAAAAAGAAA---------
---GATTGTCCACCTGCA---------------GGTTTCCTGTGGCTCATTCCTCTCATTATGTTTCTGATGCTGTTACTTGGTTTGCTTTTG---------------------------CTCTGTTGCTGGAAATACTGCGCCTGCTGC------------CAGTCCTGTCTTGCTCTT
CTCCCGTGCTGTGCAAGAGGTCGTATGGTGGGCTTTAAAGAAAACCAGTACCTGCTACGTCAGTCTTTTCTGCAAAATGATTATTTGGACACCCCAATGGTGCGCAGCGGCCCGCTCAAGAGCACAGACGTTGTGCGCTGGAAAGTGGCAGACAATGTTCATCGAGGAACGAATCACCCC
CAGAACCAAATCAGACCCAACCCCAAAGAGACCATCCAGTATCCTGTTTCTCTTCGTCTGAACCGCCAGTTTTCAGAAGTTCTTTCTAACCCTGACGCTCGGGACACAGACATGCTCAGACGAGAAGTAGAGGACAACCTCAATGACGTGTTCCTGCAGATCCCGGGCGCACAACCAGTG
CAGAAGACTCTGTTCAGGACACAAAGAAATTCTGGAAAGAGACAGAACAACACAATTGTGGACACAGTTTTATCTGCCCCTCGCTCCAGTTACCCAGATATTGTAAAACTGACAGATAAACAGGTTCAGTCTGGAAACTTCCGGGACCTGAAGGTGATTCCAGGCTACTACACTGTGGCT
TCTGATAAA------GAAGCAGCAGGCGCAGTGGAGTTTCCGGAGAACGTGGAATCAGTGGATGTTCGGGTTCCTCTCTTCATTAAAGATGAGGACGATGAAAAGAAGGAGCTGCTTGTGCAAGCTGTGGATGTTCCAGTCGGAATCGCAAAGATTGGAAAAGATCATGTCAACATTACA
GTGCTTAAGGAACAGGCTTCGAGTGTCTTTACCTTCCTGGAGCCGTCATATACCTACAGCCGTCAAGATGGAGTGGCCAACATCCCGATCAAACGTCAGATCATAGAGGATGGACGGGCACAAGTCACATACAGCACAGCAGACCTCACTGCTAAAGACAAGAAGGACTATATTTCGGTA
GATGGAGACTTGAGCTATGGAGCAGGTGAAACAGAGAAGATTGTCCCAGTGAAACTTCTGGAACTTGGAGAGCAAGATGGCCTGCTGGAGGAC---AAGCAGGTCAAACAGTTTGTCATGGATTTGACCAACCCACGACAAAGTGCTAAACTAGGCCGTTACCCACGCACTGTTATCACC
ATCGCTGACAAACCAGAATCCAGTGTTATGGCGTTTAAGAAGAGTACTCAAACTTTCAGTACCACCGACTCGCTCTACACCATCCCGGTGGAACGCACTGGAAACCGGGAGACTCCGGCCACTGTGCACTGGCGCACCAACAAGGCCTCGCGCTTCGACATCTCCAGCCCTCTCAAATTT
GCACCCGGTGAAGCTGAAAAAAATATCCTCATCAATCCTCGTACACATCCATCTCCCATCATACCTGAGAAATTTAACCTGGAACTATTAGACCCAAGCAACAATGCAATTATCGGAAAGAGGAAGACCACGGAGGTGATCGTCACCGACGGTCGAGGGGATGGTAAAAATCAGGAT---
---------------------------TTCCAGAAGATGGAATATGTTACTCAAACAGCCACATCCCCC------------------------GGAGGACGCCTCTATTCTCCAGCCAACATTAAAGCCGTTGCTACCGGCCCTAAAAACATCCGCCTGAACTGGAAACCCAGCCAA---
AATGCCAATGGTTACAAGGTGAAGTACTGGATTTATGGAGACCCCGAAGATAAAGCTAAATTTATGGATGTGAAGACGCCTCAAGCCGAGCTGACAAATCTCGATCCATACTGTGATTACGAGATGCGTGTTTGTGGCTACAATGCACTTGGAGATGGCAATTACAGTGATATCATCCAA
TGCCAAACCCTGGAGGATATACCTGGTGAACCTGGTCGTCTGGCTTTCAACGTCATCAGCCCTACTGTTACTCAGGTTAGTTGGGCGGAGCCAGCAGAAGCCAATGGTATCATCACTGGCTATGAGGTCATCTACATGCCCATTAACGAGGACAAGAAGCCTACAGGACCTCCTAAGAAG
GTGATGATTGACAACCCTAAAAAGCGCATGTTGCTCATTGAGAACCTGCAACCTTCTCAGACCTACTGTTATAAAGTGCGTGCCAGCAATAAGGTGGGCTGGGGCCCATACAGAGAAGCCACAATCAACCTGGCATCACAGCCTACCAGACCCATGTCAATTCCCATCATTCCCGACATT
CCCATCGTGGATGCAGAAGCTGGCGAAGAGTACGACAGCTATCTGATGTACAGTAATGAAGTCCTGCGATCCCCAACGAGCAGCCTGAGGCCTAGCGTCACAGATCTGTCTGATGAT---------------------------------------------------------------
------------------------------------------------------------------------------------------------------------------------------------------------------------------------CAGTTC------
---------------------------------------------------------------GTGAACGGAAAGTGGGAACAGAATTTCTTGTTTCCTGGAGGAGGAGGT---------GGTTCCCTCTCCCGCAACATCAGCTCTTCCTCAACCACATACAGC---------------
------------------------------------------------------------------------------------------------------------------------------------------------------------------------------------
---------------------------------------------------------------------------------------------------CATTCCACACCGCGTACCAATGTGACCAACAACAGCTCCACCACAACGTACATCTCTGGCAAAGGAGGCTCAACTACACAC
AGATATGATGTA---AGAGACGGTGGACTTCTCAAAGAAGACGTGATCCTGAGAAAACGC---------------------------------------------------------------------TCTGAAAACAGGCATTACACAGAAGGTGATGGTGTGAGGGACTCAATCGTA
ATGGGAAACCTGTCTGGTGGACTTTTGGACAATTTA---GGGGTCTCTAGCTTCAGCCAGACTACATCTACCAGCTACAGCTTG---------------AGC------TCCAGAGCTCGTACTCAGTCTGAAGATATC------AACGATGCTCTGCTGAACCTGGATAGTGTTCTTCAG
GAATCGCGCTTCACCCCGGGTGTTCCCGCGACTCCCAGCAGACTGGTGTTTTCAGCTCTGGGCCACACGGCTCTCAAAGTGAGCTGGCAGGAGCCACACTGCGAGTCTGATGTACTGGGATACTGCGTCCTTTACCAGCTCATCAATGGAGGTGACGTAAAACGTATCGAGGTGAACAAT
CCTGCTCAGAACTCAGTGCTGGTTCAGGATCTCCTGCCTAACCAGTCCTACATCTTCAAAGTCAAAGCACAGAGTCGAGAGGGCTGGGGTCCTGAGAGAGAGGGCGTCATTACCATTGAGTCCAACGTCGACCCCAAGAGTCCACTGAGCCCAGTGCCCGGGTCTCCGTTCACTCTCAGC
ACTCCCAGCGCTCCAGGACCTCTGATCTTCACAGCGTTACGTCCAGATACACTGCAGCTGAGCTGGGAGAAACCCCGAAAACCCAACGGAGACATCCTGGGATACGTGGTGACCTGCGAACAGCTGCATGGTGGAGGAGATCTTCGCTCCTTCCAGGTGAATGGCAATGCAGCC---ACT
TCATTGACTGTCTCTGACCTGAAAGAAAACATGCCTTACAAATTCAAAGTTCAAGCTCAGACCACGCAGGGCTTTGGCCCAGAGCGAGAGGGAATCATCACCATCGAGTCCCAGGATGGAGGCTCCATGTCCCAATACAGCAGTCAGTCGGTCACGAAGAGAGAGGTGTTCAATCTGCCC
ACAGAAATC---------ACACACACTTCACACACCATGTTCTCAGAGCCCTTTGTTTCTTCAGACGGGATGATGATGATGTCGAGCAGGCAGATCACAGAGTCGGGTGGCTCCATGACACGGCAGGTG------GAGATGGTGCAGAGAGGAGTGATGTCCAGCAGCACCGTCACCAAG
AGGCTGGAGAGACAGTACTACGAGGCC
>ENSGACP00000006688_GACU
------------------------------------------------------------------------------------------------------AACCCCTGCTTCGCCGTCAGGGCCGGGACCTGTTCAGAATGCCTGCAGGCCTGGAAAGACTGTGCTTATTGCCCTGAG
GAGAGCTTTAAGGGCCCTCGCTGTGACCTGTACGAGAACATAATCGCCCACGGCTGCAGTGCTGCGGCTGCACTCACAGCTAAAAGCAGTATGATGATAGAAAGAAAGCAACCTATCAACATGAGGCTCAAGCAGTCCCAAGTGTCTCCGCAGCAGGTCAGCATGAGCCTCCTGCCAGGA
GAGGAGAAGGAGGTGGATGTGGAAGTGTTCGCCCCAACCAAAGGCCCCCTGGACCTTTATATCCTTATGGACTTCTCCAACTCCATGGTTGACGATTTGAACAACCTGAAGAGGATGGGCACACAGCTGGCTTCTTTGGTGAAGGATCTGTCGGACGACTACACCATCGGGTTTGGAAAG
TTCGTGGACAAAGTGGTCGAGCCCCAGACAGACATGAGACCCTCCAAACTGAAGGAGCCGTGGCCCAACAGCGACCCGCCGTTCTCTTTCCAGAACGTCATCAAGTTGACCAGCGACGCGGCGTTCTTCGACAGTGAGCTCCAGAAGGAGAAGATATCTGGCAACCTGGACGCTCCTGAA
GGAGGCTTTGATGCCATATTGCAAGCTGCCGTTTGTGGGGATAAGATCGGCTGGCGTGACAACAGCACGCATCTCCTGGTCTTCTCCACCGAGTCGTCCTTCCACTACGAGGGAGACGGTGTGAACGTGCTGTCGGGCATCTTGGCGCGCAACGACGAGGGCTGCCACCTGGACGCAGCG
GGCAAATACACAAAGGATACACAGCAGGATTACCCTTCAATACCCACGCTGGTCCGTCTGCTGGGCAAACACAACATCATTCCCATCTTTGCCGTCACCGACCACTCCTACACGTATTACGAGAAACTCCGAGAGTACTTCCCCATCGCGGAAATCGGTCGCCTGCAAGAAGACTCGTCC
AACATCCTGACACTCATGCGGGTCGCCTTTGAGAGTATCCGCAGGAAGATGAGCATCCGTGCAGAGGACAAACCAAAGGCTTTCGTGACAAACTTCTTGGACACCAGTGGAAGAGTTGTAGAGCACGGGGCCTTTGATTTCAAGCCTGGCGCAATAGGCAACTTCAAGATGCGGCTCTCG
GCCCAACAGATGGTCGGCGGCAAACCTGTCTGTCAGCTGGAACCGCTTGGAAAAAAGGGGTCAATCAGGGTCAAACCGACAACGTTCAACGCTGCCGCCAATGTTGACGCTACAATTCTGTGTCCGAGCTGCGAGTGTGAGAAGTCCGCCATCCCTGCAGCAGCCAAGTGCCACGGACAC
GGAGACCTTGTGTGCGGGAGATGTCAGTGCTATGACGGCTGGCTGAGCACCTTCTGTAACTGCTCAGAAAGTTCTGCGGCTCAGGACACCAGCCGGTGTTTGGGTCCGGATATGAAAGACCCGTGTTCCGGCCGTGGGGACTGCCTGGAGTGCGGGACCTGTGTGTGCTACAATCCGGAT
CAGTTTGAAGGGGAATACTGTCAGTACGACAAGACAGATTGTCAAAGATATGGCGGCTTCCTCTGCAACGACCGCGGCTCTTGTATCCGGGGTCGGTGTGCGTGCAATGAGGGCTGGGCAGGCAACGCCTGCGAGTGTCCCAACAGCAACGCGACCTGTCTGGACAGCAAGGGCGGCGTC
TGTAATGGGCGAGGAGAATGTGTCTGCGGACGCTGTAAGTGTCCCGAGTCCGACATGAGTATGACTTCCACGTGTGCCCCAAATTTCGAGGCCCAGTTGGGTGTTTGCGAGGGCACGAGGTCTTGCGTCCAGTGTCAGGCCTGGAAAACAGGAGAGAAGAAAGACAAAACGCAATGCGAC
AAATGCCCCTTCAAAATTGTCTTGGTGGATGAACTCAAAGAAGAAAAGGACGTGGCGCATTCATGCAGTTTCCGTGACGAGGAGGATGACTGTACGTACCGCTACAACGTTGAGGACTGGAAACCTGATTCCAAAGTTAAAGAGCTGCAGTTCCAGGTGCTCAAAAAAAAA---------
---GATTGTCCCCCTGCC---------------AGCCTCCTGTGGTTGCTCCCACTCCTCTTGTTCCTCTTGTTGCTGCTGGCACTTCTGCTG---------------------------CTGTGCTGCTGGAAATACTGCGCTTGCTGCAAAACC------------TGTCTTGCCCTG
CTGCCTTGCTGTAAAGGAGGTCGTATGGTTGGCTTCAAGGAAGATGAGTATATGTTCCGCCAGTCTCTGCTCACCTCAGACCATCTGGACACGCCGATGGTGAGGACCGGCCCACCCAAAGGAACCGATGTGGTTCGCTGGAAGGTCACAGATAACGTGCACCGATCCCCCACTCACCCG
CAGGTTCTGATGAAGCCCAACCCGAAAGAGATCATCCCGTTCCCCATCTCTCTGCGGCTAAACAGGCTGTTCTCTGAGAACCTTTCTCGACCCGACTCCAGAGATGCCGAACAGCTCCGCAAGGAAGTTGCCGATAACCTAAATGAGGTTTACAAGCAGATCCCCGGCGCCCAGAAGGTG
CAGAAAACCTTATTCAGAAAGCAGAAAAATGCCGGAAAAAGGCAGGACTTTGCCATCATGGACACCGTCCTGTCTGCTCCTCGCAGCAGCTACCCTGACATCGTCAAACTCACCCAGAAAAATGTCCAGTCTGGAAACCTGCATGATCTCAAAGTGGTGCCCGGCTACTACACAGTGGCC
ACAGATCGA------GAGGCTGCAGGAGCCATTGAGTTCCAAGAAGGCGTGGGGTCGGTAGACGTCCACGTGCCACTCTTTGTCAAAGATGAAGACGATGACAAGAAGCAGTTGCAAGTGGAGGCCACGGATGTGCCTCTGGGCATCGCTGAGATTGGAAAACGTTTTGTCAACATCACT
ATCATAAAAGAACATGCCACCGGCGTCTTCTCGTTCCTCCAGCCGGCTTACACCTACAGCAGGGGGGACGGAGTGGCCCACATCCCCATCAGCAAAGAGATCATTGAAGAGGGAAGCTCACAGGTCACATACCGCACACGGGACATCACAGCTAAGGATAAGAAGGACTACGTGGCTATG
GAAGGTGACCTGACCTTTGGTCCGGAAGAGACCCAGAAAATAGTGCCTGTTCGTCTGCTGGAACTGAGCGAGAAAGATGGCCTCCTGGCAGAC---AAACAGGTCAGGCAGTTTGCCATTGATCTTAGCAACCCGCGGCAAGGCGCCAAGCTGGGACGCTACCCAAGAACTACGGTCACC
ATCGCAGACGAGCCA---------------------------------------------------------------------------------------------------------------------------------------------------------------------
------GGTGAA---------------------------------------------------------------------------------------------------------------AAAACG---------------------------------------------------
------------------------------------AAGCCTTACATCAGC------GCCCCTCACCCTTCTCGTAACCCGGGCGCCGTAAAAGGCGGTCGCCTTTTCTCCCCAACTAACCTTAAGGCCAAAGCAACTGGACCCAGAAACATCCGCCTCAACTGGGACGCAGGGTCTGGG
AACCCCGCGGGGTACAAGGTAAAGTATTGG---TACGGCGACCCAGAGAAAGACGCCCAGGTCTTAGATGTGAAGTCTCCCCAAGCTGAGTTGACTGACCTGTACCCCTATTGTGACTACGAGATGAGAGTGTGCAGCTACAATGCATTGGGTGATGGAAGCGATACAGACATTGTTACC
TGCCAGACACTTGAGGATGCGCCTGGTGAACCCGGACGTCTGGCCTTTAATGTCATCAGTCCGACTGTGACTCAGGTCAGCTGGGGAGAGCCTGCAGAGACCAACGGCAACATCACGGCTTACGAGGTCATCTACACACCCATCGATGACGACCTGAAGGCAGTGGGCGCTGCTAAGAAA
GTAAAGATCGACAACCCCAAGAAGCGAATGCTGTTGATCGAGAACCTCCAGAGAGCCCAGACCTACCAGTACAAGGTCCGTGCCATGAACAGCATAGGCTGGGGCCCCTTCAAAGATGCCAGCATCAACCTGGCATCACAGCCTACTAGACCTATGTCCATTCCCATCATTCCCGATGTC
CCTATTGTGGATGCAGAGGCAGGAGACGAGTACGACGGCTACCTGATGTACAGCAATGAAGTGCTGAGGACCCCCACAGGCTCTAAGACACCGAGCGTCTCT------GGTGAT------------------------------------------------------------------
---------------------------GGTGGGCATCTTGTC------------------------------------------------------------------------------------------------------------------------------------------
---------------------------------------------------------------AGTAATGGGAAATGGGACCAGAACTTCCTTTTCCCAGGGGGATCAGCG------------------ACACGCAACTTGTCTTCATCGTCCTCTCCGATGAGCTATGCTGACTATCGC
TGTTTCTCCCCCCACCCGCCCCCCAACTCCCTCGTGTCTCAACTCCGCTCTGTCTGTGTCACTCTACCACTTTCTTTACTCTCACTCCCGACCTGCCCATCTCTCTCT---------------------------------------------------CTC------------------
---CTACCGGGTCCCACTTCCTTCACCTCCCGTCCCTCTCTACCAGCCCTTTGTCCTCCTCCTTTGTCCCTCCCCCTGCGAAATGCGCATCAGGTGGGT---TCGGCT------------------------------------------------------------------------
---------------------------------------------ACGCTGGGACGCAGAGCAGCTTTAGAGCCAGTTCAGCTACAGCCTGTTTGGGGGCCCGAGGGCCAGACCGAGTTGACAATTTCAACCCAAAACAGA---------------------------------------
------------AGT---------------------------------------------------------CAA---------------------------------------------------------------------------AAATGG------------TTTATCCCATCA
GATGCTCGACTGTCTCCGGGTATTCCGGACACCCCCAGCAGACTGGTGTTCTCTGCCCTCGGCCCCACTGCCCTCAAAGTCAGCTGGCAGGAGCCGCGCTGCGACAGAGACCTGCAAGGCTACTGCGTTCTCTACCAGCTGCTCAACGGAGGCAAGATGAACACTGTCAATGTGACGAAC
CCAGCAGAGAACTCCGTTATCATCCAGGACCTGCTGCCCAACCAGTCCTACCTATTTAAGGTGAAGGCTAAGAGCCAGGAGGGCTGGGGTCCAGAGAGGGAGGGGGTCATCACCATCGAGTCCGCTGTCGACCCCAAGAGTCCCCTCAGCCCGATGCCAGGCTCGCCATTTACTCTCAGC
ACTCCCAGTGCTCCGGGACCCCTGGTCTTCACTGCGCTGAGCCCCGACTCCCTGCAGCTCAGCTGGGAGAAACCCCGTAAACCCAACGGAGACATCCTGGGATACGTAGTCACCTGCGAACAGCTGCATGGCGGAGGAGACGTACGGTCCTTTGAGGTGAACGGGGACACCGCTGAAACC
AGTCTTACCGTCCCAAACCTGACTGAGAACATCCCCTACAAGTTCAAAGTTCAGGCTCGAACCACGCAGGGCTTCGGTCCTGAGAGGGAGGGCATCATCACCATTGAGTCTCAGGATGGAAGCTCCTTGTCTCAGTACAACAGCCAATCAATGTCGAGCAGGGAAGTTTTCCAAATGCCA
ACGGAGGTCAGTACGCGGATGAACATCTCCCACACCATGATG---GACCCTTAC---TTCTCAGATGGGGCGATGATGACCACG------CAGCACATGGAGACCAGCGGCATGGTGACTCGCCAAGTCACCAAGGAGGTAGTTCAGCGGAGCGTCATGGGAGGAACCACGGTCACTAAG
AAGATG---------TTTTACGAATCG
>ENSXMAP00000012547_XMAC
------------------------------------------------------------------------------CTCACTCTGTCCCAAACAGTG---AACTCCTGCCTCGACGCCCGGTCCGGTTCCTGCTCAGACTGTCTGCAGGCCGGGGTGGGATGTGCATACTGCAGCGAA
GAGGACTTTGGCTTTCCTCGCTGTGACCTGCATGAGAAAATCCTCGCTCACGGCTGCAACGCTGCATATGTCATCAAAGCTACCAGCAAACATACCATAGAGCGAAACGAAGCCATTAACATGAACCTTCAGCGGTCTCAGGTGTCGCCACAGCAAGTGAGCATGACCTTCCTGCCTGGA
GAGACCAAAGTGCTGGACGTGAATGTGTTTGCTCCAACTAAAGGCCCGTTGGATCTTTACATTCTCATGGACTTCTCAAACTCCATGAAGGACGATTTGGACAACTTGAAGAAAATGGGCAACAAGCTGGCCACGGTGGTGCAAGAAATTTCAAGTGATTACACCATTGGGTTTGGAAAA
TTTGTGGACAAAGTAATTGAGCCCCAGACTGACATGAGACCTGACAAACTCAAACAGCCGTGGCCCGACAGCGACTCTCCGTTCTCTTTCAAAAATGTCATCCCTCTGATCAACAATGTAGACAACTTCACAACGGAGCTCCAAAAGGAGAGAATATCTGGCAACCTGGACGCCCCTGAA
GGAGGATTTGATGCCATTCTGCAGGCAGCAGTGTGTAAGAAGGAGATCGGCTGGCGCGATGGCAGCACTCACCTCTTGGTTTTCTCCACCGAGTCAGCCTTTCACTACGAGGCTGACGGCGCCAACGTGCTGGCGGGAATCCTGCCGCGCAACGACGAGCTTTGTCACCTGGACGAAAAC
GGCGATTATATTCAGGCTACAAAGCAGGATTACCCTTCGATACCCACGCTGGTCCGTCTGCTGGGAAAACACAACATCATCCCCATATTCGCCGTCACCAGCCACTCCTACATGTACTACAGTAAATTGAAAGAATATTTCCCCATTGCTGAGATCGGTGTGCTTCAAGAGGATTCATCC
AACATCTTGGACATCATGCGGGATGCCTTTGTGAGTATCCAGTCTAAGATGAGCATCCGTGCGGAAAACAGACCTAAGGCTTTTGCAGCTCAGTTTCTGGACACAAGTAATAAAGTAGTCAATTATGGAGCCTTTAACGTCAAGCCTGGAGAAATTGGCAAGTTCAAGGTAAAACTCACA
GCCCAACAAATGCTCGAAGAACAACCTGTCTGCAAAGTGGATCCAGAAGACAAGGAAGGCACAATCAAAGTAAAACCGACGACCTTCAGTGCCGCTGTCAATGTGAAAGCCTCCATTCTGTGTGAAACCTGTGACTGTGAGAAGACACCCACTCTAAAAGCTAGTAGGTGCCATGGCAAC
GGAAAGCTGGTGTGTGGAAAGTGTCTCTGTGACGATGGCTGGGCGGGCGCCTTCTGCAACTGCTCAAAAAAC---TCCGGCTTGAGCAAGGACCAGTGCATTGGGCCTGGCGTGACAGAGTCCTGCTCGGGCCGTGGAGACTGTCAGGCATGTGGGACCTGCGTGTGCTACAATCCGGAC
CAGTACGAAGGACCCTACTGCCAGTACGACAAGACCCAGTGTCAACGAGTCGCAGGCATCCTTTGCAACGATCGCGGCTCTTGCGTGATGGGTCGCTGTGCTTGTTCAGAGGGCTGGGAGGGAGCTGCCTGCGAGTGCTCCAAAAGCAACGACACCTGCCTGGACAACAAAGGGAATATT
TGCGGTGGCCGAGGCAAATGCGTCTGCGGCAGCTGTCAGTGCCCAAACTCCGGGATTCCGTTGACTGCGACCTGTGAGCCAAACTTCGAGTTCTTACTGGGTGGATGTGAGGAGACAAGGAGGTGCGTCCAATGTAAAGCATGGGAGACGGGCGAAAAGAAGGACAAAGCAGAGTGCGAC
AAGTGTCCCTTTAAAGTTATCATGGTGGATGAGCTGAAAGAACGGGGGAAAGTGCTCGACTATTGCAGTTTCCTCGATGAGGACAACGACTGCACATACGAGTACACGGTTGACACCAGTAAA---GATCCAACAAATACTGAGCTGCTGGTTGAG------------------------
---------CCTAGAGCAGATGCTTTCCATGTGTCCTTT------------------------TTCCTGATGGTTGTCTCAAGACTCTTGCTAAAGAGTTTCTTCAATTTCAGACGCTTTCTGTGCCGTCATAAA---------TGTTGTAGGATG------CAGAGCTGTCTTGCCTTG
TTGCCGTGCTGCGGGGGAGGTCGCATGGTTGGCTTTAAGGAAGATGAGTATTTGCTCCGTCAGTCTCAGCTGACCTCAAACCACTTGAACACGCCGATGGTGAGGAGCGGTCCACCGAAAGGAACCGACGTGGTTCGCTGGAAAGTCAAAGATAACGTGCACCGTGCGCCCAATCACCCA
CGGGAGCTGATGCAACCAAGCCTGGATGAAATGATCCACTTCCCGATCTCCCTCCGACTAAACAGGTTGTTCTCTGAGAACCTGTCTCGCCCCGAATCAAAAGACGCTGAGCAACTCCGTCAAGAAGTGGCTGATAATTTGAACGAGGTGTACAAGCAGATTCCTGAGGCACAGAAAGTG
CAACAAACATTATTCAGACTGCAGAAAAATGCTGGAAAAAGGGGGGACTACACCATCATGGACACTGTGCTGTCAGCTCCCCGGAGAGCCTACCCAGACATAGTGAAACTTACCGAGAAGAACGTCCAGTCCGGAAACTTTGGGGACCTCAAAGTGGTCCCAGGCTACTACACTGTAGCC
ACAGACAGA------GAGGCTGCGGGAGCCGTGGAGTTCCAGGAGGGCGTGGAGTTGGTGGACGTTCACGTGCCGCTGTTTGTCAAGGACGACGACGATGACAAGAAGCAGTTAAAAGTGGAGGCCAGGGATGTGCCGCTGGGCATTGCAAAGATTGTGAAGCCTTTTGTTAACATAACC
ATCATCAAAGAGCACGCTACAAGCGTCTTCTCCTTCCTCCAACCGAAATACACGTACAGCAGAAAGGATGGTGTGGCACAAATCCCCATCAGCAGAGAGATCATCGAGGATGGACGCACACAGGTCACCTACAACACTCAAGATCTCACTGCCAAGAATAAGAAGGACTACATGAGTGTA
CAAGGAGACTTGTCCTACGCTCCGGGTGAGACTCAAAAGATCGTTCCTGTCCGTTTGCTCGAGCTGAGTGAGAAAGATGGCTTCTTGGAAGAC---AAACCCATCAAGCAGTTTGTTATGGACCTCAGTAACCCACGCCAGGGTGCCAAGCTGGGACGATACCCAAGAACCACGGTCACC
ATTGCAGACGTA------------------------------------------------------------------------------------------------------------------------------------------------------------------------
------------------------------------------------------------------------------------------------------------------------------------------------------------------------------------
------------CTAGAAGTTGCTCAGATGCAGTCGAAGGGCTACATAAGCCCAAGAAGCACCGCCCCT------------------------GGCGGTCGCCTCCTCTCCCCGGGAAACCTCAAGGCCAAGGCAACGGGTCCCAGAAACATCCATCTGAACTGGGATCCGCCACCGGGC
AACCCGGTGGGATACAAGGTGAAGTATTGGATCTTCGGCGACCCTGAGAAAGACGCCCAGGTCCTTGACGTGAGGAAGCCTCAAGCCGAGCTGACTAATCTGTTACCCTTCTGCGACTACGAGACACGAGTTTGTGCCTACAACTCAATGGGAGAAGGCCCTGATACCGACATCGTTAGC
TGCCAAACACTGGAAGACGCGCCCGGTGAGCCTGGCCGTCTGGCCTTCAACGTCATCAGTCCAACCGTCACTCAGGTCAGCTGGGCGGAGCCTGCAGAGACCAACGGCGACATCACAGCTTACGAGGTCATCTACACACCCATCGATGATGAAACAGAACCAGTCGGAGCAGCCAAAAAA
GTAAAGATCGACAACCCAAAGAAACGAATGTTGTTGATAGAAAACCTCCAGAGCGCTCAGACTTATCAGTACAAAGTCCGTGCCCAAAACAGCGTAGGCTGGGGCCCTTTCAGAGACGCTACCATCAACTTGGCATCACAGCCCAGCAGACCTATGTCCATTCCCATCATTCCAGATGTT
CCTATTGTGGACGCTGAGGCAGGAGAGGAATATGACAGCTACCTGATGTACAGCAACGATGTGCTGAAATCGCCAACAAGCTCCAAGACGCCAAGCGTTTCT------GGTGATGCAAAT---------------CAAGGCTGGCAACATATCAAGCTGGTGGGGTCCAACCTGGAACTC
CGTCAGGTGTCATGGAAACAGCGAGTG------GAGGTCATCCCCAGTCGCCTCAGCACAGACACAGAGATGAGCTCAGACGAGAAGCCCCACCCCAGCTCCTCCCACACGCCCCTGCCAGGTGAAGACCGCCCCACCAGATCGACCGAAAGATGCCATTTTTATTACATGTCG------
------------------------------------------------------------------AACGGCAGGTGGGAGCAGAGCTTCCTTTTCCCAGGAGGCTCAACA------------------ACCCGCAACCTTTCAACATCATCCTCTCCCATGTCC---------------
---------------------------------------------------------------------------------------------------ACTCTGAGC---------------------------------------------------TCCAACTACAAAGAAGACAGA
CGTTTATCTTGGTGTGTA---------------------------------------------------------------------------ATAATT---GTTCGG------------------------------------------------------------------------
---------------------------------------------ACATGGCGGAGCAGC---------------------------------------------------------------------TCTCAGACCCAG---------------------------------------
------------TAC---------------------------------------------------------AGCTACAGCCTG---------------TCTCAGGGCTCCAGGGCCAGGACTCAGTCGCCAGAGGTTTTCTCACATGACCCTTTC------------TGTGTCCGTTCA
GATGCCCGCCTCTCTCCTGGTGTCCCAGAAACGCCCAGCAGGCTGGTGTTTTCCGCCTTGGCACCGACCGCACTTAAAGTCAGCTGGCAGGAGCCACGCTGTGAGAAAGACATCCTGGGATACTGCGTTCTCTACCAGCTGCTCAGCGGAGGAGAGACGAAGCGCCTCAATGTGACAAAT
CCGGCCGAGAACTCTGTGGTCATCCACGACCTGCTGCCCAACCACTCCTACTTGTTTAAGGTGAAGGCTCAGAGTCAGGAGGGCTGGGGTCCAGAACGGGAGGGAGTCATCACCATCGAGTCAGCTGTGGACCCCAAGAGTCCCCTCAGTCCCATGCCAGGCTCGCCGTTCACCCTGAGT
ACCCCCAGCGCTCCGGGCCCGCTGGTGTTCACAGCTCTGAGCCCCGACTCACTGCAGCTCACCTGGGAAAAACCACGGAAGCCCATCGGGGACATCTTGAGCTACAGGGTCACCTGCGAACAGCTACATGGTGGAGGCGACATGCGGTCCTTCAATGTAGGCGGTAACAACGCCGAGACC
AGTCTGACTGTCCCGAACCTGACCGAGAACGTCCCGTACAAGTTCAAGGTTCAGGCTCAAACCACGCAGGGTTTTGGTCCCGAGAGAGAGGGCATCATCACCATCGAGTCTCAGGACGGAGGTAGG------------AGATTCCAATCAGTGTCGAGGAGGGAAGTTTTCCAAATGCCT
ACAGAAATGACCACAAGAACAAACGTCTCCCACACCATGATCAACGATCCCTAC---TTCTCAGACGGGATGATGATGACT---------CAGCTCACGGAGACGGGCGGCATGGTGAGCCGTCAGGTCACTCGGGAAGTGGTCCAGAGGAGCGTCACGGGAGCATCCACCGTCACAAAG
AGAATG---------TTTTATGAGTCT
