# Supplementary material for: Global expression pattern of genes containing positively selected sites in European anchovy (Engraulis encrasicolus L.) may shed light on teleost reproduction
Source: PLoS One. 2023 Aug 11;18(8):e0289940. doi: 10.1371/journal.pone.0289940 (PMC10420382; doi:10.1371/journal.pone.0289940)
Supplement: S1 File — (ZIP) [file pone.0289940.s008.zip › alignments/anchovy.33866_ANCH.fas]

>ENSONIP00000022494_ONIL
ATGACTGAGGAGTTTGACGAAGATGTGGTGTTT---------------GAGAACTCTCCTCTTTTCCAGTATCTGCAGGATCTAGGGCACACAGACTTTGAGGCATGTCCGACGGCATCACAGGAGGAGGAATATGGCGAGCAAGAGGGAGACCTCACCTCTCCCGGTGAAGACCCACAG
---AAAACCTCA---------------GGC------TTGTGGAGACTGGCTGAGGCCTTATGGAGATGGAGCCCGTTTCACCAGGCGGCAGCATCTCGCAAGCTGGACCAGAAGCTGGACTGCATGTTCGGCCAGTACTCGGTCAGGTGCATTCTGGACCAGGACGTGCTGCTGCAGGAG
GACGTGGAGCTGATCGAGCTCTTAGACCCAAGTCTGCTAACCCTCGGCTCCTCGCCCTCTGGCTCGCCTCGCAGGGCGAACACCTTGCCTAGACCGAGCCTCATCGCCAAGCCCTCCCTATGGGACATGGCCGGGCTGGTCGGCCTGGCCTCAGTGCTGCTGGGGCTCTGC---TCCGTG
TCTGGGGGCCTG------TGGTCGCTGGCTGCAGCTCCGTGGGGCTTAGCCCTGCTGGGCTGGGTGGGACTGAGGATGGTCACGTTGTGGAGACAGGGCCGTATGCAGAGAGCCGTCCACACCAGGGCCACCCAGCTCCAGACTCTGGTTCACAACGGCAAGACCCTGACGGGGCTGTCC
CGAAAAGCCCTGCGTCTGGTGCAGGAGACTGAAGTCATCTCCAGAGGTTTCACCCTG------------GTGAGTGCGGCCAGCTCCTTTAGCAGGGCGGGG---CCGGGGGCGGGGCCACGTGGCCAGCAGCTCATCGGACTGAGGAAGGCCTTGTACCGGGCGCTGCGTTCAGGCTTC
AGGGCGTCGCGTAGGGCCACCTGTCACATGCTGAAGACGTTCCCTCTGAACTCTGAG---ATCGATAATGTGACCAACTACGTGTCCGCGGTGCCTCTGAAGGAGCTGGGGCTCGGCCTGGGTATCGAACACCTGGGAGACGAGCAGGCCCAGGAGCTTACGGACGACTATAGCCTGCCT
GCCTTGAAGATGCTGTTCCAGCTGTGGGTCGGTCAAAGCTCCGAATGTTTCCGTCGGCTGGCCCTTCTCCTCTCTCCGAGCCGAGTAGAGGAGTCTGAGGAAGTCAGACCTACAGAAGACGCCTCCTCTCCTCTTCCTCCT------CCTCCTCCTCCGCTCTACCGGGCCATCTCCGCC
GTGACCGAGCCCCTCCATCACGCTCTGGCGAGCTGTCTCGGCGAAGTGCAGCGCAGCTTCGACTTTCACAGACACTTTGAGACCCAGCCGAGGACCACGGGCTGCGAC---AGGACAGGGCGAGCCAGG------GAGAAATGCCGAGAGCTCAACACCCTCCACACCTCCATCCGAAGC
CTGCAGCTGCACCTGAAGGCGCTGCTCAGCGAG---ATGATCATCCTGGAGGACGACCTGGAGAAGCTAATGGTGTCCAAGGAGCTGACGGAGTTGACACTGGAGGGCTACCAGGACTTGAGCGACCGGCTCCACCAGCTGCAGCCACACATGCAGGCTAGCACTGGCTGCTGGGAGGAC
ACCATCAGTCAGGTGGAGCGCATGCTGAGACGAGCCAACGCCTGTACAGCCAGTGCTGAGGGTCTGGAGCAGTGCAGTCCTCCTCCACCTGAGGTTCCCGATCCTCCTCCATCC---TACCCC------CTGATCCTGGACAGAAACCCGGTGCCGGAGGAGCTGGAGTGGGAGGCCTAC
GTGTCTGACTCGGACTCTGATGGCGAAGGCAGAGGGTCATGGTCTGACATGTTGTCACCGGAGGAGCGGGAGCGGCAGCGGCGGGAGAGGGAGGAGTCCCGTCGCGTCCTGTCTGAGCTGAAAGCTGTCCTGGGCTTCCGTGCGTCAGAGGGGGAGAGGATGAAGAGGAAGCAGCTGCTC
TTCAGCGACCAAGCCGCCTTGGGGCCTTCGGTTCACACAGAGGGTTCAGATGCTTCCACACAGCCGTCAGACAATCCGACATCTGTGGGCACAGGAGAA------------------------------------------------------------CCTGCCATCGATGGA------
------------------GGAAAC------CACCTATCAGAGCGCTCTGCAGGAAATGAAGGGAAG---GAGCAGGAAGGAAGACATGATGGGGTGAGGCCTAAC------CCCTCCACCGACCCCGTGACAGAGTTCAGCTGCGGT------------------------------GTG
GAGCAATCG------GAGATGGGAGGAACGTCTGTCTGCAGCAGAGGAGGAGGAGGAGCATCAGAGCTGCACCAGTATGATGGTGTCCTGGAGGAGGGGGAGGGGCAG---------------AACGGCCTGGACTGCTTCCTGAAGCCTAAAGTCCCCGCCGTCTCTGTGATGGACAGA
CTGACGGAGATCCACGGCTCTGAGGCGCTCAGCTTCAGCTCCGCCCTCGCCGCTCAGGTGGCTACTCGCTCGCACTCCCTCATCAGCATGGAGGAGCAGACGTTCGGAGACGATGAAGACGAGGAGGAGGAAGAGGGGGACGTCGAAGAGGGCAGAGACAGACAAAACCCAGAGAAGGAC
---------------------------------------------------------------------------------------------------------------------------------------------------------------------------
>ENSTNIP00000015650_TNIG
ATGACTGAGGAGTTCGATGAAGATGTTGTTTTT---------------GAGAACTCCCCTCTTTTCCAGTACTTGCATGATCTAGGACACACTGACTTTGAAGCATGTCCGACAGCGTCGCACGAGGAGGAATACATCGATCAAGAGGGAGACCCTGCCACT---GATCCTAATCCACAA
---AGGATTTGG---------------GGAGGTCGCTTATGGAGGCTGGCGGAAACTTTGTGGAGATGGAGCCCGATTCACCAAGAGGCTGCATCTCATAAGCTGGGCCAGCAGCTGGACTGTGTCTTCGGTCAGTACTCTGTAAGGTGCATTCTAGACCAGGACGTGCTGCTTCAGGAG
GACGTGGAGTTGATTGAGCTGCTGGACCCGAGTCTGCTCACCCTCTCCTCGTCGCCCTCCGGATCATCCGGTCGAGCTCATGCCCTACCCCGACCGAGCTTCATCGCCAGGCCCTCCATATGGGACACGGCGGGGCTGATCGGCCTGGCAGCGGTGCTGCTGGGCGTCTGG---ACCACA
GGCGGGGGTCTG------TGGACGCCGGCTGCGGTCCCCTGGGGCGTGGCGCTGCTGGGCTGGGTGGGGCTGAGAGGGGTCATGCTCTGGAGACTTGGCTCCATGCAGAAAGCCGTCCACAGCCAGGCCACACATCTCCAGACTCTGGTCCACCGGGGAAAGTCTCTGACCGGGCTGTCC
CGCAAAGCCCTGCGCCTGGTGCAGGAGACCGAGGTCATCTCCAGAGGGTTCACCCTG------------GTGAGTGCGGCCAGCTCCTTTAGCAGGGCGGGG---CCGGGGGCCATGCCGCGGGGCCAGCAGCTGATGGGGCTGAGGAAGGCGCTGTACCGGGCCCTGCGTTCAGCCTTC
AGAGCCTCCCGCAGAGCCACCTGCCACATGCTCAAGGCATATCCTTACAACTCTGAG---ATCGACAACGTGACCAACTACGTGTCTGCGGTGCCTCTGAAGGAGCTGGGACTCGGCCTGGGCGTGGAGCACCTGAGTGACGATCAGGCCCAGGAGCTGACCGATGACTACAGCCTGCCT
GCCCTGAAGATGCTTTTCCAGCTGTGGGTCGGACAGAGCTCGGAATGCTTCCGCCGACTGGCCCTCCTCCTCTCACCCCAGAGGATTGAGGAGCTGGAGGAGGACGAGGCCTCT------GCGGCT---------------------CCGCGGCCGCTGCTGCACCGGTCCGTCGCCGCG
GTGACCGAACCCCTTCAACACGCCCTGCAGAGCTGCCTGGACGAAGTGCAGCGCAGCTACGACTTCCACCGACATTTCGAGACCCACCTGAGGACCACGGGCTCCGAC---AGAACGGGCAGAGCTGGG------GAGAAATGCAGAGAGCTGAACGCCCTCCACACCTCCATCCGAAGT
CTGCAGCTGCACCTCAAGGCTCTGCTCAGCGAG---ATGATCATCCTGGAGGACGACCTGGAGAAACTGATGGTGTCCAACGAGCCTGCGGAGTTGACTTTCGAGGGTTACCAGGAGATCAGCGAGCGTCTGACCCAGCTGCAGCCTCACATGCAGGCCAGCAGCGGCTGCTGGGAGGAG
ACGATCAACCAAGTGGACCACATGCTGCGACGAGCCAACGCCGCATCAGGCACGGCCGAGCGTTTCCAGCTGAGTGGTCCCCCTCTACCGGAAATCCCTGCCGACCCTCCGTCC---TACCCC------TTGATTTTAGACAGAGACCCGGTGCCAGAAGAGCTGGAGTGGGAAGCCTAT
GTGTCTGACTCAGACTCTGACGGTGAGGGTAGGGGGTCTTGGGCCGACACCTTGTCCCCGGAAGAACGGGAGCGGCAGCACCGGGAGAGGGAGGAGTCCCGGCGCGTCCTGTTCGAGCTCAAAGCCGTCCTGGGCTTCCGCGCGTCCGAGGGGGAGAGGATGAAGAGGAAGCAGCTGCTC
TTCAATGACCAAGCTGCCGTGACGCCGTCAGGTGGCCCTGAGATTAGCGACCGTGCGTCAGACCCGACGGGCACGGAGGCCCCACCGGGATCAGCCGTT---------------------------------------------------------------GGTGGCGAAGAC------
------------------GGGCAC------CGCATTTCA------------GGAAGGGAAGTACAG---GAAGAGGAAGGAAGAGACGGCAGGATGCCGCCCAGC------CCCGCCGGAGAGCTGGACACGGAGTTCAGCTGCGGC------------------------------TCG
GAGGCGAAGGACGGGGAGCTGGAGGGAGCGTCCATCTGCAGGCGTGGAGGAGGAGGAGCGTCCGAGCTACACCAGTACGACGGCGACCTGGAGGCGGAGGAAGGGCAC---------------AACGGCCTGGATGGCTTCCTGAAACCTAAAGTCTCCGCCGTTTCCGTCATGGACCGT
CTGAGCGAGATCCACGGCTCGGAGGTACTCAGCTTCAACTCTGCGCTTGCAGCTCAGGTGGCGGCACGCTCACACTCGCTCGTCAACATGGAGGAGCAGACGTTTGGAGAC---------------GAGGAGGAA---GAGGAGGCAGAGGATTGTGACCGGAAGACTCCCGAGAAG---
---------------------------------------------------------------------------------------------------------------------------------------------------------------------------
>anchovy.33866_ANCH
------------------------------------------------------------------------------------------------------------------------------------------------------------------------------------
------------------------------------------------------------------------------------------------------------------------------------------------------------------------------------
------------------------------------------------------------------------------------------------------------------------TGGGATGTGTCGTCTCTGGTGTGCGTGATGGCGGTGTTGGGCGCGGTGTGTGTGTGGGAG
GGCGCGGGCCTG---------TCGGCGTGGGCGTGTGTGCTGGGCCTGGGGGCGTGC------GTGGTGCTCCGCGGCGCCACCCTCAGGCAGCGGGCCGTGCGGCAGCGCTGCGTCTGGGAGCAGTGCGTCTGCGTGGAGCGGCTGGTCACAGACAGCCGCACGCTGACCAGCGTCTGC
AGGAAGGCCCTGAGACTGGTCCAGGAGACCGAGGTCATATACCGCGGCTTCACCCTG------------GTTAGCGCCGCGTGTCCCATCAACAGGGCGGGCGTCGCA---------CCCCGGGGCCAGCAGCTGATTGGCCTGCGCAAGGCGTCCTATCAGAGCCTGCGATCCGCCTTC
CGAGCCTCCCGCCTGGCCACCTGCATCATGCTCAAGTCGTTCCCCCTGTCGTCGGAG---ATGGATAACGTGGTGAACTACGTGTCCAGCGTGCCAATCAAAGAGCTCGGTCTGGGCCTGGGGGCGGAGCATCTGACTGACGACCAGGTGCAGGAGCTAACTGACGACTACAGCCTGCCA
GCACTCAAGATGCTGTTCCAGCTGTGGGTGGGCCAGAGCTCGGAGTTCTTCCGGCGTCTGGCGCTGCTGCTGTCCCCCGGCCGCCAGGAGGAGTCG---------------------------------------------GGCCTCATCATGCACCAGGCCGTCACCACCACG------
GTCACCGGCCGCCTGCAGCACGCCCTCAGCGCCTGCCTGGCCGACCTGCAGCGCAGCTACGACTTCCACCGCTACTTCGAGATGCAGCTGCAGACGCGCGGCGAGGGCGAGAGGAGCGAGAGGAGCCACACGCGGCAGAGGTGTCACGAGCTCAACACGCTCCACGCCTCCGTCAGGAGC
CTGCAGCTGCACCTTAAGACACTGCTCAATGAG---GTGATCATCCTGGAGGACGAGCTGGAGAAGCTGATGGTGGAGCGGGAGACGGTTGCCATGACGCTGGCCGGGTACCAGGAGCTGCAGCAGCGCCTCAGCCTCCTGCAGCCGCACATGCAGGCCAGCACGGGCATCTGGGACGAC
ACGCTGGCACAGGTGGACAAGATGCTGCGCCGCGCATCCAACTGTAAAGGGAGTCCAGATGGATCTGAGGATTCCCCCCCGCCGGTGCCC---------------ACCCCGACCCTTCGGCCTGTCAGCCTCATCGCAGACAAGGACCCGGTGCCAGAGGAACAGGAGCTGGAGGCGTAC
GCGACGGACTCGGACTCGGAGCCGGAGTGC------GGC---CTATCGCTGCTGACGCCGTGGGAGCGTGAGCGAATGAGGCGGGAGGGGGAGGAGTCCAAGCGGGTCCTGCTGGAACTCAAGTCCGTGCTGGGCTTCCGCGCCTCCGAGACGGAGCGCCATCGACGCCAAGTGATGCTC
TTCAACGAGCAAGCTGCTGTAAAACCCCTCGGCCCA---GAGACGTCGGAACCA---AACGACGGAACGGAACCAGAGGCGTCCGCAGGCAACCACGTCACCACGCAACAGGGAGTAGGAGGAGGAGAAGGAGGAGGAGCTGGAGGAGGAGAGGGAAAGCCTGAAGAAGAGAGGAGAGAT
GGAGGAGAGGCGGCAACGAATAAGGAGGATAAGATGTCGGAGGAGGAGGCGCAGGGTCAACAGGAGGTGAAAGAGGAG------------------------------------------CAGGAAGCCACGGAGTTTAGCTGTGGGGAGTTGGCACCGGTTGCCAACGACAACGCAGGG
GGGCAGGAGAACGGCGAG---GAGGGGGCG---------------------GGAGCGACGCCGCAGCTCTTCCAATACGACGGCTCGGAGAGCGACGGAGAAGGAGGGGGGGCGGAGTCG---TCTTCCCTG---------ATTGGTCCGCGCATCACAGCGCTGACGGTGATGGACAGG
CTTACGGAGATGCACGGGGCAGCCACCCTCAGCTTCAGCTCCTCCATCGCCGCCCAGGTGGCCGCGCGCTCACACACCTTCGCACACATGCAGGAACACACCTTTGGGGACTCCGATGAGGATGATGACGAGGCG---GAGGAGGAGGAGGGAGAG------------AGAGAAGAGGGG
GATGAGGGAGGAGGAGGAGGGAGGGCTGAAGACCCCGGGCGGAGAGGGGCTCTCTTTGGTGGTGATCTTCATGTAGCAGCAGGCCACGGAGGTGATGCCCTGCACGCTGGGGCAGCTGGCAAAGTGGCGCAGGAGGGTGGCGCTGAGGTCTCCGCAGGCGTGGAGGCCTGT
>ENSTRUP00000038535_TRUB
ATGACTGAGGAGTTTGACGAAGATGTGGTTTTT---------------GAGAACTCCCCTCTTTTCCAGTACCTGCATGATCTAGGGCACACTGACTTCGAGACATGTCCAATAGCATCGCAGGAGGAAGAATATATCGATCCAGAGGGAGACCTCACCAATCCCGATAATAATCCACCA
---AAGACTCTTCTTCATAGAAAG---GGAGGTCGCTTCTGGAGGCTGGCTGAAACTTTGTGGACATGGAGTCCGATTCACCAAGCGGCTGCAACTCGTAAACTAGGCCAGCAGCTGGACAGTGTATTTGGTCAGTACTCTGTAAGGTGCATTCTAGACCAGGATGTGTTGCTTCAGGAG
GATGTAGAGTTAATCGAGCTGCTGGACCCTAGTCTGCTGACCCTCAGCTCCTCGCCCTCTGGATCGCCAGGTCGAGCAAATGCTCTACCCAGACCAAGCTTCATAGCCAGGCCCTCTTTATGGGACACAGCAGGGCTGATTGGCCTGGCAGCAGTGCTGCTGGGTCTCTAT---ACCACA
GCTGGGGGCCTG------TGGTCCCTGGCTACAGTCCCATGTTGCTTGGCAGTGCTGGGTTGGGTGGGGCTGAGAGGGGTCATGCTCTGGAGACTTGGTTCCATGCAGAGAGCCATCCACACCCAGGCCACACTTCTCCAGACACTCGTCCACAATGGAAAGACTCTGACTGGGCTATCT
CGCAAAGCTCTGCGCCTGGTGCAGGAGACCGAGGTCATCTCCAAAGGTTTCACCCTTTTGCTCGACAGGGTGAGTGCGGCCAACTCCTTTAGCAGGGCGGGG---CCGGGGGCCATGCCACGGGGCCAGCAGCTGATGGGACTGAGAAAGTCTCTGTATCGGGCCCTGCGCTCAGCCTTC
AGAGCCTCACGTAGAGCCACCTGCCACATGCTGAAGACGTTCCCCCTAAACTCTGAG---ATCGATAACGTGACCAACTACGTGTCTGCGGTGCCTCTGAAGGAGCTTGGACTGGGCCTGGGTATTGAGCACCTGAGTGATGAACAGGCTCAAGAGCTGACAGATGACTTCAGCCTACCT
GCTTTGAAGATGCTTTTCCAGCTGTGGGTTGGACAGAGTTCTGAGTGTTTCCGTCGACTGGCTCTCCTCTTGTCCCCCCGGAGAATTGAGGAGCTAGATGAAGGGGAGGCCTCT------GCTACT---------------------CCAGCCCCACTGCTGCATCGGTCCATCTTCACA
GTGATCAAACCCCTTCAAATCGCTCTGGATAGTTGCCTGAATGAAGTGCAACGTAGTTACGACTTCCACCGACACTTCGAGACTCACCTGAGGAGGACAGGCTCTGAC---AGAATGGGCAGAGCTAGA------GAGAAATGCAGAGAGCTGAACGCCCTTCACACCTCCATCAGAAGT
CTGCAGCTGCACCTCAAGGCTCTGCTCAGCGAG---ATGATCATCCTGGAGGATGACCTGGAGAAACTGATGGTGTCCAACGAGCCGACAGAGTTGACCTATGAGGGTTACCAGGAGATTAATGAGCGTCTGAACCAGCTGCAGCCTCACATGCAGGCCAGCAGTGGCTGCTGGGAGGAC
ACTATTAACCAAGTAGGACACATGTTGAGACGGGCAAACGCCGTGTCAGGCAACACTGAGGGTTTACAGCCGAGGGGTCCTTCTGTAGCTGAAATCCCTGCTGATCCTCCATCA---TACCCA------TTGATCTTGGACAAAGACCCAGTCCCAGAAGAGCTGGAGTGGGAAGCCTAC
GTCTCTGACTCAGACTCCGATGGTGAGGGTCGGGGATCTTGGCCTGACATGTTGTCGCCGGTAGAACGGGAGCGGCAGCGTCGGGAGAGGGAGGAGTCCCGGCGCGTCCTGTACGAACTCAAAGCAGTGCTTGGCTTCCGTGCATCTGAGGGGGAGAGGATGAAGAGGAAGCAGCTGCTC
TTCGATGACCAA---------------------------------------------------------GGCATGGGCCCCTCTCTGGGATCAGCCGAA---------------------------------------------------------------TGTGATGGAGAC------
------------------GGAAGC------CAAACTTCAGGGCACCCTGCAGGAAGGGAAGCACAG---GAAGAGGAAGCAAAGGATGGCAGGATGACGCCCAGCCCCGGCCCCGCTGCAGAACTGGCCACAGAGTTCAGCTGCGGC------------------------------TCT
GACGCGAAGGATGGGGAGCTGGAAGGAGCGTCGGTCTGCAGACGTGGAGGAGGGGGAGCATCAGAGCTACACCAATATGATGGCGTCTTGGAGGAGGGGGAGGGGTAC---------------AATGGTTTAGATTGCTTCCTGGACCCCAAAGTCCCTGCCGTTTCCGTCATGGACCGT
CTGACAGAGATCCATGGCTCAGAAGTCCTCAGCTTCAACTCTGTGCTGGCCGCTCAGGTGGCAGCACGCTCACACTCACTCATCAACATGGAGGAACAGACATTTGGAGACGACGAAGAGGAGGAGGAGGAGGAG---GAGGAGGAGGAGGATTCTGACAGGAAGACCCCTGAGATG---
---------------------------------------------------------------------------------------------------------------------------------------------------------------------------
>ENSDARP00000102144_DRER
ATGACT------------TGTAGCTGCTTATTTACCACGTCGCATTGCAAAAATTCTCCACTGTTCCAGTATTTGCAGGATTTAGGACACACAGATTTTGAGGCATGTACTCCCGTTTCTCAAGAGGAGGAGCCCGGCGCTGGAGGAGAGGAGGCTCCGTTTCCTCAGGATATCCTCCAG
TCCCGTACAAGT---------------GGT------GTTTGGAGGCTGGTTGATGCTCTGCGGGGTCTCAATCCTCTGCGTCGAGACAGCGCCACCCACTGGCAGGAGCAGCAGCTGGATTCTGCTTTCCGCCAGTCATCTCTGCGATGTCTGCTGTCTCAGGATGTCCTGCTGCAGGAG
GACGTGGAGCTGATCGAGCTGCTGGACCCCAGTGTTCTCTCACTGGGCTCTGCTGACACTGTCTGTCCCAGT------GCTGCTGTGCCTGCACCGCGCTGCCTCTCCACATTCTCTATATGGGACGTGTCTGTTCTGGTTGGGCTGCTGTCTGTCCTGCTTGGCTTGTGT---TTTTCG
TCCTCTGACCTCGAGCCG---TCTCTGTGGCTGTGTGTGTATCTGCTGTGTGTTTTA------AGTGTGTGTCGTGGTCTGTGTCTGTGGCGTAAAACTGATCTTCAGCGTCGTGTTCAGTCTCTGGCCGTCCAGCTGGAGGATCTAGTAAACAACAGCAGATCCCTGACCAGCCTATCT
CGCAAATCACTGCGCCTCATCCAGGAGACAGAGGTCATTTCACGAGGATTCACACTG------------GTGAGTGGCGCCTGTCCCTTTAACAGGGCGGGG---CAG---------CTTCGCAGTCAGCAACTGATTGGTCTACGGAAGGCAGCCTATCAGAGTCTTCGCTGCGCGTTC
AGAGCCTCACGTCTGGCCACATGCGTCATGCTCAAATCATATCCTCTTCTGACAGTCATCATTGATAACGTCACCAACTATGTGTCCACGGTGCCCATCAGAGAGCTGGGGCTTGGACTGGGGGTCGAGCATCTATCTGATGAACAGGCACAAGAACTGACCAATGATTACAGCCTGCCT
GCACTTAAGATGTTGTTTCAGCTTTGGGTCGGTCAGAGCTCTGAGTTTTTTCGCCGGTTGGCTCTACTGTTGTCTCCAGGTCGAGAGGAGCAGGAC---------------------------------------------TCCAGACCATGTCCCGTCTCCTACAGCAGCATTCCGCTC
ATCACTGATGCTTTGCATCGCTCTCTGTCCTCCTGTCTGGCAGATCTGCAGCGCAGCTATGATTTCCATCGCTACTTTGAGACGCAGCACCAGCCGATGGCTTCAGGA---CGACACAGACGAGCTCAG------CAGAAATGCAGGGAGCTCAATTCACTGCACACGTCTGTCCGCAGC
CTACAGCTCCACCTCAAAACATTGCTCAATGAG---GTGATTATTCTGGAGGATGATCTGGAGAAGCTGATGGTGGCTCGGGAGTCAGACGAGGTGACTTGTGCAGGTTATCAGGAGCTGAAGGAGCGTCTCCAGTTGCTCCAACCACACATGCAGGCCAGCAGCTGCTGTTGGGATGAC
ACCATCGCGCAGGTGGAACGAATGCTGCGCCGAGTCTCCAGCTGCCCAGAAGGCTCAGATCAACCAGAGGAAACAACCGTCCCAGATCCC---------------CCTCCTTCT---GCCCCTATTACACACATACAGGACAGAGACCCCGTCCCGGAAGAACAGGAGTTGGAGGCGTAT
GTGTCGGACTCAGACTCTGATACGGAGTGGAGAGGAGGA---TCTGACATGCTTTCTCCATGTGAACTGGAGCGTCAGCGTCGAGAACGCGAAGAGTCCAGACGTGTTTTACTGGAGCTAAAGTCCGTTCTGGGAATACGAACGTCAGATGGAGAGAGAGACAAACGCAAACTTCTGCTG
TTCAGTGATCAGGCTGCTCTGGCTCCGTTTGCCAAG---GACTCTTCAGAGACTGGCACAAACTCTTTAGATACAGAAATTTCATTGGACTCGACGACCGCCACAATCAACCATGTCTCC---------------------------------------CCACTTGACGAACAA------
------------------AATAAA------AATACTCCACAAACTGAAACCCTAAACGCACTAGAG---CACGAAAAC------------------------------------------CAAGCAGTGACTGAATTCACCTGCGGAGAT---------------TCAGACTCGACAGCA
GCAGCTAAAGACGCCATT---GAAGAAACT---------------------CCACAGGAAACGCAGCTCTTCCAGTCGGACGGGCTCATAGACGCCGGGCATGATGGG---------------ATACATCCG---------CTTTCAGCCCGAGTGCCTACAGTATCAGTGATGGACAGG
TTGACTGAAATGCACGGCACAGAAGCGATCAGTTTTAGCTCTGCTTTGGCTGCTCAGGTAGCGGCACGTTCACATACGTTCACAAACATGCAGGAATGCACATATGAGGACTCAGACGAGGAAGAGGAAGCAACA---TCACAGCAGACCAGAGAA------------AGTGAGGACGAC
---------------------------------------------------------------------------------------------------------------------------------------------------------------------------
>ENSGACP00000026506_GACU
ATGACTGAAGAGTTTGACGAAGATGTGGTATTT---------------GAGAACTCCCCTCTTTTCCAGTACCTGCACGATCTAGGGCACACAGACTTTGAGGCATGTCCGACGGCATCGCAGGAGGACGAAGACGGCGGC------------CTCACCTCTCCCGACGGAGATCCGGGG
---AACACTTCA------------AAAGGAGGACGGCTATGGAGACTGGCTGAGGCTTTCTGGAGATGGAGTCCGATTCGCCAGGCGGCCGCGTCCCGGCAGATGGGCCAGCAGCTGGATGGCGTGTTTGGCCAGTACTCGGTCAAGTGCCTTCTGGATCAGGACGTGCTGCTGCAGGAG
GACGTGGAGCTGATCGAGCTGTTGGACCCGAGCCTGCTGACCCTCGGGTCGTCGGCCTCCGGCTCGTCCAGCCGAGCGAGCGTCCTGCCCAGACCCGGCCTCATAGCCAGGCCGTCTCTATGGGACATGGCGGGGCTGGTCGGCCTGGCTGCGGTGCTGCTGGGCGTCTGC---TCCGTG
TCCGAGGGCCTG------TGGTCGCTGGTCGCGGCCCCGTGGGGGCTGGCGCTGTTGGGCTGGCTGGGGATGAGGGGGGTCCTGCTGTGGAGGCGGGGCCGCATGCAGAGAGCCGTCCACTCGCGGGCCACGCAGCTACAGACTCTGCTCCACAACAGCAAGACGCTAACCGGCCTGTCT
CGTAAAGCCCTGCGGCTGGTGCAGGAGACGGAGGTCATCTCCAGAGGCTTCACCCTTTTGCTCGACAGGGTGAGTGCAGCGGGCTCCTTTAGCAGGGCGGGG---CCGGGGGCGGTGCCTCGCGGCCAGCAGCTGATCGGCCTGAGGAAGACGCTGTACCGGGCGCTCCGCACGGCCTTC
AGAGCCTCGCGCCGGGCCACCTGTCACATGCTCAAGGCATATCCTTTACCCTCTGAG---ATCGATAACGTGACCAACTATGTGTCCGCGGTGCCTCTGAAGGAGCTGGGCCTCGGCCTGGGGGTCGAACACCTGGGTGACGAGCAGGCGCAGGAGCTGACGGACGACTACAGCCTGCCT
GCCCTGAAGATGCTGTTCCAGCTGTGGGTGGGGCAAAGCTCCGAGTGCTTCCGACGACTCGCGCTGCTCCTGTCGCCGCGAAGAATAGAGGAGCCACAGGAGGGGGAGAGCGACGGCGACGCCTCC---------------------CCCCCTCCCCTGCTGCACCGCTCCATCGGCGCA
GTGACGGAGCCCCTCCATCACGCTCTGGCCAGCTGCCTCTGCGAAGTGCAGCGCAGCTTCGACTTCCACCGACACTTTGAGACCCAGCTGAAGGCGCCGGGCTCCGAC---AGGACGGGGAGGGTCAGG------GAGAAATGCAGAGAGCTCAACACCCTTCACTCATCCATCCGGAGC
CTGCAGCTGCACCTCAAGGCTCTGCTCAGCGAGTGGATGATCATCCTGGAGGACGACCTGGAGAAACTGATGGTGTCCAAGGAACCGACTGAGTTGACGCTGGAGGGCTACCAGGACCTCAGCGACCGGCTGCACCAGCTGCAGCCACACATGCAGGCCAGCTCGGGCTGCTGGGAGGAC
ACCGTGGGGCAGGTGCAGCGCATGCTGAGACGGGTCCACGCCTGCCCAGATAAAGCCGAGGGTCCGGAGCAGTGTGGTCCCGCCGTGCCCGAGATGCCCGTTGCCCCCCCGTCC---TACCCG------TTGATCCTGGACAGAGACCCTGTGCCAGAAGAGCTGGAGTGGGAGGCCTAT
GTGTCCGACTCTGACTCCGATGGCGAGGGCGGAGGGTCCTGGTCCGACACCTTGTCCCCGGAGGAACGGGAGCGGCAGCGGCGGGAGAGGGAGGAGTCCCGGCGCGTCCTGTCGGAGCTCAAAGCGGTGCTGGGCTTCCGTGCGTCGGAGGGCGAGAGGATGAAGAGGAAGCAGCTGCTG
TTCAACGACCAAGCGGCTGCGACTCCGTCAGCTCCCGACGAGAGTCCTGACACCGTCACGACGCTGCTGGAAGCTCCGACTCCTCTGGGATCAGCAGAA------------------------------------------------------------AGGGGCGATGACGAA------
------------------GGAAAC------CATCTCTCTGAGTGCTCCGCGGGAAACGGAGGGGAG---GCACTC---------------------------GAC------GCCTCAGCGGAGCCGGTGACGGAGTTCAGCTGCGGT------------------------------CCG
GAGGAGAAG---------------------------------------------------------------------GACGGG------GAGGAGGGGGGGAGCCAG---------------AACGGCCTGGACTGCTGCCTGAAGCCCAAAGGCCCCGCTGTGTCCGTGATGGACAGG
CTGACGGAGATCCACGGCTCCGAGGCCCTCAGCTTCAGCTCCGCCCTCGCCGCTCAGGTGGCGGCGCGTTCGCACTCGCTCATCGCCATGGAGGAGCAGACGTTCGGAGACGAGGAGGAGGAGGAGGAG---------------------------------------------------
---------------------------------------------------------------------------------------------------------------------------------------------------------------------------
>ENSXMAP00000008922_XMAC
ATGACGGAGGAGTTTGACGAAGATGTGGTATTT---------------GAGAACTCCCCGCTGTTCCAGTACCTTCAGGATCTAGGGCACACAGACTTCGAGTCATGTCCGACGGCGTCGCAGGAGGAGGAGTACGGCGGTGCAGAGGGAGACCTGGGATCTCCTGGCCAAGAGCAGCAG
---AAAACCTCA---------------GGAGGATGTTTATGGAGGCTGGTTGAGGCCTTGCGGAGATGGAGTCCTCTTCACCAGGCAGCTGACTCTCGTAAGCTGGATCAACAGCTGGACAGTGTTTTCGGCCAGTACTCGGTCAGATGCATCCTGGACCAGGACGTTCTGCTGCAGGAG
GACGTGGAGCTTATTGAGCTGCTGGACCCGAGCCTGCTCACCCTGGGCTCATCACCCTCCGGCTCTCCCAGCCGAGTCAGCTCCCTCCCAAGACAGAGTCTCGTCTCCACTCCATCGCTATGGGATGTGGCGGGGCTGCTGGGTCTGGCTGCCATGCTGCTGGGCGTCTGC---TGCTCT
CCGGACAGCCTG------TGGTCCCTGGCTGCGGCCCCGTGGGCTCTGGCCCTGCTGGGCTGGGTGGCGCTGAGGGGCCTGGTGCTGTGGAGACGGAGGCGGATGCAGAAGGACGTCCAGACCAGAGCCACGCGGCTCCAGACTCTGGTCCACAACAGCAAAACTCTGACGGGACTGGCC
CGAAAAGCCCTGCGGCTGGTCCAGGAGACGGAGGTCATCTCCAGAGGGTTCACCCTG------------GTGAGTGCGGCCAGCTCCTTTAGCAGGGCGGGG---CCCGGGGCGGTGCCTCGCAGCCAGCAGCTGATGGGACTCCGGAAAGTGCTGTACCGGGCTCTCCGCTCGGCCTTC
AGAGCCTCGCGCCGGGCCACCTGCCACATGCTCAAAGCGTTCCCGCTGAACTCTGAG---GTCGACAATGTGACCAACTATGTGTGCGCGGTGCCTCTGAAGGAGCTGGGCCTGGGCCTGGGGATCGAACACCTGGGGGACGAGCAGGCGCAGGAGCTGACCGACGACTACAGCCTTCCA
GCCCTCAAGATGTTGTTCCAGCTGTGGTTGGGTCAGAGCTCAGAATGTTTCCGTCGGCTCGCTCTCCTCCTCTCACCGCACCGAACCGCGGAGTCCGAGGAAGGCAGAACCAAAGAAGACGTCCCTCTTCCTTCATCTCCCTCGCTTCCTCCACCTCCGCTGCACCGGTCCGTCGCCGCG
GTGACAGAGCCCCTCCATCACGCTCTGGCCAGCTGTCTCGGCGACGTGCAGCGCAGCTACGACTTCCACCGGCACTTCGAGATGCAGCCCAGGACAATGAGCGCCGAC---AGGAGCGGACGAGCGAGG------GAGAAATGTCGGGAGCTCAACGCTTTGCACACATCCATCCGCAGC
CTGCAGCTCCACCTCAAGACGCTCCTCAGCGAG---ATGATCATCTTGGAGGACGATCTGGAGAAGCTGATGGTGTCCAAGGAGCTGACGGAGCTGACGCTCGAAGGCTACCAGGACCTGAGCGAGCGGCTGCAGCAGCTGCAACCCCACATGCAGGCCAGCACCGGCTGCTGGGAGGAC
ACGGTCTGCCAGGTGGAGCGCATGCTAAGACGAGCCAACGCCAGTACAGGTAATGCTGACGACATGGCGCAGTTTGCTCCTCTTGTTCCTGAACTTCCTGCTGCTCCTCCGTCC---TACCCG------CTCATCCTGGACAGAGACCCGGTGCCAGAGGAAATGGAGCTGGAGGCCTAC
GTCTCCGACTCGGATTCGGACGGGGAGGGGAGAGGTTCCTGGTCCGACGTTCTGTCCCCAGAGGAGCGGGAACGGCAGCGGAGGGAGAGGGAGGAGTCACGGCGCGTCCTGTCGGAGCTGAAAGCCGTCCTGGGTTTCCGAGCATCCGAGGGGGAGAGGATGAAGAGGAAGCAGCTGCTG
TTCAGCGACCAAGCTGCTGCATTGCCTTTGGTTCTGACCCAGAGTCCTGATGCTGCCGCTCCGGGTCCAATGGGCGCTGCAGGAATCGGTTCTGAGGAA---------------------------------------------------------------------------------
------------------GGAAAC------TACCTATCAGAGCGGCCTGCAGGAAACAACGGGGAG---CAATGGGAAGGAAAGGACGACAGGGTGAGGCCC------------------GACCCGGTTACAGAGTTCAGCTGTGGC------------------------------TCA
GAGGAAAGC------GAGATGGGCGGACCTTCTGTT------------GGAGGCGGAGCTTCAGAGCTGCACCAGTACGATGGCGTCACGGAGGAGGAAGAGGAGCGT------------CGGAACGGTCTGGACTGCTTCCTGAAGCCGAAAATCCCCGCCGTGTCGGTCCTGGACAGA
CTGACGGAGATCCACGGCTCGGAGACGCTCAGCTTCAGCTCCGCCCTCGCCGCTCAGGTGGCAGCGCGCTCACAGTCGCTCGCCAACAGGGAGGAACAGACGTTTGGAGATGATGAGGAGGAGCAGGAGGAGGAAGGA------------GGAGAAAACTCCAGAACCTCAGAGAAGGAT
---------------------------------------------------------------------------------------------------------------------------------------------------------------------------
